# Supplementary material for: Data for spatial analysis of growth anomaly lesions on Montipora capitata coral colonies using 3D reconstruction techniques
Source: Data Brief. 2016 Sep 19;9:460–2. doi: 10.1016/j.dib.2016.09.009 (PMC5045566; doi:10.1016/j.dib.2016.09.009)
Supplement: Supplementary file 2 — Supplementary material [file mmc2.zip › mmc2.wrl]

#VRML V2.0 utf8

NavigationInfo {
	type [ "EXAMINE", "ANY" ]
}
Transform {
  scale 1.0 1.0 1.0
  translation 0.0 0.0 0.0
  children
  [
    Shape
    {
      geometry IndexedFaceSet {
        creaseAngle .5
        solid FALSE
        coord Coordinate {
          point
          [
            1.080600 0.363518 1.029467, 1.072506 0.354350 1.030845, 1.057704 0.343850 1.025366, 1.077744 0.364987 1.034432, 
            1.080410 0.366498 1.029605, 1.070877 0.363513 1.046828, 1.075807 0.365076 1.032199, 1.078719 0.367151 1.029633, 
            1.074530 0.370402 1.051317, 1.048979 0.343923 1.030697, 1.070132 0.367599 1.046593, 1.078503 0.374392 1.040937, 
            1.077041 0.381509 1.058070, 1.079969 0.381345 1.055429, 1.062576 0.365569 1.048229, 1.048329 0.351186 1.033527, 
            1.054482 0.359689 1.045645, 1.074829 0.383833 1.067291, 1.092136 0.407592 1.100640, 1.026430 0.333859 1.025588, 
            1.043673 0.348836 1.032056, 1.057949 0.365449 1.045724, 1.061579 0.370118 1.051263, 1.066030 0.374342 1.051091, 
            1.052172 0.362245 1.045258, 1.063121 0.373801 1.050250, 1.083743 0.404290 1.100094, 1.086433 0.407531 1.103183, 
            1.063851 0.379636 1.062822, 1.084217 0.408043 1.104147, 1.050729 0.366962 1.051054, 1.055643 0.371889 1.052088, 
            1.015092 0.330238 1.027693, 1.059206 0.380336 1.064196, 1.086777 0.415457 1.104678, 1.022709 0.339765 1.026815, 
            1.037000 0.356510 1.037493, 1.052715 0.374353 1.054016, 1.075256 0.406911 1.104939, 1.007904 0.327921 1.026363, 
            1.048285 0.373698 1.054276, 1.002142 0.328618 1.032678, 1.031691 0.357430 1.035130, 1.066850 0.405927 1.103457, 
            1.079292 0.418915 1.104442, 1.050199 0.384353 1.066575, 1.069203 0.413722 1.107167, 0.999065 0.333994 1.033578, 
            1.001574 0.335997 1.030951, 1.023043 0.357066 1.033163, 1.046689 0.385931 1.066984, 1.061795 0.408039 1.102447, 
            1.065258 0.412453 1.107549, 0.993290 0.331046 1.036149, 1.008767 0.344041 1.029813, 1.041124 0.382201 1.063143, 
            1.001653 0.339650 1.029785, 1.041990 0.385702 1.064291, 1.030188 0.373340 1.048112, 1.046983 0.396322 1.080128, 
            1.058753 0.414226 1.108152, 0.993697 0.337012 1.030377, 1.014433 0.357513 1.033405, 1.018481 0.363057 1.039096, 
            1.044661 0.396672 1.080815, 1.067291 0.425133 1.112341, 1.032339 0.381827 1.055428, 1.051725 0.410439 1.102052, 
            1.059985 0.420450 1.111812, 1.069721 0.429317 1.109716, 1.074559 0.425828 1.106716, 1.022782 0.372031 1.041178, 
            0.985363 0.337154 1.030153, 0.991608 0.342089 1.029456, 1.003789 0.354670 1.033733, 1.030863 0.385563 1.057119, 
            0.966939 0.329759 1.037644, 0.978076 0.333026 1.036250, 0.981370 0.334644 1.029134, 1.011483 0.365161 1.036983, 
            1.049106 0.415680 1.103891, 1.067692 0.440122 1.101797, 1.011646 0.369288 1.044152, 1.052111 0.422309 1.110402, 
            1.062180 0.433090 1.111136, 0.977007 0.337744 1.033002, 1.007284 0.367385 1.043446, 1.011856 0.374082 1.044351, 
            1.019458 0.379958 1.047708, 0.974395 0.336600 1.036185, 1.000494 0.361794 1.036412, 1.037752 0.412992 1.099018, 
            0.977374 0.342860 1.030091, 1.018945 0.386089 1.055930, 1.046647 0.423951 1.108532, 1.061891 0.438350 1.107618, 
            0.968652 0.336528 1.032431, 1.004494 0.374704 1.047702, 1.051042 0.431121 1.111030, 1.055373 0.436841 1.110043, 
            0.953188 0.324412 1.039299, 1.018938 0.392143 1.061545, 1.006358 0.382359 1.049165, 1.013992 0.391608 1.060595, 
            1.031871 0.414828 1.098085, 1.047163 0.436069 1.110363, 0.977358 0.350268 1.029432, 0.992620 0.366684 1.037816, 
            1.069677 0.460104 1.093826, 0.929503 0.300905 1.001696, 1.026830 0.414924 1.098360, 1.061429 0.446805 1.102964, 
            0.904267 0.274904 0.981896, 0.955034 0.335113 1.035750, 1.002105 0.385204 1.048922, 1.008155 0.390428 1.056475, 
            1.044540 0.447358 1.108066, 1.064384 0.457352 1.098144, 0.927748 0.304303 1.002753, 0.930490 0.313712 1.014200, 
            0.949555 0.332359 1.036057, 0.956884 0.338415 1.031611, 0.943801 0.328342 1.031724, 0.995546 0.380720 1.044936, 
            1.033356 0.430554 1.108191, 1.038298 0.436050 1.112008, 1.049958 0.452221 1.105730, 0.895357 0.275544 0.990673, 
            0.909003 0.287811 0.986993, 0.923045 0.303712 1.001908, 0.948095 0.337645 1.031313, 0.986906 0.373165 1.037004, 
            0.991552 0.379377 1.045191, 1.008320 0.399777 1.065357, 0.911006 0.292194 0.987180, 0.943169 0.332599 1.031783, 
            1.023307 0.424736 1.103326, 1.037014 0.441308 1.110096, 0.934201 0.324545 1.022995, 0.938398 0.329230 1.026088, 
            0.999117 0.393551 1.054848, 0.914023 0.302077 0.995436, 0.957668 0.350536 1.028111, 0.966482 0.358848 1.027535, 
            1.027983 0.435366 1.109376, 1.041063 0.449299 1.108387, 1.057292 0.459457 1.099917, 0.874972 0.270247 1.011609, 
            0.886754 0.279681 1.003066, 0.886895 0.283565 1.001812, 0.904198 0.293486 0.989658, 0.975649 0.370730 1.030699, 
            0.986160 0.384161 1.046327, 1.069125 0.473863 1.089408, 0.845728 0.249067 1.025610, 0.852137 0.252975 1.021627, 
            0.861632 0.261477 1.018904, 0.893231 0.282578 0.996181, 0.898394 0.291167 0.992680, 0.907889 0.299588 0.990323, 
            0.918945 0.312154 0.999520, 0.930448 0.327939 1.021660, 0.935129 0.333359 1.026014, 0.941269 0.339346 1.025645, 
            1.033104 0.446758 1.109283, 1.043164 0.457768 1.103760, 1.159209 0.554080 1.038318, 1.164157 0.554360 1.034273, 
            1.176564 0.564519 1.017356, 0.866179 0.268030 1.017871, 0.953518 0.361259 1.024035, 1.005770 0.414944 1.079537, 
            1.016303 0.430102 1.103074, 1.050953 0.459747 1.102718, 1.072413 0.476412 1.068777, 1.076463 0.484310 1.060919, 
            1.134977 0.533375 1.055233, 1.141447 0.543518 1.050229, 1.174886 0.564063 1.020025, 1.190264 0.578986 1.005466, 
            0.836611 0.246456 1.037819, 0.879372 0.280950 1.007976, 0.894077 0.292286 0.995278, 0.960568 0.362838 1.027309, 
            0.992841 0.400023 1.056493, 1.020387 0.437648 1.108691, 1.061723 0.471658 1.095600, 1.183819 0.574502 1.011008, 
            0.841447 0.252388 1.031961, 0.966845 0.371174 1.026862, 1.013699 0.433057 1.105846, 1.035831 0.454612 1.107294, 
            1.089225 0.495322 1.059356, 1.097411 0.503526 1.061069, 1.126819 0.532152 1.054517, 0.849541 0.261160 1.026126, 
            0.880289 0.285867 1.004221, 0.889293 0.297042 0.995129, 0.891772 0.297283 0.992893, 0.897914 0.299947 0.991285, 
            0.913913 0.316638 0.997667, 0.929684 0.337215 1.023084, 0.972821 0.380748 1.033484, 1.025304 0.447797 1.111441, 
            1.044660 0.467380 1.100533, 1.052492 0.468962 1.098788, 1.109044 0.516614 1.058883, 1.151156 0.553898 1.046304, 
            1.159615 0.563709 1.036204, 0.824300 0.245880 1.047827, 0.851927 0.265278 1.023386, 0.859149 0.271637 1.019580, 
            0.902341 0.309762 0.995002, 1.051721 0.476066 1.095326, 1.065644 0.482490 1.082026, 1.117180 0.526084 1.055433, 
            0.860618 0.274742 1.017455, 0.871475 0.284678 1.014578, 0.881333 0.290977 1.000798, 0.930654 0.343061 1.023396, 
            0.979424 0.395152 1.048482, 0.987608 0.405047 1.058043, 1.028782 0.455979 1.109843, 1.054759 0.480803 1.093309, 
            1.061977 0.482491 1.087060, 1.065755 0.484980 1.065622, 1.071256 0.486356 1.060540, 1.190767 0.587626 1.004649, 
            0.818373 0.244575 1.052449, 0.998536 0.422992 1.081502, 1.020096 0.449828 1.110239, 1.030956 0.463713 1.104445, 
            1.037453 0.465098 1.103169, 1.037559 0.471524 1.100040, 1.105724 0.523546 1.059223, 1.165168 0.572043 1.033072, 
            1.195564 0.598982 0.996052, 0.845837 0.271305 1.025421, 0.858443 0.278264 1.018780, 0.895870 0.308124 0.993297, 
            0.940115 0.355881 1.018364, 0.971443 0.389937 1.037232, 0.982462 0.404141 1.054187, 1.004660 0.435331 1.100289, 
            1.010789 0.443096 1.108747, 1.044256 0.473787 1.099635, 1.091730 0.510904 1.064269, 1.156562 0.567079 1.037007, 
            1.181961 0.586199 1.012934, 1.190742 0.593788 1.001870, 0.816490 0.256120 1.045642, 0.839436 0.265930 1.032517, 
            0.881726 0.295295 1.000095, 0.955944 0.374499 1.023194, 0.962197 0.381459 1.027718, 0.986877 0.413035 1.064589, 
            1.034275 0.466940 1.102334, 1.059774 0.486547 1.081915, 1.108616 0.527740 1.056148, 1.121557 0.539783 1.054556, 
            1.146624 0.561786 1.045322, 0.814211 0.247686 1.052988, 0.824472 0.254647 1.043862, 0.831929 0.261060 1.036367, 
            0.868035 0.290523 1.012730, 0.885177 0.304150 0.994345, 0.901484 0.318486 0.993939, 0.908010 0.325863 0.999178, 
            0.923784 0.344751 1.016751, 0.929210 0.350456 1.019121, 0.950225 0.371381 1.022876, 1.176663 0.588447 1.024384, 
            0.854799 0.281038 1.017708, 0.862370 0.288334 1.016480, 1.013159 0.453109 1.111270, 1.058293 0.493574 1.064616, 
            1.138430 0.559633 1.049220, 1.155155 0.582031 1.036346, 1.204698 0.610370 0.990369, 1.212370 0.616458 0.983408, 
            0.850362 0.279297 1.020274, 0.873902 0.299333 1.005101, 0.877835 0.301587 0.997342, 0.931575 0.356727 1.015216, 
            0.997490 0.437413 1.096789, 1.024857 0.465942 1.106243, 1.061256 0.495594 1.062634, 1.068368 0.497696 1.061735, 
            1.096984 0.525117 1.063609, 1.122892 0.553605 1.051777, 1.127312 0.554520 1.051904, 1.145188 0.567854 1.046102, 
            1.181963 0.596217 1.013584, 0.802071 0.246205 1.055190, 0.953370 0.381870 1.023824, 0.976239 0.410693 1.055971, 
            1.052479 0.492286 1.090800, 1.072750 0.504846 1.064200, 1.129090 0.558413 1.049737, 1.150007 0.575464 1.042670, 
            1.170202 0.591114 1.031693, 1.186736 0.601640 1.001804, 1.198902 0.610168 0.992668, 0.833118 0.271994 1.031021, 
            0.834987 0.278228 1.024117, 0.853337 0.287093 1.017083, 0.864338 0.297400 1.011793, 0.935353 0.365147 1.014998, 
            0.939552 0.368986 1.014168, 1.017826 0.464499 1.108837, 1.029140 0.474281 1.101365, 1.075851 0.510050 1.063323, 
            1.085900 0.521183 1.062573, 1.099282 0.533651 1.060543, 1.164980 0.588752 1.032673, 0.796189 0.243085 1.055418, 
            0.822169 0.265405 1.038647, 0.867563 0.301383 1.006361, 0.870142 0.307026 0.995646, 0.871708 0.309208 0.993390, 
            0.880293 0.310126 0.992265, 0.891016 0.320282 0.992508, 0.921156 0.353380 1.012206, 1.092011 0.527478 1.061164, 
            1.131418 0.562800 1.050056, 1.184663 0.605554 1.006223, 1.204941 0.620329 0.990492, 1.208977 0.621986 0.980737, 
            0.858830 0.304770 1.008511, 0.898911 0.330231 0.992354, 0.934499 0.369373 1.012478, 0.965815 0.406491 1.049021, 
            0.994718 0.445330 1.100827, 1.044142 0.490768 1.093489, 1.058903 0.502150 1.061029, 1.095667 0.533524 1.061734, 
            1.173242 0.601301 1.026053, 1.175591 0.603555 1.019602, 1.180345 0.603233 1.007902, 1.204827 0.621494 0.985159, 
            1.206515 0.622365 0.981707, 0.927056 0.363330 1.009667, 0.945100 0.382281 1.017455, 0.978170 0.424911 1.068348, 
            1.014865 0.469845 1.105483, 1.030426 0.481349 1.099957, 1.119688 0.557577 1.053094, 1.134215 0.569729 1.047280, 
            1.149531 0.583837 1.038994, 1.160063 0.590723 1.036558, 1.184008 0.611451 1.002619, 1.191756 0.613979 0.997081, 
            1.197939 0.619987 0.997499, 1.200782 0.621768 0.993135, 1.203215 0.623771 0.991625, 0.801092 0.254551 1.053095, 
            0.811822 0.263628 1.045743, 0.820551 0.269037 1.036998, 0.888194 0.324244 0.989675, 0.999819 0.456607 1.107986, 
            1.040224 0.494214 1.094058, 1.048984 0.499137 1.086987, 1.099094 0.540563 1.056673, 1.135277 0.575348 1.047191, 
            1.166437 0.601557 1.030101, 1.174123 0.604875 1.012300, 1.187234 0.612681 0.999886, 1.191195 0.616159 0.998435, 
            1.192809 0.617765 0.998718, 0.808960 0.260235 1.048471, 0.838500 0.289650 1.019774, 0.843464 0.291254 1.015940, 
            0.876821 0.315923 0.990321, 0.949346 0.393104 1.026308, 0.987735 0.450171 1.102046, 1.008064 0.467086 1.108743, 
            1.010195 0.470267 1.107118, 1.020921 0.482495 1.102505, 1.060771 0.507378 1.061645, 1.077066 0.522825 1.060947, 
            1.088604 0.534567 1.060230, 1.110425 0.553192 1.053700, 1.152198 0.589571 1.036986, 1.157966 0.594145 1.035014, 
            1.158769 0.594999 1.035446, 0.779834 0.244456 1.057534, 0.794296 0.262364 1.052751, 0.827928 0.280879 1.027661, 
            0.847519 0.297539 1.011782, 0.862401 0.308051 1.006577, 0.946027 0.394934 1.021448, 0.957746 0.412364 1.044789, 
            0.965106 0.415850 1.050587, 1.043528 0.502616 1.087808, 1.051559 0.503187 1.071852, 1.094631 0.541920 1.058665, 
            1.098898 0.545892 1.055786, 1.133656 0.581080 1.044432, 1.177518 0.609895 1.007992, 0.848535 0.305686 1.010461, 
            0.925502 0.373687 1.006316, 1.026354 0.487396 1.099250, 1.031003 0.494137 1.097804, 1.140339 0.584391 1.043108, 
            1.158374 0.599941 1.035166, 1.172032 0.609686 1.019739, 0.894157 0.339508 0.989009, 0.965817 0.422996 1.058076, 
            0.981225 0.445562 1.094325, 1.050966 0.505810 1.064160, 1.066857 0.519796 1.058482, 1.119709 0.568776 1.051024, 
            0.814342 0.275476 1.034753, 0.861436 0.317641 1.001843, 0.914261 0.364622 1.004984, 0.920927 0.371364 1.006661, 
            1.036405 0.499787 1.091917, 1.128458 0.576366 1.047804, 1.158915 0.601571 1.032487, 0.828256 0.288736 1.023220, 
            0.841285 0.299103 1.013827, 0.854871 0.312252 1.007986, 0.869871 0.321371 0.990210, 0.886693 0.336772 0.986959, 
            0.926414 0.378501 1.004156, 0.933952 0.388407 1.009980, 0.938977 0.393356 1.017282, 0.945135 0.400174 1.021561, 
            1.016002 0.489437 1.101632, 1.029225 0.498141 1.097892, 1.041380 0.507265 1.079346, 1.051654 0.509213 1.060896, 
            1.084032 0.547453 1.062161, 1.100531 0.555753 1.056826, 1.115866 0.571661 1.050388, 1.120927 0.574151 1.048055, 
            1.153457 0.602414 1.034724, 0.791906 0.271587 1.048570, 0.831639 0.295531 1.020523, 0.838269 0.299246 1.016632, 
            0.863447 0.318876 0.995908, 0.996459 0.470187 1.107164, 1.079939 0.540304 1.061782, 1.082288 0.542181 1.060057, 
            1.092862 0.554659 1.059846, 1.110150 0.565878 1.051556, 1.150107 0.604546 1.037716, 0.817569 0.284373 1.028294, 
            0.951313 0.420212 1.042097, 0.974005 0.448883 1.092078, 0.982066 0.458123 1.103861, 0.990340 0.466462 1.105804, 
            1.036917 0.505980 1.083257, 0.774104 0.248793 1.058157, 0.807556 0.278675 1.037098, 0.914862 0.374277 1.002115, 
            1.094478 0.562100 1.053631, 1.100402 0.564846 1.054163, 1.129813 0.586535 1.041348, 0.802620 0.274592 1.042084, 
            0.827896 0.297662 1.021594, 0.881382 0.341678 0.988305, 0.888448 0.347886 0.986543, 0.895047 0.354822 0.988601, 
            0.976761 0.456917 1.101482, 0.988330 0.470030 1.104363, 1.014017 0.493573 1.101924, 1.023283 0.503335 1.096803, 
            1.040504 0.512343 1.073416, 1.050279 0.516169 1.058587, 1.056262 0.523585 1.055610, 1.085042 0.555222 1.062314, 
            1.112115 0.575432 1.048125, 1.118710 0.583060 1.047006, 1.137943 0.598590 1.040875, 1.146636 0.608107 1.035440, 
            0.772469 0.258871 1.055416, 0.852443 0.320937 1.007020, 0.904308 0.367693 0.995936, 0.938517 0.405280 1.018390, 
            0.968820 0.449634 1.089554, 1.044934 0.517659 1.059995, 1.061680 0.531463 1.056851, 1.069373 0.539766 1.061205, 
            1.101730 0.568589 1.051274, 1.125825 0.591482 1.043312, 1.134826 0.597732 1.039489, 0.762778 0.250994 1.062034, 
            0.804419 0.288662 1.029534, 0.839176 0.311552 1.013451, 0.872240 0.338086 0.989734, 0.908693 0.374848 0.998407, 
            0.923826 0.390222 1.002530, 0.945109 0.417482 1.034468, 1.003026 0.488871 1.102702, 0.778278 0.264387 1.053787, 
            0.799297 0.283138 1.038917, 0.843626 0.317959 1.012166, 0.876594 0.345193 0.992124, 0.969944 0.457406 1.098118, 
            0.975327 0.463892 1.104302, 0.988609 0.479346 1.102830, 1.026382 0.509747 1.091231, 1.044027 0.525120 1.052847, 
            1.084965 0.559088 1.060345, 1.114734 0.585122 1.047702, 1.128740 0.600878 1.039161, 1.139872 0.607095 1.037611, 
            0.757520 0.251349 1.064115, 0.831078 0.309546 1.017602, 0.858804 0.332179 0.993137, 0.928224 0.400430 1.007854, 
            0.936918 0.411948 1.022673, 0.948144 0.428159 1.048016, 0.980944 0.472495 1.105071, 1.040061 0.520412 1.067824, 
            1.048623 0.527929 1.050276, 1.101832 0.575323 1.048286, 1.109048 0.582998 1.047054, 0.794614 0.282574 1.043126, 
            0.798937 0.292003 1.029705, 0.863487 0.337268 0.991064, 0.983181 0.475965 1.102932, 1.007475 0.498485 1.099532, 
            1.021110 0.515532 1.088494, 1.057020 0.535666 1.052043, 1.060055 0.539431 1.056030, 1.073784 0.553518 1.060419, 
            1.114265 0.590016 1.045859, 1.117054 0.591324 1.043679, 0.781944 0.274498 1.050137, 0.833059 0.315616 1.013698, 
            0.839988 0.323526 1.010401, 0.849710 0.329528 1.005074, 0.886861 0.357681 0.984960, 0.928764 0.406468 1.010969, 
            0.965078 0.457483 1.095400, 0.967924 0.463434 1.101302, 0.994502 0.491035 1.099130, 1.012432 0.505662 1.099569, 
            1.027552 0.517472 1.083642, 1.050714 0.531656 1.050195, 1.088354 0.568443 1.052670, 1.090028 0.571817 1.051184, 
            1.104103 0.582298 1.048063, 1.122383 0.599568 1.042736, 1.134013 0.608273 1.035751, 0.757218 0.258786 1.059415, 
            0.765165 0.264424 1.054988, 0.830084 0.318140 1.014888, 0.872994 0.351853 0.994005, 0.945415 0.433956 1.053278, 
            0.977879 0.476512 1.106518, 1.005625 0.501739 1.100343, 1.076859 0.560868 1.058365, 1.083194 0.566260 1.055252, 
            1.114775 0.602244 1.042208, 0.857217 0.338533 0.991021, 0.879316 0.358228 0.987672, 0.917126 0.398237 1.001964, 
            0.926726 0.409437 1.011291, 0.957587 0.455485 1.087835, 0.964419 0.465020 1.101723, 0.971156 0.472717 1.107512, 
            1.045171 0.532796 1.049052, 1.050815 0.535766 1.045323, 1.095883 0.580107 1.051895, 1.105522 0.587980 1.045620, 
            1.111636 0.591466 1.045622, 1.119560 0.603355 1.041423, 0.744793 0.249553 1.068371, 0.833907 0.325262 1.009949, 
            0.876211 0.369118 0.985503, 0.896074 0.379440 0.997001, 0.978411 0.482061 1.103339, 1.012841 0.512546 1.097578, 
            1.082462 0.571665 1.050934, 0.776777 0.279086 1.047727, 0.817626 0.312637 1.022097, 0.922271 0.409579 1.009235, 
            0.956227 0.460329 1.093848, 0.972864 0.483781 1.105242, 0.982618 0.484814 1.102613, 1.015953 0.517167 1.093445, 
            1.028808 0.533174 1.068531, 1.044178 0.540122 1.044255, 1.065006 0.556189 1.055541, 1.102830 0.592975 1.047098, 
            1.111735 0.599228 1.044636, 0.784751 0.287474 1.042161, 0.792197 0.293935 1.035476, 0.825978 0.321495 1.018383, 
            0.840323 0.336731 1.003418, 0.962621 0.471385 1.105486, 1.021871 0.523314 1.083302, 1.099261 0.590104 1.049524, 
            0.753378 0.267206 1.055836, 0.847987 0.340023 0.993925, 0.867580 0.363661 0.986257, 0.884650 0.374566 0.991370, 
            0.894817 0.388636 0.997606, 0.966873 0.478337 1.107610, 0.973656 0.491652 1.106411, 0.981535 0.490764 1.099497, 
            0.985721 0.494276 1.097863, 1.072702 0.567173 1.049832, 1.106829 0.598405 1.046796, 0.765289 0.275821 1.052016, 
            0.842995 0.345185 0.994779, 0.856009 0.349275 0.988333, 0.863586 0.356598 0.990302, 1.034707 0.534488 1.055661, 
            1.039872 0.538438 1.048542, 1.052622 0.549008 1.043479, 1.089274 0.586074 1.052674, 1.095242 0.592547 1.048200, 
            1.098587 0.596747 1.047815, 0.778755 0.291555 1.043012, 0.889523 0.384648 0.994006, 0.901257 0.396551 0.997119, 
            0.914810 0.408874 1.002827, 0.950624 0.464792 1.094432, 0.977663 0.493180 1.100786, 1.018874 0.527856 1.083937, 
            1.037931 0.544721 1.042851, 1.059878 0.560492 1.046712, 1.069474 0.567901 1.044523, 1.101799 0.598823 1.044961, 
            0.757411 0.273303 1.052813, 0.790412 0.301432 1.036781, 0.797620 0.307304 1.032019, 0.830559 0.333928 1.008089, 
            0.840187 0.341503 1.001670, 1.008114 0.525698 1.091134, 1.078954 0.580690 1.051029, 1.109777 0.608052 1.041098, 
            0.722578 0.254523 1.069381, 0.731407 0.252688 1.067511, 0.772661 0.291135 1.046193, 0.779180 0.296075 1.044824, 
            0.806780 0.317482 1.027313, 0.850940 0.350329 0.988643, 1.003964 0.520580 1.093883, 1.064533 0.567737 1.043728, 
            1.090865 0.594202 1.049569, 0.766102 0.286980 1.047426, 0.794548 0.310394 1.037495, 0.807554 0.323856 1.028049, 
            0.858595 0.362098 0.983998, 0.888768 0.391752 0.996563, 0.904019 0.406458 0.997067, 0.972933 0.495375 1.102557, 
            0.982021 0.502123 1.094449, 0.992757 0.513286 1.092621, 0.992071 0.520924 1.091803, 1.015186 0.534655 1.078723, 
            1.044180 0.550004 1.040589, 1.095672 0.600304 1.045288, 0.740440 0.265926 1.060200, 0.783217 0.302984 1.042178, 
            0.822622 0.334919 1.015362, 0.839138 0.344812 0.998801, 0.861208 0.364760 0.982483, 0.942517 0.475262 1.094474, 
            0.955063 0.481127 1.105497, 0.786994 0.309216 1.043065, 0.822637 0.344662 1.007282, 0.881071 0.388661 0.993904, 
            1.013729 0.535413 1.077328, 1.054277 0.565485 1.045068, 0.772411 0.298557 1.047119, 0.796087 0.319291 1.038183, 
            0.889708 0.399736 0.995684, 0.976498 0.503911 1.095009, 1.036224 0.552432 1.042329, 1.044495 0.557886 1.042008, 
            1.070612 0.584023 1.047289, 1.083346 0.596600 1.049085, 1.103422 0.614405 1.042540, 1.104376 0.623366 1.046303, 
            0.776928 0.305912 1.049935, 0.800637 0.325003 1.033231, 0.811772 0.333455 1.023004, 0.847483 0.362135 0.985972, 
            0.869549 0.379759 0.981275, 0.965943 0.502342 1.100261, 1.084700 0.597896 1.047482, 1.093412 0.608153 1.046738, 
            0.717537 0.253524 1.072497, 0.731638 0.269862 1.061498, 0.765482 0.297479 1.050390, 0.786494 0.315859 1.042358, 
            0.832874 0.352238 0.998477, 0.862851 0.375828 0.978730, 0.898642 0.419811 0.993592, 0.960694 0.495886 1.103965, 
            1.082324 0.602403 1.047289, 0.782179 0.315722 1.049629, 0.816286 0.343261 1.012800, 0.858086 0.373485 0.980576, 
            0.883930 0.400901 0.992997, 0.887909 0.404408 0.991594, 0.893708 0.415534 0.991627, 1.016834 0.544427 1.068635, 
            1.031882 0.553745 1.045055, 1.062073 0.584853 1.045875, 0.726233 0.267474 1.062929, 0.745804 0.285978 1.053717, 
            0.823224 0.350730 1.002829, 0.842614 0.364041 0.987917, 0.852416 0.370800 0.980474, 0.942201 0.481471 1.096715, 
            0.948680 0.488776 1.101830, 0.999316 0.535646 1.083475, 1.010218 0.543314 1.073929, 1.012120 0.545009 1.070278, 
            1.017880 0.546509 1.062403, 0.716751 0.262165 1.069192, 0.732464 0.276161 1.059033, 0.756909 0.296937 1.052193, 
            0.773838 0.315039 1.060997, 0.786595 0.323417 1.043222, 0.864762 0.384614 0.980061, 0.933394 0.471968 1.080494, 
            0.959831 0.507695 1.096305, 0.994215 0.533161 1.086350, 1.018300 0.548486 1.058463, 1.088185 0.614694 1.052720, 
            0.777348 0.320866 1.061189, 0.807259 0.346680 1.019924, 0.878327 0.401485 0.986839, 0.898780 0.422403 0.993056, 
            0.937161 0.480125 1.089344, 0.958922 0.502731 1.098384, 0.986568 0.526379 1.088793, 1.040727 0.570356 1.049087, 
            0.759880 0.304975 1.053793, 0.864800 0.389042 0.977940, 0.948146 0.494878 1.099593, 1.053058 0.584504 1.048720, 
            1.063392 0.593434 1.044258, 1.070786 0.600435 1.043906, 0.743561 0.291679 1.053322, 0.785902 0.328573 1.040438, 
            0.808442 0.348714 1.016340, 0.826743 0.357302 0.998280, 0.875809 0.403723 0.985907, 1.014713 0.552980 1.061487, 
            1.085375 0.620299 1.056388, 0.701091 0.257568 1.074586, 0.728519 0.284153 1.057618, 0.752553 0.302448 1.052103, 
            0.767232 0.318826 1.062895, 0.772256 0.328183 1.063816, 0.782162 0.324429 1.049312, 0.825271 0.359753 0.996974, 
            0.836262 0.372052 0.985529, 0.842203 0.372328 0.983408, 0.845607 0.380268 0.979829, 0.886168 0.415723 0.984326, 
            0.936952 0.487500 1.093567, 0.969008 0.517893 1.090398, 1.002926 0.552872 1.072809, 1.101459 0.637020 1.054922, 
            0.704061 0.263634 1.072423, 0.712747 0.270397 1.068912, 0.716863 0.280097 1.064441, 0.776985 0.330424 1.059685, 
            0.791910 0.338040 1.033629, 0.802498 0.346656 1.024177, 0.813559 0.353301 1.005903, 0.852811 0.385161 0.976599, 
            0.876304 0.408000 0.981053, 0.892152 0.427224 0.989625, 0.977780 0.530889 1.088575, 0.992325 0.542068 1.081494, 
            1.002250 0.548799 1.075018, 1.055377 0.595243 1.045579, 1.073078 0.611278 1.047536, 0.818143 0.359066 1.001042, 
            0.830690 0.363119 0.994755, 0.866796 0.400819 0.978710, 1.051190 0.599488 1.046849, 1.088742 0.630535 1.058806, 
            0.757347 0.315443 1.057349, 0.763788 0.322690 1.062365, 0.778310 0.333375 1.043317, 0.782756 0.335661 1.037878, 
            0.929472 0.486389 1.086062, 1.061310 0.605555 1.045075, 0.693108 0.259813 1.073269, 0.729102 0.290797 1.057188, 
            0.751751 0.314509 1.057078, 0.773058 0.334327 1.055714, 0.778602 0.339745 1.037452, 0.940127 0.502225 1.100957, 
            0.944975 0.511377 1.099397, 0.955135 0.514869 1.092975, 1.007488 0.557498 1.064823, 1.021062 0.569322 1.052866, 
            1.026203 0.573747 1.050565, 1.039593 0.586473 1.050144, 1.074464 0.621679 1.058621, 1.102226 0.646770 1.052506, 
            1.104772 0.648430 1.047701, 0.738055 0.302672 1.059435, 0.876072 0.417237 0.979938, 0.880178 0.420936 0.978865, 
            0.988914 0.549230 1.079210, 0.992250 0.552836 1.075814, 0.993299 0.555527 1.075687, 0.996619 0.562290 1.070646, 
            1.096245 0.647088 1.057077, 0.684275 0.254876 1.073665, 0.754665 0.321764 1.057792, 0.767221 0.332770 1.060138, 
            0.772965 0.335528 1.042450, 0.799804 0.366474 1.023308, 0.846856 0.391117 0.977247, 0.858070 0.401382 0.975076, 
            0.867098 0.410020 0.975059, 0.980529 0.541738 1.082373, 1.015713 0.569202 1.055158, 0.683075 0.257898 1.075189, 
            0.721259 0.291364 1.060893, 0.784354 0.350938 1.036709, 0.798064 0.359520 1.025829, 0.809261 0.364118 1.007672, 
            0.837518 0.385887 0.983198, 0.843719 0.389759 0.979647, 0.882963 0.428693 0.979983, 0.921997 0.488289 1.078899, 
            0.934889 0.504210 1.099676, 1.014859 0.572673 1.053863, 1.055603 0.608042 1.045374, 1.102067 0.648996 1.051207, 
            0.695534 0.271396 1.071232, 0.713464 0.287633 1.066944, 0.730578 0.303477 1.064454, 0.815326 0.370440 0.998821, 
            0.821352 0.377193 0.993112, 0.828751 0.380679 0.986713, 0.836505 0.389566 0.981848, 0.869906 0.419437 0.976143, 
            0.948054 0.523001 1.093020, 0.955196 0.524224 1.090291, 1.006217 0.566500 1.059841, 1.025557 0.583393 1.049963, 
            1.085841 0.644829 1.059207, 0.823779 0.379543 0.992270, 0.972012 0.540435 1.080396, 1.047485 0.605159 1.045545, 
            1.075211 0.636998 1.060896, 1.098948 0.659194 1.044612, 0.702076 0.282320 1.070366, 0.718846 0.297641 1.066979, 
            0.730772 0.308989 1.066666, 0.756536 0.331204 1.055324, 0.848234 0.401953 0.976403, 0.916239 0.493419 1.076720, 
            0.927748 0.505663 1.095795, 0.954079 0.528645 1.087843, 0.961370 0.532878 1.084621, 1.011350 0.578018 1.053883, 
            1.022022 0.584979 1.048965, 1.042744 0.603528 1.047779, 0.688582 0.272470 1.073335, 0.734837 0.314812 1.064380, 
            0.743401 0.321898 1.059227, 0.749431 0.325830 1.056008, 0.766238 0.339664 1.040249, 0.823033 0.387514 0.990053, 
            0.878235 0.433638 0.978924, 0.933151 0.512004 1.098559, 0.945193 0.526693 1.090289, 0.974963 0.547596 1.078019, 
            1.065185 0.629652 1.058071, 1.073730 0.638903 1.059819, 1.085970 0.651565 1.055925, 1.092223 0.654649 1.053974, 
            0.758456 0.336799 1.050259, 0.758424 0.338335 1.045516, 0.862906 0.420998 0.977105, 0.871492 0.428965 0.975938, 
            0.922004 0.501487 1.088017, 0.997909 0.576485 1.056794, 1.045895 0.617542 1.042526, 1.051170 0.617576 1.045355, 
            1.095559 0.659125 1.047817, 1.096783 0.659530 1.045126, 0.672663 0.262776 1.078891, 0.772794 0.350610 1.039420, 
            0.813541 0.381197 1.000401, 0.819988 0.386159 0.997640, 0.877519 0.437847 0.978883, 0.982821 0.560372 1.075318, 
            0.678057 0.270654 1.077899, 0.721593 0.310559 1.069706, 0.743832 0.329109 1.057022, 0.758675 0.343227 1.041253, 
            0.863433 0.427018 0.980189, 0.913830 0.497562 1.074640, 0.921790 0.506380 1.089167, 0.937985 0.527560 1.092710, 
            0.961742 0.542923 1.078630, 1.013312 0.588984 1.049226, 1.069718 0.641092 1.060131, 1.093291 0.661270 1.045877, 
            1.096805 0.663938 1.042973, 0.693462 0.286933 1.073769, 0.728371 0.318809 1.066639, 0.734681 0.325691 1.067077, 
            0.747802 0.332578 1.052727, 0.818967 0.390426 0.996626, 0.930755 0.518801 1.095730, 0.946621 0.534903 1.086471, 
            1.012172 0.583590 1.051320, 1.028311 0.602334 1.048647, 1.055547 0.628831 1.052061, 0.778188 0.362823 1.038380, 
            0.784951 0.367735 1.035737, 0.806761 0.385071 1.014729, 0.829662 0.401241 0.988066, 0.847100 0.417460 0.980106, 
            0.943703 0.532638 1.087067, 0.952896 0.539452 1.081899, 0.984337 0.573297 1.071092, 1.039521 0.614284 1.044499, 
            1.093166 0.665318 1.043073, 0.669189 0.270510 1.082858, 0.708496 0.310181 1.075270, 0.724343 0.320447 1.069622, 
            0.738288 0.336098 1.068744, 0.791774 0.377186 1.033434, 0.909975 0.501258 1.073356, 0.919057 0.512236 1.087850, 
            0.963429 0.550358 1.075811, 0.978166 0.564731 1.075792, 1.069985 0.646776 1.058815, 1.069734 0.652672 1.059232, 
            1.082819 0.662007 1.051379, 1.087301 0.663900 1.047849, 0.735673 0.333922 1.070574, 0.757061 0.347793 1.039967, 
            0.796805 0.383629 1.029739, 0.808783 0.396101 1.013759, 0.866565 0.439673 0.979993, 0.914417 0.507305 1.081209, 
            0.987816 0.574806 1.068434, 1.008762 0.592178 1.048194, 1.062856 0.644799 1.059938, 1.073480 0.656444 1.056523, 
            0.701257 0.304981 1.077881, 0.741995 0.338941 1.054540, 0.769885 0.362242 1.037869, 0.813817 0.398117 1.010169, 
            0.821389 0.402848 0.998503, 0.873756 0.449397 0.981928, 0.932169 0.530089 1.092388, 0.997238 0.578644 1.054316, 
            1.022546 0.606056 1.047952, 1.030877 0.611453 1.044367, 1.039051 0.631135 1.038071, 1.052854 0.636021 1.052380, 
            1.064806 0.650987 1.060399, 1.085919 0.665942 1.044369, 0.676331 0.285432 1.086747, 0.714442 0.321224 1.071928, 
            0.747484 0.344826 1.041205, 0.752862 0.348324 1.038578, 0.766659 0.361669 1.039218, 0.819695 0.405001 1.004757, 
            0.870739 0.448694 0.980807, 0.872465 0.450468 0.981379, 0.911187 0.508462 1.078421, 0.925275 0.525546 1.092126, 
            0.947737 0.545988 1.081179, 0.960584 0.554732 1.073733, 0.997097 0.584812 1.051154, 1.030598 0.617535 1.041326, 
            1.078179 0.662294 1.050561, 1.332125 0.917641 1.093403, 1.333912 0.919328 1.091092, 1.335555 0.914518 1.077773, 
            0.688323 0.298166 1.081199, 0.703265 0.317247 1.073694, 0.731696 0.337824 1.072583, 0.765627 0.365379 1.037995, 
            0.792566 0.387134 1.031425, 0.803328 0.404005 1.015824, 0.854776 0.436784 0.985189, 0.904395 0.502021 1.067455, 
            0.941482 0.542227 1.084937, 1.004295 0.593702 1.049184, 1.087114 0.671282 1.041339, 0.737099 0.349201 1.062676, 
            0.743786 0.345678 1.044104, 0.800526 0.392398 1.020069, 0.850821 0.435499 0.985544, 0.903212 0.503256 1.067188, 
            0.908218 0.510015 1.076313, 0.927789 0.532299 1.091272, 0.930984 0.537381 1.089384, 0.980299 0.579996 1.065838, 
            0.987621 0.586854 1.053903, 1.063241 0.661373 1.059068, 1.082270 0.670372 1.044909, 1.326812 0.904755 1.048829, 
            0.726618 0.337865 1.072826, 0.819900 0.411869 1.001963, 0.868065 0.453728 0.982285, 0.869379 0.454890 0.981801, 
            0.952525 0.554168 1.075558, 0.967699 0.575753 1.071221, 0.996415 0.592078 1.048526, 1.002764 0.598611 1.048726, 
            1.055648 0.649856 1.059155, 1.069463 0.659292 1.056440, 1.073288 0.668618 1.048446, 1.078641 0.669554 1.048440, 
            1.080536 0.674358 1.042688, 1.084587 0.673507 1.040384, 1.333066 0.918985 1.075807, 0.753290 0.358565 1.039185, 
            0.938543 0.546183 1.084642, 0.966410 0.569788 1.072709, 1.025043 0.619084 1.041063, 1.031092 0.624841 1.036370, 
            1.059273 0.660354 1.060571, 1.329454 0.924150 1.104541, 0.686968 0.310099 1.080935, 0.730515 0.346565 1.071051, 
            0.784653 0.389816 1.033091, 0.833277 0.431146 0.996656, 0.895325 0.505523 1.056769, 0.927760 0.542026 1.087887, 
            1.327089 0.925283 1.109046, 1.327044 0.921827 1.093222, 1.331004 0.924457 1.087843, 1.329824 0.920124 1.072988, 
            0.864265 0.462225 0.982456, 0.906733 0.518195 1.075857, 0.917194 0.530704 1.087429, 0.979372 0.586068 1.058639, 
            1.015764 0.618689 1.040226, 1.066660 0.665526 1.049208, 1.073665 0.674069 1.045398, 1.324775 0.927925 1.113557, 
            1.329906 0.925789 1.078383, 1.319604 0.905933 1.041304, 0.659401 0.290516 1.092368, 0.676186 0.304646 1.087765, 
            0.707376 0.328378 1.069259, 0.739651 0.352854 1.039506, 0.741225 0.357473 1.037422, 0.811848 0.415150 1.007941, 
            0.860576 0.455952 0.985264, 0.938177 0.552884 1.081231, 0.957497 0.568729 1.073625, 0.972818 0.581848 1.066459, 
            0.979529 0.586118 1.056475, 1.050104 0.653562 1.055968, 1.068603 0.671898 1.045001, 1.327181 0.929793 1.107065, 
            1.327649 0.927118 1.092583, 0.653653 0.288329 1.092524, 0.756106 0.370739 1.038163, 0.805980 0.413500 1.015088, 
            0.826020 0.430403 1.004523, 0.865725 0.463640 0.982416, 0.947011 0.562766 1.072397, 0.987080 0.594893 1.049478, 
            1.005920 0.611471 1.045656, 1.010120 0.617562 1.042342, 1.028486 0.630519 1.033827, 1.036351 0.638236 1.034703, 
            1.072507 0.675825 1.040599, 1.077011 0.677682 1.038453, 1.324285 0.928103 1.099120, 1.328788 0.928494 1.082664, 
            1.320244 0.914664 1.056460, 1.317239 0.908404 1.040771, 0.780680 0.395024 1.030461, 0.795441 0.408521 1.022537, 
            0.854405 0.457092 0.991052, 0.894864 0.510104 1.057287, 0.909488 0.528939 1.079714, 0.932281 0.554409 1.080436, 
            1.021970 0.627037 1.035358, 1.063355 0.668852 1.047380, 1.321615 0.928247 1.102112, 1.325874 0.928792 1.085735, 
            0.656610 0.295001 1.092588, 0.659975 0.299910 1.090245, 0.690281 0.324224 1.073261, 0.730755 0.356064 1.060145, 
            0.790296 0.401125 1.024492, 0.795711 0.413570 1.021000, 0.891426 0.507913 1.051140, 1.049915 0.659832 1.052149, 
            1.057998 0.667033 1.049667, 1.063346 0.675827 1.042879, 1.324872 0.932049 1.095872, 1.327666 0.933701 1.089300, 
            1.315990 0.913417 1.047074, 1.289424 0.829862 0.777567, 1.302583 0.838003 0.756912, 0.667808 0.306326 1.089127, 
            0.703182 0.333287 1.065664, 0.725228 0.354085 1.064255, 0.821060 0.433657 1.007893, 0.837893 0.446534 0.992892, 
            0.858559 0.465832 0.981664, 0.861816 0.466797 0.980674, 0.863979 0.469237 0.982388, 0.918180 0.543131 1.084456, 
            0.939777 0.561062 1.073646, 0.955394 0.575970 1.071558, 1.070779 0.679326 1.038696, 1.320389 0.930934 1.099347, 
            1.325157 0.935462 1.097354, 1.322745 0.929255 1.079284, 1.276051 0.822736 0.792630, 1.307756 0.843815 0.749660, 
            0.684838 0.320300 1.075615, 0.818038 0.432879 1.007981, 0.848954 0.459600 0.993141, 0.891552 0.515538 1.055169, 
            0.940708 0.564307 1.071417, 0.987253 0.602857 1.043588, 1.008210 0.629214 1.029893, 1.025604 0.636576 1.029727, 
            1.035532 0.646581 1.032057, 1.050299 0.663093 1.043079, 1.314113 0.930625 1.094306, 1.321624 0.935256 1.096911, 
            1.313860 0.918211 1.055385, 1.314109 0.851420 0.745485, 0.675962 0.315772 1.082771, 0.730483 0.358744 1.037233, 
            0.734562 0.361547 1.035107, 0.806731 0.426417 1.015427, 0.827576 0.451402 1.005622, 0.850590 0.463198 0.990727, 
            0.861503 0.471540 0.981566, 0.898830 0.525720 1.067118, 0.942571 0.567630 1.067312, 0.972616 0.592115 1.047500, 
            1.063190 0.680644 1.033936, 1.064509 0.681830 1.033640, 1.313024 0.928945 1.098635, 1.324927 0.938637 1.090610, 
            1.272473 0.825376 0.797335, 1.278157 0.829461 0.791976, 1.307794 0.849092 0.751468, 1.320735 0.856901 0.730244, 
            1.323664 0.863813 0.721296, 0.687988 0.326330 1.071481, 0.705115 0.339770 1.062595, 0.775007 0.400719 1.025827, 
            0.808846 0.432232 1.013138, 0.853908 0.467266 0.984210, 1.053170 0.670134 1.040495, 1.324437 0.940077 1.088221, 
            1.270627 0.827825 0.806567, 1.298274 0.844433 0.760872, 1.329470 0.866411 0.707552, 1.335452 0.866079 0.695990, 
            0.649853 0.297406 1.090998, 0.655733 0.302954 1.090626, 0.667300 0.318616 1.082584, 0.692147 0.331356 1.069368, 
            0.752901 0.383709 1.033822, 0.783660 0.411825 1.019737, 0.838916 0.457590 0.995336, 0.843456 0.463011 0.990487, 
            0.852685 0.471856 0.980853, 0.860784 0.475665 0.981398, 0.889465 0.518401 1.052259, 0.965465 0.592954 1.046413, 
            1.016155 0.634702 1.029245, 1.042157 0.659818 1.030300, 1.058017 0.680644 1.034313, 1.308966 0.929763 1.097813, 
            1.315425 0.934496 1.091096, 1.321636 0.941394 1.095515, 1.279858 0.835569 0.790266, 1.281030 0.837663 0.785577, 
            1.291632 0.843299 0.773852, 1.314201 0.858118 0.742399, 0.640828 0.290112 1.085989, 0.683978 0.331915 1.071259, 
            0.716650 0.356213 1.055974, 0.729421 0.366400 1.033782, 0.779653 0.408764 1.020019, 0.821878 0.446676 1.008409, 
            0.847845 0.466658 0.985814, 0.861506 0.478948 0.982173, 0.926522 0.560808 1.073179, 0.959398 0.588748 1.056820, 
            0.998698 0.622216 1.037583, 1.060379 0.682254 1.033828, 1.304220 0.934166 1.105661, 1.319613 0.938812 1.081278, 
            0.659968 0.313061 1.087043, 0.702051 0.345530 1.059987, 0.719384 0.360013 1.050216, 0.765373 0.398565 1.024864, 
            0.787876 0.419210 1.020720, 0.803935 0.437867 1.013326, 0.855141 0.474849 0.980171, 0.973083 0.600721 1.040355, 
            0.990495 0.617017 1.038641, 1.037101 0.659046 1.026675, 1.306557 0.933014 1.101092, 1.308102 0.934514 1.101194, 
            1.308880 0.937238 1.098554, 1.314102 0.939398 1.097209, 1.319612 0.943623 1.089824, 1.285811 0.844033 0.780937, 
            1.297445 0.851423 0.763234, 1.331857 0.869681 0.694438, 1.337739 0.870313 0.671991, 1.340226 0.866470 0.643139, 
            0.704368 0.350477 1.056281, 0.734707 0.373628 1.034096, 0.829997 0.457981 1.001813, 0.886919 0.522783 1.050146, 
            0.945551 0.581393 1.061685, 1.011442 0.636637 1.025406, 1.042602 0.670440 1.027857, 1.080552 0.717945 1.095680, 
            1.082139 0.719508 1.095889, 1.315170 0.941512 1.091030, 1.311898 0.934847 1.074646, 1.290520 0.852702 0.768375, 
            1.340552 0.871692 0.654660, 0.654992 0.311418 1.088185, 0.708533 0.354671 1.051114, 0.716229 0.359591 1.039772, 
            0.797725 0.434704 1.016990, 0.812101 0.445150 1.010995, 0.835231 0.466163 0.995787, 0.859936 0.483015 0.983571, 
            0.888498 0.528784 1.052393, 0.897390 0.538340 1.064562, 0.907485 0.549446 1.071254, 0.913681 0.562225 1.068112, 
            0.938923 0.576895 1.059000, 0.957749 0.591954 1.045269, 0.978862 0.610424 1.035609, 1.044374 0.676024 1.029304, 
            1.052746 0.680417 1.033842, 1.078058 0.718034 1.095918, 1.306943 0.937963 1.090800, 1.306832 0.933569 1.079960, 
            1.274140 0.840457 0.792247, 1.306809 0.865511 0.748132, 1.332649 0.872030 0.680058, 0.676231 0.329000 1.073927, 
            0.738007 0.381320 1.032629, 0.838618 0.468228 0.988750, 0.845193 0.473064 0.982315, 1.002367 0.633147 1.027009, 
            1.023547 0.652629 1.023344, 1.297928 0.934209 1.102383, 1.305996 0.939565 1.100228, 1.308560 0.947110 1.107642, 
            1.304777 0.935996 1.082172, 1.308914 0.937224 1.076426, 1.268899 0.839160 0.799334, 1.334001 0.873730 0.670696, 
            0.636762 0.298248 1.085544, 0.675507 0.334957 1.072395, 0.689906 0.346671 1.060957, 0.713471 0.364068 1.032264, 
            0.741164 0.389158 1.028397, 0.777848 0.418643 1.017619, 0.820719 0.458584 1.007352, 0.884744 0.527649 1.040404, 
            0.929906 0.573491 1.060751, 0.962841 0.600674 1.040621, 0.976038 0.616284 1.030779, 1.033950 0.665543 1.025804, 
            1.048450 0.679841 1.028165, 1.076145 0.722494 1.097711, 1.305950 0.944717 1.111878, 1.308607 0.944025 1.098075, 
            1.305956 0.938750 1.074322, 1.323278 0.874864 0.712299, 1.335088 0.875026 0.660641, 1.335313 0.871981 0.645523, 
            0.711653 0.361734 1.036290, 0.764657 0.409518 1.018953, 0.818912 0.458670 1.009724, 0.858726 0.491226 0.983976, 
            0.942885 0.586085 1.050298, 0.951146 0.591863 1.040427, 1.005679 0.640011 1.021649, 1.035658 0.670323 1.029147, 
            1.296655 0.936516 1.105062, 1.302924 0.936592 1.077739, 1.329027 0.883062 0.693745, 1.333026 0.874079 0.654156, 
            1.336090 0.871961 0.630736, 0.747421 0.396255 1.026366, 0.800164 0.448975 1.010710, 0.833636 0.472222 0.995968, 
            0.862010 0.494630 0.984783, 0.897456 0.547183 1.060297, 0.937241 0.582389 1.049753, 0.986288 0.625433 1.028872, 
            1.046165 0.682548 1.027953, 1.080875 0.734444 1.114531, 1.300077 0.944740 1.109885, 1.306256 0.947363 1.101503, 
            1.300424 0.935961 1.074518, 1.282226 0.853314 0.776770, 1.312969 0.873731 0.730312, 0.679845 0.349157 1.064634, 
            0.695082 0.354473 1.053681, 0.769685 0.417876 1.016564, 0.794383 0.441011 1.014219, 0.833948 0.475728 0.999598, 
            0.840103 0.478307 0.984238, 0.887563 0.536876 1.045171, 0.907294 0.560084 1.065209, 0.956719 0.601317 1.037038, 
            0.964149 0.609094 1.032238, 0.978207 0.619572 1.026320, 1.008972 0.647692 1.020165, 1.042185 0.683436 1.027285, 
            1.302868 0.947789 1.107267, 1.298936 0.938426 1.081309, 1.273936 0.851337 0.785441, 1.338462 0.880360 0.612681, 
            0.656548 0.325203 1.077735, 0.689234 0.355743 1.052047, 0.702586 0.361288 1.040731, 0.782404 0.432614 1.017208, 
            0.810547 0.458444 1.012068, 0.822083 0.469199 1.010739, 0.829496 0.477825 1.006581, 0.845817 0.485788 0.982322, 
            0.852793 0.493001 0.984807, 0.865051 0.507456 0.988230, 1.071083 0.726477 1.098560, 1.301900 0.947656 1.099706, 
            1.296147 0.938067 1.080779, 1.264556 0.846029 0.794242, 1.268544 0.848482 0.790208, 1.300084 0.872073 0.757318, 
            1.327795 0.884951 0.691721, 1.332100 0.877535 0.640562, 0.675097 0.349203 1.065296, 0.708657 0.370666 1.028100, 
            0.739485 0.395833 1.025901, 0.768432 0.420106 1.017216, 0.840994 0.486532 0.985927, 0.856349 0.498690 0.983096, 
            0.885451 0.538037 1.037444, 0.898713 0.554803 1.056321, 0.989901 0.634093 1.019259, 1.017222 0.661213 1.023753, 
            1.025214 0.669123 1.024961, 1.080984 0.742922 1.119391, 1.296544 0.945090 1.100336, 1.291908 0.936352 1.080395, 
            1.251242 0.843226 0.829089, 0.665449 0.338741 1.068065, 0.694192 0.358832 1.044108, 0.831404 0.480876 1.001321, 
            1.035841 0.682377 1.028006, 1.042282 0.685441 1.026572, 1.042267 0.687967 1.025201, 1.260886 0.881236 0.951281, 
            1.260837 0.879468 0.943301, 1.288490 0.868588 0.769250, 1.311265 0.879272 0.722119, 1.314387 0.881242 0.713870, 
            0.621974 0.298699 1.074559, 0.745023 0.406151 1.025883, 0.785159 0.441665 1.013214, 0.812416 0.467841 1.013615, 
            0.822705 0.482173 1.018471, 0.862682 0.509505 0.983710, 0.867632 0.517386 0.991737, 0.883271 0.541326 1.028577, 
            0.924312 0.580290 1.038401, 0.929110 0.582500 1.027354, 0.935480 0.587946 1.024334, 1.030287 0.682473 1.030941, 
            1.038490 0.688980 1.025835, 1.258059 0.874045 0.919243, 1.258603 0.848621 0.798950, 1.295339 0.874806 0.757322, 
            1.298145 0.880031 0.751090, 1.302384 0.878737 0.744283, 1.303430 0.886282 0.740974, 1.333558 0.881227 0.617478, 
            0.804217 0.461802 1.010758, 0.815018 0.473981 1.019291, 0.831357 0.486953 1.006927, 0.843344 0.493313 0.983217, 
            0.902374 0.564384 1.050762, 0.912049 0.572310 1.044579, 0.952213 0.606245 1.023669, 0.971581 0.623820 1.019204, 
            0.975062 0.628195 1.015774, 1.006453 0.657333 1.019829, 1.074584 0.745278 1.113939, 1.259415 0.885546 0.948641, 
            1.318555 0.886865 0.698962, 1.324248 0.881967 0.650986, 0.637589 0.319176 1.077719, 0.646876 0.327361 1.074453, 
            0.684591 0.358444 1.050479, 0.696241 0.368276 1.030987, 0.705819 0.374237 1.027865, 0.750104 0.414785 1.021672, 
            0.760129 0.424382 1.017974, 0.789217 0.448815 1.005871, 0.854201 0.505222 0.979006, 0.861227 0.512511 0.981623, 
            0.892856 0.555493 1.040539, 0.945797 0.601220 1.017607, 0.986753 0.639746 1.014468, 1.039204 0.692351 1.025595, 
            1.259776 0.892820 0.968324, 1.258788 0.880371 0.922853, 1.263211 0.856343 0.789670, 1.310875 0.885850 0.717090, 
            0.690967 0.364367 1.039115, 0.765896 0.427912 1.014116, 0.818521 0.485088 1.023108, 0.848489 0.504255 0.979710, 
            0.874790 0.531920 1.000175, 0.898728 0.564061 1.042963, 0.903472 0.568195 1.040174, 0.912237 0.575274 1.034999, 
            0.930817 0.587418 1.008848, 1.016616 0.677329 1.025845, 1.260765 0.893182 0.962233, 1.257118 0.884253 0.937020, 
            1.256529 0.853720 0.798067, 1.277296 0.875208 0.770457, 1.307841 0.888505 0.731625, 1.327573 0.887158 0.637808, 
            1.330356 0.887152 0.625433, 1.334235 0.890220 0.603593, 0.682211 0.363505 1.046299, 0.709287 0.381226 1.023450, 
            0.719389 0.390266 1.021815, 0.824789 0.489052 1.014720, 0.831418 0.494450 1.007685, 0.916441 0.578767 1.021294, 
            0.962901 0.622267 1.016799, 1.004083 0.662830 1.022102, 1.024840 0.685624 1.030532, 1.034693 0.693254 1.027318, 
            1.073386 0.747816 1.108579, 1.261405 0.895494 0.958869, 1.237366 0.847957 0.845145, 1.264460 0.860728 0.786862, 
            1.317377 0.889324 0.683996, 0.627947 0.316163 1.072809, 0.732295 0.406135 1.026873, 0.759391 0.429502 1.015023, 
            0.823957 0.493342 1.010270, 0.835039 0.496209 0.988533, 0.874240 0.535454 0.996521, 0.900984 0.567627 1.026996, 
            1.008949 0.670716 1.025828, 1.028131 0.690434 1.028026, 1.041335 0.701323 1.023905, 1.257720 0.886999 0.924593, 
            1.239807 0.851311 0.838621, 1.271752 0.868522 0.776649, 1.294850 0.886522 0.750315, 1.317754 0.886811 0.649974, 
            0.632999 0.323485 1.073094, 0.642563 0.331244 1.066623, 0.648106 0.336279 1.065371, 0.672572 0.357368 1.054568, 
            0.739416 0.413656 1.025898, 0.742651 0.421265 1.020045, 0.767866 0.439006 1.009078, 0.812918 0.485105 1.023975, 
            0.849844 0.511326 0.976082, 0.947928 0.612355 1.014802, 0.965557 0.628778 1.014717, 1.027079 0.693101 1.028715, 
            1.039380 0.699218 1.022750, 1.245856 0.871157 0.892550, 1.246063 0.868218 0.868926, 1.238126 0.855554 0.843793, 
            1.256875 0.863282 0.789411, 1.307612 0.893867 0.723775, 1.308542 0.891893 0.710495, 0.613403 0.304361 1.060150, 
            0.654184 0.346483 1.061034, 0.700656 0.382610 1.025357, 0.736644 0.414575 1.024217, 0.780683 0.451856 1.001631, 
            0.785996 0.457390 1.003707, 0.881541 0.548381 1.001563, 0.886287 0.553051 1.002159, 0.969828 0.635117 1.011904, 
            0.984259 0.649425 1.014198, 0.995897 0.662028 1.020985, 1.023490 0.690409 1.030116, 1.033620 0.700015 1.026769, 
            1.256381 0.891727 0.921606, 1.245550 0.872030 0.886714, 1.283716 0.883402 0.761655, 1.302518 0.894240 0.736867, 
            1.311625 0.894530 0.697794, 1.323417 0.892126 0.634314, 1.330731 0.892231 0.602344, 1.330849 0.894132 0.593591, 
            0.677991 0.370559 1.031104, 0.732094 0.413234 1.026949, 0.769968 0.446246 1.003366, 0.815513 0.491726 1.020671, 
            0.835445 0.503546 0.983251, 0.839981 0.507653 0.981321, 0.863368 0.529726 0.984479, 0.902212 0.569275 0.995460, 
            0.911423 0.577345 0.991996, 0.928496 0.595666 1.001176, 0.943290 0.612282 1.011680, 0.956079 0.627122 1.015420, 
            0.999176 0.667503 1.020575, 1.044643 0.712882 1.029195, 1.238567 0.856831 0.835988, 1.251012 0.860500 0.797767, 
            1.264734 0.872151 0.782624, 1.335180 0.896097 0.589280, 0.607199 0.302692 1.057459, 0.619046 0.314768 1.060868, 
            0.685382 0.371536 1.029677, 0.803690 0.482720 1.020141, 0.826676 0.500713 1.001555, 0.830002 0.501533 0.990595, 
            0.834823 0.509002 0.980682, 0.870718 0.540540 0.990756, 0.877000 0.546699 0.991431, 0.885955 0.556071 0.995148, 
            0.897298 0.567381 0.997243, 0.920176 0.588596 0.994077, 1.027003 0.702409 1.027174, 1.249006 0.883348 0.901362, 
            1.248107 0.876053 0.871533, 1.275739 0.880532 0.768323, 0.641392 0.336833 1.059073, 0.733585 0.422303 1.022028, 
            0.764389 0.448460 1.004711, 0.842809 0.515603 0.975739, 0.852108 0.522068 0.976456, 0.895235 0.566431 0.990753, 
            0.900405 0.570900 0.988530, 1.038027 0.710588 1.025432, 1.043629 0.717407 1.032187, 1.243513 0.862790 0.819183, 
            1.276990 0.887218 0.761436, 1.309401 0.890933 0.657258, 1.320759 0.899121 0.631322, 1.327332 0.898704 0.613711, 
            0.625487 0.325539 1.059740, 0.656898 0.355037 1.052915, 0.663972 0.359462 1.046229, 0.674884 0.367576 1.035421, 
            0.709732 0.397833 1.018331, 0.742341 0.431370 1.016311, 0.750929 0.436853 1.012971, 0.786288 0.468269 1.007883, 
            0.878931 0.553157 0.990321, 0.882407 0.555899 0.987607, 0.924726 0.599035 0.999798, 0.936339 0.612447 1.010447, 
            0.942019 0.618539 1.013481, 0.944554 0.620697 1.012237, 0.964899 0.641937 1.014851, 1.031160 0.706573 1.026048, 
            1.066311 0.754921 1.094139, 1.067699 0.756168 1.093839, 1.253456 0.868576 0.787358, 1.295358 0.898031 0.741246, 
            0.601948 0.306898 1.050993, 0.667381 0.364287 1.042230, 0.720890 0.411726 1.024708, 0.727216 0.420644 1.024445, 
            0.805750 0.491561 1.018260, 0.824950 0.505668 0.986689, 0.881721 0.559102 0.985934, 0.974617 0.652476 1.014920, 
            0.978628 0.661202 1.020243, 0.991812 0.670983 1.024419, 1.037238 0.714608 1.025083, 1.255119 0.903428 0.933606, 
            1.236695 0.863576 0.830598, 1.243829 0.865101 0.806010, 1.299008 0.901528 0.730021, 1.325603 0.897907 0.595204, 
            0.623741 0.328104 1.056895, 0.641163 0.346239 1.054462, 0.662555 0.365226 1.038280, 0.694534 0.389105 1.025548, 
            0.758117 0.445396 1.008997, 0.792812 0.480015 1.010899, 0.807983 0.495446 1.015120, 0.862192 0.542545 0.982321, 
            0.879969 0.558259 0.986883, 0.957677 0.639082 1.016754, 1.064193 0.757753 1.094259, 1.252344 0.898009 0.909555, 
            1.249466 0.887055 0.871052, 1.236841 0.866830 0.833794, 1.246817 0.872947 0.788931, 1.302561 0.901493 0.702843, 
            0.644073 0.353024 1.052914, 0.748859 0.441812 1.013496, 0.768163 0.455752 0.996557, 0.779492 0.468734 1.006467, 
            0.853730 0.533275 0.976248, 0.887248 0.570266 0.981748, 0.898054 0.576918 0.981891, 0.908049 0.587871 0.988321, 
            0.931029 0.614324 1.008981, 0.949246 0.633537 1.017219, 1.001372 0.685648 1.027498, 1.011265 0.695599 1.029736, 
            1.036676 0.719818 1.029252, 1.071542 0.771951 1.116237, 1.074869 0.775314 1.117061, 1.264351 0.885258 0.776448, 
            1.307255 0.896415 0.647227, 1.312628 0.899499 0.637679, 1.322616 0.901974 0.604830, 1.326650 0.901332 0.577902, 
            0.591124 0.300849 1.040787, 0.701875 0.399549 1.018912, 0.810980 0.500138 1.001087, 0.819293 0.505148 0.987426, 
            0.826119 0.513299 0.980646, 0.845731 0.527540 0.973913, 0.923512 0.609320 1.007901, 1.002728 0.689893 1.029924, 
            1.021814 0.707887 1.028650, 1.068640 0.771421 1.115413, 1.085800 0.792417 1.136603, 1.252412 0.899943 0.895734, 
            1.238256 0.869965 0.819561, 1.304468 0.903681 0.682039, 1.314439 0.906407 0.632283, 1.324452 0.901275 0.581261, 
            0.603468 0.314864 1.051747, 0.649132 0.357297 1.049468, 0.670164 0.373872 1.029347, 0.699021 0.395309 1.022817, 
            0.710793 0.410206 1.017500, 0.737040 0.433515 1.015648, 0.829828 0.519878 0.977346, 0.867278 0.552306 0.981874, 
            0.936669 0.626417 1.017540, 0.966016 0.656617 1.027319, 0.984130 0.673134 1.023511, 1.032398 0.722187 1.029861, 
            1.071264 0.780119 1.113379, 1.078046 0.785246 1.123374, 1.079954 0.786545 1.121922, 1.251834 0.906332 0.916677, 
            1.249997 0.894225 0.868698, 1.235457 0.871284 0.826858, 1.317427 0.906082 0.624418, 0.595826 0.307977 1.042489, 
            0.627493 0.340968 1.055753, 0.639895 0.352926 1.055318, 0.647860 0.360534 1.048053, 0.652900 0.362526 1.042114, 
            0.661724 0.372215 1.028941, 0.740085 0.439967 1.014247, 0.757367 0.457125 0.995783, 0.783799 0.480141 1.006516, 
            0.846927 0.536035 0.974276, 0.876561 0.563516 0.981412, 0.958566 0.652562 1.030340, 0.968575 0.660997 1.025029, 
            1.002894 0.695738 1.028407, 1.017757 0.708634 1.027632, 1.028530 0.718361 1.025845, 1.068608 0.777438 1.120966, 
            1.070889 0.779210 1.119059, 1.079222 0.788544 1.115737, 1.251618 0.906495 0.907152, 1.255436 0.907217 0.893551, 
            1.234752 0.871552 0.819985, 1.237842 0.873388 0.811394, 1.272312 0.896471 0.757048, 1.279080 0.899112 0.751040, 
            1.298281 0.897803 0.659762, 1.327244 0.907943 0.578235, 0.650498 0.366800 1.032185, 0.659654 0.369048 1.031134, 
            0.689352 0.396231 1.024040, 0.713595 0.417988 1.018661, 0.724008 0.428659 1.018386, 0.744253 0.450756 1.010011, 
            0.790502 0.489126 1.007183, 0.803321 0.502195 1.000739, 0.812412 0.506331 0.989715, 0.912683 0.605350 1.003821, 
            0.938826 0.635461 1.020655, 0.944761 0.641612 1.029244, 0.973476 0.668090 1.024920, 0.996446 0.693993 1.032449, 
            1.032291 0.725436 1.028933, 1.068462 0.778767 1.115302, 1.075083 0.785229 1.117109, 1.255548 0.908726 0.888808, 
            1.250584 0.899489 0.868010, 1.238971 0.878098 0.800476, 1.249183 0.881011 0.784197, 1.263436 0.891074 0.771958, 
            1.310873 0.908741 0.631557, 1.319451 0.907602 0.599994, 0.599346 0.316851 1.045524, 0.605921 0.324302 1.050890, 
            0.666380 0.377220 1.027931, 0.701952 0.410572 1.015015, 0.753053 0.454728 1.002653, 0.759991 0.461960 0.991941, 
            0.799022 0.498737 1.004112, 0.806768 0.505021 0.997446, 0.933305 0.630404 1.017222, 0.992209 0.690273 1.033396, 
            1.033963 0.730419 1.027102, 1.250451 0.902319 0.870481, 1.234419 0.875418 0.816899, 1.242425 0.877421 0.790660, 
            1.296363 0.901736 0.653751, 1.315396 0.907858 0.607941, 1.325626 0.911548 0.579649, 0.732995 0.439984 1.012062, 
            0.885947 0.579256 0.979003, 0.895239 0.589988 0.987526, 1.021536 0.719240 1.026306, 1.070023 0.785298 1.117400, 
            1.260298 0.920314 0.898973, 1.259103 0.916805 0.888006, 1.234891 0.879167 0.820946, 1.294083 0.907296 0.688675, 
            0.582728 0.307949 1.040396, 0.591495 0.313898 1.040229, 0.653574 0.371474 1.028967, 0.686094 0.398284 1.023527, 
            0.804507 0.510619 0.994424, 0.813586 0.512977 0.981595, 0.822373 0.521348 0.977139, 0.945866 0.651321 1.035976, 
            0.964501 0.667783 1.029601, 0.987212 0.691286 1.037780, 1.018337 0.726140 1.023354, 1.032046 0.732344 1.025577, 
            1.068608 0.786181 1.116529, 1.255196 0.923216 0.923824, 1.254778 0.920887 0.914881, 1.260111 0.919676 0.885598, 
            1.235280 0.881097 0.816925, 1.238127 0.879664 0.797276, 1.244447 0.882403 0.783844, 1.289791 0.908041 0.699933, 
            1.311768 0.911798 0.619821, 1.322233 0.916395 0.578707, 0.606095 0.331123 1.048016, 0.628315 0.353879 1.054914, 
            0.655236 0.375530 1.028126, 0.696119 0.410082 1.015195, 0.809140 0.510743 0.985753, 0.855365 0.554938 0.979491, 
            0.914354 0.618325 1.011593, 0.931223 0.636337 1.020243, 0.937802 0.645488 1.033473, 0.994361 0.700391 1.033212, 
            1.008512 0.712289 1.029390, 1.012662 0.723756 1.024950, 1.068798 0.788654 1.115914, 1.072716 0.792068 1.114352, 
            1.075486 0.793023 1.111515, 1.078214 0.796189 1.109058, 1.046965 0.747858 1.023650, 1.048766 0.749744 1.024410, 
            1.236549 0.884364 0.815198, 1.239981 0.883860 0.787546, 1.243640 0.889198 0.777415, 1.269901 0.902019 0.749043, 
            1.288601 0.910959 0.707501, 1.288667 0.901745 0.664485, 1.317970 0.912400 0.583844, 0.617035 0.344851 1.051875, 
            0.714071 0.429641 1.014358, 0.749658 0.459160 0.993291, 0.772728 0.482361 0.998480, 0.795015 0.509142 0.998776, 
            0.886246 0.587114 0.980381, 0.947648 0.657554 1.034479, 1.033908 0.737823 1.023829, 1.070261 0.792234 1.114616, 
            1.260344 0.925197 0.882899, 1.237406 0.892045 0.814671, 1.265945 0.911521 0.742106, 1.280147 0.911307 0.735388, 
            1.284359 0.913472 0.726739, 1.299833 0.910736 0.645376, 1.306562 0.914186 0.631511, 1.310047 0.911860 0.605261, 
            1.314607 0.913709 0.593595, 0.593404 0.328203 1.045458, 0.634912 0.365613 1.059147, 0.639736 0.370074 1.055758, 
            0.643274 0.369118 1.032949, 0.661261 0.384603 1.028668, 0.669489 0.393516 1.026595, 0.681958 0.407807 1.019146, 
            0.728245 0.444049 1.007019, 0.739246 0.453991 1.004294, 0.743742 0.457436 1.000313, 0.753030 0.463929 0.989195, 
            0.784745 0.496879 1.001221, 0.808068 0.517017 0.982126, 0.830316 0.534796 0.974779, 0.864756 0.568499 0.978203, 
            0.936178 0.649085 1.034872, 0.941354 0.655152 1.035634, 0.959132 0.675037 1.036443, 0.976581 0.690156 1.045993, 
            0.986990 0.698352 1.037798, 0.998132 0.709577 1.032188, 1.003657 0.717057 1.028511, 1.023056 0.729447 1.021909, 
            1.070032 0.794184 1.105732, 1.074030 0.796743 1.107709, 1.043109 0.748910 1.023155, 1.044115 0.749591 1.021852, 
            1.047467 0.752992 1.022741, 1.048968 0.754426 1.022729, 1.237273 0.890682 0.818795, 1.235260 0.885084 0.801768, 
            1.285976 0.908801 0.686658, 0.676807 0.402052 1.022552, 0.712026 0.432597 1.014658, 0.755943 0.468848 0.987830, 
            0.850160 0.556974 0.978297, 1.068063 0.794929 1.106056, 1.074655 0.799878 1.108228, 1.070296 0.792408 1.092938, 
            1.045145 0.753342 1.023428, 1.072577 0.794179 1.091031, 1.285455 0.909149 0.654739, 1.316014 0.920311 0.579712, 
            1.325140 0.924772 0.575654, 0.600919 0.335387 1.045786, 0.668187 0.398663 1.024358, 0.768728 0.484533 0.992574, 
            0.808015 0.520291 0.977921, 0.836848 0.545706 0.973888, 0.856877 0.565552 0.978463, 0.886796 0.597046 0.990265, 
            0.923531 0.638472 1.019307, 0.984869 0.702887 1.045754, 0.986529 0.708939 1.043215, 1.034410 0.749496 1.019572, 
            1.262058 0.937797 0.904761, 1.236000 0.888886 0.793627, 1.236591 0.892865 0.779840, 1.245989 0.895449 0.772635, 
            1.280667 0.905951 0.674523, 1.282232 0.904943 0.662900, 1.300369 0.917260 0.639519, 1.318593 0.922716 0.574850, 
            0.583651 0.321495 1.046766, 0.609564 0.347322 1.051514, 0.637168 0.373837 1.054508, 0.658817 0.389140 1.026821, 
            0.697605 0.422676 1.010174, 0.741031 0.459874 0.989918, 0.865992 0.576088 0.974174, 0.877685 0.587928 0.977179, 
            0.953402 0.673347 1.037195, 1.006940 0.721509 1.025231, 1.016461 0.730215 1.021014, 1.070979 0.801204 1.108204, 
            1.073318 0.803065 1.106451, 1.072910 0.799904 1.093607, 1.261726 0.936091 0.887081, 1.235281 0.889742 0.787326, 
            1.279553 0.917453 0.721551, 1.292795 0.918345 0.644955, 0.614550 0.355390 1.055554, 0.630681 0.371435 1.058355, 
            0.637744 0.377111 1.036760, 0.689862 0.423137 1.010197, 0.737483 0.458361 0.987407, 0.795483 0.515165 0.993375, 
            0.799302 0.516499 0.987848, 0.813528 0.527079 0.974007, 0.830736 0.545023 0.975363, 0.841157 0.555778 0.978979, 
            0.891405 0.608422 1.000066, 0.975668 0.700052 1.050956, 0.998440 0.717719 1.031808, 1.009825 0.726551 1.022232, 
            1.068627 0.800663 1.104889, 1.070209 0.802220 1.105087, 1.072391 0.803842 1.102925, 1.076971 0.808261 1.103089, 
            1.248859 0.917031 0.844570, 1.248183 0.914295 0.834228, 1.248552 0.900089 0.768088, 1.254388 0.903415 0.756903, 
            1.257572 0.904866 0.749501, 0.619627 0.367436 1.056611, 0.642217 0.376471 1.025940, 0.644708 0.379694 1.023150, 
            0.648797 0.389617 1.022360, 0.656978 0.392410 1.027659, 0.660654 0.399354 1.026523, 0.667706 0.407005 1.022657, 
            0.686449 0.417716 1.014202, 0.725664 0.451902 0.998669, 0.731428 0.455580 0.990142, 0.757472 0.479067 0.983454, 
            0.770320 0.492662 0.989471, 0.813303 0.530034 0.971986, 0.930304 0.655321 1.033640, 0.941676 0.667521 1.039736, 
            1.008976 0.731984 1.021948, 1.033018 0.750432 1.018781, 1.036949 0.754712 1.021180, 1.069533 0.803377 1.102214, 
            1.073588 0.807919 1.105233, 1.266743 0.948932 0.901870, 1.261292 0.938956 0.879806, 1.249194 0.919353 0.841280, 
            1.278045 0.916145 0.699694, 0.630927 0.375056 1.054928, 0.711775 0.443144 1.008459, 0.748638 0.472062 0.978940, 
            0.762421 0.491468 0.985930, 0.785209 0.510699 0.995777, 0.805809 0.527937 0.972010, 0.856239 0.578091 0.974733, 
            0.963712 0.693877 1.052897, 0.990428 0.715845 1.036184, 0.998401 0.725391 1.026896, 1.024445 0.743825 1.014950, 
            1.036289 0.755895 1.018350, 1.039187 0.758605 1.018053, 1.071304 0.806562 1.097873, 1.074725 0.809219 1.095013, 
            1.264381 0.950916 0.910307, 1.266617 0.948386 0.888654, 1.248992 0.918207 0.826961, 1.233954 0.894600 0.783862, 
            1.270077 0.918079 0.732777, 1.307600 0.922595 0.587192, 0.576497 0.325294 1.051160, 0.638119 0.379980 1.031234, 
            0.667936 0.415226 1.018683, 0.734920 0.461871 0.981324, 0.856411 0.577045 0.976162, 0.947590 0.677893 1.039967, 
            1.013893 0.739630 1.014964, 1.037387 0.758902 1.016177, 1.044499 0.765040 1.013240, 1.266980 0.955357 0.908122, 
            1.249378 0.923530 0.838669, 1.247500 0.905433 0.763099, 1.272763 0.919264 0.715113, 1.271974 0.911291 0.681645, 
            1.273781 0.908956 0.662800, 1.280380 0.919085 0.649870, 0.575674 0.330121 1.049545, 0.590817 0.339926 1.044202, 
            0.636712 0.381947 1.026218, 0.715172 0.450138 1.003320, 0.809688 0.533637 0.971010, 0.819399 0.543313 0.972774, 
            0.830483 0.555075 0.978119, 0.843351 0.567854 0.980262, 0.868883 0.590940 0.972776, 0.925285 0.656792 1.029005, 
            0.936758 0.669992 1.039290, 0.967991 0.703057 1.053985, 0.984790 0.715241 1.043066, 0.992523 0.722229 1.032581, 
            1.266270 0.952641 0.885920, 1.249951 0.927684 0.833775, 1.250599 0.925031 0.828965, 1.233886 0.898787 0.781459, 
            1.311659 0.928054 0.572001, 1.317679 0.930522 0.558047, 0.583885 0.335812 1.044649, 0.609574 0.364413 1.058221, 
            0.627882 0.379881 1.048250, 0.725245 0.458075 0.987811, 0.738321 0.468870 0.976196, 0.854092 0.579587 0.975751, 
            0.881746 0.610600 0.996817, 0.912358 0.644415 1.017745, 0.939219 0.675071 1.040672, 0.972531 0.709601 1.052934, 
            1.028516 0.756291 1.014772, 1.040334 0.768049 1.010096, 1.267286 0.957653 0.894923, 1.252397 0.910471 0.742240, 
            1.293185 0.925877 0.632653, 1.295638 0.921137 0.599789, 1.300749 0.923822 0.589557, 0.620370 0.376028 1.053662, 
            0.679856 0.424275 1.012159, 0.692545 0.432025 1.004828, 0.792671 0.523159 0.975461, 0.859851 0.586870 0.971995, 
            0.958406 0.698791 1.054258, 0.999854 0.731899 1.023907, 1.265932 0.957049 0.877024, 1.249607 0.927894 0.824159, 
            1.232885 0.901638 0.776632, 1.262205 0.919939 0.731369, 1.265100 0.921799 0.727141, 1.268149 0.914917 0.657876, 
            1.304515 0.928343 0.582563, 0.562588 0.323909 1.061495, 0.652122 0.401533 1.024048, 0.685412 0.430101 1.008769, 
            0.707768 0.449678 1.000318, 0.714854 0.455365 0.995238, 0.766664 0.501915 0.981137, 0.784306 0.520124 0.977762, 
            0.805212 0.538847 0.966009, 0.867272 0.597211 0.976489, 0.949876 0.692249 1.050538, 0.982719 0.721833 1.041947, 
            1.022621 0.752827 1.008573, 1.041776 0.770927 1.007480, 1.267310 0.964552 0.894420, 1.236646 0.906151 0.769624, 
            1.263827 0.914429 0.687376, 1.261979 0.911901 0.679966, 1.266083 0.911930 0.665776, 1.314456 0.934724 0.555762, 
            0.528150 0.296048 1.063217, 0.566890 0.329245 1.055899, 0.600898 0.362294 1.058200, 0.625427 0.386102 1.042404, 
            0.638294 0.385664 1.021005, 0.691240 0.435488 1.002060, 0.713037 0.458733 0.973950, 0.742314 0.479315 0.972406, 
            0.756013 0.493844 0.979739, 0.810567 0.543427 0.968934, 0.852832 0.587350 0.972422, 0.899748 0.638585 1.012947, 
            0.932581 0.674412 1.041420, 0.959622 0.705009 1.055208, 0.987674 0.733048 1.028671, 0.992271 0.735587 1.026663, 
            1.037175 0.769508 1.010078, 1.265509 0.965745 0.906596, 1.249383 0.934466 0.833138, 1.248070 0.930776 0.821859, 
            1.251338 0.915419 0.736151, 1.261890 0.917058 0.696920, 1.309773 0.934777 0.566571, 0.532249 0.299963 1.062620, 
            0.618630 0.382494 1.051734, 0.630402 0.391240 1.029915, 0.643233 0.396631 1.018283, 0.655396 0.409185 1.022513, 
            0.697421 0.444024 0.998781, 0.778438 0.517403 0.978210, 0.798228 0.533031 0.969697, 0.830730 0.568073 0.981071, 
            0.847774 0.585498 0.975934, 0.861082 0.595527 0.973162, 0.873567 0.612842 0.998538, 0.943865 0.690873 1.048350, 
            0.962276 0.709535 1.053169, 0.970357 0.717917 1.051148, 0.999065 0.737994 1.022533, 1.258183 0.963573 0.917793, 
            1.264149 0.959936 0.874456, 1.229825 0.905021 0.772579, 1.230575 0.905532 0.771207, 1.253457 0.918284 0.728789, 
            0.542998 0.313400 1.065980, 0.553343 0.330198 1.065036, 0.631797 0.389060 1.022689, 0.668524 0.421061 1.014696, 
            0.812152 0.550496 0.970781, 0.906925 0.651322 1.017664, 0.920341 0.667474 1.033016, 0.983838 0.728767 1.036976, 
            1.004238 0.744152 1.016205, 1.044218 0.780348 1.006595, 1.265339 0.966470 0.888228, 1.249785 0.938601 0.828040, 
            1.245823 0.914814 0.733822, 1.254432 0.918564 0.714517, 0.515141 0.295753 1.070266, 0.564405 0.334180 1.059909, 
            0.577401 0.345001 1.048571, 0.586995 0.354498 1.050029, 0.604085 0.372847 1.059257, 0.690604 0.442445 0.998031, 
            0.697787 0.448335 0.993414, 0.701168 0.452701 0.980847, 0.719387 0.464221 0.971211, 0.752819 0.498087 0.979862, 
            0.773066 0.518395 0.974377, 0.840780 0.581788 0.977574, 0.855024 0.598572 0.975362, 0.867923 0.613224 0.999538, 
            0.937739 0.692554 1.049703, 0.961871 0.714137 1.053819, 1.010734 0.750282 1.004552, 1.014624 0.753653 1.002916, 
            1.029780 0.769061 1.007098, 1.261072 0.970925 0.910940, 1.252886 0.948039 0.846794, 1.251327 0.943131 0.830953, 
            1.274726 0.925337 0.644613, 1.291747 0.929540 0.581113, 1.296531 0.932221 0.579757, 1.300981 0.935596 0.575657, 
            0.546519 0.322260 1.065522, 0.571511 0.342471 1.051735, 0.632340 0.393410 1.017962, 0.659205 0.421406 1.014641, 
            0.735089 0.481800 0.971784, 0.758098 0.504908 0.976813, 0.785212 0.530019 0.972914, 0.793039 0.530552 0.971222, 
            0.802140 0.543887 0.962087, 0.851254 0.593245 0.972563, 0.868961 0.622254 1.004415, 0.922033 0.676110 1.043061, 
            0.928256 0.683026 1.047510, 0.965939 0.722798 1.049734, 0.973924 0.726170 1.044876, 0.995829 0.743581 1.022336, 
            1.035576 0.780192 1.002969, 1.038667 0.778824 1.001679, 1.042413 0.782823 1.003595, 1.265181 0.970602 0.885599, 
            1.227710 0.909428 0.768261, 1.240625 0.916351 0.743044, 1.250015 0.914531 0.692931, 1.256463 0.915013 0.666554, 
            1.308931 0.942240 0.559940, 0.608209 0.383954 1.057156, 0.652536 0.420958 1.016834, 0.674233 0.434028 1.010119, 
            0.681205 0.444335 1.000522, 0.705569 0.456909 0.976150, 0.750150 0.500096 0.978535, 0.788714 0.534986 0.969157, 
            0.794503 0.540278 0.966646, 0.804492 0.549055 0.962671, 0.901031 0.655028 1.013758, 0.949507 0.707342 1.054698, 
            1.018548 0.761447 0.999151, 1.040166 0.782441 1.000552, 1.259586 0.963439 0.865974, 1.250233 0.946686 0.829808, 
            1.246527 0.918190 0.714135, 1.247641 0.919809 0.709642, 1.311833 0.943940 0.540190, 0.578537 0.354812 1.051781, 
            0.636290 0.401244 1.014265, 0.721968 0.473854 0.970689, 0.778662 0.528672 0.973249, 0.794242 0.542997 0.962618, 
            0.823617 0.572425 0.976607, 0.863161 0.616368 0.998946, 0.880166 0.632105 1.002348, 0.938923 0.698526 1.049549, 
            0.982337 0.736552 1.033187, 0.995301 0.748327 1.019636, 1.007350 0.758049 1.002579, 1.009155 0.759209 0.999011, 
            1.027738 0.773362 1.002373, 1.035999 0.780835 1.000356, 1.255519 0.974583 0.912773, 1.280218 0.932620 0.620271, 
            0.545250 0.328598 1.070234, 0.594537 0.373007 1.057405, 0.688625 0.450452 0.991954, 0.697916 0.454945 0.978446, 
            0.709103 0.464111 0.971368, 0.814212 0.564554 0.970605, 0.844737 0.600400 0.971454, 0.915935 0.677634 1.043464, 
            0.973185 0.738722 1.038388, 1.004271 0.754284 1.006819, 1.020890 0.767684 0.995188, 1.023606 0.769977 0.993806, 
            1.040959 0.788018 1.000404, 1.181818 0.958656 1.157886, 1.258125 0.966437 0.863872, 1.257614 0.963120 0.850762, 
            1.243492 0.915410 0.692226, 1.279560 0.929570 0.597814, 1.284272 0.931096 0.582874, 1.296243 0.942994 0.574596, 
            1.300891 0.944202 0.570985, 1.309478 0.948104 0.553434, 0.493507 0.289356 1.099745, 0.503762 0.293556 1.078977, 
            0.510470 0.304099 1.070076, 0.625163 0.398867 1.030145, 0.668873 0.439749 1.010673, 0.677353 0.454419 0.994190, 
            0.702471 0.463817 0.974284, 0.759015 0.520303 0.971503, 0.829877 0.582922 0.975007, 0.853059 0.606294 0.980488, 
            0.871840 0.628906 1.001978, 0.904493 0.664127 1.020373, 0.922638 0.687466 1.048055, 0.945693 0.710644 1.053204, 
            1.040917 0.790139 0.999184, 1.182185 0.956536 1.143747, 1.252680 0.979675 0.915394, 1.259141 0.976094 0.892896, 
            1.260020 0.975462 0.880276, 1.243866 0.915623 0.680313, 1.285592 0.935523 0.579758, 0.498585 0.291697 1.083753, 
            0.508856 0.299185 1.072957, 0.563153 0.350012 1.067582, 0.615157 0.395163 1.046134, 0.621560 0.399813 1.039275, 
            0.629940 0.402385 1.014010, 0.783077 0.539397 0.969653, 0.796309 0.549342 0.957042, 0.910269 0.675937 1.038252, 
            0.986697 0.752845 1.026035, 1.014492 0.765719 0.991990, 1.022025 0.772932 0.992001, 1.179255 0.959476 1.149009, 
            1.257786 0.971139 0.864696, 1.254830 0.967574 0.839038, 1.223391 0.914640 0.755379, 1.235365 0.918440 0.719856, 
            1.256957 0.924153 0.650520, 1.267612 0.931029 0.635114, 0.530393 0.321047 1.067429, 0.575490 0.361942 1.052218, 
            0.611072 0.399505 1.045183, 0.646846 0.419676 1.015796, 0.687441 0.454405 0.986481, 0.737160 0.499754 0.978381, 
            0.741868 0.505480 0.978239, 0.754542 0.515547 0.973952, 0.861299 0.623187 0.999756, 0.867077 0.629426 1.003044, 
            0.898995 0.662685 1.015597, 0.937327 0.707384 1.052730, 0.950301 0.720324 1.055149, 0.955304 0.723406 1.053419, 
            0.961024 0.730172 1.048487, 1.168508 0.952918 1.160621, 1.172555 0.955190 1.156943, 1.222440 0.917542 0.750648, 
            1.301851 0.952217 0.570161, 0.492074 0.292102 1.092041, 0.519695 0.312905 1.065909, 0.568855 0.356977 1.055230, 
            0.598734 0.388406 1.058078, 0.634175 0.410651 1.011056, 0.717495 0.486108 0.976070, 0.791127 0.549226 0.957016, 
            0.813580 0.574200 0.965702, 0.829455 0.588839 0.970582, 0.911566 0.683126 1.043342, 0.986191 0.750795 1.025911, 
            1.000588 0.761141 1.004175, 1.007240 0.766790 0.992357, 1.034353 0.791039 0.992166, 1.171527 0.957340 1.160836, 
            1.175027 0.959838 1.157092, 1.168551 0.945763 1.120574, 1.168510 0.944007 1.112614, 1.255117 0.974843 0.871224, 
            1.228890 0.921441 0.740018, 1.268834 0.933870 0.620377, 1.273227 0.932490 0.596408, 0.552110 0.349104 1.078650, 
            0.617701 0.405122 1.039760, 0.625569 0.415966 1.010001, 0.641005 0.419828 1.012051, 0.675082 0.452339 0.998294, 
            0.762726 0.528050 0.967850, 0.766591 0.530218 0.966528, 0.785164 0.546585 0.959989, 0.874552 0.644266 1.000988, 
            0.891746 0.659427 1.010181, 0.927353 0.701680 1.048061, 0.946279 0.726057 1.055462, 0.951278 0.727761 1.053184, 
            1.013356 0.772690 0.987755, 1.174630 0.960573 1.151020, 1.167118 0.945771 1.115727, 1.256589 0.975878 0.858248, 
            1.246322 0.925245 0.652319, 0.493915 0.296731 1.082845, 0.539387 0.339578 1.079701, 0.600165 0.396077 1.054101, 
            0.624953 0.408631 1.020128, 0.644264 0.425578 1.015245, 0.669927 0.454673 1.000326, 0.687859 0.461033 0.983919, 
            0.798065 0.559907 0.953259, 0.861026 0.630175 0.999642, 0.939854 0.717780 1.055990, 0.976832 0.748567 1.034625, 
            1.032285 0.792185 0.990761, 1.166027 0.956461 1.158890, 1.172183 0.961264 1.155214, 1.162003 0.945265 1.124840, 
            1.251090 0.983256 0.905620, 1.254807 0.980436 0.876049, 1.219686 0.919447 0.749135, 1.231741 0.923369 0.713822, 
            1.231259 0.923139 0.697486, 0.485462 0.293556 1.089252, 0.494789 0.302783 1.080384, 0.567794 0.363759 1.054507, 
            0.607731 0.397885 1.049616, 0.623911 0.414162 1.012537, 0.657067 0.440138 1.012453, 0.828568 0.594894 0.968866, 
            0.903648 0.681038 1.035073, 0.930666 0.710238 1.050555, 0.990847 0.760194 1.015093, 0.998214 0.764615 1.002895, 
            1.017157 0.778157 0.981615, 1.020188 0.781070 0.981668, 1.025313 0.787163 0.987177, 1.034233 0.797331 0.994732, 
            1.151160 0.949156 1.169179, 1.163782 0.957775 1.163703, 1.165587 0.958825 1.160559, 1.164577 0.958776 1.150691, 
            1.162869 0.945372 1.119995, 1.164516 0.947882 1.114578, 1.249538 0.987317 0.920093, 1.255460 0.977687 0.849160, 
            1.223578 0.919925 0.722839, 1.232078 0.924374 0.705741, 0.526029 0.333303 1.077944, 0.544452 0.349952 1.082838, 
            0.553562 0.357867 1.079108, 0.562811 0.362607 1.060036, 0.621195 0.412372 1.031667, 0.702561 0.478430 0.976847, 
            0.734389 0.511241 0.976927, 0.770954 0.540863 0.962797, 0.835242 0.603835 0.969456, 0.852291 0.624661 0.990354, 
            0.939698 0.722761 1.057292, 0.962203 0.741717 1.045302, 1.024615 0.788288 0.984248, 1.157165 0.954987 1.168899, 
            1.156215 0.945539 1.125370, 1.160903 0.947964 1.119751, 1.154587 0.923629 1.035409, 1.174464 0.939780 1.021621, 
            1.246758 0.987819 0.923515, 1.256293 0.982831 0.858073, 1.254306 0.977273 0.841116, 1.218568 0.922119 0.744001, 
            1.221134 0.923478 0.738914, 1.243485 0.926957 0.655850, 1.248087 0.928870 0.644294, 1.248745 0.928176 0.638158, 
            1.271453 0.936709 0.594042, 1.278430 0.945340 0.585996, 1.304993 0.966226 0.564955, 0.484064 0.296855 1.087120, 
            0.556395 0.361817 1.073606, 0.587257 0.390308 1.058171, 0.631947 0.420393 1.009284, 0.681630 0.459675 0.985688, 
            0.695692 0.475259 0.981386, 0.705396 0.483230 0.975278, 0.717947 0.496928 0.976425, 0.729041 0.506458 0.978040, 
            0.740497 0.516244 0.972574, 0.768842 0.540687 0.960108, 0.817730 0.588725 0.965872, 0.883581 0.660476 1.006927, 
            0.980447 0.760743 1.027626, 1.006329 0.778256 0.980928, 1.018806 0.784187 0.979771, 1.025995 0.790877 0.978884, 
            1.030848 0.797405 0.987613, 1.159883 0.948944 1.119829, 1.139625 0.918546 1.049830, 1.159606 0.931225 1.029633, 
            1.244300 0.993890 0.951332, 1.252417 0.983362 0.866491, 1.232990 0.925050 0.682343, 1.261215 0.933965 0.603286, 
            1.262430 0.936895 0.598826, 1.283341 0.951601 0.581988, 1.294123 0.961209 0.578691, 0.533341 0.344214 1.083057, 
            0.602464 0.408441 1.047017, 0.708108 0.488690 0.977315, 0.762594 0.538764 0.961723, 0.891572 0.675121 1.025145, 
            0.910899 0.696921 1.042801, 0.934561 0.723561 1.061311, 0.952786 0.740247 1.057792, 0.964096 0.748118 1.044095, 
            0.977922 0.760791 1.028133, 1.013297 0.783204 0.978578, 1.017097 0.785629 0.981437, 1.145822 0.947127 1.160744, 
            1.147991 0.948805 1.158465, 1.150494 0.950068 1.153211, 1.155159 0.955844 1.157917, 1.159281 0.960033 1.160418, 
            1.157377 0.955446 1.147602, 1.149584 0.941912 1.119431, 1.153028 0.944911 1.117778, 1.169472 0.941965 1.023123, 
            1.185027 0.955080 1.006459, 1.244291 0.992676 0.934496, 1.254227 0.985669 0.848855, 1.216980 0.924681 0.733785, 
            1.223573 0.923935 0.707721, 1.224541 0.926221 0.703474, 1.251546 0.933592 0.616861, 1.273466 0.947248 0.594390, 
            0.510815 0.323178 1.074251, 0.591382 0.400231 1.054752, 0.673488 0.461776 0.986684, 0.804247 0.578535 0.955980, 
            0.838853 0.615879 0.975544, 0.862259 0.642977 0.997311, 0.898754 0.685732 1.033581, 0.951023 0.743140 1.067790, 
            1.060368 0.846633 1.062368, 1.140267 0.945182 1.164699, 1.142558 0.946124 1.158896, 1.146862 0.949275 1.154411, 
            1.149142 0.951046 1.152504, 1.155835 0.957829 1.154250, 1.138102 0.930284 1.102360, 1.151860 0.927231 1.030025, 
            1.159583 0.935033 1.026295, 1.173477 0.945800 1.015471, 1.247808 0.995972 0.922926, 1.248874 0.988277 0.882518, 
            1.253339 0.988287 0.862749, 1.213134 0.924811 0.739997, 1.218693 0.925535 0.707812, 1.226087 0.927899 0.697059, 
            1.240768 0.929385 0.645438, 1.276353 0.951280 0.589030, 0.482195 0.304011 1.085715, 0.500041 0.315767 1.076459, 
            0.548040 0.361186 1.081656, 0.569929 0.377932 1.054529, 0.608387 0.413613 1.042728, 0.617150 0.419483 1.011822, 
            0.644407 0.439451 1.009233, 0.652984 0.449853 1.007398, 0.672437 0.469353 0.984045, 0.684678 0.472700 0.984674, 
            0.745013 0.527124 0.969245, 0.773030 0.549374 0.948071, 0.779777 0.555393 0.946032, 0.848193 0.629717 0.987010, 
            0.876716 0.661205 1.006418, 0.886336 0.674128 1.023648, 0.960787 0.750849 1.048953, 1.022963 0.794615 0.975590, 
            1.110371 0.919836 1.168339, 1.115731 0.926905 1.173652, 1.127708 0.938445 1.177957, 1.146835 0.951454 1.153149, 
            1.133495 0.917961 1.052591, 1.139223 0.921532 1.047068, 1.161959 0.939718 1.025164, 1.195140 0.964699 1.000426, 
            1.196789 0.965512 0.996875, 1.205806 0.971658 0.968686, 1.212012 0.920747 0.719930, 1.252495 0.934996 0.608163, 
            0.474545 0.296145 1.087393, 0.523316 0.341465 1.081073, 0.549548 0.365237 1.074875, 0.560099 0.371362 1.054489, 
            0.718025 0.504583 0.974473, 0.751428 0.540168 0.962847, 0.758113 0.543974 0.958652, 0.832540 0.614044 0.972568, 
            0.911033 0.705375 1.047675, 0.917767 0.712221 1.049530, 0.944870 0.744091 1.077013, 0.948432 0.746962 1.074521, 
            0.949445 0.746809 1.069311, 0.988220 0.771010 1.009442, 0.993533 0.776033 0.998224, 1.005332 0.786283 0.976466, 
            1.019418 0.794707 0.980857, 1.053501 0.843111 1.054024, 1.114546 0.928457 1.168301, 1.132453 0.942759 1.165662, 
            1.155492 0.938470 1.026417, 1.164526 0.945496 1.021675, 1.178937 0.953271 1.008107, 1.186074 0.959037 1.003162, 
            1.200297 0.968353 0.972043, 1.206944 0.972854 0.967127, 1.242726 1.003912 0.950901, 1.242793 0.997804 0.931189, 
            1.246445 0.993191 0.893596, 1.248456 0.993707 0.887061, 1.251156 0.987649 0.846988, 1.228051 0.933773 0.690716, 
            1.232441 0.929571 0.660770, 1.239126 0.927019 0.615199, 1.249214 0.939900 0.604330, 1.296909 0.971974 0.575191, 
            0.542138 0.364048 1.083464, 0.575990 0.388972 1.056336, 0.613488 0.420549 1.036326, 0.616031 0.421026 1.027252, 
            0.621312 0.422262 1.003072, 0.661169 0.458285 0.999681, 0.718645 0.507914 0.975209, 0.762742 0.548017 0.949536, 
            0.885977 0.679647 1.028346, 0.890519 0.689145 1.034505, 0.900064 0.695164 1.037746, 0.933845 0.735450 1.074639, 
            0.952637 0.755723 1.075049, 0.959246 0.756266 1.058422, 0.968022 0.763193 1.036905, 0.998590 0.777945 0.984331, 
            1.000857 0.777393 0.984623, 1.020959 0.800319 0.978609, 1.125822 0.915650 1.057156, 1.239434 1.002506 0.956657, 
            1.248034 0.993557 0.876999, 1.207533 0.921005 0.720352, 1.209987 0.922913 0.713114, 1.233595 0.926737 0.631261, 
            1.245289 0.933509 0.609019, 1.256638 0.942396 0.599450, 1.269779 0.953776 0.596046, 0.533892 0.357673 1.086800, 
            0.586734 0.401557 1.055760, 0.600863 0.411788 1.045491, 0.696673 0.489863 0.977287, 0.731226 0.524917 0.968532, 
            0.811810 0.597924 0.967339, 0.846397 0.637751 0.989126, 0.945323 0.749996 1.079901, 1.013820 0.793112 0.975820, 
            1.015492 0.797708 0.978981, 1.109978 0.927374 1.171585, 1.119462 0.935012 1.164906, 1.123676 0.940568 1.171967, 
            1.126276 0.942826 1.170896, 1.125830 0.939608 1.157954, 1.119906 0.912822 1.060055, 1.186377 0.965272 0.999244, 
            1.193162 0.970018 0.992346, 1.197430 0.968809 0.975587, 1.198055 0.971532 0.975249, 1.209877 0.980359 0.969439, 
            1.239637 1.004153 0.952149, 1.245994 0.996877 0.890202, 1.250315 0.994128 0.858280, 1.245304 0.993931 0.845862, 
            1.232513 0.932359 0.650888, 1.239678 0.930544 0.610676, 1.276576 0.959106 0.584613, 1.292693 0.975830 0.574670, 
            0.541264 0.367352 1.082588, 0.555627 0.374257 1.055989, 0.608389 0.422656 1.036944, 0.650092 0.453444 1.003914, 
            0.687698 0.488264 0.984010, 0.690405 0.491469 0.979636, 0.706105 0.501300 0.977214, 0.780876 0.565806 0.944462, 
            0.799063 0.584973 0.952621, 0.849212 0.640855 0.989158, 0.963841 0.762538 1.044627, 0.977523 0.771474 1.025337, 
            0.986365 0.775595 1.005204, 0.998086 0.785439 0.979185, 1.045772 0.841311 1.046249, 1.051162 0.848655 1.056377, 
            1.123644 0.942706 1.170776, 1.124784 0.943591 1.169822, 1.132145 0.925138 1.051597, 1.140044 0.928673 1.032932, 
            1.155983 0.946730 1.021894, 1.174941 0.959069 1.007021, 1.223586 0.939819 0.671974, 1.229037 0.927164 0.618207, 
            1.269251 0.959173 0.592268, 1.298254 0.980246 0.569920, 1.301728 0.982138 0.563274, 0.503863 0.332502 1.080879, 
            0.527518 0.356593 1.087593, 0.549828 0.373558 1.067243, 0.616048 0.423374 1.004337, 0.693314 0.502668 0.975244, 
            0.721368 0.524133 0.968304, 0.867624 0.664244 1.004646, 0.899609 0.703532 1.044859, 0.911898 0.717126 1.053347, 
            0.925425 0.735140 1.076839, 0.937828 0.748059 1.081696, 1.006489 0.790578 0.974118, 1.017105 0.801623 0.978237, 
            1.057073 0.858127 1.062826, 1.121485 0.923540 1.056672, 1.128396 0.924167 1.052492, 1.143224 0.933151 1.028337, 
            1.148315 0.937499 1.025906, 1.165806 0.950431 1.016109, 1.165788 0.957342 1.011509, 1.194922 0.973602 0.986459, 
            1.200060 0.976159 0.971414, 1.212445 0.985834 0.965405, 1.243444 0.997374 0.881336, 1.197178 0.922718 0.718999, 
            1.226632 0.932874 0.656891, 1.282771 0.970760 0.583406, 1.290830 0.977078 0.576936, 0.479472 0.312868 1.086843, 
            0.492227 0.323781 1.080838, 0.536676 0.367614 1.086807, 0.543774 0.372471 1.077830, 0.564177 0.386539 1.052507, 
            0.623353 0.431269 0.997458, 0.712021 0.513147 0.975105, 0.733896 0.533361 0.964922, 0.760296 0.555084 0.943722, 
            0.876034 0.682972 1.031798, 0.947810 0.760216 1.079200, 0.978596 0.776628 1.021988, 0.993935 0.783002 0.983463, 
            1.184209 0.973493 0.996104, 1.237348 1.010927 0.948475, 1.239199 1.007504 0.935902, 1.213520 0.933024 0.702596, 
            1.215021 0.936443 0.696606, 1.222957 0.939084 0.691324, 0.808906 0.605641 0.971035, 0.817830 0.614967 0.974672, 
            0.860730 0.661527 1.000158, 0.928146 0.743646 1.081716, 0.980959 0.779075 1.015581, 1.014994 0.804485 0.978370, 
            1.045055 0.849319 1.052831, 1.108502 0.911858 1.061219, 1.176914 0.967717 1.006022, 1.206003 0.985497 0.969946, 
            1.214408 0.992342 0.964381, 1.197317 0.924032 0.723505, 1.224084 0.929139 0.628398, 1.229381 0.935055 0.612282, 
            1.237030 0.941158 0.608066, 1.245381 0.945814 0.603518, 1.276573 0.973931 0.584932, 1.292759 0.984999 0.571408, 
            0.486740 0.324049 1.083945, 0.525396 0.364836 1.088150, 0.558546 0.395745 1.051264, 0.589609 0.414819 1.048252, 
            0.599911 0.418066 1.042350, 0.600175 0.430386 1.032903, 0.639581 0.451297 0.995629, 0.660679 0.468960 0.983896, 
            0.661307 0.473266 0.981726, 0.713822 0.521430 0.971381, 0.796447 0.592282 0.953144, 0.862831 0.666905 1.004526, 
            0.888591 0.698428 1.036361, 0.905526 0.717388 1.049110, 0.950368 0.767525 1.067490, 0.955342 0.767681 1.061217, 
            0.971067 0.777423 1.028470, 0.981819 0.784899 1.003463, 1.095798 0.905930 1.059489, 1.100613 0.909499 1.065132, 
            1.106303 0.910999 1.063390, 1.140762 0.938546 1.028195, 1.194348 0.977594 0.973783, 1.231205 1.011484 0.957357, 
            1.243053 1.012068 0.912464, 1.242877 0.997142 0.849046, 1.197930 0.922816 0.711198, 1.197933 0.925952 0.706636, 
            1.206786 0.931291 0.703897, 1.264038 0.962400 0.594052, 1.285440 0.979679 0.579186, 1.285146 0.982782 0.575818, 
            0.517883 0.357469 1.089444, 0.552987 0.389273 1.054127, 0.588484 0.420982 1.043610, 0.615247 0.430902 0.997815, 
            0.674081 0.484737 0.986323, 0.680724 0.493329 0.982323, 0.689973 0.497878 0.976721, 0.760948 0.558307 0.941920, 
            0.801566 0.604756 0.967786, 0.874593 0.686963 1.034086, 0.996865 0.791470 0.975995, 1.065159 0.877702 1.064211, 
            1.090964 0.900570 1.060591, 1.114609 0.922314 1.061411, 1.241642 1.001684 0.864347, 1.216298 0.940310 0.692256, 
            1.218984 0.941850 0.687479, 1.246799 0.956115 0.599404, 1.252198 0.951241 0.599608, 1.272552 0.973451 0.588607, 
            1.296877 0.989929 0.564710, 0.500128 0.343661 1.084840, 0.534849 0.378035 1.081166, 0.570709 0.402668 1.053325, 
            0.575573 0.407519 1.054230, 0.604197 0.429844 1.030711, 0.605233 0.429887 1.006759, 0.650265 0.465129 0.989859, 
            0.884925 0.702122 1.034892, 0.934846 0.758227 1.081342, 1.005466 0.802492 0.977683, 1.089513 0.901414 1.063344, 
            1.120791 0.929911 1.053736, 1.126321 0.932789 1.045461, 1.130038 0.935898 1.034229, 1.146175 0.946870 1.022634, 
            1.169975 0.966350 1.006581, 1.180612 0.979135 0.993045, 1.187089 0.980245 0.989328, 1.235239 1.016526 0.927199, 
            1.223769 0.973325 0.800930, 1.191651 0.923672 0.713256, 1.197917 0.928112 0.706035, 1.216866 0.934889 0.653363, 
            1.258766 0.973275 0.592579, 0.478116 0.323429 1.085614, 0.528153 0.371800 1.084982, 0.542277 0.382059 1.072926, 
            0.579325 0.412367 1.051992, 0.619306 0.438899 0.994399, 0.647146 0.468772 0.983413, 0.662876 0.478008 0.982370, 
            0.735092 0.542019 0.958660, 0.755441 0.563532 0.940696, 0.805488 0.612577 0.973391, 0.885365 0.708293 1.032843, 
            0.917358 0.741923 1.076633, 0.929823 0.757355 1.081782, 0.962327 0.776385 1.036843, 0.969484 0.785128 1.022769, 
            0.975777 0.784967 1.016946, 1.007183 0.806439 0.977124, 1.034999 0.847861 1.045728, 1.055532 0.871441 1.063934, 
            1.107769 0.924473 1.064461, 1.112831 0.925262 1.060750, 1.133512 0.940776 1.030223, 1.179426 0.973956 1.001413, 
            1.202247 0.992766 0.975347, 1.237690 1.004981 0.876327, 1.238103 0.999831 0.848974, 1.217551 0.940657 0.665820, 
            1.220627 0.934103 0.624201, 1.222226 0.935059 0.619116, 1.290860 0.995793 0.565892, 0.578645 0.417054 1.049350, 
            0.637348 0.457494 0.989297, 0.681679 0.498350 0.976502, 0.702132 0.516984 0.977615, 0.709654 0.526956 0.970458, 
            0.855695 0.669038 1.001115, 0.868606 0.687810 1.030853, 0.876961 0.697119 1.036934, 0.898249 0.719306 1.045329, 
            0.903165 0.727906 1.052992, 0.921445 0.751670 1.081822, 0.928015 0.756069 1.083681, 0.964268 0.782218 1.029072, 
            0.995447 0.797567 0.976825, 1.004576 0.806358 0.977070, 1.030733 0.845258 1.041349, 1.046785 0.864570 1.059648, 
            1.069895 0.886984 1.061014, 1.074745 0.892596 1.059697, 1.077146 0.895587 1.056918, 1.077589 0.899321 1.056721, 
            1.101605 0.922420 1.073060, 1.099564 0.915978 1.063777, 1.109138 0.925794 1.060775, 1.134051 0.943488 1.030417, 
            1.152641 0.955125 1.013911, 1.157219 0.966754 1.009272, 1.189900 0.983975 0.980030, 1.239420 1.015873 0.906266, 
            1.223663 0.979228 0.806287, 1.214916 0.934605 0.638209, 1.262382 0.970320 0.593150, 0.487656 0.337215 1.084713, 
            0.510507 0.360084 1.089330, 0.527971 0.374721 1.085059, 0.547552 0.387971 1.068955, 0.565924 0.406978 1.054578, 
            0.627958 0.451880 0.990160, 0.651351 0.471642 0.981511, 0.667124 0.487142 0.983376, 0.672715 0.492251 0.982252, 
            0.730642 0.545919 0.957095, 0.768283 0.592843 0.946544, 0.780040 0.586747 0.944079, 0.816707 0.628915 0.976867, 
            0.988868 0.794224 0.981219, 1.059354 0.879927 1.063829, 1.069500 0.892021 1.056505, 1.081840 0.899699 1.055714, 
            1.088719 0.906766 1.057948, 1.095520 0.920060 1.073864, 1.103287 0.922127 1.064523, 1.112966 0.931773 1.055564, 
            1.138068 0.951505 1.021047, 1.146918 0.953709 1.017318, 1.164358 0.972768 1.003316, 1.169027 0.975422 1.003235, 
            1.235603 1.004637 0.859867, 1.187277 0.926122 0.710300, 1.211998 0.941672 0.672681, 1.229095 0.944788 0.611253, 
            1.272299 0.982892 0.578652, 1.283916 0.995504 0.568891, 0.492426 0.343845 1.083049, 0.517215 0.368682 1.088959, 
            0.590736 0.428293 1.038288, 0.612134 0.438832 0.995962, 0.633539 0.462767 0.984587, 0.641535 0.465686 0.986216, 
            0.659856 0.481671 0.979022, 0.739541 0.551543 0.947557, 0.761195 0.570458 0.940946, 0.786492 0.596196 0.948015, 
            0.868797 0.693319 1.033059, 0.893757 0.718544 1.039249, 0.911006 0.743519 1.074137, 0.919210 0.754126 1.085234, 
            0.936800 0.767862 1.076886, 0.956202 0.784528 1.056086, 0.982471 0.793228 0.991810, 1.096122 0.923765 1.082634, 
            1.120879 0.935665 1.037193, 1.190684 0.989375 0.977207, 1.233161 1.021742 0.938768, 1.227986 1.006001 0.867144, 
            1.229872 0.996421 0.835963, 1.223161 0.985455 0.814648, 1.220118 0.979060 0.798752, 1.214738 0.937859 0.631601, 
            0.464942 0.319773 1.082161, 0.566643 0.416185 1.054618, 0.599282 0.433303 1.012349, 0.621833 0.450635 0.992626, 
            0.686536 0.510877 0.972283, 0.743556 0.557223 0.943017, 0.850323 0.670819 0.999484, 0.855172 0.676493 1.004275, 
            0.875635 0.702754 1.034856, 0.920825 0.759292 1.086098, 0.952033 0.778872 1.060466, 0.952706 0.782340 1.060486, 
            0.962156 0.785609 1.028894, 0.976361 0.792058 1.002255, 1.082294 0.905030 1.055057, 1.105258 0.929494 1.067444, 
            1.112896 0.937848 1.041543, 1.135703 0.949507 1.025119, 1.183295 0.984867 0.984425, 1.211049 1.011497 0.978157, 
            1.213354 1.012459 0.972389, 1.229660 1.022843 0.948163, 1.234412 1.019902 0.913439, 1.189205 0.930036 0.697405, 
            1.208860 0.937887 0.646574, 1.219852 0.942735 0.620270, 1.233933 0.953970 0.609870, 1.263519 0.977757 0.588860, 
            0.517290 0.373874 1.087512, 0.531825 0.385606 1.075386, 0.545404 0.396768 1.062491, 0.588862 0.435031 1.029479, 
            0.600330 0.435389 1.006121, 0.716191 0.537774 0.966647, 0.796283 0.615445 0.971326, 0.900109 0.732568 1.053594, 
            0.957865 0.785614 1.043220, 0.982191 0.805073 0.983171, 1.035190 0.860774 1.048535, 1.096416 0.925865 1.078616, 
            1.098696 0.927636 1.076709, 1.110807 0.936692 1.046541, 1.185139 0.989554 0.980159, 1.234426 1.019569 0.900588, 
            1.227560 1.000666 0.843421, 1.217753 0.981531 0.798219, 1.204470 0.940176 0.665427, 1.290746 1.000146 0.560591, 
            0.480142 0.339621 1.084241, 0.555815 0.405496 1.053839, 0.574146 0.425532 1.040521, 0.657306 0.487558 0.976953, 
            0.783874 0.605451 0.948770, 0.866007 0.697330 1.030310, 0.907193 0.746365 1.074882, 0.914861 0.756324 1.087025, 
            0.921203 0.766940 1.084175, 0.939891 0.772694 1.068654, 0.944956 0.780692 1.062628, 0.964185 0.793800 1.013752, 
            1.046430 0.876651 1.061028, 1.061999 0.890995 1.058436, 1.082835 0.911649 1.061727, 1.093943 0.927680 1.086764, 
            1.099668 0.933839 1.089913, 1.100145 0.931619 1.079765, 1.105530 0.933820 1.052549, 1.111570 0.937903 1.029820, 
            1.141434 0.960579 1.010481, 1.172736 0.982207 0.989898, 1.199585 1.006070 0.981383, 1.206763 1.013049 0.981168, 
            1.220411 0.991143 0.819746, 1.184645 0.927444 0.705269, 1.193436 0.937480 0.687000, 1.204501 0.939868 0.652620, 
            1.207774 0.940609 0.641526, 1.271215 0.989985 0.576047, 0.470452 0.332163 1.081422, 0.483410 0.345080 1.083802, 
            0.485682 0.349280 1.080477, 0.521499 0.381592 1.081747, 0.540422 0.396133 1.066807, 0.593555 0.435154 1.011998, 
            0.724296 0.548534 0.958080, 0.728045 0.553382 0.950714, 0.797803 0.622126 0.973071, 0.869345 0.702895 1.030054, 
            0.882203 0.714814 1.026554, 0.944528 0.784441 1.062550, 0.974368 0.797013 0.994031, 0.980897 0.799881 0.985602, 
            0.998643 0.816384 0.982430, 1.021336 0.850020 1.037675, 1.067839 0.897820 1.052924, 1.137294 0.956352 1.014105, 
            1.213179 1.023065 0.969759, 1.229372 1.023881 0.920527, 1.224399 1.003622 0.848667, 1.217632 0.987412 0.803539, 
            1.196090 0.940281 0.680621, 1.235401 0.962796 0.605532, 1.242729 0.967810 0.600302, 0.490747 0.354230 1.079461, 
            0.505928 0.369627 1.086440, 0.523621 0.388397 1.077215, 0.532582 0.392145 1.071248, 0.545106 0.401216 1.059033, 
            0.618194 0.456390 0.990482, 0.639261 0.474852 0.982593, 0.656290 0.493320 0.971204, 0.665562 0.497036 0.968723, 
            0.737157 0.565530 0.941105, 0.795083 0.621877 0.971113, 0.848995 0.681951 1.001811, 0.889531 0.726438 1.038389, 
            0.929038 0.772924 1.078586, 0.934210 0.777452 1.068698, 0.953739 0.790982 1.052691, 0.961644 0.791985 1.022261, 
            0.994301 0.814512 0.981777, 1.025723 0.858026 1.044080, 1.070905 0.903818 1.055883, 1.073748 0.906444 1.055443, 
            1.094734 0.935794 1.098387, 1.099040 0.935980 1.081127, 1.103491 0.938939 1.074106, 1.118611 0.943285 1.027154, 
            1.210174 1.022466 0.975181, 1.228702 1.021662 0.901966, 1.198916 0.941680 0.663323, 1.265073 0.988124 0.582008, 
            1.276375 0.989275 0.575069, 0.445246 0.310935 1.072373, 0.547453 0.405275 1.056192, 0.566700 0.424570 1.050285, 
            0.577715 0.431364 1.034864, 0.579400 0.434028 1.033720, 0.588675 0.440064 1.012435, 0.649770 0.487067 0.977008, 
            0.743847 0.568218 0.940095, 0.774287 0.598385 0.944870, 0.811602 0.640692 0.975425, 0.825017 0.655995 0.986846, 
            0.862644 0.699624 1.022140, 0.905812 0.753364 1.079733, 0.912774 0.761404 1.086109, 1.065076 0.899687 1.051353, 
            1.075431 0.914407 1.074731, 1.105398 0.947503 1.095411, 1.101648 0.937478 1.064266, 1.104481 0.937548 1.052021, 
            1.110167 0.940261 1.039364, 1.164349 0.981948 0.992186, 1.165974 0.987953 0.989244, 1.169710 0.989102 0.985077, 
            1.172965 0.988266 0.983242, 1.226940 1.029637 0.935524, 1.221495 1.007429 0.858862, 1.174823 0.933709 0.699339, 
            1.180179 0.933178 0.695809, 1.199848 0.942743 0.652867, 1.207470 0.946704 0.637405, 1.214054 0.951627 0.631015, 
            1.247444 0.976107 0.596450, 1.284287 1.005760 0.559049, 0.451643 0.319454 1.072240, 0.466809 0.334878 1.076449, 
            0.477624 0.346231 1.081091, 0.510931 0.379061 1.085490, 0.514204 0.381494 1.082246, 0.533609 0.397433 1.070026, 
            0.586141 0.437677 1.022227, 0.638549 0.478988 0.982444, 0.803652 0.635030 0.973216, 0.867934 0.707307 1.023046, 
            0.879648 0.723282 1.023945, 0.889144 0.732070 1.041974, 0.945469 0.793194 1.058021, 0.954923 0.794612 1.041782, 
            0.974868 0.802055 0.987779, 0.995751 0.821086 0.983339, 1.017462 0.853624 1.036394, 1.032961 0.870855 1.048955, 
            1.077817 0.921055 1.078019, 1.105771 0.947622 1.081758, 1.099885 0.938961 1.059373, 1.108511 0.939125 1.029635, 
            1.123784 0.952130 1.022720, 1.131222 0.958069 1.008223, 1.151010 0.974025 1.003409, 1.187054 1.003393 0.979609, 
            1.195050 1.011309 0.980826, 1.204899 1.020348 0.979026, 1.223805 1.023672 0.910535, 1.222112 1.018631 0.887871, 
            1.217116 1.004193 0.849906, 1.211584 0.998536 0.827874, 1.212926 0.993592 0.819350, 1.212011 0.987968 0.797333, 
            1.230815 0.970930 0.609856, 1.251879 0.982500 0.595045, 0.469656 0.340544 1.078838, 0.515898 0.387068 1.079644, 
            0.557464 0.419778 1.056520, 0.573712 0.433462 1.035573, 0.643790 0.486055 0.978064, 0.657294 0.496110 0.967394, 
            0.675454 0.515586 0.967070, 0.836688 0.673021 0.991503, 0.873353 0.714340 1.020362, 0.904773 0.757004 1.078732, 
            0.936927 0.784246 1.063000, 0.965069 0.797561 1.000014, 0.972258 0.802815 0.991643, 0.993317 0.821797 0.984321, 
            1.012053 0.848978 1.028743, 1.059095 0.898358 1.049246, 1.086919 0.935557 1.098240, 1.121145 0.953267 1.019409, 
            1.157735 0.981350 0.996279, 1.175930 0.994608 0.979607, 1.200843 0.946932 0.645390, 1.236993 0.973702 0.602088, 
            1.268703 0.996233 0.571994, 0.434308 0.308103 1.071876, 0.495741 0.367970 1.078998, 0.536920 0.404294 1.064661, 
            0.553200 0.421805 1.056823, 0.593040 0.448482 1.009894, 0.598600 0.450600 1.005624, 0.623388 0.473198 0.980679, 
            0.662844 0.503342 0.965052, 0.698904 0.537813 0.964849, 0.726576 0.559972 0.947214, 0.749984 0.581561 0.940992, 
            0.782067 0.614223 0.950050, 0.792586 0.627668 0.965702, 0.858900 0.702246 1.014111, 0.894386 0.744253 1.054467, 
            0.911163 0.766359 1.082507, 0.921515 0.775315 1.078090, 0.988836 0.818571 0.985262, 1.048753 0.891603 1.052580, 
            1.074917 0.922891 1.081539, 1.081733 0.932402 1.095385, 1.101672 0.953385 1.104188, 1.106566 0.955742 1.093392, 
            1.103603 0.948699 1.073887, 1.100412 0.943004 1.061642, 1.101542 0.941334 1.048884, 1.104104 0.942687 1.043786, 
            1.127248 0.958169 1.013174, 1.144075 0.972093 1.002739, 1.152519 0.978996 0.997274, 1.206188 1.030346 0.972513, 
            1.212030 1.029627 0.967917, 1.215204 1.030709 0.953456, 1.221162 1.032495 0.940687, 1.221175 1.030389 0.924661, 
            1.219718 1.020986 0.893734, 1.224861 0.966985 0.620531, 1.254985 0.996202 0.588923, 1.284670 1.010488 0.555715, 
            0.462592 0.337568 1.073904, 0.578670 0.439436 1.031071, 0.653645 0.500204 0.965849, 0.711852 0.553165 0.957626, 
            0.775881 0.609550 0.944590, 0.823236 0.663726 0.985620, 0.845319 0.687967 1.000011, 0.895092 0.751970 1.053061, 
            0.904575 0.761074 1.075998, 0.913902 0.772016 1.079809, 0.927266 0.781159 1.068419, 0.941548 0.792700 1.058545, 
            0.958047 0.797448 1.007338, 0.983215 0.817062 0.986586, 1.033645 0.878452 1.047411, 1.071454 0.922355 1.083179, 
            1.092034 0.946854 1.105432, 1.102839 0.956498 1.102196, 1.104217 0.942503 1.031192, 1.110402 0.953545 1.020781, 
            1.154814 0.984832 0.995739, 1.171237 0.994298 0.983493, 1.216012 1.025054 0.905555, 1.218224 1.018200 0.873817, 
            1.188892 0.946692 0.674830, 1.219657 0.965497 0.625484, 0.543381 0.423465 1.061422, 0.558334 0.427656 1.055461, 
            0.579925 0.443694 1.028009, 0.583152 0.443353 1.018093, 0.592147 0.456529 1.008987, 0.596659 0.453986 1.005417, 
            0.610121 0.465503 0.992062, 0.735902 0.572155 0.937391, 0.785260 0.622601 0.952233, 0.794954 0.634790 0.965731, 
            0.808261 0.649084 0.972945, 0.875943 0.723986 1.019862, 0.886339 0.738937 1.043044, 0.956539 0.802401 1.001038, 
            0.963670 0.802979 0.996636, 0.969223 0.814129 0.995265, 0.990341 0.826434 0.985070, 1.010392 0.855465 1.032785, 
            1.020679 0.867709 1.043903, 1.047599 0.894220 1.047351, 1.101621 0.950058 1.066501, 1.131947 0.961170 1.003184, 
            1.144822 0.976753 0.998543, 1.161080 0.991296 0.993822, 1.165871 0.992417 0.987977, 1.179524 1.005642 0.976502, 
            1.209630 1.007271 0.847001, 1.174832 0.939368 0.692025, 1.236876 0.981688 0.598564, 1.272402 1.005491 0.565596, 
            0.479267 0.357963 1.071979, 0.539638 0.414134 1.064495, 0.567132 0.435590 1.041956, 0.632726 0.484456 0.977421, 
            0.661026 0.508830 0.964836, 0.669925 0.518374 0.966715, 0.861409 0.710861 1.012264, 0.889953 0.745768 1.047433, 
            0.950645 0.801580 1.036859, 0.974549 0.815040 0.993181, 0.991840 0.830306 0.987227, 1.011752 0.859717 1.035222, 
            1.041907 0.891144 1.047106, 1.086249 0.946567 1.104284, 1.100719 0.948333 1.051262, 1.126531 0.962999 1.004707, 
            1.132740 0.968199 1.001265, 1.166537 1.000808 0.980904, 1.188197 1.016058 0.977043, 1.199048 1.028269 0.975009, 
            1.205512 0.994101 0.798397, 1.168937 0.937677 0.699103, 1.185274 0.953502 0.666222, 1.210955 0.965113 0.639837, 
            1.238626 0.985933 0.596155, 1.251329 0.994881 0.591117, 0.424001 0.304960 1.060255, 0.475315 0.356684 1.072344, 
            0.501296 0.381768 1.073343, 0.561891 0.434893 1.050740, 0.618439 0.474247 0.982248, 0.642245 0.495581 0.969449, 
            0.679446 0.528845 0.964643, 0.713700 0.558142 0.951847, 0.767360 0.608240 0.942603, 0.868529 0.720479 1.014017, 
            0.922403 0.784793 1.063039, 0.930003 0.788488 1.056524, 1.043781 0.897467 1.045169, 1.049828 0.900285 1.043093, 
            1.050708 0.903329 1.043935, 1.070680 0.936220 1.095036, 1.079974 0.941859 1.102067, 1.101173 0.962404 1.098740, 
            1.102481 0.960056 1.082122, 1.099736 0.953259 1.067220, 1.146815 0.983306 0.997596, 1.153427 0.989966 0.999132, 
            1.171052 1.005765 0.979423, 1.213725 1.025704 0.897230, 1.205792 1.002641 0.825503, 1.201177 0.959215 0.644642, 
            1.260093 1.001061 0.571473, 0.512136 0.396842 1.078144, 0.519969 0.403115 1.078117, 0.529279 0.410386 1.070601, 
            0.595595 0.464669 1.003881, 0.621511 0.482871 0.979326, 0.664960 0.518333 0.968951, 0.672968 0.525860 0.966727, 
            0.750180 0.594480 0.943809, 0.877206 0.732462 1.019828, 0.989386 0.832642 0.986462, 1.087806 0.952559 1.105676, 
            1.097293 0.946203 1.036039, 1.101712 0.950796 1.025743, 1.119549 0.961445 1.011075, 1.163936 0.999653 0.986163, 
            1.205799 1.037146 0.932520, 1.199326 0.990767 0.787903, 1.179194 0.948319 0.680440, 1.192629 0.956666 0.652241, 
            1.243277 0.990328 0.593906, 1.276632 1.015090 0.557595, 0.444433 0.329213 1.059873, 0.454521 0.339619 1.063018, 
            0.494603 0.378615 1.072105, 0.523443 0.407938 1.073907, 0.569338 0.443805 1.036528, 0.603932 0.468428 0.997167, 
            0.632080 0.496079 0.972265, 0.783964 0.631068 0.952269, 0.888985 0.750853 1.041580, 0.909743 0.774775 1.060371, 
            0.977034 0.824526 0.992406, 1.065188 0.928843 1.084851, 1.100742 0.963393 1.087257, 1.099808 0.956893 1.061264, 
            1.095524 0.948689 1.042240, 1.121398 0.966651 1.008771, 1.128426 0.971391 1.000763, 1.155839 0.997155 0.999275, 
            1.189259 1.023382 0.972560, 1.204666 1.035785 0.961691, 1.207197 1.035047 0.950885, 1.203191 1.001366 0.808651, 
            1.165227 0.941137 0.697880, 1.218228 0.975947 0.624064, 1.229733 0.981462 0.602674, 0.426821 0.314955 1.060352, 
            0.551781 0.435179 1.061086, 0.560878 0.441604 1.052622, 0.569087 0.448714 1.037346, 0.611335 0.472912 0.987152, 
            0.623086 0.489339 0.975910, 0.642582 0.501401 0.967274, 0.649619 0.507860 0.965991, 0.914478 0.780769 1.055904, 
            0.925039 0.789196 1.048107, 1.009605 0.868266 1.037287, 1.016270 0.875325 1.042567, 1.037986 0.898384 1.045758, 
            1.046852 0.904860 1.043784, 1.071074 0.939973 1.099090, 1.081153 0.951054 1.105740, 1.090270 0.962194 1.101441, 
            1.101531 0.955097 1.023287, 1.115922 0.959289 1.013199, 1.179730 1.021002 0.973286, 1.185688 1.022681 0.973917, 
            1.213018 1.027798 0.876352, 1.204665 1.010871 0.834941, 1.162595 0.941863 0.701686, 1.195186 0.961749 0.649250, 
            0.467295 0.356627 1.062700, 0.581209 0.457589 1.021586, 0.595956 0.466608 1.001636, 0.679655 0.538457 0.959307, 
            0.755719 0.606914 0.943147, 0.793357 0.646325 0.958839, 0.895409 0.761599 1.040407, 0.940873 0.804433 1.037242, 
            0.945894 0.802748 1.007146, 0.980268 0.832789 0.988589, 1.026972 0.888692 1.045804, 1.061682 0.930428 1.085272, 
            1.105283 0.958897 1.020322, 1.131632 0.977444 0.992830, 1.150476 1.001952 1.001059, 1.160719 1.008523 0.994512, 
            1.197111 1.034603 0.967256, 1.207900 1.034062 0.916865, 1.165064 0.948390 0.682722, 1.276001 1.023171 0.548780, 
            1.282256 1.022572 0.533597, 0.420745 0.313481 1.057998, 0.694969 0.553200 0.952460, 0.768539 0.620960 0.940132, 
            0.877925 0.743145 1.021193, 0.888042 0.757281 1.038387, 0.899576 0.768423 1.042312, 0.901856 0.770195 1.040406, 
            0.952181 0.813839 0.997071, 0.967785 0.823803 0.996373, 0.984253 0.837819 0.988273, 0.988010 0.836364 0.985308, 
            0.998829 0.872005 1.028182, 1.019689 0.883197 1.041409, 1.031288 0.894895 1.044171, 1.043127 0.906112 1.043633, 
            1.080434 0.955848 1.105062, 1.087240 0.959097 1.104602, 1.093278 0.965382 1.095876, 1.094565 0.952942 1.032486, 
            1.108679 0.966464 1.013552, 1.127437 0.976642 0.996487, 1.142040 0.991211 0.999229, 1.177093 1.022332 0.974468, 
            1.203520 1.036367 0.935745, 1.202963 1.016891 0.847917, 1.197970 1.004877 0.808886, 1.192039 0.993516 0.788021, 
            1.159962 0.944357 0.700962, 1.171809 0.956118 0.671162, 1.233573 0.991426 0.594003, 1.240971 0.999510 0.589702, 
            1.254860 1.006641 0.568433, 0.589942 0.468615 1.015146, 0.710763 0.568377 0.941493, 0.728277 0.583134 0.932193, 
            0.776296 0.632392 0.947470, 0.799121 0.658609 0.967725, 0.861076 0.727348 1.011485, 0.927136 0.797245 1.042393, 
            0.940087 0.805916 1.025122, 0.947129 0.807303 1.000297, 0.972589 0.834029 0.992120, 1.025718 0.892004 1.044242, 
            1.040924 0.904219 1.042331, 1.061397 0.936907 1.094089, 1.065638 0.941657 1.097295, 1.098803 0.970036 1.081690, 
            1.092495 0.955572 1.037845, 1.095902 0.956508 1.030072, 1.099431 0.959135 1.028361, 1.120347 0.974829 1.008301, 
            1.124506 0.978875 1.004775, 1.208703 1.036267 0.901037, 1.180792 0.958288 0.663356, 1.202495 0.975179 0.645350, 
            1.219374 0.983891 0.610838, 1.257525 1.012143 0.564324, 0.429174 0.326426 1.058126, 0.492965 0.390336 1.071339, 
            0.502523 0.400626 1.076631, 0.531205 0.426426 1.068968, 0.546982 0.438781 1.062074, 0.568013 0.454414 1.035381, 
            0.576488 0.458207 1.024440, 0.595164 0.472809 1.000171, 0.603817 0.479654 0.989574, 0.633000 0.502357 0.969261, 
            0.659861 0.526558 0.971073, 0.666285 0.536831 0.963708, 0.685023 0.548385 0.951791, 0.703485 0.564583 0.944963, 
            0.730184 0.587372 0.932131, 0.786669 0.649567 0.951011, 0.821175 0.685837 0.984857, 0.880394 0.751267 1.025412, 
            0.908723 0.780766 1.036460, 1.097877 0.969121 1.070313, 1.162240 1.013576 0.990790, 1.174044 1.022533 0.977802, 
            1.180863 1.026632 0.968677, 1.187313 1.032576 0.964670, 1.209053 1.041921 0.907037, 1.209381 1.036095 0.885989, 
            1.199182 1.013824 0.827987, 1.214727 0.985790 0.629020, 1.226043 0.992078 0.595716, 0.408369 0.306312 1.045955, 
            0.445485 0.344930 1.060286, 0.514752 0.415722 1.077326, 0.554287 0.450013 1.055754, 0.695068 0.559060 0.945465, 
            0.739282 0.599148 0.935114, 0.855873 0.727201 1.011405, 0.865400 0.736597 1.012691, 0.868176 0.745569 1.012203, 
            0.930493 0.803330 1.033223, 1.007035 0.877301 1.036498, 1.033704 0.905687 1.044436, 1.059640 0.940301 1.095140, 
            1.086892 0.967316 1.099455, 1.093542 0.963872 1.053975, 1.094582 0.965387 1.047418, 1.103775 0.966720 1.021765, 
            1.111587 0.971818 1.010727, 1.116771 0.976526 1.008758, 1.143765 1.000390 1.000399, 1.176451 1.024887 0.971225, 
            1.178014 1.030505 0.967390, 1.189910 1.034945 0.955823, 1.193292 1.036696 0.948936, 1.203056 1.040525 0.923355, 
            1.206021 1.042212 0.897421, 1.199826 1.022916 0.856041, 1.187317 0.996285 0.788086, 1.155839 0.946759 0.698155, 
            1.183458 0.964177 0.655026, 1.208783 0.986244 0.638925, 1.259049 1.016785 0.559428, 1.268382 1.017571 0.559164, 
            0.430831 0.333316 1.060229, 0.473829 0.374944 1.062413, 0.571561 0.462709 1.023300, 0.608298 0.486976 0.985085, 
            0.616038 0.496538 0.979152, 0.656923 0.533272 0.969202, 0.709283 0.573532 0.938233, 0.749754 0.612166 0.937754, 
            0.760816 0.622201 0.935188, 0.793358 0.662483 0.963308, 0.805811 0.672791 0.970062, 0.887184 0.764263 1.033045, 
            0.905593 0.782406 1.032242, 0.932666 0.805431 1.022075, 0.934297 0.804522 1.010624, 0.970181 0.835154 0.993401, 
            0.981410 0.849567 0.989468, 1.037687 0.910822 1.044642, 1.068156 0.952040 1.100532, 1.122096 0.983597 1.002435, 
            1.134479 0.992699 0.994709, 1.149601 1.010728 0.997901, 1.173984 1.028173 0.983859, 1.184491 1.033976 0.964140, 
            1.206753 1.037319 0.880844, 1.183696 0.992969 0.777536, 1.175483 0.963163 0.661540, 1.246072 1.009226 0.575066, 
            0.452246 0.356187 1.059992, 0.506466 0.412328 1.079659, 0.547363 0.447543 1.061219, 0.559531 0.457397 1.053125, 
            0.581295 0.475074 1.019071, 0.601320 0.483144 0.987710, 0.837479 0.711243 0.996561, 0.853197 0.730844 1.011410, 
            0.890702 0.769254 1.029332, 0.912432 0.790145 1.028441, 1.023236 0.899516 1.045112, 1.030247 0.905936 1.043764, 
            1.090751 0.969620 1.050310, 1.098398 0.970542 1.040862, 1.103926 0.977147 1.033065, 1.126159 0.992945 0.993349, 
            1.172658 1.027495 0.975364, 1.196068 1.041052 0.934325, 1.204754 1.045783 0.917713, 1.188373 1.004802 0.800401, 
            1.167169 0.956492 0.670513, 1.216012 0.990066 0.609415, 1.238597 1.007084 0.581680, 0.399211 0.304034 1.042307, 
            0.467433 0.373829 1.063146, 0.476328 0.382265 1.062784, 0.536671 0.440935 1.067007, 0.566930 0.462640 1.033065, 
            0.587978 0.478253 1.012332, 0.591862 0.485648 0.992256, 0.727290 0.593410 0.928000, 0.772068 0.639436 0.942677, 
            0.782967 0.650917 0.947541, 0.828912 0.704644 0.992744, 0.861169 0.740301 1.014377, 0.916176 0.794907 1.023975, 
            0.934938 0.808972 1.003146, 0.976493 0.845070 0.988869, 1.000113 0.878130 1.031175, 1.015903 0.893946 1.040589, 
            1.086957 0.976571 1.090611, 1.091802 0.976253 1.085373, 1.091898 0.977018 1.074872, 1.089855 0.974155 1.067656, 
            1.091496 0.969861 1.057092, 1.123213 0.986726 0.994525, 1.156152 1.018995 0.997962, 1.173504 1.031196 0.968194, 
            1.207016 1.048019 0.906798, 1.194007 1.019783 0.833614, 1.179634 0.970553 0.654606, 1.183318 0.976114 0.653894, 
            1.210954 0.992186 0.630451, 1.226168 0.999435 0.588195, 1.265583 1.026930 0.549101, 1.267017 1.031554 0.536585, 
            1.273300 1.029343 0.526037, 0.419851 0.329116 1.055754, 0.488413 0.398581 1.073555, 0.564168 0.465427 1.047292, 
            0.596622 0.486060 0.988402, 0.625602 0.512726 0.970613, 0.761410 0.629660 0.933409, 0.918839 0.798821 1.009650, 
            0.938501 0.813234 0.998628, 0.958198 0.832928 0.999323, 0.965976 0.838860 0.993190, 0.981326 0.852058 0.988582, 
            1.037416 0.917680 1.044631, 1.056766 0.946371 1.091064, 1.078203 0.968784 1.099846, 1.109667 0.981876 1.020913, 
            1.111158 0.981601 1.013022, 1.114115 0.985990 1.007305, 1.141089 1.006760 0.996839, 1.172632 1.033522 0.980932, 
            1.191596 1.023645 0.847005, 1.183280 1.001435 0.784903, 1.149159 0.951763 0.694790, 1.154536 0.951829 0.682470, 
            1.166928 0.960498 0.667668, 0.461559 0.373509 1.065244, 0.469455 0.382110 1.060169, 0.516020 0.433917 1.083891, 
            0.540362 0.449221 1.066560, 0.585759 0.481462 1.013231, 0.731987 0.605830 0.923550, 0.803249 0.679334 0.966798, 
            0.900344 0.791734 1.024739, 0.939129 0.820225 0.996064, 0.945954 0.824732 0.997049, 0.966399 0.845239 0.989571, 
            1.028218 0.911950 1.046925, 1.039655 0.923401 1.049263, 1.067386 0.960460 1.098015, 1.166676 1.033431 0.995702, 
            1.170573 1.036093 0.957406, 1.187077 1.041569 0.942892, 1.204010 1.051210 0.912446, 1.200124 1.040685 0.876913, 
            1.190907 1.022569 0.839208, 1.183976 1.008836 0.805027, 1.190971 0.981271 0.649773, 1.220756 0.998100 0.589616, 
            1.246603 1.017703 0.568066, 0.495076 0.411384 1.080859, 0.532849 0.445919 1.073345, 0.560338 0.470754 1.066498, 
            0.565367 0.473315 1.056054, 0.568576 0.467841 1.024092, 0.587823 0.482880 1.000747, 0.618291 0.506332 0.975975, 
            0.628541 0.515116 0.969502, 0.678751 0.558151 0.942649, 0.695922 0.572625 0.937110, 0.716926 0.590993 0.929059, 
            0.750621 0.623565 0.930543, 0.770530 0.645350 0.943192, 0.796149 0.674117 0.962879, 0.815559 0.696838 0.982082, 
            0.824167 0.711247 0.991075, 0.833800 0.716935 0.994309, 0.859291 0.745509 1.013663, 0.875840 0.763034 1.021478, 
            0.889697 0.777317 1.026202, 0.895200 0.788798 1.025037, 0.974133 0.849734 0.987240, 0.998299 0.882222 1.030622, 
            1.043593 0.931802 1.052972, 1.057154 0.951323 1.084391, 1.087509 0.977500 1.067799, 1.091961 0.980245 1.061314, 
            1.097567 0.979717 1.042113, 1.105719 0.985072 1.032582, 1.114697 0.987117 1.000402, 1.177299 1.036516 0.951620, 
            1.182102 1.046280 0.937114, 1.183142 1.006443 0.786251, 1.151449 0.954050 0.683981, 1.194285 0.988404 0.646139, 
            1.226517 1.008372 0.582977, 0.403959 0.319993 1.050252, 0.448427 0.365547 1.064120, 0.469773 0.385281 1.060886, 
            0.485487 0.404079 1.078303, 0.525950 0.443548 1.081729, 0.666200 0.550759 0.949577, 0.784731 0.662341 0.947704, 
            0.869217 0.756849 1.010952, 0.877462 0.766838 1.020672, 1.011494 0.899376 1.040359, 1.020947 0.913843 1.051359, 
            1.029805 0.917887 1.044919, 1.034321 0.922209 1.044916, 1.096618 0.983000 1.050307, 1.107405 0.988014 1.027284, 
            1.122560 0.997256 0.990517, 1.131255 1.004302 0.995354, 1.155851 1.028975 1.000594, 1.169447 1.033545 0.961446, 
            1.193206 1.050467 0.923933, 1.202284 1.052958 0.905726, 1.147220 0.954044 0.691476, 1.170385 0.968920 0.657649, 
            1.235145 1.012966 0.577033, 1.247632 1.021945 0.560678, 1.266530 1.032879 0.527506, 0.510278 0.431233 1.082943, 
            0.551925 0.469962 1.077680, 0.569018 0.474766 1.024094, 0.572663 0.479518 1.018961, 0.642901 0.533687 0.969393, 
            0.723335 0.600446 0.922449, 0.849269 0.742151 1.008720, 0.861799 0.751997 1.010131, 0.915441 0.802178 1.004735, 
            0.949257 0.837589 0.997328, 0.955473 0.838963 0.994805, 0.974854 0.855200 0.986900, 0.990685 0.878409 1.024253, 
            1.067126 0.965774 1.090082, 1.082698 0.978429 1.079646, 1.086213 0.984446 1.065270, 1.112190 0.992337 1.009683, 
            1.113623 0.992397 1.007162, 1.163994 1.038453 0.997161, 1.168563 1.040315 0.985516, 1.197751 1.053336 0.916354, 
            1.195884 1.043724 0.880076, 1.186743 1.031175 0.855918, 1.182428 1.011422 0.790023, 1.145735 0.954819 0.690419, 
            1.162587 0.964946 0.662245, 1.200934 0.992014 0.642972, 1.209013 0.996779 0.604141, 1.249911 1.025053 0.553732, 
            0.380417 0.304040 1.041757, 0.428333 0.351240 1.064474, 0.574392 0.483942 1.015544, 0.630209 0.524208 0.970526, 
            0.643218 0.538392 0.967164, 0.664799 0.561635 0.944341, 0.683500 0.567286 0.935810, 0.755358 0.634780 0.927789, 
            0.768255 0.650143 0.941785, 0.906111 0.796961 1.010708, 0.933573 0.819214 0.992010, 0.944724 0.831079 0.997532, 
            0.969950 0.854467 0.988331, 1.040555 0.934359 1.051099, 1.070819 0.971032 1.086826, 1.082016 0.977885 1.068907, 
            1.082535 0.984157 1.067284, 1.091091 0.986077 1.060819, 1.168236 1.040310 0.975703, 1.169031 1.034744 0.946365, 
            1.175284 1.040012 0.943039, 1.198264 1.054608 0.908730, 1.198036 1.051721 0.896357, 1.177858 1.016497 0.818707, 
            1.181001 1.015675 0.804825, 1.181333 1.011944 0.786059, 0.405824 0.329383 1.051787, 0.434209 0.359814 1.066907, 
            0.453314 0.377837 1.065683, 0.465582 0.389788 1.064642, 0.483367 0.409955 1.081227, 0.541391 0.465101 1.079403, 
            0.558651 0.479473 1.069442, 0.588196 0.492602 0.985843, 0.605781 0.504516 0.976392, 0.741380 0.622499 0.921640, 
            0.759490 0.641551 0.929601, 0.823031 0.716942 0.988380, 0.834311 0.726454 0.991205, 0.868106 0.762565 1.008654, 
            0.921271 0.811317 0.995715, 0.995560 0.890188 1.034746, 1.004066 0.898880 1.037296, 1.093268 0.989548 1.061801, 
            1.098963 0.993968 1.057021, 1.110632 1.002527 1.044306, 1.112697 0.992819 0.990749, 1.116658 0.996299 0.989300, 
            1.158025 1.037988 0.999009, 1.165726 1.035295 0.952344, 1.191446 1.053888 0.916625, 1.184400 1.029799 0.843987, 
            1.143479 0.956609 0.686246, 1.143789 0.956232 0.683126, 1.152930 0.960807 0.668390, 1.163714 0.974186 0.656768, 
            1.184335 0.985378 0.650081, 1.234466 1.021725 0.567298, 1.260433 1.032712 0.520058, 0.503913 0.433201 1.086578, 
            0.527188 0.457768 1.082840, 0.535427 0.461953 1.078608, 0.564406 0.485323 1.059781, 0.581075 0.488636 1.001164, 
            0.674869 0.565616 0.936443, 0.707421 0.592559 0.922286, 0.787630 0.674642 0.946900, 0.908689 0.803881 1.004737, 
            0.924820 0.815366 0.990527, 0.967836 0.862639 0.985836, 0.972923 0.860517 0.986391, 0.992298 0.890552 1.033551, 
            1.009336 0.909074 1.049928, 1.050695 0.951598 1.063542, 1.070656 0.973462 1.076328, 1.075872 0.975252 1.068257, 
            1.110394 0.996588 1.007194, 1.160348 1.042011 0.996106, 1.162603 1.036123 0.958798, 1.193959 1.052438 0.895287, 
            1.177823 1.011829 0.778615, 1.178583 0.987863 0.651686, 1.224622 1.014742 0.576480, 0.490521 0.423504 1.089811, 
            0.522040 0.452768 1.085619, 0.530698 0.462611 1.081787, 0.547122 0.475641 1.080351, 0.568673 0.483398 1.019566, 
            0.653644 0.550286 0.953706, 0.654111 0.558044 0.949871, 0.681367 0.570215 0.932364, 0.842921 0.741369 0.999661, 
            0.854894 0.754386 1.005625, 0.900135 0.798531 1.010080, 0.963139 0.853763 0.987254, 0.998603 0.901502 1.037666, 
            1.014131 0.916853 1.053470, 1.020588 0.924669 1.049629, 1.060670 0.963014 1.060960, 1.077970 0.980834 1.066808, 
            1.109648 1.002720 1.027696, 1.161120 1.044523 0.993084, 1.164785 1.044165 0.975157, 1.162524 1.038348 0.941560, 
            1.190325 1.055002 0.902874, 1.181481 1.037701 0.864655, 1.182419 1.034805 0.849246, 1.180965 1.020483 0.793551, 
            1.179648 1.017635 0.786190, 1.198038 1.004043 0.639107, 0.452787 0.383868 1.063590, 0.455087 0.388750 1.064954, 
            0.483622 0.421805 1.093435, 0.564553 0.484837 1.034389, 0.619922 0.524093 0.970675, 0.777799 0.668309 0.938679, 
            0.849215 0.750579 1.003185, 0.856131 0.757700 1.005512, 0.887785 0.789712 1.013453, 0.951185 0.846999 0.991436, 
            0.956477 0.849310 0.990298, 0.987184 0.888251 1.029209, 1.054709 0.959529 1.060014, 1.064154 0.968800 1.061083, 
            1.069652 0.974615 1.063642, 1.105419 1.007794 1.058747, 1.111309 1.004889 1.019139, 1.158464 1.042261 0.966787, 
            1.165149 1.041601 0.938187, 1.174523 1.047599 0.936619, 1.184874 1.054149 0.918748, 1.172727 1.021399 0.822263, 
            1.139620 0.958863 0.680562, 1.191540 1.000631 0.643336, 1.243664 1.029568 0.543432, 0.386983 0.321351 1.053189, 
            0.420555 0.357124 1.070058, 0.462724 0.399184 1.077930, 0.491164 0.433086 1.108900, 0.494204 0.436012 1.108974, 
            0.498893 0.438056 1.097643, 0.516160 0.452509 1.087222, 0.526161 0.463836 1.082493, 0.535379 0.468942 1.078922, 
            0.548791 0.482766 1.076269, 0.550581 0.486744 1.070250, 0.580515 0.494343 0.996378, 0.585138 0.497306 0.984332, 
            0.613984 0.520643 0.969787, 0.626531 0.530603 0.968991, 0.635369 0.540437 0.966656, 0.707613 0.599407 0.919459, 
            0.738698 0.628861 0.918065, 0.865106 0.767452 1.000110, 0.870758 0.773644 1.003280, 0.914444 0.813777 0.995480, 
            0.932638 0.829568 0.987953, 0.988680 0.892724 1.034139, 1.026291 0.932081 1.047623, 1.047262 0.954358 1.058849, 
            1.052416 0.963671 1.056530, 1.071720 0.979942 1.067924, 1.109955 1.003323 1.006646, 1.138226 1.028500 0.997913, 
            1.160835 1.046767 0.982268, 1.159838 1.038478 0.948260, 1.181466 1.053560 0.922205, 1.183594 1.054048 0.908462, 
            1.178185 1.039658 0.866127, 1.169334 1.025255 0.821791, 1.176453 1.017997 0.779567, 1.139532 0.962955 0.678013, 
            1.169199 0.983913 0.654983, 1.204342 1.008318 0.582699, 1.212704 1.009573 0.579626, 1.237927 1.026732 0.547241, 
            0.379431 0.317142 1.055946, 0.475233 0.416992 1.093736, 0.491715 0.438274 1.119637, 0.498558 0.442273 1.107439, 
            0.509830 0.449241 1.089718, 0.559449 0.490768 1.062051, 0.561415 0.488450 1.033867, 0.569771 0.489749 1.012770, 
            0.577331 0.497701 0.990161, 0.591483 0.513790 0.974545, 0.665757 0.569930 0.937627, 0.671602 0.570583 0.934385, 
            0.749185 0.641900 0.920741, 0.831472 0.737429 0.976079, 0.842061 0.746619 0.994089, 0.877084 0.782902 1.006888, 
            0.937617 0.837627 0.991976, 0.964238 0.861990 0.986792, 0.983219 0.889138 1.028432, 1.005492 0.915363 1.051174, 
            1.015927 0.924688 1.050355, 1.087133 0.997081 1.067743, 1.090830 1.000158 1.065603, 1.098196 1.007118 1.065180, 
            1.108712 1.002773 0.998370, 1.110481 1.002922 0.991205, 1.115993 1.007910 0.989871, 1.144330 1.036575 0.997017, 
            1.180722 1.050381 0.899524, 1.178126 1.022268 0.783167, 1.154895 0.977384 0.657173, 1.198189 1.008332 0.627045, 
            1.202365 1.004516 0.590820, 1.231663 1.026173 0.561208, 1.245854 1.036145 0.536616, 1.253369 1.038844 0.518374, 
            0.442419 0.382016 1.065955, 0.504454 0.447491 1.094222, 0.521324 0.462118 1.087170, 0.540548 0.477204 1.081768, 
            0.560960 0.492709 1.053104, 0.570025 0.492731 1.005530, 0.588041 0.509300 0.979287, 0.600838 0.513506 0.972552, 
            0.633348 0.544104 0.961520, 0.662171 0.572435 0.940199, 0.717202 0.613269 0.918687, 0.763697 0.661058 0.933917, 
            0.776630 0.673936 0.936229, 0.790490 0.689069 0.944886, 0.982265 0.891530 1.032655, 0.990777 0.903658 1.038820, 
            1.006006 0.918974 1.052322, 1.025312 0.936530 1.050206, 1.036748 0.948954 1.056965, 1.106679 1.017511 1.060222, 
            1.111501 1.016819 1.039870, 1.153448 1.045242 0.971834, 1.177097 1.025082 0.786951, 1.175228 1.021354 0.778080, 
            1.147273 0.970407 0.665925, 1.173093 0.993745 0.649352, 1.180337 1.000361 0.643975, 1.192453 1.007730 0.638465, 
            1.198674 1.005328 0.599719, 1.217911 1.026293 0.569593, 0.434527 0.377290 1.067825, 0.446401 0.390901 1.068336, 
            0.488695 0.441820 1.126619, 0.519602 0.463087 1.090651, 0.538639 0.480022 1.079530, 0.574915 0.496623 0.998078, 
            0.680045 0.580421 0.924838, 0.698639 0.597802 0.918140, 0.843660 0.752574 0.992115, 0.862051 0.769512 0.989029, 
            0.884190 0.799606 1.001210, 0.928446 0.832296 0.985475, 0.958276 0.861536 0.988660, 0.959657 0.867160 0.986116, 
            0.986488 0.899324 1.038664, 1.061818 0.977908 1.063420, 1.109523 1.008028 0.988417, 1.126128 1.023448 0.994451, 
            1.150779 1.044818 0.984131, 1.153746 1.046786 0.980087, 1.165007 1.047809 0.934853, 1.176901 1.053180 0.906974, 
            1.176723 1.047830 0.882953, 1.174948 1.038358 0.846915, 1.174257 1.028839 0.805849, 1.176231 1.028451 0.795291, 
            1.136971 0.966264 0.681150, 1.137801 0.966746 0.679454, 1.246669 1.038105 0.527446, 1.251414 1.041304 0.518510, 
            1.254590 1.041673 0.508838, 1.253772 1.042218 0.497197, 0.376487 0.322612 1.060645, 0.389948 0.334600 1.056485, 
            0.443867 0.388587 1.067512, 0.462840 0.414016 1.098801, 0.494521 0.449470 1.124996, 0.512567 0.463344 1.109232, 
            0.522821 0.467916 1.084927, 0.525608 0.475184 1.087193, 0.529226 0.473416 1.082000, 0.650955 0.561899 0.949891, 
            0.816713 0.723126 0.963930, 0.848825 0.762379 0.981654, 0.904560 0.813428 0.992754, 0.909189 0.817075 0.989119, 
            0.942509 0.848531 0.988222, 1.006743 0.923821 1.051108, 1.017628 0.934434 1.052008, 1.074219 0.992482 1.070003, 
            1.083025 1.002291 1.067868, 1.105945 1.006820 0.995682, 1.145868 1.043775 0.989846, 1.158170 1.050477 0.934951, 
            1.168141 1.052216 0.930137, 1.169460 1.052527 0.925724, 1.174370 1.055754 0.918896, 1.166254 0.990863 0.652081, 
            0.415022 0.364725 1.073641, 0.429624 0.378446 1.072455, 0.459280 0.413550 1.102879, 0.467524 0.421641 1.104533, 
            0.522311 0.476102 1.113899, 0.553954 0.496647 1.055484, 0.558197 0.494676 1.039498, 0.561619 0.494339 1.024010, 
            0.578413 0.502076 0.985350, 0.600883 0.524899 0.972954, 0.634966 0.547551 0.959603, 0.634425 0.551746 0.952996, 
            0.656963 0.566786 0.946472, 0.739123 0.641476 0.917280, 0.806334 0.714621 0.959314, 0.835040 0.745540 0.975272, 
            0.837599 0.752275 0.975214, 0.876145 0.791066 1.003931, 0.934163 0.842814 0.986384, 0.998511 0.917732 1.048166, 
            1.103422 1.026070 1.057390, 1.108333 1.023643 1.051839, 1.148239 1.047023 0.983141, 1.157185 1.046250 0.939235, 
            1.173355 1.055550 0.911213, 1.172295 1.047165 0.877040, 1.191424 1.011876 0.628527, 1.237811 1.037311 0.539164, 
            0.438913 0.389666 1.072009, 0.445757 0.397525 1.078076, 0.500332 0.457591 1.114372, 0.502612 0.459362 1.112465, 
            0.527090 0.482162 1.109546, 0.533496 0.486270 1.077738, 0.567333 0.498433 1.006390, 0.597812 0.520191 0.972004, 
            0.615127 0.530812 0.968790, 0.614936 0.545525 0.961495, 0.686957 0.596480 0.918460, 0.709038 0.615533 0.920446, 
            0.864679 0.778368 0.984702, 0.876279 0.795495 1.001514, 0.892999 0.808700 0.999654, 0.900808 0.819218 0.981050, 
            0.957148 0.867226 0.986317, 0.978156 0.897455 1.033242, 0.990072 0.915943 1.044695, 1.109395 1.020668 1.022091, 
            1.168873 1.050079 0.894492, 1.171909 1.047070 0.867071, 1.162342 1.035253 0.831908, 1.172142 1.033029 0.800934, 
            1.162953 0.992197 0.653089, 1.191133 1.011079 0.614880, 1.223616 1.030800 0.562162, 0.368576 0.324969 1.066126, 
            0.380127 0.333008 1.058959, 0.409269 0.363742 1.072128, 0.421726 0.375896 1.073198, 0.441761 0.397153 1.077158, 
            0.455164 0.416931 1.107851, 0.471493 0.439977 1.129602, 0.504924 0.468080 1.122852, 0.527661 0.479288 1.082442, 
            0.558673 0.498210 1.031046, 0.742790 0.649531 0.917044, 0.749872 0.656905 0.919805, 0.821293 0.734102 0.960766, 
            0.866155 0.781950 0.983516, 0.913726 0.826291 0.977990, 0.974123 0.895205 1.029468, 0.983425 0.906800 1.041946, 
            1.018193 0.941849 1.050154, 1.020582 0.950890 1.052018, 1.039164 0.963555 1.057722, 1.063393 0.994625 1.065697, 
            1.097865 1.020253 1.062302, 1.107605 1.026061 1.043796, 1.108745 1.028410 1.040342, 1.140236 1.045161 0.987538, 
            1.147525 1.051573 0.964526, 1.151366 1.047095 0.950127, 1.167903 1.040629 0.843739, 1.170508 1.002920 0.646065, 
            1.229567 1.034409 0.541235, 1.244097 1.046912 0.519494, 1.249776 1.047334 0.511479, 0.438279 0.394767 1.075989, 
            0.460784 0.423885 1.111115, 0.547277 0.496039 1.061811, 0.572559 0.504819 0.990316, 0.661638 0.578363 0.935977, 
            0.698597 0.610814 0.922413, 0.815961 0.730727 0.957533, 0.856977 0.774423 0.978105, 0.895496 0.814325 0.992167, 
            0.919590 0.833154 0.972541, 0.934579 0.849157 0.980215, 1.010209 0.936984 1.051783, 1.047792 0.974576 1.056217, 
            1.087030 1.017397 1.067654, 1.103098 1.013777 0.995599, 1.146176 1.048545 0.968993, 1.169437 1.031597 0.783811, 
            1.132854 0.975160 0.684493, 1.154239 0.989026 0.653878, 1.203349 1.018771 0.573844, 1.237926 1.043001 0.526518, 
            0.448086 0.411855 1.100453, 0.517718 0.484639 1.128895, 0.526708 0.491527 1.120929, 0.532051 0.491769 1.073266, 
            0.541197 0.492848 1.066993, 0.576600 0.509758 0.984040, 0.596724 0.534680 0.974144, 0.634676 0.555531 0.950000, 
            0.650952 0.572779 0.946266, 0.655512 0.576321 0.942451, 0.692339 0.606877 0.920690, 0.710931 0.624967 0.922055, 
            0.720135 0.633867 0.918585, 0.726791 0.640913 0.919007, 0.774092 0.687919 0.933625, 0.875279 0.798643 0.989860, 
            0.886484 0.811310 0.994953, 0.945552 0.863782 0.988087, 0.950227 0.871471 0.982087, 1.003356 0.932681 1.053502, 
            1.071859 1.001519 1.066158, 1.101663 1.014827 0.984579, 1.106199 1.016441 0.982945, 1.160422 1.056496 0.928022, 
            1.164814 1.058936 0.919843, 1.164277 1.054733 0.902738, 1.161740 1.033942 0.817599, 1.130920 0.976100 0.686193, 
            1.176805 1.009412 0.637011, 1.181788 1.012751 0.630375, 1.184796 1.013934 0.622512, 0.404460 0.367225 1.075890, 
            0.497402 0.466963 1.125854, 0.520881 0.489938 1.128181, 0.530205 0.494791 1.109305, 0.528278 0.487285 1.079924, 
            0.573067 0.509962 0.989422, 0.608684 0.538573 0.968061, 0.655664 0.582751 0.934174, 0.731898 0.646311 0.916724, 
            0.782783 0.699077 0.935548, 0.791275 0.709441 0.945911, 0.844260 0.766244 0.974136, 0.867486 0.789720 0.978639, 
            0.940917 0.861466 0.986672, 0.971832 0.900821 1.031947, 1.121833 1.034762 0.987266, 1.131770 1.044984 0.978706, 
            1.162937 1.053189 0.890283, 1.166685 1.037714 0.801900, 1.167803 1.036873 0.793037, 1.167339 1.035320 0.787899, 
            1.145632 0.986124 0.658751, 1.188544 1.015787 0.589595, 1.231528 1.041200 0.530831, 0.384243 0.348005 1.065254, 
            0.434356 0.400277 1.083106, 0.477460 0.453241 1.139491, 0.489593 0.464056 1.135792, 0.547793 0.501687 1.051977, 
            0.554356 0.504039 1.033754, 0.559585 0.506057 1.019906, 0.623022 0.552626 0.955477, 0.663105 0.586997 0.928422, 
            0.700145 0.620570 0.927049, 0.744811 0.661346 0.917878, 0.802310 0.725440 0.954724, 0.817704 0.738517 0.954317, 
            0.836205 0.759577 0.967729, 0.852552 0.776797 0.975019, 0.863995 0.788257 0.977372, 0.889946 0.816865 0.985747, 
            0.994439 0.929738 1.054449, 1.066824 1.000779 1.062589, 1.101416 1.032082 1.051821, 1.147488 1.052974 0.940195, 
            1.148871 1.052428 0.938154, 1.161979 1.059845 0.914157, 1.165357 1.052277 0.864073, 1.156346 0.997938 0.652120, 
            1.186163 1.016996 0.608155, 1.191688 1.016924 0.583299, 1.224933 1.040247 0.535118, 0.412270 0.380077 1.078333, 
            0.504437 0.485005 1.135392, 0.538307 0.502448 1.064484, 0.561468 0.506869 1.004074, 0.577978 0.518409 0.984305, 
            0.586658 0.526996 0.975808, 0.628704 0.563390 0.948862, 0.636751 0.566224 0.945170, 0.643571 0.576909 0.941783, 
            0.651173 0.579235 0.939749, 0.669327 0.592440 0.923552, 0.674146 0.596798 0.920968, 0.756973 0.676084 0.920997, 
            0.796918 0.720693 0.950555, 0.877146 0.805346 0.986999, 0.894752 0.820113 0.970429, 0.907707 0.828921 0.960677, 
            0.932701 0.856740 0.978736, 0.942101 0.872322 0.978111, 0.949502 0.872955 0.979357, 1.004226 0.942015 1.051060, 
            1.010459 0.947065 1.048209, 1.030956 0.967090 1.054329, 1.102795 1.027140 1.013931, 1.099826 1.021781 1.002262, 
            1.153954 1.057459 0.927461, 1.161540 1.049672 0.854527, 1.155060 1.037970 0.832189, 1.162343 1.033794 0.780507, 
            1.127782 0.980464 0.686502, 1.136160 0.986980 0.673226, 1.170484 1.008101 0.640730, 0.371757 0.342718 1.073668, 
            0.429068 0.400167 1.085688, 0.466118 0.446305 1.135183, 0.509970 0.488383 1.135666, 0.529367 0.500076 1.103794, 
            0.528226 0.496633 1.074707, 0.541155 0.501550 1.061256, 0.546302 0.504303 1.042004, 0.705955 0.630948 0.924189, 
            0.713015 0.636031 0.919128, 0.736719 0.658501 0.918116, 0.830039 0.757966 0.965137, 0.868495 0.796927 0.975110, 
            0.871076 0.799154 0.973987, 0.880194 0.810469 0.985983, 0.886345 0.815581 0.982390, 0.912584 0.835978 0.960508, 
            0.970265 0.909182 1.034525, 0.982727 0.921394 1.045250, 0.987180 0.929183 1.052970, 0.993523 0.937728 1.055053, 
            1.073615 1.012083 1.062373, 1.099548 1.034553 1.051469, 1.099503 1.019243 0.980681, 1.157195 1.060335 0.915171, 
            1.157417 1.058132 0.903971, 1.125889 0.981417 0.688239, 1.163480 1.008195 0.643488, 1.172950 1.013917 0.635049, 
            1.226381 1.046164 0.529370, 0.357033 0.330997 1.073427, 0.364746 0.339330 1.077833, 0.436442 0.411864 1.095955, 
            0.443713 0.422065 1.110986, 0.492828 0.475431 1.132732, 0.532899 0.498313 1.068706, 0.562532 0.512012 1.000705, 
            0.578610 0.525289 0.981523, 0.606440 0.549082 0.961355, 0.651273 0.583212 0.934151, 0.662089 0.593370 0.925517, 
            0.784044 0.709736 0.934399, 0.858518 0.789878 0.975468, 0.862374 0.795773 0.974446, 0.882190 0.811454 0.970447, 
            0.887816 0.816616 0.969414, 0.895728 0.823557 0.966485, 0.939087 0.868629 0.983483, 0.946520 0.874488 0.977214, 
            1.095872 1.020145 0.989734, 1.133139 1.051370 0.969122, 1.143351 1.053339 0.932930, 1.160896 1.056289 0.868745, 
            1.150415 1.038669 0.833563, 1.154866 1.038659 0.813760, 1.161304 1.039973 0.791284, 1.160513 1.037924 0.785295, 
            1.139152 0.991803 0.660828, 1.157068 1.007867 0.645770, 1.183127 1.018093 0.592984, 1.201454 1.029853 0.566174, 
            1.239650 1.055898 0.516506, 0.419321 0.398384 1.088155, 0.422036 0.403123 1.087257, 0.428228 0.404955 1.089132, 
            0.521791 0.502250 1.125010, 0.537716 0.505363 1.062008, 0.568270 0.519165 0.997909, 0.583699 0.529424 0.976263, 
            0.595421 0.542225 0.972065, 0.598921 0.542729 0.969715, 0.677549 0.607679 0.922586, 0.687397 0.618410 0.928634, 
            0.693604 0.624454 0.929113, 0.732258 0.658634 0.916044, 0.871169 0.803667 0.972011, 0.918804 0.848106 0.966654, 
            0.946638 0.876853 0.976412, 1.089705 1.030741 1.054994, 1.158676 1.060183 0.885405, 1.159103 1.038912 0.784631, 
            1.125003 0.989883 0.684023, 1.213466 1.042570 0.549842, 1.233144 1.053814 0.522277, 0.366840 0.346037 1.077150, 
            0.377064 0.354798 1.072398, 0.517517 0.502174 1.132386, 0.615349 0.557688 0.955601, 0.637789 0.575697 0.939514, 
            0.695795 0.629048 0.929445, 0.821555 0.760339 0.956724, 0.849720 0.785962 0.973867, 0.879729 0.812933 0.965740, 
            0.899656 0.828672 0.953517, 0.928654 0.861890 0.970608, 0.966166 0.911563 1.028500, 0.973377 0.917977 1.037173, 
            1.002450 0.952725 1.044492, 1.012715 0.957431 1.045519, 1.097840 1.038644 1.041416, 1.095364 1.023305 0.979163, 
            1.103571 1.029441 0.976181, 1.134583 1.055395 0.958890, 1.137049 1.054909 0.945690, 1.142688 1.055856 0.925056, 
            1.154759 1.061611 0.883359, 1.155762 1.041851 0.802099, 1.121389 0.984623 0.689066, 1.122365 0.985174 0.687532, 
            1.146668 1.001235 0.650130, 1.164061 1.017415 0.640492, 1.177517 1.022407 0.615400, 0.358243 0.340523 1.077930, 
            0.459916 0.450704 1.138131, 0.511110 0.500212 1.135985, 0.523897 0.508128 1.120431, 0.609895 0.554973 0.955975, 
            0.748726 0.688585 0.918262, 0.785272 0.717312 0.930348, 0.886348 0.820942 0.962257, 0.934464 0.869500 0.973861, 
            0.996982 0.945843 1.051850, 1.053175 1.000774 1.055680, 1.094563 1.029794 1.006552, 1.136201 1.054113 0.934517, 
            1.150947 1.060430 0.898369, 1.153564 1.061020 0.889489, 1.134510 0.993959 0.663123, 1.143313 0.996172 0.654193, 
            1.166854 1.019398 0.637527, 1.194944 1.032840 0.565256, 1.196240 1.038646 0.560164, 1.206603 1.039999 0.556641, 
            1.218170 1.046549 0.536339, 0.350974 0.334767 1.072824, 0.367583 0.352599 1.074345, 0.372667 0.355875 1.074421, 
            0.376763 0.361253 1.081176, 0.382145 0.366044 1.079504, 0.390356 0.371163 1.081620, 0.465607 0.459845 1.144010, 
            0.492429 0.483665 1.135422, 0.539070 0.509659 1.048951, 0.584669 0.537457 0.975467, 0.589313 0.542278 0.972951, 
            0.648113 0.592583 0.928350, 0.668943 0.607087 0.924303, 0.736392 0.670626 0.919570, 0.765699 0.699071 0.921391, 
            0.865070 0.806691 0.968847, 0.902600 0.835968 0.948558, 0.941097 0.877530 0.970415, 0.977373 0.929267 1.049300, 
            1.081582 1.030036 1.054044, 1.141690 1.061146 0.917385, 1.149676 1.056916 0.867619, 1.149875 1.042357 0.808088, 
            1.118605 0.986699 0.687219, 1.219500 1.053792 0.528792, 0.336703 0.320348 1.058060, 0.363509 0.354391 1.074634, 
            0.399467 0.386083 1.084300, 0.419244 0.413770 1.092656, 0.434238 0.425371 1.112146, 0.506328 0.500198 1.139147, 
            0.525332 0.516373 1.129807, 0.525007 0.508258 1.093623, 0.524138 0.505245 1.083506, 0.528027 0.506073 1.070088, 
            0.577317 0.534397 0.982669, 0.598730 0.550846 0.963906, 0.635856 0.581154 0.933068, 0.805538 0.743165 0.937786, 
            0.834855 0.776705 0.963188, 0.856349 0.804429 0.974506, 0.896470 0.832613 0.946512, 0.942435 0.880903 0.968869, 
            1.042037 0.993301 1.047976, 1.066389 1.017603 1.052581, 1.085651 1.035018 1.047840, 1.090492 1.026286 0.985866, 
            1.118236 1.048967 0.967904, 1.145670 1.061863 0.905947, 1.145819 1.058703 0.890632, 1.138632 1.040161 0.836556, 
            1.150490 1.041244 0.788952, 1.113133 0.983631 0.687616, 1.182226 1.026805 0.581163, 1.235182 1.062395 0.511157, 
            0.344368 0.336535 1.069100, 0.375298 0.365091 1.082989, 0.393391 0.385911 1.087248, 0.409104 0.399525 1.092614, 
            0.522827 0.512212 1.110387, 0.572008 0.533596 0.991274, 0.591607 0.548136 0.971707, 0.614181 0.567398 0.950632, 
            0.662074 0.606101 0.927730, 0.685854 0.630381 0.934771, 0.705656 0.647708 0.918822, 0.868778 0.816832 0.960751, 
            0.874968 0.816982 0.960668, 0.885721 0.825700 0.953369, 0.888122 0.830382 0.950252, 0.913424 0.853400 0.958860, 
            0.965390 0.917970 1.027616, 0.983089 0.940630 1.054134, 0.986430 0.946619 1.054621, 0.996877 0.952268 1.046900, 
            1.028547 0.982609 1.047028, 1.088683 1.036929 1.032999, 1.097247 1.032248 0.973143, 1.141550 1.061176 0.909801, 
            1.146691 1.060520 0.883944, 1.146410 1.057553 0.871433, 1.148569 1.043898 0.798538, 1.124493 0.995798 0.676873, 
            1.128957 0.997160 0.668875, 1.227943 1.064330 0.518804, 0.330895 0.319280 1.056401, 0.359054 0.351418 1.073745, 
            0.368012 0.359594 1.078587, 0.376308 0.370505 1.092365, 0.382830 0.376182 1.089741, 0.481170 0.482429 1.145927, 
            0.519386 0.519331 1.147420, 0.549643 0.519581 1.014301, 0.564481 0.532203 0.998408, 0.596253 0.553288 0.965169, 
            0.623486 0.573240 0.939783, 0.742157 0.686461 0.919764, 0.846458 0.795321 0.975521, 0.876514 0.822610 0.955432, 
            0.941210 0.884260 0.967383, 1.002593 0.959752 1.044990, 1.085642 1.037682 1.037746, 1.088044 1.036252 1.020453, 
            1.125842 1.057275 0.950184, 1.134505 1.059431 0.921731, 1.139817 1.058187 0.892394, 1.132620 1.038784 0.834366, 
            1.145874 1.042835 0.794328, 1.106294 0.981844 0.687197, 1.115328 0.995542 0.682209, 1.175412 1.025903 0.584735, 
            0.375478 0.373101 1.094120, 0.381009 0.378140 1.095661, 0.467561 0.472403 1.148594, 0.495410 0.496938 1.138760, 
            0.523056 0.517778 1.112692, 0.550008 0.522320 1.014141, 0.589040 0.551148 0.974575, 0.601221 0.558101 0.954379, 
            0.646439 0.596028 0.927931, 0.715954 0.660168 0.916810, 0.748470 0.692133 0.919370, 0.774956 0.717645 0.921459, 
            0.865829 0.813392 0.962101, 0.902680 0.844649 0.942374, 0.970653 0.931187 1.043048, 0.974351 0.935958 1.048762, 
            1.013857 0.972279 1.041840, 1.025002 0.983288 1.043420, 1.069910 1.027728 1.047809, 1.077925 1.034600 1.043066, 
            1.090146 1.030224 0.979418, 1.097483 1.036578 0.970185, 1.101521 1.038570 0.964003, 1.123757 1.056463 0.939533, 
            1.137691 1.055335 0.877121, 1.141068 1.057194 0.870991, 1.129534 1.038820 0.836988, 1.131963 1.002712 0.658791, 
            1.167690 1.025670 0.606679, 1.231491 1.065884 0.509984, 1.232240 1.064480 0.500157, 0.445882 0.450961 1.134145, 
            0.513423 0.519721 1.153210, 0.523738 0.526928 1.140845, 0.543141 0.521693 1.030464, 0.549652 0.523965 1.012104, 
            0.557248 0.529581 1.004429, 0.623164 0.578089 0.936806, 0.631755 0.585215 0.931722, 0.650121 0.602115 0.928571, 
            0.697562 0.649498 0.919959, 0.803748 0.750033 0.932606, 0.818948 0.768897 0.952610, 0.918653 0.865362 0.957387, 
            1.006273 0.967175 1.040588, 1.039225 0.999465 1.044060, 1.129180 1.050630 0.882072, 1.125448 1.041980 0.858465, 
            1.125829 1.038782 0.842055, 1.132362 1.041069 0.823621, 1.140939 1.043094 0.794946, 1.097466 0.982815 0.689127, 
            1.175690 1.032295 0.573975, 1.202465 1.053517 0.548174, 0.338079 0.335908 1.067881, 0.343156 0.343592 1.069055, 
            0.359982 0.359029 1.077879, 0.371252 0.374461 1.099413, 0.380974 0.383307 1.097280, 0.394069 0.395196 1.090511, 
            0.414041 0.414076 1.093197, 0.476295 0.487376 1.148093, 0.506497 0.515617 1.153673, 0.519875 0.527477 1.149294, 
            0.520659 0.519353 1.108148, 0.526705 0.517532 1.072872, 0.567994 0.544095 1.000236, 0.573189 0.545827 0.997769, 
            0.669392 0.624270 0.934523, 0.677831 0.632859 0.936897, 0.689010 0.642225 0.930710, 0.794637 0.742608 0.927371, 
            0.852833 0.808087 0.972285, 0.875859 0.826231 0.954627, 0.886578 0.837506 0.944242, 0.967377 0.932273 1.040139, 
            0.980495 0.948479 1.051854, 0.990500 0.955519 1.045331, 1.081287 1.042166 1.021268, 1.093546 1.038492 0.970555, 
            1.108638 1.049545 0.956963, 1.125057 1.057559 0.921252, 1.126087 1.039648 0.833635, 1.150411 1.018202 0.640872, 
            1.199235 1.048737 0.554281, 1.206645 1.056126 0.533504, 1.207206 1.062790 0.525400, 0.347592 0.353882 1.073864, 
            0.387892 0.391771 1.094578, 0.406163 0.409372 1.095104, 0.416570 0.424799 1.100054, 0.426224 0.433911 1.116846, 
            0.437112 0.447086 1.132615, 0.522753 0.527002 1.122638, 0.519140 0.517537 1.095227, 0.519564 0.515642 1.084555, 
            0.520819 0.515855 1.079975, 0.531275 0.523275 1.067975, 0.535987 0.522814 1.044927, 0.587953 0.560287 0.988045, 
            0.596198 0.560836 0.958841, 0.601665 0.569439 0.947521, 0.678887 0.640910 0.935737, 0.793111 0.746071 0.925774, 
            0.892434 0.841604 0.939127, 0.898130 0.846169 0.936991, 0.933065 0.884013 0.957414, 0.935434 0.886765 0.959663, 
            0.991101 0.957807 1.041998, 0.994480 0.961247 1.042956, 1.059047 1.023794 1.046413, 1.063629 1.028217 1.046582, 
            1.070564 1.033955 1.042813, 1.075892 1.038352 1.038788, 1.080519 1.040334 1.027805, 1.081762 1.032601 0.981819, 
            1.085202 1.034912 0.976514, 1.098449 1.043023 0.960697, 1.112559 1.054816 0.951571, 1.126291 1.057386 0.903731, 
            1.132661 1.044201 0.814331, 1.170465 1.030516 0.583104, 1.183346 1.038233 0.561723, 1.189572 1.043898 0.556196, 
            1.194527 1.047603 0.555544, 1.218246 1.063323 0.523162, 0.353410 0.361015 1.079256, 0.380859 0.390890 1.110465, 
            0.484375 0.496267 1.141158, 0.534296 0.526664 1.059039, 0.579357 0.555338 0.992004, 0.592738 0.565509 0.979780, 
            0.596990 0.568929 0.951089, 0.610115 0.574663 0.944279, 0.662954 0.623939 0.939075, 0.804309 0.757444 0.930744, 
            0.813979 0.770444 0.948105, 0.902548 0.852528 0.935624, 0.916888 0.869237 0.949458, 0.921612 0.874723 0.953924, 
            0.932351 0.885114 0.954443, 0.966055 0.935482 1.038400, 1.016066 0.982686 1.035314, 1.079809 1.034666 0.993434, 
            1.095807 1.043734 0.964478, 1.112157 1.058252 0.947606, 1.116842 1.058762 0.940802, 1.122765 1.058052 0.905362, 
            1.118938 1.040714 0.842790, 1.128782 1.043879 0.818812, 1.133453 1.044204 0.799583, 1.095560 0.988530 0.699174, 
            1.115606 1.000148 0.674523, 1.126872 1.014124 0.649614, 1.134182 1.012021 0.648440, 1.150620 1.026847 0.631803, 
            1.213599 1.061128 0.525654, 1.223254 1.068883 0.515478, 0.322959 0.333661 1.072053, 0.369228 0.383023 1.114365, 
            0.385263 0.396380 1.105135, 0.449233 0.465643 1.142373, 0.496520 0.512940 1.151813, 0.505516 0.522377 1.155640, 
            0.513927 0.530077 1.154015, 0.550321 0.535988 1.006408, 0.628782 0.591982 0.931314, 0.673837 0.635983 0.936501, 
            0.867205 0.825566 0.956219, 0.905849 0.857189 0.931343, 1.008905 0.977377 1.031236, 1.028799 0.998292 1.039921, 
            1.076559 1.042922 1.034892, 1.104901 1.054758 0.953498, 1.118765 1.060483 0.929002, 1.122278 1.041263 0.824301, 
            1.126930 1.037324 0.785392, 1.094695 0.985801 0.689560, 1.100346 0.989306 0.680736, 1.175173 1.042176 0.562794, 
            0.425439 0.442280 1.124039, 0.474943 0.501886 1.141235, 0.520108 0.534033 1.133685, 0.547404 0.534019 1.012477, 
            0.574048 0.557358 0.998290, 0.753199 0.711247 0.920893, 0.794797 0.751595 0.923354, 0.798181 0.755043 0.924325, 
            0.855530 0.817631 0.960003, 0.910970 0.864617 0.931810, 0.922260 0.879232 0.949470, 0.931385 0.888017 0.949705, 
            0.965970 0.939724 1.035960, 0.983054 0.957217 1.041246, 1.064233 1.036387 1.045911, 1.079274 1.041613 1.005527, 
            1.121517 1.061769 0.911511, 1.118555 1.051340 0.876304, 1.118432 1.041839 0.832796, 1.127321 1.044338 0.804933, 
            1.127390 1.042750 0.797261, 1.095546 0.992667 0.706374, 1.137657 1.022014 0.643395, 1.223671 1.071348 0.502568, 
            0.383800 0.403610 1.122660, 0.386071 0.401980 1.105024, 0.414693 0.429383 1.105057, 0.515877 0.536850 1.149881, 
            0.539376 0.534166 1.037548, 0.595572 0.573833 0.972066, 0.598671 0.572869 0.945129, 0.667715 0.636765 0.938797, 
            0.679039 0.650513 0.930093, 0.692183 0.657670 0.917524, 0.705382 0.666177 0.912889, 0.729577 0.690241 0.917084, 
            0.780199 0.740065 0.923441, 0.923702 0.881916 0.944269, 0.931505 0.889539 0.944984, 0.971322 0.950466 1.039896, 
            1.031335 1.005671 1.040390, 1.076372 1.046162 1.028259, 1.120744 1.040290 0.793209, 1.093878 0.994976 0.712889, 
            1.094348 0.994725 0.709994, 1.093714 0.988681 0.684783, 1.095043 0.990038 0.681332, 1.119861 1.008089 0.658731, 
            1.180781 1.043926 0.554526, 1.198474 1.060777 0.545069, 0.324332 0.338294 1.072496, 0.348182 0.363526 1.083642, 
            0.365518 0.388176 1.120995, 0.376207 0.400184 1.129234, 0.389177 0.405499 1.096310, 0.398718 0.414915 1.097629, 
            0.407495 0.423172 1.096959, 0.425936 0.454048 1.129378, 0.517460 0.533534 1.120636, 0.523482 0.529136 1.073519, 
            0.555605 0.544923 1.004157, 0.572496 0.560429 1.001087, 0.590949 0.574921 0.986384, 0.651395 0.623586 0.943762, 
            0.685370 0.652349 0.926344, 0.787354 0.749529 0.924451, 0.792845 0.754693 0.923897, 0.845430 0.813430 0.962859, 
            0.857770 0.823713 0.955773, 0.872455 0.842579 0.944230, 0.896681 0.855742 0.931593, 0.904182 0.861213 0.923670, 
            0.907493 0.864636 0.922605, 0.930584 0.889478 0.937548, 0.999177 0.974453 1.021734, 1.004218 0.977659 1.019614, 
            1.018693 0.993726 1.029873, 1.074082 1.038094 0.989769, 1.080101 1.043469 0.973326, 1.086680 1.044223 0.969754, 
            1.100096 1.056453 0.959445, 1.118585 1.042208 0.811345, 1.160335 1.035366 0.594333, 0.384814 0.408676 1.119160, 
            0.408948 0.427565 1.099637, 0.518081 0.528196 1.081886, 0.531837 0.535550 1.054934, 0.600964 0.581743 0.940775, 
            0.627361 0.605679 0.932144, 0.634946 0.613802 0.933878, 0.659238 0.633455 0.943471, 0.764729 0.739019 0.924122, 
            0.799633 0.763808 0.924785, 0.815747 0.784060 0.947171, 0.837651 0.808029 0.961097, 0.858082 0.830119 0.951043, 
            0.928951 0.889182 0.932179, 0.971088 0.952365 1.038126, 0.972249 0.953282 1.037227, 1.115142 1.056946 0.883709, 
            1.090884 0.997446 0.717356, 1.216285 1.072610 0.507468, 0.311560 0.336806 1.099792, 0.397618 0.418462 1.096470, 
            0.454618 0.483906 1.146942, 0.464794 0.493443 1.145993, 0.492889 0.521739 1.152506, 0.510813 0.538814 1.152127, 
            0.512238 0.529124 1.100877, 0.511785 0.526742 1.091844, 0.527107 0.534782 1.061123, 0.536453 0.541363 1.050157, 
            0.566343 0.559685 1.002457, 0.616206 0.592389 0.935287, 0.656392 0.633009 0.942793, 0.735693 0.703551 0.917926, 
            0.848781 0.820353 0.957600, 0.886621 0.853608 0.932621, 0.910097 0.870339 0.917244, 0.928670 0.890094 0.926412, 
            0.973795 0.956123 1.032297, 0.995220 0.974285 1.021417, 1.021894 1.002042 1.033364, 1.050458 1.032818 1.047664, 
            1.066520 1.048756 1.050282, 1.072510 1.053625 1.046270, 1.070558 1.042933 0.979351, 1.073397 1.042507 0.975752, 
            1.090075 1.053219 0.966434, 1.106311 1.054278 0.870163, 1.110508 1.050395 0.862663, 1.111217 1.045546 0.837030, 
            1.114165 1.039864 0.797603, 1.115697 1.040498 0.793744, 1.099605 0.998262 0.669332, 1.141086 1.037255 0.622129, 
            1.148282 1.033278 0.615654, 0.312111 0.336913 1.086364, 0.319633 0.341945 1.076547, 0.334944 0.356742 1.077207, 
            0.361309 0.392572 1.126324, 0.377519 0.409582 1.133255, 0.380338 0.413813 1.130153, 0.385014 0.409962 1.101756, 
            0.510885 0.529378 1.089551, 0.578196 0.573108 1.000845, 0.644547 0.624546 0.942959, 0.648554 0.632042 0.945842, 
            0.667616 0.643134 0.933903, 0.687469 0.662567 0.915348, 0.759677 0.729479 0.920460, 0.794386 0.763542 0.921018, 
            0.826840 0.800936 0.954300, 0.864947 0.836540 0.947937, 0.963989 0.947133 1.012500, 0.980038 0.963561 1.027834, 
            1.075882 1.047452 0.970837, 1.111139 1.070476 0.941724, 1.114094 1.062264 0.890535, 1.085459 0.998429 0.721642, 
            1.087433 0.999734 0.718935, 1.093040 1.003174 0.709999, 1.090407 0.994939 0.683503, 1.121192 1.016527 0.648535, 
            1.139446 1.031350 0.634691, 1.216239 1.076912 0.505130, 0.309004 0.339202 1.094715, 0.330569 0.354821 1.076470, 
            0.350837 0.385711 1.117132, 0.430190 0.462167 1.132069, 0.505727 0.538844 1.152353, 0.511562 0.544144 1.141416, 
            0.506071 0.536170 1.113881, 0.511357 0.531835 1.087416, 0.519533 0.536960 1.082345, 0.547766 0.548529 1.010691, 
            0.593716 0.581284 0.951124, 0.701841 0.676368 0.908397, 0.836799 0.816440 0.960764, 0.851374 0.827025 0.954729, 
            0.878616 0.849639 0.939967, 0.901218 0.869741 0.911089, 0.927974 0.893408 0.922379, 0.970266 0.954946 1.020482, 
            0.974075 0.959226 1.022955, 1.039755 1.026852 1.045020, 1.107920 1.038979 0.798731, 1.107489 1.036631 0.789755, 
            1.092938 1.003511 0.700771, 1.172205 1.051527 0.550437, 1.179102 1.053150 0.548528, 1.187930 1.061483 0.547989, 
            1.195386 1.066886 0.539949, 0.304418 0.340718 1.101275, 0.338154 0.368532 1.095138, 0.370125 0.407799 1.135314, 
            0.390373 0.419091 1.097809, 0.526857 0.541806 1.061070, 0.531859 0.545173 1.054482, 0.540395 0.553063 1.053182, 
            0.543587 0.555374 1.049728, 0.592450 0.587283 0.980826, 0.655219 0.641613 0.942255, 0.767956 0.743045 0.924127, 
            0.799199 0.772736 0.923141, 0.812423 0.788598 0.937993, 0.888708 0.862510 0.924415, 0.896638 0.864913 0.918085, 
            0.925567 0.891936 0.914993, 0.929460 0.896157 0.917291, 0.967728 0.953461 1.013148, 0.969884 0.955890 1.014844, 
            1.026241 1.014431 1.036158, 1.067046 1.058796 1.049529, 1.083437 1.054770 0.969355, 1.102623 1.069528 0.952637, 
            1.103860 1.040923 0.814518, 1.079619 0.998160 0.723827, 1.081954 1.000015 0.722063, 1.091356 0.998212 0.671979, 
            1.130405 1.028758 0.640310, 1.202522 1.070600 0.514257, 0.311922 0.346758 1.081577, 0.327294 0.359228 1.078211, 
            0.384938 0.417251 1.102158, 0.398008 0.428644 1.096976, 0.402259 0.433410 1.100207, 0.415244 0.450602 1.122289, 
            0.506724 0.532027 1.093839, 0.550761 0.558961 1.011900, 0.579825 0.581294 0.997839, 0.603241 0.589750 0.938430, 
            0.658548 0.648511 0.936432, 0.781871 0.761875 0.920010, 0.841778 0.825600 0.957066, 0.855403 0.835992 0.949249, 
            0.890622 0.862628 0.920999, 0.890242 0.867522 0.917219, 0.901497 0.873785 0.907721, 0.908053 0.875976 0.907478, 
            0.927515 0.895388 0.911111, 0.929826 0.897205 0.909283, 0.971946 0.960289 1.014930, 0.979961 0.967461 1.012528, 
            0.988464 0.972761 0.999363, 1.000727 0.984621 0.999929, 1.016605 1.006647 1.024273, 1.062677 1.055047 1.051531, 
            1.110348 1.076783 0.934924, 1.083792 1.006719 0.719575, 1.109581 1.013696 0.651646, 1.122676 1.025487 0.644315, 
            1.154095 1.039844 0.575333, 1.163664 1.045955 0.562903, 0.298217 0.339315 1.114423, 0.299507 0.339808 1.102340, 
            0.321871 0.354088 1.077946, 0.337392 0.375755 1.103991, 0.382136 0.419413 1.113373, 0.459133 0.499156 1.141391, 
            0.504527 0.543578 1.145897, 0.507607 0.544871 1.138223, 0.522137 0.543474 1.072316, 0.545659 0.555987 1.019400, 
            0.561050 0.567651 1.006667, 0.599329 0.590019 0.939910, 0.627559 0.615367 0.932738, 0.669513 0.654561 0.928272, 
            0.680876 0.662512 0.914712, 0.734779 0.713938 0.913923, 0.749315 0.728404 0.916490, 0.878920 0.855909 0.932487, 
            0.912000 0.882458 0.906302, 0.927359 0.896489 0.905668, 0.934974 0.903026 0.902109, 0.976673 0.965394 1.006480, 
            0.981526 0.968637 0.999794, 1.071916 1.063651 1.039178, 1.073257 1.063662 1.031530, 1.065578 1.047314 0.976198, 
            1.112002 1.078836 0.931685, 1.103870 1.052083 0.843735, 1.088550 1.009328 0.713486, 1.089856 1.008772 0.705113, 
            1.105293 1.011906 0.651136, 1.114211 1.018146 0.647818, 1.133212 1.034854 0.633631, 1.174882 1.057001 0.546532, 
            1.205145 1.077264 0.511027, 0.303628 0.342948 1.096013, 0.372614 0.417292 1.134552, 0.396019 0.436672 1.102001, 
            0.466289 0.507981 1.139310, 0.540057 0.559953 1.052899, 0.543975 0.562520 1.047411, 0.591773 0.593658 0.979659, 
            0.637481 0.629243 0.941796, 0.647488 0.639368 0.944332, 0.690979 0.673276 0.908538, 0.709547 0.690484 0.905915, 
            0.727839 0.709811 0.914349, 0.769106 0.753796 0.920837, 0.790007 0.768661 0.914070, 0.796825 0.776534 0.917551, 
            0.806775 0.789112 0.931715, 0.833516 0.820432 0.958255, 0.905020 0.878159 0.905862, 0.916089 0.887478 0.902657, 
            0.933765 0.903329 0.897706, 0.939080 0.908865 0.899787, 0.978104 0.966221 0.993387, 0.982712 0.969581 0.987487, 
            0.987288 0.973651 0.986226, 1.005256 0.994181 1.001668, 1.066443 1.064415 1.045415, 1.066437 1.050737 0.992372, 
            1.095670 1.073142 0.966516, 1.102761 1.055125 0.851514, 1.071413 0.999529 0.724197, 1.094715 1.005639 0.657780, 
            1.187870 1.069288 0.539471, 1.200709 1.076415 0.511480, 0.304696 0.346753 1.093033, 0.318341 0.356483 1.082228, 
            0.349075 0.395563 1.127030, 0.355913 0.403414 1.133082, 0.411227 0.453594 1.120265, 0.443747 0.488615 1.138315, 
            0.486091 0.530943 1.146647, 0.500944 0.539118 1.118631, 0.532023 0.555859 1.058325, 0.587662 0.595287 0.984772, 
            0.592193 0.589708 0.948236, 0.818930 0.805534 0.942670, 0.860285 0.852399 0.933674, 0.870665 0.853664 0.936226, 
            0.919975 0.893027 0.899900, 0.952581 0.930719 0.929955, 0.963231 0.943974 0.943785, 0.974892 0.957847 0.956721, 
            0.981978 0.967769 0.971272, 1.023331 1.021291 1.035911, 1.064134 1.063630 1.048119, 1.062333 1.048824 0.984201, 
            1.075055 1.056703 0.970546, 1.106895 1.071214 0.896521, 1.100116 1.058372 0.867065, 1.095128 1.037244 0.791240, 
            1.083640 1.002004 0.678834, 1.140036 1.041974 0.613870, 1.214595 1.085626 0.506070, 0.323137 0.363415 1.081844, 
            0.375673 0.421822 1.130789, 0.417965 0.463478 1.124946, 0.433568 0.479567 1.130296, 0.478230 0.528680 1.141602, 
            0.482612 0.535962 1.141545, 0.501068 0.538950 1.106065, 0.515859 0.547878 1.081814, 0.520116 0.551200 1.076369, 
            0.533076 0.562639 1.056279, 0.543238 0.564925 1.039346, 0.563769 0.577493 1.006504, 0.575945 0.589607 0.997374, 
            0.603042 0.599911 0.936153, 0.617584 0.613541 0.934810, 0.671157 0.661005 0.919017, 0.756156 0.746217 0.922205, 
            0.811914 0.800446 0.938971, 0.858614 0.847513 0.938191, 0.923679 0.895761 0.884893, 0.933445 0.906105 0.887304, 
            0.998928 0.990630 0.990802, 1.018594 1.017968 1.030544, 1.036868 1.038968 1.046544, 1.072423 1.070978 1.037171, 
            1.090259 1.076039 0.968944, 1.098806 1.077197 0.948918, 1.108533 1.082664 0.931093, 1.097414 1.057300 0.862838, 
            1.068566 0.998722 0.722331, 1.080311 1.011409 0.717644, 1.105806 1.018396 0.645219, 1.126988 1.039814 0.634491, 
            1.135506 1.043960 0.622756, 1.195019 1.073150 0.516429, 0.283544 0.336587 1.114897, 0.317585 0.360552 1.081965, 
            0.377133 0.425526 1.114763, 0.387154 0.431548 1.102392, 0.497666 0.544435 1.135349, 0.501585 0.539382 1.094526, 
            0.529643 0.560848 1.069534, 0.542599 0.562751 1.020863, 0.546660 0.564985 1.013552, 0.555760 0.579957 1.006746, 
            0.568197 0.583867 1.005162, 0.596476 0.597422 0.939622, 0.616951 0.619878 0.932350, 0.637671 0.636935 0.942890, 
            0.646179 0.644782 0.941517, 0.678743 0.669441 0.906005, 0.762424 0.749633 0.923959, 0.780333 0.766436 0.915577, 
            0.792665 0.778463 0.911229, 0.797053 0.783436 0.914816, 0.834523 0.827673 0.953628, 0.878972 0.863884 0.924259, 
            0.888452 0.869821 0.909716, 0.897235 0.878528 0.900679, 0.906884 0.884018 0.898987, 0.950216 0.933190 0.929422, 
            0.961841 0.946621 0.940103, 0.972685 0.963322 0.950565, 0.982804 0.973394 0.971206, 1.003167 0.998411 0.996822, 
            1.046288 1.051234 1.050367, 1.056717 1.059882 1.052106, 1.068385 1.072901 1.043392, 1.069112 1.065593 1.015651, 
            1.060380 1.049784 0.981104, 1.084034 1.070484 0.972109, 1.095498 1.079436 0.962738, 1.105209 1.083158 0.921890, 
            1.083536 1.004525 0.668493, 1.088697 1.005161 0.659502, 1.138515 1.045728 0.615540, 1.141028 1.045313 0.602461, 
            1.178487 1.068468 0.538670, 0.278618 0.339427 1.113290, 0.288965 0.340418 1.104384, 0.304861 0.351871 1.086940, 
            0.320557 0.367254 1.088605, 0.342207 0.396766 1.129353, 0.367004 0.425404 1.132446, 0.391586 0.437927 1.101060, 
            0.454223 0.506011 1.138748, 0.501766 0.542236 1.091098, 0.524536 0.559191 1.073789, 0.534116 0.566435 1.048824, 
            0.539105 0.567249 1.045980, 0.603586 0.606971 0.934343, 0.627174 0.627404 0.934042, 0.655083 0.656384 0.933954, 
            0.672238 0.666834 0.912278, 0.693720 0.685338 0.907324, 0.807591 0.800544 0.932899, 0.814351 0.807673 0.939181, 
            0.827716 0.822902 0.950475, 1.038732 1.045953 1.046947, 1.057026 1.066206 1.048762, 1.060618 1.057698 0.995277, 
            1.063975 1.055492 0.970173, 1.097108 1.056971 0.840189, 1.086708 1.037858 0.797549, 1.203817 1.087867 0.509870, 
            0.290853 0.342932 1.096418, 0.306390 0.355534 1.085892, 0.355490 0.413207 1.135395, 0.378415 0.429414 1.108795, 
            0.437565 0.492058 1.131437, 0.467218 0.521168 1.140113, 0.488580 0.540927 1.136923, 0.493995 0.540687 1.111778, 
            0.497618 0.544277 1.100711, 0.504898 0.549603 1.086420, 0.509710 0.550721 1.084891, 0.572020 0.591507 1.001133, 
            0.580534 0.602880 0.985160, 0.587867 0.601192 0.975708, 0.605431 0.609251 0.935129, 0.744716 0.737070 0.909622, 
            0.783255 0.773925 0.911403, 0.819205 0.814695 0.938952, 0.879490 0.867349 0.915540, 0.922950 0.900628 0.869918, 
            0.982214 0.980212 0.970593, 0.991876 0.989859 0.984793, 0.998829 0.997883 0.991144, 1.017296 1.024626 1.032233, 
            1.044863 1.057695 1.054835, 1.072155 1.077128 1.033146, 1.084893 1.077853 0.970153, 1.096473 1.078002 0.898824, 
            1.056900 0.995917 0.723210, 1.076424 1.012483 0.714474, 1.079213 1.012488 0.702116, 1.119447 1.040494 0.636793, 
            1.137189 1.047237 0.605937, 1.160442 1.058014 0.552708, 1.163842 1.059794 0.545871, 1.166529 1.063626 0.540100, 
            1.184696 1.075393 0.525649, 1.208829 1.098820 0.501407, 0.282786 0.340983 1.110225, 0.294078 0.347478 1.091940, 
            0.314790 0.366249 1.087054, 0.336829 0.397198 1.132741, 0.354268 0.417224 1.135028, 0.357471 0.419918 1.132975, 
            0.372067 0.428900 1.117215, 0.488201 0.541660 1.129155, 0.528671 0.566775 1.067598, 0.587711 0.598907 0.954562, 
            0.612866 0.618501 0.933776, 0.636748 0.643831 0.940414, 0.644471 0.650591 0.936627, 0.656531 0.663241 0.927223, 
            0.662411 0.665061 0.922832, 0.666809 0.673110 0.914926, 0.755374 0.751447 0.922046, 0.766084 0.762738 0.917571, 
            0.795038 0.787914 0.907319, 0.841206 0.840516 0.942920, 0.904875 0.888632 0.890318, 0.947227 0.942074 0.933934, 
            0.999187 1.000613 0.990968, 1.049080 1.062033 1.054318, 1.070589 1.076088 1.024027, 1.059279 1.053821 0.970980, 
            1.074487 1.068462 0.971371, 1.089323 1.080177 0.967639, 1.101989 1.086542 0.933149, 1.089334 1.051223 0.825553, 
            1.127633 1.045065 0.627027, 1.143580 1.048126 0.570452, 1.172421 1.070684 0.535109, 1.192432 1.085143 0.511505, 
            0.287399 0.346143 1.096557, 0.349762 0.412645 1.137465, 0.368499 0.428879 1.127836, 0.373099 0.432234 1.113467, 
            0.387306 0.442394 1.103342, 0.431243 0.489541 1.130627, 0.447141 0.506040 1.136586, 0.475179 0.534337 1.141196, 
            0.523670 0.565594 1.073078, 0.529827 0.567329 1.053797, 0.588687 0.598505 0.946397, 0.590427 0.601468 0.940160, 
            0.715736 0.715485 0.901534, 0.763369 0.764948 0.915427, 0.807829 0.806860 0.930627, 0.872483 0.866751 0.919065, 
            1.056764 1.072365 1.046973, 1.068819 1.080664 1.041858, 1.052346 1.053145 0.977590, 1.101398 1.086983 0.926573, 
            1.088287 1.060286 0.860976, 1.091303 1.058941 0.841357, 1.079444 1.039227 0.802581, 1.076493 1.037669 0.797401, 
            1.064539 1.006417 0.716603, 1.070210 1.011647 0.715685, 1.075144 1.009829 0.685361, 1.091224 1.017765 0.648433, 
            1.135244 1.052040 0.614352, 1.137863 1.046706 0.577993, 1.149413 1.054095 0.560995, 0.285516 0.346460 1.102732, 
            0.400735 0.459725 1.116552, 0.408004 0.468231 1.123728, 0.467539 0.529059 1.141548, 0.481763 0.540343 1.135472, 
            0.489922 0.544223 1.113296, 0.535265 0.571004 1.035458, 0.536779 0.569070 1.019774, 0.641310 0.652023 0.936143, 
            0.675434 0.677762 0.901151, 0.700708 0.700464 0.901476, 0.756848 0.757829 0.918297, 0.818519 0.820209 0.933834, 
            0.830756 0.833723 0.942185, 0.855874 0.854109 0.925231, 0.878589 0.872537 0.909863, 0.883171 0.875265 0.902178, 
            0.887197 0.879231 0.898815, 0.909833 0.896304 0.881398, 0.987789 0.992745 0.982587, 0.996368 1.002394 0.989251, 
            1.013804 1.028043 1.030790, 1.052868 1.053531 0.975602, 1.089312 1.084352 0.956768, 1.048777 0.994812 0.721508, 
            1.086887 1.017528 0.653448, 1.130889 1.054116 0.620011, 1.200806 1.097009 0.507925, 0.281971 0.345491 1.109093, 
            0.293526 0.354043 1.091101, 0.308551 0.368406 1.091015, 0.341159 0.411182 1.144631, 0.387347 0.446648 1.104092, 
            0.418290 0.480966 1.125882, 0.450147 0.514979 1.142204, 0.485338 0.544744 1.124033, 0.508222 0.558083 1.081592, 
            0.542304 0.575417 1.013440, 0.634001 0.649597 0.938296, 0.671458 0.676094 0.904247, 0.738399 0.739601 0.904418, 
            0.774306 0.775535 0.911670, 0.783289 0.780765 0.906210, 0.797269 0.796879 0.908725, 0.809635 0.813130 0.929192, 
            0.845108 0.846709 0.927458, 0.916806 0.901463 0.863133, 0.942983 0.940394 0.927464, 0.965413 0.965163 0.942763, 
            0.996709 1.005094 0.989074, 1.057395 1.077810 1.045987, 1.070400 1.085620 1.033188, 1.069172 1.082186 1.024858, 
            1.088850 1.084990 0.950530, 1.085368 1.056084 0.831676, 1.043694 0.991816 0.718925, 1.047640 0.995270 0.717434, 
            1.070475 1.012186 0.694525, 1.072760 1.011426 0.680855, 1.135680 1.051049 0.567422, 1.166582 1.071590 0.535491, 
            1.176432 1.077171 0.527562, 1.182330 1.081387 0.518969, 0.329455 0.400901 1.136598, 0.343899 0.417308 1.146762, 
            0.365615 0.431053 1.116989, 0.443921 0.511092 1.140567, 0.496150 0.550767 1.090053, 0.503322 0.556323 1.085673, 
            0.511583 0.562252 1.077495, 0.511716 0.566613 1.076552, 0.547796 0.583110 1.008174, 0.579851 0.606714 0.980670, 
            0.595213 0.610169 0.933636, 0.598332 0.616912 0.931862, 0.614944 0.629555 0.930832, 0.690786 0.697243 0.903257, 
            0.791599 0.792990 0.904612, 0.813602 0.819649 0.930573, 0.859327 0.861188 0.920239, 0.945511 0.946422 0.932949, 
            1.013023 1.032075 1.030462, 1.014812 1.033946 1.031201, 1.046811 1.071789 1.053945, 1.068952 1.072181 0.968206, 
            1.095568 1.085527 0.911969, 1.083177 1.059925 0.848250, 1.066051 1.011037 0.697587, 1.095791 1.034514 0.633046, 
            1.109953 1.039643 0.635383, 1.182191 1.089581 0.513466, 0.289660 0.355926 1.094505, 0.305060 0.370860 1.095398, 
            0.347319 0.421526 1.142770, 0.353488 0.424974 1.131374, 0.365217 0.434606 1.114682, 0.382729 0.449910 1.106188, 
            0.407482 0.475689 1.126893, 0.439081 0.509309 1.142542, 0.454944 0.524946 1.144642, 0.470233 0.541869 1.148916, 
            0.490179 0.556899 1.107209, 0.496330 0.556309 1.089481, 0.521381 0.571924 1.069672, 0.527776 0.572955 1.044012, 
            0.530677 0.572283 1.028020, 0.564083 0.602336 1.002794, 0.588884 0.608230 0.936369, 0.604334 0.621545 0.929540, 
            0.627778 0.646161 0.939629, 0.640119 0.658872 0.933204, 0.673355 0.681547 0.901425, 0.702395 0.711478 0.897419, 
            0.727769 0.732901 0.898041, 0.746948 0.754423 0.912713, 0.753153 0.761312 0.917115, 0.798375 0.803234 0.904644, 
            0.805108 0.811468 0.919095, 0.827173 0.835682 0.933441, 0.832874 0.840959 0.932603, 0.845729 0.851179 0.922935, 
            0.868221 0.875221 0.912792, 0.874793 0.875020 0.904490, 0.875388 0.874230 0.898189, 0.910451 0.900413 0.863977, 
            0.913778 0.902081 0.856947, 0.990192 1.002954 0.985525, 1.007726 1.037158 1.023287, 1.050193 1.077972 1.046039, 
            1.059673 1.082283 1.044984, 1.066608 1.084354 1.023805, 1.048304 1.055692 0.972151, 1.052948 1.058516 0.964630, 
            1.073535 1.078791 0.967271, 1.033371 0.991563 0.718826, 1.052132 1.003081 0.711225, 1.058678 1.007963 0.704805, 
            1.121008 1.050159 0.623836, 1.127881 1.051289 0.598571, 1.157051 1.066823 0.541140, 0.302026 0.370129 1.094232, 
            0.307984 0.378216 1.102354, 0.335635 0.413578 1.146530, 0.376220 0.444765 1.111013, 0.388013 0.455910 1.110352, 
            0.393660 0.463644 1.121151, 0.401248 0.476262 1.131458, 0.522229 0.574333 1.063775, 0.554617 0.593064 1.006883, 
            0.582112 0.611133 0.968642, 0.631033 0.652226 0.938574, 0.645437 0.663326 0.929600, 0.666393 0.679928 0.913572, 
            0.668019 0.684653 0.901796, 0.717360 0.725197 0.897273, 0.754408 0.764558 0.915352, 0.778176 0.787753 0.902113, 
            0.800399 0.806661 0.905166, 0.813730 0.823368 0.924763, 0.880755 0.880337 0.891442, 1.008795 1.031714 1.025071, 
            1.064810 1.088888 1.041565, 1.046184 1.056351 0.973367, 1.085159 1.074083 0.882611, 1.078874 1.063686 0.862297, 
            1.044880 0.999327 0.714762, 1.089536 1.023743 0.641038, 1.148031 1.062923 0.551846, 1.153109 1.071733 0.539160, 
            1.202661 1.104443 0.501909, 0.319194 0.395862 1.126109, 0.354759 0.428735 1.120690, 0.375972 0.449805 1.106487, 
            0.514996 0.571455 1.071290, 0.566183 0.605029 0.999707, 0.601812 0.623778 0.928599, 0.657720 0.676555 0.925183, 
            0.712023 0.721392 0.898912, 0.816262 0.826861 0.918477, 0.851583 0.860212 0.916350, 0.908647 0.898245 0.851006, 
            0.908209 0.899784 0.848164, 0.940479 0.947872 0.928277, 0.968619 0.979625 0.950613, 0.981224 0.997085 0.975628, 
            0.990540 1.007853 0.984213, 0.991313 1.009447 0.983885, 1.008144 1.035041 1.023977, 1.023668 1.051419 1.039186, 
            1.065307 1.089288 1.029973, 1.044607 1.056611 0.971408, 1.060320 1.069855 0.962003, 1.090450 1.092777 0.934560, 
            1.074559 1.055079 0.830303, 1.073161 1.020777 0.677462, 1.135809 1.057613 0.559284, 0.264580 0.346390 1.127863, 
            0.272036 0.350946 1.115896, 0.278950 0.357218 1.114294, 0.302580 0.377035 1.101309, 0.338413 0.421325 1.147631, 
            0.344280 0.427002 1.143320, 0.493290 0.557593 1.092106, 0.502683 0.565092 1.085189, 0.522030 0.577555 1.057112, 
            0.527812 0.575826 1.022052, 0.580579 0.608942 0.942797, 0.660997 0.681181 0.920841, 0.737931 0.751512 0.905505, 
            0.771804 0.783238 0.903957, 0.778153 0.788921 0.900449, 0.785304 0.795554 0.899465, 0.803550 0.813118 0.899928, 
            0.821638 0.833816 0.915110, 0.828975 0.841590 0.919107, 0.860776 0.871284 0.915652, 0.872834 0.877753 0.892128, 
            0.890509 0.891908 0.879321, 0.901161 0.898360 0.855506, 0.908480 0.902281 0.847657, 0.956682 0.967906 0.938010, 
            1.045040 1.079275 1.045767, 1.030867 0.991719 0.719193, 1.031945 0.992511 0.718078, 1.120145 1.054947 0.596706, 
            1.126767 1.052766 0.576633, 1.163880 1.077702 0.533977, 0.298013 0.373975 1.096145, 0.330791 0.416162 1.146277, 
            0.358582 0.435528 1.112735, 0.370584 0.446992 1.112621, 0.380316 0.455005 1.106587, 0.399468 0.479028 1.132970, 
            0.427116 0.508338 1.146168, 0.447351 0.527232 1.143965, 0.473631 0.553376 1.147661, 0.477834 0.554923 1.137073, 
            0.483839 0.555580 1.113469, 0.533008 0.580756 1.014287, 0.576298 0.614784 0.977641, 0.589974 0.616936 0.926924, 
            0.600795 0.626605 0.923730, 0.620217 0.648496 0.939037, 0.629989 0.662322 0.936584, 0.647752 0.673786 0.929127, 
            0.756856 0.778086 0.910990, 0.810360 0.821418 0.896944, 0.815466 0.826636 0.898479, 0.829570 0.842987 0.911698, 
            0.838261 0.851112 0.910802, 0.882751 0.888234 0.885469, 0.938306 0.949880 0.924324, 0.946523 0.959735 0.933968, 
            1.053620 1.085216 1.040470, 1.057275 1.088230 1.038222, 1.057411 1.088546 1.028926, 1.073427 1.086522 0.958625, 
            1.078157 1.089475 0.951327, 1.086219 1.094106 0.937015, 1.089259 1.092797 0.917457, 1.084483 1.083846 0.897151, 
            1.067884 1.057776 0.849943, 1.069264 1.054792 0.829984, 1.037906 0.999477 0.712945, 1.048375 1.007808 0.704843, 
            1.064085 1.014166 0.684874, 1.068034 1.022457 0.682086, 1.088081 1.030885 0.635625, 1.168702 1.084802 0.527820, 
            1.190384 1.106218 0.506560, 1.193150 1.107930 0.504833, 1.200059 1.118622 0.499932, 0.270950 0.357669 1.117585, 
            0.299074 0.378621 1.101730, 0.344514 0.429885 1.137762, 0.392148 0.475006 1.130700, 0.508424 0.575938 1.070454, 
            0.523743 0.576908 1.024023, 0.530143 0.583925 1.013595, 0.543809 0.592158 1.005676, 0.576627 0.612389 0.953831, 
            0.668720 0.688820 0.899499, 0.745078 0.764204 0.910145, 0.789258 0.803393 0.895779, 0.794845 0.808495 0.894641, 
            0.801708 0.814690 0.892907, 0.814679 0.826780 0.891393, 0.817909 0.829341 0.888067, 0.821673 0.833174 0.889999, 
            0.830203 0.844442 0.904388, 0.861232 0.875503 0.910699, 0.862064 0.876420 0.905886, 0.862723 0.872688 0.891029, 
            0.871883 0.883221 0.889044, 0.876206 0.884707 0.886923, 0.901066 0.900468 0.849665, 0.905957 0.905584 0.842247, 
            0.981428 1.004799 0.976759, 0.991806 1.016335 0.984188, 1.033347 1.070144 1.049319, 1.035580 1.054908 0.968764, 
            1.078405 1.090345 0.943014, 1.026273 0.992067 0.719833, 1.031669 1.001070 0.712601, 1.053241 1.013154 0.696792, 
            1.074801 1.026439 0.662707, 1.077402 1.025311 0.645932, 1.118008 1.056141 0.606774, 1.122962 1.055589 0.584124, 
            1.130088 1.059623 0.560901, 1.149180 1.078498 0.537701, 1.182150 1.096414 0.510737, 0.245891 0.342845 1.139468, 
            0.282056 0.367348 1.112161, 0.286524 0.368510 1.099306, 0.291273 0.373638 1.097762, 0.300651 0.382148 1.101366, 
            0.320145 0.408591 1.135932, 0.375309 0.455156 1.107018, 0.406923 0.490493 1.130559, 0.465433 0.548931 1.151817, 
            0.482858 0.565617 1.109264, 0.487610 0.560601 1.097527, 0.496936 0.567151 1.086508, 0.504885 0.573303 1.079752, 
            0.554966 0.604522 1.002247, 0.576758 0.617313 0.964842, 0.613568 0.646152 0.935187, 0.625001 0.658580 0.937691, 
            0.633727 0.664928 0.932783, 0.703086 0.722903 0.893770, 0.713799 0.733254 0.894220, 0.808937 0.823626 0.891015, 
            0.826686 0.839291 0.887527, 0.850617 0.867485 0.909392, 0.856950 0.872875 0.906276, 0.866208 0.877628 0.887227, 
            0.892438 0.896316 0.857468, 0.893155 0.899802 0.854404, 0.945922 0.965451 0.933258, 0.959000 0.977985 0.940726, 
            1.006005 1.039250 1.016177, 1.010066 1.043727 1.018913, 1.027535 1.066039 1.044834, 1.036648 1.075653 1.048965, 
            1.043943 1.080144 1.039282, 1.049334 1.084768 1.034929, 1.051887 1.085259 1.025879, 1.033896 1.055382 0.967191, 
            1.054945 1.072971 0.955330, 1.082297 1.094939 0.938162, 1.085788 1.094434 0.917966, 1.079036 1.083567 0.894134, 
            1.060914 1.053894 0.840770, 1.061525 1.051637 0.827216, 1.022184 0.990918 0.720524, 1.042708 1.006955 0.703554, 
            1.054399 1.015232 0.687114, 1.069068 1.026687 0.678058, 1.102646 1.047227 0.624271, 1.113908 1.054178 0.606521, 
            0.255809 0.346193 1.135288, 0.276640 0.364991 1.115613, 0.333180 0.425502 1.145252, 0.343165 0.429667 1.120250, 
            0.346736 0.432787 1.114476, 0.399998 0.486390 1.131023, 0.463315 0.545157 1.151145, 0.464216 0.555615 1.150260, 
            0.473586 0.562672 1.136628, 0.487185 0.562802 1.101543, 0.514911 0.580561 1.057671, 0.560659 0.611125 0.996352, 
            0.585948 0.619916 0.924878, 0.600991 0.633459 0.920913, 0.639672 0.676588 0.929928, 0.644316 0.681266 0.926394, 
            0.654610 0.685298 0.923307, 0.658304 0.691647 0.915434, 0.663331 0.689236 0.902860, 0.758797 0.785823 0.904462, 
            0.767723 0.792643 0.896293, 0.796531 0.813753 0.890131, 0.816817 0.832706 0.886896, 0.838244 0.856797 0.903505, 
            0.845967 0.858275 0.877265, 0.850743 0.862242 0.873277, 0.880999 0.890435 0.869721, 0.885797 0.894339 0.866527, 
            0.904390 0.906754 0.840907, 0.939011 0.955452 0.923877, 0.985434 1.014411 0.981060, 0.991427 1.020977 0.984907, 
            0.995119 1.024894 0.986683, 1.025730 1.065481 1.039017, 1.043769 1.081038 1.031087, 1.049394 1.086197 1.030049, 
            1.026282 1.053371 0.971110, 1.041407 1.063053 0.958183, 1.041491 1.070867 0.954207, 1.056668 1.077169 0.953757, 
            1.084187 1.097574 0.928387, 1.078152 1.084171 0.893022, 1.016328 0.988531 0.723961, 1.018673 0.990402 0.722227, 
            1.045163 1.010332 0.697069, 1.054621 1.017030 0.684863, 1.056803 1.026575 0.683296, 1.079524 1.030366 0.637468, 
            0.336473 0.430152 1.140953, 0.355078 0.441487 1.110940, 0.389696 0.478848 1.130535, 0.395283 0.484798 1.133325, 
            0.422051 0.513618 1.148156, 0.446524 0.536411 1.145223, 0.534112 0.592181 1.006876, 0.539385 0.600123 1.002475, 
            0.570335 0.618699 0.977285, 0.571440 0.613604 0.948757, 0.570136 0.614425 0.940942, 0.580509 0.621325 0.927958, 
            0.592625 0.627166 0.917620, 0.623828 0.663900 0.934406, 0.634616 0.677897 0.933084, 0.739784 0.766103 0.908718, 
            0.829428 0.846451 0.882997, 0.835133 0.850868 0.878579, 0.840048 0.854950 0.875690, 0.844773 0.858743 0.872306, 
            0.857099 0.869851 0.869109, 0.880616 0.895102 0.862884, 0.906020 0.908235 0.840597, 1.018441 1.058285 1.026755, 
            1.037350 1.076009 1.025018, 1.037517 1.073722 1.013675, 1.076261 1.094491 0.938022, 1.078251 1.088199 0.900022, 
            1.017445 0.991568 0.721839, 1.046631 1.012207 0.688007, 1.087787 1.038303 0.625812, 1.122033 1.059888 0.574449, 
            1.130539 1.064345 0.557365, 1.140979 1.072839 0.545133, 0.258237 0.354947 1.128228, 0.270016 0.363531 1.115752, 
            0.296208 0.386395 1.105524, 0.328425 0.425188 1.142415, 0.359751 0.448260 1.110779, 0.363878 0.451963 1.109219, 
            0.369697 0.453273 1.108618, 0.369131 0.457650 1.106830, 0.442456 0.534956 1.145287, 0.468539 0.557648 1.146944, 
            0.464592 0.562783 1.146057, 0.484047 0.564284 1.096687, 0.486211 0.565413 1.090158, 0.491134 0.570755 1.085045, 
            0.573391 0.617224 0.934258, 0.625900 0.665519 0.936530, 0.674966 0.704257 0.897937, 0.690777 0.718376 0.893681, 
            0.720272 0.747953 0.899918, 0.746131 0.778236 0.909109, 0.773903 0.803184 0.894349, 0.802577 0.825479 0.887073, 
            0.837328 0.854697 0.875342, 0.867347 0.882529 0.871165, 0.886402 0.900027 0.857080, 0.901965 0.908693 0.841945, 
            0.903814 0.911046 0.838376, 0.942331 0.966833 0.929269, 1.000358 1.033839 0.982419, 1.014402 1.054332 1.015113, 
            1.027440 1.071604 1.037332, 1.033557 1.078653 1.043055, 1.035044 1.078079 1.033603, 1.034011 1.073969 1.019131, 
            1.018183 1.048782 0.973199, 1.020933 1.051056 0.969966, 1.067883 1.089873 0.942551, 1.079869 1.097925 0.926690, 
            1.011398 0.988798 0.724593, 1.012529 0.989618 0.723499, 1.113523 1.058456 0.594336, 1.156920 1.092671 0.535243, 
            0.239474 0.342170 1.141014, 0.282501 0.375373 1.104009, 0.283509 0.378816 1.101848, 0.311558 0.407671 1.124808, 
            0.337527 0.433584 1.129704, 0.369524 0.462817 1.107098, 0.401414 0.495099 1.131389, 0.454841 0.550880 1.152914, 
            0.559427 0.615810 0.989813, 0.569370 0.619911 0.964699, 0.587485 0.627115 0.917705, 0.597561 0.636498 0.916494, 
            0.616969 0.659216 0.935692, 0.636133 0.677391 0.931838, 0.648005 0.688158 0.924127, 0.657940 0.693528 0.912957, 
            0.779926 0.806069 0.893384, 0.819452 0.840854 0.882005, 0.846228 0.863632 0.866030, 0.858291 0.875188 0.866075, 
            0.893005 0.905921 0.854510, 0.905531 0.913946 0.836130, 0.957634 0.986346 0.940580, 1.001302 1.036612 0.979846, 
            1.007117 1.041742 0.977630, 1.015430 1.048025 0.970127, 1.074403 1.090958 0.907402, 1.074053 1.090944 0.897558, 
            1.010494 0.990458 0.725054, 1.030896 1.010587 0.702408, 1.058785 1.032582 0.679259, 1.065110 1.031956 0.675081, 
            1.106784 1.056329 0.603139, 1.113954 1.059604 0.586500, 1.164666 1.096017 0.530273, 1.176836 1.108132 0.512059, 
            0.252822 0.359182 1.128360, 0.275069 0.372939 1.111271, 0.300847 0.397815 1.115401, 0.313506 0.412817 1.128779, 
            0.327615 0.428330 1.138086, 0.412578 0.510862 1.143685, 0.476716 0.568524 1.126394, 0.504081 0.581315 1.064257, 
            0.518972 0.583459 1.018868, 0.536492 0.602095 1.000201, 0.610503 0.654962 0.933426, 0.630401 0.674190 0.934270, 
            0.751663 0.789512 0.902681, 0.784467 0.812083 0.888753, 0.793399 0.820259 0.888143, 0.808328 0.835111 0.885291, 
            0.843088 0.862171 0.869030, 0.868196 0.887344 0.867235, 0.868327 0.889493 0.864008, 0.975261 1.011929 0.969729, 
            1.025287 1.057461 0.958827, 1.071254 1.095133 0.929492, 1.017830 0.998710 0.719516, 1.025136 1.004272 0.713761, 
            1.066205 1.029878 0.649343, 1.082300 1.042244 0.624484, 1.088567 1.045172 0.617479, 1.134573 1.073644 0.548851, 
            0.231690 0.339793 1.142055, 0.239402 0.346140 1.138947, 0.350310 0.445778 1.106387, 0.359504 0.453569 1.102341, 
            0.429121 0.530565 1.150377, 0.455902 0.557933 1.155494, 0.468773 0.566634 1.137063, 0.498372 0.581502 1.077686, 
            0.511439 0.585060 1.020047, 0.526151 0.595708 1.007919, 0.552366 0.614533 0.992741, 0.561772 0.619511 0.974078, 
            0.568148 0.624325 0.931507, 0.623200 0.669668 0.934017, 0.642508 0.692232 0.952951, 0.641084 0.686682 0.933534, 
            0.800805 0.829464 0.886714, 0.808252 0.837416 0.882402, 0.826095 0.852535 0.877765, 0.829442 0.855799 0.874070, 
            0.839769 0.859133 0.869979, 0.847607 0.870172 0.863507, 0.903758 0.916213 0.833353, 0.942208 0.975229 0.929497, 
            0.947535 0.980452 0.935586, 0.981604 1.022060 0.977307, 1.054004 1.083809 0.942297, 1.058142 1.086708 0.937380, 
            1.035701 1.012808 0.694333, 1.042642 1.016581 0.681021, 1.073370 1.036177 0.635507, 1.095915 1.051234 0.605842, 
            1.171036 1.104140 0.517180, 0.307180 0.410117 1.121846, 0.330802 0.433309 1.124546, 0.338586 0.437517 1.109508, 
            0.378050 0.478008 1.122106, 0.457171 0.565122 1.152773, 0.480377 0.574223 1.114089, 0.487624 0.574227 1.081945, 
            0.509248 0.582529 1.024470, 0.517141 0.588058 1.018159, 0.544977 0.610571 0.995922, 0.565297 0.620278 0.950750, 
            0.582650 0.630046 0.919321, 0.606323 0.654676 0.928162, 0.626425 0.676754 0.941316, 0.643535 0.701485 0.974013, 
            0.664153 0.705814 0.898640, 0.816101 0.847876 0.879661, 0.878355 0.901445 0.862244, 0.987540 1.030726 0.979897, 
            1.042454 1.076911 0.950331, 1.057033 1.086363 0.929454, 1.068975 1.092654 0.905625, 1.007086 0.992378 0.726029, 
            1.036195 1.013206 0.682735, 1.084240 1.048058 0.617082, 1.111027 1.064618 0.585607, 1.191153 1.123194 0.502563, 
            0.316025 0.422356 1.128095, 0.358370 0.456217 1.097166, 0.393504 0.496903 1.129885, 0.430658 0.539609 1.147270, 
            0.479487 0.571670 1.094955, 0.482403 0.572715 1.086855, 0.616498 0.668875 0.933002, 0.639446 0.698726 0.974160, 
            0.646060 0.700307 0.952142, 0.643883 0.695186 0.930063, 0.648711 0.695869 0.919794, 0.683551 0.722559 0.888927, 
            0.769387 0.808376 0.895117, 0.824672 0.854861 0.876058, 0.840680 0.866996 0.866621, 0.871576 0.896716 0.863207, 
            0.900692 0.919569 0.838706, 0.945934 0.983237 0.933119, 1.012060 1.056800 0.960541, 1.027146 1.062961 0.952176, 
            1.031809 1.068849 0.948951, 1.063306 1.088766 0.901512, 1.066658 1.091318 0.898474, 1.044695 1.023226 0.680231, 
            1.051917 1.029966 0.679431, 1.181547 1.117709 0.510961, 1.183041 1.122099 0.508499, 0.229648 0.344941 1.141256, 
            0.237013 0.352699 1.136418, 0.240470 0.351762 1.137444, 0.245084 0.362644 1.127467, 0.255788 0.366033 1.123039, 
            0.263624 0.371215 1.108592, 0.267419 0.373545 1.106251, 0.274273 0.382748 1.103100, 0.282924 0.389071 1.104943, 
            0.330606 0.435669 1.111386, 0.386029 0.491963 1.128915, 0.435751 0.543809 1.148632, 0.458982 0.568592 1.150456, 
            0.467670 0.573723 1.133848, 0.515806 0.593319 1.015990, 0.561369 0.622068 0.953994, 0.562867 0.624134 0.943509, 
            0.566813 0.629580 0.926830, 0.585634 0.643302 0.914066, 0.593720 0.644976 0.916638, 0.627106 0.683854 0.948726, 
            0.643786 0.704966 0.972589, 0.662761 0.711047 0.896452, 0.759596 0.793509 0.897938, 0.830543 0.863944 0.869968, 
            0.856129 0.883677 0.858817, 0.905775 0.926092 0.835147, 0.957392 0.997753 0.938329, 1.037576 1.076796 0.946812, 
            1.049288 1.083443 0.929663, 1.056254 1.084469 0.901646, 0.998020 0.992592 0.734095, 1.000774 0.994245 0.729507, 
            1.005831 0.998147 0.723816, 1.031336 1.016121 0.695330, 1.056338 1.034635 0.670218, 1.055738 1.031183 0.656875, 
            1.057663 1.031569 0.650118, 1.113572 1.070798 0.583884, 1.158847 1.102320 0.533101, 0.259376 0.370283 1.115580, 
            0.309571 0.420307 1.124752, 0.339957 0.445311 1.105830, 0.400431 0.510106 1.137875, 0.422780 0.533906 1.149037, 
            0.448181 0.560648 1.160303, 0.459418 0.572897 1.139767, 0.480775 0.578412 1.078120, 0.487274 0.580253 1.077706, 
            0.493527 0.583187 1.032307, 0.528423 0.610217 0.994518, 0.548160 0.617613 0.986975, 0.574838 0.636486 0.916982, 
            0.581958 0.636064 0.916269, 0.617792 0.674426 0.935109, 0.639757 0.705263 0.980603, 0.661842 0.713503 0.892462, 
            0.740421 0.789635 0.903531, 0.791387 0.830670 0.889129, 0.797356 0.837417 0.883710, 0.826212 0.859509 0.874364, 
            0.838440 0.870493 0.865553, 0.844605 0.875598 0.860764, 0.902648 0.926636 0.836437, 0.903974 0.926408 0.833271, 
            0.941668 0.982886 0.927661, 0.973108 1.021279 0.966421, 1.002828 1.055136 0.965942, 1.016611 1.060287 0.954217, 
            1.053858 1.083861 0.898217, 1.054301 1.082841 0.891519, 0.996140 0.993615 0.735938, 0.248905 0.365025 1.126430, 
            0.316026 0.428067 1.120843, 0.351451 0.456378 1.095570, 0.393720 0.504635 1.131047, 0.416546 0.530006 1.147378, 
            0.470250 0.579821 1.130732, 0.522444 0.609739 0.997727, 0.555864 0.624001 0.964905, 0.606207 0.668989 0.928761, 
            0.609995 0.673814 0.934387, 0.631935 0.698950 0.974804, 0.633075 0.699836 0.973850, 0.641615 0.708578 0.976486, 
            0.643325 0.699321 0.925978, 0.739751 0.796007 0.903277, 0.750623 0.794517 0.898985, 0.770264 0.816119 0.893571, 
            0.775551 0.819062 0.890744, 0.843131 0.875919 0.858044, 0.861703 0.894408 0.862149, 0.873533 0.906027 0.862718, 
            0.894786 0.924774 0.855316, 0.901645 0.929269 0.845719, 1.000490 1.050678 0.969965, 1.038376 1.080304 0.939189, 
            1.040201 1.075438 0.908519, 1.041782 1.074471 0.897028, 1.048043 1.079751 0.893724, 0.991322 0.992714 0.741897, 
            0.993066 0.993669 0.738590, 1.016835 1.012006 0.718120, 1.029138 1.024013 0.674576, 1.040422 1.022449 0.677805, 
            1.061941 1.038809 0.639301, 1.091932 1.060475 0.598186, 1.099634 1.064480 0.592630, 1.144632 1.096116 0.540943, 
            1.165094 1.113806 0.518516, 1.190935 1.132129 0.499215, 0.256345 0.372636 1.111598, 0.269160 0.381902 1.103539, 
            0.311195 0.428211 1.121204, 0.318948 0.432153 1.115576, 0.331380 0.441729 1.104802, 0.430144 0.545232 1.146388, 
            0.445597 0.565671 1.163392, 0.516864 0.598561 1.010930, 0.517422 0.606857 1.000612, 0.560352 0.628393 0.944352, 
            0.573508 0.633490 0.921451, 0.636521 0.706950 0.981026, 0.645802 0.709505 0.950959, 0.648934 0.704904 0.918064, 
            0.653442 0.709933 0.912755, 0.831849 0.871052 0.867739, 0.900858 0.929210 0.831961, 0.903393 0.929877 0.829536, 
            0.991294 1.044818 0.972362, 1.006026 1.057438 0.961600, 1.015058 1.060605 0.940096, 1.021931 1.050726 0.863790, 
            1.020518 1.046101 0.848410, 0.986742 0.993020 0.752403, 0.988277 0.992813 0.744627, 0.993640 0.995925 0.735023, 
            1.021196 1.017430 0.712676, 1.028726 1.018390 0.681074, 1.039960 1.029959 0.667186, 1.107957 1.074834 0.586749, 
            1.118585 1.081586 0.577925, 1.153091 1.106655 0.534429, 1.171810 1.118431 0.512546, 0.218147 0.345853 1.143838, 
            0.275670 0.390591 1.103699, 0.291571 0.408827 1.117678, 0.302157 0.422114 1.124571, 0.341296 0.452209 1.098141, 
            0.352870 0.463382 1.093828, 0.372179 0.486435 1.119774, 0.393628 0.509995 1.132066, 0.449436 0.570207 1.162283, 
            0.453065 0.572087 1.157932, 0.457351 0.573518 1.145549, 0.485764 0.583891 1.071999, 0.498747 0.586617 1.024827, 
            0.549200 0.624174 0.972794, 0.568975 0.632207 0.922277, 0.596598 0.658940 0.923633, 0.627657 0.700208 0.977136, 
            0.644598 0.712401 0.958489, 0.688870 0.739030 0.885472, 0.780396 0.827301 0.888553, 0.788511 0.834551 0.886156, 
            0.817742 0.861187 0.879926, 0.888519 0.934144 0.863823, 0.941358 0.988905 0.923493, 0.944415 0.992705 0.927540, 
            0.956963 1.005844 0.932776, 0.966556 1.020076 0.954043, 0.974560 1.030042 0.966879, 0.983814 1.039871 0.971379, 
            1.032810 1.073677 0.910679, 1.017404 1.044339 0.843024, 0.984419 0.993370 0.753090, 1.069773 1.048551 0.630142, 
            0.246546 0.369788 1.121328, 0.260265 0.378683 1.105610, 0.379486 0.497183 1.125939, 0.404406 0.524043 1.139879, 
            0.458213 0.577541 1.137179, 0.487072 0.586148 1.060963, 0.581476 0.646229 0.910006, 0.622476 0.696215 0.970370, 
            0.640706 0.706357 0.929041, 0.643145 0.705605 0.922181, 0.745138 0.798883 0.900798, 0.761399 0.812474 0.892875, 
            0.789174 0.840836 0.882337, 0.796155 0.843272 0.881422, 0.838261 0.878879 0.855792, 0.841543 0.880910 0.854502, 
            0.870113 0.910774 0.866177, 0.904818 0.936413 0.831032, 1.009107 1.061014 0.945918, 1.020599 1.067468 0.924842, 
            1.015740 1.053457 0.873063, 1.017885 1.050642 0.858873, 1.016329 1.046584 0.846963, 0.982224 0.993913 0.754107, 
            0.994595 1.000856 0.731398, 1.001967 1.006355 0.722474, 1.045189 1.031398 0.650293, 1.115632 1.085217 0.579053, 
            1.121627 1.086346 0.564007, 1.136895 1.097690 0.548850, 1.176854 1.124379 0.510029, 0.234438 0.363508 1.130604, 
            0.249450 0.372904 1.115563, 0.326712 0.442887 1.097158, 0.437208 0.561677 1.157554, 0.443529 0.568742 1.162258, 
            0.449537 0.575279 1.156341, 0.473418 0.584522 1.102777, 0.476912 0.582329 1.077908, 0.499890 0.590876 1.014755, 
            0.572669 0.640293 0.910445, 0.625032 0.704482 0.977395, 0.643007 0.712662 0.944271, 0.675636 0.731954 0.886772, 
            0.707698 0.763544 0.893086, 0.827460 0.874398 0.875564, 0.833194 0.876374 0.863788, 0.857829 0.901069 0.864449, 
            0.898913 0.935553 0.842009, 0.902181 0.938550 0.830041, 0.904775 0.938534 0.829813, 0.940284 0.991645 0.918475, 
            0.946724 0.999738 0.927416, 0.955436 1.009777 0.925503, 0.972310 1.033163 0.963377, 1.011309 1.061466 0.926995, 
            1.021896 1.068591 0.913037, 1.025163 1.069816 0.904226, 1.022605 1.023589 0.701245, 1.080944 1.059736 0.609937, 
            1.088293 1.071368 0.594129, 1.124660 1.090599 0.559027, 1.183868 1.135742 0.500307, 0.231599 0.368929 1.125029, 
            0.236531 0.369429 1.124759, 0.331178 0.448250 1.090648, 0.336425 0.453057 1.089963, 0.340966 0.456570 1.086099, 
            0.354840 0.472572 1.098720, 0.461819 0.588392 1.130018, 0.468360 0.586643 1.123815, 0.484188 0.583222 1.039732, 
            0.551900 0.630375 0.957033, 0.602925 0.673417 0.928950, 0.659313 0.718200 0.890494, 0.663671 0.722537 0.887109, 
            0.748153 0.804339 0.891455, 0.765675 0.820803 0.890028, 0.823323 0.873684 0.879373, 0.843972 0.888125 0.854690, 
            0.910460 0.948512 0.839601, 0.943572 0.997980 0.922014, 0.946848 1.001264 0.922703, 1.001333 1.058653 0.946986, 
            1.005473 1.059018 0.930299, 1.010570 1.053213 0.880770, 1.012898 1.054210 0.875061, 1.011308 1.018769 0.717793, 
            1.060137 1.051809 0.630520, 1.071984 1.056774 0.624728, 1.107593 1.083327 0.582543, 1.136340 1.102913 0.553038, 
            1.165604 1.123412 0.511780, 0.309590 0.438542 1.111191, 0.318327 0.440444 1.100557, 0.377213 0.501980 1.124538, 
            0.420391 0.546422 1.138970, 0.446567 0.577704 1.147701, 0.541242 0.626752 0.975091, 0.544259 0.627950 0.967254, 
            0.560809 0.634469 0.924031, 0.617997 0.698505 0.967141, 0.627571 0.709667 0.976401, 0.637746 0.717508 0.967597, 
            0.739802 0.803055 0.901093, 0.876494 0.924487 0.867709, 0.905752 0.944390 0.830141, 0.907596 0.945867 0.828459, 
            0.915722 0.956999 0.844359, 0.946079 1.002282 0.919589, 0.949328 1.005526 0.920209, 0.976255 1.040514 0.962936, 
            0.997303 1.059141 0.952069, 1.007584 1.053403 0.883654, 0.989902 1.003669 0.731538, 0.991850 1.005532 0.730171, 
            1.032520 1.030324 0.665985, 1.048644 1.039584 0.637359, 1.084653 1.066356 0.601686, 1.143073 1.109401 0.542001, 
            1.147527 1.112783 0.537911, 1.157813 1.119945 0.525470, 0.225795 0.361106 1.133704, 0.246137 0.376852 1.115107, 
            0.304894 0.434072 1.119388, 0.452152 0.579088 1.138228, 0.453409 0.584117 1.132945, 0.466768 0.589442 1.121372, 
            0.486106 0.587506 1.017920, 0.565412 0.639191 0.915125, 0.601790 0.682087 0.929387, 0.639035 0.719110 0.958069, 
            0.714129 0.777332 0.894748, 0.727218 0.790448 0.897469, 0.758243 0.818115 0.888063, 0.769107 0.827849 0.884981, 
            0.782656 0.840817 0.884975, 0.895109 0.942257 0.856247, 0.898507 0.944034 0.849403, 0.902725 0.946786 0.834535, 
            0.915680 0.959120 0.843139, 0.932659 0.984074 0.883487, 0.936438 0.988123 0.885488, 0.972199 1.037781 0.957330, 
            0.979017 1.045203 0.961177, 0.984743 1.050517 0.960402, 0.997367 1.058209 0.936329, 0.996448 1.056494 0.927952, 
            0.998999 1.051011 0.899422, 1.001702 1.052577 0.894689, 1.014138 1.056232 0.856444, 1.011338 1.051130 0.845217, 
            0.976871 0.997909 0.751418, 0.996220 1.010374 0.723346, 1.060209 1.056948 0.629114, 1.065073 1.059615 0.626107, 
            1.117313 1.092767 0.567952, 1.126909 1.100574 0.561563, 1.150942 1.118071 0.532568, 0.214959 0.354638 1.138977, 
            0.240667 0.375074 1.119634, 0.246216 0.381122 1.112202, 0.278326 0.412536 1.110722, 0.291994 0.424277 1.119978, 
            0.366145 0.493768 1.113092, 0.384500 0.514038 1.125617, 0.419622 0.550471 1.138673, 0.464594 0.588995 1.107070, 
            0.476419 0.589357 1.066904, 0.484062 0.586154 1.011122, 0.569315 0.644145 0.908657, 0.616550 0.701526 0.965078, 
            0.638205 0.717494 0.943017, 0.648851 0.719840 0.902881, 0.691090 0.766068 0.891498, 0.770935 0.831966 0.884713, 
            0.805079 0.864373 0.883440, 0.830162 0.886399 0.874246, 0.832859 0.888358 0.855546, 0.838158 0.889525 0.852615, 
            0.903573 0.947144 0.830094, 0.907477 0.950536 0.828495, 0.943025 0.998625 0.893703, 0.948314 1.004122 0.895715, 
            0.970229 1.036576 0.948933, 0.989352 1.044464 0.900639, 1.003879 1.055562 0.881069, 0.974980 0.998915 0.753231, 
            1.019605 1.027773 0.688986, 1.036641 1.035030 0.647030, 1.093678 1.077668 0.591592, 1.097836 1.081291 0.588544, 
            1.119193 1.097216 0.565750, 1.156068 1.122511 0.522627, 1.171013 1.141596 0.501102, 0.339283 0.463602 1.081201, 
            0.399333 0.531989 1.131775, 0.470522 0.588509 1.077900, 0.473609 0.588966 1.066318, 0.488407 0.590283 1.006750, 
            0.505063 0.608288 1.004285, 0.573732 0.650502 0.907287, 0.628154 0.716263 0.970668, 0.634242 0.712664 0.927882, 
            0.640054 0.712824 0.918036, 0.644796 0.718688 0.908054, 0.670417 0.738143 0.884557, 0.715755 0.784909 0.892145, 
            0.727287 0.794924 0.895430, 0.824607 0.889044 0.880663, 0.830630 0.886755 0.862578, 0.848913 0.904375 0.863136, 
            0.858209 0.914267 0.867745, 0.914785 0.962132 0.838588, 0.928558 0.984881 0.873015, 0.948926 1.006391 0.892276, 
            0.970132 1.037767 0.943644, 0.978499 1.047202 0.950122, 0.991785 1.056275 0.933359, 0.979842 1.036986 0.896916, 
            0.984262 1.041455 0.898037, 1.007820 1.061537 0.853871, 0.977745 1.001915 0.743628, 1.010126 1.026080 0.712452, 
            1.038340 1.037757 0.641635, 1.071542 1.065328 0.617185, 1.147884 1.124116 0.555144, 0.226629 0.366273 1.127707, 
            0.258779 0.394265 1.105750, 0.266068 0.401108 1.105126, 0.272237 0.409450 1.109456, 0.282105 0.419330 1.111159, 
            0.315407 0.445597 1.092434, 0.333453 0.461774 1.079147, 0.356346 0.486636 1.101028, 0.408048 0.542336 1.129832, 
            0.413012 0.547339 1.130997, 0.430066 0.568172 1.151907, 0.469386 0.593203 1.093461, 0.470580 0.587354 1.053367, 
            0.471697 0.582319 1.032741, 0.515705 0.615247 0.993343, 0.523716 0.621155 0.985091, 0.582092 0.662003 0.912271, 
            0.617030 0.706625 0.964109, 0.621792 0.714770 0.966528, 0.651975 0.723315 0.886403, 0.660805 0.730804 0.881942, 
            0.720275 0.790329 0.890728, 0.774516 0.840085 0.883980, 0.782708 0.847609 0.882918, 0.830362 0.890227 0.868622, 
            0.885140 0.941875 0.865917, 0.893238 0.949663 0.853240, 0.898158 0.950062 0.845166, 0.950342 1.009881 0.890932, 
            0.953214 1.012551 0.890568, 0.975377 1.045376 0.944314, 0.983985 1.054228 0.947246, 0.985871 1.054554 0.940386, 
            0.976611 1.035403 0.892684, 0.994950 1.052261 0.889461, 0.999380 1.055405 0.883831, 1.010809 1.061118 0.860142, 
            0.999712 1.019698 0.717346, 1.018943 1.031138 0.685040, 1.042615 1.044549 0.634983, 1.081481 1.073481 0.603781, 
            1.107885 1.092620 0.575379, 1.134773 1.118234 0.574816, 1.151006 1.129353 0.554325, 1.152094 1.125078 0.529678, 
            0.322688 0.454727 1.084249, 0.340783 0.469407 1.078969, 0.400490 0.537272 1.128648, 0.437355 0.577200 1.150173, 
            0.540680 0.635134 0.960229, 0.575160 0.657042 0.908790, 0.589406 0.673610 0.922381, 0.630204 0.723267 0.959980, 
            0.625680 0.715444 0.930239, 0.653986 0.726862 0.882683, 0.741903 0.811061 0.880524, 0.757127 0.825162 0.880717, 
            0.896530 0.952313 0.851589, 0.899547 0.952834 0.840501, 0.916817 0.970438 0.845594, 0.932456 0.992509 0.878522, 
            0.953770 1.014735 0.886983, 0.959192 1.019285 0.883905, 0.963832 1.024097 0.885736, 0.986505 1.047542 0.893815, 
            0.971013 1.001984 0.751339, 0.980821 1.005358 0.738856, 1.020843 1.032823 0.673180, 1.052913 1.065008 0.626046, 
            1.108428 1.096701 0.573771, 1.141774 1.126824 0.572331, 1.152523 1.130197 0.521209, 1.157195 1.129087 0.514386, 
            1.164316 1.132045 0.506553, 0.219422 0.365930 1.126548, 0.229142 0.378270 1.120176, 0.234696 0.381793 1.118214, 
            0.291707 0.432585 1.114795, 0.305371 0.442339 1.099383, 0.334277 0.467537 1.076848, 0.340000 0.469970 1.072202, 
            0.390833 0.529016 1.121988, 0.430137 0.572652 1.149877, 0.457884 0.591951 1.116217, 0.457917 0.592581 1.107422, 
            0.467822 0.591810 1.071460, 0.469059 0.591150 1.062908, 0.464499 0.581680 1.039238, 0.543428 0.637261 0.946654, 
            0.568044 0.652649 0.908757, 0.601861 0.689641 0.930191, 0.615711 0.708993 0.958453, 0.632356 0.722854 0.948122, 
            0.702894 0.777962 0.891316, 0.723069 0.798659 0.886194, 0.735039 0.807333 0.884833, 0.747245 0.817412 0.877398, 
            0.812694 0.881300 0.883155, 0.888149 0.948811 0.860393, 0.899383 0.955382 0.848193, 0.911504 0.966245 0.838485, 
            0.927963 0.989561 0.873550, 0.995425 1.060347 0.881900, 0.996402 1.023749 0.717798, 1.000987 1.027319 0.711764, 
            1.044244 1.050610 0.633277, 1.061777 1.071749 0.620019, 1.090971 1.087513 0.589920, 0.266443 0.409081 1.106702, 
            0.354953 0.491922 1.097993, 0.366942 0.505907 1.109624, 0.383362 0.524084 1.121030, 0.414359 0.555096 1.127257, 
            0.431988 0.575957 1.145742, 0.441480 0.582944 1.132147, 0.450459 0.591323 1.124483, 0.470245 0.583283 1.009924, 
            0.557597 0.648918 0.917406, 0.635261 0.719715 0.910164, 0.642942 0.723767 0.894858, 0.675853 0.752606 0.882517, 
            0.712293 0.789350 0.891159, 0.777670 0.849742 0.881025, 0.794646 0.866636 0.883004, 0.815602 0.887891 0.881983, 
            0.823460 0.892992 0.879197, 0.836813 0.900660 0.854634, 0.900759 0.960143 0.845536, 0.900756 0.958025 0.836833, 
            0.906114 0.962781 0.835101, 0.916895 0.975775 0.847506, 0.955382 1.019862 0.881115, 1.002129 1.062953 0.873445, 
            1.011411 1.033024 0.693483, 1.032105 1.042605 0.639986, 1.113946 1.105846 0.576076, 1.148954 1.136179 0.561352, 
            0.202563 0.355691 1.131410, 0.255574 0.401526 1.108662, 0.256704 0.409217 1.108047, 0.271235 0.416009 1.106310, 
            0.280015 0.428418 1.104149, 0.289792 0.434045 1.107583, 0.295435 0.441048 1.102273, 0.306743 0.445674 1.094966, 
            0.336531 0.471196 1.072407, 0.409263 0.552078 1.124638, 0.461955 0.592348 1.077502, 0.472439 0.586987 1.004784, 
            0.497240 0.609553 1.000681, 0.502184 0.613678 0.997866, 0.548466 0.642514 0.926163, 0.559341 0.652401 0.916416, 
            0.622445 0.720210 0.958089, 0.627634 0.716774 0.916713, 0.632869 0.722329 0.904153, 0.638561 0.728210 0.895449, 
            0.655059 0.734203 0.878229, 0.740773 0.817658 0.877032, 0.829773 0.898075 0.862651, 0.839290 0.906609 0.859984, 
            0.881990 0.948677 0.864090, 0.897568 0.959601 0.847044, 0.910040 0.970084 0.840300, 0.915312 0.975930 0.847140, 
            0.927363 0.994069 0.869913, 0.933097 1.000041 0.876866, 0.944053 1.011608 0.881877, 0.985051 1.056554 0.889039, 
            0.988004 1.059325 0.885046, 0.988802 1.017948 0.728251, 1.041050 1.050611 0.632242, 1.085921 1.085769 0.596121, 
            1.125308 1.121063 0.584962, 0.195641 0.351694 1.131410, 0.223848 0.376672 1.122983, 0.300539 0.448148 1.095979, 
            0.343482 0.481403 1.077643, 0.357443 0.499231 1.098342, 0.370572 0.514101 1.109019, 0.380144 0.525317 1.116602, 
            0.399322 0.545086 1.125092, 0.435455 0.581362 1.132931, 0.459688 0.597016 1.097964, 0.461248 0.596846 1.090253, 
            0.452687 0.589845 1.063377, 0.457264 0.580631 1.032750, 0.532789 0.636965 0.958772, 0.535520 0.638575 0.954116, 
            0.610691 0.708769 0.945963, 0.623353 0.720388 0.943641, 0.717419 0.798123 0.886602, 0.727115 0.811065 0.881864, 
            0.780105 0.856966 0.881229, 0.832452 0.902721 0.857730, 0.861232 0.932822 0.872899, 0.875012 0.945294 0.869569, 
            0.900489 0.965326 0.848919, 0.899804 0.963490 0.843911, 0.904569 0.967345 0.840633, 0.912091 0.977617 0.852502, 
            0.921999 0.988541 0.859053, 0.938833 1.007554 0.875007, 0.946651 1.015201 0.875762, 1.002333 1.064144 0.846047, 
            0.967677 1.008198 0.749982, 0.968037 1.007898 0.746994, 1.000609 1.032160 0.701408, 1.015655 1.037069 0.670921, 
            1.096849 1.091149 0.581085, 1.099286 1.097255 0.578821, 1.151506 1.141041 0.550084, 1.150138 1.134728 0.526885, 
            1.159067 1.138135 0.503053, 1.165232 1.143314 0.499329, 0.306856 0.452652 1.091988, 0.349262 0.492294 1.081570, 
            0.361683 0.505320 1.096511, 0.390167 0.537594 1.119742, 0.418651 0.566481 1.127268, 0.441853 0.588190 1.124949, 
            0.456185 0.597266 1.103426, 0.453901 0.581940 1.042504, 0.503343 0.616424 0.982966, 0.521054 0.630634 0.970254, 
            0.535013 0.638297 0.943832, 0.545557 0.645598 0.925775, 0.558636 0.654717 0.915126, 0.592859 0.690953 0.926085, 
            0.600536 0.697217 0.926226, 0.620203 0.720327 0.946097, 0.648166 0.729547 0.882176, 0.647180 0.734048 0.879332, 
            0.695939 0.781218 0.892302, 0.736131 0.817743 0.878848, 0.742774 0.821901 0.873081, 0.749080 0.827249 0.869892, 
            0.751038 0.829379 0.871073, 0.754348 0.834348 0.867875, 0.825633 0.900891 0.864757, 0.894276 0.963204 0.855872, 
            0.897718 0.965026 0.849534, 0.904624 0.971307 0.847518, 0.916395 0.985140 0.859063, 0.919063 0.987098 0.857215, 
            0.974965 1.047709 0.889589, 1.002733 1.067887 0.859913, 0.971923 1.014121 0.737637, 0.990978 1.028008 0.727179, 
            0.996764 1.030025 0.710856, 1.029892 1.048716 0.636542, 1.042771 1.059244 0.629860, 1.069874 1.078457 0.610952, 
            1.140832 1.139709 0.580035, 0.204416 0.363369 1.125060, 0.280619 0.431744 1.103894, 0.289056 0.440167 1.103485, 
            0.311712 0.457822 1.086814, 0.317801 0.460311 1.082367, 0.336667 0.477727 1.069604, 0.341316 0.483331 1.073704, 
            0.371791 0.520324 1.109978, 0.409211 0.558556 1.121175, 0.422460 0.572762 1.128239, 0.424758 0.574560 1.126379, 
            0.457634 0.596874 1.086649, 0.451586 0.590888 1.072320, 0.457993 0.582722 1.016728, 0.471256 0.593760 1.001056, 
            0.477435 0.598598 0.997595, 0.519726 0.635966 0.955679, 0.572929 0.669307 0.908097, 0.604852 0.704267 0.928518, 
            0.618086 0.715909 0.923763, 0.682450 0.770527 0.891357, 0.796150 0.877251 0.881586, 0.811675 0.891527 0.878879, 
            0.816756 0.897325 0.874572, 0.826559 0.904899 0.862181, 0.899446 0.971552 0.860390, 0.899138 0.968543 0.847809, 
            0.901486 0.970417 0.846078, 0.907460 0.981145 0.861580, 0.912479 0.982888 0.855113, 0.919639 0.991810 0.857636, 
            0.924726 0.996025 0.855202, 0.925692 0.996221 0.850595, 1.002083 1.068238 0.853182, 0.964671 1.010543 0.751705, 
            0.967219 1.011027 0.742645, 1.085963 1.091543 0.588976, 1.129350 1.132914 0.588247, 1.143994 1.144158 0.575390, 
            1.167106 1.149641 0.498238, 0.208060 0.368553 1.121677, 0.220223 0.381091 1.121788, 0.226522 0.385598 1.118775, 
            0.334714 0.479877 1.071523, 0.398738 0.553613 1.122165, 0.449059 0.595773 1.107155, 0.454798 0.599530 1.097592, 
            0.460904 0.585944 1.007504, 0.481069 0.603720 0.995637, 0.504340 0.620616 0.975494, 0.514903 0.629046 0.967702, 
            0.538395 0.645084 0.928973, 0.606922 0.707905 0.924954, 0.610550 0.711724 0.926561, 0.642481 0.733105 0.886833, 
            0.709119 0.800224 0.892659, 0.718330 0.806065 0.885650, 0.725492 0.815844 0.880369, 0.781351 0.864569 0.877223, 
            0.882086 0.958367 0.865057, 0.895645 0.969656 0.857224, 0.935201 1.006052 0.850431, 0.943062 1.016304 0.863077, 
            0.950300 1.024762 0.870171, 0.992273 1.065679 0.873608, 1.008830 1.039184 0.677283, 1.036774 1.055830 0.632164, 
            1.064411 1.080495 0.614496, 1.091289 1.097588 0.582124, 1.150533 1.139345 0.512809, 0.234305 0.395376 1.118328, 
            0.263885 0.420849 1.105157, 0.289993 0.446965 1.101491, 0.344522 0.491727 1.075919, 0.393798 0.548822 1.121957, 
            0.444109 0.579545 1.041126, 0.470631 0.602968 0.998818, 0.490497 0.611081 0.981477, 0.618637 0.719425 0.915131, 
            0.628598 0.731659 0.895962, 0.768701 0.853461 0.870614, 0.861759 0.943213 0.873764, 0.870299 0.951136 0.874029, 
            0.876212 0.956654 0.872840, 0.876926 0.956944 0.870122, 0.902135 0.980009 0.865184, 0.919675 0.995197 0.851915, 
            0.998918 1.069494 0.850563, 0.961792 1.012233 0.749833, 0.972786 1.019624 0.735310, 0.990689 1.034127 0.723100, 
            1.006032 1.040505 0.684582, 1.006597 1.038823 0.674277, 1.012921 1.041659 0.659357, 1.111353 1.120947 0.590143, 
            1.145068 1.146775 0.560269, 1.147597 1.141303 0.523675, 0.193620 0.359450 1.121068, 0.241042 0.403566 1.115156, 
            0.246214 0.419049 1.109654, 0.283486 0.441616 1.101989, 0.303989 0.459417 1.094758, 0.356943 0.507706 1.083641, 
            0.367553 0.529845 1.107325, 0.387090 0.544202 1.119061, 0.418071 0.574343 1.121320, 0.423409 0.579067 1.119534, 
            0.450098 0.600146 1.098821, 0.449004 0.598121 1.090086, 0.446293 0.589284 1.065344, 0.440612 0.579804 1.046604, 
            0.452554 0.585465 1.010649, 0.459470 0.591781 1.004417, 0.508866 0.627574 0.968969, 0.516496 0.634145 0.961785, 
            0.549891 0.656946 0.919297, 0.558899 0.664707 0.915303, 0.578110 0.682043 0.910427, 0.648304 0.742134 0.877519, 
            0.667720 0.761992 0.883205, 0.728192 0.822323 0.875638, 0.739883 0.827945 0.868960, 0.786991 0.874971 0.877934, 
            0.807826 0.898464 0.863881, 0.847994 0.931256 0.868172, 0.896408 0.976880 0.864847, 0.916174 0.995907 0.865346, 
            0.928885 1.003366 0.843522, 0.935047 1.008620 0.840019, 1.001137 1.041477 0.690962, 1.028697 1.054267 0.636563, 
            1.078200 1.097346 0.603190, 1.094401 1.105841 0.584094, 0.210017 0.377237 1.119526, 0.222340 0.389187 1.120247, 
            0.267990 0.428917 1.101862, 0.274455 0.435355 1.103016, 0.322321 0.476244 1.072845, 0.337719 0.490171 1.069498, 
            0.406260 0.565681 1.111820, 0.442897 0.589369 1.072493, 0.443299 0.589460 1.068206, 0.434714 0.577813 1.044132, 
            0.440754 0.579665 1.034086, 0.465045 0.599667 1.001699, 0.476835 0.606972 0.994648, 0.539774 0.650533 0.923218, 
            0.570704 0.676849 0.908857, 0.653147 0.749137 0.877257, 0.687315 0.785745 0.898194, 0.759394 0.852547 0.866362, 
            0.772926 0.861711 0.867632, 0.910808 0.994173 0.869877, 0.918576 0.999202 0.858721, 0.930786 1.006852 0.839563, 
            0.947125 1.031641 0.864539, 0.952560 1.034753 0.872737, 0.959383 1.042581 0.878749, 0.994054 1.069862 0.851368, 
            0.958292 1.014672 0.754191, 0.960317 1.014363 0.743768, 0.981814 1.033451 0.734212, 1.045219 1.070552 0.627497, 
            1.075174 1.094899 0.607447, 1.081626 1.097082 0.588936, 1.143696 1.152448 0.570177, 1.156497 1.150853 0.497577, 
            1.165303 1.157932 0.487695, 0.178389 0.349991 1.122322, 0.315313 0.473396 1.078788, 0.330083 0.483964 1.070277, 
            0.374181 0.538399 1.115376, 0.422645 0.579737 1.103544, 0.441410 0.597243 1.101432, 0.443839 0.596701 1.088137, 
            0.432953 0.577618 1.047972, 0.444514 0.582484 1.019224, 0.451143 0.590721 1.007752, 0.510087 0.635799 0.961862, 
            0.522975 0.639046 0.933271, 0.527031 0.642386 0.930967, 0.565930 0.673987 0.909530, 0.587524 0.697333 0.917052, 
            0.592685 0.703520 0.916092, 0.635632 0.736190 0.891692, 0.690790 0.791588 0.895779, 0.753913 0.845168 0.864063, 
            0.794099 0.885909 0.874617, 0.813788 0.902278 0.863137, 0.987860 1.069247 0.855563, 0.990700 1.069491 0.853292, 
            0.960579 1.022874 0.770825, 0.961673 1.019642 0.738141, 1.004135 1.041639 0.664530, 1.010323 1.045961 0.657108, 
            1.052909 1.079423 0.619274, 1.143146 1.150411 0.551930, 0.181323 0.354942 1.121011, 0.238812 0.408428 1.113867, 
            0.256263 0.423937 1.108329, 0.339275 0.494190 1.065653, 0.344302 0.505864 1.063384, 0.387027 0.550662 1.115568, 
            0.410161 0.571420 1.109144, 0.434017 0.592429 1.100678, 0.441050 0.598034 1.095458, 0.427340 0.577417 1.052671, 
            0.466503 0.605769 0.997724, 0.482285 0.612426 0.979186, 0.501582 0.629047 0.970609, 0.599209 0.710500 0.915002, 
            0.608232 0.718283 0.911046, 0.617961 0.725618 0.901013, 0.675475 0.779816 0.897923, 0.682189 0.786632 0.899727, 
            0.764365 0.858155 0.866650, 0.866652 0.960237 0.886012, 0.871086 0.965213 0.886092, 0.916765 1.001397 0.851415, 
            0.933235 1.014659 0.830896, 0.975328 1.061935 0.872095, 0.987798 1.068961 0.852469, 0.957842 1.021747 0.766504, 
            1.000370 1.042337 0.673233, 1.102651 1.123241 0.594427, 1.123858 1.142764 0.590830, 1.138535 1.154906 0.581987, 
            1.147346 1.147971 0.510732, 0.190748 0.365521 1.116994, 0.243118 0.419473 1.111579, 0.263214 0.431448 1.103526, 
            0.302832 0.467250 1.091232, 0.340960 0.498641 1.066481, 0.346113 0.503379 1.066670, 0.417032 0.578966 1.102394, 
            0.435290 0.594008 1.091110, 0.507236 0.635590 0.964612, 0.523628 0.645488 0.927836, 0.528075 0.646934 0.924722, 
            0.559458 0.675371 0.913356, 0.575947 0.689192 0.908203, 0.628369 0.738524 0.893436, 0.640560 0.746405 0.884038, 
            0.708697 0.813617 0.888936, 0.717307 0.819318 0.884179, 0.728158 0.828293 0.870457, 0.766312 0.861606 0.862765, 
            0.786513 0.883903 0.870120, 0.799179 0.894934 0.867169, 0.808481 0.902599 0.861030, 0.821377 0.914795 0.865004, 
            0.827661 0.921804 0.869612, 0.877959 0.971984 0.879051, 0.882115 0.974912 0.874183, 0.893781 0.985017 0.869264, 
            0.907990 0.999835 0.874906, 0.920758 1.004841 0.841454, 0.963909 1.053475 0.875445, 0.981505 1.066664 0.858506, 
            0.982431 1.065532 0.849144, 0.957296 1.026490 0.779678, 1.013734 1.052129 0.648079, 1.043734 1.076546 0.628150, 
            1.062035 1.090806 0.613050, 1.079513 1.107447 0.589896, 1.142880 1.148451 0.521534, 1.158165 1.156435 0.490719, 
            0.276180 0.448340 1.110530, 0.282802 0.454241 1.108567, 0.289496 0.459332 1.102463, 0.364630 0.531162 1.102065, 
            0.377687 0.546769 1.116480, 0.399069 0.565711 1.109414, 0.423798 0.586352 1.095370, 0.469933 0.612255 0.994794, 
            0.592305 0.708614 0.914412, 0.608111 0.722342 0.906160, 0.648959 0.755751 0.881533, 0.657207 0.764051 0.883409, 
            0.694659 0.802331 0.894688, 0.772314 0.870367 0.859776, 0.888933 0.982298 0.870943, 0.916725 1.004285 0.845531, 
            0.922698 1.009178 0.838719, 0.947606 1.038936 0.867173, 0.953716 1.046099 0.875240, 0.974893 1.063037 0.859788, 
            0.976987 1.062811 0.849494, 0.954309 1.027524 0.786484, 0.954973 1.026840 0.780365, 0.973109 1.035656 0.735971, 
            1.053743 1.086318 0.617801, 1.067881 1.101679 0.610041, 1.077463 1.103734 0.593276, 1.108360 1.138532 0.596774, 
            0.219056 0.401698 1.117731, 0.269752 0.445064 1.112691, 0.286904 0.460118 1.106373, 0.334190 0.497253 1.068697, 
            0.345068 0.508877 1.061892, 0.415237 0.585160 1.095872, 0.419312 0.576495 1.054040, 0.488040 0.617962 0.974268, 
            0.508804 0.640652 0.958631, 0.512469 0.640292 0.940702, 0.515606 0.641672 0.933178, 0.526893 0.652165 0.920858, 
            0.541983 0.666121 0.920684, 0.551682 0.672781 0.917312, 0.564326 0.682357 0.905390, 0.615182 0.732466 0.898413, 
            0.640350 0.753530 0.885628, 0.677346 0.790735 0.899113, 0.719392 0.824462 0.876209, 0.930571 1.017987 0.825107, 
            0.970443 1.061000 0.858853, 0.970620 1.059577 0.851465, 0.950957 1.028850 0.796265, 0.952421 1.028535 0.788306, 
            0.981461 1.043025 0.726609, 0.995260 1.045364 0.676214, 1.008300 1.053323 0.655247, 1.087519 1.115271 0.590903, 
            1.095067 1.123354 0.594880, 1.129492 1.156176 0.587493, 0.176035 0.359036 1.118491, 0.203676 0.385797 1.119895, 
            0.253225 0.430604 1.107751, 0.324406 0.499687 1.071238, 0.338374 0.503257 1.066719, 0.366471 0.539178 1.108573, 
            0.386068 0.557948 1.108632, 0.421401 0.586234 1.082976, 0.419544 0.583533 1.070882, 0.419457 0.578557 1.043095, 
            0.472813 0.615243 0.989312, 0.517477 0.646789 0.928760, 0.609859 0.728696 0.900658, 0.669691 0.784005 0.898038, 
            0.685025 0.797991 0.894833, 0.767155 0.868457 0.857811, 0.786043 0.888830 0.867697, 0.796242 0.897741 0.865815, 
            0.803709 0.904667 0.862722, 0.875755 0.979040 0.880407, 0.908187 1.008654 0.874324, 0.949561 1.045851 0.870041, 
            0.961701 1.057524 0.870287, 0.967472 1.060130 0.858426, 0.946750 1.028031 0.799892, 0.948689 1.029283 0.797094, 
            0.967634 1.036245 0.736456, 0.973988 1.041020 0.732911, 0.983532 1.044971 0.715196, 0.983004 1.041627 0.702040, 
            0.986009 1.043635 0.691028, 0.998122 1.048511 0.666863, 1.031067 1.073169 0.634980, 1.061213 1.097808 0.615432, 
            1.150773 1.158533 0.499525, 0.223260 0.405885 1.114881, 0.292492 0.468748 1.099095, 0.314360 0.484194 1.073665, 
            0.369983 0.545853 1.112696, 0.378767 0.554120 1.112042, 0.418713 0.587724 1.090564, 0.414910 0.576863 1.057089, 
            0.426022 0.582740 1.035023, 0.437556 0.590025 1.009119, 0.452795 0.603952 0.999578, 0.474200 0.616996 0.980041, 
            0.488038 0.627673 0.968231, 0.598514 0.720372 0.907644, 0.604995 0.727707 0.902879, 0.631665 0.748275 0.888816, 
            0.650927 0.766992 0.891189, 0.702997 0.817690 0.888658, 0.712987 0.821511 0.884594, 0.743437 0.849137 0.861501, 
            0.758031 0.862846 0.860294, 0.778397 0.882784 0.862356, 0.879816 0.985168 0.874970, 0.912053 1.011364 0.865358, 
            0.911955 1.011459 0.841072, 0.927806 1.017518 0.823984, 0.955864 1.055074 0.873589, 0.944526 1.028530 0.800836, 
            0.952944 1.024385 0.744261, 0.955389 1.025554 0.739666, 1.009615 1.057999 0.648607, 1.078394 1.111706 0.592377, 
            1.114983 1.146981 0.593553, 1.116987 1.156029 0.590695, 1.140847 1.163420 0.554987, 1.139615 1.159007 0.539995, 
            0.258034 0.441626 1.112433, 0.287081 0.473719 1.134917, 0.316874 0.488507 1.071259, 0.333557 0.506750 1.066329, 
            0.409584 0.581964 1.093134, 0.416908 0.585473 1.076896, 0.414565 0.576831 1.047228, 0.429053 0.585297 1.022186, 
            0.458084 0.610565 0.997085, 0.546262 0.677938 0.916853, 0.554319 0.683102 0.909618, 0.598559 0.722410 0.904762, 
            0.625899 0.745541 0.891565, 0.653232 0.770986 0.888237, 0.662108 0.784147 0.893631, 0.790065 0.897620 0.868115, 
            0.813455 0.920808 0.871132, 0.818524 0.926469 0.875576, 0.881744 0.988406 0.874403, 0.888028 0.992682 0.872311, 
            0.901820 1.006468 0.876829, 0.911722 1.010053 0.846554, 0.929745 1.020957 0.820079, 0.949782 1.050558 0.868399, 
            0.953648 1.054739 0.870627, 0.957194 1.057556 0.868079, 0.960139 1.058675 0.860069, 0.949803 1.031961 0.782078, 
            0.986954 1.045817 0.680839, 0.990445 1.047992 0.676037, 1.043801 1.088081 0.624639, 1.099836 1.135465 0.596136, 
            1.158454 1.166109 0.478075, 0.234531 0.421456 1.114569, 0.284812 0.475845 1.143597, 0.289299 0.471655 1.104257, 
            0.335006 0.511185 1.065434, 0.342844 0.514829 1.059453, 0.359929 0.537488 1.096040, 0.385193 0.562329 1.099097, 
            0.389421 0.566214 1.098343, 0.410524 0.576264 1.051287, 0.463955 0.615236 0.993231, 0.485419 0.630159 0.965503, 
            0.506560 0.645137 0.944417, 0.521685 0.654179 0.920489, 0.562971 0.689364 0.899124, 0.568025 0.694504 0.900525, 
            0.599618 0.725575 0.904379, 0.632857 0.754913 0.892894, 0.644950 0.768208 0.900868, 0.675070 0.799191 0.893124, 
            0.697224 0.816310 0.891905, 0.833279 0.943455 0.877605, 0.865725 0.976670 0.887611, 0.906733 1.016056 0.866654, 
            0.912024 1.013150 0.851285, 0.930591 1.023582 0.817249, 0.932871 1.025353 0.815342, 0.953968 1.056143 0.864265, 
            0.936198 1.027867 0.812237, 0.938758 1.029218 0.807135, 0.976142 1.047127 0.716306, 1.066487 1.108144 0.606224, 
            1.138132 1.157738 0.518205, 1.153106 1.164403 0.482652, 0.213390 0.404218 1.117228, 0.272918 0.466731 1.142885, 
            0.289395 0.477373 1.119102, 0.366099 0.548203 1.107094, 0.374991 0.556633 1.106721, 0.409374 0.585170 1.086441, 
            0.407701 0.577546 1.058521, 0.440859 0.597447 1.003638, 0.473517 0.627635 0.972767, 0.503146 0.645523 0.950111, 
            0.532462 0.668986 0.919742, 0.536123 0.672289 0.918801, 0.550591 0.687784 0.904961, 0.577942 0.706677 0.901715, 
            0.585933 0.715434 0.906849, 0.593289 0.722377 0.906398, 0.613021 0.738120 0.894903, 0.615028 0.741402 0.894939, 
            0.656548 0.779550 0.890741, 0.670272 0.793629 0.895115, 0.686934 0.810073 0.893112, 0.700369 0.823736 0.888011, 
            0.711923 0.833738 0.875840, 0.718815 0.835362 0.870515, 0.728624 0.842500 0.862737, 0.763678 0.874597 0.855986, 
            0.783273 0.895904 0.867818, 0.796243 0.908839 0.870228, 0.846471 0.960605 0.887336, 0.902983 1.011760 0.873718, 
            0.933640 1.027881 0.812545, 0.963704 1.041673 0.733710, 0.972029 1.046394 0.727878, 0.974865 1.044717 0.705005, 
            1.061986 1.107725 0.613011, 1.140368 1.171179 0.553783, 1.142500 1.161480 0.504927, 0.165175 0.360237 1.116038, 
            0.169684 0.363561 1.118301, 0.175726 0.370343 1.116068, 0.220159 0.412456 1.114139, 0.257488 0.449704 1.121172, 
            0.281391 0.479252 1.152090, 0.302172 0.486849 1.086608, 0.349618 0.528488 1.066293, 0.369191 0.553392 1.106193, 
            0.377021 0.559363 1.099127, 0.408051 0.578571 1.050474, 0.425127 0.590643 1.016533, 0.465317 0.619862 0.987778, 
            0.490444 0.634314 0.961247, 0.497478 0.643329 0.953852, 0.514149 0.653419 0.926651, 0.619641 0.746443 0.892680, 
            0.652903 0.779584 0.895832, 0.703787 0.831104 0.883556, 0.712990 0.839803 0.872475, 0.754952 0.871692 0.855677, 
            0.770399 0.884455 0.860623, 0.816185 0.933705 0.885779, 0.824698 0.940715 0.880496, 0.855968 0.972989 0.891361, 
            0.942358 1.033978 0.790746, 0.950559 1.036278 0.765015, 0.945886 1.035484 0.753395, 0.954050 1.033116 0.734858, 
            1.019142 1.076137 0.645454, 1.046507 1.098245 0.626507, 1.136408 1.162030 0.523271, 0.170984 0.368709 1.118297, 
            0.287052 0.485805 1.146110, 0.341221 0.518158 1.055711, 0.362219 0.546677 1.094757, 0.394465 0.577047 1.092462, 
            0.402746 0.584117 1.087587, 0.402784 0.576111 1.053478, 0.491813 0.640410 0.957173, 0.503686 0.649021 0.941448, 
            0.556038 0.693374 0.899066, 0.568901 0.702391 0.899480, 0.606545 0.738078 0.895432, 0.624901 0.754461 0.892379, 
            0.645676 0.777562 0.907287, 0.718733 0.839463 0.870065, 0.790312 0.908431 0.872174, 0.807171 0.928969 0.892578, 
            0.821113 0.940840 0.885743, 0.907168 1.017410 0.858855, 0.907615 1.013855 0.840388, 0.932229 1.030087 0.806415, 
            0.948432 1.038620 0.774067, 0.949007 1.031025 0.736303, 0.969304 1.047472 0.722481, 0.969655 1.044619 0.707693, 
            0.976303 1.048793 0.697544, 0.984452 1.058617 0.676301, 1.067997 1.116149 0.602909, 0.165347 0.365716 1.118195, 
            0.243776 0.440013 1.114609, 0.251325 0.448682 1.119301, 0.267388 0.469965 1.148694, 0.275645 0.479126 1.154520, 
            0.287230 0.482593 1.103827, 0.291634 0.483039 1.094670, 0.349107 0.528939 1.059459, 0.365496 0.552436 1.096975, 
            0.369042 0.555491 1.093297, 0.374437 0.559296 1.085687, 0.419059 0.587459 1.020795, 0.433393 0.598880 1.005763, 
            0.483472 0.635614 0.962501, 0.507851 0.654149 0.935495, 0.515818 0.659480 0.924858, 0.629460 0.763575 0.903157, 
            0.633866 0.768577 0.906794, 0.655872 0.786773 0.893502, 0.666603 0.797152 0.894001, 0.667620 0.803226 0.892437, 
            0.681800 0.810930 0.890437, 0.734989 0.862014 0.858947, 0.761019 0.879653 0.857502, 0.794983 0.916868 0.879319, 
            0.799135 0.924853 0.890548, 0.852313 0.975542 0.891112, 0.862578 0.984495 0.884854, 0.915343 1.020163 0.824095, 
            0.948350 1.039834 0.768817, 0.986729 1.062644 0.674288, 1.000463 1.066521 0.661276, 1.060246 1.114177 0.616923, 
            1.087001 1.135357 0.596385, 0.237927 0.437545 1.117880, 0.282401 0.488190 1.155323, 0.288983 0.486336 1.117517, 
            0.326832 0.512273 1.067493, 0.340481 0.520558 1.047637, 0.364974 0.549308 1.072241, 0.397911 0.577341 1.056042, 
            0.404779 0.581003 1.042540, 0.410800 0.585070 1.034681, 0.450747 0.616169 0.998213, 0.469076 0.628369 0.976676, 
            0.475642 0.632583 0.968207, 0.537878 0.680791 0.914525, 0.584187 0.722369 0.901784, 0.589861 0.727604 0.900874, 
            0.600118 0.736633 0.897092, 0.608374 0.743033 0.890253, 0.731867 0.854476 0.858903, 0.743261 0.865016 0.857205, 
            0.814135 0.940535 0.892813, 0.853973 0.980057 0.889787, 0.867856 0.989049 0.881724, 0.954661 1.043154 0.724358, 
            0.970164 1.049125 0.700574, 1.043111 1.103310 0.629031, 1.106216 1.155732 0.594337, 1.111284 1.160047 0.591849, 
            0.159495 0.363735 1.112495, 0.278602 0.487757 1.157001, 0.293198 0.486943 1.091699, 0.308575 0.503244 1.073781, 
            0.333890 0.518793 1.060670, 0.346444 0.529263 1.050296, 0.379884 0.566529 1.074672, 0.423306 0.595252 1.015143, 
            0.459018 0.625778 0.988488, 0.496088 0.649960 0.945792, 0.527349 0.683303 0.924362, 0.560937 0.701927 0.898944, 
            0.611227 0.747860 0.888731, 0.619645 0.756694 0.891383, 0.752060 0.875492 0.855482, 0.818350 0.946584 0.890915, 
            0.844496 0.971919 0.892345, 0.870325 0.993098 0.877498, 0.873354 0.998640 0.872847, 0.879359 1.006154 0.866780, 
            0.896047 1.015536 0.865792, 0.923487 1.028441 0.803849, 0.936601 1.038207 0.790929, 0.959257 1.045537 0.724368, 
            1.034658 1.097449 0.630435, 1.051053 1.112202 0.626073, 1.061886 1.122940 0.612180, 1.072204 1.127406 0.602699, 
            1.095883 1.148145 0.593770, 1.133457 1.167982 0.518991, 1.135905 1.168314 0.509669, 0.212212 0.418084 1.119283, 
            0.227941 0.433516 1.121032, 0.286536 0.493764 1.140329, 0.287724 0.493029 1.131648, 0.349483 0.534374 1.049260, 
            0.368841 0.557861 1.072252, 0.369657 0.559201 1.069693, 0.389983 0.576439 1.064561, 0.410951 0.589570 1.029384, 
            0.414607 0.590893 1.023839, 0.445719 0.615407 0.997879, 0.467762 0.636066 0.968812, 0.489270 0.649057 0.953359, 
            0.496620 0.654737 0.942214, 0.532909 0.681560 0.918583, 0.550644 0.695246 0.902405, 0.610120 0.748364 0.884736, 
            0.702352 0.838743 0.879800, 0.748521 0.874840 0.856924, 0.803262 0.936224 0.898659, 0.859117 0.987009 0.886174, 
            0.885249 1.008088 0.867936, 0.898741 1.018427 0.856000, 0.902364 1.019699 0.845816, 0.905583 1.018664 0.826729, 
            0.909822 1.022161 0.818280, 0.919161 1.025757 0.813242, 0.943128 1.041844 0.767579, 0.949142 1.042322 0.724990, 
            0.974601 1.055796 0.692596, 1.026026 1.092446 0.634302, 1.078334 1.134672 0.597943, 0.156548 0.366168 1.114371, 
            0.198781 0.408327 1.122413, 0.232098 0.439479 1.118986, 0.249062 0.457635 1.127882, 0.261343 0.473756 1.148126, 
            0.274598 0.487971 1.155206, 0.288229 0.488227 1.095160, 0.303608 0.499028 1.077727, 0.338314 0.524833 1.042841, 
            0.383579 0.573128 1.066384, 0.399435 0.585277 1.040092, 0.419489 0.597210 1.018677, 0.427713 0.604649 1.011938, 
            0.430903 0.612410 1.000616, 0.436399 0.606206 1.001514, 0.521547 0.675235 0.927509, 0.540661 0.689037 0.906676, 
            0.569327 0.713967 0.895046, 0.596340 0.738926 0.890885, 0.626947 0.771886 0.907873, 0.631295 0.776800 0.911358, 
            0.639004 0.785145 0.911881, 0.653684 0.793886 0.891214, 0.689499 0.827130 0.887783, 0.722636 0.854035 0.860928, 
            0.795982 0.933576 0.898015, 0.942472 1.043878 0.768684, 0.939051 1.034385 0.738025, 0.961356 1.046031 0.702459, 
            0.986185 1.070537 0.670835, 1.001643 1.076211 0.655992, 1.104118 1.161643 0.597320, 1.112444 1.166673 0.583693, 
            0.238739 0.448368 1.119486, 0.264736 0.480252 1.151939, 0.284468 0.489065 1.105234, 0.351414 0.540833 1.048151, 
            0.407488 0.591321 1.033389, 0.441350 0.616576 0.998719, 0.457344 0.631841 0.977161, 0.505724 0.663538 0.932256, 
            0.531198 0.685311 0.920154, 0.580123 0.725784 0.890679, 0.650581 0.790840 0.895377, 0.737573 0.868735 0.856287, 
            0.760238 0.893628 0.869551, 0.780838 0.915617 0.880078, 0.820873 0.956129 0.890241, 0.847340 0.981952 0.892508, 
            0.851873 0.988208 0.889163, 0.864109 0.995578 0.881267, 0.875002 1.002818 0.869270, 0.902788 1.029938 0.814060, 
            0.929503 1.039059 0.792651, 0.953492 1.045514 0.715054, 1.052417 1.119984 0.622375, 0.163630 0.380434 1.123163, 
            0.237116 0.449781 1.121998, 0.249409 0.464227 1.134422, 0.290137 0.496806 1.088748, 0.321678 0.529256 1.065238, 
            0.325081 0.530158 1.059484, 0.332436 0.524648 1.045826, 0.344928 0.535702 1.041907, 0.461506 0.634654 0.973131, 
            0.573205 0.722342 0.890860, 0.615740 0.761768 0.888212, 0.634567 0.786142 0.917671, 0.710347 0.848793 0.871843, 
            0.752997 0.887989 0.864952, 0.770423 0.907904 0.879295, 0.812718 0.951004 0.891425, 0.891609 1.019229 0.857636, 
            0.896268 1.022074 0.850152, 0.901094 1.021566 0.824236, 0.917962 1.033964 0.798332, 0.934232 1.044196 0.784241, 
            0.933102 1.036194 0.746308, 0.959990 1.053021 0.700373, 1.012633 1.090120 0.650094, 1.067442 1.133147 0.605477, 
            1.084979 1.147940 0.596238, 0.170512 0.388017 1.119972, 0.229610 0.449523 1.120536, 0.337778 0.530039 1.041880, 
            0.394174 0.584841 1.039819, 0.400909 0.590776 1.037573, 0.424113 0.609099 1.019552, 0.475856 0.646233 0.962089, 
            0.509730 0.671456 0.928704, 0.534735 0.691211 0.907942, 0.564927 0.718337 0.894147, 0.627838 0.783062 0.915881, 
            0.643208 0.794685 0.907684, 0.652356 0.809183 0.880443, 0.696015 0.842809 0.880694, 0.772551 0.912476 0.879809, 
            0.793353 0.940181 0.898100, 0.798232 0.945957 0.893463, 0.901358 1.026065 0.817319, 0.911971 1.036125 0.790935, 
            0.929157 1.037160 0.742606, 0.943327 1.043268 0.728326, 0.953848 1.048724 0.706077, 0.967092 1.059057 0.696064, 
            0.989338 1.074231 0.667693, 0.992023 1.077347 0.663504, 1.002653 1.084439 0.656026, 1.046996 1.118647 0.625008, 
            1.054601 1.129056 0.614532, 0.163697 0.385469 1.121086, 0.185057 0.404684 1.121454, 0.217487 0.436294 1.123333, 
            0.259183 0.480911 1.145911, 0.273268 0.497539 1.148577, 0.277722 0.498920 1.147136, 0.282782 0.500681 1.132847, 
            0.281476 0.491923 1.098033, 0.282767 0.496433 1.091547, 0.294929 0.502407 1.081396, 0.305194 0.513606 1.075076, 
            0.369642 0.568313 1.060942, 0.388961 0.583275 1.044573, 0.450647 0.629589 0.985551, 0.519025 0.682685 0.928273, 
            0.559001 0.714640 0.899020, 0.585129 0.735713 0.880772, 0.594408 0.743886 0.877484, 0.615635 0.766826 0.889644, 
            0.635506 0.791941 0.917902, 0.743700 0.882677 0.858439, 0.757700 0.900563 0.879239, 0.780370 0.924003 0.887310, 
            0.804977 0.949868 0.891225, 0.833477 0.976758 0.896222, 0.845254 0.992642 0.889307, 0.884953 1.015777 0.861738, 
            0.906969 1.032964 0.808258, 0.922869 1.039770 0.791658, 0.931701 1.045600 0.782416, 0.933258 1.042855 0.759855, 
            0.948087 1.049688 0.717638, 0.974373 1.067225 0.690382, 0.981087 1.071499 0.680405, 1.033689 1.110786 0.629107, 
            1.059300 1.131919 0.613436, 0.190555 0.412685 1.122903, 0.201497 0.422537 1.120024, 0.320358 0.525248 1.068744, 
            0.330740 0.530871 1.042818, 0.340394 0.538254 1.036958, 0.363795 0.564154 1.056365, 0.536420 0.696908 0.905776, 
            0.578728 0.732790 0.882872, 0.644264 0.799205 0.897567, 0.663925 0.814447 0.884887, 0.703514 0.852177 0.873062, 
            0.722386 0.865176 0.860644, 0.725082 0.867579 0.859823, 0.746253 0.896384 0.876867, 0.853121 1.002869 0.879416, 
            0.867914 1.011024 0.866287, 0.887117 1.025571 0.854677, 0.893085 1.026335 0.850304, 0.896335 1.024499 0.827369, 
            0.930894 1.045583 0.770801, 0.935600 1.042557 0.732480, 0.993737 1.081900 0.661241, 0.998968 1.086461 0.659176, 
            1.016628 1.099748 0.642404, 1.063808 1.138416 0.612305, 0.157640 0.383483 1.122343, 0.244455 0.469676 1.136698, 
            0.384917 0.583195 1.039662, 0.388845 0.586623 1.038126, 0.418485 0.612186 1.025109, 0.425428 0.616809 1.015729, 
            0.434110 0.620686 0.995179, 0.477883 0.653982 0.958884, 0.482514 0.660105 0.953093, 0.527683 0.693439 0.917222, 
            0.561265 0.720547 0.896156, 0.603103 0.756389 0.874381, 0.613839 0.770162 0.890596, 0.630327 0.794982 0.924478, 
            0.647840 0.801505 0.885024, 0.717699 0.863641 0.863045, 0.719985 0.865407 0.861128, 0.752262 0.911913 0.933511, 
            0.725517 0.870427 0.859849, 0.729372 0.873808 0.858468, 0.738018 0.884841 0.859737, 0.761724 0.910202 0.883586, 
            0.793096 0.944143 0.896044, 0.811908 0.960210 0.892730, 0.840827 0.989869 0.894290, 0.924316 1.036178 0.746098, 
            1.003473 1.093799 0.661960, 1.041183 1.123539 0.621634, 1.102910 1.175461 0.599294, 0.162369 0.390314 1.121786, 
            0.283179 0.502443 1.085153, 0.337841 0.539786 1.034597, 0.374183 0.578384 1.053753, 0.397263 0.597366 1.039334, 
            0.416439 0.614650 1.034370, 0.459280 0.643101 0.972024, 0.465809 0.650808 0.965270, 0.505949 0.677840 0.930112, 
            0.513706 0.685665 0.928295, 0.521665 0.691561 0.923979, 0.552356 0.716569 0.904200, 0.580069 0.738399 0.876761, 
            0.606684 0.765998 0.881805, 0.622400 0.786204 0.915736, 0.683991 0.838302 0.883952, 0.710389 0.864998 0.865660, 
            0.746342 0.910433 0.940995, 0.749187 0.912814 0.940090, 0.753753 0.915518 0.932364, 0.756737 0.917549 0.928567, 
            0.731826 0.878811 0.859484, 0.771419 0.922887 0.888127, 0.779640 0.931144 0.889931, 0.800132 0.951216 0.891446, 
            0.861343 1.006182 0.875251, 0.875188 1.020035 0.862968, 0.899528 1.031019 0.815983, 0.922849 1.039522 0.756869, 
            0.923278 1.036786 0.742282, 0.932818 1.048310 0.729663, 0.946632 1.053645 0.716801, 0.976931 1.075976 0.685873, 
            0.982075 1.080405 0.683581, 0.993269 1.090640 0.681359, 1.007313 1.098432 0.655158, 1.026710 1.111818 0.631140, 
            1.095100 1.170860 0.601377, 0.162177 0.393882 1.119809, 0.241738 0.475717 1.137164, 0.273270 0.502591 1.138943, 
            0.276473 0.502378 1.123739, 0.275959 0.496515 1.098840, 0.288955 0.507507 1.079298, 0.310961 0.524299 1.072322, 
            0.344632 0.548367 1.034481, 0.428417 0.623697 0.996803, 0.446844 0.637999 0.978227, 0.493921 0.671064 0.940830, 
            0.513610 0.693773 0.927096, 0.593385 0.750778 0.873175, 0.626482 0.794592 0.925270, 0.631574 0.798096 0.918918, 
            0.638524 0.801036 0.901703, 0.641472 0.801281 0.889759, 0.697469 0.853098 0.874695, 0.756261 0.919822 0.929944, 
            0.757217 0.918733 0.920656, 0.880670 1.025894 0.859454, 0.885072 1.031771 0.854078, 0.896559 1.031396 0.824624, 
            0.916434 1.041275 0.782221, 0.917011 1.040458 0.775872, 1.003062 1.101840 0.677804, 0.209872 0.440619 1.121720, 
            0.220221 0.450417 1.121222, 0.234348 0.466803 1.134500, 0.276592 0.497970 1.091530, 0.298357 0.518173 1.076299, 
            0.303828 0.522703 1.072938, 0.322284 0.534612 1.048533, 0.363957 0.572296 1.048425, 0.393265 0.598202 1.038469, 
            0.425970 0.623868 1.000968, 0.441460 0.627246 0.990663, 0.508573 0.685353 0.930811, 0.523108 0.696566 0.921872, 
            0.539421 0.709364 0.905239, 0.627688 0.797764 0.923381, 0.638064 0.803346 0.891895, 0.660411 0.819544 0.879141, 
            0.677518 0.835054 0.882621, 0.751525 0.908882 0.889000, 0.889103 1.031568 0.847264, 0.903722 1.036845 0.806857, 
            0.918308 1.042073 0.766366, 0.922443 1.042834 0.737731, 0.959030 1.071328 0.702469, 0.970797 1.076106 0.691216, 
            0.993159 1.096539 0.686707, 1.007141 1.107815 0.670797, 1.020192 1.118694 0.634997, 0.166932 0.401265 1.118580, 
            0.188578 0.422303 1.120055, 0.321796 0.538458 1.038048, 0.348277 0.556583 1.033915, 0.375564 0.584804 1.031482, 
            0.474862 0.662401 0.954453, 0.482436 0.667489 0.949652, 0.486334 0.669834 0.946312, 0.591412 0.754987 0.874795, 
            0.596809 0.759944 0.872029, 0.622077 0.793963 0.919418, 0.641629 0.806024 0.881076, 0.689589 0.854051 0.877761, 
            0.739494 0.911416 0.942897, 0.754573 0.914006 0.887986, 0.765414 0.924553 0.888772, 0.781666 0.940780 0.891885, 
            0.831367 0.990054 0.899771, 0.866085 1.016405 0.864378, 0.899782 1.038972 0.822958, 0.905123 1.037773 0.793698, 
            0.905955 1.043025 0.788261, 0.911985 1.042000 0.781306, 0.913315 1.037551 0.754003, 0.950780 1.071350 0.717361, 
            0.985171 1.092513 0.692251, 1.003212 1.107160 0.680058, 1.012506 1.109494 0.649669, 1.037877 1.127723 0.621594, 
            1.066140 1.152887 0.612839, 1.102834 1.184088 0.594658, 0.153177 0.391017 1.120865, 0.271921 0.502946 1.084570, 
            0.280024 0.504170 1.082557, 0.313939 0.532041 1.067839, 0.321543 0.537622 1.053400, 0.326567 0.541998 1.033650, 
            0.459677 0.651566 0.968567, 0.541746 0.716820 0.905435, 0.583646 0.750636 0.873937, 0.623233 0.797059 0.917398, 
            0.683888 0.846888 0.879246, 0.706097 0.865393 0.866483, 0.707302 0.866393 0.865730, 0.739171 0.913957 0.944872, 
            0.745759 0.929042 0.951515, 0.757372 0.924679 0.913808, 0.755643 0.918665 0.893594, 0.761523 0.924092 0.890505, 
            0.789641 0.950357 0.888307, 0.849365 1.010707 0.878213, 0.908006 1.046320 0.786590, 0.913474 1.037406 0.743691, 
            0.930957 1.053148 0.729037, 1.028053 1.121211 0.627835, 1.055522 1.146560 0.619381, 0.173565 0.411578 1.116639, 
            0.217677 0.455649 1.123040, 0.233973 0.474483 1.138047, 0.247495 0.487410 1.137972, 0.265155 0.502390 1.129053, 
            0.265880 0.496718 1.099534, 0.286851 0.514805 1.076742, 0.313259 0.541790 1.059502, 0.331747 0.545152 1.031784, 
            0.339772 0.554146 1.029641, 0.375862 0.586703 1.030205, 0.407363 0.621477 1.045778, 0.413820 0.624986 1.037700, 
            0.423715 0.629859 1.016385, 0.430950 0.631539 0.992062, 0.437450 0.636318 0.983352, 0.446729 0.648640 0.974525, 
            0.528153 0.710654 0.927496, 0.537591 0.715681 0.908919, 0.558899 0.732909 0.890182, 0.568952 0.739626 0.880760, 
            0.585565 0.755091 0.876456, 0.604789 0.776880 0.888453, 0.630241 0.803120 0.903154, 0.632876 0.802889 0.890392, 
            0.643228 0.810152 0.878122, 0.700008 0.861562 0.870995, 0.702437 0.866551 0.866717, 0.772193 0.935838 0.888526, 
            0.799956 0.962783 0.890245, 0.818920 0.983131 0.900431, 0.831732 0.998560 0.899731, 0.838890 0.999312 0.891767, 
            0.854297 1.012186 0.873327, 0.903924 1.041169 0.792278, 0.908878 1.041075 0.769860, 0.909448 1.037708 0.751715, 
            0.922720 1.045535 0.735369, 1.074799 1.164489 0.605716, 1.097611 1.185803 0.599224, 0.201078 0.441079 1.117911, 
            0.209088 0.449016 1.119165, 0.268287 0.499174 1.088996, 0.347972 0.562677 1.029792, 0.401319 0.617490 1.047182, 
            0.436010 0.641151 0.980515, 0.492933 0.683031 0.944486, 0.530925 0.715358 0.925764, 0.586350 0.760666 0.875392, 
            0.596592 0.767723 0.877124, 0.621932 0.798607 0.907862, 0.646892 0.815924 0.876054, 0.650984 0.819889 0.877607, 
            0.732694 0.911875 0.941472, 0.750488 0.929599 0.944680, 0.766967 0.933753 0.889677, 0.854541 1.017308 0.865538, 
            0.886070 1.038242 0.846698, 0.897416 1.045577 0.828312, 0.902832 1.048469 0.819731, 0.901820 1.046084 0.813165, 
            0.912542 1.040360 0.739042, 0.934604 1.058642 0.725897, 0.958400 1.079144 0.706985, 0.970844 1.086614 0.694755, 
            0.979442 1.096738 0.698018, 1.002439 1.113454 0.678983, 1.014496 1.122983 0.667848, 1.016473 1.118691 0.640979, 
            1.084784 1.175919 0.603159, 0.151975 0.399533 1.120176, 0.213418 0.458227 1.120370, 0.236520 0.481879 1.138546, 
            0.257728 0.499710 1.127101, 0.290671 0.523154 1.075533, 0.343046 0.559306 1.027066, 0.356212 0.573997 1.034465, 
            0.361589 0.578781 1.032780, 0.377958 0.594339 1.032274, 0.415513 0.630237 1.032044, 0.426534 0.634380 0.995750, 
            0.449938 0.650829 0.973759, 0.461654 0.660984 0.963579, 0.466728 0.666386 0.955669, 0.516229 0.704528 0.929523, 
            0.592027 0.765512 0.875890, 0.600917 0.776032 0.885795, 0.607998 0.784437 0.885861, 0.633830 0.806858 0.882369, 
            0.655125 0.825828 0.875517, 0.692558 0.861596 0.874966, 0.698253 0.865960 0.870189, 0.729128 0.911925 0.946282, 
            0.736050 0.920006 0.953038, 0.757700 0.928348 0.895631, 0.770646 0.942254 0.887013, 0.821986 0.991315 0.902282, 
            0.841920 1.004069 0.885102, 0.865570 1.036024 0.858202, 0.873278 1.031151 0.859348, 0.889139 1.041704 0.837886, 
            0.907299 1.058291 0.834198, 0.903439 1.049037 0.808426, 0.908844 1.041162 0.747923, 0.916711 1.046342 0.737026, 
            0.984848 1.102459 0.694826, 1.057015 1.154084 0.619277, 0.207388 0.452498 1.120367, 0.247420 0.493853 1.134448, 
            0.251411 0.499543 1.128496, 0.257325 0.497049 1.105309, 0.281277 0.513970 1.077461, 0.331049 0.551495 1.030562, 
            0.499770 0.694404 0.944390, 0.510922 0.702884 0.934209, 0.541248 0.725255 0.903349, 0.548993 0.730598 0.897360, 
            0.573316 0.750273 0.877032, 0.580623 0.757143 0.876454, 0.604224 0.781997 0.886952, 0.620003 0.800047 0.900613, 
            0.680425 0.861360 0.875203, 0.720874 0.906752 0.947693, 0.727343 0.915074 0.957998, 0.738044 0.925223 0.957129, 
            0.762720 0.935125 0.886933, 0.775511 0.945743 0.885996, 0.880062 1.038741 0.852980, 0.913500 1.067359 0.837479, 
            0.903769 1.050877 0.804251, 0.908185 1.049966 0.780430, 0.988468 1.108050 0.689378, 1.007234 1.122572 0.677489, 
            1.012716 1.126668 0.672153, 0.155340 0.403610 1.118132, 0.224288 0.474437 1.135842, 0.242109 0.491550 1.134080, 
            0.255161 0.500338 1.075019, 0.273871 0.509135 1.076672, 0.315199 0.540604 1.039165, 0.406956 0.630532 1.042751, 
            0.429714 0.640658 0.984303, 0.451152 0.660733 0.970647, 0.462659 0.664755 0.960374, 0.505805 0.701527 0.939386, 
            0.601931 0.781545 0.883790, 0.613083 0.794689 0.894566, 0.619156 0.799252 0.889443, 0.653126 0.828854 0.875938, 
            0.679526 0.854576 0.878033, 0.688789 0.862724 0.874702, 0.727855 0.919546 0.964788, 0.732775 0.923636 0.961913, 
            0.754657 0.939104 0.936520, 0.758099 0.937559 0.914084, 0.759175 0.933267 0.889406, 0.782172 0.953816 0.882625, 
            0.876592 1.038066 0.855070, 0.886283 1.045968 0.847850, 0.917478 1.073896 0.838890, 0.903407 1.051666 0.798272, 
            0.907748 1.048273 0.751552, 0.920226 1.054361 0.736122, 0.943495 1.073630 0.722198, 0.997700 1.118672 0.681819, 
            1.040361 1.145459 0.625344, 1.084905 1.184200 0.604823, 0.176957 0.427836 1.114901, 0.257003 0.496697 1.082619, 
            0.304299 0.532679 1.070522, 0.317587 0.547801 1.029709, 0.338378 0.561922 1.023896, 0.362005 0.585122 1.026610, 
            0.401122 0.626781 1.046159, 0.412058 0.632428 1.036806, 0.417612 0.638288 1.026335, 0.423423 0.640346 1.010081, 
            0.482484 0.683517 0.948139, 0.552971 0.738972 0.892436, 0.555489 0.746069 0.885358, 0.570822 0.759574 0.879945, 
            0.607637 0.790429 0.885022, 0.620146 0.802096 0.886991, 0.632299 0.812094 0.879416, 0.722538 0.917039 0.965518, 
            0.791651 0.966173 0.886602, 0.830247 1.005344 0.896938, 0.861232 1.027024 0.859945, 0.909542 1.071642 0.852422, 
            0.917936 1.077624 0.842901, 0.918021 1.076060 0.835271, 0.903411 1.053011 0.793248, 0.908330 1.046937 0.743255, 
            1.016514 1.136477 0.662571, 1.016509 1.128336 0.640564, 1.062077 1.166246 0.614111, 0.145998 0.400488 1.117939, 
            0.165294 0.417954 1.113286, 0.250208 0.499565 1.114832, 0.262040 0.502303 1.075013, 0.276786 0.516242 1.074202, 
            0.285861 0.524597 1.074767, 0.303798 0.540352 1.066111, 0.315174 0.544091 1.032956, 0.322388 0.549971 1.028208, 
            0.364332 0.592081 1.027037, 0.494583 0.697132 0.947129, 0.544281 0.735573 0.904003, 0.585023 0.768816 0.874426, 
            0.610913 0.795332 0.885362, 0.640565 0.825482 0.875638, 0.660919 0.840834 0.874409, 0.667068 0.846666 0.874794, 
            0.671675 0.851250 0.874972, 0.718456 0.915890 0.966171, 0.737680 0.931264 0.957855, 0.751848 0.942593 0.942680, 
            0.756266 0.944226 0.930644, 0.759285 0.942082 0.887630, 0.850413 1.021194 0.866010, 0.900456 1.065950 0.855106, 
            0.903738 1.054848 0.789067, 0.911034 1.051539 0.741345, 0.934212 1.072363 0.735035, 0.943092 1.079082 0.726780, 
            1.003366 1.126639 0.679782, 1.093467 1.194961 0.596697, 0.194040 0.454867 1.114190, 0.209465 0.464398 1.121347, 
            0.230011 0.487150 1.135659, 0.295460 0.538377 1.070632, 0.344115 0.571624 1.020933, 0.369621 0.598527 1.032474, 
            0.378106 0.608880 1.042820, 0.381301 0.612042 1.043299, 0.589652 0.775372 0.875930, 0.596718 0.783569 0.882577, 
            0.604778 0.791582 0.883960, 0.618118 0.803974 0.880768, 0.636852 0.818876 0.876536, 0.659468 0.841670 0.873485, 
            0.687265 0.883054 0.941998, 0.688328 0.882128 0.932990, 0.668212 0.850714 0.876612, 0.727093 0.927486 0.971252, 
            0.752446 0.944841 0.939205, 0.759272 0.949286 0.929521, 0.763745 0.952696 0.925479, 0.766609 0.953661 0.917242, 
            0.761023 0.943784 0.885817, 0.770304 0.949961 0.883688, 0.855094 1.027852 0.859775, 0.905581 1.074229 0.859507, 
            0.917613 1.079811 0.831988, 0.906959 1.056847 0.772797, 0.947377 1.084392 0.721138, 1.027786 1.142221 0.632413, 
            1.037813 1.153312 0.625613, 1.048842 1.159822 0.620572, 1.054313 1.164749 0.619134, 0.152231 0.410965 1.117936, 
            0.172997 0.430644 1.115450, 0.232357 0.495268 1.131975, 0.242782 0.499428 1.124662, 0.328304 0.559535 1.025101, 
            0.388728 0.622125 1.045849, 0.465873 0.679224 0.953804, 0.495741 0.706995 0.943181, 0.532838 0.731872 0.915137, 
            0.561016 0.751825 0.882602, 0.623664 0.811864 0.878723, 0.628281 0.815578 0.880105, 0.653250 0.837786 0.871825, 
            0.685027 0.883649 0.943100, 0.687577 0.886561 0.945629, 0.690615 0.886943 0.933920, 0.669862 0.854561 0.875880, 
            0.675437 0.859646 0.874713, 0.715705 0.919141 0.971858, 0.720449 0.923810 0.972450, 0.732253 0.934125 0.967892, 
            0.755217 0.949543 0.937467, 0.781401 0.963081 0.884030, 0.824699 1.005935 0.899662, 0.842898 1.019621 0.875652, 
            0.870665 1.042834 0.857657, 0.879878 1.052601 0.862050, 0.888426 1.060509 0.860782, 0.913068 1.082711 0.854363, 
            0.918078 1.086091 0.847797, 0.901990 1.058202 0.790045, 0.984436 1.115794 0.691023, 1.013687 1.142265 0.667283, 
            1.015669 1.141077 0.654082, 1.055781 1.171489 0.615499, 0.152607 0.413701 1.116140, 0.188640 0.448132 1.115868, 
            0.238624 0.498682 1.128415, 0.276538 0.523270 1.074154, 0.351551 0.583907 1.022399, 0.411546 0.646763 1.028577, 
            0.417552 0.646941 1.021744, 0.423665 0.646069 0.990570, 0.502178 0.709394 0.940353, 0.582266 0.774296 0.876000, 
            0.594821 0.785905 0.879339, 0.608686 0.800349 0.881739, 0.637873 0.827463 0.876048, 0.653731 0.840702 0.871970, 
            0.691032 0.891828 0.932848, 0.669860 0.856744 0.874766, 0.673318 0.860304 0.875929, 0.711439 0.917385 0.971405, 
            0.766654 0.958948 0.919068, 0.766614 0.957193 0.911111, 0.811961 0.999003 0.903714, 0.829660 1.012349 0.887045, 
            0.898497 1.072917 0.862376, 0.918287 1.086053 0.835454, 0.902170 1.060716 0.789502, 0.909019 1.063501 0.772024, 
            0.944833 1.092519 0.747624, 0.948782 1.095132 0.742215, 0.952206 1.091868 0.711882, 0.972536 1.109212 0.702073, 
            1.017267 1.139076 0.642029, 1.071326 1.184810 0.614161, 0.244627 0.496420 1.078914, 0.254264 0.503727 1.070835, 
            0.296056 0.545694 1.063379, 0.304479 0.547589 1.051671, 0.306415 0.546298 1.037090, 0.314984 0.555407 1.027199, 
            0.334737 0.571626 1.016342, 0.345541 0.579501 1.017398, 0.363437 0.599074 1.028726, 0.372078 0.611945 1.045003, 
            0.420303 0.649073 1.008178, 0.438492 0.659775 0.977079, 0.445951 0.665939 0.971832, 0.452753 0.670438 0.963226, 
            0.545376 0.745980 0.902422, 0.632239 0.823813 0.876941, 0.676639 0.878545 0.934521, 0.679769 0.890887 0.946285, 
            0.690523 0.893715 0.943240, 0.691886 0.892399 0.931089, 0.711497 0.920506 0.974373, 0.733125 0.938974 0.964021, 
            0.736601 0.937453 0.955502, 0.745907 0.947390 0.946311, 0.758563 0.956459 0.932196, 0.766178 0.953635 0.885307, 
            0.771914 0.958964 0.884560, 0.804280 0.993750 0.902208, 0.842248 1.025049 0.871862, 0.919218 1.091347 0.844625, 
            0.918079 1.087923 0.833802, 0.912004 1.065395 0.753010, 0.914913 1.066175 0.747021, 0.921477 1.071916 0.744508, 
            0.957323 1.098441 0.708410, 1.007493 1.141605 0.672659, 0.158197 0.423179 1.112792, 0.194941 0.458691 1.114374, 
            0.218782 0.484758 1.129426, 0.242086 0.503233 1.111667, 0.261505 0.512418 1.068072, 0.285427 0.536914 1.075482, 
            0.403241 0.643072 1.033506, 0.511238 0.723389 0.937938, 0.534534 0.740160 0.912306, 0.580812 0.780469 0.874641, 
            0.594652 0.790865 0.880605, 0.609169 0.804456 0.879195, 0.648391 0.840346 0.871532, 0.686257 0.892806 0.946712, 
            0.689500 0.893829 0.933017, 0.709227 0.920935 0.975196, 0.747406 0.952204 0.943619, 0.764601 0.962740 0.923275, 
            0.765304 0.960055 0.894196, 0.771660 0.966378 0.888051, 0.856102 1.036576 0.859544, 0.900544 1.063462 0.786969, 
            0.906518 1.067460 0.778990, 0.942394 1.095724 0.750824, 0.949828 1.096012 0.719167, 0.988836 1.127125 0.683754, 
            1.025133 1.149474 0.632840, 1.071009 1.189329 0.613671, 1.081418 1.196896 0.602924, 0.142593 0.411815 1.118110, 
            0.383434 0.626210 1.043313, 0.390312 0.632601 1.042398, 0.398347 0.643137 1.032856, 0.460566 0.688917 0.951764, 
            0.556620 0.758200 0.883378, 0.615872 0.813441 0.879859, 0.634024 0.829864 0.875883, 0.642651 0.837197 0.871161, 
            0.689122 0.899157 0.943064, 0.714206 0.928993 0.979218, 0.718209 0.933382 0.981803, 0.816322 1.009646 0.899979, 
            0.832114 1.017804 0.881224, 0.835693 1.026344 0.873826, 0.910238 1.090540 0.858252, 0.917439 1.092288 0.833971, 
            0.900472 1.065539 0.785672, 0.931141 1.087585 0.751783, 0.946224 1.101190 0.747924, 0.950270 1.101410 0.730989, 
            0.960021 1.106913 0.713228, 0.977728 1.124281 0.691917, 1.032924 1.159170 0.625215, 1.037920 1.161774 0.621882, 
            1.045532 1.168261 0.618174, 0.232474 0.501466 1.123647, 0.290582 0.546084 1.067335, 0.302285 0.549864 1.032791, 
            0.305131 0.550903 1.030413, 0.322024 0.565564 1.023421, 0.350711 0.593067 1.023625, 0.432529 0.662353 0.981763, 
            0.458074 0.684009 0.956685, 0.493703 0.714126 0.942192, 0.599210 0.802560 0.881141, 0.615689 0.816670 0.877762, 
            0.628959 0.827892 0.877539, 0.646164 0.843027 0.871360, 0.672292 0.884582 0.938275, 0.706899 0.924309 0.978686, 
            0.723893 0.939971 0.975883, 0.742168 0.953689 0.944559, 0.766568 0.966925 0.910028, 0.767982 0.963781 0.890611, 
            0.790927 0.986791 0.895472, 0.843248 1.031763 0.866293, 0.864216 1.049891 0.862780, 0.878320 1.064549 0.868147, 
            0.903404 1.088269 0.866807, 0.913175 1.094649 0.853023, 0.917482 1.096113 0.840697, 0.915911 1.080177 0.773782, 
            0.933788 1.092947 0.753650, 0.947968 1.104332 0.743509, 0.953690 1.104720 0.717678, 1.005346 1.149681 0.669411, 
            1.015705 1.147986 0.645298, 0.207733 0.478759 1.116920, 0.223243 0.495553 1.125952, 0.244876 0.513904 1.068553, 
            0.329384 0.571427 1.017580, 0.348246 0.599448 1.020682, 0.373457 0.622195 1.046490, 0.381944 0.631679 1.042959, 
            0.391491 0.640589 1.037364, 0.424069 0.657611 0.986078, 0.465628 0.690227 0.948873, 0.470866 0.694003 0.947126, 
            0.505830 0.726809 0.944066, 0.547139 0.765336 0.887166, 0.589867 0.795594 0.879069, 0.592432 0.797910 0.878307, 
            0.600863 0.804319 0.881693, 0.603444 0.806548 0.880571, 0.636442 0.836401 0.872343, 0.640825 0.840488 0.872035, 
            0.643506 0.842868 0.871174, 0.669874 0.882089 0.936002, 0.682317 0.900520 0.945493, 0.713665 0.935930 0.991295, 
            0.752002 0.961159 0.938135, 0.802744 1.001854 0.901620, 0.818558 1.015721 0.895739, 0.893626 1.081525 0.867686, 
            0.896069 1.084465 0.869787, 0.910122 1.098496 0.865269, 0.924561 1.087039 0.755965, 0.965588 1.117643 0.711135, 
            0.972189 1.120460 0.699550, 1.009294 1.148454 0.663042, 1.019377 1.152364 0.638059, 0.195893 0.467374 1.110500, 
            0.234464 0.505474 1.110913, 0.234152 0.499072 1.082615, 0.235793 0.500241 1.077735, 0.262552 0.522751 1.066366, 
            0.275577 0.536617 1.072846, 0.333697 0.579205 1.012377, 0.409303 0.654295 1.024991, 0.417555 0.655825 0.995466, 
            0.540422 0.757526 0.901068, 0.556187 0.764022 0.881878, 0.596774 0.802833 0.881702, 0.670531 0.914063 1.070096, 
            0.671671 0.914949 1.069143, 0.601299 0.807168 0.881721, 0.602380 0.807964 0.880614, 0.638502 0.840837 0.872722, 
            0.666340 0.882291 0.941382, 0.668642 0.884090 0.939519, 0.708652 0.933885 0.992818, 0.715366 0.940558 0.992362, 
            0.758768 0.963327 0.929220, 0.781315 0.982484 0.895674, 0.797189 0.998137 0.897803, 0.827590 1.024430 0.878273, 
            0.847209 1.038581 0.863331, 0.871186 1.063159 0.870882, 0.909246 1.103952 0.883536, 0.919557 1.087548 0.769290, 
            1.010646 1.149752 0.653448, 1.067680 1.195879 0.611226, 0.148893 0.426745 1.114398, 0.157300 0.433711 1.112650, 
            0.172442 0.448979 1.112981, 0.174809 0.450883 1.111303, 0.228888 0.503421 1.114896, 0.251483 0.512329 1.067892, 
            0.282909 0.545709 1.071223, 0.309579 0.560833 1.022980, 0.338361 0.585938 1.011651, 0.385087 0.639651 1.039221, 
            0.391025 0.644619 1.033103, 0.402439 0.651130 1.029539, 0.412266 0.656748 1.011975, 0.447475 0.684664 0.964870, 
            0.536065 0.755181 0.906793, 0.571831 0.780665 0.878373, 0.576518 0.784808 0.876819, 0.585906 0.794431 0.879737, 
            0.654848 0.898346 1.055579, 0.659040 0.902176 1.054731, 0.668379 0.914673 1.071229, 0.671970 0.916742 1.064887, 
            0.671600 0.915334 1.059998, 0.605640 0.813410 0.880153, 0.610033 0.817545 0.879829, 0.621016 0.827459 0.877057, 
            0.626575 0.832541 0.875798, 0.634607 0.839644 0.873234, 0.668153 0.887138 0.944778, 0.674067 0.893678 0.948643, 
            0.681746 0.901113 0.949036, 0.720845 0.946977 0.988166, 0.758781 0.969905 0.926110, 0.764785 0.973101 0.914284, 
            0.773858 0.977686 0.896426, 0.805927 1.009368 0.899848, 0.817935 1.019146 0.891895, 0.852676 1.046533 0.864697, 
            0.866581 1.061735 0.873471, 0.911991 1.101100 0.854461, 0.913893 1.098909 0.835863, 0.897598 1.073302 0.789448, 
            0.949238 1.110278 0.731714, 0.949941 1.119639 0.717514, 0.137084 0.420165 1.120448, 0.173717 0.454289 1.110137, 
            0.294165 0.553991 1.048425, 0.299590 0.554491 1.028159, 0.375132 0.630452 1.043605, 0.398497 0.651702 1.028135, 
            0.520847 0.750033 0.928186, 0.525831 0.751018 0.917927, 0.569509 0.781015 0.879060, 0.641341 0.889306 1.062390, 
            0.651882 0.898708 1.059302, 0.665298 0.914718 1.073866, 0.672698 0.918341 1.057825, 0.669052 0.911107 1.040465, 
            0.609421 0.819647 0.881050, 0.610529 0.820484 0.880013, 0.653940 0.877122 0.949961, 0.662057 0.885236 0.951554, 
            0.666070 0.887947 0.946314, 0.696375 0.933219 1.021336, 0.696270 0.930450 1.009355, 0.675819 0.897680 0.948177, 
            0.696115 0.925133 0.985393, 0.725144 0.950616 0.974711, 0.768820 0.977183 0.904063, 0.859281 1.056216 0.869033, 
            0.906821 1.105592 0.886987, 0.912973 1.109858 0.879469, 0.897914 1.075967 0.789161, 0.924126 1.095885 0.759073, 
            0.925584 1.097936 0.757510, 0.936972 1.105680 0.753588, 0.942726 1.109968 0.748851, 0.993854 1.143848 0.678114, 
            1.001258 1.147215 0.672995, 1.007612 1.153746 0.662949, 1.011680 1.154000 0.646072, 1.033990 1.169272 0.617869, 
            1.030093 1.174815 0.613162, 0.184198 0.465689 1.105806, 0.204075 0.483637 1.110797, 0.227338 0.500356 1.085078, 
            0.275993 0.543806 1.070603, 0.361575 0.620504 1.046407, 0.373212 0.633548 1.044499, 0.405115 0.658838 1.020889, 
            0.412823 0.661119 1.007282, 0.454643 0.689733 0.956646, 0.459426 0.694476 0.946391, 0.485626 0.716705 0.941913, 
            0.502454 0.733808 0.946530, 0.512931 0.742108 0.938514, 0.562634 0.776989 0.879657, 0.563926 0.778105 0.879100, 
            0.636421 0.887418 1.064204, 0.641112 0.892006 1.064657, 0.655474 0.907056 1.070698, 0.658773 0.910375 1.071446, 
            0.668243 0.919685 1.072584, 0.671218 0.921665 1.068561, 0.670056 0.914819 1.041975, 0.671742 0.915686 1.038517, 
            0.612589 0.824954 0.880350, 0.616381 0.828175 0.878458, 0.659613 0.886179 0.957081, 0.664382 0.890108 0.952582, 
            0.693302 0.933206 1.024064, 0.694790 0.934947 1.024555, 0.699850 0.937228 1.013654, 0.713837 0.950402 0.992522, 
            0.734063 0.957038 0.953668, 0.784038 0.992332 0.895521, 0.825341 1.031610 0.875071, 0.827709 1.036034 0.869590, 
            0.836442 1.035388 0.867211, 0.853237 1.052604 0.867869, 0.878824 1.080477 0.883547, 0.891039 1.090570 0.876135, 
            0.909135 1.110447 0.887985, 0.909111 1.097512 0.825459, 0.944151 1.112848 0.743716, 0.961756 1.131305 0.707236, 
            1.007606 1.155075 0.657897, 1.015833 1.159110 0.640088, 1.020932 1.171287 0.633973, 0.147558 0.433990 1.113893, 
            0.173978 0.457023 1.109733, 0.190536 0.472023 1.105795, 0.219102 0.499199 1.099418, 0.245436 0.523084 1.067760, 
            0.292008 0.556163 1.033640, 0.305845 0.565728 1.019467, 0.344483 0.600951 1.020361, 0.435936 0.680446 0.976744, 
            0.494124 0.728418 0.947260, 0.530863 0.754835 0.910276, 0.559995 0.776858 0.879519, 0.561470 0.778252 0.879438, 
            0.634098 0.887768 1.064891, 0.672115 0.918439 1.038380, 0.672787 0.917767 1.032282, 0.615669 0.830111 0.879388, 
            0.619800 0.833863 0.878412, 0.652999 0.883464 0.961054, 0.660558 0.889869 0.957204, 0.691528 0.934390 1.026181, 
            0.700437 0.941153 1.018003, 0.700925 0.937660 0.999643, 0.738272 0.961386 0.943903, 0.771398 0.989366 0.899788, 
            0.854827 1.058053 0.874832, 0.897210 1.101285 0.887189, 0.911924 1.114330 0.882369, 0.910469 1.102804 0.835386, 
            0.920295 1.096565 0.762851, 0.976482 1.141360 0.687426, 1.009655 1.158682 0.654280, 1.020136 1.164446 0.634492, 
            1.040197 1.178841 0.612205, 0.200880 0.483999 1.104174, 0.208073 0.491416 1.103686, 0.213165 0.495893 1.104797, 
            0.225451 0.503412 1.078220, 0.232255 0.505530 1.074353, 0.260593 0.532397 1.063565, 0.281190 0.551840 1.062304, 
            0.387322 0.649232 1.029771, 0.392723 0.659521 1.026196, 0.416856 0.666538 0.992024, 0.522678 0.753670 0.926376, 
            0.540100 0.764054 0.897206, 0.559166 0.778630 0.880173, 0.632095 0.888613 1.066420, 0.654131 0.913704 1.076395, 
            0.662514 0.919584 1.075057, 0.670372 0.920998 1.045351, 0.672897 0.920962 1.035248, 0.675251 0.920371 1.023646, 
            0.654978 0.887810 0.961178, 0.658780 0.891099 0.959469, 0.686278 0.931985 1.027088, 0.701860 0.942615 1.000653, 
            0.732389 0.959714 0.951013, 0.739770 0.972547 0.939248, 0.751109 0.976042 0.924875, 0.756894 0.976627 0.920681, 
            0.780917 0.994502 0.896944, 0.817661 1.027473 0.886746, 0.913096 1.115756 0.872536, 0.908175 1.093036 0.789034, 
            0.917818 1.099222 0.774917, 0.935832 1.113417 0.750359, 0.963722 1.136318 0.698021, 0.153560 0.442954 1.109337, 
            0.250510 0.526442 1.064122, 0.301350 0.561859 1.023680, 0.313687 0.578359 1.009195, 0.362257 0.629522 1.047489, 
            0.405451 0.664315 1.015552, 0.441566 0.688040 0.969675, 0.491609 0.736405 0.954149, 0.504980 0.743357 0.945863, 
            0.524669 0.758880 0.930457, 0.535586 0.763222 0.901224, 0.541478 0.769313 0.894083, 0.555857 0.778328 0.882216, 
            0.627918 0.887192 1.066569, 0.630817 0.890540 1.069821, 0.648245 0.908556 1.076005, 0.669945 0.925441 1.057989, 
            0.680359 0.929152 1.028507, 0.684557 0.933250 1.029345, 0.701967 0.944538 0.997711, 0.723991 0.957606 0.967268, 
            0.775584 0.991970 0.897633, 0.792767 1.007920 0.895324, 0.820159 1.030523 0.882593, 0.828477 1.040362 0.868771, 
            0.872055 1.085216 0.901832, 0.881605 1.091260 0.887472, 0.890974 1.100416 0.888343, 0.955001 1.123965 0.715737, 
            0.987878 1.147744 0.677727, 0.999601 1.157090 0.669032, 1.000402 1.159546 0.668464, 1.047314 1.190639 0.612838, 
            1.062722 1.203892 0.605902, 0.130876 0.425183 1.119656, 0.173439 0.465805 1.103834, 0.211762 0.497676 1.097941, 
            0.217078 0.500284 1.085300, 0.292136 0.560143 1.029737, 0.294708 0.565361 1.023594, 0.327492 0.589311 1.008066, 
            0.336175 0.599820 1.011214, 0.356548 0.624995 1.044568, 0.417858 0.672603 0.985799, 0.424278 0.681587 0.980386, 
            0.442840 0.695190 0.957840, 0.452215 0.695849 0.948515, 0.475182 0.716353 0.941655, 0.509720 0.751232 0.946256, 
            0.528546 0.762145 0.916804, 0.543951 0.771675 0.893024, 0.553244 0.778266 0.882297, 0.663637 0.925409 1.072695, 
            0.671054 0.924231 1.036213, 0.673956 0.926600 1.030643, 0.690363 0.942699 1.028179, 0.699309 0.946871 1.013730, 
            0.719077 0.955552 0.988056, 0.719326 0.959477 0.985404, 0.745776 0.973419 0.932660, 0.825578 1.039778 0.871360, 
            0.842772 1.052219 0.867555, 0.857600 1.073058 0.898367, 0.865839 1.083036 0.908070, 0.894164 1.106602 0.891626, 
            0.902301 1.116462 0.892572, 0.895485 1.087439 0.796915, 0.919846 1.103288 0.762282, 0.945582 1.119530 0.723379, 
            0.969725 1.135895 0.692105, 1.025095 1.176633 0.626775, 0.147322 0.442169 1.111427, 0.188061 0.477852 1.098831, 
            0.192857 0.482328 1.099206, 0.230754 0.512715 1.072807, 0.242216 0.535482 1.053995, 0.283952 0.556667 1.038697, 
            0.307164 0.573309 1.012845, 0.415365 0.671676 0.988734, 0.456925 0.703227 0.941935, 0.530780 0.772171 0.931271, 
            0.533497 0.767352 0.908071, 0.536238 0.768130 0.899513, 0.541339 0.772493 0.897108, 0.542718 0.773743 0.896779, 
            0.613955 0.881145 1.078505, 0.617324 0.884162 1.077657, 0.619251 0.885151 1.073650, 0.624804 0.890009 1.071556, 
            0.631369 0.896598 1.072970, 0.666685 0.931591 1.056273, 0.708190 0.956578 0.993132, 0.715170 0.960657 0.988611, 
            0.751725 0.980606 0.921418, 0.806595 1.024836 0.889900, 0.820842 1.038332 0.874767, 0.833775 1.045814 0.866543, 
            0.868504 1.088425 0.909984, 0.907871 1.109292 0.832027, 0.903791 1.099651 0.792138, 0.941305 1.118647 0.738190, 
            0.991348 1.154849 0.672780, 1.011701 1.173073 0.666955, 0.168691 0.464450 1.105606, 0.201650 0.493066 1.097820, 
            0.210419 0.500464 1.093201, 0.219193 0.505960 1.078278, 0.240355 0.527373 1.065606, 0.271359 0.556171 1.053638, 
            0.300256 0.573434 1.014440, 0.363880 0.637121 1.045764, 0.368813 0.650299 1.036433, 0.412817 0.675919 1.008467, 
            0.423206 0.676225 0.981409, 0.475951 0.721893 0.941443, 0.511317 0.761791 0.960184, 0.515655 0.760321 0.943423, 
            0.536283 0.771231 0.902447, 0.538406 0.772764 0.900132, 0.609695 0.880244 1.082092, 0.612915 0.883621 1.083060, 
            0.644732 0.913161 1.079220, 0.674931 0.932436 1.030670, 0.695546 0.948883 1.019334, 0.737222 0.972413 0.943474, 
            0.754153 0.988702 0.917979, 0.762373 0.990035 0.909599, 0.786435 1.009162 0.892642, 0.811902 1.032508 0.884539, 
            0.838127 1.052919 0.868929, 0.856782 1.081222 0.910313, 0.909509 1.115661 0.843043, 0.898006 1.094616 0.795557, 
            0.908616 1.103092 0.783233, 0.917751 1.108266 0.774406, 0.915408 1.109754 0.759706, 0.922433 1.109048 0.755028, 
            0.948625 1.126832 0.721243, 0.953682 1.129997 0.716130, 1.001873 1.168792 0.679481, 1.014280 1.177484 0.664718, 
            1.025047 1.178055 0.611552, 0.209822 0.502029 1.084552, 0.282895 0.559433 1.033723, 0.296835 0.572074 1.018299, 
            0.314801 0.584204 1.006982, 0.490324 0.745704 0.952506, 0.500457 0.749462 0.949266, 0.587849 0.861936 1.082912, 
            0.588989 0.862821 1.081959, 0.533360 0.777454 0.932944, 0.539110 0.780227 0.920472, 0.607249 0.881254 1.086384, 
            0.619199 0.890945 1.078281, 0.621977 0.893432 1.074402, 0.664559 0.931927 1.066992, 0.688583 0.948853 1.025061, 
            0.725583 0.969555 0.952103, 0.783115 1.007923 0.893202, 0.827447 1.044804 0.867456, 0.851017 1.074691 0.901430, 
            0.869571 1.094417 0.910547, 0.888577 1.114041 0.895106, 0.910963 1.124290 0.865356, 0.894846 1.093960 0.799271, 
            0.926334 1.114622 0.752313, 0.966856 1.140632 0.693074, 0.993209 1.162048 0.675414, 1.015716 1.179312 0.655576, 
            1.019839 1.177956 0.630990, 1.028045 1.182194 0.605520, 1.034342 1.186445 0.605987, 0.153845 0.454276 1.104626, 
            0.180106 0.477401 1.098317, 0.183782 0.484142 1.096626, 0.225235 0.521507 1.072589, 0.264538 0.549812 1.059345, 
            0.283466 0.570779 1.027136, 0.327348 0.598682 1.007180, 0.343888 0.619582 1.030679, 0.351627 0.629648 1.043006, 
            0.365901 0.648725 1.039522, 0.375335 0.658462 1.029191, 0.397503 0.668874 1.021282, 0.408746 0.678337 1.015262, 
            0.412351 0.679582 1.005034, 0.412627 0.676613 0.990047, 0.434715 0.693241 0.969117, 0.444664 0.698198 0.947945, 
            0.518215 0.769316 0.951272, 0.519589 0.768865 0.943077, 0.528464 0.776449 0.938796, 0.582473 0.865111 1.088719, 
            0.589694 0.867011 1.086895, 0.595044 0.871668 1.084860, 0.603307 0.880053 1.086949, 0.645532 0.919159 1.079217, 
            0.649401 0.922087 1.077399, 0.677739 0.938898 1.029577, 0.833991 1.053546 0.867704, 0.905832 1.125454 0.882278, 
            0.908394 1.119185 0.841844, 0.976429 1.151410 0.686602, 0.983366 1.160058 0.678428, 0.985772 1.164037 0.676858, 
            1.019461 1.191688 0.688342, 0.132914 0.438362 1.115500, 0.167521 0.468932 1.103655, 0.221075 0.512546 1.075154, 
            0.290816 0.571792 1.023407, 0.300220 0.578139 1.011691, 0.319431 0.593918 1.008986, 0.381297 0.662120 1.027148, 
            0.412195 0.679387 0.985134, 0.420140 0.689894 0.977583, 0.499143 0.753530 0.951473, 0.504935 0.762917 0.965147, 
            0.516330 0.772872 0.964879, 0.526559 0.783334 0.967993, 0.535686 0.792970 0.972161, 0.538313 0.795268 0.971158, 
            0.609203 0.888911 1.084497, 0.655201 0.929699 1.075708, 0.664305 0.931679 1.044481, 0.704976 0.963173 0.991503, 
            0.745963 0.983784 0.923675, 0.759140 0.996879 0.902306, 0.769426 1.002228 0.895248, 0.771574 1.002378 0.896226, 
            0.859050 1.089784 0.913317, 0.898056 1.122636 0.892423, 0.909918 1.126227 0.856487, 0.905059 1.116303 0.832039, 
            0.914884 1.112603 0.771281, 0.932194 1.122817 0.741817, 0.967024 1.150351 0.690230, 1.004971 1.182599 0.696013, 
            1.024214 1.199137 0.687294, 1.048202 1.204257 0.604574, 0.171894 0.475577 1.102893, 0.191767 0.492718 1.095096, 
            0.200012 0.499580 1.085228, 0.205086 0.502795 1.082710, 0.352364 0.635194 1.044339, 0.354657 0.641854 1.046038, 
            0.413778 0.684621 0.979865, 0.437623 0.697798 0.954852, 0.461074 0.716496 0.937474, 0.494785 0.751633 0.950778, 
            0.524134 0.784375 0.972339, 0.532850 0.793387 0.975437, 0.536620 0.796575 0.973488, 0.623450 0.902841 1.072654, 
            0.657605 0.933845 1.073016, 0.675047 0.940822 1.028220, 0.828377 1.054292 0.868495, 0.848083 1.081298 0.905592, 
            0.907112 1.134813 0.868079, 0.894812 1.101285 0.796373, 0.938823 1.129148 0.730510, 0.944875 1.133264 0.722734, 
            1.017362 1.197685 0.699728, 1.031872 1.192465 0.603619, 1.056781 1.212704 0.594424, 0.124675 0.440890 1.118774, 
            0.148857 0.453444 1.106715, 0.170735 0.478303 1.105753, 0.172765 0.486236 1.103333, 0.278773 0.570224 1.028471, 
            0.400809 0.678761 1.018724, 0.507773 0.771015 0.971758, 0.515444 0.778437 0.972128, 0.536516 0.799449 0.976033, 
            0.600943 0.885494 1.089059, 0.605241 0.889485 1.088489, 0.661567 0.941855 1.068488, 0.667421 0.935326 1.032108, 
            0.681417 0.950966 1.023128, 0.688082 0.958761 1.013167, 0.714873 0.968856 0.969954, 0.747124 0.992285 0.920229, 
            0.763322 0.999577 0.897448, 0.818206 1.047389 0.874433, 0.877023 1.111097 0.909839, 0.883019 1.114280 0.897988, 
            0.904608 1.119988 0.828643, 0.930705 1.127959 0.741333, 0.949934 1.138903 0.715185, 1.015098 1.186270 0.645603, 
            1.017807 1.184457 0.625181, 1.021853 1.184678 0.608247, 0.121008 0.436141 1.124315, 0.133037 0.446618 1.111127, 
            0.149828 0.459612 1.105235, 0.177712 0.486801 1.097921, 0.225149 0.524105 1.069988, 0.249909 0.543946 1.052098, 
            0.269997 0.560475 1.034040, 0.285410 0.576341 1.022461, 0.307402 0.588970 1.005701, 0.302722 0.591286 1.004249, 
            0.330188 0.612587 1.014076, 0.386922 0.670006 1.028518, 0.407225 0.687703 1.012287, 0.409564 0.685358 0.978436, 
            0.423199 0.692954 0.973916, 0.474452 0.736964 0.950511, 0.489550 0.751437 0.950615, 0.525587 0.791802 0.977837, 
            0.577860 0.865306 1.086655, 0.580444 0.868386 1.089467, 0.609952 0.895442 1.083959, 0.635471 0.918977 1.079827, 
            0.739363 0.986240 0.930623, 0.776014 1.013142 0.892698, 0.792204 1.029276 0.895652, 0.834748 1.070396 0.889783, 
            0.902463 1.135333 0.876108, 0.895221 1.109987 0.788664, 0.902131 1.112557 0.778593, 0.914489 1.116020 0.755145, 
            0.952659 1.141843 0.705477, 0.977917 1.159903 0.680699, 1.011697 1.199997 0.707263, 1.026126 1.207752 0.685026, 
            1.021888 1.199619 0.666124, 1.048134 1.209864 0.597143, 0.157525 0.469260 1.104565, 0.193308 0.499924 1.087935, 
            0.235047 0.532863 1.055425, 0.261220 0.558107 1.036061, 0.273612 0.564368 1.030346, 0.344153 0.633453 1.037602, 
            0.353495 0.646001 1.044499, 0.389402 0.679261 1.026498, 0.442054 0.706007 0.939520, 0.501950 0.770772 0.973988, 
            0.533117 0.801196 0.976731, 0.617261 0.903805 1.074525, 0.636524 0.926071 1.087779, 0.692533 0.959604 1.003713, 
            0.699507 0.964274 0.994414, 0.700072 0.969825 0.988646, 0.710486 0.970796 0.975929, 0.714595 0.972806 0.967013, 
            0.806233 1.043465 0.887937, 0.822619 1.055662 0.871770, 0.846883 1.088424 0.908510, 0.860197 1.100063 0.910862, 
            0.870871 1.111200 0.915135, 0.886691 1.121691 0.893566, 0.903003 1.123615 0.830094, 0.907327 1.114922 0.758417, 
            0.913522 1.124824 0.750742, 0.967770 1.159918 0.682658, 0.975894 1.162488 0.678175, 0.996699 1.185546 0.701417, 
            1.020478 1.208130 0.700599, 1.024831 1.210511 0.692319, 1.014309 1.190288 0.645252, 1.015773 1.186585 0.621585, 
            0.179459 0.490803 1.096342, 0.188401 0.497870 1.091796, 0.280595 0.573906 1.025415, 0.296454 0.585927 1.011030, 
            0.396461 0.684684 1.018503, 0.402804 0.689515 0.981631, 0.428291 0.699981 0.961417, 0.433101 0.702993 0.955339, 
            0.444288 0.709562 0.935993, 0.481523 0.748692 0.951024, 0.488155 0.755382 0.952612, 0.575455 0.868671 1.089859, 
            0.580442 0.874448 1.095096, 0.583751 0.877783 1.095872, 0.622482 0.910386 1.075152, 0.662033 0.945928 1.064419, 
            0.669045 0.944728 1.027737, 0.683604 0.956691 1.018585, 0.727298 0.983286 0.947985, 0.745381 0.996590 0.918782, 
            0.775755 1.017967 0.893732, 0.781347 1.023923 0.896533, 0.799359 1.043538 0.892333, 0.882550 1.120972 0.897365, 
            0.934581 1.136945 0.740342, 0.979152 1.166600 0.678923, 1.022646 1.205990 0.669809, 1.013357 1.190180 0.637735, 
            1.031431 1.198844 0.599389, 0.161306 0.478530 1.108279, 0.172239 0.491185 1.101347, 0.251238 0.551677 1.048312, 
            0.255525 0.554804 1.043785, 0.288650 0.581055 1.017122, 0.322429 0.610742 1.006223, 0.336076 0.628938 1.030027, 
            0.362489 0.658761 1.030812, 0.368880 0.661714 1.028766, 0.394090 0.691101 1.013328, 0.406542 0.691135 1.005680, 
            0.415795 0.692492 0.970912, 0.528315 0.801657 0.977696, 0.571923 0.867075 1.087477, 0.595630 0.892091 1.098254, 
            0.612939 0.908914 1.078577, 0.641441 0.933759 1.088141, 0.661323 0.941955 1.037902, 0.703466 0.971343 0.980201, 
            0.829922 1.071978 0.892520, 0.839462 1.087206 0.902782, 0.875681 1.120272 0.913771, 0.879737 1.122270 0.904625, 
            0.891098 1.131844 0.884701, 0.904032 1.135478 0.858043, 0.982385 1.173246 0.685430, 1.000523 1.195728 0.709169, 
            1.010093 1.205722 0.708515, 1.020018 1.204708 0.662660, 1.022851 1.194091 0.602489, 0.179027 0.501400 1.093991, 
            0.190389 0.504586 1.088775, 0.197046 0.510880 1.080294, 0.206723 0.512014 1.074085, 0.234411 0.538454 1.050440, 
            0.378817 0.672360 1.030432, 0.402072 0.690762 1.012545, 0.428149 0.710046 0.956063, 0.448534 0.719024 0.937385, 
            0.483100 0.755460 0.952919, 0.492655 0.769132 0.973906, 0.496878 0.773856 0.977066, 0.502076 0.779215 0.978842, 
            0.508410 0.791829 0.983475, 0.573519 0.873380 1.098384, 0.575956 0.876236 1.100812, 0.609036 0.905333 1.088912, 
            0.648070 0.940938 1.080761, 0.654631 0.946674 1.078238, 0.663681 0.945242 1.032195, 0.674603 0.956597 1.024095, 
            0.686747 0.963297 1.012783, 0.692808 0.967425 1.001435, 0.736809 0.993643 0.931306, 0.737456 0.997608 0.926296, 
            0.751562 1.002512 0.906955, 0.756645 1.005899 0.894874, 0.763865 1.011579 0.891779, 0.810812 1.054027 0.884754, 
            0.815397 1.058019 0.881019, 0.819571 1.061822 0.880126, 0.825707 1.069452 0.888272, 0.902798 1.139175 0.869419, 
            0.919329 1.133314 0.746021, 0.960023 1.156427 0.690142, 1.024724 1.216059 0.684788, 1.018465 1.192999 0.605647, 
            1.036208 1.206412 0.589094, 0.132267 0.454437 1.110736, 0.200772 0.514081 1.075478, 0.224100 0.531746 1.053855, 
            0.259971 0.562352 1.029607, 0.279933 0.580140 1.020777, 0.304870 0.597745 1.001406, 0.318058 0.610394 1.002139, 
            0.439280 0.713075 0.939629, 0.480894 0.757582 0.956977, 0.521273 0.815652 1.051346, 0.526387 0.819110 1.045982, 
            0.503762 0.783962 0.982128, 0.519152 0.803198 0.980701, 0.578360 0.881229 1.102045, 0.632846 0.931135 1.090544, 
            0.657068 0.955099 1.072672, 0.706158 0.976349 0.975911, 0.728942 0.990681 0.943039, 0.739746 0.998992 0.918963, 
            0.752540 1.003642 0.896615, 0.782353 1.032010 0.895831, 0.824627 1.071689 0.892198, 0.865470 1.115971 0.916248, 
            0.883924 1.127854 0.889345, 0.891088 1.142274 0.875448, 0.896562 1.128498 0.836346, 0.897436 1.127286 0.826846, 
            0.887553 1.111421 0.797150, 0.892690 1.113300 0.783061, 0.946154 1.151354 0.722231, 0.948527 1.153614 0.701346, 
            0.957325 1.158686 0.690867, 0.969633 1.164387 0.679137, 1.010136 1.194384 0.637788, 1.011987 1.193809 0.626910, 
            1.026681 1.200895 0.594551, 1.032111 1.206255 0.588832, 1.036582 1.206626 0.577181, 0.162513 0.487302 1.108410, 
            0.182786 0.503331 1.094214, 0.205910 0.519839 1.068134, 0.347924 0.653332 1.038203, 0.382070 0.684227 1.026298, 
            0.385915 0.686586 1.026150, 0.390515 0.686886 1.023380, 0.419063 0.699929 0.964086, 0.433264 0.712102 0.951069, 
            0.442268 0.718108 0.938459, 0.515879 0.814067 1.051643, 0.524858 0.821591 1.051731, 0.526058 0.821720 1.047007, 
            0.526900 0.820499 1.037847, 0.568934 0.876993 1.104888, 0.600696 0.903806 1.096357, 0.659750 0.953743 1.065809, 
            0.697767 0.973406 0.988259, 0.745038 1.005705 0.909173, 0.756950 1.009142 0.891302, 0.767278 1.018909 0.890748, 
            0.801828 1.051934 0.890536, 0.805094 1.054355 0.887272, 0.817609 1.066598 0.888495, 0.900396 1.139896 0.860937, 
            0.893870 1.127628 0.825666, 0.907093 1.122976 0.752762, 0.934250 1.148154 0.748977, 0.952850 1.153949 0.695153, 
            0.972562 1.169958 0.680047, 0.994570 1.196627 0.706025, 1.007357 1.209283 0.707957, 1.016481 1.217219 0.704263, 
            1.022975 1.217772 0.678009, 1.033160 1.206997 0.582852, 0.167146 0.492866 1.104339, 0.202584 0.520030 1.071544, 
            0.214821 0.527945 1.054925, 0.225630 0.537595 1.051699, 0.250022 0.557725 1.036778, 0.265301 0.571146 1.024367, 
            0.280279 0.582531 1.017517, 0.286554 0.588528 1.013194, 0.527630 0.822908 1.034292, 0.509539 0.794571 0.983195, 
            0.588317 0.895649 1.102231, 0.622027 0.924856 1.088049, 0.679005 0.964864 1.020678, 0.707326 0.981942 0.976131, 
            0.750864 1.010649 0.891408, 0.809190 1.060976 0.888460, 0.824892 1.077311 0.894598, 0.834067 1.087865 0.902817, 
            0.869848 1.124454 0.913667, 0.895854 1.141108 0.875469, 0.884808 1.114161 0.799552, 0.893782 1.115096 0.764059, 
            0.905359 1.123373 0.751057, 0.940931 1.155410 0.741730, 0.947937 1.155048 0.708959, 0.982063 1.183193 0.688007, 
            1.022412 1.221642 0.687209, 1.013513 1.197908 0.600346, 0.195360 0.517495 1.081596, 0.209369 0.526080 1.059231, 
            0.232906 0.548242 1.045425, 0.268444 0.574355 1.020885, 0.283954 0.591036 1.010717, 0.292191 0.593638 1.004955, 
            0.296718 0.596995 1.000380, 0.302464 0.602718 0.997210, 0.333607 0.638971 1.032327, 0.353002 0.662410 1.031090, 
            0.415837 0.701642 0.963310, 0.430359 0.714543 0.952301, 0.529199 0.827479 1.037276, 0.512895 0.800163 0.982985, 
            0.516812 0.803574 0.981418, 0.591635 0.901183 1.101921, 0.606210 0.921496 1.090184, 0.634462 0.940485 1.089241, 
            0.666668 0.957617 1.030588, 0.695747 0.984857 1.017415, 0.724776 0.995108 0.946533, 0.740804 1.003374 0.913728, 
            0.772531 1.029303 0.892877, 0.789955 1.046843 0.895274, 0.813721 1.068449 0.891845, 0.873228 1.128483 0.910239, 
            0.876058 1.130995 0.905192, 0.882810 1.133635 0.887463, 0.887778 1.116626 0.786557, 0.896257 1.118970 0.752569, 
            0.911665 1.130908 0.746761, 0.937487 1.155710 0.747285, 0.954288 1.167072 0.682358, 0.969162 1.169947 0.677076, 
            0.976922 1.180109 0.685273, 0.195016 0.522704 1.084308, 0.251345 0.566278 1.029555, 0.305614 0.606771 0.994983, 
            0.388335 0.690978 1.018296, 0.397873 0.691075 0.976419, 0.399454 0.690091 0.964838, 0.408251 0.698379 0.964220, 
            0.435000 0.720395 0.947591, 0.456668 0.743159 0.956976, 0.475237 0.762061 0.962206, 0.509639 0.815717 1.051963, 
            0.525703 0.828586 1.046682, 0.531147 0.830931 1.033394, 0.534209 0.833042 1.029598, 0.563643 0.876922 1.102421, 
            0.606029 0.915081 1.091232, 0.686777 0.977658 1.023020, 0.700468 0.986607 1.003753, 0.719704 0.996361 0.963607, 
            0.733152 1.001554 0.928003, 0.776838 1.039048 0.893199, 0.809823 1.068099 0.896277, 0.847407 1.106581 0.907900, 
            0.895067 1.142589 0.863345, 0.889694 1.131885 0.837558, 0.926112 1.148271 0.751911, 0.962439 1.167906 0.677543, 
            1.011730 1.222696 0.703881, 1.015918 1.223294 0.701147, 1.024497 1.207166 0.588348, 0.117628 0.457943 1.127969, 
            0.136248 0.471842 1.109775, 0.158194 0.494604 1.107291, 0.166219 0.498335 1.101696, 0.218156 0.537030 1.048515, 
            0.227141 0.545602 1.048386, 0.245006 0.561520 1.034445, 0.258519 0.571157 1.025321, 0.348410 0.658747 1.034795, 
            0.361823 0.668967 1.022655, 0.394649 0.696831 1.006167, 0.397759 0.698977 0.995275, 0.409150 0.703923 0.966164, 
            0.418459 0.710148 0.962244, 0.439572 0.726987 0.946624, 0.516436 0.825157 1.060670, 0.527943 0.833328 1.047487, 
            0.534314 0.836234 1.032746, 0.610211 0.920234 1.085323, 0.619429 0.930006 1.089726, 0.628879 0.940665 1.089317, 
            0.640064 0.950099 1.087254, 0.646526 0.954246 1.081857, 0.655035 0.952780 1.037300, 0.657264 0.955467 1.033629, 
            0.699692 0.990154 1.012399, 0.696427 0.980959 0.984255, 0.706053 0.989811 0.973762, 0.717399 0.998320 0.965680, 
            0.746443 1.009541 0.894805, 0.757134 1.017317 0.883418, 0.781382 1.044214 0.895266, 0.792673 1.054385 0.897562, 
            0.794852 1.057679 0.895922, 0.800901 1.061807 0.895459, 0.804785 1.065170 0.893809, 0.829050 1.098835 0.917949, 
            0.829796 1.092166 0.907984, 0.838376 1.101883 0.906960, 0.885999 1.140311 0.881781, 0.945160 1.160374 0.696521, 
            1.008782 1.200713 0.616931, 0.116310 0.460667 1.135202, 0.124756 0.464185 1.114035, 0.153530 0.490974 1.110540, 
            0.167920 0.504008 1.099041, 0.210367 0.532460 1.050654, 0.242233 0.560112 1.035121, 0.285839 0.595490 1.007949, 
            0.291904 0.600075 1.000277, 0.295888 0.602083 0.999497, 0.337849 0.650812 1.033631, 0.369910 0.679207 1.023001, 
            0.374873 0.684836 1.018943, 0.379030 0.691393 1.016551, 0.387816 0.693714 1.010798, 0.471889 0.763885 0.963036, 
            0.559592 0.877678 1.101418, 0.569018 0.888614 1.110292, 0.596788 0.918469 1.098402, 0.673690 0.970611 1.025940, 
            0.690442 0.985906 1.022507, 0.701893 0.993144 1.005250, 0.698719 0.984489 0.978281, 0.720821 1.000737 0.956451, 
            0.724095 1.001961 0.935071, 0.732972 1.003958 0.917462, 0.767716 1.030503 0.886346, 0.824816 1.091866 0.917447, 
            0.854141 1.118645 0.911463, 0.884693 1.131658 0.823231, 0.927851 1.157409 0.752261, 0.940199 1.160499 0.723605, 
            0.963831 1.172700 0.675294, 0.973746 1.183532 0.681516, 1.018321 1.226710 0.683885, 1.002587 1.200260 0.631080, 
            1.013061 1.207020 0.586646, 0.180701 0.515830 1.094150, 0.185366 0.519519 1.090363, 0.204608 0.530975 1.058084, 
            0.297928 0.609033 0.994735, 0.308559 0.616110 0.991484, 0.309930 0.618589 0.989432, 0.327031 0.640792 1.023945, 
            0.352653 0.666626 1.023169, 0.367474 0.680836 1.020147, 0.394123 0.699556 0.998652, 0.396370 0.700430 0.992731, 
            0.394984 0.693243 0.965560, 0.506647 0.819734 1.056484, 0.530041 0.839394 1.037066, 0.554848 0.874350 1.095794, 
            0.560722 0.881581 1.103256, 0.576808 0.897557 1.105939, 0.614566 0.931221 1.094458, 0.654622 0.961605 1.057562, 
            0.659307 0.961103 1.034443, 0.682074 0.982739 1.025748, 0.700240 0.995359 1.011611, 0.696556 0.985767 0.980756, 
            0.793035 1.063540 0.906004, 0.798237 1.065518 0.902000, 0.816908 1.087962 0.923201, 0.874615 1.137545 0.896992, 
            0.877066 1.118407 0.797378, 0.891633 1.126746 0.750012, 0.905803 1.134976 0.746670, 0.930911 1.165481 0.746145, 
            0.940012 1.164942 0.733788, 0.985023 1.199467 0.694107, 0.992558 1.207530 0.698050, 1.004880 1.220325 0.702695, 
            1.015464 1.224553 0.675325, 0.145593 0.488364 1.111182, 0.199951 0.534112 1.077715, 0.303038 0.615061 0.984404, 
            0.379360 0.693079 1.010377, 0.391568 0.704390 1.002490, 0.394378 0.695302 0.963147, 0.409518 0.714652 0.964228, 
            0.467166 0.764467 0.964207, 0.505170 0.827570 1.065076, 0.570400 0.895086 1.111678, 0.602083 0.923903 1.096628, 
            0.652230 0.963543 1.065921, 0.677072 0.978429 1.024689, 0.695644 0.994795 1.018149, 0.720833 1.002586 0.942486, 
            0.741981 1.011858 0.891621, 0.774914 1.044118 0.895043, 0.807383 1.080754 0.920812, 0.858921 1.127738 0.909928, 
            0.865616 1.133677 0.907754, 0.865736 1.138277 0.903893, 0.879338 1.143520 0.892494, 0.886099 1.146173 0.874787, 
            0.888336 1.147033 0.868843, 0.888282 1.145257 0.860850, 1.008615 1.202784 0.593539, 0.126292 0.473077 1.114714, 
            0.248895 0.571958 1.028828, 0.285640 0.601741 1.002714, 0.303406 0.615104 0.982528, 0.389773 0.692237 0.961534, 
            0.390537 0.694300 0.960346, 0.429444 0.729655 0.958967, 0.442964 0.742578 0.958884, 0.466504 0.766494 0.965300, 
            0.522320 0.840301 1.059798, 0.524399 0.841777 1.057467, 0.529153 0.843014 1.042316, 0.547298 0.869789 1.085667, 
            0.588989 0.920213 1.100585, 0.611334 0.934916 1.103445, 0.623308 0.943797 1.091479, 0.640354 0.959018 1.080746, 
            0.670734 0.977266 1.026080, 0.690082 0.992875 1.022017, 0.701398 0.999796 1.004560, 0.696236 0.991593 0.974608, 
            0.705189 0.996905 0.969707, 0.709213 1.005743 0.965258, 0.724312 1.004977 0.926890, 0.739343 1.011060 0.894485, 
            0.739232 1.007325 0.871564, 0.761343 1.030762 0.882104, 0.782444 1.056053 0.905716, 0.803669 1.079837 0.921799, 
            0.868413 1.139115 0.900396, 0.879545 1.135992 0.833777, 0.879461 1.134951 0.827340, 0.878157 1.127822 0.813707, 
            0.874509 1.120585 0.796342, 0.939589 1.164436 0.710835, 0.943642 1.164959 0.696406, 0.965798 1.182247 0.677096, 
            1.008397 1.226655 0.693943, 1.011909 1.227758 0.683470, 1.010561 1.224015 0.672101, 0.136215 0.485260 1.115921, 
            0.187977 0.528213 1.087642, 0.214385 0.545798 1.043870, 0.242445 0.575025 1.027962, 0.293708 0.610262 0.996547, 
            0.307861 0.620713 0.981946, 0.323822 0.644167 1.020103, 0.359087 0.678278 1.021754, 0.385499 0.700421 1.006937, 
            0.387943 0.694182 0.967431, 0.402863 0.708385 0.967071, 0.420399 0.724024 0.961757, 0.501854 0.823242 1.060290, 
            0.516214 0.837442 1.062398, 0.520457 0.841349 1.061683, 0.536216 0.863919 1.097178, 0.540068 0.866915 1.093189, 
            0.543796 0.869463 1.088385, 0.544975 0.870138 1.086354, 0.552198 0.879419 1.097333, 0.561062 0.891195 1.112594, 
            0.578161 0.907578 1.103947, 0.626542 0.954581 1.090120, 0.649377 0.965079 1.063800, 0.652514 0.964394 1.041823, 
            0.716217 1.005986 0.941899, 0.726104 1.005652 0.910823, 0.773190 1.047564 0.896183, 0.787460 1.064166 0.909833, 
            0.820944 1.101500 0.934325, 0.844276 1.120285 0.909924, 0.873992 1.120292 0.786033, 0.884513 1.123577 0.754574, 
            0.949062 1.170856 0.687314, 0.950914 1.174018 0.679343, 0.958342 1.176610 0.674857, 0.996722 1.203478 0.627056, 
            1.002771 1.203354 0.599638, 1.013259 1.209131 0.579873, 0.148127 0.497925 1.110537, 0.169785 0.518569 1.096583, 
            0.174903 0.528574 1.089857, 0.189650 0.532230 1.085316, 0.199827 0.537404 1.061676, 0.250275 0.581475 1.020054, 
            0.258401 0.582507 1.013309, 0.274386 0.597184 1.008964, 0.296355 0.615532 0.987732, 0.357426 0.682789 1.019415, 
            0.380392 0.698256 1.005650, 0.414032 0.720768 0.963675, 0.501936 0.829338 1.066020, 0.539159 0.869413 1.097561, 
            0.569593 0.900593 1.110960, 0.605164 0.934527 1.106069, 0.611495 0.942693 1.106077, 0.627460 0.955912 1.088757, 
            0.651696 0.966749 1.049423, 0.659859 0.970685 1.031446, 0.671508 0.984556 1.023849, 0.693029 1.000721 1.017243, 
            0.694286 0.993583 0.980883, 0.698704 0.994992 0.971758, 0.713771 1.006879 0.960004, 0.732527 1.006589 0.875420, 
            0.735193 1.009793 0.878445, 0.737682 1.009563 0.871930, 0.763978 1.039139 0.886758, 0.791794 1.072938 0.920025, 
            0.830665 1.111681 0.927152, 0.837460 1.117743 0.913874, 0.839698 1.116941 0.911446, 0.870424 1.143975 0.898209, 
            0.878464 1.121652 0.761248, 0.918508 1.167053 0.750274, 0.943240 1.170122 0.698507, 0.991766 1.215069 0.691547, 
            0.995811 1.203433 0.619644, 0.998610 1.205145 0.615164, 0.109832 0.468562 1.139355, 0.111532 0.471931 1.135828, 
            0.112567 0.470633 1.130565, 0.197147 0.539034 1.072346, 0.202548 0.539620 1.051093, 0.209060 0.544435 1.044516, 
            0.276399 0.601033 1.008089, 0.326201 0.652152 1.024086, 0.345279 0.669287 1.018865, 0.346886 0.671888 1.015595, 
            0.351714 0.679918 1.017706, 0.367736 0.690118 1.011896, 0.387418 0.703683 0.991327, 0.384070 0.693514 0.959040, 
            0.427211 0.738747 0.977301, 0.435860 0.744268 0.964516, 0.448447 0.755773 0.962002, 0.463882 0.772453 0.970839, 
            0.511395 0.837930 1.063444, 0.531373 0.865695 1.103634, 0.534754 0.868292 1.100671, 0.543146 0.875117 1.095071, 
            0.555818 0.893159 1.112086, 0.562403 0.897604 1.113872, 0.639238 0.964815 1.078420, 0.642885 0.965707 1.072454, 
            0.686633 0.998143 1.018148, 0.692990 1.006294 1.012367, 0.715587 1.008438 0.947927, 0.729551 1.011026 0.897960, 
            0.732354 1.011053 0.885640, 0.740780 1.015389 0.868349, 0.772848 1.053956 0.904851, 0.827193 1.111979 0.932697, 
            0.880405 1.153038 0.886913, 0.871532 1.127700 0.808811, 0.868705 1.120017 0.785735, 0.875643 1.123785 0.772415, 
            0.892883 1.134649 0.746620, 0.934818 1.173058 0.738256, 0.954491 1.182361 0.673617, 0.966310 1.189581 0.675102, 
            0.968724 1.196709 0.672907, 1.003866 1.226326 0.678801, 0.197794 0.538816 1.057220, 0.301218 0.619007 0.978923, 
            0.328774 0.657401 1.025760, 0.384781 0.705248 0.999045, 0.410791 0.723602 0.968712, 0.439202 0.751098 0.964392, 
            0.453476 0.765601 0.974006, 0.461493 0.772897 0.971645, 0.497099 0.825961 1.060269, 0.525404 0.862576 1.103392, 
            0.551236 0.887056 1.103278, 0.565752 0.904024 1.109660, 0.610024 0.948413 1.105226, 0.656558 0.977271 1.033033, 
            0.696567 1.004585 1.003231, 0.811113 1.099892 0.936773, 0.842590 1.125183 0.907474, 0.882298 1.152173 0.863258, 
            0.865949 1.120556 0.789219, 0.876954 1.122882 0.751168, 0.900828 1.144765 0.746674, 0.910585 1.155357 0.752484, 
            0.928499 1.170722 0.744227, 0.938364 1.176398 0.726762, 0.162566 0.514905 1.101190, 0.215548 0.553584 1.035659, 
            0.236025 0.571998 1.030160, 0.252688 0.588808 1.013173, 0.289996 0.616751 0.998136, 0.305751 0.627143 0.976398, 
            0.335670 0.664986 1.019076, 0.342425 0.670169 1.013132, 0.375350 0.697338 0.992978, 0.378216 0.694918 0.969041, 
            0.387337 0.705692 0.957312, 0.392975 0.708031 0.964337, 0.403095 0.718327 0.967167, 0.423357 0.741496 0.984665, 
            0.432625 0.747957 0.973493, 0.454694 0.770613 0.978997, 0.496315 0.830662 1.063689, 0.652907 0.979117 1.045035, 
            0.663698 0.980977 1.029776, 0.677303 0.991893 1.018635, 0.701646 1.004945 0.970107, 0.727835 1.007709 0.867710, 
            0.730166 1.009558 0.865936, 0.818072 1.109264 0.938103, 0.859858 1.140582 0.897864, 0.880923 1.152270 0.858565, 
            0.874783 1.144537 0.841437, 0.873205 1.136528 0.822318, 0.993124 1.210987 0.632868, 0.998068 1.209186 0.602572, 
            0.112760 0.477483 1.127741, 0.124674 0.487966 1.123471, 0.134558 0.495251 1.117654, 0.188395 0.539067 1.077609, 
            0.196826 0.543637 1.055361, 0.260943 0.594266 1.011574, 0.354136 0.684222 1.015075, 0.370407 0.695400 0.994685, 
            0.374835 0.696200 0.978746, 0.377990 0.696132 0.963834, 0.380426 0.696228 0.954063, 0.523118 0.867087 1.105569, 
            0.526189 0.871907 1.102562, 0.535554 0.878509 1.098430, 0.541074 0.883939 1.097951, 0.577227 0.916525 1.102084, 
            0.594197 0.933845 1.107073, 0.615222 0.952245 1.099076, 0.692556 1.001081 0.976917, 0.711653 1.007322 0.926488, 
            0.714581 1.008385 0.918420, 0.715284 1.006913 0.908474, 0.747500 1.030463 0.874691, 0.785029 1.077329 0.925434, 
            0.832095 1.122597 0.926445, 0.845539 1.130325 0.902608, 0.864737 1.147642 0.897700, 0.868381 1.154681 0.893746, 
            0.874464 1.154273 0.893049, 0.877323 1.157453 0.887330, 0.870364 1.123168 0.759251, 0.879773 1.128996 0.744521, 
            0.937052 1.175390 0.705420, 0.946344 1.180194 0.686460, 0.960631 1.190896 0.672673, 0.121961 0.488569 1.127065, 
            0.129403 0.494798 1.122915, 0.141635 0.506834 1.113938, 0.193106 0.542484 1.061300, 0.206322 0.551787 1.041034, 
            0.277713 0.612620 1.011005, 0.299361 0.625706 0.974593, 0.323250 0.656411 1.011955, 0.368148 0.692375 0.956152, 
            0.413540 0.736876 0.984331, 0.427462 0.750411 0.985298, 0.441885 0.763012 0.979717, 0.460685 0.780571 0.977696, 
            0.501416 0.838232 1.064273, 0.514357 0.861027 1.100951, 0.546728 0.889303 1.099975, 0.607696 0.950105 1.106088, 
            0.623291 0.961954 1.088879, 0.624649 0.968150 1.084433, 0.668966 0.991417 1.020775, 0.689499 1.000575 0.981654, 
            0.704910 1.011118 0.962765, 0.709554 1.013817 0.948392, 0.724964 1.010455 0.866130, 0.809169 1.106034 0.940154, 
            0.868428 1.139544 0.822891, 0.931188 1.178826 0.736134, 0.939472 1.178711 0.698840, 0.989603 1.216401 0.646899, 
            0.991900 1.210959 0.615680, 0.100995 0.476756 1.138392, 0.127890 0.498070 1.133563, 0.136243 0.503143 1.120010, 
            0.164915 0.527746 1.092643, 0.211637 0.556739 1.033913, 0.304981 0.632530 0.971062, 0.323778 0.657706 1.004371, 
            0.355788 0.688564 1.005387, 0.374775 0.694076 0.951532, 0.396849 0.719627 0.967183, 0.450489 0.774885 0.985337, 
            0.531999 0.880088 1.097818, 0.602736 0.941722 1.108881, 0.618231 0.960109 1.093497, 0.691658 1.008408 0.997771, 
            0.708180 1.009804 0.930920, 0.717689 1.011552 0.896822, 0.717281 1.008604 0.876153, 0.722779 1.010819 0.870832, 
            0.753806 1.043571 0.884990, 0.774507 1.071640 0.923263, 0.802071 1.101668 0.940167, 0.838988 1.130669 0.910791, 
            0.857918 1.145886 0.897332, 0.876738 1.155008 0.856103, 0.856920 1.121506 0.788723, 0.862458 1.123992 0.775677, 
            0.883548 1.137411 0.744295, 0.907382 1.161772 0.751474, 0.919537 1.173181 0.743640, 0.965775 1.201087 0.669624, 
            0.972868 1.206985 0.667673, 0.987793 1.214524 0.639197, 0.994040 1.209622 0.588742, 0.996415 1.209844 0.579230, 
            0.999514 1.212012 0.575530, 0.097550 0.475289 1.144027, 0.105863 0.479488 1.133913, 0.110285 0.486423 1.135328, 
            0.127026 0.502330 1.145907, 0.129241 0.500617 1.128127, 0.158484 0.521523 1.100189, 0.183090 0.541062 1.074631, 
            0.243069 0.584307 1.022419, 0.270076 0.612491 1.013185, 0.282117 0.621143 1.008492, 0.287338 0.624842 1.002474, 
            0.291477 0.625204 0.985782, 0.295550 0.628007 0.980699, 0.310325 0.641143 0.976037, 0.316932 0.649489 0.985412, 
            0.372593 0.696323 0.954164, 0.496813 0.839838 1.063739, 0.554146 0.902406 1.105320, 0.563401 0.914112 1.104735, 
            0.568795 0.916198 1.104255, 0.581135 0.927328 1.101095, 0.597546 0.944644 1.108551, 0.606487 0.956304 1.100037, 
            0.635040 0.974521 1.080678, 0.649670 0.981510 1.048155, 0.651138 0.983876 1.033793, 0.656406 0.984124 1.030383, 
            0.662254 0.992131 1.025411, 0.698665 1.011080 0.967819, 0.716823 1.009880 0.881675, 0.729219 1.017708 0.862957, 
            0.742709 1.033127 0.874576, 0.844977 1.135476 0.894085, 0.876324 1.159105 0.865693, 0.867525 1.142346 0.827044, 
            0.855919 1.123863 0.792855, 0.887579 1.144029 0.745845, 0.957679 1.197810 0.673234, 0.992008 1.213800 0.605890, 
            0.158217 0.531027 1.093782, 0.174333 0.536173 1.083160, 0.261107 0.604951 1.015418, 0.316803 0.651478 0.983965, 
            0.328213 0.664583 0.994086, 0.333261 0.666326 0.979766, 0.358064 0.692159 0.989471, 0.376381 0.702212 0.954785, 
            0.457819 0.785314 0.978676, 0.611446 0.959070 1.095937, 0.642021 0.983903 1.057240, 0.685475 1.010159 1.010842, 
            0.707269 1.016178 0.942031, 0.714966 1.012632 0.891429, 0.712542 1.008102 0.881183, 0.834849 1.133831 0.921337, 
            0.840861 1.133795 0.898919, 0.869988 1.160233 0.887777, 0.871581 1.160870 0.861553, 0.856050 1.122861 0.776382, 
            0.863807 1.122792 0.741641, 0.875265 1.132223 0.741495, 0.899588 1.158534 0.748564, 0.967250 1.207282 0.668298, 
            0.977657 1.214501 0.661589, 0.978951 1.214775 0.657113, 0.982025 1.215383 0.640490, 0.991342 1.210398 0.570470, 
            0.120384 0.501690 1.149927, 0.132443 0.506450 1.123069, 0.145946 0.517669 1.110573, 0.175938 0.541550 1.076866, 
            0.184515 0.544947 1.065873, 0.212556 0.567335 1.027003, 0.232688 0.582477 1.024744, 0.319851 0.656374 0.980250, 
            0.325058 0.662548 0.982264, 0.328180 0.664177 0.981111, 0.357881 0.688986 0.964328, 0.363320 0.693018 0.958881, 
            0.390184 0.720290 0.966108, 0.428756 0.761734 0.988396, 0.442566 0.775330 0.988834, 0.510239 0.863769 1.098548, 
            0.515897 0.869826 1.101523, 0.546249 0.898165 1.098215, 0.567721 0.920394 1.099911, 0.685503 1.011540 1.005879, 
            0.683715 1.007294 0.981767, 0.702114 1.015612 0.951038, 0.708896 1.010616 0.887063, 0.715226 1.009285 0.863514, 
            0.719143 1.012696 0.861949, 0.783002 1.088565 0.930307, 0.840728 1.135635 0.892369, 0.860535 1.154725 0.892975, 
            0.866033 1.147837 0.836640, 0.915430 1.173889 0.739785, 0.932744 1.184894 0.708567, 0.935922 1.186295 0.704780, 
            0.954154 1.197909 0.677720, 0.986327 1.214620 0.612417, 0.985259 1.216852 0.599837, 0.131154 0.513467 1.145491, 
            0.161667 0.540614 1.084580, 0.178190 0.547205 1.071637, 0.199773 0.557615 1.045655, 0.227308 0.580023 1.024147, 
            0.248071 0.599238 1.013866, 0.272860 0.620408 1.012436, 0.279189 0.625790 1.009306, 0.299215 0.635898 0.967296, 
            0.331945 0.668704 0.972846, 0.346919 0.683830 0.977825, 0.350556 0.685969 0.971603, 0.353434 0.687362 0.960041, 
            0.362343 0.694732 0.954710, 0.404915 0.742320 0.991631, 0.495143 0.843861 1.062001, 0.525165 0.881135 1.099481, 
            0.584370 0.938800 1.106203, 0.597590 0.953891 1.103052, 0.630317 0.977288 1.080740, 0.637022 0.983124 1.072146, 
            0.658724 0.992510 1.025247, 0.660591 1.000292 1.013843, 0.665705 1.001667 1.012757, 0.679260 1.009320 1.012049, 
            0.682571 1.008869 0.979638, 0.703110 1.018464 0.948599, 0.702847 1.013830 0.928282, 0.706478 1.011727 0.902415, 
            0.708165 1.013939 0.898058, 0.710180 1.009730 0.876730, 0.708445 1.012096 0.875700, 0.709927 1.010082 0.870508, 
            0.713079 1.011288 0.870286, 0.713436 1.012010 0.862608, 0.862049 1.143969 0.825142, 0.851776 1.119966 0.756664, 
            0.944925 1.198561 0.701013, 0.973240 1.216711 0.666270, 0.975844 1.216965 0.658570, 0.977421 1.219784 0.643378, 
            0.986969 1.216087 0.605128, 0.988219 1.206131 0.553420, 0.097833 0.484342 1.139032, 0.119939 0.507079 1.154401, 
            0.128201 0.515400 1.156314, 0.135834 0.518140 1.116298, 0.165412 0.539004 1.082315, 0.217980 0.573071 1.025274, 
            0.224128 0.579027 1.025601, 0.255643 0.607735 1.016763, 0.268461 0.618448 1.011634, 0.304259 0.643207 0.967560, 
            0.314500 0.657316 0.978411, 0.338805 0.677920 0.975189, 0.350264 0.686018 0.961881, 0.360210 0.693926 0.958276, 
            0.364909 0.698543 0.953470, 0.397913 0.737253 0.987970, 0.447013 0.783920 0.986435, 0.455017 0.790287 0.979991, 
            0.486623 0.837334 1.058306, 0.507438 0.867232 1.094974, 0.540502 0.897190 1.096716, 0.607065 0.960230 1.093600, 
            0.616008 0.969052 1.084987, 0.692263 1.013691 0.973011, 0.708394 1.011800 0.882654, 0.712839 1.014206 0.866822, 
            0.738430 1.038755 0.874688, 0.771160 1.081716 0.928622, 0.821566 1.132059 0.938341, 0.834471 1.139814 0.917025, 
            0.861468 1.158820 0.885337, 0.868012 1.157757 0.851361, 0.847509 1.124061 0.786121, 0.851297 1.119655 0.748883, 
            0.879530 1.144774 0.740051, 0.884581 1.149909 0.741441, 0.900902 1.167089 0.748664, 0.904261 1.172286 0.745170, 
            0.977905 1.220589 0.654983, 0.984447 1.221216 0.628854, 0.983437 1.210366 0.583032, 0.987055 1.205877 0.545042, 
            0.130700 0.515375 1.123346, 0.173118 0.545647 1.075544, 0.239228 0.595691 1.017875, 0.308908 0.651611 0.974648, 
            0.319637 0.661988 0.975141, 0.354834 0.690541 0.955974, 0.413355 0.756130 0.995718, 0.424524 0.766326 0.993429, 
            0.428283 0.770345 0.995378, 0.434217 0.775976 0.995148, 0.476097 0.825555 1.034014, 0.491860 0.844937 1.059075, 
            0.509342 0.869809 1.096807, 0.528551 0.888837 1.099781, 0.556497 0.915932 1.096852, 0.566573 0.923749 1.092914, 
            0.593147 0.951390 1.102720, 0.632186 0.983673 1.076305, 0.645185 0.989010 1.046618, 0.718687 1.019408 0.861360, 
            0.733474 1.035103 0.868507, 0.743730 1.051083 0.891366, 0.806797 1.121118 0.941911, 0.818697 1.132273 0.939851, 
            0.863609 1.160026 0.870181, 0.872336 1.138569 0.731962, 0.877960 1.144574 0.734847, 0.887738 1.155199 0.740713, 
            0.908428 1.177613 0.737241, 0.927326 1.186563 0.710447, 0.960500 1.210283 0.674224, 0.976165 1.222671 0.661116, 
            0.109007 0.499920 1.147236, 0.129562 0.520993 1.153719, 0.151608 0.529227 1.101893, 0.158303 0.536907 1.088398, 
            0.205454 0.567724 1.033583, 0.261648 0.618068 1.012984, 0.283567 0.635613 1.001691, 0.292995 0.638084 0.971307, 
            0.293844 0.643355 0.964956, 0.299643 0.643105 0.965085, 0.323061 0.666835 0.971180, 0.345612 0.689624 0.959226, 
            0.357484 0.696729 0.954217, 0.368679 0.707364 0.956639, 0.380480 0.721909 0.971705, 0.486531 0.841567 1.055851, 
            0.491996 0.848425 1.059488, 0.588262 0.949953 1.104879, 0.644599 0.986918 1.028277, 0.675793 1.012302 1.007533, 
            0.676554 1.011765 1.001665, 0.697359 1.020517 0.949908, 0.707107 1.012684 0.869206, 0.710134 1.014215 0.866081, 
            0.713256 1.016728 0.861794, 0.730347 1.034806 0.867819, 0.864699 1.162174 0.864061, 0.863196 1.157350 0.848362, 
            0.852122 1.138579 0.807897, 0.842997 1.126564 0.783113, 0.843294 1.121903 0.770075, 0.892852 1.163461 0.745085, 
            0.909424 1.180513 0.730232, 0.916859 1.183005 0.729159, 0.926346 1.190825 0.707750, 0.948216 1.206428 0.695995, 
            0.980077 1.209794 0.565581, 0.980599 1.206191 0.553782, 0.083740 0.481042 1.143161, 0.185676 0.557639 1.063354, 
            0.231704 0.593332 1.019145, 0.253104 0.612999 1.015016, 0.271918 0.630513 1.009571, 0.341016 0.684774 0.964344, 
            0.344340 0.687807 0.962737, 0.350819 0.694884 0.955721, 0.385559 0.730119 0.975988, 0.396576 0.744766 0.994017, 
            0.453938 0.796227 0.978098, 0.514162 0.879811 1.099305, 0.604406 0.969248 1.084868, 0.640047 0.989808 1.050634, 
            0.692845 1.020923 0.960585, 0.699234 1.016236 0.910498, 0.701410 1.013890 0.879533, 0.716472 1.023529 0.865738, 
            0.795209 1.114654 0.940886, 0.832054 1.140159 0.895617, 0.861927 1.159941 0.853079, 0.852824 1.142135 0.819665, 
            0.849987 1.123602 0.734892, 0.982667 1.222527 0.609105, 0.982278 1.206928 0.544955, 0.121668 0.519295 1.158398, 
            0.126771 0.523663 1.156001, 0.130546 0.525165 1.146212, 0.177241 0.553781 1.071660, 0.206858 0.578127 1.026340, 
            0.298827 0.647460 0.964204, 0.312636 0.662140 0.973189, 0.505695 0.873364 1.095748, 0.539192 0.905635 1.096715, 
            0.549194 0.914907 1.095314, 0.580461 0.946330 1.102245, 0.623908 0.982471 1.076918, 0.641284 0.992180 1.044899, 
            0.683284 1.017049 0.973809, 0.689892 1.018708 0.928407, 0.697583 1.018453 0.916862, 0.702125 1.015625 0.872272, 
            0.704422 1.016705 0.870837, 0.724823 1.034442 0.870105, 0.754855 1.072456 0.913077, 0.761626 1.081052 0.922882, 
            0.769751 1.092538 0.930804, 0.807022 1.132462 0.939382, 0.822576 1.139421 0.930192, 0.830513 1.139155 0.886562, 
            0.836565 1.144117 0.882712, 0.860719 1.163038 0.863243, 0.857987 1.130943 0.726556, 0.904537 1.178764 0.738111, 
            0.934381 1.199607 0.705885, 0.946667 1.208901 0.683154, 0.950705 1.209170 0.677778, 0.980592 1.225794 0.622217, 
            0.975515 1.212152 0.581497, 0.976642 1.206651 0.549645, 0.082214 0.484903 1.141973, 0.096294 0.493933 1.142169, 
            0.129092 0.520908 1.121681, 0.132210 0.523908 1.115032, 0.170521 0.550837 1.076587, 0.212167 0.579401 1.024203, 
            0.221907 0.588274 1.022117, 0.276407 0.636804 1.003445, 0.288210 0.643298 0.982987, 0.287227 0.646110 0.975830, 
            0.311510 0.662615 0.969145, 0.325593 0.675546 0.966603, 0.346065 0.697531 0.954842, 0.353241 0.698929 0.952318, 
            0.361392 0.707712 0.955838, 0.373477 0.722904 0.973674, 0.421541 0.773925 0.996921, 0.435131 0.787302 0.993320, 
            0.488438 0.850174 1.053567, 0.506129 0.876210 1.095771, 0.663779 1.007379 1.004291, 0.691974 1.024532 0.954399, 
            0.699788 1.017537 0.876002, 0.708250 1.021605 0.872896, 0.712176 1.024860 0.869164, 0.712886 1.026158 0.866059, 
            0.826003 1.145496 0.924734, 0.829365 1.146371 0.913870, 0.827751 1.139684 0.890030, 0.845488 1.142615 0.808860, 
            0.843084 1.124031 0.749405, 0.892441 1.172974 0.741379, 0.899002 1.177188 0.741490, 0.917956 1.186995 0.709062, 
            0.940303 1.206558 0.700587, 0.944287 1.209225 0.695271, 0.979899 1.223538 0.603595, 0.973670 1.207299 0.555944, 
            0.090014 0.488024 1.139315, 0.140330 0.534214 1.104269, 0.150224 0.542779 1.098042, 0.236457 0.602920 1.015684, 
            0.270823 0.634305 1.007212, 0.310896 0.668975 0.965243, 0.317870 0.670230 0.964986, 0.326208 0.677820 0.963172, 
            0.337955 0.691332 0.960942, 0.356659 0.704616 0.952271, 0.380166 0.732715 0.978230, 0.426513 0.781125 0.996997, 
            0.451128 0.800746 0.978730, 0.474614 0.835588 1.036045, 0.483289 0.848183 1.045672, 0.540927 0.913320 1.093358, 
            0.568037 0.936591 1.087383, 0.587851 0.957988 1.099774, 0.613743 0.986881 1.075362, 0.644357 0.993854 1.015464, 
            0.667342 1.009050 0.984988, 0.669861 1.010338 0.979778, 0.686096 1.020226 0.967800, 0.684519 1.025421 0.964231, 
            0.734046 1.051982 0.888011, 0.748982 1.071291 0.911252, 0.772463 1.097656 0.929289, 0.812530 1.139452 0.935832, 
            0.854113 1.160759 0.859505, 0.854163 1.159142 0.851784, 0.837699 1.128196 0.781370, 0.833921 1.125033 0.757297, 
            0.878955 1.157015 0.731897, 0.909235 1.183551 0.720549, 0.962158 1.225864 0.681867, 0.072421 0.475604 1.151236, 
            0.163345 0.550230 1.083139, 0.226497 0.597079 1.020087, 0.248853 0.617502 1.015562, 0.297350 0.652244 0.961414, 
            0.394713 0.752772 0.995420, 0.503108 0.877685 1.093530, 0.579828 0.952902 1.100596, 0.592281 0.961910 1.096373, 
            0.627686 0.993381 1.067143, 0.633052 0.994695 1.059368, 0.654186 1.004217 1.003959, 0.662371 1.009647 0.993023, 
            0.689688 1.024869 0.947918, 0.686423 1.017651 0.928973, 0.691844 1.020524 0.918203, 0.707227 1.025270 0.871939, 
            0.760559 1.087681 0.924624, 0.826145 1.147005 0.904330, 0.835146 1.148519 0.875686, 0.847105 1.156530 0.859754, 
            0.842808 1.144920 0.824993, 0.832476 1.126397 0.773401, 0.854228 1.135392 0.718458, 0.859435 1.138007 0.719152, 
            0.884920 1.165724 0.734563, 0.916706 1.189468 0.703585, 0.931416 1.205413 0.703544, 0.944492 1.212640 0.679959, 
            0.973024 1.233552 0.658049, 0.973136 1.228643 0.634786, 0.969912 1.213581 0.579263, 0.084874 0.489911 1.140474, 
            0.110457 0.517835 1.153820, 0.125769 0.530037 1.145026, 0.135103 0.531465 1.108417, 0.178731 0.567086 1.076683, 
            0.198065 0.578924 1.050850, 0.248532 0.622626 1.013595, 0.303167 0.660728 0.963694, 0.358649 0.714805 0.958736, 
            0.451363 0.805474 0.977124, 0.474529 0.839830 1.033605, 0.482940 0.850070 1.043757, 0.530592 0.907237 1.097338, 
            0.598171 0.967988 1.088121, 0.597848 0.970123 1.084718, 0.606456 0.975943 1.079212, 0.617175 0.989624 1.073893, 
            0.634863 0.993706 1.035497, 0.655694 1.008264 0.998983, 0.687070 1.016580 0.889312, 0.706230 1.027633 0.876080, 
            0.710021 1.030330 0.873412, 0.806216 1.136953 0.938403, 0.810994 1.146747 0.929704, 0.859316 1.139165 0.713806, 
            0.865544 1.144394 0.710414, 0.871449 1.149980 0.710107, 0.896061 1.179758 0.738945, 0.899742 1.181117 0.728913, 
            0.974524 1.241405 0.676557, 0.978554 1.232286 0.616393, 0.063405 0.474245 1.156432, 0.103613 0.512950 1.152889, 
            0.115754 0.527050 1.152543, 0.121328 0.530612 1.148319, 0.124414 0.525929 1.120752, 0.127214 0.534210 1.110294, 
            0.202897 0.581679 1.030932, 0.244149 0.619115 1.014133, 0.273617 0.642567 0.999392, 0.282308 0.647306 0.982792, 
            0.316415 0.675423 0.961791, 0.336099 0.695050 0.960036, 0.343675 0.701223 0.951115, 0.365689 0.725636 0.973500, 
            0.441200 0.799838 0.984851, 0.473028 0.840568 1.028201, 0.477704 0.847977 1.035550, 0.515691 0.896095 1.100563, 
            0.541734 0.918733 1.089947, 0.644846 1.002978 1.007110, 0.662693 1.011084 0.981318, 0.682626 1.019356 0.931212, 
            0.725581 1.051603 0.890093, 0.776703 1.109809 0.933091, 0.819587 1.149102 0.925019, 0.818857 1.140670 0.883534, 
            0.824552 1.142719 0.873326, 0.819376 1.143752 0.868482, 0.837884 1.152816 0.860975, 0.837147 1.145315 0.826168, 
            0.885423 1.172416 0.732135, 0.897440 1.178958 0.717875, 0.934757 1.210261 0.697395, 0.947300 1.218312 0.679060, 
            0.958022 1.229523 0.683459, 0.971574 1.242496 0.683462, 0.970955 1.222078 0.591543, 0.965883 1.211830 0.566539, 
            0.963215 1.210127 0.552174, 0.055775 0.475179 1.159479, 0.123278 0.530623 1.136313, 0.142070 0.541395 1.102862, 
            0.210316 0.590057 1.025609, 0.282553 0.649510 0.970210, 0.369751 0.732406 0.978045, 0.378076 0.740821 0.980120, 
            0.500438 0.881877 1.091091, 0.532236 0.914754 1.094447, 0.575569 0.954551 1.094612, 0.585470 0.966121 1.094243, 
            0.590394 0.970171 1.089522, 0.637592 0.997342 1.012128, 0.677312 1.024475 0.967286, 0.684964 1.021707 0.920493, 
            0.683621 1.019765 0.910169, 0.686427 1.020611 0.903306, 0.697927 1.023780 0.873959, 0.705894 1.031820 0.873768, 
            0.764665 1.099630 0.928077, 0.821025 1.150554 0.914062, 0.826098 1.145561 0.868396, 0.835478 1.148806 0.841814, 
            0.839436 1.145505 0.808946, 0.836059 1.129365 0.749100, 0.866236 1.148970 0.706074, 0.875024 1.158091 0.709358, 
            0.890808 1.178620 0.734375, 0.893435 1.178446 0.722028, 0.912034 1.191465 0.699854, 0.939796 1.215136 0.680289, 
            0.962166 1.209215 0.559665, 0.967156 1.213366 0.548536, 0.063846 0.479758 1.152988, 0.072695 0.487276 1.148577, 
            0.092587 0.512989 1.160230, 0.224357 0.609637 1.025442, 0.255192 0.629441 1.009093, 0.258335 0.635908 1.005093, 
            0.288649 0.653692 0.961773, 0.339485 0.700455 0.952983, 0.467694 0.838968 1.015881, 0.477689 0.850341 1.034590, 
            0.502053 0.886517 1.094194, 0.549092 0.928358 1.079431, 0.561850 0.942691 1.074716, 0.579379 0.960832 1.095584, 
            0.681842 1.026770 0.946579, 0.681477 1.021135 0.922071, 0.789389 1.128377 0.940394, 0.832562 1.145714 0.829175, 
            0.836477 1.146582 0.815827, 0.838377 1.129993 0.730478, 0.873853 1.158497 0.705196, 0.883428 1.170002 0.714464, 
            0.943358 1.219234 0.678341, 0.973875 1.248882 0.680325, 0.074765 0.491760 1.148939, 0.106730 0.523396 1.153763, 
            0.113117 0.528263 1.149593, 0.135494 0.544061 1.104899, 0.153646 0.556582 1.099418, 0.156934 0.562589 1.095579, 
            0.164447 0.564527 1.088319, 0.188054 0.581769 1.063497, 0.199216 0.588569 1.045488, 0.280937 0.654851 0.966626, 
            0.307358 0.674146 0.962334, 0.318219 0.683029 0.955317, 0.347627 0.709933 0.949548, 0.433512 0.802242 0.987450, 
            0.441431 0.811873 0.981478, 0.450902 0.812420 0.976589, 0.451218 0.817016 0.975121, 0.499918 0.886419 1.091451, 
            0.539305 0.926305 1.077979, 0.604996 0.983315 1.074896, 0.618553 0.994600 1.067056, 0.644825 1.007058 1.002945, 
            0.677576 1.028401 0.961830, 0.680136 1.028903 0.952800, 0.674971 1.020809 0.933601, 0.685765 1.020904 0.881486, 
            0.825327 1.128438 0.769940, 0.842745 1.134581 0.721126, 0.845349 1.135999 0.716139, 0.870116 1.157544 0.706120, 
            0.883723 1.172293 0.714117, 0.887579 1.173918 0.704541, 0.897745 1.181744 0.695712, 0.958661 1.210800 0.560085, 
            0.077052 0.496575 1.149868, 0.098753 0.520917 1.158305, 0.118974 0.533777 1.128460, 0.121063 0.532121 1.119357, 
            0.120993 0.536530 1.113261, 0.236663 0.620931 1.014670, 0.261412 0.642322 0.998921, 0.296774 0.666175 0.961108, 
            0.308018 0.681528 0.961514, 0.313381 0.684158 0.956115, 0.328987 0.697337 0.950615, 0.364014 0.733632 0.975464, 
            0.375559 0.745247 0.978082, 0.392279 0.766421 1.002050, 0.400277 0.773493 0.999346, 0.427414 0.797794 0.991583, 
            0.446389 0.814193 0.977766, 0.498590 0.887321 1.090799, 0.510117 0.899756 1.097299, 0.562883 0.945806 1.071096, 
            0.572774 0.957707 1.087923, 0.579209 0.964946 1.092924, 0.590160 0.975022 1.084133, 0.601335 0.982477 1.076018, 
            0.670640 1.025128 0.966194, 0.713385 1.049434 0.889192, 0.746914 1.087681 0.917725, 0.795224 1.143347 0.938380, 
            0.800614 1.149201 0.932001, 0.814681 1.144084 0.878487, 0.819749 1.147897 0.862962, 0.825613 1.149688 0.855952, 
            0.830267 1.144958 0.805192, 0.824889 1.129110 0.763760, 0.851691 1.142740 0.708008, 0.877841 1.167235 0.705524, 
            0.915070 1.200942 0.696589, 0.938790 1.220051 0.679917, 0.962355 1.244004 0.686396, 0.968031 1.247075 0.685410, 
            0.953362 1.209981 0.559003, 0.083272 0.507365 1.161052, 0.106605 0.529863 1.150479, 0.117615 0.534142 1.140300, 
            0.143402 0.553009 1.105825, 0.170148 0.574175 1.085263, 0.202574 0.593809 1.032395, 0.287546 0.660267 0.963422, 
            0.321074 0.691891 0.952681, 0.414838 0.789338 0.996945, 0.473384 0.852897 1.031815, 0.478549 0.859900 1.041359, 
            0.498849 0.889962 1.090387, 0.501938 0.893746 1.094492, 0.526132 0.921242 1.090285, 0.530688 0.919459 1.090822, 
            0.531018 0.925400 1.083098, 0.593254 0.977464 1.077395, 0.606347 0.988045 1.068347, 0.631768 1.005122 1.012677, 
            0.663323 1.021276 0.969562, 0.672864 1.028153 0.959105, 0.687490 1.028184 0.879112, 0.730109 1.071105 0.904207, 
            0.814777 1.153190 0.909039, 0.828650 1.146326 0.815646, 0.878939 1.170241 0.703351, 0.897213 1.184461 0.688180, 
            0.970082 1.253481 0.678647, 0.971405 1.251474 0.669623, 0.965785 1.239546 0.639262, 0.954730 1.210683 0.555045, 
            0.037474 0.466820 1.160517, 0.049067 0.477051 1.161055, 0.066342 0.491446 1.151133, 0.101516 0.526265 1.156473, 
            0.129457 0.543730 1.106560, 0.207453 0.600022 1.028303, 0.246200 0.634289 1.011969, 0.253258 0.639140 1.006396, 
            0.264303 0.646609 0.992008, 0.276700 0.653592 0.969367, 0.386083 0.764764 0.999379, 0.435507 0.815563 0.980629, 
            0.565966 0.953033 1.069831, 0.574656 0.964091 1.086685, 0.657726 1.019190 0.973489, 0.672461 1.020411 0.913756, 
            0.675685 1.022770 0.910385, 0.679231 1.024770 0.903924, 0.680006 1.022561 0.890241, 0.712909 1.059115 0.893722, 
            0.772228 1.119510 0.930473, 0.808220 1.147892 0.889061, 0.822057 1.147808 0.840534, 0.820900 1.133348 0.778625, 
            0.815443 1.131718 0.765539, 0.828491 1.134721 0.751304, 0.830351 1.133718 0.726412, 0.859002 1.153140 0.701296, 
            0.882697 1.174750 0.696335, 0.917798 1.206919 0.689707, 0.926048 1.213122 0.678361, 0.929399 1.216162 0.676067, 
            0.948800 1.234551 0.680241, 0.964502 1.242322 0.646586, 0.958606 1.223202 0.584099, 0.048736 0.480740 1.159156, 
            0.113523 0.537935 1.137383, 0.159580 0.570108 1.090823, 0.176919 0.582907 1.073216, 0.219411 0.613604 1.026965, 
            0.225565 0.618722 1.023381, 0.257098 0.643860 1.000295, 0.269625 0.651985 0.974031, 0.282027 0.663830 0.969749, 
            0.300770 0.677958 0.964275, 0.332056 0.704329 0.947698, 0.391043 0.773722 1.003388, 0.447829 0.821064 0.974926, 
            0.476616 0.863027 1.041953, 0.515847 0.912479 1.097132, 0.520012 0.918017 1.094596, 0.547683 0.936281 1.070465, 
            0.581017 0.971709 1.082531, 0.587130 0.981527 1.062592, 0.641540 1.015265 0.998690, 0.660367 1.022002 0.963562, 
            0.665743 1.022550 0.942245, 0.683391 1.026504 0.882254, 0.705854 1.049628 0.889784, 0.751014 1.099622 0.921163, 
            0.808986 1.153842 0.915277, 0.812526 1.151804 0.871845, 0.820633 1.152064 0.855343, 0.819232 1.136386 0.788871, 
            0.963808 1.251922 0.682931, 0.953374 1.214529 0.552828, 0.038092 0.471651 1.159181, 0.050434 0.483414 1.158790, 
            0.057635 0.489555 1.152860, 0.079163 0.511912 1.166641, 0.085760 0.517702 1.164210, 0.091113 0.522450 1.162464, 
            0.102140 0.536459 1.152394, 0.147301 0.568250 1.104510, 0.235717 0.630117 1.018404, 0.262088 0.649309 0.991868, 
            0.287275 0.668953 0.971167, 0.321426 0.697665 0.950164, 0.326809 0.701928 0.948611, 0.381572 0.769090 0.998104, 
            0.470771 0.858024 1.033454, 0.566425 0.956803 1.066932, 0.575401 0.969586 1.066261, 0.620766 1.004658 1.047651, 
            0.627401 1.004578 1.017837, 0.637872 1.011097 1.003639, 0.652549 1.020776 0.981330, 0.661616 1.021851 0.946077, 
            0.667081 1.021687 0.921065, 0.689409 1.034447 0.881133, 0.717598 1.068538 0.901355, 0.789594 1.142649 0.938201, 
            0.820800 1.152811 0.846819, 0.827175 1.137094 0.745656, 0.880200 1.177022 0.695461, 0.966649 1.254191 0.669598, 
            0.961768 1.246672 0.650480, 0.946921 1.211510 0.559263, 0.139664 0.559459 1.107347, 0.186405 0.593138 1.061303, 
            0.216780 0.616518 1.029666, 0.221013 0.620410 1.028924, 0.240999 0.638925 1.018192, 0.245323 0.641001 1.013203, 
            0.302115 0.686038 0.961465, 0.310484 0.691864 0.957375, 0.365619 0.747000 0.974103, 0.368958 0.757533 0.978082, 
            0.395304 0.781099 1.000465, 0.419236 0.809820 0.985383, 0.426016 0.810364 0.985785, 0.445638 0.824294 0.975197, 
            0.493079 0.893262 1.086589, 0.505733 0.906562 1.092098, 0.538492 0.933015 1.071353, 0.568852 0.962900 1.065493, 
            0.612784 1.000281 1.057200, 0.676417 1.026204 0.889333, 0.679556 1.027587 0.881814, 0.735909 1.087767 0.913236, 
            0.760479 1.114989 0.927921, 0.814585 1.145551 0.829503, 0.814916 1.143514 0.818588, 0.829315 1.134910 0.714790, 
            0.839026 1.142044 0.704774, 0.869699 1.170871 0.702303, 0.881796 1.180932 0.684768, 0.898408 1.193326 0.679008, 
            0.919101 1.211222 0.670146, 0.962800 1.254761 0.678083, 0.027942 0.464712 1.162670, 0.064145 0.500237 1.156672, 
            0.115182 0.543169 1.115765, 0.119649 0.548273 1.107283, 0.149719 0.571390 1.100786, 0.196814 0.608979 1.040424, 
            0.250427 0.647334 1.008185, 0.289533 0.675907 0.970908, 0.341384 0.720826 0.949062, 0.358019 0.741870 0.972806, 
            0.410927 0.794302 0.995478, 0.474670 0.869167 1.045329, 0.494971 0.898323 1.090413, 0.497171 0.902936 1.091497, 
            0.539642 0.937897 1.069109, 0.549946 0.945447 1.064932, 0.594580 0.987868 1.063530, 0.598986 0.992022 1.063238, 
            0.602226 0.999719 1.056893, 0.652055 1.022703 0.969971, 0.677288 1.028867 0.886570, 0.686007 1.036189 0.881822, 
            0.778133 1.135533 0.933582, 0.801681 1.149299 0.892903, 0.804339 1.149951 0.884129, 0.816963 1.157415 0.846665, 
            0.820181 1.136764 0.752683, 0.848158 1.152180 0.699994, 0.889826 1.187552 0.679078, 0.935546 1.230775 0.676581, 
            0.941272 1.236088 0.675806, 0.957134 1.251725 0.677906, 0.958123 1.243913 0.637297, 0.941959 1.212918 0.559484, 
            0.072394 0.513264 1.169221, 0.080816 0.522565 1.171228, 0.152200 0.575053 1.094132, 0.160866 0.581439 1.089068, 
            0.205719 0.611703 1.033942, 0.226763 0.633518 1.041699, 0.269676 0.660558 0.972934, 0.283096 0.673394 0.976574, 
            0.294012 0.682747 0.970560, 0.329000 0.710968 0.947071, 0.336094 0.717514 0.945937, 0.468411 0.863536 1.035753, 
            0.509290 0.914645 1.091304, 0.518908 0.922744 1.085624, 0.518493 0.921009 1.079966, 0.526122 0.925339 1.070675, 
            0.618517 1.007797 1.038459, 0.649877 1.022425 0.967108, 0.652284 1.021849 0.953753, 0.656004 1.023242 0.944560, 
            0.661143 1.025983 0.920077, 0.666236 1.031648 0.903910, 0.670520 1.028389 0.903149, 0.678181 1.031562 0.883862, 
            0.703180 1.057695 0.894080, 0.726832 1.083475 0.908640, 0.755966 1.119934 0.928298, 0.768524 1.127351 0.927047, 
            0.788064 1.147729 0.934811, 0.805488 1.152188 0.878162, 0.817066 1.158774 0.857311, 0.807432 1.132280 0.777225, 
            0.813490 1.138103 0.749185, 0.926429 1.223341 0.671330, 0.958880 1.254022 0.669569, 0.940965 1.215007 0.557801, 
            0.047056 0.488803 1.157010, 0.055406 0.501365 1.157157, 0.065127 0.507794 1.164866, 0.089683 0.530377 1.160845, 
            0.106722 0.544678 1.138340, 0.112479 0.545030 1.127364, 0.164309 0.586242 1.085813, 0.192989 0.604707 1.046755, 
            0.235067 0.644090 1.042613, 0.243953 0.649971 1.030447, 0.263019 0.658034 0.980110, 0.273334 0.665826 0.973568, 
            0.302983 0.691402 0.960573, 0.413777 0.802719 0.991089, 0.489386 0.898361 1.084016, 0.520963 0.928090 1.067730, 
            0.578441 0.977029 1.062416, 0.611998 1.006852 1.051762, 0.621682 1.011469 1.011868, 0.635633 1.022776 0.998371, 
            0.640922 1.022012 0.993690, 0.647671 1.025860 0.974794, 0.693233 1.050694 0.894519, 0.719468 1.077857 0.904032, 
            0.813424 1.159659 0.866336, 0.809384 1.146746 0.824393, 0.877759 1.182055 0.684658, 0.889473 1.191386 0.675939, 
            0.893755 1.196501 0.673948, 0.020542 0.469122 1.168491, 0.033058 0.479919 1.158799, 0.036764 0.482123 1.160472, 
            0.070277 0.518225 1.171892, 0.101987 0.544122 1.143278, 0.124217 0.553472 1.104968, 0.134970 0.564456 1.106376, 
            0.155602 0.579836 1.090458, 0.168574 0.590962 1.080137, 0.200754 0.612763 1.038408, 0.240389 0.650975 1.039676, 
            0.254395 0.657929 1.010298, 0.297604 0.689649 0.965070, 0.315064 0.706018 0.963482, 0.360273 0.753448 0.970380, 
            0.386707 0.790774 0.996986, 0.405915 0.800855 0.993772, 0.433079 0.820326 0.977468, 0.434259 0.825216 0.973447, 
            0.440681 0.828356 0.973060, 0.479320 0.886048 1.067748, 0.482780 0.889741 1.071001, 0.509810 0.917373 1.076935, 
            0.544351 0.946890 1.062721, 0.663495 1.028014 0.910097, 0.679222 1.039409 0.891792, 0.791031 1.153221 0.924623, 
            0.797905 1.151812 0.887582, 0.798360 1.155320 0.882944, 0.801868 1.137510 0.803686, 0.801809 1.132341 0.779976, 
            0.810143 1.135689 0.758517, 0.822476 1.141967 0.701616, 0.836338 1.148396 0.701182, 0.847851 1.159701 0.697054, 
            0.901962 1.205776 0.675987, 0.950492 1.250729 0.669038, 0.951555 1.250650 0.663956, 0.949653 1.244494 0.638268, 
            0.937774 1.215550 0.561315, 0.936367 1.221418 0.558729, 0.026443 0.476218 1.162159, 0.088039 0.536919 1.159668, 
            0.143442 0.573587 1.099872, 0.185861 0.604173 1.053431, 0.204609 0.619960 1.043424, 0.208942 0.624005 1.042946, 
            0.215619 0.631610 1.048577, 0.291375 0.692701 0.989329, 0.323788 0.714686 0.953711, 0.379326 0.777063 0.996447, 
            0.477627 0.886638 1.068235, 0.532013 0.942191 1.069308, 0.563863 0.966869 1.057522, 0.606186 1.006625 1.054021, 
            0.655824 1.027011 0.928248, 0.703681 1.066708 0.899914, 0.747709 1.114981 0.928340, 0.761245 1.127928 0.928298, 
            0.780315 1.146745 0.930910, 0.815720 1.163285 0.850473, 0.831702 1.146078 0.699763, 0.888169 1.193890 0.664123, 
            0.903890 1.208351 0.668126, 0.906031 1.209065 0.661931, 0.911067 1.213330 0.659357, 0.996614 1.261237 0.492319, 
            0.017660 0.471861 1.175187, 0.032899 0.483163 1.159957, 0.082675 0.530081 1.167981, 0.081021 0.537099 1.162679, 
            0.095898 0.541633 1.151473, 0.152485 0.582988 1.090992, 0.162703 0.598109 1.087884, 0.170890 0.596313 1.072181, 
            0.177568 0.601932 1.064211, 0.260777 0.666004 0.996390, 0.289564 0.692562 0.990870, 0.353444 0.748388 0.967112, 
            0.363181 0.759248 0.973485, 0.397884 0.797287 0.996613, 0.407729 0.807190 0.989298, 0.437907 0.830160 0.971407, 
            0.480799 0.892797 1.071471, 0.489575 0.903591 1.082573, 0.494791 0.908977 1.084397, 0.509725 0.920663 1.072298, 
            0.571148 0.982001 1.058243, 0.637911 1.026534 0.994290, 0.641813 1.028229 0.984833, 0.643732 1.027758 0.974133, 
            0.659212 1.031181 0.912794, 0.665823 1.032535 0.898244, 0.689900 1.058113 0.909983, 0.694745 1.061242 0.902987, 
            0.738066 1.106747 0.921716, 0.782252 1.150181 0.926999, 0.801529 1.158302 0.879107, 0.798563 1.138553 0.800702, 
            0.798494 1.132520 0.773038, 0.814306 1.135377 0.716112, 0.821205 1.139421 0.705342, 0.839614 1.156052 0.699653, 
            0.867627 1.180838 0.690249, 0.925129 1.230597 0.664948, 0.930103 1.235126 0.664696, 0.942372 1.244089 0.644706, 
            0.950495 1.247483 0.631491, 0.933859 1.217342 0.562357, 0.020091 0.475201 1.168639, 0.044029 0.495487 1.156460, 
            0.075389 0.528744 1.171484, 0.106318 0.550338 1.134344, 0.113933 0.553366 1.107170, 0.120913 0.558882 1.102483, 
            0.146889 0.579809 1.090937, 0.222870 0.644459 1.053486, 0.280945 0.686133 0.988975, 0.308292 0.707180 0.966060, 
            0.316855 0.714451 0.960900, 0.473066 0.886618 1.065902, 0.502173 0.916453 1.075054, 0.540880 0.951406 1.061599, 
            0.555478 0.963580 1.056997, 0.629741 1.018224 1.002293, 0.643491 1.027036 0.960615, 0.649484 1.027676 0.936981, 
            0.683710 1.055127 0.912365, 0.767487 1.138380 0.923643, 0.783422 1.150579 0.901498, 0.791034 1.152454 0.888662, 
            0.814290 1.166331 0.848454, 0.815268 1.137333 0.709661, 0.848030 1.166050 0.693263, 0.893231 1.200760 0.657747, 
            0.898370 1.205180 0.655439, 0.939887 1.223388 0.555606, 0.996132 1.262829 0.481665, 0.999797 1.262770 0.472324, 
            0.103770 0.551920 1.132466, 0.200466 0.623610 1.045001, 0.208252 0.637142 1.054723, 0.234672 0.657804 1.051742, 
            0.239576 0.661869 1.048825, 0.247874 0.667704 1.039052, 0.333437 0.729977 0.948059, 0.417968 0.816935 0.976092, 
            0.432669 0.829958 0.971235, 0.434395 0.831734 0.971809, 0.471961 0.887972 1.065838, 0.474598 0.891132 1.068788, 
            0.483342 0.900185 1.071957, 0.493002 0.909783 1.073588, 0.502341 0.918046 1.070455, 0.586834 0.996478 1.059126, 
            0.613700 1.016132 1.031023, 0.670363 1.042112 0.900011, 0.698243 1.069234 0.902035, 0.769094 1.141332 0.921881, 
            0.783791 1.152071 0.891662, 0.813298 1.170396 0.860463, 0.792730 1.133214 0.779349, 0.808234 1.137297 0.729472, 
            0.866052 1.181122 0.676071, 0.900510 1.208079 0.648134, 0.908291 1.214820 0.644863, 0.946256 1.245413 0.618219, 
            0.075884 0.537028 1.165498, 0.106827 0.552096 1.117750, 0.139131 0.577135 1.093171, 0.153870 0.591402 1.091219, 
            0.252639 0.672050 1.026810, 0.281261 0.691832 0.991508, 0.376090 0.782581 0.991423, 0.469395 0.887952 1.065890, 
            0.503229 0.924404 1.067314, 0.598121 1.008194 1.052112, 0.622420 1.013979 1.007879, 0.631433 1.032027 0.995051, 
            0.645023 1.031196 0.950614, 0.654754 1.032433 0.913167, 0.658192 1.038198 0.906438, 0.659722 1.038024 0.903466, 
            0.664573 1.042306 0.899727, 0.692726 1.067271 0.906172, 0.712330 1.086052 0.906250, 0.725642 1.102047 0.921330, 
            0.743314 1.121279 0.932073, 0.813338 1.171097 0.851707, 0.793673 1.140220 0.796403, 0.873551 1.187927 0.663104, 
            0.911056 1.219515 0.643113, 0.942713 1.247296 0.631429, 0.930251 1.222431 0.571450, 0.085042 0.542314 1.156895, 
            0.115364 0.564271 1.099321, 0.122469 0.565348 1.098533, 0.189779 0.618515 1.046325, 0.194278 0.622812 1.046278, 
            0.269587 0.681359 0.983516, 0.279408 0.692049 0.989494, 0.284489 0.697229 0.990963, 0.286347 0.703008 0.985897, 
            0.290023 0.700557 0.981835, 0.304216 0.711317 0.970501, 0.310293 0.716117 0.964019, 0.324460 0.726636 0.949918, 
            0.363273 0.769526 0.976526, 0.391179 0.800075 0.994323, 0.405077 0.818197 0.974503, 0.537414 0.960360 1.056765, 
            0.605171 1.018828 1.040436, 0.617295 1.020038 1.010694, 0.673960 1.052796 0.911098, 0.680162 1.059681 0.915493, 
            0.687256 1.066226 0.914359, 0.748956 1.129497 0.933897, 0.764904 1.141876 0.920515, 0.793214 1.162794 0.882444, 
            0.791094 1.138487 0.788569, 0.803097 1.138943 0.737416, 0.836797 1.163700 0.698124, 0.846192 1.170721 0.686963, 
            0.899015 1.210349 0.643987, 0.935293 1.243166 0.635183, 0.941446 1.245863 0.619164, 0.939290 1.240893 0.605690, 
            0.929179 1.227370 0.578296, 0.014212 0.480937 1.176356, 0.019971 0.483760 1.163888, 0.065650 0.528615 1.169137, 
            0.096359 0.552415 1.143202, 0.228224 0.670846 1.059005, 0.245565 0.675457 1.044047, 0.344734 0.749468 0.954560, 
            0.405027 0.813142 0.982209, 0.466011 0.891905 1.065517, 0.470383 0.894672 1.070175, 0.507049 0.929217 1.067625, 
            0.516700 0.937955 1.065308, 0.532904 0.952416 1.060444, 0.541382 0.960219 1.058994, 0.637677 1.035412 0.980281, 
            0.653632 1.035127 0.912459, 0.757244 1.139196 0.930842, 0.770325 1.146372 0.906058, 0.810780 1.172281 0.846644, 
            0.874531 1.192095 0.655590, 0.879082 1.195623 0.651751, 0.906901 1.219265 0.637912, 0.936526 1.242265 0.613078, 
            0.983317 1.262560 0.499513, 0.991727 1.266871 0.482181, 0.017028 0.484014 1.166883, 0.022786 0.488531 1.162268, 
            0.053742 0.518633 1.164461, 0.099461 0.557352 1.133801, 0.173743 0.618929 1.061264, 0.234432 0.667876 1.054532, 
            0.258476 0.678162 0.995514, 0.291375 0.706136 0.979217, 0.427733 0.834589 0.969634, 0.485881 0.914075 1.059925, 
            0.550356 0.969560 1.053264, 0.599011 1.015088 1.045327, 0.638573 1.033880 0.957952, 0.640112 1.035465 0.949257, 
            0.665032 1.046988 0.901305, 0.788205 1.157165 0.885219, 0.788020 1.137341 0.774410, 0.803042 1.141209 0.727143, 
            0.811445 1.147853 0.700085, 0.821022 1.151923 0.695560, 0.853157 1.178737 0.677272, 0.860993 1.183870 0.666294, 
            0.896493 1.210716 0.633221, 0.905230 1.218066 0.628520, 0.915573 1.229548 0.635858, 0.927310 1.237605 0.622815, 
            0.927037 1.237500 0.610240, 0.930594 1.238099 0.607641, 0.063694 0.531648 1.166865, 0.090712 0.553336 1.145609, 
            0.118114 0.571841 1.095015, 0.131942 0.579526 1.088499, 0.157171 0.605161 1.089581, 0.254987 0.680127 1.008865, 
            0.260918 0.680670 0.985067, 0.310554 0.723917 0.965298, 0.349085 0.758757 0.955834, 0.453263 0.876415 1.039021, 
            0.510246 0.936754 1.065893, 0.555109 0.977986 1.049278, 0.573069 0.994957 1.056950, 0.624994 1.035368 0.996335, 
            0.648076 1.037815 0.913920, 0.658835 1.043144 0.899741, 0.673311 1.060061 0.913932, 0.683542 1.072417 0.915494, 
            0.694302 1.075814 0.902007, 0.700801 1.084051 0.903162, 0.768743 1.148339 0.899714, 0.772695 1.150958 0.894315, 
            0.786290 1.136050 0.764863, 0.793710 1.138857 0.744948, 0.806106 1.143298 0.710525, 0.815968 1.149816 0.696978, 
            0.854681 1.180698 0.668358, 0.867652 1.191094 0.658991, 0.911430 1.227649 0.625984, 0.917454 1.232053 0.627877, 
            0.928172 1.233943 0.589077, 0.933534 1.234470 0.567723, 0.061046 0.532978 1.166334, 0.099559 0.557907 1.120735, 
            0.108870 0.565746 1.101478, 0.159488 0.607480 1.084617, 0.164760 0.615814 1.067723, 0.213361 0.653778 1.060190, 
            0.253989 0.684182 1.020858, 0.260194 0.685144 0.997777, 0.268560 0.691082 0.988180, 0.287027 0.708135 0.985293, 
            0.337260 0.756224 0.950096, 0.387428 0.804812 0.987959, 0.423791 0.835510 0.968915, 0.465073 0.897481 1.066134, 
            0.467986 0.899280 1.068450, 0.477096 0.905499 1.066178, 0.492991 0.921188 1.059053, 0.576020 0.999088 1.051758, 
            0.612304 1.027972 1.024656, 0.613658 1.029778 1.018511, 0.632852 1.038872 0.984004, 0.637968 1.034791 0.942377, 
            0.639002 1.033821 0.933294, 0.676012 1.065504 0.915939, 0.720602 1.110397 0.926200, 0.743685 1.134465 0.935348, 
            0.749303 1.139615 0.934293, 0.755199 1.144340 0.930035, 0.807455 1.176325 0.846424, 0.786909 1.140017 0.784922, 
            0.795606 1.141384 0.737005, 0.806746 1.145994 0.705230, 0.845771 1.176119 0.675425, 0.896413 1.213274 0.622944, 
            0.917786 1.233623 0.623734, 0.926154 1.234757 0.590560, 0.972492 1.264522 0.522926, 0.991813 1.275852 0.478187, 
            0.126269 0.579692 1.089082, 0.130621 0.585804 1.084527, 0.150142 0.603061 1.091114, 0.212426 0.662904 1.060743, 
            0.342460 0.759384 0.949303, 0.364878 0.783739 0.979091, 0.450947 0.878961 1.038616, 0.454518 0.883541 1.044002, 
            0.480530 0.912059 1.060786, 0.512314 0.942574 1.061214, 0.522227 0.950862 1.055651, 0.541652 0.969371 1.055261, 
            0.587155 1.014302 1.045362, 0.595800 1.020369 1.042946, 0.613092 1.027968 1.009897, 0.647884 1.044435 0.911004, 
            0.682092 1.075173 0.913544, 0.801809 1.146221 0.720661, 0.829589 1.167264 0.694941, 0.833219 1.170240 0.692628, 
            0.886550 1.209787 0.639306, 0.920325 1.237399 0.617439, 0.924797 1.239427 0.608169, 0.975258 1.267524 0.513325, 
            0.994787 1.276877 0.470019, 0.018601 0.497230 1.166615, 0.057946 0.532917 1.167060, 0.077624 0.552933 1.164251, 
            0.096216 0.561433 1.129431, 0.263863 0.691703 0.989420, 0.280043 0.706974 0.988419, 0.300759 0.727445 0.991396, 
            0.351498 0.768133 0.954871, 0.421499 0.838092 0.968574, 0.473158 0.909283 1.065276, 0.543866 0.977625 1.050490, 
            0.555348 0.983055 1.046677, 0.603330 1.027025 1.037606, 0.617130 1.029564 1.002931, 0.655563 1.047757 0.905719, 
            0.660114 1.054490 0.906280, 0.697048 1.087444 0.901826, 0.707383 1.098915 0.909143, 0.796817 1.181057 0.883191, 
            0.803299 1.183696 0.876558, 0.805349 1.182577 0.862272, 0.802822 1.177482 0.841952, 0.780979 1.138771 0.767318, 
            0.787120 1.140482 0.747995, 0.818976 1.159250 0.693642, 0.855426 1.186695 0.659121, 0.860504 1.190968 0.657023, 
            0.874925 1.201928 0.643218, 0.909122 1.230182 0.622453, 0.915603 1.238976 0.620150, 0.926152 1.237431 0.580483, 
            0.981182 1.271091 0.492328, 0.030059 0.507969 1.163906, 0.060870 0.537853 1.165724, 0.072535 0.549651 1.168657, 
            0.083339 0.556031 1.149120, 0.087160 0.561396 1.142374, 0.100479 0.564170 1.111956, 0.122793 0.586184 1.087545, 
            0.153756 0.609561 1.085975, 0.159418 0.612099 1.074549, 0.177859 0.625864 1.054595, 0.247770 0.691798 1.034880, 
            0.262639 0.693723 0.992972, 0.292016 0.722273 0.994974, 0.307577 0.734064 0.980584, 0.394063 0.815524 0.974449, 
            0.445855 0.878134 1.034897, 0.498816 0.934902 1.063062, 0.745523 1.148688 0.930935, 0.749548 1.149597 0.928305, 
            0.753789 1.148754 0.923030, 0.775984 1.162278 0.885064, 0.799853 1.151548 0.709661, 0.884033 1.209487 0.626598, 
            0.043255 0.523433 1.165798, 0.094677 0.563467 1.123202, 0.111756 0.574176 1.097062, 0.138047 0.597191 1.087093, 
            0.236291 0.683815 1.052725, 0.312620 0.737138 0.961214, 0.324638 0.746085 0.949362, 0.394946 0.818222 0.968570, 
            0.416273 0.837909 0.968432, 0.418272 0.840097 0.969671, 0.452051 0.891518 1.046993, 0.463592 0.903885 1.064333, 
            0.502714 0.940821 1.063044, 0.576814 1.008189 1.045464, 0.590286 1.027368 1.041302, 0.667052 1.065712 0.911696, 
            0.685584 1.081851 0.902910, 0.707823 1.104803 0.912000, 0.716163 1.115781 0.925893, 0.787977 1.175793 0.885429, 
            0.776890 1.143206 0.775961, 0.834513 1.176222 0.680895, 0.846327 1.183166 0.660660, 0.864015 1.196496 0.643964, 
            0.919419 1.247672 0.615423, 0.978072 1.274971 0.501632, 0.980980 1.275156 0.489583, 0.989086 1.281036 0.477351, 
            0.060697 0.542808 1.166979, 0.069007 0.551201 1.169017, 0.116355 0.579963 1.092240, 0.147400 0.608006 1.085386, 
            0.220384 0.672837 1.061178, 0.252388 0.696912 1.030768, 0.257982 0.696944 1.006093, 0.271894 0.706230 0.987403, 
            0.366707 0.794414 0.975497, 0.404844 0.829502 0.968932, 0.458490 0.900013 1.057775, 0.478478 0.926325 1.048553, 
            0.490558 0.930112 1.055016, 0.566093 1.000012 1.043884, 0.633888 1.042061 0.937973, 0.647517 1.049150 0.911586, 
            0.653814 1.054556 0.907479, 0.779049 1.142395 0.758957, 0.783425 1.144811 0.750738, 0.875196 1.207478 0.624011, 
            0.909678 1.234986 0.621322, 0.973233 1.276578 0.519314, 0.070863 0.557802 1.164880, 0.094999 0.569532 1.114112, 
            0.133384 0.597017 1.084494, 0.141684 0.605395 1.086504, 0.151081 0.612900 1.079598, 0.154248 0.618251 1.073800, 
            0.179422 0.638338 1.053555, 0.266658 0.703656 0.987909, 0.349862 0.776084 0.954021, 0.444341 0.884932 1.039402, 
            0.465191 0.909840 1.062359, 0.494127 0.941647 1.062639, 0.544904 0.982701 1.046417, 0.553601 0.989143 1.037686, 
            0.607726 1.034130 1.006064, 0.611120 1.035457 0.999135, 0.614574 1.038608 0.996436, 0.630409 1.043193 0.947422, 
            0.634646 1.042857 0.927061, 0.639172 1.045501 0.919232, 0.695423 1.095412 0.901005, 0.706083 1.107376 0.909169, 
            0.760591 1.156724 0.891807, 0.786435 1.148184 0.741773, 0.796494 1.151614 0.713035, 0.818526 1.166171 0.689246, 
            0.829362 1.178909 0.671013, 0.856131 1.195661 0.652595, 0.886351 1.216179 0.613609, 0.921745 1.248792 0.607744, 
            0.982520 1.278124 0.483110, 0.010539 0.501446 1.175317, 0.036859 0.524506 1.165425, 0.054799 0.541604 1.165087, 
            0.054593 0.544175 1.166579, 0.076653 0.559570 1.151399, 0.099169 0.576571 1.107744, 0.111758 0.581583 1.097668, 
            0.205023 0.663182 1.062095, 0.207478 0.667298 1.060199, 0.236674 0.696586 1.044206, 0.256256 0.704621 1.026858, 
            0.285619 0.727223 1.001341, 0.289665 0.730830 1.000112, 0.332676 0.761469 0.951288, 0.384976 0.813845 0.962022, 
            0.413980 0.842676 0.966980, 0.471597 0.922602 1.048916, 0.516196 0.958929 1.048226, 0.579169 1.017883 1.044788, 
            0.603344 1.036431 1.024937, 0.623107 1.043599 0.970463, 0.660285 1.066219 0.910354, 0.667816 1.075390 0.908241, 
            0.672529 1.081445 0.904717, 0.690641 1.092871 0.899205, 0.711613 1.117966 0.922482, 0.716877 1.124270 0.928353, 
            0.731062 1.139051 0.933932, 0.738109 1.145526 0.932677, 0.749640 1.151192 0.907775, 0.800841 1.190890 0.864605, 
            0.799488 1.185445 0.845370, 0.788361 1.149909 0.729980, 0.791012 1.151396 0.725113, 0.810327 1.163077 0.693192, 
            0.849019 1.192121 0.656500, 0.863021 1.199849 0.630191, 0.875123 1.209957 0.621743, 0.963132 1.275762 0.537873, 
            0.059992 0.549141 1.165741, 0.140181 0.608289 1.082897, 0.243251 0.697206 1.038953, 0.279653 0.723729 1.000379, 
            0.352052 0.786189 0.957823, 0.391026 0.821836 0.960984, 0.411334 0.842534 0.966823, 0.439339 0.884313 1.036043, 
            0.445512 0.891929 1.044163, 0.458708 0.907748 1.058942, 0.497531 0.947108 1.060760, 0.507322 0.953619 1.052613, 
            0.522340 0.966334 1.048182, 0.615510 1.042708 0.988806, 0.705346 1.111474 0.908956, 0.752293 1.157304 0.891184, 
            0.787798 1.185111 0.884452, 0.787072 1.190462 0.882078, 0.795763 1.191287 0.877739, 0.773935 1.148802 0.777631, 
            0.818247 1.171256 0.685086, 0.843224 1.193970 0.652570, 0.857317 1.198447 0.637766, 0.919258 1.248538 0.595115, 
            0.953051 1.269403 0.541887, 0.990345 1.287120 0.458524, 0.032229 0.525229 1.166839, 0.086861 0.572312 1.119654, 
            0.105211 0.581933 1.105861, 0.126900 0.597955 1.083891, 0.154171 0.625450 1.070916, 0.185843 0.648569 1.056978, 
            0.202868 0.669679 1.062005, 0.250973 0.706893 1.038349, 0.290978 0.736351 0.997393, 0.301141 0.745020 0.992483, 
            0.320070 0.757279 0.958285, 0.369266 0.804505 0.965954, 0.525030 0.971656 1.044617, 0.544076 0.987154 1.037006, 
            0.596212 1.036430 1.031811, 0.620261 1.049094 0.965327, 0.634065 1.047888 0.919141, 0.653362 1.069564 0.912830, 
            0.767957 1.167592 0.885587, 0.788165 1.153982 0.727251, 0.833094 1.183301 0.663798, 0.911346 1.248862 0.620490, 
            0.916587 1.252591 0.614524, 0.921009 1.249996 0.582866, 0.965390 1.287734 0.527753, 0.972006 1.286025 0.518342, 
            0.975869 1.285938 0.506046, 0.977343 1.282251 0.482407, 0.006817 0.508604 1.179451, 0.011258 0.509096 1.173866, 
            0.020627 0.516558 1.166886, 0.087323 0.571332 1.124853, 0.115499 0.592320 1.098242, 0.119912 0.595450 1.092044, 
            0.146936 0.617884 1.076132, 0.163806 0.631664 1.065154, 0.166792 0.633791 1.061728, 0.256679 0.710973 1.020707, 
            0.258983 0.708547 0.999231, 0.268136 0.716529 0.995616, 0.306507 0.751125 0.985734, 0.325628 0.763244 0.957067, 
            0.357932 0.794550 0.958850, 0.408699 0.844596 0.965588, 0.439231 0.890143 1.041272, 0.446483 0.897777 1.044478, 
            0.552148 0.996338 1.035744, 0.581104 1.024765 1.041781, 0.592994 1.034308 1.035791, 0.597682 1.037771 1.022552, 
            0.618619 1.046722 0.971136, 0.638776 1.051560 0.914607, 0.679897 1.089876 0.899272, 0.686161 1.095162 0.895976, 
            0.691968 1.100599 0.895414, 0.713004 1.127483 0.926706, 0.734528 1.153189 0.926055, 0.791406 1.188158 0.838093, 
            0.805657 1.165811 0.693227, 0.849036 1.197856 0.649290, 0.861543 1.206157 0.623627, 0.874662 1.215724 0.611794, 
            0.901888 1.241757 0.618276, 0.926818 1.254194 0.571495, 0.975628 1.287944 0.472989, 0.034006 0.531453 1.165327, 
            0.122042 0.600025 1.092562, 0.134306 0.611388 1.082920, 0.223564 0.693488 1.056938, 0.231094 0.695451 1.051040, 
            0.256937 0.711011 1.008493, 0.284503 0.735963 1.001847, 0.324146 0.771327 0.969223, 0.348422 0.787365 0.956502, 
            0.360371 0.799595 0.960176, 0.364090 0.802705 0.958092, 0.395544 0.833566 0.961586, 0.404130 0.842378 0.964341, 
            0.466385 0.920889 1.052074, 0.479538 0.932408 1.047109, 0.494585 0.949346 1.058862, 0.494036 0.951535 1.053682, 
            0.515269 0.966380 1.046049, 0.521611 0.977916 1.042888, 0.544408 0.992170 1.035346, 0.600493 1.038617 0.993257, 
            0.621760 1.046907 0.946809, 0.657819 1.077015 0.908836, 0.725867 1.143288 0.931656, 0.731838 1.148973 0.931520, 
            0.748807 1.156975 0.893314, 0.769136 1.174318 0.883504, 0.780320 1.158287 0.759543, 0.786125 1.162028 0.751123, 
            0.794966 1.161066 0.707430, 0.820861 1.177552 0.668945, 0.886650 1.227561 0.608843, 0.916685 1.255419 0.604710, 
            0.944325 1.269475 0.547216, 0.964491 1.282283 0.537198, 0.975459 1.287146 0.490980, -0.000883 0.511137 1.183847, 
            0.051914 0.551672 1.164843, 0.067181 0.562246 1.152689, 0.073938 0.567220 1.142701, 0.089144 0.576349 1.113427, 
            0.134422 0.616894 1.082623, 0.167075 0.638462 1.059680, 0.177231 0.647968 1.058681, 0.259794 0.714151 0.999128, 
            0.312361 0.759623 0.975651, 0.340419 0.782470 0.958081, 0.432862 0.888224 1.038151, 0.487388 0.946809 1.053339, 
            0.505095 0.966215 1.047899, 0.533887 0.983309 1.030668, 0.552155 1.002599 1.039038, 0.563253 1.012883 1.037654, 
            0.595295 1.041055 1.025886, 0.623452 1.049123 0.938333, 0.624767 1.047734 0.926056, 0.623250 1.049557 0.913145, 
            0.650512 1.070329 0.912818, 0.667556 1.086059 0.902377, 0.697317 1.114685 0.897560, 0.737790 1.154275 0.918445, 
            0.776940 1.184128 0.883113, 0.788460 1.194013 0.877816, 0.792448 1.190757 0.845025, 0.771900 1.157961 0.783691, 
            0.837635 1.195073 0.652618, 0.942624 1.280849 0.548246, 0.951762 1.277879 0.541940, 0.970288 1.294106 0.511113, 
            0.072346 0.567833 1.141367, 0.093615 0.581523 1.110449, 0.113252 0.602159 1.112486, 0.118534 0.604538 1.101615, 
            0.250672 0.716024 1.037053, 0.327287 0.773169 0.961992, 0.448761 0.907795 1.047091, 0.464176 0.922751 1.048023, 
            0.528435 0.981094 1.031513, 0.578009 1.030813 1.038419, 0.596832 1.039649 1.001302, 0.613034 1.048180 0.968951, 
            0.630711 1.053024 0.912962, 0.708984 1.129624 0.920749, 0.716248 1.137276 0.923987, 0.747686 1.163440 0.888664, 
            0.790164 1.196246 0.869370, 0.770034 1.158883 0.785471, 0.805462 1.171225 0.685466, 0.808529 1.173346 0.681686, 
            0.863024 1.212048 0.619896, 0.916130 1.255559 0.585339, 0.973080 1.287902 0.482557, 0.028108 0.533282 1.166252, 
            0.046166 0.550560 1.166223, 0.055417 0.559206 1.160645, 0.062459 0.563791 1.153299, 0.110402 0.600749 1.113850, 
            0.125925 0.609941 1.087580, 0.142475 0.623235 1.075768, 0.218850 0.692718 1.058975, 0.270252 0.729333 1.000621, 
            0.301989 0.757236 0.989148, 0.370336 0.814178 0.951168, 0.399283 0.844111 0.960155, 0.431774 0.893676 1.042261, 
            0.443045 0.908549 1.043339, 0.452065 0.916422 1.046054, 0.459044 0.919678 1.045310, 0.531499 0.987047 1.027637, 
            0.601582 1.043125 0.985095, 0.601467 1.043105 0.981321, 0.632685 1.057362 0.913073, 0.726540 1.150020 0.926156, 
            0.776107 1.162677 0.764863, 0.788166 1.169992 0.745264, 0.789076 1.164601 0.716228, 0.814687 1.178961 0.669150, 
            0.815241 1.181038 0.664168, 0.874277 1.222937 0.608588, 0.901960 1.251454 0.617952, 0.907008 1.255739 0.615412, 
            0.911383 1.258152 0.607187, 0.912128 1.256779 0.592221, 0.954773 1.290751 0.533221, 0.965715 1.291599 0.521138, 
            0.979591 1.292361 0.463091, 0.044503 0.552122 1.167895, 0.083833 0.583161 1.114984, 0.093754 0.586952 1.112519, 
            0.105414 0.598742 1.115439, 0.120833 0.608624 1.092826, 0.182645 0.660212 1.057691, 0.221321 0.700431 1.056418, 
            0.238179 0.710726 1.045446, 0.243994 0.717349 1.041320, 0.252284 0.721152 1.031187, 0.290783 0.750949 0.997265, 
            0.314883 0.769700 0.978470, 0.339127 0.790451 0.967090, 0.352207 0.799171 0.953971, 0.383571 0.829196 0.949487, 
            0.392861 0.839078 0.954078, 0.395950 0.842925 0.958208, 0.426081 0.891743 1.039584, 0.499664 0.961572 1.048037, 
            0.594286 1.040998 0.996372, 0.613502 1.048182 0.944397, 0.670836 1.092117 0.893659, 0.707631 1.131093 0.911077, 
            0.730502 1.153987 0.917145, 0.732933 1.151759 0.894602, 0.738243 1.155594 0.888818, 0.756962 1.172182 0.882659, 
            0.784547 1.196316 0.872136, 0.786144 1.191123 0.840967, 0.828804 1.192437 0.657736, 0.833448 1.196107 0.654140, 
            0.846041 1.203387 0.632009, 0.851558 1.205279 0.627282, 0.953277 1.285892 0.538637, 0.009350 0.522192 1.177430, 
            0.036429 0.545305 1.165875, 0.077744 0.576666 1.124633, 0.131581 0.620771 1.086829, 0.202213 0.683048 1.061304, 
            0.229929 0.706303 1.050310, 0.264625 0.722463 1.000082, 0.346675 0.798994 0.956475, 0.391564 0.840140 0.953514, 
            0.515212 0.980848 1.047561, 0.549666 1.010101 1.039892, 0.590458 1.045835 1.024543, 0.596784 1.043593 0.986071, 
            0.606027 1.047477 0.963059, 0.609186 1.046350 0.943813, 0.677216 1.098070 0.881701, 0.720957 1.147600 0.917231, 
            0.724929 1.148556 0.904032, 0.725838 1.148243 0.898549, 0.777390 1.192708 0.875923, 0.765385 1.162611 0.789654, 
            0.765964 1.162643 0.787236, 0.793347 1.171229 0.705517, 0.799622 1.174835 0.694393, 0.928120 1.269327 0.562235, 
            0.958548 1.291007 0.527715, 0.002015 0.519283 1.182017, 0.065614 0.571427 1.142934, 0.118332 0.612583 1.099792, 
            0.148527 0.635603 1.072518, 0.155566 0.641217 1.067313, 0.192409 0.675867 1.064310, 0.305348 0.766357 0.982800, 
            0.323000 0.781326 0.973862, 0.327183 0.787079 0.973843, 0.358205 0.810264 0.951798, 0.423583 0.891826 1.039820, 
            0.490391 0.957780 1.049123, 0.524548 0.986006 1.029549, 0.528563 0.989534 1.026944, 0.541184 1.003630 1.036294, 
            0.573281 1.034622 1.037539, 0.581640 1.045771 1.032851, 0.602866 1.044013 0.949781, 0.669238 1.093214 0.883348, 
            0.686565 1.110228 0.885339, 0.709888 1.136410 0.902035, 0.716962 1.142869 0.901779, 0.781305 1.196609 0.865392, 
            0.772957 1.169529 0.776880, 0.782336 1.175312 0.762073, 0.855690 1.214800 0.619616, 0.877926 1.233346 0.606923, 
            0.902248 1.257603 0.611451, 0.907595 1.261218 0.586844, 0.946168 1.286612 0.544283, 0.968677 1.295882 0.494124, 
            0.973724 1.295017 0.461788, 0.021271 0.537733 1.168500, 0.036225 0.550971 1.167275, 0.039803 0.557090 1.166126, 
            0.041603 0.560255 1.163560, 0.052057 0.564234 1.156695, 0.057406 0.573485 1.145464, 0.088289 0.589440 1.114575, 
            0.101317 0.602253 1.117359, 0.134256 0.626263 1.081310, 0.248114 0.724759 1.032689, 0.252400 0.723650 1.008529, 
            0.255272 0.725474 1.004240, 0.318398 0.780752 0.980384, 0.340538 0.799153 0.967442, 0.383487 0.835625 0.945940, 
            0.387541 0.840937 0.952583, 0.446358 0.917748 1.043391, 0.507573 0.976760 1.049627, 0.615569 1.051191 0.915460, 
            0.725207 1.149962 0.886833, 0.759819 1.180541 0.875003, 0.778519 1.191173 0.841312, 0.759774 1.165564 0.795009, 
            0.757455 1.168112 0.794353, 0.762311 1.169939 0.789317, 0.774176 1.172718 0.775020, 0.805002 1.181455 0.678721, 
            0.814671 1.186762 0.659847, 0.931743 1.276663 0.557684, 0.961938 1.297143 0.518633, 0.966156 1.292544 0.478591, 
            -0.002851 0.520876 1.189914, 0.002534 0.524825 1.184325, 0.014159 0.533730 1.172782, 0.019808 0.542873 1.167518, 
            0.071807 0.578434 1.125455, 0.106416 0.610591 1.114533, 0.142160 0.635378 1.077253, 0.164870 0.653799 1.061872, 
            0.194917 0.684540 1.063824, 0.238801 0.725722 1.038014, 0.249579 0.724896 1.009044, 0.308638 0.774033 0.981307, 
            0.323141 0.789298 0.987716, 0.326345 0.791626 0.984290, 0.423397 0.898456 1.048896, 0.425342 0.900564 1.050042, 
            0.440181 0.918576 1.044396, 0.500192 0.971963 1.048902, 0.536417 1.003468 1.032205, 0.557373 1.024551 1.033484, 
            0.577631 1.044064 1.034894, 0.585173 1.041822 0.995657, 0.591231 1.043406 0.976118, 0.594389 1.044817 0.968647, 
            0.603255 1.047281 0.940724, 0.610596 1.052509 0.932383, 0.617828 1.054183 0.908051, 0.655189 1.086399 0.891612, 
            0.699567 1.132661 0.887553, 0.718515 1.147060 0.891832, 0.741681 1.166173 0.877641, 0.745482 1.170255 0.879699, 
            0.836349 1.203330 0.629785, 0.856864 1.224642 0.611498, 0.880657 1.241020 0.607900, 0.900991 1.259218 0.602029, 
            0.911031 1.264312 0.581094, 0.025978 0.545700 1.165822, 0.118702 0.618855 1.093502, 0.126972 0.628460 1.088626, 
            0.152321 0.646230 1.071229, 0.187268 0.679012 1.068127, 0.271699 0.744645 0.997739, 0.328948 0.794380 0.974264, 
            0.347337 0.809021 0.953938, 0.366166 0.822093 0.948325, 0.367615 0.828113 0.944690, 0.379172 0.835979 0.944248, 
            0.459921 0.933278 1.037015, 0.469325 0.942487 1.037980, 0.516693 0.988216 1.039781, 0.551762 1.021182 1.036995, 
            0.585788 1.049176 1.015784, 0.621823 1.059899 0.905581, 0.624377 1.068721 0.903878, 0.638338 1.075268 0.904023, 
            0.669631 1.099291 0.875926, 0.689917 1.120185 0.882900, 0.749781 1.175586 0.874093, 0.768384 1.192316 0.859779, 
            0.770740 1.190499 0.850221, 0.773382 1.189416 0.837871, 0.790541 1.184176 0.733026, 0.787773 1.178275 0.717955, 
            0.788684 1.177966 0.712478, 0.795332 1.182988 0.706257, 0.821483 1.195628 0.648806, 0.894297 1.257159 0.610949, 
            0.964589 1.301308 0.503695, 0.051937 0.572725 1.149517, 0.075091 0.583112 1.118700, 0.096407 0.604945 1.116709, 
            0.101223 0.614245 1.113703, 0.230178 0.719120 1.047349, 0.235494 0.720870 1.042473, 0.297804 0.769563 0.986175, 
            0.322493 0.794378 0.991659, 0.325309 0.798386 0.989966, 0.344946 0.807341 0.956248, 0.420697 0.901264 1.051415, 
            0.481711 0.958413 1.045609, 0.490099 0.966079 1.043924, 0.564762 1.039876 1.033383, 0.608144 1.051460 0.915917, 
            0.658894 1.093012 0.883347, 0.672351 1.104146 0.875249, 0.712666 1.145931 0.890068, 0.724079 1.155248 0.882588, 
            0.729564 1.159752 0.879161, 0.763259 1.173107 0.784761, 0.773139 1.180241 0.780769, 0.782551 1.188615 0.777828, 
            0.927826 1.281502 0.563775, 0.003065 0.532550 1.179099, 0.011018 0.539027 1.171571, 0.063208 0.579546 1.135041, 
            0.080364 0.591220 1.113031, 0.111149 0.620519 1.105601, 0.144154 0.645813 1.083052, 0.217426 0.709733 1.054241, 
            0.242817 0.728840 1.030146, 0.245931 0.728790 1.008570, 0.292791 0.771039 0.987344, 0.355145 0.819243 0.951919, 
            0.377331 0.831175 0.944224, 0.376687 0.838268 0.943403, 0.507699 0.986398 1.044629, 0.518080 0.992658 1.027990, 
            0.581649 1.052338 1.026329, 0.582561 1.037134 0.946272, 0.586573 1.039498 0.944940, 0.589249 1.040176 0.936212, 
            0.642597 1.083136 0.898637, 0.714711 1.150564 0.886700, 0.725634 1.161299 0.877850, 0.762793 1.187028 0.846912, 
            0.763663 1.183270 0.825624, 0.755727 1.170139 0.800069, 0.765694 1.176195 0.783805, 0.788714 1.185770 0.726042, 
            0.807542 1.189824 0.661278, 0.813882 1.193530 0.650326, 0.891759 1.258521 0.606039, 0.895482 1.263431 0.601417, 
            0.948146 1.296783 0.533200, 0.972192 1.303684 0.458483, 0.082842 0.596325 1.114457, 0.139106 0.643715 1.084485, 
            0.154473 0.656905 1.077441, 0.157210 0.657676 1.068871, 0.177450 0.677423 1.070607, 0.186542 0.689179 1.067464, 
            0.194844 0.695782 1.061752, 0.252104 0.734263 1.003572, 0.316139 0.794345 0.992915, 0.331894 0.803720 0.970766, 
            0.344333 0.818350 0.952612, 0.374003 0.838068 0.943147, 0.416194 0.901333 1.049235, 0.419373 0.905318 1.053599, 
            0.422539 0.908748 1.052669, 0.425700 0.910699 1.050466, 0.460462 0.940658 1.035101, 0.481292 0.962148 1.042299, 
            0.520772 0.996736 1.027457, 0.533599 1.009454 1.029495, 0.548187 1.029649 1.029862, 0.577071 1.050954 1.028987, 
            0.579804 1.049180 1.008630, 0.575415 1.041663 0.993259, 0.579583 1.036988 0.953087, 0.608041 1.053982 0.905579, 
            0.674026 1.110217 0.873473, 0.757280 1.185071 0.851058, 0.783878 1.194156 0.775143, 0.789259 1.194712 0.753839, 
            0.785641 1.188335 0.718493, 0.794152 1.191095 0.708050, 0.820242 1.200299 0.642241, 0.839965 1.214180 0.619072, 
            0.850369 1.222924 0.614768, 0.884575 1.254023 0.605827, 0.938465 1.295266 0.557888, 0.965820 1.301268 0.464316, 
            -0.008043 0.528149 1.190461, -0.003666 0.532259 1.190094, 0.025197 0.554102 1.163274, 0.040866 0.567051 1.156340, 
            0.048262 0.576911 1.143148, 0.151579 0.658180 1.082938, 0.203148 0.698318 1.057615, 0.282773 0.760456 0.994333, 
            0.319361 0.798717 0.991945, 0.326164 0.802279 0.978273, 0.442296 0.927094 1.041590, 0.472648 0.955434 1.038283, 
            0.490001 0.972487 1.040342, 0.495950 0.978987 1.044076, 0.508516 0.989614 1.037580, 0.543449 1.021526 1.030511, 
            0.579174 1.052949 1.017658, 0.574908 1.042708 0.979253, 0.582929 1.040018 0.941110, 0.601761 1.050858 0.907725, 
            0.658718 1.096762 0.867784, 0.712558 1.155846 0.883069, 0.731095 1.165250 0.864123, 0.740431 1.173509 0.860984, 
            0.758427 1.182225 0.821531, 0.776404 1.190912 0.782029, 0.801750 1.192167 0.675365, 0.807104 1.193166 0.652981, 
            0.877749 1.250071 0.606551, 0.889187 1.260676 0.604965, 0.957615 1.305381 0.508558, 0.959353 1.300401 0.477753, 
            -0.000515 0.537541 1.189351, 0.020961 0.550951 1.165224, 0.064944 0.591113 1.114130, 0.102780 0.620658 1.112137, 
            0.126127 0.645267 1.090006, 0.228542 0.726399 1.041528, 0.305383 0.786436 0.985796, 0.336544 0.811770 0.964968, 
            0.352001 0.835518 0.941451, 0.371371 0.840135 0.941920, 0.501521 0.985403 1.037861, 0.555728 1.035596 1.030010, 
            0.572317 1.052466 1.025393, 0.570161 1.040591 0.989119, 0.622838 1.072219 0.903091, 0.651570 1.094013 0.875519, 
            0.658967 1.098478 0.863397, 0.664684 1.103779 0.862599, 0.746836 1.180818 0.855468, 0.752159 1.185047 0.851192, 
            0.755879 1.186467 0.841262, 0.749448 1.174939 0.796408, 0.758926 1.177547 0.786386, 0.778057 1.198871 0.780693, 
            0.788503 1.187927 0.713574, 0.800443 1.195754 0.686552, 0.815722 1.199413 0.645611, 0.853644 1.230869 0.613259, 
            0.893235 1.266472 0.602632, 0.897055 1.269738 0.600816, 0.932615 1.295829 0.563974, 0.948290 1.301865 0.522396, 
            0.093724 0.617067 1.113688, 0.123463 0.637510 1.091410, 0.169235 0.677551 1.072261, 0.194604 0.704185 1.059288, 
            0.201836 0.704947 1.056269, 0.243087 0.735119 1.004846, 0.249041 0.738900 1.003672, 0.275873 0.765074 0.991586, 
            0.320372 0.803844 0.987801, 0.414127 0.907291 1.052298, 0.453346 0.941481 1.036773, 0.486230 0.971127 1.028290, 
            0.502939 0.988051 1.032598, 0.509753 0.993324 1.026807, 0.570381 1.037183 0.961100, 0.591876 1.048676 0.918993, 
            0.629394 1.081938 0.898814, 0.642201 1.088736 0.881390, 0.667152 1.112713 0.859173, 0.721369 1.165080 0.870631, 
            0.742484 1.178368 0.858042, 0.753007 1.180053 0.813032, 0.750000 1.174638 0.801267, 0.828742 1.211305 0.621818, 
            0.840970 1.223414 0.615968, 0.900746 1.274145 0.593626, 0.913998 1.282427 0.573213, 0.919696 1.286851 0.568440, 
            0.955735 1.303508 0.485731, 0.062312 0.587420 1.119308, 0.132270 0.654080 1.088951, 0.137540 0.652619 1.087745, 
            0.160305 0.671122 1.072507, 0.176607 0.684604 1.071669, 0.179090 0.691307 1.068176, 0.182748 0.692921 1.068038, 
            0.222825 0.729243 1.047037, 0.296758 0.783629 0.988574, 0.339469 0.817199 0.954672, 0.343517 0.823128 0.951845, 
            0.431338 0.925311 1.046327, 0.478809 0.966271 1.027461, 0.561174 1.044855 1.026288, 0.570188 1.050932 1.014458, 
            0.579147 1.043375 0.939661, 0.591111 1.049246 0.909841, 0.597149 1.052948 0.904151, 0.601101 1.056412 0.902677, 
            0.699759 1.146206 0.881168, 0.707837 1.154248 0.882601, 0.714422 1.160019 0.880139, 0.723769 1.164908 0.861324, 
            0.727054 1.167360 0.858112, 0.751965 1.178912 0.790876, 0.784386 1.201977 0.764179, 0.788440 1.203903 0.755118, 
            0.834832 1.219060 0.616242, 0.865593 1.246624 0.610790, 0.879176 1.258797 0.606946, 0.934806 1.301836 0.559616, 
            0.959234 1.306777 0.474116, 0.001424 0.544503 1.179300, 0.010633 0.550509 1.166953, 0.022830 0.560095 1.156593, 
            0.056750 0.586234 1.127253, 0.072612 0.599722 1.109361, 0.108931 0.628618 1.094300, 0.113980 0.633529 1.093102, 
            0.217353 0.721277 1.053638, 0.253042 0.747330 1.003039, 0.279250 0.780017 0.983006, 0.315855 0.803474 0.987583, 
            0.322223 0.808421 0.979265, 0.350756 0.828916 0.947659, 0.415352 0.913524 1.053274, 0.462153 0.954155 1.033963, 
            0.489367 0.977725 1.022472, 0.491353 0.978204 1.015875, 0.493656 0.980856 1.017952, 0.497053 0.984113 1.014596, 
            0.503553 0.992215 1.023381, 0.512586 1.001154 1.028051, 0.520121 1.008784 1.027439, 0.563846 1.040940 0.985032, 
            0.567056 1.037350 0.954140, 0.635435 1.087736 0.883835, 0.640468 1.094482 0.876931, 0.641895 1.092357 0.877158, 
            0.655150 1.103295 0.860575, 0.662131 1.108977 0.859329, 0.670201 1.117501 0.857321, 0.674588 1.119459 0.857615, 
            0.730082 1.172453 0.857045, 0.777323 1.201904 0.778387, 0.788270 1.204137 0.745713, 0.791111 1.198046 0.704567, 
            0.796832 1.200212 0.689515, 0.815561 1.206613 0.634695, 0.848409 1.234552 0.619839, 0.949397 1.307563 0.510175, 
            0.005694 0.549790 1.173620, 0.010023 0.559530 1.164285, 0.018721 0.557757 1.159927, 0.048988 0.584424 1.133860, 
            0.152302 0.670107 1.080831, 0.162874 0.679673 1.078941, 0.183626 0.699752 1.064460, 0.237728 0.735560 1.005187, 
            0.305374 0.796013 0.985265, 0.325530 0.813091 0.975000, 0.405921 0.904765 1.043277, 0.453251 0.947895 1.033200, 
            0.465046 0.959043 1.032545, 0.505138 0.996342 1.022562, 0.555031 1.043280 1.023757, 0.562128 1.036548 0.959175, 
            0.578703 1.045378 0.928432, 0.629332 1.085899 0.891621, 0.645699 1.097222 0.871480, 0.729578 1.183211 0.856264, 
            0.741238 1.186817 0.853241, 0.767769 1.197209 0.785745, 0.783745 1.207679 0.763588, 0.784359 1.195299 0.710849, 
            0.797344 1.200635 0.677962, 0.807300 1.203908 0.648955, 0.921714 1.296708 0.568554, 0.927752 1.301999 0.564022, 
            0.963724 1.313844 0.467014, 0.029694 0.570662 1.152641, 0.055653 0.591166 1.121243, 0.071172 0.602427 1.109404, 
            0.110333 0.634769 1.091999, 0.145591 0.667175 1.085779, 0.168966 0.693291 1.104428, 0.167575 0.689620 1.082866, 
            0.190758 0.702744 1.059638, 0.239701 0.739049 1.001369, 0.263223 0.767257 0.993248, 0.298999 0.796854 0.985378, 
            0.309566 0.804495 0.985665, 0.313390 0.806218 0.984324, 0.316409 0.810894 0.981471, 0.330662 0.820606 0.970801, 
            0.334750 0.824146 0.952874, 0.419566 0.923279 1.051938, 0.441486 0.943458 1.036242, 0.471132 0.966243 1.027674, 
            0.543406 1.035421 1.027671, 0.561217 1.048938 1.011294, 0.641247 1.098027 0.860405, 0.661469 1.113870 0.858929, 
            0.706660 1.159015 0.876203, 0.713143 1.164633 0.873476, 0.744108 1.188822 0.848210, 0.744888 1.180694 0.807058, 
            0.745262 1.179892 0.795885, 0.761443 1.193147 0.791330, 0.781509 1.197389 0.721942, 0.802280 1.202531 0.654215, 
            0.824289 1.216012 0.619219, 0.827317 1.225415 0.618072, 0.939612 1.308074 0.533484, 0.944373 1.307688 0.510563, 
            0.947999 1.308117 0.496460, 0.952893 1.310473 0.485664, 0.094254 0.626592 1.103201, 0.097404 0.626623 1.100366, 
            0.100559 0.629850 1.097456, 0.103578 0.634049 1.093818, 0.143326 0.667380 1.087099, 0.156724 0.687125 1.117625, 
            0.164789 0.695146 1.119024, 0.172587 0.699314 1.097687, 0.169583 0.690575 1.076557, 0.176458 0.695943 1.070928, 
            0.224808 0.733680 1.030949, 0.243278 0.744977 1.001735, 0.256366 0.763340 0.998193, 0.282166 0.771787 0.986035, 
            0.338583 0.826246 0.949124, 0.347504 0.831325 0.945502, 0.362697 0.844510 0.938874, 0.403556 0.907236 1.042744, 
            0.436483 0.937693 1.038589, 0.480546 0.974266 1.011850, 0.514334 1.012318 1.027103, 0.545675 1.039362 1.024628, 
            0.568699 1.043864 0.943319, 0.577034 1.049463 0.924103, 0.605399 1.069993 0.901597, 0.606938 1.077197 0.898397, 
            0.623162 1.085130 0.892947, 0.645628 1.099791 0.861223, 0.650170 1.104719 0.861805, 0.658236 1.112176 0.862690, 
            0.698317 1.152757 0.872970, 0.717564 1.167610 0.856413, 0.768566 1.203604 0.780907, 0.775548 1.206785 0.770044, 
            0.785935 1.211380 0.755929, 0.780173 1.197543 0.717347, 0.822439 1.220258 0.617329, 0.858397 1.250360 0.615073, 
            0.893071 1.283572 0.615182, 0.896580 1.285517 0.608627, 0.934676 1.309535 0.550915, 0.943714 1.312829 0.493195, 
            0.020302 0.566690 1.153416, 0.038735 0.581240 1.140573, 0.043400 0.583597 1.138765, 0.129449 0.657179 1.088585, 
            0.137990 0.665078 1.087299, 0.157286 0.691858 1.125834, 0.179502 0.702810 1.069343, 0.214875 0.731586 1.048561, 
            0.227802 0.737195 1.023092, 0.301638 0.799433 0.983974, 0.310591 0.807956 0.983761, 0.330218 0.824680 0.961844, 
            0.409843 0.917283 1.050178, 0.422734 0.932270 1.046707, 0.446366 0.948223 1.031550, 0.459411 0.959578 1.026302, 
            0.487268 0.982432 1.008638, 0.495853 0.992091 1.015319, 0.503949 1.001853 1.024651, 0.510085 1.008636 1.028871, 
            0.542592 1.043009 1.022734, 0.555693 1.043221 0.986820, 0.590607 1.058169 0.901178, 0.638537 1.097129 0.869107, 
            0.641298 1.099632 0.868456, 0.650782 1.108862 0.858326, 0.676600 1.130412 0.854498, 0.741387 1.189907 0.842825, 
            0.744843 1.182455 0.792941, 0.748789 1.185911 0.791452, 0.779056 1.210746 0.764665, 0.800976 1.207287 0.654037, 
            0.816740 1.214258 0.622069, 0.859580 1.253497 0.613123, 0.865003 1.258350 0.611559, 0.883999 1.277900 0.617901, 
            0.929166 1.308570 0.557873, 0.958385 1.319802 0.482061, 0.963932 1.325873 0.480919, 0.015638 0.565175 1.155851, 
            0.056233 0.595944 1.118179, 0.081016 0.620878 1.103179, 0.119127 0.650455 1.091972, 0.159168 0.699445 1.141412, 
            0.166962 0.706208 1.138178, 0.228351 0.737675 1.011636, 0.287916 0.789235 0.986347, 0.326227 0.822893 0.972382, 
            0.344877 0.835425 0.945030, 0.354085 0.842362 0.939015, 0.457299 0.964590 1.018746, 0.497268 0.995579 1.013972, 
            0.511644 1.014848 1.026755, 0.525074 1.024283 1.023657, 0.557509 1.041392 0.959037, 0.560775 1.044877 0.938082, 
            0.582530 1.056966 0.903872, 0.594165 1.063222 0.897570, 0.609208 1.079289 0.896591, 0.648785 1.107594 0.861647, 
            0.658189 1.117323 0.864275, 0.708995 1.164040 0.855408, 0.710977 1.165358 0.852722, 0.756365 1.199719 0.792955, 
            0.779700 1.202044 0.717823, 0.784420 1.204982 0.710499, 0.790504 1.209993 0.706733, 0.802545 1.208812 0.647824, 
            0.874176 1.270239 0.614735, 0.903485 1.293606 0.593003, 0.908836 1.296658 0.583401, 0.915541 1.300917 0.573398, 
            0.934516 1.312769 0.509196, 0.004139 0.561743 1.179725, 0.007535 0.562670 1.168950, 0.041523 0.592725 1.134458, 
            0.110674 0.643492 1.092006, 0.128086 0.661174 1.090666, 0.133521 0.666045 1.089132, 0.155413 0.698464 1.142289, 
            0.164478 0.707624 1.142400, 0.173158 0.708493 1.110035, 0.185063 0.708801 1.058628, 0.194752 0.719959 1.054046, 
            0.270983 0.773757 0.989045, 0.395928 0.904742 1.031306, 0.412059 0.924652 1.051888, 0.417351 0.929675 1.051830, 
            0.502359 1.006975 1.025918, 0.533667 1.035292 1.025323, 0.556234 1.045028 0.970308, 0.568070 1.048617 0.934424, 
            0.624420 1.097303 0.872789, 0.633479 1.097878 0.872785, 0.637964 1.099783 0.861469, 0.644600 1.105564 0.856033, 
            0.652332 1.113995 0.863597, 0.667435 1.128522 0.855234, 0.677638 1.138085 0.853553, 0.680650 1.139243 0.854987, 
            0.703719 1.161596 0.856246, 0.717303 1.173771 0.852406, 0.760571 1.201412 0.788546, 0.772344 1.212633 0.768908, 
            0.777688 1.216747 0.762559, 0.783137 1.212839 0.741381, 0.778789 1.205386 0.726117, 0.794486 1.208914 0.672817, 
            0.812772 1.216401 0.620536, 0.841508 1.243954 0.626600, 0.886855 1.285765 0.619205, 0.891479 1.289276 0.616160, 
            0.010413 0.566090 1.159718, 0.059432 0.603069 1.114703, 0.061365 0.609611 1.108755, 0.090086 0.629606 1.096148, 
            0.098081 0.635547 1.093768, 0.154163 0.703243 1.148248, 0.170156 0.713739 1.136435, 0.187801 0.712283 1.056345, 
            0.203714 0.727473 1.051184, 0.224106 0.741523 1.025832, 0.231255 0.741378 0.997054, 0.247608 0.758606 1.000737, 
            0.355428 0.853123 0.937983, 0.405951 0.920465 1.048479, 0.427888 0.942079 1.041737, 0.536660 1.047197 1.020560, 
            0.547761 1.049581 1.017778, 0.550522 1.051236 1.013198, 0.551693 1.045393 0.980914, 0.554990 1.047016 0.973806, 
            0.575086 1.052996 0.912347, 0.625249 1.094250 0.882137, 0.632007 1.096304 0.860531, 0.640361 1.105954 0.867030, 
            0.644476 1.105771 0.860900, 0.649900 1.115074 0.858081, 0.654735 1.118167 0.860675, 0.659352 1.123461 0.865089, 
            0.659361 1.122628 0.861187, 0.664028 1.128057 0.860863, 0.688262 1.148762 0.854095, 0.695693 1.156666 0.857766, 
            0.731000 1.189147 0.851674, 0.734818 1.191561 0.845924, 0.736767 1.187749 0.819596, 0.897755 1.295198 0.603328, 
            0.920105 1.309780 0.562314, 0.065352 0.609170 1.105474, 0.174674 0.713259 1.102015, 0.185108 0.723437 1.099686, 
            0.181999 0.712751 1.068052, 0.182451 0.711744 1.061378, 0.210811 0.735362 1.045024, 0.293571 0.801844 0.985985, 
            0.318882 0.824217 0.977386, 0.328255 0.829991 0.962564, 0.331716 0.831016 0.951957, 0.334756 0.833096 0.948107, 
            0.428251 0.946315 1.039416, 0.550574 1.050959 1.000444, 0.548987 1.046855 0.988455, 0.555877 1.048009 0.963231, 
            0.556210 1.044391 0.947419, 0.584602 1.061175 0.896790, 0.639394 1.104885 0.858446, 0.645476 1.112121 0.856448, 
            0.632495 1.086964 0.806401, 0.764347 1.208134 0.780469, 0.780376 1.218095 0.755519, 0.789578 1.216553 0.705769, 
            0.792124 1.217317 0.699775, 0.928088 1.315532 0.551748, 0.968581 1.338958 0.480654, 0.976100 1.354051 0.463075, 
            0.008492 0.571527 1.172043, 0.022414 0.579133 1.145524, 0.033997 0.586570 1.139459, 0.049955 0.596168 1.122125, 
            0.069352 0.614893 1.103015, 0.083353 0.627411 1.100136, 0.104502 0.646289 1.092588, 0.119104 0.660856 1.095326, 
            0.127863 0.668239 1.090683, 0.186249 0.723935 1.089803, 0.184249 0.717285 1.055792, 0.188537 0.716471 1.054242, 
            0.213010 0.739415 1.037572, 0.249842 0.765476 0.998413, 0.285173 0.796350 0.986536, 0.310788 0.820031 0.982656, 
            0.343443 0.843400 0.946090, 0.350041 0.848347 0.939738, 0.388230 0.902143 1.019686, 0.439904 0.953393 1.028584, 
            0.462149 0.970433 1.008265, 0.490255 0.997053 1.006956, 0.505863 1.015690 1.024097, 0.520842 1.028290 1.016039, 
            0.566715 1.050575 0.915785, 0.600594 1.078346 0.894191, 0.612439 1.092011 0.888951, 0.630235 1.102560 0.868039, 
            0.629824 1.097358 0.852621, 0.628001 1.086120 0.808605, 0.632568 1.089673 0.804810, 0.656987 1.125932 0.864556, 
            0.679313 1.144615 0.852100, 0.708331 1.170928 0.845315, 0.732441 1.192062 0.837681, 0.731970 1.189260 0.797339, 
            0.757087 1.208003 0.787350, 0.767873 1.212841 0.769669, 0.775773 1.209900 0.726704, 0.775968 1.213011 0.716740, 
            0.800939 1.213422 0.631349, 0.868465 1.274539 0.615040, 0.881580 1.286297 0.619446, 0.888288 1.296719 0.613958, 
            0.901740 1.303613 0.588897, 0.946342 1.322592 0.492227, 0.959943 1.334792 0.488431, 0.006203 0.572372 1.158755, 
            0.009628 0.571031 1.150552, 0.056002 0.606954 1.114211, 0.123884 0.668069 1.091091, 0.150952 0.706024 1.150471, 
            0.157177 0.711692 1.147631, 0.179557 0.722725 1.102653, 0.181432 0.717106 1.068280, 0.240434 0.758496 0.998334, 
            0.339553 0.842217 0.946618, 0.413380 0.940208 1.057111, 0.443314 0.958393 1.024790, 0.456288 0.968794 1.015433, 
            0.500820 1.012752 1.021615, 0.512018 1.022994 1.019404, 0.533956 1.044474 1.021640, 0.550999 1.045628 0.945641, 
            0.605408 1.085306 0.893855, 0.617520 1.092688 0.884573, 0.626571 1.099579 0.871450, 0.627747 1.098928 0.857875, 
            0.639276 1.112213 0.868305, 0.640271 1.111184 0.859121, 0.630230 1.090000 0.805457, 0.659638 1.131105 0.866542, 
            0.670829 1.139838 0.856353, 0.673711 1.142655 0.851491, 0.678873 1.149707 0.853211, 0.689615 1.156528 0.850370, 
            0.717968 1.187115 0.845829, 0.749971 1.203654 0.793139, 0.776493 1.219953 0.758881, 0.807471 1.222066 0.618516, 
            0.835349 1.248419 0.629661, 0.842003 1.254297 0.627382, 0.857920 1.266628 0.613917, 0.897627 1.301561 0.599668, 
            0.909654 1.308828 0.579986, 0.914468 1.311063 0.568982, 0.929321 1.318390 0.537039, 0.929581 1.316791 0.512841, 
            0.033555 0.593743 1.135715, 0.065550 0.616027 1.102662, 0.074087 0.623919 1.101365, 0.082842 0.634933 1.090550, 
            0.142783 0.697822 1.139147, 0.189214 0.723496 1.052127, 0.228187 0.747153 0.988849, 0.325634 0.834260 0.960256, 
            0.339902 0.848420 0.949712, 0.354932 0.857610 0.938495, 0.406523 0.932618 1.057313, 0.416888 0.945889 1.051444, 
            0.458011 0.974540 1.000907, 0.538406 1.050035 1.016430, 0.543736 1.053054 1.006771, 0.557593 1.047012 0.917264, 
            0.581243 1.066262 0.892455, 0.588037 1.070410 0.890639, 0.621212 1.102609 0.868922, 0.631783 1.106400 0.863363, 
            0.643234 1.119566 0.873590, 0.642636 1.115271 0.856328, 0.625635 1.088590 0.808071, 0.627940 1.090399 0.806229, 
            0.650229 1.123422 0.860422, 0.630220 1.092171 0.804323, 0.654254 1.127845 0.863065, 0.661768 1.139079 0.860132, 
            0.662555 1.134531 0.857226, 0.663910 1.137902 0.858822, 0.666734 1.138146 0.854530, 0.692178 1.161761 0.852017, 
            0.710636 1.177493 0.842648, 0.720641 1.187587 0.844149, 0.724906 1.192159 0.844510, 0.728884 1.194564 0.841718, 
            0.729874 1.193639 0.832523, 0.736003 1.192115 0.791772, 0.776155 1.218239 0.741187, 0.774007 1.212434 0.723806, 
            0.801010 1.217054 0.625389, 0.809783 1.229103 0.616076, 0.933997 1.318367 0.504936, 0.007602 0.577578 1.170321, 
            0.009157 0.579253 1.142994, 0.029448 0.592196 1.136249, 0.045086 0.602538 1.120110, 0.054276 0.610396 1.115344, 
            0.059740 0.614466 1.109961, 0.062458 0.616055 1.105269, 0.079342 0.630910 1.100322, 0.120532 0.670734 1.093791, 
            0.147443 0.707289 1.149668, 0.167837 0.721990 1.128769, 0.172256 0.721084 1.104956, 0.184803 0.730834 1.094483, 
            0.185195 0.730997 1.085274, 0.182162 0.723658 1.066756, 0.192120 0.730481 1.046654, 0.206269 0.741989 1.038424, 
            0.244055 0.766677 0.997707, 0.282994 0.802136 0.989305, 0.317150 0.831175 0.972360, 0.322216 0.834639 0.965939, 
            0.389085 0.911693 1.026440, 0.423544 0.948104 1.043188, 0.429082 0.953359 1.031452, 0.464880 0.978599 1.000280, 
            0.479377 0.993855 1.006674, 0.489954 1.008450 1.005421, 0.544191 1.050851 0.983293, 0.551911 1.055806 0.972011, 
            0.552922 1.055234 0.963284, 0.558224 1.050630 0.912223, 0.614499 1.096094 0.882589, 0.617779 1.098034 0.876392, 
            0.624559 1.103536 0.870902, 0.628297 1.109770 0.872342, 0.629143 1.107358 0.867772, 0.646511 1.131814 0.904586, 
            0.653224 1.139565 0.912241, 0.658001 1.144205 0.909996, 0.657058 1.141066 0.900677, 0.659339 1.142837 0.898770, 
            0.650300 1.128255 0.871275, 0.651932 1.128195 0.863752, 0.651571 1.129798 0.862100, 0.654758 1.130269 0.861440, 
            0.659198 1.135002 0.863067, 0.665719 1.140892 0.855312, 0.673044 1.146727 0.855982, 0.676303 1.150822 0.851475, 
            0.691478 1.162807 0.847412, 0.708824 1.180402 0.842191, 0.729935 1.192530 0.815869, 0.758141 1.214383 0.780866, 
            0.770117 1.219717 0.763595, 0.781288 1.219532 0.708474, 0.793911 1.221154 0.664662, 0.795197 1.216334 0.636606, 
            0.864489 1.277594 0.613123, 0.898113 1.305461 0.591158, 0.971534 1.348801 0.468213, 0.037669 0.599202 1.125900, 
            0.036725 0.602573 1.124376, 0.049403 0.609412 1.121160, 0.056850 0.616494 1.120948, 0.058125 0.616738 1.116420, 
            0.086767 0.638243 1.089022, 0.139107 0.699148 1.139123, 0.150155 0.711702 1.148298, 0.169484 0.721598 1.108398, 
            0.180825 0.731096 1.059751, 0.214579 0.751130 1.032859, 0.220443 0.743991 0.986070, 0.250306 0.774855 0.992224, 
            0.263422 0.789475 0.982547, 0.329095 0.846797 0.953789, 0.448453 0.968526 1.015232, 0.528804 1.045743 1.016658, 
            0.532975 1.049542 1.015757, 0.575644 1.064417 0.895368, 0.596071 1.085658 0.892165, 0.602477 1.092635 0.890400, 
            0.615196 1.099116 0.880715, 0.620804 1.102557 0.871781, 0.645039 1.134303 0.911417, 0.650161 1.129384 0.865879, 
            0.662478 1.138786 0.854808, 0.679306 1.153673 0.847837, 0.684859 1.158399 0.846421, 0.695206 1.168526 0.841002, 
            0.703373 1.174676 0.839728, 0.717930 1.190537 0.845122, 0.742211 1.208043 0.795448, 0.751972 1.213143 0.789736, 
            0.773087 1.222182 0.750600, 0.788962 1.220902 0.674208, 0.873381 1.289057 0.615568, 0.883780 1.298931 0.615200, 
            0.896767 1.311584 0.586209, 0.942022 1.333110 0.500744, 0.004385 0.575369 1.151863, 0.070760 0.642929 1.168343, 
            0.074364 0.644471 1.161540, 0.063054 0.626413 1.128162, 0.060936 0.620916 1.113609, 0.092161 0.646086 1.090200, 
            0.102174 0.663175 1.099633, 0.110636 0.665691 1.099111, 0.140476 0.707533 1.145686, 0.177007 0.730134 1.103348, 
            0.208977 0.746535 1.037512, 0.215323 0.742630 0.991241, 0.272769 0.796051 0.983983, 0.293483 0.817365 0.990879, 
            0.297237 0.821230 0.989835, 0.310123 0.830795 0.979302, 0.326761 0.841682 0.955939, 0.346427 0.858017 0.944400, 
            0.400432 0.933306 1.053808, 0.406063 0.942326 1.059131, 0.424235 0.951694 1.033426, 0.484884 1.003207 1.003109, 
            0.501097 1.018637 1.001721, 0.506030 1.022637 0.999353, 0.543655 1.048028 0.942338, 0.570915 1.063652 0.901561, 
            0.582550 1.071170 0.884784, 0.615164 1.099559 0.871669, 0.627115 1.112639 0.879275, 0.660365 1.148768 0.899228, 
            0.659468 1.145711 0.889037, 0.655446 1.137904 0.867729, 0.658123 1.138587 0.861973, 0.652435 1.129098 0.843216, 
            0.654976 1.131150 0.841064, 0.661668 1.143242 0.853151, 0.672470 1.151074 0.856196, 0.672265 1.148927 0.836408, 
            0.681031 1.157307 0.847107, 0.687001 1.163840 0.850896, 0.688894 1.164350 0.848994, 0.706197 1.181166 0.839375, 
            0.734787 1.207661 0.842006, 0.787100 1.224491 0.687874, 0.830824 1.252886 0.629136, 0.839923 1.262195 0.626225, 
            0.845577 1.268821 0.622579, 0.903725 1.314148 0.581571, 0.915858 1.319377 0.556391, 0.017650 0.587549 1.138227, 
            0.046920 0.612551 1.124247, 0.075823 0.648916 1.166430, 0.075433 0.647359 1.158884, 0.067528 0.628128 1.101945, 
            0.115552 0.671961 1.095116, 0.119298 0.675960 1.097032, 0.136930 0.701905 1.139080, 0.183132 0.734361 1.083613, 
            0.182293 0.727650 1.057128, 0.242410 0.771580 0.994014, 0.259970 0.784399 0.986089, 0.320373 0.839242 0.961731, 
            0.383703 0.912612 1.020858, 0.407276 0.947104 1.055953, 0.416827 0.954156 1.042460, 0.441402 0.966417 1.014260, 
            0.460791 0.981484 0.998070, 0.477990 0.999825 1.004323, 0.497702 1.018096 1.004013, 0.535739 1.053879 1.001115, 
            0.537031 1.053708 0.984585, 0.544489 1.045093 0.920676, 0.560993 1.057908 0.907448, 0.585679 1.076417 0.883981, 
            0.613904 1.101524 0.875128, 0.623466 1.111820 0.880430, 0.644498 1.140392 0.919565, 0.710133 1.190441 0.848016, 
            0.713150 1.190038 0.845710, 0.718902 1.196718 0.850519, 0.724712 1.202935 0.853740, 0.731352 1.208914 0.851517, 
            0.734421 1.206707 0.828168, 0.726783 1.197196 0.802396, 0.763855 1.220146 0.759644, 0.774350 1.222251 0.713652, 
            0.783229 1.225029 0.696303, 0.794612 1.222081 0.625181, 0.887040 1.307952 0.609095, 0.929852 1.325044 0.509320, 
            0.039809 0.607270 1.120414, 0.041514 0.609062 1.120820, 0.062620 0.639441 1.168003, 0.064539 0.641509 1.169079, 
            0.063207 0.626784 1.106713, 0.077760 0.641775 1.089549, 0.129649 0.694720 1.126838, 0.156463 0.724458 1.145716, 
            0.168251 0.727128 1.105782, 0.177292 0.739285 1.090653, 0.180367 0.731143 1.070628, 0.188360 0.732116 1.046725, 
            0.192845 0.738167 1.040192, 0.219389 0.749792 0.983919, 0.251776 0.782071 0.989845, 0.301241 0.830556 0.985583, 
            0.349980 0.865247 0.939667, 0.351212 0.866272 0.938954, 0.429409 0.958846 1.021140, 0.494235 1.015484 0.994274, 
            0.497002 1.018891 0.995813, 0.510715 1.030882 0.993435, 0.516149 1.036616 0.991362, 0.529922 1.051011 1.004339, 
            0.547193 1.060767 0.970977, 0.548277 1.059726 0.962110, 0.548648 1.051822 0.915927, 0.607400 1.102114 0.879578, 
            0.613980 1.105906 0.875057, 0.623850 1.116657 0.883552, 0.652755 1.152075 0.925094, 0.655958 1.154064 0.920854, 
            0.661563 1.155806 0.904060, 0.661642 1.153387 0.892488, 0.657502 1.142861 0.862062, 0.651510 1.132607 0.841508, 
            0.654631 1.135111 0.838870, 0.659239 1.141126 0.845873, 0.659444 1.139038 0.835715, 0.661985 1.141206 0.834490, 
            0.672839 1.152618 0.839234, 0.696117 1.175288 0.841038, 0.702347 1.180859 0.839658, 0.722651 1.207987 0.874889, 
            0.738784 1.228268 0.897326, 0.744650 1.234641 0.900842, 0.745610 1.233560 0.891567, 0.734151 1.214454 0.853835, 
            0.729175 1.196731 0.793746, 0.747634 1.211880 0.793081, 0.752502 1.216089 0.779973, 0.757306 1.217461 0.765016, 
            0.767263 1.216561 0.725537, 0.857218 1.276615 0.612853, 0.953994 1.346980 0.492639, 0.002979 0.579788 1.144869, 
            0.015233 0.589942 1.137560, 0.052475 0.628750 1.152218, 0.062867 0.642848 1.171463, 0.075515 0.653599 1.165180, 
            0.075260 0.651518 1.156663, 0.066917 0.638624 1.131509, 0.116007 0.677869 1.098009, 0.140328 0.711440 1.145724, 
            0.159388 0.728548 1.140456, 0.164324 0.726733 1.110136, 0.176475 0.735882 1.098632, 0.211206 0.753940 1.028220, 
            0.209629 0.746462 1.000550, 0.291678 0.822873 0.990698, 0.386815 0.921712 1.026754, 0.399559 0.940230 1.056057, 
            0.401650 0.942562 1.057585, 0.412558 0.951516 1.050692, 0.447247 0.973743 0.999799, 0.450943 0.979748 0.998584, 
            0.489512 1.013705 0.995710, 0.542503 1.060060 0.977270, 0.539650 1.049797 0.942347, 0.539157 1.049255 0.935423, 
            0.554304 1.054857 0.910853, 0.562483 1.062284 0.901549, 0.575508 1.071261 0.882726, 0.601886 1.100007 0.880574, 
            0.607988 1.101529 0.874940, 0.618907 1.112651 0.882029, 0.641317 1.143317 0.924759, 0.659353 1.147013 0.861853, 
            0.652308 1.135461 0.839557, 0.659409 1.143197 0.844617, 0.658905 1.140989 0.833901, 0.662245 1.145992 0.831544, 
            0.667133 1.149796 0.842283, 0.669845 1.152013 0.837516, 0.681075 1.164779 0.847822, 0.683631 1.167971 0.841702, 
            0.699934 1.181581 0.842030, 0.717047 1.206738 0.882726, 0.721812 1.211439 0.883372, 0.737260 1.229832 0.900096, 
            0.736020 1.217786 0.849747, 0.734568 1.213500 0.825180, 0.789745 1.228293 0.660033, 0.797318 1.227263 0.620557, 
            0.811712 1.240503 0.619158, 0.933062 1.340979 0.505725, 0.001868 0.587060 1.172272, 0.004845 0.583116 1.140774, 
            0.019427 0.595113 1.131681, 0.039588 0.613046 1.125357, 0.066812 0.649335 1.172789, 0.070810 0.654707 1.170647, 
            0.070950 0.649070 1.143286, 0.063191 0.631977 1.108379, 0.063230 0.635071 1.104677, 0.142855 0.716619 1.147277, 
            0.150304 0.723704 1.147069, 0.154943 0.729138 1.143309, 0.167930 0.731012 1.102726, 0.186711 0.736711 1.045554, 
            0.205328 0.752274 1.035339, 0.246668 0.787976 0.983385, 0.352259 0.872235 0.939466, 0.417394 0.954275 1.030781, 
            0.419728 0.954058 1.021824, 0.456620 0.985090 0.999572, 0.464685 0.992265 0.997045, 0.477740 1.005328 0.999676, 
            0.483143 1.010150 0.998058, 0.500508 1.025529 0.992297, 0.528253 1.053269 0.982723, 0.541422 1.050019 0.925001, 
            0.565982 1.067440 0.896041, 0.609375 1.103739 0.871769, 0.613323 1.108044 0.874210, 0.616991 1.115660 0.882445, 
            0.635397 1.139048 0.919992, 0.660978 1.162122 0.908269, 0.662107 1.157618 0.887557, 0.658562 1.148001 0.856115, 
            0.653406 1.138468 0.837384, 0.660540 1.151471 0.857438, 0.669777 1.154877 0.840810, 0.672497 1.156470 0.836124, 
            0.691881 1.175764 0.839554, 0.693884 1.177961 0.840851, 0.713111 1.206330 0.887057, 0.716760 1.210181 0.888721, 
            0.735698 1.232185 0.906692, 0.754621 1.252471 0.916771, 0.755316 1.251834 0.910732, 0.735903 1.218328 0.837862, 
            0.743180 1.218455 0.790191, 0.749313 1.218154 0.781217, 0.767984 1.222585 0.717505, 0.782257 1.227568 0.678661, 
            0.803505 1.236811 0.618188, 0.829219 1.260823 0.624435, 0.857945 1.287113 0.608182, 0.881214 1.307654 0.610816, 
            0.890962 1.312307 0.589121, 0.000289 0.583370 1.145521, 0.033924 0.609112 1.121234, 0.052243 0.635310 1.161175, 
            0.067885 0.636358 1.098352, 0.069461 0.641005 1.093090, 0.081219 0.647161 1.087532, 0.110498 0.677257 1.097131, 
            0.208929 0.747626 0.984216, 0.213039 0.750736 0.981695, 0.225437 0.763847 0.988510, 0.255377 0.792140 0.979978, 
            0.268635 0.804084 0.983362, 0.277503 0.813325 0.986854, 0.324282 0.851384 0.955709, 0.329576 0.858234 0.956018, 
            0.332254 0.858495 0.953180, 0.340638 0.870395 0.943267, 0.383122 0.921319 1.018833, 0.429974 0.965787 1.016032, 
            0.435425 0.968573 1.005247, 0.492851 1.020368 0.988520, 0.520291 1.047910 0.983944, 0.597603 1.097351 0.883152, 
            0.602941 1.101131 0.876088, 0.642934 1.150992 0.930682, 0.649695 1.157032 0.928680, 0.661033 1.156874 0.875467, 
            0.664273 1.152701 0.853677, 0.656633 1.144708 0.834193, 0.662749 1.147740 0.829599, 0.666332 1.155165 0.835814, 
            0.677130 1.164001 0.839242, 0.680875 1.169945 0.839852, 0.709309 1.205279 0.887814, 0.726623 1.223121 0.893699, 
            0.754599 1.252083 0.903828, 0.748998 1.241032 0.877444, 0.727557 1.203370 0.797979, 0.736728 1.211378 0.794409, 
            0.760300 1.221793 0.738086, 0.768001 1.228127 0.709044, 0.786932 1.225850 0.638703, 0.820310 1.263660 0.623304, 
            0.836637 1.270599 0.624029, 0.918822 1.326342 0.519313, 0.939759 1.343629 0.501712, 0.960035 1.358482 0.485432, 
            0.966324 1.362111 0.474347, 0.072819 0.657475 1.161305, 0.111807 0.681287 1.099094, 0.128993 0.705006 1.132469, 
            0.133710 0.711328 1.140845, 0.160701 0.729901 1.104134, 0.239200 0.780593 0.990704, 0.290737 0.831263 0.986253, 
            0.303471 0.839729 0.982786, 0.318518 0.849045 0.959201, 0.348252 0.873096 0.938633, 0.352175 0.877325 0.940955, 
            0.407391 0.953608 1.049596, 0.429616 0.966075 0.999901, 0.486333 1.018514 0.990337, 0.539257 1.062531 0.969405, 
            0.539368 1.061007 0.961843, 0.556675 1.065804 0.902249, 0.571686 1.074550 0.881210, 0.602896 1.105040 0.884068, 
            0.608790 1.110762 0.874175, 0.628442 1.139602 0.921131, 0.651658 1.162125 0.927057, 0.658486 1.156487 0.875896, 
            0.661744 1.158897 0.872613, 0.658194 1.146946 0.831432, 0.664202 1.155097 0.841131, 0.686915 1.176178 0.840499, 
            0.722493 1.221571 0.893598, 0.734117 1.238386 0.919981, 0.738847 1.243881 0.924462, 0.742326 1.246627 0.921756, 
            0.747939 1.252616 0.924614, 0.754257 1.258728 0.920372, 0.753484 1.251727 0.895884, 0.755085 1.251620 0.888279, 
            0.735018 1.220280 0.832028, 0.732456 1.216024 0.793986, 0.791174 1.229400 0.625095, 0.805091 1.241233 0.618197, 
            0.883048 1.312272 0.601602, 0.908898 1.326149 0.551220, 0.914451 1.326966 0.530363, 0.968479 1.365031 0.467078, 
            0.973819 1.371176 0.459058, 0.053905 0.644208 1.171406, 0.063915 0.641328 1.114792, 0.101504 0.673890 1.098946, 
            0.171417 0.739480 1.092786, 0.175950 0.737054 1.061419, 0.203652 0.747817 0.988381, 0.267056 0.806904 0.980954, 
            0.313548 0.848759 0.968690, 0.324075 0.856736 0.957848, 0.335340 0.865784 0.950914, 0.343914 0.873793 0.939710, 
            0.395743 0.944869 1.049524, 0.397499 0.948462 1.048808, 0.535953 1.055041 0.929268, 0.545225 1.059957 0.917525, 
            0.577608 1.081708 0.876743, 0.598242 1.101848 0.878676, 0.661185 1.164467 0.889677, 0.662980 1.160421 0.862949, 
            0.662901 1.156778 0.839828, 0.679402 1.174312 0.842549, 0.703520 1.205870 0.889869, 0.719476 1.221713 0.896402, 
            0.731210 1.238697 0.923073, 0.755877 1.256702 0.897088, 0.755674 1.253853 0.884780, 0.733658 1.219552 0.823447, 
            0.731185 1.211561 0.797368, 0.743427 1.220847 0.786099, 0.747822 1.219058 0.758298, 0.756861 1.223950 0.733875, 
            0.783138 1.232077 0.661927, 0.786667 1.234518 0.624493, 0.813834 1.253317 0.624180, 0.849697 1.285251 0.610322, 
            0.854340 1.292032 0.605499, 0.030955 0.613573 1.121841, 0.055503 0.648513 1.174198, 0.065939 0.649130 1.130739, 
            0.176439 0.739136 1.057658, 0.186950 0.751956 1.038927, 0.194296 0.751137 1.035166, 0.207134 0.752311 0.981015, 
            0.280790 0.823184 0.984246, 0.319905 0.855524 0.960600, 0.331023 0.868184 0.969959, 0.334603 0.870238 0.963590, 
            0.350710 0.880317 0.938843, 0.409076 0.957153 1.036066, 0.408493 0.952879 1.018839, 0.410041 0.953537 1.015023, 
            0.420152 0.961281 1.006053, 0.450352 0.988542 0.998422, 0.492840 1.026854 0.987498, 0.494853 1.030871 0.989215, 
            0.502228 1.036040 0.988422, 0.507283 1.040333 0.985896, 0.509183 1.041527 0.982998, 0.530096 1.052453 0.936908, 
            0.596603 1.101543 0.873293, 0.599560 1.103494 0.869223, 0.638191 1.153729 0.930693, 0.657281 1.170421 0.910739, 
            0.659357 1.163875 0.883801, 0.662276 1.164078 0.871783, 0.653457 1.149389 0.832244, 0.659971 1.155494 0.842215, 
            0.666012 1.158745 0.830482, 0.675025 1.169054 0.838279, 0.754640 1.260396 0.908458, 0.755631 1.255975 0.883560, 
            0.752863 1.222977 0.742851, 0.762823 1.227103 0.717779, 0.771616 1.231150 0.697521, 0.830653 1.271745 0.623737, 
            0.900177 1.324890 0.561598, 0.909072 1.328623 0.524174, 0.946300 1.355093 0.494514, 0.023308 0.608552 1.120551, 
            0.027310 0.612093 1.119208, 0.063183 0.662633 1.168304, 0.112870 0.691298 1.106733, 0.139597 0.724289 1.141087, 
            0.151458 0.732998 1.128826, 0.155316 0.732086 1.107476, 0.208379 0.756814 0.977498, 0.225084 0.772053 0.983154, 
            0.235066 0.782140 0.985624, 0.267937 0.812613 0.981033, 0.296915 0.840814 0.986087, 0.305171 0.847176 0.976039, 
            0.317048 0.856755 0.967745, 0.322654 0.865531 0.974495, 0.352406 0.884234 0.938230, 0.385806 0.934140 1.021394, 
            0.397354 0.949995 1.043654, 0.401721 0.954090 1.043262, 0.460973 1.000092 0.993598, 0.475571 1.018072 0.993948, 
            0.517217 1.050841 0.979282, 0.531646 1.055852 0.931017, 0.540977 1.060709 0.920615, 0.548576 1.066314 0.911853, 
            0.563149 1.076602 0.894884, 0.566755 1.077848 0.884657, 0.570509 1.082563 0.878157, 0.582487 1.090746 0.874638, 
            0.587213 1.094539 0.871255, 0.598382 1.105113 0.870758, 0.602446 1.108508 0.867847, 0.622438 1.137905 0.915992, 
            0.631644 1.149354 0.928218, 0.643238 1.161043 0.930964, 0.659761 1.170062 0.899450, 0.658976 1.164635 0.877773, 
            0.662186 1.165526 0.866774, 0.651254 1.147820 0.834079, 0.660237 1.155543 0.830020, 0.675287 1.172484 0.841778, 
            0.695894 1.202951 0.891586, 0.713670 1.221495 0.898676, 0.726010 1.238553 0.923000, 0.734089 1.247441 0.928359, 
            0.743047 1.255973 0.928161, 0.750923 1.263116 0.925054, 0.732106 1.222413 0.821109, 0.741019 1.219020 0.765825, 
            0.781509 1.232279 0.647608, 0.830095 1.275453 0.621519, 0.837965 1.279961 0.618138, 0.884097 1.317036 0.585305, 
            0.951814 1.361507 0.490969, 0.004979 0.595588 1.130543, 0.050594 0.647966 1.170959, 0.058125 0.656544 1.173846, 
            0.067463 0.661745 1.159979, 0.060026 0.643668 1.109176, 0.059847 0.644459 1.103040, 0.065736 0.645571 1.092655, 
            0.071931 0.650751 1.089179, 0.079965 0.658725 1.090496, 0.089930 0.669634 1.096850, 0.130302 0.716586 1.135374, 
            0.145537 0.731268 1.135836, 0.169914 0.740421 1.065957, 0.196125 0.756484 1.028245, 0.198892 0.757302 1.019756, 
            0.200012 0.753075 0.995192, 0.201404 0.751804 0.983118, 0.240380 0.788167 0.978740, 0.298095 0.846291 0.984026, 
            0.330314 0.871751 0.970429, 0.353981 0.890971 0.940122, 0.385764 0.936261 1.020174, 0.402493 0.955961 1.036108, 
            0.530650 1.062429 0.962157, 0.542157 1.064561 0.916775, 0.659876 1.169882 0.886863, 0.660335 1.168885 0.880206, 
            0.656060 1.159002 0.853354, 0.656582 1.158102 0.846863, 0.670223 1.169516 0.839245, 0.695660 1.205628 0.893793, 
            0.709269 1.219533 0.897868, 0.756616 1.264383 0.895689, 0.755127 1.260427 0.883953, 0.731055 1.223000 0.817258, 
            0.746868 1.223129 0.750165, 0.751590 1.225414 0.737312, 0.756279 1.227993 0.728082, 0.761217 1.230727 0.719226, 
            0.765703 1.231617 0.703440, 0.795131 1.241616 0.619200, 0.807874 1.255051 0.624943, 0.855326 1.296155 0.603017, 
            0.915469 1.330741 0.515409, 0.916579 1.335945 0.514190, 0.969219 1.374052 0.460647, 0.006563 0.602448 1.126779, 
            0.051327 0.651266 1.171762, 0.064735 0.656397 1.136051, 0.179941 0.748473 1.051681, 0.282306 0.832045 0.984872, 
            0.294467 0.844596 0.989097, 0.308336 0.854662 0.974220, 0.332220 0.875714 0.965827, 0.346157 0.883343 0.939348, 
            0.349057 0.891401 0.936735, 0.355560 0.892550 0.940309, 0.388194 0.941293 1.021476, 0.392636 0.947196 1.029134, 
            0.402601 0.956303 1.022793, 0.426690 0.970998 0.988363, 0.437420 0.981375 0.988858, 0.478706 1.028231 0.987342, 
            0.510159 1.053189 0.980394, 0.517483 1.058181 0.976487, 0.522468 1.059803 0.975049, 0.527733 1.061876 0.961295, 
            0.568028 1.085026 0.880229, 0.570673 1.084544 0.875470, 0.590148 1.102356 0.869147, 0.595564 1.107367 0.871181, 
            0.597901 1.108378 0.865498, 0.657604 1.171155 0.891608, 0.657423 1.165801 0.867580, 0.651979 1.156680 0.849457, 
            0.659846 1.164400 0.850339, 0.663419 1.168356 0.842193, 0.691234 1.203629 0.892922, 0.717197 1.233766 0.917432, 
            0.723219 1.241224 0.925282, 0.733262 1.225153 0.806199, 0.740191 1.221287 0.757522, 0.845868 1.290413 0.609042, 
            0.869202 1.311475 0.603140, -0.013781 0.590604 1.161246, -0.009356 0.591725 1.153765, 0.023613 0.615606 1.116960, 
            0.087901 0.675671 1.095017, 0.101146 0.685120 1.096391, 0.159103 0.740138 1.073843, 0.186840 0.759085 1.035069, 
            0.217345 0.770237 0.975352, 0.224943 0.780536 0.969238, 0.241465 0.793340 0.975424, 0.287332 0.840174 0.989015, 
            0.355517 0.894671 0.939089, 0.409944 0.960440 1.002484, 0.440392 0.987230 0.991572, 0.524818 1.063020 0.968290, 
            0.585933 1.098756 0.865251, 0.600832 1.115017 0.872030, 0.620738 1.144418 0.920009, 0.645957 1.171642 0.923350, 
            0.654096 1.176496 0.911178, 0.660520 1.175548 0.880684, 0.652363 1.157914 0.844704, 0.657617 1.161506 0.835566, 
            0.665524 1.172703 0.842337, 0.671740 1.179319 0.850843, 0.737421 1.264000 0.931203, 0.751843 1.269969 0.920287, 
            0.731995 1.222026 0.786082, 0.734193 1.220328 0.767762, 0.741913 1.224395 0.753049, 0.745189 1.226833 0.749813, 
            0.751089 1.229687 0.736313, 0.761739 1.235045 0.714443, 0.779433 1.235682 0.638868, 0.798323 1.249991 0.621378, 
            0.886389 1.323689 0.572249, 0.907267 1.333199 0.516468, 0.917980 1.345498 0.509467, -0.008753 0.591613 1.136061, 
            0.015767 0.615168 1.116836, 0.023948 0.618266 1.117782, 0.054705 0.659174 1.170459, 0.258086 0.814146 0.978071, 
            0.300812 0.855223 0.987720, 0.308790 0.861418 0.981040, 0.319258 0.871564 0.980968, 0.387600 0.945726 1.021732, 
            0.393605 0.952193 1.025514, 0.398185 0.957153 1.020494, 0.412333 0.963715 0.995825, 0.429808 0.978414 0.986423, 
            0.498005 1.043937 0.987567, 0.523006 1.057371 0.938898, 0.545305 1.072626 0.910666, 0.574322 1.091316 0.868543, 
            0.596111 1.112569 0.870390, 0.633981 1.161648 0.929875, 0.657094 1.177292 0.899838, 0.656177 1.173335 0.883614, 
            0.649563 1.158228 0.844867, 0.650043 1.158873 0.840728, 0.655307 1.164415 0.848064, 0.657545 1.165241 0.845938, 
            0.659189 1.166927 0.842481, 0.688672 1.206647 0.895800, 0.702368 1.220686 0.900105, 0.705977 1.224476 0.901663, 
            0.722629 1.247238 0.933303, 0.754346 1.270031 0.898221, 0.754047 1.267883 0.889589, 0.729443 1.229648 0.821506, 
            0.729703 1.228349 0.814331, 0.733253 1.229510 0.803958, 0.756548 1.236964 0.735134, 0.767149 1.235290 0.680326, 
            0.839018 1.285834 0.612366, 0.958066 1.373822 0.475351, 0.044605 0.650148 1.162684, 0.059818 0.659716 1.139533, 
            0.057451 0.652732 1.117656, 0.057089 0.648796 1.101009, 0.122323 0.718788 1.122874, 0.168213 0.747889 1.060240, 
            0.207522 0.765269 0.972339, 0.222678 0.779503 0.962778, 0.293423 0.852107 0.994827, 0.338396 0.885728 0.951120, 
            0.352683 0.896429 0.937333, 0.406174 0.962468 0.999197, 0.445639 0.997344 0.989579, 0.452269 1.002997 0.984361, 
            0.542424 1.080165 0.911226, 0.574434 1.090285 0.852021, 0.583730 1.101022 0.860554, 0.589051 1.107414 0.866576, 
            0.593867 1.115089 0.869442, 0.625233 1.162129 0.926502, 0.639554 1.168914 0.927591, 0.649277 1.179643 0.911283, 
            0.656053 1.177557 0.884735, 0.651159 1.165167 0.841890, 0.660863 1.170810 0.841812, 0.686496 1.207221 0.896872, 
            0.697179 1.218372 0.901169, 0.714511 1.240476 0.926733, 0.724533 1.252317 0.937159, 0.753612 1.269691 0.887820, 
            0.729268 1.223947 0.784605, 0.731773 1.225411 0.763234, 0.751640 1.236609 0.740040, 0.758463 1.240366 0.731166, 
            0.760884 1.241505 0.725702, 0.761522 1.239934 0.715585, 0.760117 1.236995 0.696314, 0.854382 1.303134 0.596506, 
            0.872437 1.317868 0.584692, -0.014694 0.593557 1.152223, -0.007859 0.598649 1.130609, 0.005942 0.608728 1.124179, 
            0.025247 0.624612 1.118952, 0.058133 0.665269 1.161514, 0.058552 0.663366 1.150829, 0.149398 0.734514 1.077539, 
            0.162532 0.745721 1.064915, 0.183059 0.762035 1.038912, 0.193636 0.761090 1.004431, 0.193684 0.758623 0.992778, 
            0.199630 0.760036 0.972946, 0.242105 0.802269 0.973403, 0.264098 0.822434 0.976145, 0.280431 0.841326 0.991253, 
            0.324248 0.878533 0.972329, 0.415329 0.968405 0.981787, 0.473618 1.025647 0.988507, 0.501758 1.052318 0.987282, 
            0.519800 1.066153 0.968289, 0.521985 1.060802 0.936173, 0.564250 1.088871 0.860570, 0.612783 1.142275 0.911644, 
            0.659331 1.180109 0.880333, 0.647641 1.162988 0.845591, 0.651168 1.165396 0.843875, 0.661911 1.175434 0.847361, 
            0.727644 1.257537 0.936311, 0.727737 1.232274 0.818765, 0.731207 1.230773 0.796405, 0.729294 1.222784 0.767858, 
            0.765797 1.252693 0.744940, 0.780809 1.242637 0.631277, 0.782297 1.242841 0.623553, 0.788091 1.246927 0.618855, 
            0.817916 1.276158 0.622025, 0.837913 1.299847 0.604741, 0.890258 1.330197 0.551526, 0.905191 1.337709 0.513954, 
            0.960171 1.379347 0.467202, -0.005735 0.603557 1.126917, 0.016844 0.618263 1.115563, 0.039507 0.648467 1.155026, 
            0.052279 0.661947 1.160846, 0.052743 0.660112 1.150278, 0.054960 0.655012 1.116796, 0.057178 0.655011 1.096613, 
            0.087790 0.682036 1.096392, 0.107263 0.700414 1.104741, 0.139413 0.732536 1.101435, 0.142381 0.731965 1.085617, 
            0.155868 0.741451 1.069744, 0.169231 0.754533 1.056499, 0.306574 0.867148 0.983712, 0.386188 0.951714 1.022480, 
            0.402382 0.960826 0.993384, 0.456331 1.010033 0.981584, 0.485695 1.040258 0.991405, 0.491484 1.045666 0.990794, 
            0.512447 1.062271 0.975078, 0.523222 1.070616 0.935964, 0.548914 1.082682 0.903032, 0.586939 1.112981 0.869285, 
            0.590398 1.113832 0.867870, 0.578134 1.095288 0.832704, 0.645718 1.177571 0.917889, 0.653195 1.178772 0.890272, 
            0.653683 1.176127 0.875840, 0.655191 1.175877 0.867991, 0.653744 1.168597 0.840661, 0.657748 1.172988 0.843249, 
            0.679672 1.205456 0.896489, 0.703219 1.232769 0.918626, 0.766723 1.258136 0.754411, 0.769182 1.258485 0.745119, 
            0.759512 1.239822 0.699367, 0.768815 1.239299 0.657787, 0.801987 1.263454 0.622570, 0.840492 1.299128 0.603372, 
            0.899213 1.334135 0.518801, 0.923383 1.351747 0.504249, 0.931144 1.360641 0.499981, 0.021046 0.625140 1.117559, 
            0.030880 0.639237 1.139275, 0.041679 0.653106 1.155654, 0.061722 0.659005 1.094055, 0.112298 0.711302 1.112074, 
            0.127346 0.727393 1.119901, 0.187520 0.760838 0.986749, 0.192582 0.760842 0.974526, 0.209704 0.772368 0.970481, 
            0.215150 0.777503 0.966541, 0.284972 0.855302 1.002774, 0.312359 0.874737 0.981983, 0.316662 0.880293 0.977298, 
            0.344627 0.895825 0.936556, 0.394154 0.960924 1.018585, 0.401708 0.964781 1.002945, 0.402192 0.963447 0.976586, 
            0.417040 0.974530 0.980104, 0.423403 0.981659 0.984917, 0.472424 1.031322 0.986401, 0.517978 1.063555 0.944910, 
            0.550340 1.086146 0.900163, 0.569375 1.091695 0.847281, 0.609711 1.143672 0.909268, 0.655044 1.179534 0.874353, 
            0.652332 1.171901 0.848279, 0.654951 1.173463 0.846625, 0.674514 1.202345 0.893711, 0.697576 1.229768 0.918510, 
            0.717745 1.253641 0.939691, 0.738839 1.274132 0.873808, 0.735322 1.232083 0.761728, 0.740499 1.237410 0.763450, 
            0.748934 1.244299 0.757960, 0.761143 1.256076 0.758384, 0.767233 1.255168 0.727149, 0.767994 1.256779 0.723708, 
            0.763301 1.241573 0.681560, 0.773502 1.242679 0.641415, 0.846281 1.302463 0.595615, 0.869774 1.320378 0.574420, 
            0.890752 1.333011 0.528281, 0.942798 1.375425 0.490754, 0.964172 1.386762 0.463278, -0.012567 0.601875 1.129062, 
            0.048606 0.655549 1.113227, 0.052060 0.654130 1.103089, 0.130373 0.731638 1.114907, 0.145569 0.739323 1.074462, 
            0.160275 0.753139 1.060819, 0.184915 0.765403 1.029404, 0.222028 0.785233 0.957464, 0.252184 0.817661 0.973162, 
            0.266207 0.832197 0.978319, 0.323322 0.884267 0.966272, 0.328571 0.888010 0.960328, 0.398255 0.965107 1.008537, 
            0.401404 0.963117 0.985338, 0.409264 0.967657 0.980580, 0.434087 0.994999 0.988110, 0.439963 1.000539 0.987725, 
            0.462470 1.020344 0.979667, 0.506723 1.063033 0.981197, 0.516246 1.065178 0.940486, 0.529410 1.073797 0.930421, 
            0.532478 1.074643 0.918576, 0.557018 1.090572 0.886985, 0.561075 1.093969 0.883421, 0.576022 1.101440 0.851725, 
            0.588186 1.116845 0.867874, 0.589910 1.118309 0.868305, 0.601304 1.134777 0.894091, 0.645040 1.180908 0.910906, 
            0.651362 1.184591 0.902904, 0.653321 1.182292 0.887855, 0.650698 1.176920 0.872424, 0.657119 1.183178 0.870801, 
            0.677182 1.211124 0.911336, 0.681078 1.215351 0.913643, 0.688610 1.223409 0.917577, 0.704318 1.240504 0.927126, 
            0.724671 1.262992 0.937288, 0.742771 1.277188 0.920309, 0.749705 1.276448 0.892353, 0.769639 1.266092 0.755872, 
            0.767602 1.259609 0.734856, 0.782400 1.249070 0.620318, 0.825043 1.284477 0.618255, 0.828799 1.298036 0.609553, 
            0.949246 1.378970 0.482144, 0.049470 0.660001 1.130562, 0.049333 0.653809 1.106671, 0.117826 0.721532 1.112490, 
            0.132337 0.734268 1.107140, 0.134094 0.737164 1.098305, 0.141409 0.733986 1.082973, 0.172245 0.763365 1.049274,
[truncated: 3,520,555 more chars]
