# Supplementary material for: Data for spatial analysis of growth anomaly lesions on Montipora capitata coral colonies using 3D reconstruction techniques
Source: Data Brief. 2016 Sep 19;9:460–2. doi: 10.1016/j.dib.2016.09.009 (PMC5045566; doi:10.1016/j.dib.2016.09.009)
Supplement: Supplementary file 3 — Supplementary material [file mmc3.zip › mmc3.wrl]

#VRML V2.0 utf8

NavigationInfo {
	type [ "EXAMINE", "ANY" ]
}
Transform {
  scale 1.0 1.0 1.0
  translation 0.0 0.0 0.0
  children
  [
    Shape
    {
      geometry IndexedFaceSet {
        creaseAngle .5
        solid FALSE
        coord Coordinate {
          point
          [
            0.320242 0.923607 1.101108, 0.327844 0.926436 1.101278, 0.342077 0.930497 1.094274, 0.318288 0.927619 1.121599, 
            0.310213 0.903629 1.107302, 0.308948 0.889199 1.094132, 0.326358 0.929298 1.119996, 0.313767 0.885320 1.097920, 
            0.359051 0.918250 1.080974, 0.346103 0.923788 1.103123, 0.317071 0.916265 1.132359, 0.310237 0.906764 1.131324, 
            0.433512 0.949572 1.025252, 0.428536 0.944271 1.026155, 0.422864 0.931911 1.020713, 0.327262 0.921498 1.131700, 
            0.423317 0.926014 1.021044, 0.422384 0.919539 1.015600, 0.361143 0.903538 1.077138, 0.314683 0.895032 1.127544, 
            0.318427 0.868281 1.095381, 0.435714 0.952132 1.038967, 0.427241 0.920350 1.017197, 0.379284 0.897986 1.055314, 
            0.372411 0.906121 1.072393, 0.330456 0.912846 1.132668, 0.315691 0.905313 1.143741, 0.443317 0.954960 1.039137, 
            0.429469 0.927628 1.028763, 0.427054 0.916027 1.019953, 0.389197 0.903901 1.055707, 0.380693 0.898508 1.061003, 
            0.367676 0.904215 1.083413, 0.347048 0.911104 1.116718, 0.335995 0.911981 1.131682, 0.313263 0.897731 1.146010, 
            0.438922 0.943447 1.039884, 0.399804 0.899339 1.044483, 0.383826 0.903560 1.069139, 0.358948 0.894589 1.091607, 
            0.352878 0.900751 1.105642, 0.347685 0.895983 1.107366, 0.342493 0.891215 1.109089, 0.332288 0.907544 1.138800, 
            0.322789 0.904599 1.147870, 0.320747 0.865770 1.110699, 0.319661 0.859668 1.105831, 0.606614 1.052413 0.945057, 
            0.457722 0.945045 1.024547, 0.449438 0.956651 1.046975, 0.444245 0.951883 1.048699, 0.441741 0.922959 1.022260, 
            0.412786 0.897707 1.033240, 0.316482 0.889018 1.146885, 0.632472 1.080501 0.947868, 0.625795 1.079384 0.955221, 
            0.622402 1.070189 0.950120, 0.624975 1.055088 0.931379, 0.607829 1.027099 0.924529, 0.448868 0.926958 1.024235, 
            0.438988 0.916179 1.025766, 0.384414 0.901319 1.079989, 0.347313 0.887335 1.112877, 0.342120 0.882566 1.114601, 
            0.331100 0.900903 1.147405, 0.325306 0.897614 1.151408, 0.321910 0.870884 1.128351, 0.630033 1.064177 0.941199, 
            0.615319 1.038976 0.934110, 0.607818 1.031116 0.935605, 0.603438 1.015577 0.925262, 0.455521 0.958434 1.054955, 
            0.399496 0.903292 1.069767, 0.392980 0.901779 1.076509, 0.369403 0.889609 1.094045, 0.369077 0.881641 1.086298, 
            0.362076 0.881319 1.094877, 0.354669 0.873227 1.096013, 0.347126 0.883011 1.115633, 0.324883 0.893871 1.155061, 
            0.319868 0.888668 1.156113, 0.659608 1.091893 0.938901, 0.637553 1.075980 0.950667, 0.612527 1.032291 0.937764, 
            0.612236 1.024235 0.929882, 0.462244 0.963429 1.058464, 0.455335 0.954111 1.057711, 0.443936 0.911983 1.029067, 
            0.414959 0.886784 1.040128, 0.374887 0.880107 1.084281, 0.353856 0.870445 1.101146, 0.335955 0.896937 1.151059, 
            0.305793 0.839570 1.130682, 0.278578 0.801266 1.126080, 0.620130 1.035119 0.937934, 0.467204 0.963986 1.059670, 
            0.459884 0.955678 1.060475, 0.457303 0.918174 1.025347, 0.449060 0.912139 1.029653, 0.445878 0.911195 1.032737, 
            0.427288 0.895527 1.040343, 0.362347 0.871087 1.097946, 0.329853 0.889623 1.158281, 0.300776 0.812046 1.115822, 
            0.283628 0.801601 1.126944, 0.673903 1.099790 0.942694, 0.671634 1.096600 0.942315, 0.618446 1.025708 0.937385, 
            0.589121 1.001363 0.949764, 0.583779 0.996963 0.952054, 0.460033 0.932990 1.043995, 0.452931 0.915376 1.034991, 
            0.440450 0.902223 1.037400, 0.415646 0.884301 1.050607, 0.401063 0.885089 1.069970, 0.391929 0.881246 1.077656, 
            0.352254 0.864821 1.111319, 0.338179 0.890673 1.155708, 0.335174 0.889294 1.158120, 0.313719 0.836819 1.131673, 
            0.307541 0.816934 1.119167, 0.282043 0.791947 1.126020, 0.676605 1.105902 0.952464, 0.674223 1.102990 0.952511, 
            0.672478 1.089741 0.941162, 0.638230 1.059967 0.954247, 0.624464 1.032434 0.943562, 0.605549 1.008795 0.943419, 
            0.471353 0.961755 1.066000, 0.466559 0.956007 1.066213, 0.464149 0.935624 1.048402, 0.467519 0.918563 1.026639, 
            0.446769 0.908210 1.042440, 0.420085 0.877368 1.044804, 0.405158 0.870234 1.056492, 0.363620 0.867162 1.106201, 
            0.351735 0.861314 1.115334, 0.334987 0.884970 1.160876, 0.327551 0.876951 1.162125, 0.320397 0.841923 1.135350, 
            0.303151 0.805408 1.119895, 0.297647 0.801406 1.122800, 0.290032 0.793826 1.124727, 0.284792 0.797945 1.135612, 
            0.271952 0.811988 1.166335, 0.756518 1.185210 0.938956, 0.737159 1.180205 0.958462, 0.720393 1.160052 0.959155, 
            0.677933 1.097853 0.949478, 0.660162 1.071400 0.944996, 0.637909 1.047202 0.948527, 0.618415 1.016218 0.941597, 
            0.582343 0.982159 0.952614, 0.573791 0.968115 0.949112, 0.573086 0.961078 0.942801, 0.570834 0.957845 0.942354, 
            0.567455 0.957387 0.946187, 0.463632 0.914571 1.034444, 0.426953 0.882005 1.047762, 0.414068 0.869846 1.051704, 
            0.384652 0.863270 1.082400, 0.377820 0.862534 1.090339, 0.359884 0.862800 1.113435, 0.337838 0.873174 1.152113, 
            0.327538 0.828345 1.119304, 0.316732 0.819843 1.124345, 0.314934 0.806724 1.113197, 0.781260 1.198503 0.928035, 
            0.750629 1.177372 0.945367, 0.710263 1.153875 0.972666, 0.703237 1.144846 0.972358, 0.687641 1.113044 0.959631, 
            0.677852 1.093270 0.951835, 0.677811 1.084599 0.943004, 0.651360 1.061957 0.953471, 0.625648 1.037498 0.961138, 
            0.475874 0.914757 1.026003, 0.473534 0.911743 1.025895, 0.470682 0.909989 1.027727, 0.406689 0.865674 1.063768, 
            0.395340 0.858507 1.070868, 0.394028 0.852963 1.066858, 0.391432 0.850579 1.067720, 0.383059 0.844863 1.072520, 
            0.374293 0.857656 1.096779, 0.350239 0.855429 1.125105, 0.338006 0.876749 1.162508, 0.325876 0.853963 1.154605, 
            0.775746 1.189742 0.933024, 0.752099 1.177745 0.950828, 0.738123 1.168269 0.958906, 0.716004 1.143742 0.961929, 
            0.646559 1.051445 0.955761, 0.632967 1.041024 0.962384, 0.609076 0.994543 0.945175, 0.591588 0.993707 0.966573, 
            0.583596 0.987055 0.969930, 0.583051 0.970853 0.954028, 0.474497 0.948447 1.069211, 0.474731 0.921557 1.041371, 
            0.475688 0.910433 1.028759, 0.468089 0.911584 1.039608, 0.439591 0.885207 1.048855, 0.401426 0.856295 1.067805, 
            0.389382 0.842068 1.068559, 0.340394 0.866094 1.155505, 0.333203 0.831157 1.128870, 0.319219 0.804162 1.119016, 
            0.305948 0.792951 1.124418, 0.791933 1.197766 0.927593, 0.788423 1.197631 0.931921, 0.755500 1.173367 0.948962, 
            0.716036 1.138881 0.963857, 0.710114 1.135907 0.968348, 0.577483 0.953455 0.950241, 0.571921 0.949594 0.953363, 
            0.474411 0.908792 1.035651, 0.434459 0.875505 1.052394, 0.385811 0.837300 1.075167, 0.372217 0.853198 1.108749, 
            0.355179 0.842485 1.119456, 0.327226 0.814766 1.126636, 0.325397 0.810494 1.124586, 0.327516 0.796511 1.107568, 
            0.323553 0.788718 1.104630, 0.316479 0.797347 1.122468, 0.303254 0.794796 1.136684, 0.811787 1.223083 0.935207, 
            0.809049 1.212276 0.927622, 0.796113 1.200244 0.931760, 0.785932 1.190204 0.934431, 0.780566 1.185862 0.936812, 
            0.774718 1.182707 0.941022, 0.748694 1.167784 0.958852, 0.725207 1.146621 0.967062, 0.702049 1.124652 0.974029, 
            0.686449 1.092859 0.961315, 0.687783 1.080806 0.947273, 0.649750 1.042801 0.956742, 0.642772 1.042422 0.965233, 
            0.631271 1.026859 0.963927, 0.623801 1.001382 0.947339, 0.609840 0.991870 0.955361, 0.574955 0.989974 0.997809, 
            0.570999 0.955852 0.967894, 0.567353 0.947279 0.963752, 0.485572 0.955492 1.076230, 0.480531 0.924037 1.050425, 
            0.464315 0.902532 1.049035, 0.430820 0.870905 1.059262, 0.411045 0.858153 1.071364, 0.407810 0.857339 1.074646, 
            0.384265 0.836319 1.083076, 0.369185 0.847103 1.113312, 0.338129 0.862100 1.168190, 0.335221 0.816629 1.125316, 
            0.330403 0.810938 1.125618, 0.333346 0.794929 1.105476, 0.325962 0.786779 1.106524, 0.317939 0.788973 1.118981, 
            0.288055 0.809859 1.178401, 0.813132 1.214993 0.932157, 0.793409 1.202112 0.944061, 0.790403 1.191964 0.937491, 
            0.781847 1.186699 0.942987, 0.752365 1.162743 0.955965, 0.748507 1.163460 0.961608, 0.726127 1.139577 0.965625, 
            0.665041 1.044256 0.945721, 0.637688 1.032605 0.968594, 0.595885 0.986331 0.974392, 0.571512 0.967349 0.985964, 
            0.562911 0.944652 0.973660, 0.492475 0.960040 1.079050, 0.485179 0.942904 1.070783, 0.446140 0.872290 1.048132, 
            0.431361 0.873562 1.068242, 0.381482 0.829611 1.086694, 0.373902 0.830716 1.097472, 0.362686 0.840764 1.122036, 
            0.337718 0.884642 1.198749, 0.348379 0.823333 1.122387, 0.343694 0.817317 1.122187, 0.341048 0.797512 1.105268, 
            0.317173 0.786074 1.123933, 0.826363 1.221517 0.928951, 0.810246 1.208538 0.936165, 0.790912 1.194701 0.946594, 
            0.730331 1.141994 0.969698, 0.725514 1.136302 0.969998, 0.694045 1.090920 0.963559, 0.694692 1.080558 0.952122, 
            0.682702 1.057427 0.943688, 0.645966 1.033772 0.966204, 0.624396 0.999123 0.958162, 0.623428 0.992734 0.952851, 
            0.620831 0.990350 0.953713, 0.586526 0.987030 0.993965, 0.582615 0.987878 0.999810, 0.573275 0.940687 0.963359, 
            0.561602 0.951861 0.989658, 0.550430 0.944258 0.996086, 0.489283 0.928026 1.057268, 0.480353 0.914910 1.055199, 
            0.475859 0.899652 1.045289, 0.445067 0.870149 1.054253, 0.424028 0.869275 1.080129, 0.417126 0.859942 1.079352, 
            0.413777 0.859409 1.083068, 0.382903 0.830106 1.092341, 0.345946 0.885931 1.196547, 0.335723 0.875996 1.199379, 
            0.346352 0.841078 1.150090, 0.350427 0.822284 1.125654, 0.335709 0.788321 1.109596, 0.835686 1.228885 0.931582, 
            0.742780 1.150442 0.969457, 0.653569 1.036601 0.966374, 0.621534 0.992611 0.962082, 0.611440 0.982358 0.964424, 
            0.603661 0.983951 0.975954, 0.594504 0.980164 0.983728, 0.580717 0.978994 1.000073, 0.569881 0.961796 0.996247, 
            0.561471 0.964942 1.010170, 0.552760 0.960056 1.016250, 0.548152 0.953851 1.015760, 0.503289 0.958958 1.078077, 
            0.488210 0.943426 1.081355, 0.472131 0.895271 1.052493, 0.471159 0.888890 1.047195, 0.465196 0.886015 1.051837, 
            0.462391 0.875376 1.044510, 0.451919 0.866052 1.048285, 0.440453 0.867945 1.064814, 0.376126 0.824452 1.102122, 
            0.337595 0.875379 1.203313, 0.331611 0.872558 1.208038, 0.336501 0.781591 1.108642, 0.832954 1.222052 0.935007, 
            0.825128 1.214990 0.937731, 0.800461 1.196731 0.950418, 0.770382 1.165472 0.956676, 0.721964 1.126698 0.978572, 
            0.692300 1.068107 0.956307, 0.621033 0.989061 0.966030, 0.574274 0.963748 0.999603, 0.544740 0.948691 1.021763, 
            0.497083 0.951900 1.085691, 0.479252 0.908054 1.063472, 0.473574 0.886938 1.049069, 0.446631 0.856736 1.052419, 
            0.408691 0.836043 1.079502, 0.396691 0.830478 1.089072, 0.379445 0.820276 1.100567, 0.349133 0.886069 1.206527, 
            0.335271 0.876312 1.214172, 0.330151 0.871365 1.215620, 0.353480 0.805209 1.118176, 0.347479 0.784888 1.104997, 
            0.314612 0.786800 1.148778, 0.297474 0.802644 1.186815, 0.844545 1.241381 0.947002, 0.814767 1.200612 0.943136, 
            0.792002 1.177672 0.948608, 0.736039 1.131147 0.972167, 0.652384 1.029949 0.974963, 0.641244 1.022269 0.981272, 
            0.636722 1.015851 0.980452, 0.636542 0.998752 0.963168, 0.613640 0.976151 0.969161, 0.608481 0.980071 0.979742, 
            0.593761 0.972426 0.990642, 0.584896 0.967921 0.997309, 0.562898 0.960637 1.017839, 0.557050 0.957481 1.022049, 
            0.508505 0.954104 1.080362, 0.489076 0.914188 1.064200, 0.476012 0.911242 1.077807, 0.459097 0.917767 1.106015, 
            0.453707 0.913485 1.108487, 0.465237 0.867580 1.046797, 0.434876 0.863328 1.081076, 0.423788 0.855519 1.087187, 
            0.387474 0.822056 1.099121, 0.354508 0.885605 1.206160, 0.344090 0.884920 1.218715, 0.337211 0.875530 1.217851, 
            0.336070 0.773087 1.114375, 0.329272 0.772266 1.122184, 0.253845 0.791162 1.237518, 0.854051 1.257070 0.957923, 
            0.834946 1.216356 0.940531, 0.793936 1.176905 0.952309, 0.782968 1.168799 0.957962, 0.763292 1.147033 0.960705, 
            0.759860 1.146704 0.964736, 0.749625 1.136799 0.967615, 0.708006 1.081302 0.963732, 0.701117 1.071936 0.962905, 
            0.699701 1.057877 0.950306, 0.673760 1.025211 0.949858, 0.657519 1.030077 0.975508, 0.633200 0.993421 0.968909, 
            0.621243 0.978979 0.969331, 0.614528 0.977954 0.976826, 0.611416 0.976840 0.979645, 0.557511 0.969106 1.040316, 
            0.553704 0.952159 1.027802, 0.497294 0.941817 1.088990, 0.492290 0.919043 1.072032, 0.459827 0.858564 1.051394, 
            0.445391 0.850220 1.061217, 0.404030 0.820401 1.083306, 0.387069 0.818268 1.102703, 0.355743 0.886555 1.212509, 
            0.334899 0.867664 1.219684, 0.333745 0.774023 1.125240, 0.328552 0.769255 1.126964, 0.323522 0.772859 1.137056, 
            0.298945 0.798232 1.194319, 0.285118 0.788389 1.201830, 0.278543 0.787020 1.208795, 0.271185 0.796352 1.227717, 
            0.261466 0.793945 1.237619, 0.251062 0.784454 1.241136, 0.873353 1.266202 0.949663, 0.866255 1.266121 0.958612, 
            0.827957 1.202454 0.942133, 0.817980 1.191914 0.944033, 0.814434 1.191866 0.948497, 0.806459 1.185170 0.951786, 
            0.762911 1.143189 0.964200, 0.727555 1.116139 0.981485, 0.704137 1.068496 0.962486, 0.696248 1.044047 0.947483, 
            0.688539 1.036698 0.949764, 0.659926 1.019375 0.968431, 0.654945 1.022854 0.978332, 0.646462 1.017409 0.983550, 
            0.641319 1.003750 0.976104, 0.595578 0.967163 0.996835, 0.561440 0.972201 1.045434, 0.554804 0.962212 1.043647, 
            0.499207 0.932328 1.083784, 0.500410 0.903055 1.052271, 0.494593 0.908595 1.065347, 0.451758 0.908712 1.119973, 
            0.461831 0.866393 1.063810, 0.452994 0.853048 1.061387, 0.423154 0.838742 1.084704, 0.384395 0.846377 1.141844, 
            0.367192 0.879923 1.198094, 0.366964 0.784005 1.100141, 0.351433 0.778354 1.114116, 0.343308 0.772029 1.117977, 
            0.312346 0.795567 1.181484, 0.850718 1.238163 0.956693, 0.837934 1.208213 0.942284, 0.828451 1.196456 0.942308, 
            0.775341 1.151684 0.964032, 0.701637 1.034778 0.938078, 0.694277 1.026571 0.939037, 0.683995 1.025552 0.951078, 
            0.653977 1.011683 0.975069, 0.633104 0.984090 0.973367, 0.626737 0.982211 0.979544, 0.614922 0.976192 0.988414, 
            0.600476 0.967874 0.998278, 0.596196 0.969631 1.005523, 0.569766 0.973250 1.042862, 0.548961 0.945489 1.040900, 
            0.507980 0.905965 1.052566, 0.471086 0.917783 1.111617, 0.456621 0.848114 1.058664, 0.413000 0.806312 1.071356, 
            0.348886 0.876316 1.224642, 0.344761 0.868923 1.222319, 0.343085 0.855502 1.210704, 0.360027 0.778744 1.110526, 
            0.347305 0.774955 1.122834, 0.336430 0.766625 1.128141, 0.330082 0.764698 1.134245, 0.275864 0.792817 1.232037, 
            0.266593 0.789310 1.240241, 0.243311 0.776415 1.256660, 0.884858 1.280961 0.964033, 0.863312 1.255023 0.964883, 
            0.841466 1.212284 0.948907, 0.788565 1.158227 0.960854, 0.712328 1.056323 0.953489, 0.705962 1.045670 0.950678, 
            0.690881 1.012601 0.935998, 0.683177 1.014011 0.947245, 0.679387 1.014562 0.952632, 0.674541 1.008940 0.953039, 
            0.645320 0.993113 0.974012, 0.621337 0.973170 0.984103, 0.590397 0.961572 1.011594, 0.585874 0.963926 1.019761, 
            0.579072 0.963118 1.027590, 0.571846 0.972120 1.046004, 0.568626 0.971271 1.049233, 0.561148 0.963353 1.050637, 
            0.557518 0.954742 1.046437, 0.526271 0.952667 1.084072, 0.505116 0.934541 1.092427, 0.510390 0.904025 1.054460, 
            0.505230 0.899176 1.056059, 0.491075 0.907684 1.082785, 0.485776 0.903177 1.084912, 0.459177 0.915981 1.131872, 
            0.452471 0.897393 1.121367, 0.464224 0.850942 1.058834, 0.457543 0.858605 1.075185, 0.447283 0.848759 1.078156, 
            0.408517 0.803788 1.081423, 0.374770 0.878029 1.200406, 0.354583 0.875062 1.223055, 0.343486 0.849733 1.211233, 
            0.365633 0.777715 1.109287, 0.338507 0.765504 1.131296, 0.307445 0.789286 1.195180, 0.294413 0.777490 1.199683, 
            0.883665 1.279112 0.970605, 0.876986 1.269231 0.968983, 0.860858 1.247507 0.967255, 0.750187 1.116286 0.973679, 
            0.748765 1.111014 0.970088, 0.726951 1.076965 0.962971, 0.710942 1.037409 0.942827, 0.691810 1.014303 0.943505, 
            0.679548 1.009384 0.954072, 0.674445 1.013165 0.964437, 0.661649 1.009560 0.977027, 0.655605 0.998114 0.972995, 
            0.605074 0.973311 1.011890, 0.595318 0.962225 1.012948, 0.543998 0.956903 1.072802, 0.518524 0.940629 1.088547, 
            0.511465 0.922910 1.079382, 0.507186 0.907124 1.068657, 0.455639 0.902360 1.129371, 0.453064 0.891154 1.121171, 
            0.443693 0.835268 1.075853, 0.364914 0.871179 1.212880, 0.369048 0.782073 1.116353, 0.320574 0.778521 1.174396, 
            0.310846 0.784910 1.193319, 0.282555 0.784336 1.228730, 0.269665 0.780959 1.241674, 0.249876 0.777013 1.262813, 
            0.245116 0.771181 1.262897, 0.230582 0.754308 1.264110, 0.889714 1.285765 0.976670, 0.877775 1.280049 0.986008, 
            0.876354 1.266002 0.973427, 0.873108 1.265216 0.976753, 0.867558 1.252557 0.970851, 0.863713 1.235701 0.958477, 
            0.848842 1.202116 0.943001, 0.841611 1.193592 0.943472, 0.813271 1.175595 0.961100, 0.806133 1.166843 0.961219, 
            0.795375 1.158221 0.966077, 0.775345 1.137328 0.970165, 0.762515 1.125032 0.973897, 0.698237 1.011255 0.939153, 
            0.645094 0.992874 0.987949, 0.644874 0.984645 0.979802, 0.636176 0.979729 0.985835, 0.619248 0.977516 1.005108, 
            0.561686 0.943694 1.043712, 0.558366 0.943090 1.047318, 0.522974 0.916129 1.064739, 0.518814 0.917593 1.071533, 
            0.514789 0.909952 1.068827, 0.505532 0.897640 1.067996, 0.473954 0.913920 1.124854, 0.460646 0.902804 1.130403, 
            0.460734 0.893816 1.121084, 0.455050 0.855173 1.088737, 0.443777 0.812736 1.059615, 0.432326 0.805820 1.067102, 
            0.417536 0.798349 1.078270, 0.382187 0.876533 1.203332, 0.379076 0.875414 1.206144, 0.356729 0.860219 1.219017, 
            0.349936 0.850615 1.217824, 0.350999 0.830459 1.195826, 0.368861 0.777749 1.119108, 0.363944 0.772302 1.119786, 
            0.360560 0.771857 1.123636, 0.351971 0.766674 1.129258, 0.263848 0.781715 1.256797, 0.865906 1.243066 0.970178, 
            0.853951 1.211078 0.952626, 0.829919 1.182485 0.953921, 0.785553 1.142517 0.969438, 0.772433 1.130936 0.974270, 
            0.712535 1.023925 0.940884, 0.702019 1.014709 0.944826, 0.638594 0.986539 0.996680, 0.628531 0.976209 0.998903, 
            0.589628 0.957885 1.029639, 0.576999 0.962641 1.050581, 0.565957 0.945947 1.047533, 0.528569 0.932668 1.081506, 
            0.523323 0.910488 1.065463, 0.492863 0.906478 1.100116, 0.486338 0.913759 1.115878, 0.477109 0.910149 1.123924, 
            0.456466 0.881992 1.121352, 0.457743 0.870078 1.107523, 0.382117 0.871922 1.205645, 0.372584 0.869059 1.214843, 
            0.368675 0.773425 1.121864, 0.313599 0.786114 1.204943, 0.289265 0.784576 1.234333, 0.272309 0.773661 1.244729, 
            0.873940 1.253606 0.977697, 0.864159 1.242582 0.978853, 0.764112 1.111539 0.971940, 0.753727 1.102003 0.975387, 
            0.747136 1.091902 0.973428, 0.739673 1.083949 0.974778, 0.721268 1.041514 0.954735, 0.682627 1.005004 0.966509, 
            0.657902 0.995657 0.988396, 0.620534 0.973558 1.013312, 0.574203 0.938423 1.036280, 0.515485 0.898675 1.070286, 
            0.491344 0.914204 1.116910, 0.471735 0.901045 1.128385, 0.462321 0.880348 1.119165, 0.446417 0.805449 1.062687, 
            0.441005 0.801220 1.065242, 0.433450 0.802262 1.075922, 0.419552 0.792595 1.083706, 0.353345 0.841436 1.217979, 
            0.353222 0.824195 1.200476, 0.362267 0.775635 1.139229, 0.345118 0.765194 1.150356, 0.273852 0.773855 1.249912, 
            0.262615 0.775183 1.265571, 0.252150 0.765842 1.269320, 0.241930 0.755899 1.272141, 0.892629 1.281787 0.989729, 
            0.876324 1.242958 0.970705, 0.865562 1.234348 0.975581, 0.857572 1.245232 0.996896, 0.853613 1.193574 0.949023, 
            0.816737 1.161493 0.963088, 0.784611 1.135270 0.977108, 0.766031 1.110806 0.975694, 0.759707 1.100052 0.972727, 
            0.747981 1.076272 0.963291, 0.710164 1.011421 0.944988, 0.676098 0.998741 0.975350, 0.668725 0.999336 0.985341, 
            0.651202 0.989816 0.997888, 0.602513 0.951708 1.020811, 0.591018 0.944901 1.028466, 0.553750 0.948868 1.079952, 
            0.515067 0.894920 1.073919, 0.453461 0.809651 1.064974, 0.415423 0.789199 1.092429, 0.382069 0.862474 1.209923, 
            0.371154 0.863013 1.224365, 0.360952 0.765317 1.137281, 0.352236 0.760444 1.143381, 0.281727 0.776012 1.249048, 
            0.237789 0.752532 1.280909, 0.901077 1.282536 0.986694, 0.896582 1.284822 0.994754, 0.882799 1.266102 0.993118, 
            0.844118 1.282314 1.058944, 0.838926 1.277546 1.060668, 0.850266 1.240880 1.008683, 0.815880 1.158819 0.968387, 
            0.795982 1.137599 0.971972, 0.772119 1.117363 0.981611, 0.756619 1.085323 0.968517, 0.745687 1.068362 0.965056, 
            0.703751 1.004871 0.953387, 0.668531 1.003801 0.997108, 0.656787 0.997606 1.005706, 0.648786 0.990975 1.009096, 
            0.617565 0.962526 1.019686, 0.538847 0.928121 1.084613, 0.539085 0.909993 1.065742, 0.528870 0.900037 1.068543, 
            0.520305 0.894795 1.074074, 0.499540 0.910790 1.116879, 0.468882 0.880954 1.125331, 0.415237 0.784875 1.095184, 
            0.384305 0.852192 1.203494, 0.364882 0.856116 1.232229, 0.359406 0.808189 1.190107, 0.369712 0.774069 1.142047, 
            0.364518 0.769303 1.143773, 0.302778 0.798385 1.252124, 0.295397 0.790230 1.253163, 0.257659 0.760268 1.270496, 
            0.880005 1.268193 1.005763, 0.881811 1.254980 0.989932, 0.880202 1.241395 0.978064, 0.876509 1.232939 0.974103, 
            0.842407 1.272971 1.058500, 0.848591 1.178822 0.954199, 0.841879 1.169019 0.952698, 0.835806 1.166416 0.957759, 
            0.787678 1.126931 0.978559, 0.765471 1.093850 0.972934, 0.736083 1.043349 0.958604, 0.653428 0.992315 1.011509, 
            0.537627 0.900026 1.064336, 0.524453 0.897351 1.078360, 0.483731 0.901042 1.133958, 0.441119 0.795362 1.079939, 
            0.421482 0.782272 1.091519, 0.376644 0.857484 1.225610, 0.365992 0.848604 1.230070, 0.367060 0.828433 1.208050, 
            0.362273 0.813898 1.199254, 0.375096 0.773584 1.141646, 0.355961 0.759257 1.151319, 0.888718 1.268288 1.001720, 
            0.864082 1.285036 1.050223, 0.880016 1.237071 0.980820, 0.877419 1.234687 0.981682, 0.855086 1.280852 1.057385, 
            0.847458 1.282075 1.068345, 0.839328 1.266991 1.063241, 0.850848 1.186027 0.965653, 0.848053 1.184133 0.967270, 
            0.840813 1.166860 0.958791, 0.829518 1.159560 0.965688, 0.795771 1.128553 0.976871, 0.792252 1.128439 0.981231, 
            0.774260 1.102529 0.977587, 0.760528 1.074913 0.966775, 0.729653 1.019300 0.949102, 0.650972 0.984804 1.013888, 
            0.629765 0.966805 1.022439, 0.585500 0.935358 1.046556, 0.565321 0.941142 1.078158, 0.556139 0.937414 1.086023, 
            0.549183 0.928214 1.085451, 0.536039 0.899151 1.072408, 0.479362 0.898236 1.143591, 0.470786 0.849165 1.104243, 
            0.447987 0.799999 1.082896, 0.442512 0.795925 1.085690, 0.440701 0.791609 1.083574, 0.416388 0.781249 1.103900, 
            0.394241 0.826957 1.178899, 0.381521 0.840705 1.209166, 0.376557 0.835374 1.210023, 0.367239 0.761817 1.146538, 
            0.251480 0.748360 1.280055, 0.237941 0.746582 1.295463, 0.232749 0.733042 1.288201, 0.898131 1.275435 1.004011, 
            0.865306 1.303557 1.074584, 0.865928 1.284484 1.054257, 0.860093 1.281296 1.058417, 0.850585 1.278373 1.067522, 
            0.844494 1.275813 1.072649, 0.836791 1.268449 1.074909, 0.858982 1.178778 0.954826, 0.841855 1.185827 0.983840, 
            0.829632 1.207123 1.021205, 0.821052 1.149290 0.972887, 0.767233 1.088720 0.979331, 0.766519 1.081705 0.973055, 
            0.759747 1.072053 0.971787, 0.730468 1.021284 0.957044, 0.716748 1.002408 0.955168, 0.707950 1.015278 0.979545, 
            0.693394 1.007230 0.989824, 0.683805 1.004506 0.999236, 0.677335 1.002881 1.005805, 0.643470 0.980934 1.026418, 
            0.635757 0.982364 1.037697, 0.636074 0.972814 1.027512, 0.626906 0.960283 1.026344, 0.621194 0.956794 1.030039, 
            0.614322 0.947386 1.029147, 0.523702 0.889632 1.085304, 0.517749 0.886735 1.089912, 0.502173 0.907507 1.131008, 
            0.491396 0.898934 1.135940, 0.475582 0.885211 1.142008, 0.469938 0.872781 1.136458, 0.454398 0.796987 1.078600, 
            0.372020 0.824211 1.211310, 0.356591 0.756913 1.162012, 0.317413 0.800662 1.256675, 0.305059 0.795967 1.267586, 
            0.257828 0.745506 1.276003, 0.251956 0.751179 1.289285, 0.245610 0.749247 1.295381, 0.898569 1.287117 1.022366, 
            0.887832 1.287215 1.036129, 0.862999 1.295678 1.076396, 0.862338 1.279761 1.060935, 0.855237 1.279688 1.069897, 
            0.841551 1.260728 1.067890, 0.843812 1.211314 1.014402, 0.841215 1.208930 1.015264, 0.828714 1.204597 1.026734, 
            0.832914 1.150412 0.965889, 0.806005 1.128896 0.978093, 0.802529 1.128677 0.982293, 0.785423 1.109359 0.984273, 
            0.770818 1.083891 0.976772, 0.762114 1.070219 0.973844, 0.760343 1.065804 0.971576, 0.754654 1.062256 0.975181, 
            0.726302 1.009206 0.956921, 0.721329 1.003898 0.957813, 0.711448 1.019433 0.986297, 0.684739 1.014967 1.015710, 
            0.679546 1.010199 1.017434, 0.649884 0.986685 1.031094, 0.630271 1.017390 1.087502, 0.626541 1.009023 1.083677, 
            0.621302 1.004369 1.085577, 0.614640 0.994445 1.083891, 0.606097 0.936522 1.035433, 0.548255 0.894619 1.066117, 
            0.526833 0.894690 1.093448, 0.463737 0.830628 1.108121, 0.460938 0.802429 1.082800, 0.448544 0.806604 1.102847, 
            0.430843 0.779981 1.098103, 0.421324 0.777083 1.107246, 0.388734 0.839709 1.212862, 0.377928 0.778582 1.164003, 
            0.378285 0.760163 1.144684, 0.362837 0.754309 1.158345, 0.348722 0.762718 1.184918, 0.288823 0.760957 1.259335, 
            0.274304 0.752819 1.269476, 0.237920 0.737069 1.299640, 0.237569 0.729162 1.291989, 0.899554 1.279910 1.020678, 
            0.887646 1.282892 1.038885, 0.877763 1.298431 1.067377, 0.862813 1.291354 1.079152, 0.848818 1.211758 1.015434, 
            0.843245 1.207925 1.018600, 0.835747 1.208828 1.029065, 0.839728 1.155182 0.969052, 0.817066 1.131989 0.974134, 
            0.809327 1.124713 0.976529, 0.793527 1.110954 0.982540, 0.752066 1.055068 0.978058, 0.729877 1.013171 0.963380, 
            0.723855 1.010445 0.968252, 0.703536 1.007802 0.991400, 0.695124 1.019723 1.014314, 0.670700 1.000865 1.026077, 
            0.660773 0.990201 1.027787, 0.654275 0.988643 1.034460, 0.637873 1.020219 1.087672, 0.612186 0.986927 1.086259, 
            0.620151 0.949793 1.038089, 0.613558 0.939699 1.036141, 0.521354 0.885844 1.098308, 0.509631 0.905909 1.133776, 
            0.501528 0.899530 1.137553, 0.483620 0.882184 1.142573, 0.478911 0.849915 1.115514, 0.460431 0.816435 1.104738, 
            0.423734 0.775143 1.109140, 0.394200 0.839023 1.212152, 0.385977 0.832938 1.216383, 0.382441 0.762699 1.148940, 
            0.372820 0.760053 1.158472, 0.359932 0.747900 1.162424, 0.314663 0.797861 1.271200, 0.297193 0.770670 1.265581, 
            0.285240 0.747448 1.257005, 0.244904 0.741418 1.302154, 0.895248 1.285720 1.039055, 0.872223 1.298506 1.081450, 
            0.846571 1.265129 1.079906, 0.837733 1.251785 1.077484, 0.847297 1.210716 1.023249, 0.846035 1.205050 1.019052, 
            0.829073 1.194151 1.029473, 0.843176 1.150687 0.967007, 0.787779 1.102769 0.988419, 0.780097 1.095353 0.990599, 
            0.773529 1.085198 0.988556, 0.751607 1.042644 0.972864, 0.715492 1.026234 1.002013, 0.699729 1.021153 1.016866, 
            0.645957 1.021864 1.086019, 0.640253 1.018353 1.089679, 0.635061 1.013584 1.091403, 0.625398 1.002270 1.092109, 
            0.618959 1.000568 1.098561, 0.611216 0.975761 1.083005, 0.608676 0.946924 1.056700, 0.599353 0.926005 1.047138, 
            0.591419 0.927980 1.059256, 0.553785 0.897763 1.076195, 0.548905 0.892226 1.076733, 0.540745 0.894757 1.089709, 
            0.477152 0.840689 1.115251, 0.470881 0.829802 1.112079, 0.465432 0.816893 1.105790, 0.441234 0.788709 1.107714, 
            0.424120 0.778182 1.118710, 0.411356 0.800810 1.158128, 0.394621 0.833205 1.212604, 0.389428 0.828437 1.214328, 
            0.379304 0.756862 1.153901, 0.367340 0.751208 1.163333, 0.323126 0.798573 1.268108, 0.261431 0.739835 1.286450, 
            0.255907 0.744653 1.298415, 0.895062 1.281396 1.041811, 0.887273 1.274244 1.044396, 0.863651 1.279726 1.080070, 
            0.845283 1.263513 1.086837, 0.837802 1.202977 1.034352, 0.843525 1.145048 0.967736, 0.770510 1.061529 0.975101, 
            0.742325 1.016840 0.965193, 0.719178 1.029926 1.008051, 0.678456 0.998533 1.027715, 0.669633 0.993925 1.034221, 
            0.645986 1.025783 1.096943, 0.643389 1.023398 1.097805, 0.629799 1.012974 1.104421, 0.623569 1.001987 1.101095, 
            0.604845 0.942796 1.064295, 0.600231 0.927832 1.054838, 0.563779 0.894709 1.067297, 0.507340 0.893210 1.137580, 
            0.499407 0.886410 1.140709, 0.491254 0.880153 1.144674, 0.484407 0.853142 1.125721, 0.469977 0.827243 1.117555, 
            0.459593 0.817703 1.120998, 0.459737 0.808578 1.111468, 0.423135 0.775823 1.124495, 0.411169 0.796486 1.160884, 
            0.399676 0.807216 1.186500, 0.394606 0.802145 1.187757, 0.372117 0.752216 1.165234, 0.367349 0.746405 1.165350, 
            0.336402 0.787446 1.246765, 0.303225 0.772577 1.273753, 0.294545 0.767618 1.279718, 0.286372 0.761410 1.283759, 
            0.240876 0.724219 1.303559, 0.236811 0.725448 1.309991, 0.839956 1.245521 1.082134, 0.840904 1.234420 1.069558, 
            0.840777 1.217190 1.052072, 0.829968 1.199924 1.048140, 0.843124 1.141251 0.971305, 0.824346 1.126046 0.979625, 
            0.773511 1.066908 0.983740, 0.747428 1.025818 0.974843, 0.736773 1.008174 0.970329, 0.726548 1.024555 1.000119, 
            0.710828 1.019369 1.014810, 0.652075 1.032334 1.102852, 0.646624 1.019428 1.096569, 0.620818 0.995202 1.104594, 
            0.618756 0.991503 1.103429, 0.616456 0.979618 1.094181, 0.602800 0.934272 1.065113, 0.569438 0.902317 1.074835, 
            0.550387 0.887786 1.084194, 0.542460 0.889743 1.096285, 0.510549 0.880534 1.127460, 0.502139 0.874908 1.132399, 
            0.492033 0.864683 1.134786, 0.473289 0.849396 1.142978, 0.454257 0.799734 1.116331, 0.413579 0.794546 1.162778, 
            0.394863 0.761647 1.152897, 0.369255 0.754475 1.178137, 0.334222 0.796796 1.266063, 0.329089 0.791882 1.267561, 
            0.311116 0.774696 1.272829, 0.289976 0.747763 1.272143, 0.274099 0.742964 1.287432, 0.269097 0.737726 1.288431, 
            0.261396 0.747899 1.308650, 0.257953 0.738825 1.303737, 0.252720 0.734158 1.305616, 0.857513 1.267719 1.089478, 
            0.848081 1.255836 1.089308, 0.841736 1.227590 1.068450, 0.834072 1.220130 1.070563, 0.828401 1.216538 1.074100, 
            0.808499 1.107620 0.987864, 0.790427 1.090680 0.993510, 0.746800 1.013809 0.970289, 0.717902 1.023498 1.016985, 
            0.711657 1.021318 1.022699, 0.676544 0.993673 1.039065, 0.651631 1.019873 1.097601, 0.610912 0.970932 1.099287, 
            0.609098 0.966622 1.097180, 0.612254 0.941319 1.067249, 0.581030 0.912874 1.077845, 0.570516 0.894885 1.072800, 
            0.548458 0.887748 1.093557, 0.537446 0.879752 1.099380, 0.523294 0.870712 1.108129, 0.504942 0.872002 1.132803, 
            0.496348 0.866829 1.138439, 0.469680 0.835950 1.140746, 0.451640 0.810161 1.137288, 0.454070 0.795410 1.119087, 
            0.450392 0.795688 1.124051, 0.430956 0.773332 1.125886, 0.393330 0.778178 1.178727, 0.388624 0.754672 1.160640, 
            0.328210 0.780491 1.263960, 0.310627 0.771117 1.276733, 0.288238 0.738483 1.271797, 0.261928 0.759350 1.326649, 
            0.249420 0.728721 1.311193, 0.244227 0.723953 1.312917, 0.241078 0.722929 1.315877, 0.848418 1.232684 1.072114, 
            0.841167 1.224208 1.072659, 0.833067 1.182737 1.040488, 0.849389 1.133815 0.969610, 0.824291 1.125388 0.992917, 
            0.806390 1.099254 0.988927, 0.782184 1.062320 0.981899, 0.778072 1.054892 0.979523, 0.743611 1.008101 0.975449, 
            0.726738 1.023293 1.012479, 0.702386 1.013030 1.032955, 0.686265 1.000061 1.040185, 0.646346 1.019320 1.110707, 
            0.628702 0.992555 1.105745, 0.623641 0.978691 1.097983, 0.609096 0.961846 1.099239, 0.607899 0.929707 1.067844, 
            0.607444 0.922055 1.060585, 0.579701 0.902592 1.075953, 0.579632 0.885220 1.058248, 0.513524 0.872421 1.129259, 
            0.506598 0.871917 1.137556, 0.491584 0.856224 1.140588, 0.461649 0.833381 1.155281, 0.444417 0.779290 1.121807, 
            0.429496 0.789681 1.151436, 0.416204 0.787296 1.165907, 0.411570 0.789924 1.174496, 0.395252 0.768669 1.173490, 
            0.382069 0.748472 1.169578, 0.370397 0.759642 1.195870, 0.344269 0.797600 1.267996, 0.337822 0.795917 1.274476, 
            0.332789 0.790756 1.275595, 0.324770 0.775399 1.270069, 0.280889 0.786863 1.337649, 0.278061 0.776277 1.330405, 
            0.270141 0.769446 1.333486, 0.245652 0.733207 1.327530, 0.849956 1.250429 1.095278, 0.848577 1.139802 0.983723, 
            0.846934 1.135072 0.980970, 0.846040 1.128502 0.975378, 0.814290 1.110123 0.996955, 0.800491 1.091442 0.995380, 
            0.785477 1.066979 0.989428, 0.771534 1.039882 0.979416, 0.727374 1.025717 1.021100, 0.662211 1.019365 1.097513, 
            0.639277 1.005612 1.112609, 0.630914 0.991102 1.108389, 0.618097 0.934921 1.067155, 0.612451 0.922499 1.061617, 
            0.603873 0.899745 1.049226, 0.572739 0.888622 1.077449, 0.542875 0.874376 1.100861, 0.510178 0.867098 1.135012, 
            0.506411 0.867593 1.140311, 0.487282 0.853253 1.149966, 0.422084 0.785590 1.163625, 0.401763 0.774183 1.177800, 
            0.392469 0.761961 1.177107, 0.331438 0.780527 1.273785, 0.313221 0.763942 1.279977, 0.305295 0.774670 1.301052, 
            0.292897 0.787624 1.330095, 0.292132 0.736882 1.279098, 0.285588 0.735437 1.285944, 0.846992 1.235397 1.090601, 
            0.848106 1.223886 1.077394, 0.843390 1.217944 1.077308, 0.848450 1.126562 0.977272, 0.844399 1.127755 0.983648, 
            0.839206 1.122987 0.985372, 0.800862 1.085747 0.996022, 0.795444 1.081532 0.998598, 0.788537 1.063441 0.988858, 
            0.756264 1.011266 0.976485, 0.748911 1.003039 0.977414, 0.712853 1.012800 1.033295, 0.682782 0.990293 1.048508, 
            0.657630 1.017081 1.107951, 0.611706 0.954631 1.102422, 0.609668 0.915791 1.065234, 0.608879 0.900190 1.050258, 
            0.592655 0.896246 1.066864, 0.589536 0.886374 1.060721, 0.584452 0.881340 1.062035, 0.566306 0.890893 1.094910, 
            0.557739 0.885655 1.100446, 0.550477 0.877205 1.101031, 0.521819 0.868763 1.128851, 0.498631 0.855637 1.144915, 
            0.462635 0.812620 1.146658, 0.452545 0.802356 1.148983, 0.414952 0.780810 1.174751, 0.380069 0.761367 1.199225, 
            0.381833 0.739488 1.174571, 0.352994 0.792885 1.265959, 0.312288 0.761456 1.285566, 0.288102 0.794638 1.350329, 
            0.287743 0.786749 1.342706, 0.279610 0.780443 1.346595, 0.850166 1.240350 1.098583, 0.846142 1.223935 1.086890, 
            0.840949 1.219166 1.088614, 0.846115 1.127523 0.988175, 0.831702 1.119123 0.997912, 0.809736 1.085449 0.991371, 
            0.780361 1.043685 0.985973, 0.778897 1.038517 0.982543, 0.729598 1.019453 1.025750, 0.706448 1.006231 1.041664, 
            0.679761 0.992941 1.062010, 0.638905 0.996964 1.118120, 0.621469 0.925832 1.067449, 0.536363 0.863287 1.111684, 
            0.518299 0.863870 1.135267, 0.514391 0.864711 1.141101, 0.494988 0.859815 1.160776, 0.466415 0.824851 1.161322, 
            0.460364 0.813424 1.157318, 0.460171 0.805128 1.149066, 0.423602 0.789834 1.179935, 0.345513 0.788965 1.278412, 
            0.325573 0.767846 1.282154, 0.319896 0.764271 1.285716, 0.297807 0.801066 1.351511, 0.849357 1.228784 1.094713, 
            0.842467 1.193108 1.066939, 0.841722 1.177400 1.051799, 0.855405 1.134970 0.990928, 0.843240 1.121042 0.992142, 
            0.826813 1.108824 1.000530, 0.808888 1.082750 0.996633, 0.805327 1.082739 1.001153, 0.802093 1.073154 0.995451, 
            0.792570 1.061496 0.995629, 0.785853 1.042936 0.985166, 0.752793 1.010239 0.993744, 0.749399 1.009817 0.997630, 
            0.738282 1.010851 1.012835, 0.695467 0.993379 1.049421, 0.687064 0.987735 1.054333, 0.679814 0.996800 1.072843, 
            0.671709 1.007967 1.094595, 0.635084 0.992809 1.125673, 0.615981 0.952092 1.108276, 0.609401 0.898111 1.061359, 
            0.599057 0.888472 1.064649, 0.577004 0.890095 1.094374, 0.546840 0.867816 1.109937, 0.540716 0.865339 1.115194, 
            0.536341 0.867331 1.122801, 0.528488 0.869105 1.134610, 0.508145 0.857751 1.148867, 0.492108 0.853346 1.164762, 
            0.485705 0.842786 1.162094, 0.477729 0.836093 1.165388, 0.445969 0.791426 1.160051, 0.392584 0.764873 1.200786, 
            0.376311 0.761048 1.217576, 0.355703 0.785428 1.268769, 0.341074 0.777559 1.279324, 0.308797 0.804332 1.347819, 
            0.303224 0.800499 1.350985, 0.298437 0.733336 1.288284, 0.868089 1.248091 1.097600, 0.863451 1.241958 1.097219, 
            0.859766 1.242253 1.102211, 0.845769 1.215287 1.092401, 0.840442 1.202079 1.085653, 0.844132 1.175460 1.053693, 
            0.851783 1.121557 0.988747, 0.822415 1.088547 0.992305, 0.809566 1.076300 0.996112, 0.806602 1.074822 0.998370, 
            0.794232 1.052626 0.991376, 0.780198 1.034523 0.990692, 0.734949 1.014266 1.027521, 0.684498 0.989265 1.066112, 
            0.647107 1.002304 1.127047, 0.639785 0.994005 1.127864, 0.632117 0.977783 1.121006, 0.619950 0.963860 1.122228, 
            0.620614 0.944685 1.101742, 0.626289 0.921952 1.071237, 0.620379 0.910179 1.066700, 0.590675 0.877996 1.071533, 
            0.554443 0.870644 1.110107, 0.541354 0.867757 1.123805, 0.533228 0.861434 1.127669, 0.518606 0.862319 1.147181, 
            0.490578 0.843557 1.163630, 0.452089 0.797901 1.165842, 0.438503 0.796239 1.181429, 0.420045 0.780247 1.188536, 
            0.405615 0.763118 1.189354, 0.384182 0.754446 1.207745, 0.301914 0.798939 1.358001, 0.298251 0.729013 1.291040, 
            0.871653 1.243312 1.095116, 0.848314 1.177931 1.057849, 0.848536 1.115990 0.994123, 0.835435 1.104363 0.998884, 
            0.809380 1.071976 0.998867, 0.801878 1.064117 1.000363, 0.798609 1.054617 0.994793, 0.781264 1.027117 0.988698, 
            0.761628 1.005254 0.991290, 0.756435 1.000486 0.993014, 0.617735 0.955754 1.123690, 0.598307 0.880754 1.071594, 
            0.590282 0.882950 1.084054, 0.583122 0.891793 1.102222, 0.565374 0.882827 1.115623, 0.526571 0.864257 1.145980, 
            0.516253 0.854553 1.149169, 0.487498 0.837579 1.168374, 0.478660 0.824237 1.165954, 0.394111 0.760321 1.208075, 
            0.349838 0.772749 1.277142, 0.863719 1.231735 1.100303, 0.855692 1.225166 1.103787, 0.854189 1.211324 1.091523, 
            0.845261 1.198200 1.089441, 0.848129 1.173605 1.060601, 0.800833 1.061905 1.006375, 0.798237 1.059521 1.007237, 
            0.798751 1.049486 0.996304, 0.794363 1.042739 0.994977, 0.773591 1.014896 0.992890, 0.769961 1.015055 0.997672, 
            0.746428 1.011548 1.024026, 0.731471 1.004487 1.035826, 0.684125 0.980617 1.071624, 0.667459 1.004072 1.116854, 
            0.650095 0.994162 1.128801, 0.639554 0.985008 1.132837, 0.635424 0.977625 1.130531, 0.634411 0.971346 1.125388, 
            0.631510 0.917087 1.073506, 0.545515 0.865499 1.130092, 0.540453 0.860409 1.131320, 0.514461 0.854180 1.158014, 
            0.485346 0.829321 1.169602, 0.464648 0.801298 1.167237, 0.456327 0.795453 1.171837, 0.446899 0.792332 1.180638, 
            0.434660 0.787356 1.191116, 0.358447 0.773101 1.273493, 0.343957 0.764890 1.283522, 0.316113 0.815842 1.371141, 
            0.860289 1.226618 1.106374, 0.851260 1.196203 1.086710, 0.865903 1.125100 0.995249, 0.828898 1.084566 1.000821, 
            0.805839 1.062350 1.007407, 0.797721 1.047236 1.002257, 0.785688 1.024212 0.993987, 0.775360 1.014534 0.997216, 
            0.760688 0.998000 0.998950, 0.751876 1.002134 1.014399, 0.707857 0.987624 1.055550, 0.640104 0.978873 1.132801, 
            0.627748 0.956642 1.125754, 0.587942 0.887913 1.106010, 0.557737 0.865736 1.121730, 0.490608 0.829135 1.169662, 
            0.481391 0.825497 1.177665, 0.461334 0.795897 1.172869, 0.456006 0.800232 1.184090, 0.434231 0.783629 1.194792, 
            0.390425 0.751054 1.217169, 0.351560 0.767719 1.283692, 0.323979 0.818024 1.370314, 0.878502 1.238431 1.102245, 
            0.853478 1.177194 1.071365, 0.867880 1.132996 1.007769, 0.865284 1.130612 1.008631, 0.861084 1.114630 0.997605, 
            0.829005 1.079519 1.002463, 0.818209 1.070993 1.007468, 0.810571 1.063469 1.009480, 0.799025 1.083100 1.044280, 
            0.786286 1.079354 1.056653, 0.799091 1.039083 0.999111, 0.792803 1.037009 1.004988, 0.775679 1.017738 1.007039, 
            0.773713 1.013803 1.005511, 0.769769 1.014733 1.011482, 0.764214 1.002086 1.005597, 0.760807 1.001695 1.009531, 
            0.743858 0.999533 1.028885, 0.738607 0.994910 1.030831, 0.681362 0.986621 1.095185, 0.641009 0.971864 1.131419, 
            0.596906 0.878622 1.092035, 0.537765 0.857457 1.145612, 0.510660 0.845193 1.167541, 0.415925 0.753710 1.194388, 
            0.413196 0.751652 1.195752, 0.362526 0.771045 1.280093, 0.338823 0.820581 1.360992, 0.332374 0.818902 1.367479, 
            0.862805 1.219636 1.109915, 0.851945 1.202495 1.106177, 0.865097 1.126288 1.011387, 0.848577 1.105531 1.011148, 
            0.815578 1.063913 1.010512, 0.788696 1.077414 1.058547, 0.757261 0.996866 1.016045, 0.733323 0.994353 1.043932, 
            0.689120 0.980295 1.085780, 0.654434 0.986682 1.136459, 0.635887 0.962139 1.134923, 0.641154 0.914101 1.079017, 
            0.629456 0.899022 1.078457, 0.604675 0.881042 1.091575, 0.588162 0.895350 1.127243, 0.576786 0.888249 1.134444, 
            0.565481 0.872205 1.132398, 0.552093 0.870055 1.147231, 0.532255 0.848686 1.150587, 0.508379 0.837251 1.169255, 
            0.483478 0.819568 1.182831, 0.467826 0.796673 1.179296, 0.456782 0.797529 1.194227, 0.429707 0.767650 1.198075, 
            0.428403 0.762086 1.194036, 0.416830 0.755471 1.201987, 0.405048 0.749372 1.210733, 0.345012 0.818115 1.357537, 
            0.339983 0.821715 1.367624, 0.333900 0.819137 1.372724, 0.888337 1.248526 1.113963, 0.875532 1.227399 1.108618, 
            0.868603 1.226902 1.116926, 0.875859 1.130117 1.008561, 0.861737 1.112229 1.008209, 0.855988 1.108830 1.012044, 
            0.806291 1.081975 1.047776, 0.797805 1.076537 1.053004, 0.791580 1.074307 1.058640, 0.803936 1.035144 1.002806, 
            0.801345 1.032746 1.003647, 0.797585 1.033225 1.008922, 0.793361 1.026074 1.006972, 0.686747 0.981352 1.096830, 
            0.681389 0.976990 1.099180, 0.670286 0.986759 1.123313, 0.609717 0.881399 1.092473, 0.603840 0.887085 1.105774, 
            0.571876 0.878004 1.137146, 0.565445 0.876281 1.143566, 0.545828 0.863141 1.155069, 0.527601 0.846581 1.161300, 
            0.520673 0.846082 1.169605, 0.515465 0.841351 1.171387, 0.508315 0.832627 1.171549, 0.505271 0.831343 1.174108, 
            0.482252 0.809030 1.180544, 0.410740 0.748129 1.209165, 0.399024 0.741864 1.217656, 0.339433 0.818286 1.371760, 
            0.331208 0.812204 1.375996, 0.885869 1.232274 1.107407, 0.863428 1.217308 1.120633, 0.856966 1.198121 1.109203, 
            0.859417 1.183321 1.090926, 0.871494 1.144843 1.036146, 0.874274 1.120461 1.007635, 0.841330 1.078708 1.006790, 
            0.830375 1.070573 1.012398, 0.825396 1.065280 1.013313, 0.799075 1.068631 1.050238, 0.796478 1.066247 1.051100, 
            0.787829 1.017356 1.012030, 0.785018 1.015500 1.013706, 0.779394 1.011794 1.017067, 0.769457 1.001154 1.018813, 
            0.768847 0.993882 1.012140, 0.714692 0.977993 1.064778, 0.691647 0.973285 1.089279, 0.642625 0.944771 1.122453, 
            0.597308 0.889598 1.123607, 0.592331 0.893071 1.133498, 0.544138 0.853744 1.154542, 0.541650 0.851094 1.154994, 
            0.535658 0.848291 1.159746, 0.505591 0.904710 1.255794, 0.500582 0.899490 1.256821, 0.510725 0.830687 1.173443, 
            0.500148 0.821621 1.177616, 0.491482 0.816627 1.183528, 0.466981 0.797957 1.195582, 0.456172 0.789463 1.200636, 
            0.447090 0.776722 1.199143, 0.342206 0.815451 1.372274, 0.345077 0.782078 1.334438, 0.329204 0.812352 1.385645, 
            0.878260 1.228666 1.120341, 0.799725 1.035936 1.022869, 0.783251 1.067689 1.076356, 0.781122 1.055385 1.066463, 
            0.773251 1.057205 1.078343, 0.769270 0.996830 1.021569, 0.758234 0.980123 1.018500, 0.739259 0.982946 1.045537, 
            0.724437 0.975553 1.056825, 0.698810 0.977197 1.091119, 0.689159 0.965854 1.091782, 0.684760 0.959133 1.090495, 
            0.667977 0.974104 1.127185, 0.657382 0.973855 1.140413, 0.653493 0.922024 1.092272, 0.651970 0.908228 1.080080, 
            0.612217 0.883226 1.105057, 0.577822 0.880124 1.145646, 0.544522 0.856788 1.164118, 0.540158 0.849982 1.162700, 
            0.519824 0.891230 1.230822, 0.510598 0.905155 1.256826, 0.504771 0.901947 1.260955, 0.499578 0.897179 1.262679, 
            0.501688 0.883218 1.245694, 0.496495 0.878449 1.247418, 0.507930 0.824010 1.177108, 0.438635 0.766424 1.206301, 
            0.433813 0.760745 1.206620, 0.426169 0.753235 1.208655, 0.422360 0.753834 1.214116, 0.399575 0.739717 1.228650, 
            0.380552 0.751427 1.264850, 0.347663 0.806017 1.362616, 0.342470 0.801249 1.364339, 0.335639 0.809283 1.381260, 
            0.238537 0.679766 1.372162, 0.236298 0.658963 1.353705, 0.898361 1.244604 1.118034, 0.862640 1.192139 1.109750, 
            0.862085 1.175963 1.093888, 0.877049 1.130384 1.028163, 0.866729 1.103143 1.013393, 0.857221 1.091450 1.013515, 
            0.806947 1.066012 1.051433, 0.801299 1.071136 1.063869, 0.795838 1.067027 1.066609, 0.773824 1.059784 1.087203, 
            0.771783 1.056033 1.085958, 0.785836 1.012694 1.023685, 0.717518 0.979019 1.076127, 0.694380 0.965770 1.092000, 
            0.681977 0.952425 1.094113, 0.678598 0.951967 1.097944, 0.673028 0.948126 1.101097, 0.649188 0.901520 1.083697, 
            0.599942 0.891095 1.135683, 0.522234 0.889290 1.232716, 0.499825 0.891789 1.263792, 0.509698 0.823649 1.181435, 
            0.494681 0.807964 1.184479, 0.481369 0.796855 1.190039, 0.431590 0.778972 1.235067, 0.416801 0.745186 1.219280, 
            0.408426 0.739474 1.224086, 0.395066 0.754796 1.256780, 0.382962 0.749487 1.266744, 0.236685 0.688312 1.390220, 
            0.238351 0.675442 1.374918, 0.220810 0.630883 1.351599, 0.913393 1.255470 1.116983, 0.908196 1.250712 1.118722, 
            0.885460 1.236472 1.133068, 0.863825 1.166902 1.089342, 0.855355 1.082486 1.013656, 0.837075 1.066058 1.020091, 
            0.819615 1.065153 1.041381, 0.806305 1.071581 1.064901, 0.787760 1.064575 1.081325, 0.780658 1.073274 1.099271, 
            0.772146 1.050358 1.086630, 0.732793 0.971746 1.056188, 0.692248 0.957460 1.093148, 0.671833 0.937513 1.098696, 
            0.663269 0.914724 1.086251, 0.658060 0.901224 1.079051, 0.628554 0.886099 1.101107, 0.608229 0.892241 1.133260, 
            0.545953 0.852474 1.171773, 0.528093 0.887637 1.230516, 0.521468 0.886393 1.237672, 0.509460 0.898387 1.265237, 
            0.496569 0.877475 1.260221, 0.496432 0.869039 1.251754, 0.476176 0.796074 1.202795, 0.430929 0.775814 1.239619, 
            0.402367 0.758365 1.258092, 0.387968 0.749931 1.267776, 0.372960 0.778080 1.315706, 0.364305 0.781826 1.330555, 
            0.243198 0.658737 1.358588, 0.222071 0.640541 1.366834, 0.216190 0.619924 1.353200, 0.201297 0.621475 1.373741, 
            0.920800 1.258778 1.117893, 0.919237 1.253852 1.114837, 0.908373 1.245493 1.120098, 0.900929 1.246263 1.130359, 
            0.894085 1.236786 1.129362, 0.875349 1.221479 1.137525, 0.871484 1.222216 1.143199, 0.871900 1.212421 1.132636, 
            0.864529 1.177929 1.106687, 0.880526 1.112266 1.019076, 0.860128 1.101047 1.033541, 0.859056 1.094913 1.028622, 
            0.855971 1.093730 1.031336, 0.806119 1.067257 1.067657, 0.780186 1.087193 1.121075, 0.780471 1.068950 1.102027, 
            0.783616 0.999819 1.027217, 0.743446 0.975841 1.053773, 0.736575 0.966430 1.052878, 0.724934 0.977523 1.079053, 
            0.710793 0.968454 1.087758, 0.703175 0.969652 1.098678, 0.678903 0.941650 1.100883, 0.665831 0.903639 1.078584, 
            0.645842 0.891413 1.091496, 0.605081 0.886431 1.138263, 0.600942 0.887841 1.144973, 0.577296 0.875842 1.162772, 
            0.513124 0.893364 1.262377, 0.504936 0.887193 1.266475, 0.510427 0.821061 1.191751, 0.465539 0.782374 1.209246, 
            0.455622 0.771686 1.210917, 0.449671 0.768784 1.215518, 0.441847 0.779258 1.236202, 0.390220 0.757151 1.279253, 
            0.352698 0.805596 1.376619, 0.344917 0.815965 1.397140, 0.334276 0.807059 1.401559, 0.245880 0.691211 1.395384, 
            0.238746 0.673675 1.386500, 0.235421 0.646771 1.363174, 0.995500 1.298284 1.070251, 0.926541 1.257417 1.116141, 
            0.871297 1.217892 1.145954, 0.873197 1.195678 1.120784, 0.862542 1.169262 1.107286, 0.877132 1.107060 1.025010, 
            0.869470 1.099597 1.027116, 0.804241 1.075865 1.085810, 0.774825 1.086827 1.134469, 0.783327 1.057142 1.093246, 
            0.779111 1.049972 1.091267, 0.771438 1.060076 1.111379, 0.767880 1.051286 1.106903, 0.781037 0.992610 1.030064, 
            0.777642 0.992190 1.033953, 0.744208 0.969183 1.052931, 0.723931 0.975209 1.084906, 0.692558 0.947134 1.096072, 
            0.621705 0.884610 1.122191, 0.592175 0.878314 1.153318, 0.573794 0.870902 1.169115, 0.534693 0.888149 1.236536, 
            0.497526 0.865555 1.260689, 0.508290 0.812763 1.192919, 0.397453 0.752117 1.271840, 0.255126 0.725080 1.425256, 
            0.243827 0.700248 1.414199, 0.245693 0.686888 1.398140, 0.241084 0.663141 1.379683, 0.234535 0.652939 1.377567, 
            0.214790 0.622573 1.371590, 1.027713 1.301972 1.039985, 0.914810 1.246407 1.126739, 0.909767 1.250040 1.136877, 
            0.908302 1.244874 1.133450, 0.888625 1.231880 1.145179, 0.879322 1.114432 1.036721, 0.875870 1.105382 1.031843, 
            0.864666 1.097860 1.038397, 0.859473 1.093092 1.040121, 0.858353 1.087076 1.035384, 0.850118 1.072250 1.030678, 
            0.836949 1.060790 1.035697, 0.818157 1.054390 1.053054, 0.786764 1.087760 1.127181, 0.774556 1.082707 1.137539, 
            0.785850 0.993529 1.031828, 0.783014 0.991736 1.033600, 0.777864 0.995632 1.044143, 0.772263 0.983098 1.038432, 
            0.759189 0.971404 1.043091, 0.713311 0.961466 1.091291, 0.700061 0.950206 1.096619, 0.699502 0.942810 1.089753, 
            0.648911 0.891842 1.101926, 0.607394 0.888718 1.151556, 0.565986 0.859015 1.173823, 0.557836 0.852749 1.177776, 
            0.456976 0.767561 1.218864, 0.410524 0.776579 1.287210, 0.387446 0.771952 1.311838, 0.366486 0.779657 1.346402, 
            0.350615 0.809927 1.397601, 0.342547 0.812231 1.410227, 0.332926 0.800815 1.410777, 0.261626 0.730620 1.429607, 
            0.235277 0.663873 1.394770, 0.235900 0.644799 1.374439, 0.220881 0.629118 1.377490, 0.211688 0.616650 1.376418, 
            1.037320 1.308640 1.041537, 1.028369 1.304346 1.048530, 1.025586 1.302420 1.050097, 1.016663 1.306828 1.065966, 
            1.002333 1.298224 1.075389, 0.994398 1.291430 1.078526, 0.955306 1.273571 1.109979, 0.949315 1.270767 1.114730, 
            0.920678 1.244731 1.124503, 0.878829 1.198573 1.130477, 0.876632 1.142580 1.075922, 0.870542 1.096165 1.036131, 
            0.841676 1.158402 1.136609, 0.833887 1.151249 1.139194, 0.774937 1.059445 1.120175, 0.779591 1.004142 1.057609, 
            0.770496 1.000203 1.065148, 0.726457 0.968201 1.088409, 0.634524 0.887365 1.122594, 0.526770 0.889302 1.261694, 
            0.500595 0.848439 1.253147, 0.508396 0.811708 1.205598, 0.504788 0.803043 1.201315, 0.464174 0.771387 1.220572, 
            0.454651 0.777268 1.238712, 0.402663 0.764820 1.292117, 0.353025 0.807987 1.399495, 0.338876 0.807709 1.417214, 
            0.246563 0.675183 1.398939, 0.242665 0.667230 1.395754, 0.206293 0.616366 1.389939, 0.186559 0.612286 1.410872, 
            1.043355 1.306553 1.038667, 0.992325 1.282978 1.079456, 0.987947 1.276204 1.078088, 0.984809 1.275154 1.081006, 
            0.976113 1.270231 1.087029, 0.939195 1.255795 1.119220, 0.932357 1.246305 1.118201, 0.924857 1.247210 1.128671, 
            0.920602 1.248906 1.135823, 0.913415 1.249045 1.145111, 0.904944 1.243569 1.150281, 0.886471 1.218845 1.148464, 
            0.876326 1.173634 1.115066, 0.871618 1.167672 1.114950, 0.881502 1.108277 1.041537, 0.875548 1.096610 1.037163, 
            0.846377 1.159596 1.138796, 0.834296 1.154229 1.148673, 0.833700 1.146925 1.141950, 0.855060 1.085612 1.051969, 
            0.821579 1.053950 1.062144, 0.781370 1.082693 1.142749, 0.774059 1.074364 1.143521, 0.775191 1.062810 1.130248, 
            0.771545 0.966529 1.036269, 0.749982 0.966946 1.064135, 0.744650 0.962521 1.066389, 0.742850 0.958176 1.064228, 
            0.737548 0.953677 1.066367, 0.678090 0.898207 1.085210, 0.673394 0.892218 1.085052, 0.659116 0.892258 1.103261, 
            0.631910 0.880243 1.125575, 0.603555 0.879827 1.161229, 0.581888 0.862957 1.171520, 0.575680 0.860686 1.177094, 
            0.523329 0.884215 1.267810, 0.510685 0.871463 1.270838, 0.504249 0.852210 1.259307, 0.472787 0.780499 1.225892, 
            0.439166 0.775494 1.263547, 0.427349 0.787021 1.290391, 0.371660 0.774905 1.348845, 0.274051 0.734346 1.431508, 
            0.265565 0.728908 1.436735, 0.244180 0.685032 1.419007, 0.244608 0.666439 1.399419, 0.191767 0.603463 1.402155, 
            0.186435 0.607808 1.413389, 1.033189 1.300467 1.052318, 1.024080 1.305332 1.068892, 0.996101 1.277677 1.076168, 
            0.973313 1.272336 1.099695, 0.901757 1.237857 1.155434, 0.881444 1.121177 1.061771, 0.881085 1.113290 1.054150, 
            0.875381 1.118551 1.066797, 0.851383 1.160040 1.139828, 0.832171 1.145905 1.149798, 0.855738 1.079160 1.051446, 
            0.850297 1.066235 1.045131, 0.820228 1.052490 1.069315, 0.804373 1.073952 1.111473, 0.789916 1.083202 1.139343, 
            0.781781 1.050588 1.116290, 0.778516 1.032306 1.101719, 0.782958 1.012609 1.075892, 0.762590 0.957461 1.045324, 
            0.734635 0.956062 1.079464, 0.725988 0.959789 1.094285, 0.717046 0.946703 1.092260, 0.712265 0.940921 1.092420, 
            0.698947 0.929828 1.098006, 0.690425 0.915707 1.094386, 0.653430 0.883920 1.108904, 0.629818 0.880607 1.135557, 
            0.589778 0.865079 1.170602, 0.548186 0.879683 1.238486, 0.535152 0.885432 1.260959, 0.503892 0.821994 1.235760, 
            0.488818 0.788907 1.221051, 0.436039 0.787174 1.286437, 0.362888 0.791702 1.384158, 0.352528 0.808414 1.414458, 
            0.275778 0.734087 1.435992, 0.249296 0.702750 1.437593, 0.239546 0.656565 1.402694, 0.236970 0.645360 1.394495, 
            0.237498 0.635292 1.383512, 0.218589 0.611639 1.383346, 1.051436 1.303422 1.039072, 1.006635 1.290836 1.083189, 
            0.999738 1.281490 1.082393, 0.945912 1.247249 1.115814, 0.938123 1.240097 1.118399, 0.930290 1.241824 1.130137, 
            0.892364 1.221095 1.157164, 0.895993 1.203397 1.134419, 0.880459 1.180213 1.130439, 0.877843 1.160336 1.113409, 
            0.888688 1.116119 1.054320, 0.882062 1.114874 1.061476, 0.874905 1.123710 1.079634, 0.848276 1.154130 1.144676, 
            0.849276 1.081503 1.069015, 0.822472 1.138667 1.161673, 0.844805 1.057420 1.050038, 0.840405 1.050701 1.048755, 
            0.838430 1.046788 1.047261, 0.830241 1.040619 1.051362, 0.823428 1.039836 1.059229, 0.794428 1.067319 1.124281, 
            0.784597 1.073960 1.143592, 0.780774 1.004426 1.077237, 0.768728 0.990205 1.077999, 0.772100 0.964368 1.047245, 
            0.756057 0.959979 1.063163, 0.742454 0.949586 1.069828, 0.737167 0.945050 1.071909, 0.720509 0.933400 1.081174, 
            0.706679 0.932338 1.097685, 0.696793 0.921574 1.099240, 0.686072 0.904093 1.094977, 0.678438 0.887786 1.087988, 
            0.673871 0.890249 1.096323, 0.653791 0.878248 1.109581, 0.645930 0.880045 1.121425, 0.591606 0.864570 1.174701, 
            0.582835 0.859834 1.181012, 0.570247 0.846945 1.183828, 0.561715 0.850391 1.198215, 0.510937 0.799883 1.211095, 
            0.467963 0.765259 1.230314, 0.456467 0.775997 1.255942, 0.446046 0.775318 1.268508, 0.414193 0.774734 1.308441, 
            0.330730 0.787087 1.427299, 0.319289 0.780145 1.434746, 0.257088 0.713883 1.446028, 0.256644 0.706204 1.438728, 
            0.251977 0.665060 1.402524, 0.250104 0.660897 1.400643, 0.224674 0.618201 1.389271, 0.205296 0.604472 1.399867, 
            0.195667 0.601846 1.409430, 0.185681 0.591326 1.411362, 1.049633 1.303075 1.047959, 1.020092 1.296806 1.079128, 
            0.968451 1.265962 1.113248, 0.950658 1.257105 1.126817, 0.896803 1.222936 1.160349, 0.901000 1.203841 1.135451, 
            0.885987 1.144291 1.093559, 0.827247 1.139681 1.163584, 0.817541 1.137244 1.173438, 0.844548 1.062039 1.062044, 
            0.832341 1.039443 1.054433, 0.827101 1.034789 1.056333, 0.811636 1.064062 1.105995, 0.791645 1.060611 1.127899, 
            0.789367 1.039902 1.109586, 0.784175 1.035134 1.111309, 0.772848 0.992831 1.082394, 0.757306 0.960895 1.069460, 
            0.735365 0.944701 1.080793, 0.710715 0.926400 1.093415, 0.692880 0.908874 1.098159, 0.688868 0.892433 1.086424, 
            0.678174 0.883654 1.091040, 0.673685 0.885926 1.099078, 0.638180 0.868014 1.125912, 0.627412 0.876960 1.148776, 
            0.613837 0.875268 1.164317, 0.598056 0.861463 1.170259, 0.546203 0.874994 1.250100, 0.472917 0.765833 1.231547, 
            0.440458 0.784281 1.291745, 0.408582 0.766213 1.313801, 0.402122 0.764564 1.320333, 0.340153 0.794208 1.429549, 
            0.322952 0.775124 1.431891, 0.285491 0.735711 1.439191, 0.269580 0.722224 1.445622, 0.249818 0.691901 1.439711, 
            0.242014 0.649701 1.406418, 0.209284 0.598650 1.395776, 1.040244 1.295076 1.058660, 1.000912 1.260266 1.073055, 
            0.966584 1.257001 1.113393, 0.957283 1.253567 1.121711, 0.956030 1.247878 1.117478, 0.922383 1.242937 1.155232, 
            0.914033 1.237166 1.159947, 0.906282 1.203606 1.135435, 0.888088 1.169426 1.123579, 0.884850 1.159847 1.117887, 
            0.859036 1.153182 1.143909, 0.844090 1.154861 1.164646, 0.828744 1.139986 1.168938, 0.843727 1.050506 1.058223, 
            0.792621 1.009574 1.081330, 0.770660 0.984658 1.083754, 0.736398 0.937377 1.078924, 0.709795 0.923879 1.098951, 
            0.633261 0.866560 1.137629, 0.611916 0.866443 1.164671, 0.477295 0.767821 1.234960, 0.471720 0.763993 1.238132, 
            0.429252 0.780753 1.309339, 0.391293 0.768876 1.345475, 0.379320 0.772016 1.363928, 0.366887 0.793829 1.402091, 
            0.357567 0.799212 1.419463, 0.351690 0.796129 1.423784, 0.328083 0.784033 1.441434, 0.309396 0.759835 1.440428, 
            0.288345 0.741449 1.448383, 0.247020 0.650146 1.407450, 0.250001 0.634042 1.387163, 1.065122 1.299263 1.038239, 
            1.012667 1.279192 1.084429, 0.994297 1.262985 1.091206, 0.986441 1.255996 1.094042, 0.979923 1.263259 1.109776, 
            0.949007 1.225290 1.110226, 0.905352 1.218653 1.158979, 0.898689 1.182418 1.130343, 0.889279 1.100317 1.058226, 
            0.886682 1.097933 1.059087, 0.827393 1.120985 1.158143, 0.849368 1.058160 1.065831, 0.842818 1.039188 1.054733, 
            0.837626 1.034419 1.056457, 0.832454 1.038371 1.067086, 0.791880 1.041699 1.122124, 0.800224 1.012403 1.081500, 
            0.777244 0.989992 1.087787, 0.773891 0.971927 1.073550, 0.772071 0.958864 1.062487, 0.729551 0.923123 1.079984, 
            0.710278 0.917908 1.099167, 0.702435 0.910890 1.101960, 0.698718 0.902490 1.098086, 0.682760 0.880350 1.095715, 
            0.655268 0.869039 1.119112, 0.601506 0.860953 1.179240, 0.595297 0.858686 1.184820, 0.591001 0.851711 1.183141, 
            0.576534 0.834673 1.184100, 0.564709 0.846219 1.210973, 0.513871 0.830942 1.260016, 0.515147 0.810262 1.237211, 
            0.492647 0.777901 1.232696, 0.462032 0.774272 1.267936, 0.438041 0.780663 1.305010, 0.383810 0.764959 1.357933, 
            0.310961 0.759971 1.445523, 0.309315 0.755250 1.442783, 0.285654 0.725744 1.442668, 0.259511 0.693574 1.442985, 
            0.258559 0.652062 1.401678, 0.255007 0.634487 1.388195, 0.239919 0.618976 1.391508, 0.228236 0.603861 1.390892, 
            1.051196 1.293654 1.057162, 1.038324 1.290235 1.070040, 1.025339 1.287093 1.083345, 1.012212 1.266760 1.079223, 
            0.993961 1.259029 1.094528, 0.986255 1.251672 1.096798, 0.979737 1.258935 1.112532, 0.962512 1.239909 1.114963, 
            0.911540 1.224962 1.164514, 0.897368 1.172115 1.128418, 0.892907 1.165546 1.127366, 0.865412 1.145474 1.141795, 
            0.844202 1.145023 1.168323, 0.840036 1.032479 1.058351, 0.802335 1.055051 1.129442, 0.798152 1.047801 1.127341, 
            0.805412 1.012399 1.081841, 0.776084 0.979293 1.085252, 0.700423 0.902284 1.102652, 0.640677 0.865064 1.140555, 
            0.635054 0.861355 1.143911, 0.595277 0.853953 1.186945, 0.516374 0.793689 1.225622, 0.454442 0.770619 1.280801, 
            0.371707 0.789950 1.405879, 0.288207 0.732225 1.453006, 0.259486 0.671312 1.427162, 0.250870 0.622339 1.387964, 
            1.021977 1.273038 1.080174, 1.004185 1.255407 1.084755, 1.001058 1.254330 1.087632, 0.958989 1.226253 1.112406, 
            0.949158 1.224123 1.122733, 0.913204 1.189772 1.133300, 0.891307 1.164699 1.135482, 0.889920 1.141799 1.113792, 
            0.840713 1.131281 1.165635, 0.841624 1.111497 1.144210, 0.833958 1.112812 1.155312, 0.832240 1.108268 1.152844, 
            0.854998 1.043516 1.057564, 0.845593 1.040340 1.066278, 0.803158 1.048245 1.128372, 0.800562 1.045861 1.129234, 
            0.810623 1.012340 1.082098, 0.808027 1.009956 1.082960, 0.793823 1.001042 1.091904, 0.781308 0.970431 1.076476, 
            0.724395 0.908700 1.085667, 0.692461 0.899547 1.116928, 0.654991 0.860156 1.124261, 0.648298 0.859078 1.131674, 
            0.630548 0.858887 1.154066, 0.613364 0.857302 1.174307, 0.586325 0.836107 1.187004, 0.580916 0.840641 1.198532, 
            0.556381 0.857141 1.246653, 0.550939 0.861756 1.258304, 0.533073 0.853081 1.272153, 0.523759 0.840907 1.271535, 
            0.525142 0.811193 1.239341, 0.513717 0.786674 1.228766, 0.502305 0.779662 1.236105, 0.478856 0.758407 1.244173, 
            0.388626 0.761090 1.361737, 0.350897 0.792503 1.441921, 0.315549 0.756662 1.450190, 0.310762 0.750895 1.450375, 
            0.290405 0.722035 1.446719, 0.272460 0.704782 1.451882, 0.237417 0.606796 1.396111, 0.219449 0.589600 1.401363, 
            1.072098 1.294068 1.044884, 1.041577 1.281437 1.070784, 0.986546 1.250161 1.108774, 0.926927 1.221402 1.155183, 
            0.914450 1.190697 1.139609, 0.913461 1.184360 1.134377, 0.897941 1.169910 1.139326, 0.865646 1.144103 1.153987, 
            0.845516 1.123454 1.158453, 0.836245 1.102405 1.148690, 0.832912 1.031667 1.080478, 0.816629 1.010324 1.079337, 
            0.797189 0.996750 1.090172, 0.786121 0.980122 1.087224, 0.774108 0.948276 1.069891, 0.762452 0.941865 1.078158, 
            0.714728 0.910155 1.106406, 0.645258 0.861773 1.145250, 0.623261 0.845717 1.156796, 0.583577 0.838085 1.199476, 
            0.564688 0.840696 1.226186, 0.520917 0.790492 1.230461, 0.491982 0.765190 1.241366, 0.473219 0.767489 1.267595, 
            0.442717 0.781126 1.320377, 0.419084 0.760323 1.329141, 0.403871 0.762661 1.350894, 0.325930 0.761427 1.448808, 
            0.305913 0.740501 1.452847, 0.250248 0.614304 1.394422, 1.034538 1.276429 1.081558, 1.010708 1.256109 1.091068, 
            0.977883 1.240376 1.116723, 0.976832 1.234192 1.111728, 0.964672 1.229019 1.121901, 0.923758 1.206871 1.151279, 
            0.924217 1.196971 1.140555, 0.892109 1.153163 1.136542, 0.886339 1.141043 1.131470, 0.879407 1.140554 1.139790, 
            0.852250 1.137189 1.170900, 0.847554 1.122429 1.161757, 0.838778 1.108933 1.159100, 0.852818 1.030543 1.060944, 
            0.823687 1.023265 1.090559, 0.793428 0.983676 1.088512, 0.785061 0.969174 1.084306, 0.759508 0.935554 1.082388, 
            0.740668 0.920503 1.090945, 0.721244 0.906887 1.101714, 0.608935 0.849862 1.186217, 0.591608 0.831088 1.189036, 
            0.586416 0.826319 1.190760, 0.530969 0.813607 1.248294, 0.484319 0.761715 1.254504, 0.340809 0.781442 1.457324, 
            0.330758 0.771081 1.459500, 0.300070 0.732549 1.459084, 0.290243 0.712868 1.451431, 0.285860 0.706107 1.450083, 
            0.277001 0.692818 1.447746, 0.263344 0.621162 1.391729, 0.248130 0.614733 1.404504, 0.240899 0.606208 1.404973, 
            0.226936 0.587930 1.404019, 1.093652 1.301649 1.039115, 1.079005 1.285056 1.040759, 1.007613 1.250170 1.095871, 
            0.985556 1.234262 1.107644, 0.928759 1.198558 1.143348, 0.919781 1.185561 1.141460, 0.901478 1.160416 1.138996, 
            0.894878 1.159110 1.146055, 0.869341 1.134219 1.153057, 0.863691 1.139346 1.165498, 0.860475 1.138487 1.168710, 
            0.856860 1.129839 1.164452, 0.845633 1.113602 1.162108, 0.846258 1.103293 1.150754, 0.842243 1.025462 1.076144, 
            0.826577 1.002602 1.072665, 0.823562 1.001247 1.075113, 0.810207 0.999016 1.089823, 0.794857 0.984150 1.094129, 
            0.788151 0.974333 1.092606, 0.782317 0.962373 1.087780, 0.761568 0.943246 1.094592, 0.693228 0.892082 1.129147, 
            0.688939 0.885092 1.127447, 0.685713 0.875485 1.121711, 0.672394 0.864395 1.127301, 0.664055 0.858596 1.131972, 
            0.652102 0.861685 1.150346, 0.638542 0.851188 1.156849, 0.624793 0.841153 1.164066, 0.556258 0.843096 1.253266, 
            0.540349 0.838375 1.268673, 0.540708 0.819951 1.249345, 0.529765 0.794245 1.236941, 0.509547 0.773812 1.241740, 
            0.459245 0.765986 1.297733, 0.451384 0.776553 1.318558, 0.398184 0.758315 1.367575, 0.338026 0.774734 1.460941, 
            0.302179 0.722579 1.453136, 0.289075 0.710959 1.457909, 0.239298 0.596593 1.404109, 0.233015 0.594507 1.409968, 
            0.214082 0.570914 1.409895, 1.074091 1.283588 1.052456, 1.048650 1.276004 1.077061, 1.029395 1.253202 1.078207, 
            1.019522 1.251176 1.088695, 0.993477 1.236306 1.106607, 0.888016 1.144895 1.147176, 0.871035 1.134040 1.157665, 
            0.852956 1.117117 1.163337, 0.839076 1.019698 1.081218, 0.804321 0.991170 1.096223, 0.775277 0.966136 1.107539, 
            0.773788 0.943487 1.086236, 0.706729 0.897943 1.124918, 0.635390 0.845387 1.161865, 0.604147 0.834532 1.190503, 
            0.594368 0.823504 1.191651, 0.548282 0.822850 1.249625, 0.522018 0.782208 1.241418, 0.498567 0.760955 1.249490, 
            0.492713 0.757813 1.253721, 0.401911 0.753135 1.364474, 0.391419 0.770172 1.395274, 0.358726 0.771657 1.438397, 
            0.346249 0.776035 1.458757, 0.317197 0.733479 1.452137, 0.298898 0.717096 1.458642, 0.289117 0.706072 1.459797, 
            0.282941 0.686183 1.447284, 0.244352 0.605691 1.413945, 0.229813 0.597599 1.424156, 0.224687 0.575127 1.407662, 
            1.108208 1.300133 1.032936, 1.065295 1.274132 1.060910, 1.037270 1.264132 1.086329, 1.010846 1.241424 1.096695, 
            0.936175 1.197063 1.146274, 0.931447 1.191152 1.146236, 0.923273 1.184946 1.150282, 0.919679 1.176245 1.145942, 
            0.906604 1.164556 1.150608, 0.900854 1.152387 1.145460, 0.894632 1.150151 1.151089, 0.874242 1.130141 1.156539, 
            0.855819 1.105292 1.154530, 0.855199 1.062964 1.111964, 0.849443 1.024498 1.079890, 0.837323 1.010458 1.080932, 
            0.811842 0.994199 1.096702, 0.792704 0.971110 1.097405, 0.787377 0.966672 1.099639, 0.772205 0.960139 1.112254, 
            0.770545 0.946682 1.100583, 0.755487 0.922327 1.094798, 0.739983 0.916611 1.108672, 0.736496 0.907646 1.103927, 
            0.684826 0.876873 1.138157, 0.668498 0.864414 1.146172, 0.650789 0.855349 1.159421, 0.624652 0.831937 1.168701, 
            0.615301 0.837397 1.186191, 0.605132 0.827327 1.188818, 0.590697 0.827753 1.207623, 0.562431 0.827116 1.242937, 
            0.526493 0.783958 1.244464, 0.497720 0.758258 1.254753, 0.451722 0.766156 1.321374, 0.413639 0.754585 1.357982, 
            0.369413 0.775667 1.435852, 0.328395 0.745005 1.456641, 0.276025 0.637017 1.412675, 0.264567 0.621347 1.411203, 
            0.263265 0.615780 1.407159, 1.096881 1.288130 1.042002, 1.094830 1.284405 1.040797, 1.084046 1.275849 1.045756, 
            1.076479 1.276921 1.056483, 1.030062 1.250767 1.088759, 0.998192 1.232684 1.110792, 0.995787 1.229831 1.110930, 
            0.994478 1.224279 1.106908, 0.983326 1.216628 1.113263, 0.977371 1.204964 1.108894, 0.864826 1.122207 1.167341, 
            0.864269 1.106036 1.151487, 0.855633 1.100968 1.157286, 0.844059 1.015418 1.084389, 0.838149 1.003643 1.079848, 
            0.829814 0.997833 1.084502, 0.799068 0.976986 1.102275, 0.783261 0.972016 1.117297, 0.703167 0.888369 1.133539, 
            0.657853 0.859504 1.161635, 0.644343 0.848883 1.167948, 0.616053 0.830763 1.185387, 0.596215 0.818167 1.197729, 
            0.578017 0.827848 1.230801, 0.541522 0.794830 1.243422, 0.533953 0.787137 1.245174, 0.527012 0.795440 1.262511, 
            0.518400 0.790312 1.268216, 0.520077 0.777416 1.252875, 0.512816 0.768966 1.253459, 0.483654 0.761761 1.283187, 
            0.343369 0.747242 1.446825, 0.330300 0.744308 1.460451, 0.321117 0.723041 1.450353, 0.301870 0.708993 1.460456, 
            0.287784 0.673475 1.442000, 0.264627 0.616419 1.413028, 0.257595 0.607404 1.412742, 0.238987 0.600551 1.429402, 
            0.227162 0.577015 1.420341, 0.226087 0.570889 1.415435, 1.089447 1.275322 1.045291, 1.086032 1.274951 1.049257, 
            1.042556 1.250334 1.079365, 1.034610 1.252339 1.091529, 1.009099 1.236157 1.107417, 1.001695 1.228056 1.108542, 
            0.956435 1.199057 1.136431, 0.948150 1.193126 1.140900, 0.938988 1.189351 1.148692, 0.916017 1.166918 1.154945, 
            0.907543 1.152679 1.151142, 0.907293 1.144524 1.143108, 0.902513 1.138741 1.143268, 0.872045 1.073354 1.115064, 
            0.872386 1.054975 1.095807, 0.866150 1.061544 1.110470, 0.859757 1.050958 1.107762, 0.845849 1.015004 1.088634, 
            0.811510 0.985451 1.102059, 0.804485 0.976419 1.101747, 0.793711 0.976611 1.115654, 0.733984 0.930573 1.144501, 
            0.716336 0.903819 1.139556, 0.700213 0.882084 1.137809, 0.667047 0.858417 1.155771, 0.647030 0.863802 1.186757, 
            0.623104 0.826178 1.178666, 0.531922 0.796121 1.263907, 0.497551 0.784191 1.295424, 0.476032 0.758188 1.296173, 
            0.420175 0.746486 1.355265, 0.410932 0.742909 1.363363, 0.394968 0.764637 1.405931, 0.384724 0.763523 1.417825, 
            0.378950 0.760184 1.421753, 0.374019 0.763544 1.431469, 0.352391 0.755349 1.450597, 0.322597 0.714620 1.446793, 
            0.315226 0.715209 1.456775, 0.311042 0.707961 1.454675, 0.214359 0.559871 1.426020, 1.107335 1.279163 1.033410, 
            1.091339 1.274657 1.049150, 1.017064 1.229322 1.097229, 0.990590 1.206736 1.107782, 0.949033 1.194941 1.148581, 
            0.931707 1.184935 1.160380, 0.916936 1.159875 1.153509, 0.906885 1.123204 1.128738, 0.877091 1.082473 1.124931, 
            0.877062 1.056230 1.098088, 0.840351 0.997432 1.084578, 0.792580 0.974609 1.121989, 0.784861 0.967285 1.124310, 
            0.771399 0.939004 1.112474, 0.751693 0.917313 1.115332, 0.714725 0.894227 1.138727, 0.706293 0.888656 1.143751, 
            0.688777 0.870349 1.147288, 0.684769 0.871436 1.153501, 0.674518 0.861570 1.156441, 0.646053 0.861424 1.192513, 
            0.620308 0.828274 1.191319, 0.612472 0.821238 1.194083, 0.606778 0.817703 1.197708, 0.602908 0.818451 1.203398, 
            0.594663 0.812420 1.207712, 0.586303 0.815444 1.221449, 0.570817 0.818454 1.244236, 0.544072 0.787764 1.246835, 
            0.519500 0.786812 1.277126, 0.513051 0.776364 1.274632, 0.488231 0.758479 1.287896, 0.441532 0.750562 1.339210, 
            0.370533 0.749796 1.428772, 0.298269 0.655661 1.424308, 0.269446 0.612539 1.416816, 0.262124 0.604240 1.417634, 
            0.239138 0.590614 1.432926, 0.230132 0.568914 1.422159, 0.220763 0.556877 1.421752, 0.159983 0.478349 1.418662, 
            0.145057 0.462439 1.421358, 1.103086 1.276062 1.042588, 1.099460 1.276211 1.047355, 1.036834 1.246075 1.096179, 
            1.023183 1.235801 1.103025, 1.022070 1.229766 1.098261, 1.014281 1.222614 1.100846, 1.009111 1.226561 1.111468, 
            0.926816 1.174644 1.163011, 0.920890 1.171679 1.167515, 0.879339 1.089702 1.136422, 0.876876 1.051906 1.100844, 
            0.859250 1.042639 1.113781, 0.860376 1.031098 1.100527, 0.845148 1.015934 1.104372, 0.844769 0.999323 1.087840, 
            0.835632 0.995487 1.095538, 0.825373 0.985638 1.098504, 0.817134 0.979595 1.102800, 0.761962 0.922351 1.114372, 
            0.747110 0.932573 1.143741, 0.724613 0.917746 1.157181, 0.717593 0.908704 1.156853, 0.673802 0.911174 1.215107, 
            0.677981 0.865811 1.163325, 0.665338 0.861828 1.175334, 0.626936 0.833499 1.195184, 0.611149 0.819709 1.201147, 
            0.579387 0.810131 1.231754, 0.563185 0.806133 1.248276, 0.554189 0.793178 1.246454, 0.542479 0.795670 1.263906, 
            0.484473 0.780482 1.322162, 0.483543 0.765230 1.307724, 0.457619 0.758832 1.334158, 0.418830 0.740229 1.364462, 
            0.394518 0.756179 1.411736, 0.337715 0.738031 1.465428, 0.302359 0.693441 1.464746, 0.298781 0.640846 1.415429, 
            0.275254 0.619783 1.423792, 0.259197 0.606656 1.430778, 0.221620 0.549986 1.420551, 0.214524 0.549902 1.429495, 
            0.168461 0.487795 1.424496, 0.154515 0.469476 1.423479, 1.121508 1.287360 1.037666, 1.094128 1.267001 1.051654, 
            1.085379 1.253439 1.048895, 1.065698 1.249228 1.069627, 1.041165 1.239409 1.090787, 1.014411 1.217512 1.102403, 
            1.009084 1.213075 1.104637, 1.004790 1.214866 1.111935, 0.999598 1.210098 1.113658, 0.948597 1.186448 1.154333, 
            0.925473 1.173164 1.170150, 0.921419 1.112970 1.113656, 0.918823 1.110586 1.114518, 0.883042 1.075811 1.124429, 
            0.884479 1.054735 1.101014, 0.870371 1.054355 1.118577, 0.858732 1.039130 1.117793, 0.850088 1.025311 1.114638, 
            0.844068 1.022577 1.119498, 0.841876 1.010428 1.109844, 0.834297 0.993989 1.102651, 0.833834 0.986357 1.095422, 
            0.824872 0.973318 1.093471, 0.819553 0.968860 1.095673, 0.778880 0.954890 1.133120, 0.775279 0.946207 1.128809, 
            0.776355 0.934790 1.115746, 0.768442 0.927942 1.118801, 0.766969 0.922795 1.115404, 0.759269 0.932966 1.135619, 
            0.718434 0.893081 1.146729, 0.669186 0.908976 1.225676, 0.663399 0.896899 1.220671, 0.655071 0.891070 1.225297, 
            0.652841 0.861473 1.197820, 0.637109 0.838775 1.194590, 0.621910 0.823539 1.198324, 0.597194 0.814171 1.220181, 
            0.564495 0.798128 1.245357, 0.551339 0.786635 1.250327, 0.521244 0.781727 1.283595, 0.515950 0.785980 1.294688, 
            0.496393 0.790232 1.323928, 0.481391 0.774512 1.326916, 0.483995 0.759336 1.308059, 0.470143 0.749555 1.315667, 
            0.410449 0.738521 1.380324, 0.392312 0.756823 1.422150, 0.386990 0.752373 1.424365, 0.364377 0.746603 1.447230, 
            0.307512 0.675983 1.447255, 0.303094 0.660538 1.437057, 0.305053 0.646949 1.420647, 0.284744 0.626741 1.425792, 
            0.244008 0.577841 1.427541, 0.222400 0.543286 1.419644, 0.211606 0.543525 1.433623, 1.123680 1.277234 1.031479, 
            1.113659 1.266799 1.033542, 1.106551 1.266744 1.042529, 1.034301 1.233970 1.100897, 1.027482 1.224430 1.099803, 
            1.014679 1.212071 1.103436, 0.995768 1.197194 1.112262, 0.959655 1.189549 1.150386, 0.917005 1.136588 1.150411, 
            0.922073 1.115349 1.122207, 0.907061 1.108422 1.134215, 0.882977 1.071188 1.126724, 0.880520 1.059690 1.118074, 
            0.858917 1.025123 1.110159, 0.856320 1.022739 1.111021, 0.838358 1.005528 1.116249, 0.828289 0.977672 1.100529, 
            0.805395 0.972594 1.124462, 0.794757 0.963677 1.128864, 0.767834 0.933427 1.132140, 0.745950 0.934634 1.161224, 
            0.700729 0.879226 1.162015, 0.683993 0.911622 1.216492, 0.673685 0.910667 1.228631, 0.670629 0.900642 1.222250, 
            0.660658 0.863775 1.197178, 0.647271 0.852851 1.203023, 0.644983 0.849707 1.202714, 0.628405 0.829092 1.202694, 
            0.592739 0.811576 1.230139, 0.572953 0.798851 1.242282, 0.546831 0.792941 1.269468, 0.495448 0.787775 1.329561, 
            0.488320 0.778996 1.329639, 0.479417 0.748271 1.309498, 0.418052 0.741349 1.380495, 0.408859 0.746419 1.397384, 
            0.399424 0.743317 1.406213, 0.392125 0.752499 1.424906, 0.387970 0.745180 1.422697, 0.356021 0.727292 1.445030, 
            0.348313 0.728709 1.456289, 0.344216 0.721246 1.453858, 0.330422 0.702552 1.452263, 0.304219 0.661760 1.443826, 
            0.269756 0.606201 1.430772, 0.256608 0.594689 1.435711, 0.229622 0.555823 1.430242, 0.218470 0.530630 1.418628, 
            0.211937 0.537930 1.434420, 0.205413 0.527665 1.432207, 0.200220 0.522897 1.433930, 0.194585 0.510446 1.428348, 
            0.169766 0.492562 1.441613, 0.171265 0.480103 1.426944, 1.131612 1.288021 1.039381, 1.127185 1.281370 1.038201, 
            1.095392 1.254328 1.050959, 1.002681 1.192946 1.106062, 0.948903 1.184902 1.166255, 0.928235 1.165575 1.172758, 
            0.927459 1.149943 1.157734, 0.925565 1.137060 1.146948, 0.918114 1.111534 1.130285, 0.897717 1.091542 1.135763, 
            0.879839 1.065354 1.131689, 0.879147 1.058285 1.125329, 0.857145 1.033470 1.127910, 0.838654 0.982477 1.099210, 
            0.832288 0.971823 1.096397, 0.814197 0.963700 1.111098, 0.788744 0.956144 1.135747, 0.786790 0.934639 1.116207, 
            0.778578 0.928526 1.120395, 0.774047 0.930902 1.128595, 0.734362 0.923272 1.171278, 0.657616 0.892788 1.237712, 
            0.654167 0.883730 1.232824, 0.660504 0.859371 1.199810, 0.602636 0.808761 1.221608, 0.569856 0.792916 1.247091, 
            0.564140 0.789437 1.250802, 0.538794 0.790389 1.284029, 0.535172 0.790527 1.288779, 0.530360 0.784822 1.289059, 
            0.524708 0.781183 1.292524, 0.520661 0.782367 1.298885, 0.487062 0.750996 1.309509, 0.462782 0.740555 1.329710, 
            0.398696 0.740326 1.411024, 0.396099 0.737942 1.411886, 0.379742 0.734324 1.428994, 0.305235 0.654479 1.442022, 
            0.304653 0.647138 1.435243, 0.304640 0.638400 1.426311, 0.257543 0.587607 1.434216, 0.239684 0.561372 1.430070, 
            0.226073 0.533458 1.418798, 0.211463 0.508001 1.411314, 0.208866 0.505616 1.412176, 0.202095 0.513503 1.428871, 
            0.185889 0.500743 1.436424, 0.180198 0.497199 1.440035, 0.169579 0.488238 1.444368, 0.171952 0.473630 1.426387, 
            0.166756 0.468869 1.428122, 0.148465 0.443696 1.425614, 1.134788 1.284198 1.038371, 1.132682 1.280609 1.037375, 
            1.128577 1.273165 1.034974, 1.110220 1.265695 1.050682, 1.029766 1.218020 1.104226, 1.024573 1.213251 1.105950, 
            0.997871 1.182454 1.108383, 0.940241 1.175113 1.174198, 0.932008 1.160283 1.169484, 0.926931 1.128918 1.143820, 
            0.922783 1.130352 1.150566, 0.920504 1.118415 1.141239, 0.917370 1.108582 1.135156, 0.894419 1.077332 1.132353, 
            0.864748 1.036298 1.128080, 0.847509 1.008537 1.121581, 0.829562 0.964975 1.099799, 0.801360 0.955411 1.125891, 
            0.793919 0.947403 1.127157, 0.790348 0.938647 1.122732, 0.763221 0.935209 1.153731, 0.730247 0.911070 1.170963, 
            0.726339 0.903141 1.167815, 0.708026 0.886794 1.174375, 0.695357 0.909189 1.213435, 0.674572 0.907691 1.238348, 
            0.669991 0.901417 1.237751, 0.661677 0.895557 1.242329, 0.647677 0.842288 1.205583, 0.638663 0.829378 1.203830, 
            0.556128 0.786819 1.265262, 0.529870 0.790016 1.301950, 0.529714 0.781628 1.293556, 0.518215 0.792372 1.319193, 
            0.493245 0.774859 1.333030, 0.488805 0.768239 1.331899, 0.447288 0.738803 1.354579, 0.438399 0.734356 1.361335, 
            0.404073 0.739857 1.410648, 0.315506 0.668283 1.450038, 0.304483 0.651545 1.446921, 0.300418 0.635231 1.435384, 
            0.299614 0.628439 1.429451, 0.271309 0.601587 1.437965, 0.244918 0.561256 1.430238, 0.230402 0.544338 1.431381, 
            0.223685 0.517007 1.411933, 0.207404 0.495660 1.410786, 0.197868 0.501576 1.428980, 0.197412 0.485156 1.412743, 
            0.184161 0.491439 1.436039, 0.174388 0.489168 1.446150, 0.171114 0.470910 1.431615, 0.160900 0.460950 1.434410, 
            1.136561 1.283826 1.042681, 1.129739 1.274293 1.041598, 1.091038 1.246701 1.062583, 1.072553 1.239549 1.078779, 
            1.048398 1.228799 1.098505, 1.034274 1.210918 1.098162, 1.031301 1.209459 1.100451, 1.029595 1.204886 1.097939, 
            1.013361 1.192193 1.105595, 0.999056 1.183528 1.114922, 0.949458 1.173971 1.168247, 0.930793 1.132177 1.149189, 
            0.926827 1.115619 1.137277, 0.906061 1.087764 1.135170, 0.902889 1.078026 1.129233, 0.879344 1.057006 1.137664, 
            0.845328 1.009120 1.131901, 0.842140 0.999420 1.126022, 0.811749 0.960157 1.124479, 0.800427 0.944153 1.122494, 
            0.796803 0.935527 1.118271, 0.794206 0.933143 1.119133, 0.790161 0.934323 1.125488, 0.782704 0.926353 1.126815, 
            0.772834 0.933093 1.146277, 0.722944 0.897940 1.173757, 0.665514 0.855023 1.202876, 0.663353 0.851568 1.202087, 
            0.657164 0.849250 1.207589, 0.622798 0.810996 1.212137, 0.618328 0.813221 1.220105, 0.585186 0.798266 1.246959, 
            0.576780 0.792633 1.251886, 0.568382 0.795749 1.265764, 0.540069 0.795228 1.301258, 0.531930 0.806477 1.323136, 
            0.524079 0.799480 1.325960, 0.429015 0.743888 1.389987, 0.403459 0.736584 1.415024, 0.369838 0.722810 1.443699, 
            0.345984 0.702549 1.453299, 0.337706 0.687830 1.448758, 0.328233 0.684820 1.457729, 0.325013 0.675198 1.451971, 
            0.252224 0.564813 1.431532, 0.194837 0.486707 1.424555, 0.184812 0.493826 1.444603, 0.171351 0.465542 1.432762, 
            0.146206 0.430917 1.429294, 1.107747 1.253444 1.055175, 1.006659 1.186356 1.115092, 0.984151 1.180329 1.137560, 
            0.972461 1.174000 1.145952, 0.962815 1.180187 1.164564, 0.930927 1.144607 1.168699, 0.924650 1.116193 1.147583, 
            0.852529 1.021705 1.142575, 0.843429 0.982697 1.114201, 0.828067 0.959088 1.109567, 0.826414 0.954382 1.106850, 
            0.822560 0.955094 1.112485, 0.811439 0.947366 1.118720, 0.799370 0.941970 1.128551, 0.797248 0.938419 1.127613, 
            0.691565 0.908950 1.231910, 0.686253 0.913247 1.243070, 0.660193 0.880872 1.243071, 0.657634 0.843313 1.207857, 
            0.605446 0.805044 1.235068, 0.563319 0.785879 1.269044, 0.560201 0.784778 1.271884, 0.413709 0.741672 1.414140, 
            0.393855 0.729115 1.426543, 0.379120 0.721507 1.437501, 0.366367 0.717794 1.449926, 0.330144 0.675335 1.452530, 
            0.304554 0.633034 1.441764, 0.304301 0.624887 1.433743, 0.288928 0.610076 1.438134, 0.271274 0.592108 1.442196, 
            0.267095 0.584845 1.440074, 0.218008 0.495096 1.410610, 0.196667 0.477425 1.419667, 0.172826 0.474675 1.447187, 
            1.128542 1.250131 1.032268, 1.122353 1.247815 1.037772, 1.106911 1.250716 1.060393, 1.047046 1.213790 1.098747, 
            1.036826 1.203845 1.101566, 1.033725 1.202703 1.104342, 1.031068 1.200469 1.105435, 1.018278 1.188077 1.109018, 
            1.017440 1.181365 1.103209, 0.938307 1.156754 1.178697, 0.875324 1.048560 1.148023, 0.867256 1.033322 1.142681, 
            0.849877 1.005906 1.136716, 0.841512 1.000171 1.141486, 0.833822 0.957692 1.107762, 0.828824 0.952443 1.108744, 
            0.822649 0.950093 1.114196, 0.822381 0.941980 1.106227, 0.805732 0.939080 1.124442, 0.802835 0.937435 1.126444, 
            0.767317 0.928328 1.162312, 0.758482 0.923747 1.168862, 0.745322 0.921036 1.182831, 0.738948 0.910404 1.180053, 
            0.739071 0.901329 1.170601, 0.734389 0.895306 1.170389, 0.728639 0.891907 1.174224, 0.690820 0.914772 1.245769, 
            0.674613 0.893242 1.244338, 0.659733 0.842138 1.210931, 0.656652 0.840946 1.213629, 0.649197 0.832973 1.214950, 
            0.599402 0.797586 1.242068, 0.508063 0.776686 1.336888, 0.499523 0.762610 1.333336, 0.500358 0.751785 1.321187, 
            0.490609 0.740682 1.322220, 0.482117 0.735261 1.327474, 0.445942 0.727767 1.365830, 0.406354 0.737439 1.426112, 
            0.393373 0.716746 1.421434, 0.382546 0.708298 1.426560, 0.370383 0.711905 1.445731, 0.358612 0.705775 1.454430, 
            0.346476 0.683003 1.446548, 0.278145 0.596736 1.445139, 0.270219 0.607463 1.466213, 0.260658 0.569585 1.439581, 
            0.231442 0.509892 1.415619, 0.208041 0.479747 1.414519, 0.195094 0.476511 1.427680, 0.187617 0.486133 1.447049, 
            0.184422 0.485221 1.450181, 0.179436 0.479944 1.451120, 0.177095 0.459390 1.433047, 1.141012 1.276071 1.049917, 
            1.098066 1.241380 1.069032, 1.068649 1.226031 1.090742, 1.061862 1.216415 1.089530, 1.037556 1.197267 1.100847, 
            1.020829 1.185789 1.110376, 1.019850 1.179426 1.105103, 1.015636 1.181021 1.112100, 1.004340 1.173724 1.118999, 
            0.985939 1.175134 1.143858, 0.978387 1.167400 1.145547, 0.962872 1.170482 1.168446, 0.959059 1.171089 1.173919, 
            0.942544 1.124007 1.146711, 0.911370 1.077899 1.139153, 0.898594 1.065472 1.142681, 0.890516 1.059031 1.146363, 
            0.883553 1.049847 1.145817, 0.859671 1.020885 1.146542, 0.848518 1.004466 1.143916, 0.843326 0.999697 1.145640, 
            0.841996 0.994198 1.141699, 0.846004 0.975566 1.117515, 0.827332 0.942561 1.107470, 0.810454 0.940224 1.126552, 
            0.796765 0.930043 1.133543, 0.782880 0.929115 1.150261, 0.741510 0.908089 1.181368, 0.717821 0.887424 1.190346, 
            0.704615 0.911138 1.231439, 0.680012 0.901493 1.252868, 0.669717 0.882962 1.246987, 0.614324 0.808723 1.241434, 
            0.570213 0.785667 1.273948, 0.543426 0.807705 1.330608, 0.538102 0.803261 1.332830, 0.528890 0.790838 1.331829, 
            0.508750 0.778985 1.345316, 0.378459 0.704797 1.435120, 0.329977 0.666182 1.457261, 0.299302 0.610076 1.438828, 
            0.275508 0.615983 1.475156, 0.266381 0.603349 1.473830, 0.270197 0.585193 1.450378, 0.270429 0.575850 1.440512, 
            0.241228 0.533661 1.434458, 0.224353 0.496234 1.417597, 0.185415 0.460454 1.430497, 0.170910 0.452282 1.440584, 
            0.163449 0.444320 1.441922, 0.151864 0.420195 1.431954, 1.149566 1.276557 1.046476, 1.094393 1.236859 1.076022, 
            1.081073 1.234543 1.090599, 1.036354 1.195441 1.107453, 1.032821 1.186591 1.102884, 0.944102 1.150474 1.178785, 
            0.941319 1.113467 1.144421, 0.920127 1.086660 1.143932, 0.905024 1.071186 1.147300, 0.843188 0.986483 1.139227, 
            0.845818 0.971242 1.120270, 0.786484 0.924239 1.147629, 0.762055 0.914164 1.168395, 0.741805 0.893810 1.173315, 
            0.692221 0.910532 1.253537, 0.667408 0.866317 1.239824, 0.671618 0.847192 1.214879, 0.661043 0.838122 1.219044, 
            0.646177 0.830834 1.230496, 0.456914 0.726295 1.364255, 0.443722 0.732433 1.387329, 0.426461 0.731039 1.407865, 
            0.420603 0.736678 1.421095, 0.408441 0.731511 1.431278, 0.383872 0.695470 1.425627, 0.379750 0.696838 1.432273, 
            0.378195 0.691894 1.429189, 0.363489 0.684215 1.440036, 0.313202 0.641268 1.460036, 0.285801 0.620964 1.474108, 
            0.271984 0.611098 1.481585, 0.264552 0.603067 1.482816, 0.268607 0.566780 1.440489, 0.264719 0.558802 1.437265, 
            0.233944 0.502943 1.419212, 0.213316 0.474747 1.416581, 0.197095 0.462024 1.424190, 0.189420 0.454592 1.426344, 
            0.166968 0.439654 1.439613, 1.148428 1.274576 1.052843, 1.098145 1.231619 1.072828, 1.072862 1.214874 1.087850, 
            1.046577 1.200594 1.106670, 0.964161 1.166517 1.176640, 0.955681 1.161063 1.181844, 0.912501 1.074323 1.147946, 
            0.907322 1.078291 1.158601, 0.895818 1.089049 1.184258, 0.887701 1.082703 1.188086, 0.876466 1.048944 1.167805, 
            0.849017 0.993673 1.146122, 0.817764 0.930219 1.120897, 0.786069 0.920477 1.151250, 0.778489 0.921582 1.162028, 
            0.756588 0.905288 1.173207, 0.733007 0.884357 1.181776, 0.727952 0.888022 1.191962, 0.668835 0.840484 1.218497, 
            0.626291 0.804804 1.236087, 0.605380 0.794847 1.252497, 0.590639 0.787254 1.263478, 0.556365 0.810168 1.330561, 
            0.491270 0.733481 1.334846, 0.457245 0.729469 1.374032, 0.394741 0.699034 1.422394, 0.337836 0.663596 1.458507, 
            0.261346 0.597400 1.488039, 0.270501 0.566109 1.444340, 0.247833 0.534160 1.440459, 0.243653 0.518130 1.429359, 
            0.227389 0.496744 1.428151, 0.184102 0.454118 1.439573, 0.153927 0.414325 1.437212, 1.152128 1.269462 1.049845, 
            1.094542 1.235701 1.088542, 1.075441 1.221290 1.098086, 1.072676 1.210550 1.090606, 1.068229 1.212717 1.098483, 
            1.062097 1.210261 1.103770, 1.047098 1.194532 1.106746, 1.017788 1.161379 1.110085, 1.012478 1.156902 1.112256, 
            0.954757 1.123471 1.151464, 0.932573 1.099103 1.154733, 0.881967 1.074483 1.193911, 0.878947 1.055600 1.178413, 
            0.844439 0.956300 1.120616, 0.814278 0.934012 1.136166, 0.793762 0.923084 1.151080, 0.743360 0.889190 1.180498, 
            0.732169 0.881637 1.187004, 0.729229 0.880098 1.189169, 0.704852 0.904979 1.245672, 0.689405 0.899122 1.259329, 
            0.676305 0.843638 1.219168, 0.662770 0.841850 1.234560, 0.636883 0.809049 1.233905, 0.615555 0.800118 1.251897, 
            0.588364 0.796838 1.283136, 0.589858 0.784393 1.268489, 0.582716 0.784418 1.277602, 0.509033 0.763940 1.350388, 
            0.499119 0.735702 1.334079, 0.486446 0.723024 1.337222, 0.473353 0.720146 1.350933, 0.442422 0.726068 1.396359, 
            0.416719 0.727896 1.430937, 0.411257 0.715021 1.424700, 0.326678 0.651178 1.466934, 0.281375 0.613515 1.486005, 
            0.261365 0.592570 1.490014, 0.269539 0.554922 1.441052, 0.241186 0.510647 1.431782, 0.193127 0.453449 1.434351, 
            0.178330 0.445994 1.445544, 0.164609 0.427120 1.443671, 1.144405 1.248592 1.045243, 1.130651 1.247343 1.061465, 
            1.121533 1.243460 1.069090, 1.099632 1.227168 1.080272, 1.094355 1.231377 1.091298, 1.089350 1.226147 1.092310, 
            1.073299 1.213005 1.099274, 1.059558 1.202954 1.106464, 1.045597 1.184671 1.105503, 1.031330 1.175910 1.114684, 
            0.918642 1.075964 1.155707, 0.911097 1.085752 1.175333, 0.881781 1.070159 1.196666, 0.874456 1.044323 1.179524, 
            0.875357 1.033336 1.167124, 0.870505 1.027731 1.167558, 0.855510 1.003219 1.161532, 0.836425 0.936147 1.117119, 
            0.822528 0.926478 1.124900, 0.805331 0.933696 1.154175, 0.795387 0.923073 1.155948, 0.787891 0.915201 1.157423, 
            0.778309 0.912459 1.166807, 0.747599 0.882751 1.175457, 0.743110 0.885024 1.183498, 0.732270 0.876605 1.188667, 
            0.727533 0.879486 1.197646, 0.724293 0.869916 1.191967, 0.702591 0.905757 1.256292, 0.675380 0.841130 1.224723, 
            0.624636 0.799309 1.246459, 0.609590 0.810008 1.276563, 0.584163 0.793619 1.292133, 0.568214 0.797768 1.316678, 
            0.560902 0.806982 1.335418, 0.554881 0.804253 1.340285, 0.545339 0.792641 1.340533, 0.515486 0.769597 1.354918, 
            0.450346 0.728104 1.395307, 0.432992 0.735709 1.425180, 0.423578 0.732554 1.433927, 0.403868 0.702100 1.427815, 
            0.399816 0.694528 1.425216, 0.389765 0.684168 1.427395, 0.345708 0.660980 1.459705, 0.320100 0.609953 1.440028, 
            0.272165 0.605075 1.496027, 0.261782 0.577991 1.481498, 0.250291 0.518549 1.435236, 0.226768 0.479934 1.425617, 
            0.207972 0.456004 1.425026, 1.154875 1.253139 1.043524, 1.117668 1.230644 1.067830, 1.085667 1.221654 1.099342, 
            1.080192 1.217579 1.102135, 1.052538 1.180357 1.099200, 1.042814 1.177963 1.109121, 1.023096 1.165071 1.121008, 
            0.948322 1.103424 1.153014, 0.932769 1.089057 1.158090, 0.888243 1.075795 1.201164, 0.883457 1.061255 1.192361, 
            0.871378 1.038342 1.184264, 0.851468 0.990838 1.160941, 0.813992 0.933922 1.150333, 0.802423 0.927296 1.158267, 
            0.769453 0.903150 1.175489, 0.739926 0.879302 1.188636, 0.732084 0.872281 1.191423, 0.724439 0.864774 1.193462, 
            0.689822 0.879759 1.252860, 0.678778 0.854303 1.240840, 0.653077 0.829815 1.248461, 0.649060 0.830926 1.254712, 
            0.635335 0.803293 1.243874, 0.629928 0.807823 1.255393, 0.539491 0.784702 1.346790, 0.533761 0.781256 1.350552, 
            0.512296 0.755121 1.351098, 0.514292 0.741440 1.334545, 0.497559 0.721205 1.335112, 0.446913 0.722996 1.401392, 
            0.420822 0.725780 1.437444, 0.416209 0.710815 1.427985, 0.344667 0.658759 1.465703, 0.319998 0.605420 1.442460, 
            0.310752 0.601854 1.450574, 0.279603 0.608310 1.496823, 0.266504 0.579136 1.483610, 0.261622 0.573602 1.484154, 
            0.269590 0.545231 1.444956, 0.252782 0.525182 1.445809, 0.198958 0.447081 1.434303, 0.197718 0.441361 1.430022, 
            0.188959 0.445365 1.445268, 0.126957 0.325988 1.401893, 1.151366 1.248219 1.049898, 1.142247 1.244337 1.057526, 
            1.095023 1.220170 1.092865, 1.065936 1.204011 1.113325, 1.046370 1.173204 1.106668, 1.028361 1.164878 1.121057, 
            1.022276 1.153536 1.117183, 0.998424 1.150812 1.144745, 0.970395 1.123280 1.152211, 0.962405 1.116624 1.155561, 
            0.901364 1.082590 1.198375, 0.884673 1.062251 1.198781, 0.856501 1.008760 1.179841, 0.848525 0.975754 1.156185, 
            0.847793 0.942473 1.123028, 0.840610 0.933830 1.123315, 0.749350 0.877651 1.181900, 0.730092 0.863628 1.192043, 
            0.724252 0.860450 1.196218, 0.708303 0.890912 1.247713, 0.701262 0.890691 1.256447, 0.581356 0.799728 1.315856, 
            0.543012 0.788800 1.353455, 0.494593 0.714948 1.339425, 0.463884 0.720320 1.384003, 0.442627 0.728756 1.419693, 
            0.428159 0.729264 1.438623, 0.417549 0.711507 1.433937, 0.329643 0.638309 1.470823, 0.324760 0.606467 1.444422, 
            0.298397 0.609920 1.481505, 0.269222 0.585209 1.493320, 0.261436 0.569278 1.486910, 0.263250 0.529733 1.444097, 
            0.258699 0.523386 1.443387, 0.255266 0.514288 1.438437, 0.217164 0.458910 1.430200, 0.216098 0.443992 1.416277, 
            0.193786 0.428710 1.429015, 0.187872 0.434487 1.442458, 0.175067 0.422131 1.446096, 0.168343 0.403587 1.435659, 
            0.161191 0.394867 1.435828, 0.128617 0.325892 1.406630, 1.150246 1.246191 1.056193, 1.148480 1.241764 1.053907, 
            1.143527 1.236406 1.054721, 1.121517 1.229152 1.075298, 1.090964 1.216602 1.101322, 1.068844 1.200846 1.113330, 
            1.062993 1.188927 1.108568, 1.048099 1.172940 1.111147, 1.040991 1.164111 1.111148, 1.025314 1.150049 1.116692, 
            0.976779 1.120336 1.148019, 0.962531 1.111530 1.157129, 0.931416 1.082819 1.167315, 0.921707 1.089161 1.186166, 
            0.910520 1.081597 1.192654, 0.870035 1.032082 1.193455, 0.869501 1.024623 1.186493, 0.863773 1.012401 1.181265, 
            0.848757 0.961630 1.148369, 0.825715 0.921832 1.136927, 0.781935 0.906733 1.177171, 0.761191 0.887594 1.183964, 
            0.696979 0.870131 1.247786, 0.667248 0.838017 1.252725, 0.643988 0.807525 1.251092, 0.637906 0.813716 1.265172, 
            0.619191 0.815897 1.291221, 0.609448 0.813553 1.301217, 0.588867 0.794011 1.307390, 0.528263 0.767673 1.357531, 
            0.479878 0.711278 1.361336, 0.460697 0.732150 1.407123, 0.449307 0.733853 1.423360, 0.436631 0.729952 1.435495, 
            0.419643 0.701575 1.428046, 0.404840 0.685362 1.430277, 0.322227 0.616685 1.465057, 0.324573 0.602143 1.447178, 
            0.316200 0.596427 1.451977, 0.276824 0.588038 1.493490, 0.271323 0.575256 1.487398, 0.259599 0.560244 1.486941, 
            0.244901 0.499918 1.443854, 0.230628 0.473632 1.435093, 0.217917 0.452275 1.429393, 0.210451 0.426787 1.412787, 
            0.205383 0.430484 1.423022, 0.160696 0.364992 1.412806, 0.151026 0.353694 1.413538, 0.148587 0.342153 1.404822, 
            0.143394 0.337385 1.406545, 0.140803 0.326216 1.398402, 0.125984 0.318815 1.409678, 1.150890 1.239825 1.055801, 
            1.147579 1.239197 1.059370, 1.133511 1.229950 1.067800, 1.113588 1.217563 1.080465, 1.095640 1.217857 1.103604, 
            1.072137 1.187964 1.102893, 1.061756 1.178416 1.106324, 1.050807 1.170266 1.111908, 1.036858 1.160724 1.119884, 
            0.990531 1.134351 1.151822, 0.970081 1.105717 1.148516, 0.939019 1.085647 1.167485, 0.933528 1.090384 1.179325, 
            0.920622 1.087047 1.192328, 0.892089 1.060755 1.201706, 0.883802 1.046059 1.197200, 0.864329 1.023793 1.199173, 
            0.851223 1.012178 1.203953, 0.846642 1.005905 1.203357, 0.850785 0.943087 1.133743, 0.845700 0.938054 1.135059, 
            0.835492 0.919312 1.128852, 0.830721 0.922276 1.137958, 0.821803 0.926673 1.153811, 0.805112 0.915105 1.163201, 
            0.739152 0.866858 1.197716, 0.716412 0.870170 1.230045, 0.710681 0.875498 1.242795, 0.704276 0.864941 1.240133, 
            0.688088 0.843366 1.238633, 0.644921 0.809217 1.258585, 0.588312 0.790594 1.311543, 0.568528 0.804177 1.350631, 
            0.527315 0.756454 1.354194, 0.491338 0.713389 1.355863, 0.477093 0.713346 1.373947, 0.423939 0.712537 1.440755, 
            0.347231 0.646874 1.471109, 0.329757 0.637234 1.483471, 0.324666 0.605904 1.457860, 0.288629 0.598071 1.495692, 
            0.279517 0.576632 1.485329, 0.268070 0.525853 1.447885, 0.225243 0.455784 1.430612, 0.207737 0.419910 1.416145, 
            0.180913 0.406957 1.437011, 0.168784 0.392939 1.438086, 0.151615 0.338694 1.404373, 0.132414 0.315758 1.405313, 
            0.129242 0.306020 1.399376, 1.165061 1.252807 1.058013, 1.161867 1.243124 1.052159, 1.092903 1.211036 1.107049, 
            1.085271 1.203498 1.109039, 1.077545 1.196191 1.111386, 1.069754 1.180273 1.104996, 1.045914 1.159977 1.114543, 
            1.025033 1.141176 1.121857, 0.979263 1.113431 1.151680, 0.938756 1.090283 1.179515, 0.923504 1.083945 1.192432, 
            0.840091 0.990923 1.203295, 0.849790 0.940754 1.139567, 0.848299 0.926880 1.127254, 0.828990 0.912981 1.137589, 
            0.821268 0.923205 1.157887, 0.773796 0.890877 1.185182, 0.724289 0.863554 1.220192, 0.678521 0.835805 1.250010, 
            0.627381 0.812499 1.291213, 0.552479 0.786250 1.359640, 0.544747 0.787727 1.370990, 0.459952 0.733188 1.423029, 
            0.444546 0.718459 1.427547, 0.435855 0.722297 1.442537, 0.339912 0.642554 1.482945, 0.331673 0.636508 1.487237, 
            0.288085 0.577084 1.481836, 0.270207 0.568437 1.495729, 0.265123 0.510777 1.443139, 0.244280 0.491881 1.450308, 
            0.240396 0.475123 1.438086, 0.226688 0.456219 1.436166, 0.201102 0.413908 1.425387, 0.189274 0.407920 1.434305, 
            0.161077 0.372030 1.433423, 0.162528 0.359691 1.418940, 0.155053 0.351765 1.420333, 1.158155 1.238700 1.059298, 
            1.140130 1.212873 1.055782, 1.133575 1.220226 1.071653, 1.126650 1.219721 1.079949, 1.102461 1.209055 1.099804, 
            1.074834 1.180535 1.105747, 1.060565 1.171782 1.114939, 1.052792 1.164590 1.117464, 1.034843 1.138576 1.113658, 
            0.960814 1.101407 1.169788, 0.945735 1.085874 1.173066, 0.923137 1.080067 1.195874, 0.902191 1.070195 1.212416, 
            0.896815 1.065879 1.214836, 0.894493 1.054047 1.205671, 0.850520 0.934175 1.138847, 0.819237 0.914649 1.158655, 
            0.807482 0.908481 1.167296, 0.801831 0.904841 1.170758, 0.652962 0.814958 1.268128, 0.626611 0.809610 1.296181, 
            0.608257 0.802133 1.311877, 0.506635 0.710050 1.346874, 0.501240 0.705778 1.349363, 0.487852 0.703630 1.364199, 
            0.473849 0.729304 1.408315, 0.456743 0.727527 1.428260, 0.440080 0.715892 1.437548, 0.436827 0.715123 1.440899, 
            0.432900 0.707242 1.437825, 0.431692 0.692672 1.424438, 0.399495 0.657852 1.429744, 0.327732 0.615109 1.477282, 
            0.330347 0.599905 1.458380, 0.324467 0.588058 1.453728, 0.321264 0.587166 1.456890, 0.307581 0.585741 1.472842, 
            0.299633 0.570207 1.467045, 0.266304 0.555714 1.494612, 0.227562 0.440515 1.425916, 0.159031 0.337198 1.407299, 
            1.183964 1.258140 1.053316, 1.170471 1.238706 1.050581, 1.145545 1.221083 1.064248, 1.101692 1.206165 1.104770, 
            1.094554 1.197410 1.104885, 1.073206 1.179758 1.113971, 1.057798 1.165034 1.118496, 1.056345 1.159838 1.115022, 
            1.051601 1.153966 1.115046, 1.001916 1.127080 1.150730, 0.989486 1.113803 1.152947, 0.986544 1.103499 1.146138, 
            0.944548 1.084012 1.179618, 0.873087 1.022985 1.208043, 0.865791 1.023391 1.217743, 0.865036 1.016476 1.211621, 
            0.851019 0.928166 1.139005, 0.847179 0.920069 1.135598, 0.841599 0.916254 1.138791, 0.827481 0.915899 1.156393, 
            0.815862 0.909397 1.164517, 0.800442 0.903474 1.178072, 0.795350 0.898458 1.179413, 0.789196 0.896056 1.184785, 
            0.776323 0.883867 1.188682, 0.767122 0.871417 1.187638, 0.752732 0.862960 1.197286, 0.738597 0.862648 1.214953, 
            0.721295 0.861355 1.235645, 0.675857 0.841563 1.273191, 0.664623 0.834115 1.279858, 0.652547 0.819966 1.280733, 
            0.636985 0.814393 1.294828, 0.597925 0.787683 1.317173, 0.588669 0.784140 1.325322, 0.574163 0.793509 1.353376, 
            0.543613 0.772182 1.370407, 0.490261 0.701690 1.366093, 0.439893 0.711569 1.440304, 0.347578 0.640445 1.484925, 
            0.331858 0.626489 1.490634, 0.332727 0.598039 1.460388, 0.328324 0.582558 1.450134, 0.323295 0.577387 1.451237, 
            0.315901 0.578032 1.461307, 0.314369 0.564259 1.449149, 0.308620 0.569631 1.461967, 0.273991 0.514481 1.449544, 
            0.261621 0.501056 1.451533, 0.205451 0.411187 1.430961, 0.195472 0.400650 1.432866, 0.185739 0.398280 1.442824, 
            0.158303 0.351746 1.430073, 0.160127 0.320948 1.396206, 1.181321 1.251087 1.056402, 1.178073 1.241535 1.050751, 
            1.157786 1.230044 1.064797, 1.129206 1.212639 1.083338, 1.112474 1.209944 1.101868, 1.094034 1.193907 1.108907, 
            1.084831 1.181463 1.107872, 1.066435 1.165319 1.114745, 1.061351 1.160282 1.116054, 1.009391 1.130223 1.151385, 
            0.976553 1.096981 1.159123, 0.930674 1.078275 1.198343, 0.924858 1.075038 1.202428, 0.896591 1.056863 1.219781, 
            0.879083 1.038536 1.223289, 0.861900 1.010636 1.216577, 0.841253 0.964947 1.196052, 0.846353 0.917318 1.140779, 
            0.836220 0.907162 1.143271, 0.821768 0.907629 1.162138, 0.810072 0.910087 1.179540, 0.795297 0.893807 1.181666, 
            0.754135 0.863499 1.203001, 0.658054 0.819177 1.279864, 0.624319 0.805684 1.308972, 0.561838 0.783963 1.366229, 
            0.547311 0.775843 1.376398, 0.504175 0.706537 1.360301, 0.478669 0.725425 1.412103, 0.457384 0.716387 1.429931, 
            0.389212 0.647269 1.445883, 0.333211 0.600838 1.469587, 0.301519 0.564774 1.472975, 0.277842 0.561621 1.499874, 
            0.272341 0.548840 1.493783, 0.277167 0.528198 1.466499, 0.274420 0.517414 1.458950, 0.274775 0.507770 1.448619, 
            0.254054 0.488575 1.455326, 0.229847 0.442872 1.439319, 0.220773 0.412569 1.419827, 0.212643 0.406253 1.423702, 
            0.206430 0.403996 1.429297, 0.180243 0.389475 1.447746, 0.164007 0.359247 1.437445, 1.177930 1.245875 1.062326, 
            1.177887 1.237211 1.053507, 1.170389 1.229343 1.054989, 1.168905 1.224222 1.051632, 1.159850 1.228953 1.068000, 
            1.094498 1.187982 1.109195, 1.081993 1.174889 1.111696, 1.078202 1.175445 1.117090, 1.070882 1.167138 1.117896, 
            1.058934 1.152676 1.118287, 1.049709 1.140283 1.117332, 1.021747 1.121358 1.133529, 1.011695 1.128544 1.153680, 
            1.001094 1.119536 1.157943, 0.990831 1.100929 1.151945, 0.983236 1.093300 1.153795, 0.977251 1.090479 1.158521, 
            0.969580 1.091808 1.169643, 0.949187 1.080577 1.184090, 0.911774 1.067357 1.218157, 0.859352 1.020895 1.237274, 
            0.860899 1.008318 1.222425, 0.855862 0.924230 1.142706, 0.846665 0.911769 1.141645, 0.817569 0.913174 1.180108, 
            0.780495 0.872811 1.185943, 0.761137 0.859032 1.196461, 0.751352 0.856791 1.206618, 0.729311 0.858382 1.236294, 
            0.696620 0.842320 1.261442, 0.662049 0.822111 1.284733, 0.656856 0.817343 1.286457, 0.646956 0.824153 1.306030, 
            0.570513 0.784152 1.362331, 0.541050 0.760150 1.375238, 0.537593 0.742341 1.361396, 0.532205 0.729283 1.354878, 
            0.509576 0.706009 1.359834, 0.477643 0.723165 1.418041, 0.471444 0.720873 1.423581, 0.461895 0.709279 1.423857, 
            0.418176 0.658947 1.427936, 0.395483 0.644601 1.442118, 0.384212 0.637245 1.448926, 0.341189 0.629055 1.495284, 
            0.324374 0.565167 1.451243, 0.277687 0.548450 1.493529, 0.282174 0.528642 1.467531, 0.277028 0.514987 1.460092, 
            0.178766 0.379555 1.446413, 1.162525 1.226363 1.068891, 1.157332 1.221595 1.070615, 1.132050 1.213619 1.094616, 
            1.124478 1.205934 1.096381, 1.115203 1.202436 1.104599, 1.108134 1.193510 1.104452, 1.101854 1.191418 1.110302, 
            1.092531 1.179269 1.109721, 1.083471 1.175243 1.117126, 1.072739 1.166558 1.121887, 1.071364 1.161170 1.118118, 
            1.062837 1.155834 1.123502, 1.053823 1.142923 1.121748, 1.038396 1.119475 1.117363, 0.996927 1.107464 1.157829, 
            0.917069 1.067093 1.218096, 0.906043 1.059131 1.223971, 0.899116 1.049859 1.223289, 0.860712 1.003995 1.225180, 
            0.845698 0.970761 1.210246, 0.825483 0.906466 1.170115, 0.817383 0.908850 1.182863, 0.802580 0.892638 1.185095, 
            0.794846 0.885351 1.187474, 0.751519 0.860368 1.217017, 0.719776 0.850742 1.247549, 0.665823 0.825587 1.290438, 
            0.660042 0.822264 1.294391, 0.654348 0.827500 1.306999, 0.642134 0.813692 1.308400, 0.635395 0.803956 1.307002, 
            0.587076 0.773710 1.337507, 0.518847 0.713505 1.362663, 0.503781 0.697941 1.365892, 0.495090 0.710549 1.389866, 
            0.449177 0.709468 1.447181, 0.444228 0.704100 1.447981, 0.444197 0.686634 1.430130, 0.409553 0.657833 1.444714, 
            0.401521 0.651279 1.448222, 0.376002 0.635114 1.464138, 0.333754 0.581166 1.462641, 0.320109 0.553335 1.451499, 
            0.309522 0.561836 1.473678, 0.288610 0.551882 1.490092, 0.281228 0.508643 1.455197, 0.224688 0.419684 1.436026, 
            0.220658 0.412055 1.433341, 0.220543 0.403569 1.424796, 0.211614 0.399221 1.431705, 0.194002 0.389917 1.444585, 
            0.162653 0.335470 1.428709, 0.168049 0.313426 1.399263, 1.200343 1.251343 1.053301, 1.185471 1.244074 1.064781, 
            1.173821 1.220106 1.055055, 1.163471 1.219252 1.067351, 1.154794 1.214285 1.073305, 1.086813 1.171009 1.115484, 
            1.068581 1.154462 1.121736, 1.061400 1.145814 1.122015, 1.055062 1.135093 1.119099, 1.046353 1.121432 1.116189, 
            1.011317 1.119909 1.159213, 0.999209 1.097068 1.151225, 0.944022 1.083718 1.207775, 0.860489 1.017303 1.246044, 
            0.856531 0.913019 1.144266, 0.843450 0.901342 1.148952, 0.833479 0.908327 1.168793, 0.808012 0.892037 1.184515, 
            0.739213 0.859543 1.238779, 0.735553 0.859776 1.243673, 0.710084 0.843489 1.259401, 0.701585 0.838083 1.264679, 
            0.688956 0.842837 1.285619, 0.659355 0.827944 1.308031, 0.651360 0.821299 1.311398, 0.573064 0.777084 1.365741, 
            0.550793 0.761702 1.378325, 0.546376 0.737482 1.359138, 0.531319 0.721896 1.362334, 0.491014 0.715793 1.407371, 
            0.454573 0.708953 1.446735, 0.443806 0.691584 1.442645, 0.393482 0.631188 1.444821, 0.352229 0.627416 1.493451, 
            0.347802 0.620764 1.492271, 0.346628 0.597340 1.469773, 0.338971 0.589861 1.471855, 0.337754 0.575314 1.458505, 
            0.319922 0.549011 1.454254, 0.289730 0.535573 1.478910, 0.291768 0.521790 1.462199, 0.286671 0.516784 1.463557, 
            0.282392 0.500999 1.452834, 0.254396 0.464615 1.451192, 0.204952 0.393284 1.441048, 0.152236 0.286145 1.398390, 
            0.144947 0.286534 1.408063, 1.178264 1.213163 1.049238, 1.110381 1.187190 1.109015, 1.098122 1.182264 1.119569, 
            1.094416 1.173838 1.115654, 1.079941 1.165589 1.125624, 1.076153 1.157366 1.122021, 1.065060 1.149570 1.128152, 
            1.036671 1.096612 1.110035, 1.007977 1.105801 1.155959, 0.926820 1.068624 1.221151, 0.874622 1.030380 1.248400, 
            0.798813 0.883570 1.194495, 0.794258 0.877231 1.193798, 0.780205 0.859176 1.193189, 0.717120 0.838941 1.252737, 
            0.612076 0.781587 1.327658, 0.582443 0.766771 1.350190, 0.550917 0.747843 1.370919, 0.544735 0.727966 1.358426, 
            0.518439 0.704942 1.368305, 0.504837 0.694549 1.374969, 0.477935 0.708099 1.423079, 0.450090 0.697656 1.447815, 
            0.348578 0.605303 1.482395, 0.341718 0.587093 1.472472, 0.297395 0.547019 1.487826, 0.295598 0.516355 1.458705, 
            0.230605 0.413107 1.435656, 0.221967 0.408041 1.441459, 0.218256 0.399628 1.437563, 0.206237 0.394111 1.447208, 
            0.201408 0.388449 1.447552, 0.173644 0.342724 1.436048, 0.165292 0.293102 1.395850, 1.209129 1.246478 1.051032, 
            1.186880 1.222272 1.054551, 1.172194 1.214543 1.065323, 1.164931 1.214866 1.074895, 1.145778 1.209356 1.093624, 
            1.119019 1.187472 1.105259, 1.099350 1.183232 1.125945, 1.087899 1.185085 1.142414, 1.082706 1.180317 1.144138, 
            1.074058 1.184050 1.158967, 1.075930 1.153132 1.124916, 1.055126 1.125371 1.122955, 1.018070 1.084962 1.128719, 
            1.015195 1.083264 1.130638, 1.001501 1.090637 1.155615, 0.982152 1.085606 1.175083, 0.892244 1.043645 1.246512, 
            0.866246 1.019887 1.255258, 0.862187 0.986019 1.225735, 0.842905 0.901888 1.164099, 0.834620 0.895955 1.168564, 
            0.795034 0.870542 1.192908, 0.778938 0.857509 1.200040, 0.768574 0.847921 1.203408, 0.742621 0.859137 1.247921, 
            0.689815 0.839931 1.295444, 0.649068 0.808600 1.315202, 0.637182 0.793984 1.315356, 0.602426 0.774228 1.339347, 
            0.579483 0.760499 1.354479, 0.570715 0.764525 1.369761, 0.559001 0.749486 1.369263, 0.553685 0.736251 1.362472, 
            0.538906 0.719982 1.364614, 0.531907 0.710885 1.364203, 0.496568 0.710107 1.408374, 0.487375 0.706407 1.416282, 
            0.479867 0.698563 1.417801, 0.444666 0.662363 1.425516, 0.431272 0.651456 1.431388, 0.425724 0.656333 1.443443, 
            0.413722 0.650772 1.453019, 0.390097 0.612409 1.443789, 0.356772 0.615446 1.489305, 0.355967 0.599886 1.474391, 
            0.341298 0.583344 1.476114, 0.337709 0.557090 1.453791, 0.333675 0.549472 1.451122, 0.309959 0.546414 1.478167, 
            0.300645 0.525470 1.468566, 0.291009 0.505320 1.460190, 0.279784 0.489079 1.457839, 0.235687 0.422134 1.445382, 
            0.231692 0.414420 1.442565, 0.199449 0.379713 1.448044, 0.182003 0.343691 1.433348, 0.185183 0.327097 1.412306, 
            0.181424 0.318803 1.408594, 0.176071 0.305658 1.401943, 1.210967 1.245947 1.055098, 1.211808 1.235106 1.042924, 
            1.186142 1.219304 1.059398, 1.131407 1.196071 1.105251, 1.125992 1.191849 1.107816, 1.104805 1.182571 1.125275, 
            1.091326 1.189415 1.149436, 1.067539 1.142679 1.131836, 1.063067 1.144909 1.139810, 1.061771 1.130554 1.126755, 
            1.015008 1.078940 1.133394, 0.962065 1.077610 1.199401, 0.941872 1.074659 1.222074, 0.921374 1.054914 1.227933, 
            0.862779 0.997321 1.243503, 0.859217 0.944688 1.194128, 0.848106 0.901854 1.164394, 0.809572 0.891393 1.202713, 
            0.801940 0.883852 1.204700, 0.787616 0.857692 1.196132, 0.756810 0.845765 1.223116, 0.689363 0.836259 1.299205, 
            0.652789 0.812206 1.321108, 0.575824 0.755948 1.361422, 0.526882 0.700923 1.367340, 0.515714 0.693310 1.373753, 
            0.508498 0.693519 1.383149, 0.466386 0.700629 1.444019, 0.433724 0.649414 1.433124, 0.430121 0.649505 1.437802, 
            0.408877 0.640366 1.455473, 0.406798 0.627938 1.445389, 0.397989 0.614526 1.442862, 0.379083 0.617178 1.469636, 
            0.371723 0.600199 1.461611, 0.355780 0.595562 1.477147, 0.332802 0.546837 1.456481, 0.319628 0.535388 1.461517, 
            0.312170 0.527423 1.462850, 0.303141 0.514549 1.461153, 0.254972 0.440080 1.446172, 0.243945 0.423350 1.443067, 
            0.236353 0.415715 1.444908, 0.203586 0.382295 1.452372, 0.190289 0.327296 1.412960, 0.164985 0.284291 1.401111, 
            1.202622 1.226607 1.052854, 1.176575 1.211742 1.070773, 1.144204 1.203663 1.103690, 1.132441 1.188744 1.103378, 
            1.127636 1.183024 1.103633, 1.098688 1.184066 1.141536, 1.088921 1.190548 1.160603, 1.074616 1.146800 1.133998, 
            1.061437 1.144135 1.148038, 1.009327 1.088131 1.156984, 0.988689 1.086273 1.181343, 0.947966 1.081198 1.227965, 
            0.924444 1.060121 1.236306, 0.912042 1.046775 1.238419, 0.862831 0.913474 1.164506, 0.860962 0.909301 1.162609, 
            0.852474 0.903869 1.167846, 0.823376 0.887737 1.188349, 0.764854 0.847507 1.221612, 0.755202 0.844938 1.231263, 
            0.734402 0.852247 1.265216, 0.721788 0.830651 1.259148, 0.716751 0.834271 1.269264, 0.636839 0.785264 1.320756, 
            0.611659 0.777035 1.344368, 0.556551 0.737178 1.373668, 0.539608 0.708689 1.366048, 0.475011 0.700944 1.440314, 
            0.457108 0.692359 1.454302, 0.452177 0.686945 1.455031, 0.442162 0.650186 1.430124, 0.431044 0.651223 1.445335, 
            0.401605 0.618390 1.449166, 0.386299 0.603415 1.453304, 0.383333 0.601940 1.455567, 0.341769 0.572619 1.478425, 
            0.339240 0.552529 1.461066, 0.287517 0.495573 1.468545, 0.267975 0.447165 1.443830, 0.264937 0.445867 1.446366, 
            0.248193 0.425660 1.446975, 0.241700 0.415320 1.444646, 0.198870 0.345259 1.427387, 0.165619 0.277948 1.400754, 
            0.152905 0.282913 1.422019, 1.221821 1.235994 1.044987, 1.180496 1.206087 1.066940, 1.177899 1.203703 1.067802, 
            1.145460 1.195791 1.100977, 1.122682 1.172884 1.106499, 1.095866 1.194994 1.163267, 1.088735 1.186224 1.163359, 
            1.073206 1.171799 1.168344, 1.061126 1.105035 1.115333, 1.049698 1.089290 1.113748, 1.032610 1.078702 1.124648, 
            1.022538 1.077165 1.135890, 0.982774 1.078499 1.187855, 0.959408 1.074583 1.213576, 0.946087 1.081037 1.237137, 
            0.944359 1.076518 1.234708, 0.938713 1.072863 1.238149, 0.921393 1.054073 1.240943, 0.919645 1.049603 1.238589, 
            0.868841 1.007929 1.260551, 0.871837 0.983017 1.231222, 0.849943 0.896542 1.170510, 0.785317 0.845013 1.199966, 
            0.773368 0.839322 1.209343, 0.742660 0.853464 1.262903, 0.722152 0.824974 1.259817, 0.706846 0.836312 1.290907, 
            0.687045 0.823625 1.303109, 0.683820 0.822787 1.306354, 0.641943 0.794236 1.330398, 0.606713 0.766879 1.347208, 
            0.576813 0.752719 1.370751, 0.513318 0.689639 1.386937, 0.504416 0.702766 1.411710, 0.487400 0.691999 1.422334, 
            0.444222 0.649108 1.433347, 0.417019 0.637086 1.455648, 0.404910 0.614247 1.447664, 0.399473 0.610080 1.450314, 
            0.382569 0.599037 1.460513, 0.375715 0.589585 1.459554, 0.349584 0.592468 1.495759, 0.320420 0.523876 1.462613, 
            0.277442 0.462951 1.454899, 0.225451 0.397883 1.454411, 1.219282 1.228686 1.047679, 1.211340 1.221910 1.050845, 
            1.188179 1.208716 1.066803, 1.173451 1.201091 1.077734, 1.139652 1.187753 1.107081, 1.082359 1.179584 1.171619, 
            1.076583 1.141168 1.139621, 0.883699 1.019223 1.260160, 0.871244 0.997234 1.253486, 0.868979 0.958951 1.217157, 
            0.862379 0.905021 1.170317, 0.855751 0.895012 1.168499, 0.845343 0.894303 1.181017, 0.800567 0.864112 1.207069, 
            0.791828 0.850527 1.204277, 0.772717 0.844912 1.222843, 0.669752 0.817528 1.325816, 0.611198 0.768605 1.350216, 
            0.602886 0.762738 1.354783, 0.571438 0.743618 1.375217, 0.554712 0.714596 1.366775, 0.539149 0.700253 1.371887, 
            0.525323 0.690409 1.379397, 0.513465 0.684495 1.388428, 0.503786 0.699534 1.416150, 0.470215 0.694405 1.453614, 
            0.465463 0.688553 1.453667, 0.455434 0.669370 1.446780, 0.439362 0.638737 1.435856, 0.419597 0.625962 1.447922, 
            0.414281 0.621496 1.450111, 0.395273 0.606859 1.459307, 0.387868 0.598761 1.460435, 0.381004 0.589333 1.459513, 
            0.349562 0.552655 1.461955, 0.342310 0.544183 1.462505, 0.330109 0.530342 1.463855, 0.294801 0.494403 1.471971, 
            0.291369 0.476534 1.458038, 0.267677 0.438333 1.449057, 0.263443 0.431207 1.447146, 0.255609 0.424165 1.449901, 
            0.252278 0.423590 1.453552, 0.205970 0.362083 1.449479, 0.212852 0.336384 1.414399, 0.209317 0.327538 1.409837, 
            0.189440 0.306267 1.413343, 0.185214 0.290350 1.402418, 1.224289 1.229130 1.048711, 1.217680 1.227844 1.055803, 
            1.205108 1.214915 1.058558, 1.189292 1.209967 1.073616, 1.185316 1.202207 1.070728, 1.102689 1.194959 1.168444, 
            1.070179 1.143366 1.156968, 1.040869 1.083903 1.133360, 1.016318 1.082899 1.163572, 0.998480 1.082924 1.186297, 
            0.966681 1.073439 1.217045, 0.959853 1.081464 1.233954, 0.874613 1.001706 1.260726, 0.875122 0.982914 1.240832, 
            0.865436 0.936574 1.205693, 0.768012 0.842932 1.233749, 0.764491 0.842823 1.238119, 0.754011 0.833520 1.241926, 
            0.729569 0.823478 1.262743, 0.699506 0.827262 1.304873, 0.680468 0.821467 1.323162, 0.661730 0.806164 1.331332, 
            0.656008 0.802698 1.335062, 0.639469 0.773216 1.325912, 0.616582 0.768120 1.349816, 0.569548 0.734713 1.375447, 
            0.480409 0.699630 1.452941, 0.453646 0.651444 1.437642, 0.449670 0.643684 1.434754, 0.431629 0.635436 1.449262, 
            0.408241 0.631571 1.475064, 0.409575 0.610750 1.452042, 0.379489 0.588279 1.467309, 0.374440 0.591926 1.477468, 
            0.349689 0.582645 1.499458, 0.340447 0.535214 1.462637, 0.276801 0.446190 1.452442, 0.254303 0.422596 1.456904, 
            0.251584 0.411743 1.449248, 0.243779 0.404629 1.451893, 0.217897 0.327963 1.406302, 0.201050 0.316780 1.416285, 
            0.193811 0.299504 1.407803, 0.177801 0.277491 1.405627, 0.161689 0.282041 1.430790, 1.228272 1.232090 1.053621, 
            1.225283 1.230673 1.055974, 1.210115 1.215359 1.059590, 1.205041 1.219070 1.069847, 1.185714 1.205214 1.080248, 
            1.183617 1.201602 1.079216, 1.158948 1.192120 1.100896, 1.129530 1.185547 1.131597, 1.108975 1.192254 1.164622, 
            1.094393 1.184270 1.175000, 1.082125 1.170593 1.176602, 1.079529 1.168209 1.177464, 1.077519 1.146840 1.158134, 
            1.068660 1.133550 1.155794, 1.031939 1.074775 1.142321, 0.965480 1.080381 1.232631, 0.937924 1.060458 1.247289, 
            0.930191 1.053167 1.249661, 0.928598 1.048314 1.246718, 0.921253 1.040069 1.247619, 0.916402 1.034460 1.248047, 
            0.911673 1.037323 1.256996, 0.876426 1.001235 1.264884, 0.878251 0.961662 1.222029, 0.862261 0.913288 1.192830, 
            0.865036 0.897691 1.173323, 0.848244 0.886372 1.183096, 0.819533 0.878060 1.211117, 0.814390 0.873169 1.212652, 
            0.798950 0.840984 1.199334, 0.791175 0.833796 1.201865, 0.771720 0.837800 1.230722, 0.767287 0.839933 1.238548, 
            0.764106 0.838988 1.241627, 0.748891 0.841332 1.263389, 0.733415 0.826776 1.268173, 0.730819 0.824392 1.269035, 
            0.729843 0.818021 1.263752, 0.719899 0.833711 1.292476, 0.713743 0.831313 1.297852, 0.701290 0.826860 1.309137, 
            0.653833 0.794496 1.336377, 0.601282 0.757120 1.364965, 0.594363 0.747826 1.364249, 0.581597 0.744146 1.376725, 
            0.560786 0.716402 1.374790, 0.555578 0.702899 1.367586, 0.490944 0.686475 1.433009, 0.475663 0.688981 1.455020, 
            0.464952 0.671474 1.450718, 0.444339 0.634472 1.439049, 0.425156 0.646577 1.475857, 0.426966 0.633353 1.460010, 
            0.389600 0.593706 1.466949, 0.383228 0.583070 1.464163, 0.356221 0.588107 1.503688, 0.315996 0.502867 1.467566, 
            0.311846 0.495534 1.465336, 0.303666 0.489344 1.469404, 0.276963 0.423469 1.435912, 0.271189 0.411359 1.430855, 
            0.265427 0.407992 1.434739, 0.228436 0.384964 1.458222, 0.219813 0.371093 1.454987, 0.201277 0.302668 1.408490, 
            0.173097 0.284278 1.425512, 1.156945 1.183494 1.101557, 1.121564 1.191588 1.154868, 1.116245 1.187131 1.157072, 
            1.105895 1.186279 1.169370, 1.087902 1.169143 1.174714, 1.085514 1.166246 1.174785, 1.083290 1.162947 1.174236, 
            1.064515 1.095111 1.128646, 0.962075 1.075205 1.238610, 0.955076 1.074879 1.247181, 0.941408 1.064646 1.254093, 
            0.919276 1.040151 1.257166, 0.907665 1.024858 1.256276, 0.891992 1.010786 1.261807, 0.883646 1.005004 1.266505, 
            0.882782 0.972046 1.233847, 0.862443 0.890517 1.176222, 0.827420 0.871420 1.201229, 0.784322 0.837101 1.220917, 
            0.769112 0.839432 1.242659, 0.758831 0.829640 1.245714, 0.714532 0.833360 1.305892, 0.700265 0.833372 1.324060, 
            0.672878 0.813032 1.338076, 0.660407 0.808626 1.349433, 0.644065 0.769887 1.330548, 0.507133 0.694496 1.427572, 
            0.458616 0.655965 1.449843, 0.449345 0.634917 1.440082, 0.425966 0.666113 1.501784, 0.425456 0.649827 1.485753, 
            0.427098 0.637016 1.470540, 0.406813 0.625521 1.484579, 0.407980 0.605107 1.462186, 0.399611 0.599382 1.466970, 
            0.380073 0.577277 1.469192, 0.373311 0.585139 1.485848, 0.356779 0.581951 1.503619, 0.360414 0.555468 1.471870, 
            0.291420 0.453290 1.455007, 0.280246 0.428152 1.443479, 0.226701 0.323053 1.403964, 0.195620 0.285488 1.405038, 
            0.182966 0.272762 1.408105, 1.219481 1.217836 1.064103, 1.206221 1.206602 1.069470, 1.153659 1.178021 1.107079, 
            1.089561 1.169050 1.179454, 1.083789 1.139393 1.156422, 1.079803 1.131659 1.153574, 1.063611 1.101321 1.143104, 
            1.065245 1.088532 1.127925, 1.044452 1.078284 1.143888, 1.022912 1.087417 1.180651, 0.976655 1.069639 1.221302, 
            0.913481 1.032082 1.263223, 0.908454 1.018136 1.255335, 0.880036 0.991562 1.264278, 0.868493 0.897165 1.182281, 
            0.824696 0.864567 1.204622, 0.806708 0.847418 1.209947, 0.778209 0.829815 1.228182, 0.760180 0.830310 1.251630, 
            0.744119 0.825964 1.267617, 0.740756 0.825466 1.271385, 0.732118 0.829172 1.286173, 0.711379 0.827563 1.310915, 
            0.649778 0.777363 1.337883, 0.608076 0.765926 1.379234, 0.603472 0.759709 1.378724, 0.603967 0.749721 1.367864, 
            0.578889 0.732471 1.382107, 0.489194 0.681215 1.443744, 0.471540 0.672016 1.456786, 0.455212 0.642014 1.446833, 
            0.426165 0.704696 1.547997, 0.417352 0.708834 1.563451, 0.409633 0.710279 1.574752, 0.431604 0.638692 1.473471, 
            0.406936 0.620436 1.486162, 0.380639 0.571102 1.469094, 0.373693 0.579418 1.486450, 0.337526 0.519280 1.470875, 
            0.323046 0.493504 1.462900, 0.297014 0.452288 1.453810, 0.295011 0.439675 1.443439, 0.274605 0.402163 1.430984, 
            0.266733 0.395214 1.433883, 0.241045 0.388236 1.459423, 0.236866 0.337120 1.412385, 0.231638 0.332439 1.414244, 
            0.242429 0.297124 1.364341, 0.239871 0.294646 1.365057, 0.199314 0.289161 1.411048, 0.167709 0.279197 1.441059, 
            0.156304 0.263397 1.439388, 1.236564 1.232429 1.064260, 1.232540 1.224785 1.061549, 1.227095 1.220639 1.064233, 
            1.200719 1.197811 1.074414, 1.174461 1.183465 1.093132, 1.120325 1.185071 1.163665, 1.107332 1.181949 1.177000, 
            1.098626 1.168281 1.174078, 1.084710 1.158659 1.181932, 1.082407 1.138011 1.163713, 1.063760 1.096172 1.144587, 
            1.065066 1.084188 1.130651, 0.980503 1.064162 1.217744, 0.973095 1.073614 1.236852, 0.938404 1.053701 1.260600, 
            0.894580 1.003626 1.265074, 0.884211 0.994051 1.268462, 0.885144 0.956673 1.228991, 0.871487 0.893786 1.181956, 
            0.869198 0.890647 1.181654, 0.854862 0.882059 1.191101, 0.817680 0.850731 1.206326, 0.808492 0.838248 1.205232, 
            0.775928 0.830643 1.238879, 0.768843 0.830529 1.247778, 0.743932 0.821641 1.270373, 0.702834 0.835028 1.336382, 
            0.694806 0.828464 1.339873, 0.683929 0.811365 1.336200, 0.657303 0.780382 1.338347, 0.605190 0.759472 1.383244, 
            0.530675 0.679644 1.396297, 0.471776 0.666654 1.457941, 0.424341 0.713170 1.565945, 0.409057 0.698144 1.570003, 
            0.430597 0.636386 1.479338, 0.405832 0.609597 1.483413, 0.402962 0.599116 1.476329, 0.387188 0.576523 1.473260, 
            0.371862 0.561597 1.477473, 0.361079 0.535498 1.464464, 0.321930 0.482694 1.460195, 0.304262 0.447219 1.446342, 
            0.300724 0.438380 1.441791, 0.286340 0.421137 1.442433, 0.283379 0.410881 1.435696, 0.256216 0.389990 1.448863, 
            0.248406 0.382888 1.451527, 0.234828 0.363664 1.449114, 0.241873 0.337564 1.413417, 0.234532 0.329309 1.414302, 
            0.244820 0.295230 1.366305, 0.242293 0.292675 1.366904, 0.229418 0.315576 1.406744, 0.220873 0.310283 1.412196, 
            0.176302 0.279590 1.437474, 0.159296 0.268796 1.448057, 1.236322 1.219471 1.058242, 1.084311 1.128546 1.158543, 
            1.077936 1.117915 1.155767, 1.042690 1.090596 1.172635, 1.037497 1.085828 1.174359, 1.031514 1.091774 1.188062, 
            0.980334 1.059795 1.220433, 0.971169 1.073569 1.246204, 0.964542 1.072330 1.253367, 0.934465 1.049836 1.268600, 
            0.930491 1.042069 1.265702, 0.910714 1.011782 1.259847, 0.905772 1.006396 1.260617, 0.899292 1.004795 1.267223, 
            0.886038 0.967232 1.245616, 0.837028 0.868521 1.206875, 0.813889 0.837730 1.204780, 0.809233 0.840412 1.213453, 
            0.800298 0.827308 1.211399, 0.754248 0.826566 1.269238, 0.716148 0.832579 1.323879, 0.656044 0.796240 1.363139, 
            0.601687 0.736993 1.371624, 0.583740 0.719744 1.376793, 0.511552 0.686818 1.434926, 0.476360 0.668137 1.460574, 
            0.471167 0.663369 1.462297, 0.470311 0.656705 1.456562, 0.463520 0.647097 1.455362, 0.460476 0.645814 1.457922, 
            0.415633 0.712268 1.583050, 0.406568 0.690713 1.572506, 0.426558 0.632769 1.487721, 0.401953 0.605586 1.491187, 
            0.311901 0.458728 1.455358, 0.305632 0.439065 1.443194, 0.298597 0.430058 1.442920, 0.295606 0.428645 1.445279, 
            0.286154 0.416813 1.445188, 0.282355 0.399845 1.432643, 0.242431 0.366492 1.449284, 0.239956 0.328724 1.413748, 
            0.245463 0.306408 1.383883, 0.247200 0.293365 1.368314, 0.242209 0.288101 1.369274, 0.229231 0.311252 1.409500, 
            0.214363 0.295202 1.411979, 0.209700 0.289132 1.411697, 0.211835 0.266337 1.385632, 0.203801 0.277329 1.407114, 
            0.149954 0.260683 1.458583, 0.140117 0.241025 1.450966, 0.134925 0.236257 1.452689, 1.206679 1.199899 1.082864, 
            1.206150 1.192428 1.075883, 1.105419 1.168318 1.179367, 1.103892 1.163305 1.176176, 1.094285 1.151853 1.176672, 
            1.084307 1.132544 1.169591, 1.060188 1.086625 1.153249, 1.030895 1.088513 1.192457, 1.024108 1.078898 1.191246, 
            0.987076 1.064741 1.223867, 0.983967 1.063617 1.226673, 0.958796 1.064139 1.259237, 0.931361 1.043918 1.273435, 
            0.891693 0.992393 1.271139, 0.880036 0.907048 1.198557, 0.880281 0.897674 1.188644, 0.875579 0.891699 1.188508, 
            0.868190 0.883562 1.189575, 0.860025 0.877335 1.193587, 0.842584 0.867611 1.205820, 0.819903 0.844467 1.210976, 
            0.766540 0.817858 1.251625, 0.761680 0.812271 1.252086, 0.730576 0.836160 1.316135, 0.676089 0.803546 1.352063, 
            0.668292 0.796412 1.354678, 0.663482 0.799473 1.363933, 0.659504 0.774175 1.343084, 0.647842 0.767779 1.351373, 
            0.636696 0.768883 1.366686, 0.625551 0.761216 1.373015, 0.590116 0.725590 1.381616, 0.576651 0.706087 1.378773, 
            0.574379 0.694136 1.369423, 0.497339 0.673144 1.445955, 0.487584 0.670828 1.455995, 0.481788 0.667543 1.460005, 
            0.461049 0.709788 1.529665, 0.455691 0.705428 1.532018, 0.453463 0.702136 1.531481, 0.470362 0.651796 1.458416, 
            0.466378 0.644055 1.455557, 0.463781 0.641671 1.456419, 0.434285 0.705458 1.559287, 0.412574 0.706240 1.587714, 
            0.406382 0.686389 1.575262, 0.401301 0.584866 1.477742, 0.396839 0.578300 1.476695, 0.392328 0.571855 1.475834, 
            0.391694 0.564645 1.469255, 0.330931 0.477301 1.457113, 0.324878 0.465879 1.453116, 0.296161 0.422498 1.445224, 
            0.289153 0.422195 1.453832, 0.287405 0.408954 1.442494, 0.282507 0.394690 1.434117, 0.255952 0.381072 1.453959, 
            0.246196 0.334905 1.419087, 0.253428 0.299574 1.373696, 0.239436 0.281367 1.372852, 0.229638 0.296700 1.401025, 
            0.219157 0.287398 1.404834, 0.216914 0.266602 1.386388, 0.208873 0.268841 1.398914, 0.172285 0.271134 1.447819, 
            0.151915 0.268618 1.471162, 0.146668 0.263982 1.473091, 1.249611 1.229842 1.065850, 1.235956 1.210805 1.063727, 
            1.235025 1.204325 1.058274, 1.138167 1.170688 1.147072, 1.110316 1.160261 1.171832, 1.097809 1.155942 1.183322, 
            1.079682 1.112827 1.162228, 1.081093 1.100583 1.147891, 1.070901 1.090572 1.150606, 1.059051 1.093409 1.168592, 
            1.046942 1.088111 1.178573, 1.041552 1.092600 1.190029, 1.031173 1.083047 1.193452, 1.029027 1.079555 1.192607, 
            1.025539 1.079366 1.196852, 1.015835 1.076924 1.206698, 0.974644 1.072998 1.255092, 0.953719 1.054303 1.262570, 
            0.896032 0.950624 1.229782, 0.876374 0.902502 1.205508, 0.826286 0.850296 1.215771, 0.799172 0.829285 1.228753, 
            0.774536 0.819719 1.250304, 0.751696 0.814506 1.274028, 0.685036 0.803067 1.347135, 0.679514 0.799109 1.350107, 
            0.675894 0.799241 1.354848, 0.661189 0.782789 1.356710, 0.624470 0.759093 1.379164, 0.611267 0.738945 1.375327, 
            0.600311 0.730813 1.380939, 0.567189 0.689498 1.380770, 0.520660 0.681163 1.431440, 0.465644 0.720015 1.541240, 
            0.455934 0.717587 1.551109, 0.450848 0.695014 1.534460, 0.448252 0.692630 1.535322, 0.429515 0.712409 1.579424, 
            0.407305 0.688105 1.582792, 0.407258 0.679451 1.573989, 0.424086 0.629284 1.501191, 0.403618 0.574384 1.471004, 
            0.379563 0.545847 1.472385, 0.354244 0.511649 1.469575, 0.333487 0.483774 1.467437, 0.305688 0.429363 1.447081, 
            0.283749 0.413164 1.458405, 0.265298 0.449780 1.519389, 0.274009 0.384497 1.441437, 0.251202 0.335350 1.420119, 
            0.262086 0.299807 1.369865, 0.233091 0.283422 1.389978, 0.217171 0.261189 1.387464, 0.179276 0.266697 1.441326, 
            0.166596 0.262806 1.453476, 0.162432 0.264277 1.460282, 1.226801 1.193460 1.064558, 1.210786 1.197772 1.089354, 
            1.196038 1.181426 1.091377, 1.126098 1.169282 1.167935, 1.117918 1.163090 1.172002, 1.096276 1.146161 1.182202, 
            1.079495 1.108503 1.164984, 1.081027 1.095964 1.150192, 1.073444 1.079534 1.143012, 1.070848 1.077149 1.143874, 
            1.047539 1.090633 1.187344, 1.030545 1.079810 1.197884, 0.993254 1.057521 1.222506, 0.968974 1.064621 1.260673, 
            0.914470 1.005738 1.269718, 0.908751 0.984721 1.255469, 0.870360 0.886201 1.203411, 0.852561 0.868588 1.208019, 
            0.836724 0.854921 1.214175, 0.814696 0.847711 1.234819, 0.807926 0.846822 1.242524, 0.759623 0.798995 1.255001, 
            0.738744 0.832815 1.316209, 0.726087 0.828867 1.328272, 0.702160 0.826327 1.356117, 0.616858 0.746723 1.383127, 
            0.586613 0.707101 1.381030, 0.581171 0.694174 1.374715, 0.513838 0.675619 1.441390, 0.494081 0.671593 1.462405, 
            0.452701 0.711986 1.556434, 0.450161 0.691923 1.539117, 0.441991 0.703249 1.561113, 0.425015 0.709925 1.589553, 
            0.412432 0.697024 1.592351, 0.408962 0.679246 1.578557, 0.405166 0.600876 1.503116, 0.403553 0.587304 1.491268, 
            0.406412 0.571498 1.471440, 0.401949 0.564935 1.470397, 0.338548 0.475311 1.459276, 0.318255 0.437521 1.446393, 
            0.270304 0.450225 1.520421, 0.255148 0.443652 1.532974, 0.258816 0.364463 1.447197, 0.267092 0.300251 1.370897, 
            0.252801 0.282781 1.371188, 0.249599 0.281886 1.374346, 0.242077 0.274076 1.375918, 0.157163 0.263686 1.473328, 
            0.141873 0.222359 1.450455, 1.249735 1.219972 1.069477, 1.233381 1.207576 1.077590, 1.200922 1.190942 1.101857, 
            1.201044 1.181870 1.092409, 1.126178 1.164302 1.169681, 1.115136 1.156382 1.175620, 1.108366 1.155492 1.183322, 
            1.094941 1.127121 1.171347, 1.089102 1.115171 1.166537, 1.074203 1.107967 1.178117, 1.078451 1.079978 1.144044, 
            1.063871 1.089530 1.172380, 1.043776 1.086336 1.194679, 1.012395 1.067050 1.214858, 0.983283 1.059724 1.244398, 
            0.978119 1.063657 1.254998, 0.966728 1.056593 1.262256, 0.954434 1.051752 1.272943, 0.938700 1.037831 1.278705, 
            0.931561 1.029080 1.278827, 0.909508 0.986849 1.263633, 0.869516 0.874723 1.199676, 0.864463 0.869612 1.200871, 
            0.842592 0.853245 1.211937, 0.816174 0.848063 1.240246, 0.765518 0.797254 1.252663, 0.758908 0.804743 1.268745, 
            0.714537 0.834952 1.356148, 0.699330 0.810964 1.350928, 0.664752 0.764460 1.347298, 0.639428 0.765358 1.380441, 
            0.630041 0.753365 1.380102, 0.607733 0.738074 1.392826, 0.534626 0.672324 1.418509, 0.524331 0.671337 1.430599, 
            0.498927 0.672431 1.464045, 0.475642 0.720939 1.543359, 0.462413 0.718398 1.557591, 0.427952 0.627751 1.508597, 
            0.425607 0.624750 1.508507, 0.422751 0.623002 1.510350, 0.393313 0.555084 1.478244, 0.371303 0.521517 1.471870, 
            0.351949 0.490189 1.464410, 0.334029 0.455332 1.451510, 0.316151 0.429145 1.447439, 0.292173 0.417959 1.466492, 
            0.275170 0.451016 1.521987, 0.256779 0.347150 1.439004, 0.265405 0.290848 1.370360, 0.229896 0.264175 1.388225, 
            0.218396 0.257381 1.395900, 0.215900 0.245979 1.387397, 0.180214 0.263595 1.450849, 0.174024 0.261279 1.456354, 
            0.166462 0.253570 1.458082, 0.154197 0.257427 1.477638, 0.152041 0.236419 1.458865, 1.257542 1.222297 1.068872, 
            1.248323 1.218662 1.076879, 1.200735 1.186618 1.104613, 1.181974 1.153831 1.094904, 1.176513 1.149724 1.097647, 
            1.125335 1.161594 1.174928, 1.108598 1.150140 1.184493, 1.103234 1.137023 1.177884, 1.095952 1.128623 1.178546, 
            1.088534 1.111787 1.170741, 1.070584 1.094544 1.175921, 0.991337 1.061443 1.242857, 0.963523 1.050924 1.267477, 
            0.951191 1.046176 1.278305, 0.931151 1.025305 1.282428, 0.922446 1.011634 1.279502, 0.922386 1.003012 1.270748, 
            0.917110 0.989677 1.263803, 0.907628 0.960377 1.245857, 0.908754 0.948835 1.232603, 0.886902 0.906111 1.216650, 
            0.880425 0.904501 1.223242, 0.866873 0.867672 1.202765, 0.862851 0.868795 1.209033, 0.852429 0.859347 1.212618, 
            0.812560 0.843400 1.247017, 0.770090 0.798767 1.255344, 0.753164 0.805318 1.283591, 0.733037 0.828517 1.332964, 
            0.709054 0.826116 1.361022, 0.676292 0.783914 1.359486, 0.675552 0.768193 1.344325, 0.659393 0.764089 1.360684, 
            0.617734 0.743774 1.392886, 0.593585 0.697927 1.376657, 0.478711 0.726148 1.551736, 0.472888 0.722931 1.555852, 
            0.453986 0.699261 1.555660, 0.441963 0.702525 1.574302, 0.436247 0.707813 1.586992, 0.421960 0.699104 1.596251, 
            0.413457 0.684938 1.592562, 0.372972 0.521402 1.476576, 0.330431 0.441860 1.449238, 0.300842 0.418166 1.462621, 
            0.286579 0.435709 1.498738, 0.274379 0.448178 1.527033, 0.274330 0.369361 1.446367, 0.269674 0.363272 1.446055, 
            0.264968 0.357306 1.445933, 0.262780 0.283751 1.373378, 0.178455 0.254368 1.450585, 0.153855 0.227173 1.454033, 
            1.255268 1.223108 1.079542, 1.253596 1.218450 1.076900, 1.229678 1.198350 1.086748, 1.195874 1.167482 1.098146, 
            1.180879 1.151743 1.101107, 1.148174 1.162026 1.153256, 1.132102 1.157706 1.169281, 1.129506 1.155322 1.170143, 
            1.124443 1.159004 1.180356, 1.096413 1.122705 1.178845, 1.090939 1.118630 1.181638, 1.075220 1.104671 1.187342, 
            1.055330 1.083432 1.190897, 0.999149 1.054985 1.233249, 0.977528 1.055544 1.261334, 0.966659 1.047197 1.266615, 
            0.942886 1.035510 1.284896, 0.920418 0.994301 1.271277, 0.918512 0.981446 1.260536, 0.916590 0.968633 1.249858, 
            0.913959 0.948793 1.232885, 0.896644 0.921219 1.226675, 0.874049 0.871550 1.204552, 0.853993 0.850717 1.208735, 
            0.843077 0.851257 1.223179, 0.835716 0.851823 1.233125, 0.812307 0.830468 1.241039, 0.806101 0.819423 1.237624, 
            0.796759 0.816091 1.246099, 0.768498 0.789130 1.254445, 0.716552 0.829203 1.361591, 0.689523 0.790439 1.356281, 
            0.664285 0.756044 1.353166, 0.636919 0.753194 1.385069, 0.631100 0.749967 1.389169, 0.605354 0.708048 1.378994, 
            0.591194 0.690257 1.378790, 0.575088 0.686021 1.394946, 0.511034 0.668170 1.458170, 0.461906 0.710080 1.563611, 
            0.455433 0.699690 1.561205, 0.450383 0.703343 1.571373, 0.429607 0.701823 1.596254, 0.427553 0.619167 1.514206, 
            0.416605 0.567162 1.474872, 0.398818 0.549519 1.479433, 0.397957 0.542866 1.473715, 0.381584 0.530516 1.481899, 
            0.363373 0.496378 1.470107, 0.272439 0.448168 1.536439, 0.257810 0.431528 1.538012, 0.279336 0.369805 1.447399, 
            0.278211 0.355032 1.433700, 0.266841 0.356689 1.449865, 0.218107 0.248527 1.401094, 1.195851 1.153985 1.091299, 
            1.136772 1.158979 1.171591, 1.119298 1.149338 1.183951, 1.100907 1.124411 1.181823, 1.037399 1.070132 1.207038, 
            1.011632 1.054579 1.223897, 0.927130 1.008089 1.283806, 0.932561 0.959646 1.227277, 0.926429 0.965959 1.241547, 
            0.924327 0.953588 1.231550, 0.865806 0.860731 1.210908, 0.858954 0.851274 1.209940, 0.856958 0.847413 1.208526, 
            0.821634 0.837828 1.243658, 0.771297 0.795004 1.263848, 0.760590 0.795030 1.277499, 0.719410 0.826160 1.361785, 
            0.661875 0.757191 1.364355, 0.653805 0.759499 1.376988, 0.644086 0.757094 1.386892, 0.642630 0.751904 1.383428, 
            0.637438 0.747136 1.385152, 0.630002 0.747884 1.395380, 0.620847 0.735323 1.394165, 0.588174 0.684132 1.383308, 
            0.474882 0.717233 1.561373, 0.444490 0.695515 1.577802, 0.427640 0.693109 1.596779, 0.416118 0.668827 1.586569, 
            0.432560 0.619611 1.515238, 0.432245 0.611615 1.507449, 0.427192 0.606502 1.508640, 0.416428 0.589126 1.504540, 
            0.406421 0.552347 1.479604, 0.374647 0.507716 1.474321, 0.355275 0.467660 1.457944, 0.340571 0.451206 1.459802, 
            0.339925 0.444025 1.453269, 0.329637 0.434247 1.456345, 0.328186 0.429045 1.452863, 0.294471 0.433043 1.499860, 
            0.285892 0.436605 1.514426, 0.264098 0.437590 1.543165, 0.260041 0.430029 1.540584, 0.281303 0.360185 1.441991, 
            0.278836 0.348711 1.433377, 0.257298 0.349068 1.461150, 0.243345 0.260599 1.388290, 0.239633 0.260960 1.393385, 
            0.220989 0.245427 1.401198, 0.208880 0.231358 1.402196, 0.169165 0.250114 1.471943, 0.148970 0.203312 1.449704, 
            1.257334 1.217233 1.084791, 1.232067 1.191678 1.090768, 1.209033 1.186942 1.115228, 1.202970 1.158004 1.093304, 
            1.192895 1.147702 1.095571, 1.158340 1.162537 1.154737, 1.144937 1.160423 1.169627, 1.097869 1.118330 1.186406, 
            1.093469 1.120382 1.194106, 1.086985 1.110019 1.191743, 1.062308 1.083016 1.195487, 1.050946 1.075879 1.202634, 
            1.035005 1.062467 1.209181, 1.023322 1.056123 1.217549, 1.012905 1.055435 1.230101, 0.997574 1.058065 1.252304, 
            0.984085 1.056164 1.267520, 0.962471 1.039163 1.277610, 0.934649 1.028666 1.302262, 0.940608 0.961382 1.225763, 
            0.937955 0.959138 1.226841, 0.932449 0.955141 1.229753, 0.915524 0.935377 1.231047, 0.909330 0.933072 1.236567, 
            0.897146 0.910419 1.228869, 0.884477 0.897729 1.231993, 0.879923 0.891388 1.231291, 0.870356 0.862297 1.213670, 
            0.853158 0.843208 1.216002, 0.847801 0.838843 1.218347, 0.818656 0.831598 1.248013, 0.805964 0.818965 1.251223, 
            0.736122 0.815351 1.336395, 0.730691 0.811171 1.339025, 0.688097 0.766842 1.347820, 0.675178 0.754767 1.351892, 
            0.672679 0.743372 1.343401, 0.666899 0.740047 1.347349, 0.658434 0.752100 1.370466, 0.650099 0.755063 1.384107, 
            0.625853 0.735767 1.395197, 0.617052 0.713563 1.383653, 0.598131 0.689939 1.383532, 0.559526 0.670881 1.413136, 
            0.549528 0.669163 1.424098, 0.535941 0.676274 1.448672, 0.518548 0.666433 1.460723, 0.480649 0.724576 1.568502, 
            0.462051 0.700159 1.567159, 0.449918 0.703692 1.586218, 0.441845 0.697236 1.589877, 0.422146 0.675528 1.592709, 
            0.438017 0.601404 1.496592, 0.408158 0.543292 1.475066, 0.392057 0.521502 1.473235, 0.371628 0.484047 1.460867, 
            0.344660 0.445136 1.455330, 0.323019 0.419433 1.456540, 0.265047 0.430473 1.541616, 0.271026 0.398224 1.500978, 
            0.283031 0.351153 1.437488, 0.274768 0.353937 1.450854, 0.266322 0.304545 1.411012, 0.167680 0.222672 1.452673, 
            0.154854 0.210368 1.456392, 0.156105 0.198520 1.442664, 0.151380 0.201372 1.451598, 0.147023 0.194548 1.450152, 
            1.264936 1.220061 1.084961, 1.200498 1.150530 1.095741, 1.129077 1.150801 1.186900, 1.110863 1.134210 1.193085, 
            1.106658 1.127010 1.191059, 1.100227 1.125290 1.197482, 1.091713 1.119919 1.202814, 1.080007 1.113631 1.211269, 
            1.067519 1.082956 1.195742, 1.064718 1.081076 1.197381, 1.059910 1.075359 1.197642, 1.030640 1.059651 1.218798, 
            0.990713 1.052618 1.262402, 0.979675 1.044685 1.268321, 0.938243 1.032584 1.308649, 0.929529 1.001393 1.287790, 
            0.930389 0.946655 1.230631, 0.892715 0.907765 1.238735, 0.862401 0.850771 1.218934, 0.850076 0.846007 1.229738, 
            0.817182 0.821672 1.246669, 0.783188 0.791272 1.258789, 0.772594 0.791018 1.272009, 0.767813 0.785238 1.272173, 
            0.768443 0.774918 1.260801, 0.763550 0.778184 1.270372, 0.758160 0.773899 1.272842, 0.738511 0.804694 1.329387, 
            0.708502 0.808344 1.371311, 0.680184 0.755211 1.352924, 0.680806 0.744911 1.341582, 0.663817 0.734077 1.352105, 
            0.645886 0.743101 1.384164, 0.627264 0.718744 1.382912, 0.612636 0.702102 1.384481, 0.608732 0.694162 1.381316, 
            0.532257 0.671782 1.455705, 0.508347 0.677971 1.492470, 0.480463 0.720252 1.571258, 0.476609 0.712190 1.567905, 
            0.458205 0.704837 1.583792, 0.443773 0.687712 1.584616, 0.429308 0.653128 1.567600, 0.422273 0.556414 1.477493, 
            0.386216 0.513547 1.479468, 0.362714 0.466108 1.460783, 0.334032 0.431413 1.461744, 0.298174 0.440682 1.516868, 
            0.274799 0.436785 1.542619, 0.270840 0.393900 1.503733, 0.274798 0.340310 1.443807, 0.267681 0.270109 1.380959, 
            0.245569 0.254335 1.392939, 0.238441 0.254325 1.401999, 0.228102 0.244676 1.405273, 0.176004 0.232497 1.459092, 
            0.162457 0.213197 1.456562, 0.164066 0.200467 1.441475, 0.153193 0.192130 1.446772, 1.264059 1.217436 1.090336, 
            1.257640 1.206914 1.087727, 1.249025 1.201794 1.093447, 1.244619 1.195090 1.092186, 1.233746 1.186752 1.097481, 
            1.180705 1.150582 1.127928, 1.165544 1.170335 1.167451, 1.157049 1.164919 1.172714, 1.152533 1.158485 1.171871, 
            1.076992 1.107496 1.215770, 1.046304 1.060192 1.206368, 1.024021 1.044839 1.218998, 1.015082 1.049287 1.234929, 
            1.007431 1.050564 1.245972, 0.998316 1.055447 1.262572, 0.985750 1.042503 1.265304, 0.983153 1.040119 1.266166, 
            0.962019 1.039481 1.292406, 0.935717 0.998931 1.284340, 0.945503 0.957319 1.229268, 0.917794 0.928999 1.235519, 
            0.916620 0.914347 1.222007, 0.911639 0.917827 1.231909, 0.889543 0.893244 1.234847, 0.881924 0.885672 1.236785, 
            0.880413 0.880619 1.233534, 0.874182 0.869633 1.230209, 0.862256 0.872658 1.248483, 0.828474 0.832967 1.250817, 
            0.799276 0.799539 1.253731, 0.770853 0.772978 1.262695, 0.735510 0.807291 1.342813, 0.715020 0.813840 1.375594, 
            0.677499 0.739493 1.347189, 0.652131 0.731728 1.371516, 0.644480 0.733008 1.382562, 0.641405 0.731800 1.385238, 
            0.639810 0.726953 1.382303, 0.581467 0.677511 1.405903, 0.569665 0.671460 1.414723, 0.559493 0.678940 1.435328, 
            0.488495 0.722023 1.569799, 0.479473 0.709132 1.568075, 0.468939 0.699963 1.572089, 0.445446 0.696357 1.598290, 
            0.435234 0.660081 1.574129, 0.448273 0.601695 1.497735, 0.425328 0.561657 1.485922, 0.354376 0.446752 1.458515, 
            0.320808 0.424077 1.478005, 0.275344 0.421892 1.533620, 0.273359 0.400461 1.514194, 0.222068 0.237196 1.412237, 
            0.169073 0.200911 1.442507, 1.265243 1.209742 1.087897, 1.253103 1.204523 1.097999, 1.146705 1.150497 1.178052, 
            1.131969 1.142893 1.189016, 1.126011 1.140006 1.193639, 1.118014 1.133367 1.197016, 1.109893 1.127031 1.200860, 
            1.101848 1.120508 1.204415, 1.086758 1.122543 1.225701, 1.078959 1.106646 1.219344, 1.071899 1.088929 1.210181, 
            1.069906 1.076288 1.199769, 1.016049 1.050895 1.242291, 0.989257 1.046634 1.272020, 0.974734 1.029734 1.273191, 
            0.936640 1.009420 1.300857, 0.935531 0.994607 1.287096, 0.945364 0.952876 1.231841, 0.942851 0.950287 1.232387, 
            0.934225 0.945195 1.238148, 0.926927 0.928063 1.229887, 0.920551 0.908664 1.218130, 0.913570 0.908296 1.226637, 
            0.909730 0.908971 1.232215, 0.879481 0.878130 1.239118, 0.873415 0.875510 1.244153, 0.859459 0.865985 1.252154, 
            0.851493 0.841726 1.237444, 0.826273 0.824826 1.252226, 0.808016 0.808342 1.258575, 0.795070 0.796334 1.262749, 
            0.783112 0.781894 1.263175, 0.775591 0.774083 1.264745, 0.740734 0.798430 1.334037, 0.730155 0.815683 1.365170, 
            0.720666 0.812712 1.374202, 0.707965 0.817643 1.395414, 0.709153 0.797179 1.372942, 0.688541 0.760173 1.361266, 
            0.681198 0.751924 1.362162, 0.651345 0.728879 1.376546, 0.647133 0.730470 1.383535, 0.640543 0.720367 1.381572, 
            0.624912 0.706193 1.386944, 0.532957 0.678036 1.475115, 0.524106 0.673497 1.481729, 0.512570 0.675561 1.498523, 
            0.502496 0.691570 1.527738, 0.489701 0.714275 1.567275, 0.452891 0.699573 1.599058, 0.434221 0.649019 1.571034, 
            0.429630 0.555062 1.480640, 0.395748 0.506847 1.474371, 0.390914 0.492424 1.465748, 0.361479 0.450810 1.460581, 
            0.359862 0.446016 1.457728, 0.352221 0.438500 1.459752, 0.310052 0.436982 1.511857, 0.295236 0.438345 1.532107, 
            0.285754 0.426586 1.532128, 0.271537 0.391390 1.514169, 0.275445 0.373007 1.490367, 0.272907 0.265230 1.383207, 
            0.269704 0.264338 1.386369, 0.255385 0.255707 1.395748, 0.247104 0.249764 1.400199, 0.201342 0.213229 1.421009, 
            0.175560 0.206482 1.446905, 0.163326 0.192724 1.448382, 1.250366 1.197700 1.101440, 1.209461 1.149218 1.103834, 
            1.139571 1.145722 1.189186, 1.133089 1.144124 1.195798, 1.105605 1.124025 1.210185, 1.100112 1.119994 1.213045, 
            1.094364 1.125363 1.225859, 1.071712 1.084605 1.212937, 1.042284 1.051746 1.216728, 1.014848 1.049069 1.248898, 
            0.982059 1.033245 1.274412, 0.971125 1.033830 1.288926, 0.942682 0.998546 1.288979, 0.936753 0.978046 1.275526, 
            0.939142 0.954629 1.248501, 0.889081 0.884816 1.240697, 0.853094 0.859317 1.260372, 0.848320 0.853520 1.260509, 
            0.851307 0.837402 1.240200, 0.846746 0.831079 1.239527, 0.820432 0.816871 1.258459, 0.807027 0.797221 1.255390, 
            0.792373 0.789414 1.266041, 0.779953 0.776110 1.268217, 0.768765 0.768548 1.274708, 0.727978 0.816254 1.375472, 
            0.707447 0.814133 1.399425, 0.677352 0.739059 1.360825, 0.673245 0.731621 1.358434, 0.627017 0.705004 1.389995, 
            0.615609 0.697983 1.397321, 0.605949 0.686660 1.398015, 0.579844 0.680709 1.425138, 0.574422 0.676505 1.427732, 
            0.568405 0.682535 1.441563, 0.445822 0.677096 1.591978, 0.447598 0.663957 1.576261, 0.455689 0.600200 1.500661, 
            0.433783 0.557606 1.484909, 0.398254 0.495900 1.466916, 0.364968 0.446215 1.458382, 0.363173 0.441860 1.456205, 
            0.355488 0.434452 1.458397, 0.348068 0.426394 1.459585, 0.336137 0.411888 1.459909, 0.281721 0.273848 1.387764, 
            0.233579 0.243168 1.417601, 0.222168 0.236156 1.424939, 0.216822 0.222992 1.418259, 0.187639 0.215841 1.448069, 
            0.182179 0.211731 1.450807, 0.176775 0.207483 1.453333, 0.171552 0.211560 1.464154, 1.270063 1.205863 1.091685, 
            1.262274 1.198710 1.094271, 1.257922 1.200643 1.101787, 1.219022 1.164770 1.114544, 1.161588 1.156948 1.179617, 
            1.125674 1.131271 1.199016, 1.083970 1.102296 1.222407, 1.079693 1.086503 1.211673, 1.073011 1.067858 1.201079, 
            1.063759 1.055531 1.200225, 1.030793 1.040147 1.226417, 1.004497 1.043435 1.263245, 0.956244 1.030568 1.311467, 
            0.944957 1.023250 1.318333, 0.944071 1.016660 1.312712, 0.932717 0.904256 1.212030, 0.913099 0.899889 1.232521, 
            0.895883 0.889613 1.243902, 0.889488 0.879031 1.241201, 0.848860 0.847410 1.260512, 0.800516 0.790913 1.264161, 
            0.790973 0.779305 1.264416, 0.777171 0.769402 1.271835, 0.772052 0.773221 1.282260, 0.738196 0.812650 1.365726, 
            0.709378 0.787060 1.376185, 0.698790 0.760479 1.362433, 0.690672 0.754138 1.366269, 0.667157 0.724273 1.365602, 
            0.661654 0.729038 1.377484, 0.654938 0.728018 1.384986, 0.605008 0.701734 1.421598, 0.527957 0.672001 1.489192, 
            0.503170 0.697890 1.547248, 0.489738 0.704618 1.571232, 0.450661 0.660410 1.575677, 0.445730 0.654998 1.576409, 
            0.441137 0.648756 1.575859, 0.451043 0.580533 1.493377, 0.444136 0.571211 1.492618, 0.425211 0.538828 1.483531, 
            0.422546 0.527840 1.475667, 0.380555 0.455717 1.455228, 0.319889 0.438302 1.514586, 0.300040 0.434503 1.535953, 
            0.278353 0.408913 1.537339, 0.281297 0.392900 1.517191, 0.274214 0.384010 1.517098, 0.304888 0.299787 1.391801, 
            0.298428 0.306905 1.407311, 0.298376 0.289492 1.389542, 0.289500 0.276242 1.387265, 0.277727 0.261351 1.386995, 
            0.272628 0.256351 1.388362, 0.265970 0.255188 1.395643, 0.254533 0.248238 1.403078, 0.240491 0.238925 1.411407, 
            0.235989 0.241228 1.419495, 0.211885 0.212812 1.421060, 0.156275 0.182962 1.461250, 1.226071 1.160190 1.107831, 
            1.219701 1.149548 1.105037, 1.171945 1.161773 1.178327, 1.158798 1.150258 1.183262, 1.151398 1.142148 1.184372, 
            1.143065 1.145104 1.198002, 1.052103 1.044340 1.210543, 1.030519 1.027267 1.220520, 1.014779 1.030902 1.244272, 
            1.011476 1.030255 1.247812, 1.004311 1.039111 1.266001, 0.990798 1.037268 1.281308, 0.977387 1.035173 1.296228, 
            0.947002 0.995897 1.294663, 0.941366 0.948365 1.253151, 0.906126 0.894717 1.243042, 0.901586 0.888344 1.242293, 
            0.895381 0.886065 1.247854, 0.868060 0.865562 1.261620, 0.854663 0.854663 1.267503, 0.788363 0.772170 1.267374, 
            0.768866 0.785048 1.305376, 0.736514 0.812004 1.374152, 0.716699 0.816893 1.404373, 0.703184 0.762429 1.365787, 
            0.683647 0.740323 1.368005, 0.679815 0.732207 1.364568, 0.644773 0.713157 1.389646, 0.624994 0.700414 1.401762, 
            0.614234 0.709340 1.424597, 0.561155 0.682033 1.464169, 0.485534 0.701407 1.580240, 0.477628 0.694542 1.583269, 
            0.456926 0.684071 1.598887, 0.453475 0.675018 1.594005, 0.478317 0.596368 1.481837, 0.475721 0.593984 1.482699, 
            0.448287 0.652695 1.577742, 0.467303 0.579606 1.478683, 0.461411 0.576558 1.483058, 0.456888 0.578914 1.491228, 
            0.456219 0.571790 1.484782, 0.416625 0.502539 1.464234, 0.414826 0.498194 1.462073, 0.307104 0.429887 1.529184, 
            0.286782 0.418479 1.543358, 0.309587 0.300987 1.393999, 0.304816 0.295181 1.394122, 0.272441 0.252027 1.391118, 
            0.222114 0.217952 1.420257, 0.216921 0.213184 1.421981, 0.210166 0.212258 1.429628, 0.194430 0.215884 1.453365, 
            0.168773 0.200059 1.469805, 1.280075 1.206751 1.093749, 1.274883 1.201983 1.095473, 1.226263 1.146166 1.100170, 
            1.217093 1.142409 1.107990, 1.164455 1.149101 1.181826, 1.132798 1.130493 1.203049, 1.116982 1.116774 1.209123, 
            1.112398 1.119280 1.217522, 1.107132 1.114692 1.219525, 1.099827 1.115119 1.229257, 1.093647 1.104009 1.225742, 
            1.085888 1.096783 1.228213, 1.077983 1.072375 1.213273, 1.043101 1.035388 1.219775, 1.022553 1.033309 1.243792, 
            0.996830 1.035188 1.278450, 0.958070 1.025283 1.317626, 0.949777 1.019370 1.322121, 0.944873 1.013892 1.322751, 
            0.944668 0.988084 1.296578, 0.948529 0.952274 1.254987, 0.946722 0.947948 1.252854, 0.939672 0.921436 1.234670, 
            0.930030 0.901302 1.226318, 0.916328 0.899922 1.242339, 0.909608 0.890140 1.240871, 0.902740 0.880721 1.239964, 
            0.888842 0.871057 1.247751, 0.854531 0.832664 1.252086, 0.830556 0.812703 1.262149, 0.825128 0.808512 1.264763, 
            0.805236 0.787278 1.268326, 0.795792 0.775425 1.268203, 0.780204 0.769916 1.282395, 0.752227 0.812425 1.361537, 
            0.742703 0.809539 1.370699, 0.713967 0.810059 1.407798, 0.705557 0.795665 1.403756, 0.690711 0.744477 1.370219, 
            0.677408 0.724574 1.366760, 0.657290 0.721436 1.389145, 0.650967 0.710678 1.386173, 0.629850 0.701228 1.403364, 
            0.622443 0.710677 1.422468, 0.577268 0.681469 1.450036, 0.571898 0.677136 1.452431, 0.504570 0.693651 1.555020, 
            0.484018 0.595103 1.480234, 0.479756 0.588046 1.478430, 0.474906 0.582435 1.478854, 0.460116 0.566190 1.481035, 
            0.456411 0.566535 1.486103, 0.448540 0.559583 1.488997, 0.369668 0.437850 1.464676, 0.359964 0.426638 1.465540, 
            0.354588 0.413548 1.458972, 0.346369 0.407453 1.463189, 0.337894 0.410760 1.477361, 0.297061 0.423496 1.542365, 
            0.281923 0.381795 1.518914, 0.296368 0.284868 1.401257, 0.277448 0.252471 1.392150, 0.273995 0.252193 1.396257, 
            0.263641 0.242580 1.399586, 0.249911 0.232499 1.406733, 0.172147 0.204519 1.477026, 0.164612 0.196741 1.478649, 
            1.284792 1.225449 1.113847, 1.212558 1.140012 1.118253, 1.178055 1.154719 1.177222, 1.171771 1.152633 1.183081, 
            1.157638 1.143546 1.191758, 1.138032 1.130377 1.203217, 1.127156 1.122050 1.208529, 1.114168 1.118914 1.221843, 
            1.108975 1.114146 1.223567, 1.084365 1.078204 1.218069, 1.065401 1.045916 1.209129, 1.033870 1.018229 1.220893, 
            1.022367 1.028985 1.246548, 0.993530 1.038524 1.293013, 0.934597 0.902826 1.229015, 0.898197 0.878344 1.250258, 
            0.891960 0.867374 1.246958, 0.873259 0.860752 1.263972, 0.852933 0.823043 1.251213, 0.847635 0.818533 1.253334, 
            0.797207 0.775935 1.273873, 0.775406 0.776936 1.302638, 0.749986 0.813155 1.372083, 0.716391 0.799314 1.400655, 
            0.698313 0.747305 1.370389, 0.690090 0.741221 1.374621, 0.687797 0.729320 1.365349, 0.671564 0.716627 1.373005, 
            0.607842 0.697958 1.434967, 0.597779 0.678856 1.428207, 0.493574 0.698376 1.580799, 0.470335 0.676605 1.588072, 
            0.465195 0.662934 1.580609, 0.470728 0.570387 1.478777, 0.456740 0.560942 1.486904, 0.435113 0.535205 1.488061, 
            0.409181 0.484974 1.469611, 0.402456 0.475205 1.468162, 0.360335 0.420942 1.466181, 0.324365 0.430486 1.521728, 
            0.320868 0.430318 1.526005, 0.308964 0.424517 1.535212, 0.306676 0.421373 1.534902, 0.281964 0.403224 1.547758, 
            0.294063 0.268212 1.394077, 0.248105 0.232159 1.415630, 0.228130 0.219900 1.428491, 1.309196 1.230803 1.095224, 
            1.282735 1.190644 1.087762, 1.227781 1.141637 1.107494, 1.135236 1.123702 1.206886, 1.130468 1.117889 1.206999, 
            1.126957 1.117757 1.211332, 1.111867 1.111021 1.223633, 1.099806 1.105607 1.233436, 1.089907 1.068560 1.208087, 
            1.076696 1.048434 1.204284, 1.066636 1.038097 1.206497, 1.059210 1.038821 1.216687, 1.053114 1.036276 1.221839, 
            1.031302 1.010994 1.223698, 1.028706 1.008609 1.224560, 0.994042 1.032483 1.293121, 0.988572 1.028396 1.295895, 
            0.970415 1.020434 1.310845, 0.953910 0.973328 1.283599, 0.929350 0.893409 1.232993, 0.864945 0.850107 1.270595, 
            0.859405 0.837423 1.264653, 0.856755 0.826400 1.256735, 0.822032 0.789024 1.262637, 0.792989 0.763987 1.273950, 
            0.755202 0.813084 1.372320, 0.746581 0.807978 1.378061, 0.722831 0.805004 1.405237, 0.688090 0.732588 1.375271, 
            0.669284 0.717451 1.383697, 0.642902 0.703410 1.402885, 0.620124 0.706817 1.435360, 0.516816 0.689046 1.548615, 
            0.508678 0.682753 1.552525, 0.504343 0.684645 1.559980, 0.486319 0.606192 1.502560, 0.487103 0.586719 1.481616, 
            0.472213 0.570723 1.484180, 0.445132 0.549631 1.497035, 0.427984 0.512875 1.481209, 0.386672 0.439081 1.458194, 
            0.367810 0.424085 1.466836, 0.350954 0.395380 1.458883, 0.288695 0.408198 1.551236, 0.317124 0.294412 1.398515, 
            0.294427 0.271305 1.403729, 0.290869 0.262516 1.399254, 0.267352 0.232657 1.398596, 0.253398 0.223129 1.406593, 
            0.217795 0.205456 1.433795, 0.179383 0.203467 1.480637, 0.161965 0.176146 1.474818, 1.233436 1.131715 1.097082, 
            1.146342 1.126683 1.202754, 1.133842 1.113580 1.205240, 1.105260 1.104949 1.232769, 1.097465 1.097813 1.235379, 
            1.094508 1.087544 1.228624, 1.038923 1.013777 1.223799, 1.028707 1.003824 1.226605, 1.021217 1.013478 1.246023, 
            1.007161 1.030510 1.281354, 0.969832 1.008315 1.306121, 0.953763 0.951364 1.268236, 0.919640 0.886198 1.244910, 
            0.915162 0.879673 1.243926, 0.909272 0.876620 1.248294, 0.878283 0.847598 1.258001, 0.813076 0.788729 1.280679, 
            0.799905 0.768504 1.276723, 0.795469 0.770645 1.284561, 0.769857 0.807334 1.354730, 0.764303 0.803455 1.357824, 
            0.749319 0.805231 1.378711, 0.720319 0.797629 1.407825, 0.702181 0.780851 1.413721, 0.698029 0.738439 1.375563, 
            0.684638 0.718754 1.372442, 0.550686 0.671115 1.494098, 0.541569 0.675999 1.510701, 0.532609 0.671728 1.517728, 
            0.477968 0.674576 1.590176, 0.486511 0.600936 1.503879, 0.486333 0.583831 1.486585, 0.439562 0.523466 1.484271, 
            0.425897 0.478144 1.455239, 0.410403 0.463630 1.460088, 0.402435 0.456919 1.463354, 0.395584 0.438688 1.453398, 
            0.376003 0.425459 1.464765, 0.377849 0.412148 1.448781, 0.374526 0.402781 1.443417, 0.364800 0.391621 1.444362, 
            0.364523 0.383532 1.436429, 0.357294 0.375003 1.436892, 0.352838 0.368423 1.435823, 0.326555 0.424305 1.526505, 
            0.319800 0.423380 1.534154, 0.313781 0.420645 1.539010, 0.296607 0.410266 1.550234, 0.288295 0.386856 1.536832, 
            0.314729 0.313061 1.427610, 0.305007 0.284352 1.410577, 0.291016 0.266143 1.409729, 0.289423 0.252520 1.397803, 
            0.273729 0.238501 1.403415, 0.255808 0.221189 1.408487, 0.249088 0.228948 1.424985, 0.238163 0.220740 1.430480, 
            0.173964 0.194475 1.485270, 1.306525 1.219038 1.100467, 1.301143 1.223505 1.111891, 1.293289 1.216513 1.114723, 
            1.289190 1.191512 1.094331, 1.185587 1.148156 1.181757, 1.143477 1.120178 1.206684, 1.124122 1.115163 1.226177, 
            1.104923 1.092225 1.227113, 1.093322 1.059367 1.208220, 1.058362 1.022571 1.215017, 1.050606 1.015338 1.217478, 
            1.046009 1.009104 1.216942, 1.036140 1.007069 1.227416, 0.989387 1.025597 1.305886, 0.984055 1.021171 1.308137, 
            0.983062 1.014844 1.302921, 0.955866 0.985261 1.307227, 0.952965 0.939774 1.264329, 0.921160 0.877676 1.241195, 
            0.894189 0.856314 1.253635, 0.869746 0.828732 1.256487, 0.864541 0.832767 1.267244, 0.855271 0.838028 1.284429, 
            0.851710 0.811703 1.261996, 0.823310 0.785084 1.270870, 0.795282 0.766321 1.287317, 0.761818 0.804785 1.369296, 
            0.740479 0.804650 1.396311, 0.730355 0.803242 1.407752, 0.717050 0.792116 1.413286, 0.698817 0.749260 1.392591, 
            0.691256 0.724004 1.376345, 0.634007 0.706956 1.431731, 0.549943 0.676930 1.507947, 0.503970 0.675997 1.565491, 
            0.497554 0.683009 1.580836, 0.489464 0.676597 1.584564, 0.475022 0.659499 1.585429, 0.489540 0.588704 1.494443, 
            0.487687 0.575720 1.483502, 0.485460 0.572426 1.482962, 0.443591 0.535085 1.497992, 0.355393 0.366126 1.437166, 
            0.352651 0.364099 1.438579, 0.326368 0.419981 1.529261, 0.291940 0.399420 1.552011, 0.291108 0.392696 1.546182, 
            0.319736 0.313505 1.428642, 0.315337 0.289242 1.409388, 0.286557 0.246017 1.401737, 0.274940 0.239509 1.409853, 
            0.274843 0.230977 1.401238, 0.245460 0.224320 1.431809, 0.194581 0.200370 1.472020, 1.303553 1.221565 1.113785, 
            1.252860 1.135763 1.090407, 1.235578 1.125652 1.102042, 1.201159 1.140152 1.160692, 1.158937 1.129990 1.204009, 
            1.135705 1.108201 1.211254, 1.129974 1.113528 1.224002, 1.116157 1.103662 1.231479, 1.105897 1.076276 1.216485, 
            1.097090 1.071626 1.222929, 1.038765 0.995830 1.219512, 0.995726 1.022762 1.301863, 0.945227 0.892629 1.232834, 
            0.918526 0.870602 1.244248, 0.895123 0.849234 1.252143, 0.886319 0.844579 1.258578, 0.877583 0.830985 1.255771, 
            0.863478 0.839369 1.282305, 0.850913 0.817652 1.276051, 0.846885 0.801247 1.264373, 0.832833 0.791961 1.272743, 
            0.805705 0.770983 1.285776, 0.800289 0.766765 1.288349, 0.786154 0.792765 1.332965, 0.773913 0.814106 1.370400, 
            0.771316 0.811721 1.371262, 0.743557 0.801069 1.395674, 0.709562 0.779443 1.416782, 0.706958 0.759534 1.399703, 
            0.689428 0.723720 1.385328, 0.678866 0.732158 1.407410, 0.531650 0.673293 1.534447, 0.520974 0.682011 1.556961, 
            0.503638 0.672031 1.568798, 0.497592 0.678134 1.582743, 0.490233 0.669922 1.583696, 0.486666 0.661157 1.579258, 
            0.496032 0.611804 1.516789, 0.494327 0.607228 1.514272, 0.479584 0.564557 1.489327, 0.474830 0.558709 1.489386, 
            0.466066 0.553956 1.495670, 0.450125 0.540544 1.502217, 0.455936 0.508706 1.462213, 0.446715 0.513847 1.479212, 
            0.441523 0.509079 1.480936, 0.435672 0.505930 1.485155, 0.440263 0.477094 1.449778, 0.408336 0.450381 1.463043, 
            0.406870 0.436446 1.450636, 0.395552 0.420431 1.448634, 0.396058 0.410417 1.437734, 0.388770 0.410802 1.447401, 
            0.379346 0.398902 1.447205, 0.375912 0.389808 1.442260, 0.369343 0.379653 1.440217, 0.362967 0.369026 1.437446, 
            0.360254 0.366927 1.438749, 0.351718 0.361612 1.444167, 0.325357 0.417688 1.535147, 0.317197 0.411446 1.539136, 
            0.313150 0.403861 1.536518, 0.306209 0.403393 1.544871, 0.315814 0.370995 1.499464, 0.310034 0.306277 1.440532, 
            0.315151 0.284918 1.412144, 0.290075 0.250121 1.408411, 0.231460 0.201350 1.433043, 0.160353 0.165764 1.487077, 
            1.312160 1.213153 1.101164, 1.243262 1.128279 1.101902, 1.175824 1.127522 1.186940, 1.159232 1.124483 1.204941, 
            1.147491 1.118281 1.213529, 1.135454 1.112807 1.223238, 1.113374 1.096954 1.235096, 1.081963 1.007577 1.183522, 
            1.071848 1.006145 1.194927, 1.066598 1.001520 1.196871, 1.056802 0.999304 1.207067, 1.036334 0.988257 1.221797, 
            1.014852 1.023557 1.285288, 0.999408 1.017693 1.298933, 0.962876 0.984767 1.311696, 0.961105 0.971580 1.300443, 
            0.966065 0.950608 1.272650, 0.959795 0.930948 1.260492, 0.935698 0.876204 1.235083, 0.912981 0.861918 1.249357, 
            0.908579 0.855205 1.248083, 0.877396 0.826661 1.258527, 0.854548 0.803929 1.264317, 0.814474 0.779715 1.290509, 
            0.775510 0.805394 1.366393, 0.740175 0.795833 1.401562, 0.727693 0.791456 1.412963, 0.697121 0.726326 1.385155, 
            0.612755 0.679501 1.444548, 0.605008 0.672247 1.446977, 0.544109 0.672945 1.525183, 0.523792 0.679068 1.557308, 
            0.502493 0.626212 1.530272, 0.469222 0.550179 1.494732, 0.460706 0.544814 1.500074, 0.455905 0.486458 1.446411, 
            0.390655 0.401384 1.442305, 0.373129 0.383100 1.445878, 0.367036 0.371775 1.442032, 0.363851 0.370837 1.445123, 
            0.322574 0.410980 1.538764, 0.319189 0.401763 1.533630, 0.342502 0.335647 1.436246, 0.338246 0.328574 1.434418, 
            0.323234 0.356732 1.482361, 0.317197 0.354040 1.487286, 0.324928 0.317480 1.440001, 0.290263 0.244878 1.409749, 
            0.282273 0.238220 1.413097, 0.278667 0.229549 1.408804, 0.269802 0.216272 1.406486, 0.243737 0.210222 1.433456, 
            0.175208 0.177065 1.486697, 0.164461 0.168418 1.491514, 0.161028 0.168091 1.495548, 1.175223 1.124218 1.191268, 
            1.158789 1.120789 1.208668, 1.120499 1.092188 1.228097, 1.110717 1.072396 1.220273, 1.094379 1.033648 1.201375, 
            1.007147 1.002645 1.280621, 0.995579 1.013558 1.306518, 0.990946 1.007414 1.306121, 0.989737 1.001618 1.301723, 
            0.983544 0.999310 1.307239, 0.973253 0.989542 1.310329, 0.969396 0.990258 1.315971, 0.925527 0.870128 1.248749, 
            0.921389 0.853996 1.237492, 0.882488 0.826897 1.259237, 0.873491 0.840257 1.284370, 0.814264 0.766677 1.284370, 
            0.808280 0.763856 1.289095, 0.799916 0.758117 1.293860, 0.777439 0.804637 1.370109, 0.767099 0.803759 1.382367, 
            0.730910 0.787529 1.411793, 0.722957 0.780782 1.415003, 0.717480 0.767942 1.408821, 0.698306 0.736170 1.400677, 
            0.632049 0.697424 1.445302, 0.566172 0.666516 1.497472, 0.535986 0.661831 1.531084, 0.516935 0.673612 1.567393, 
            0.503200 0.654775 1.565577, 0.480342 0.553127 1.490550, 0.466986 0.515815 1.469328, 0.448025 0.474748 1.451392, 
            0.437185 0.466330 1.456563, 0.425047 0.452333 1.457672, 0.415301 0.432454 1.449714, 0.350385 0.355326 1.453319, 
            0.344109 0.353223 1.459151, 0.346496 0.338580 1.441115, 0.338597 0.331698 1.444117, 0.336059 0.329172 1.444761, 
            0.321315 0.339127 1.473719, 0.314166 0.304088 1.446926, 0.310043 0.296688 1.444594, 0.315201 0.275230 1.416052, 
            0.293178 0.241696 1.409729, 0.258024 0.214149 1.426246, 0.232211 0.189937 1.434292, 1.249861 1.120023 1.098944, 
            1.195483 1.130996 1.179378, 1.188522 1.130577 1.187806, 1.168241 1.119070 1.201827, 1.154757 1.134696 1.234990, 
            1.141296 1.123955 1.241119, 1.136029 1.110598 1.234139, 1.125667 1.092233 1.228514, 1.118808 1.082793 1.227573, 
            1.118241 1.075417 1.220740, 1.114010 1.077055 1.227802, 1.068895 0.995074 1.201240, 0.996648 0.997378 1.295533, 
            0.968319 0.961813 1.295155, 0.921202 0.849672 1.240248, 0.908000 0.847064 1.254376, 0.890190 0.829479 1.259027, 
            0.868665 0.829803 1.286750, 0.861597 0.829648 1.295585, 0.854358 0.812372 1.287101, 0.856439 0.798481 1.270225, 
            0.846572 0.787670 1.271707, 0.822749 0.776106 1.290178, 0.810115 0.763330 1.293168, 0.745328 0.791136 1.404089, 
            0.725807 0.777759 1.415227, 0.713160 0.756244 1.409284, 0.708434 0.750326 1.409236, 0.691375 0.730896 1.411042, 
            0.674633 0.719453 1.420625, 0.652899 0.711521 1.440157, 0.635855 0.700822 1.450887, 0.623933 0.686294 1.451176, 
            0.579815 0.672028 1.492705, 0.555186 0.671215 1.523211, 0.523341 0.670613 1.563117, 0.516253 0.670507 1.572027, 
            0.505841 0.661037 1.575577, 0.495133 0.555815 1.481429, 0.484574 0.529163 1.467566, 0.464167 0.482884 1.446133, 
            0.436085 0.455482 1.453800, 0.409556 0.415490 1.446596, 0.404122 0.402544 1.440250, 0.385570 0.386785 1.447716, 
            0.333558 0.321769 1.447308, 0.325437 0.315434 1.451153, 0.313647 0.309352 1.459926, 0.303247 0.255998 1.418511, 
            0.242630 0.203380 1.441751, 0.241208 0.198107 1.438160, 0.230596 0.189127 1.442466, 0.228987 0.175545 1.430601, 
            0.197596 0.182595 1.477766, 0.187463 0.172438 1.480258, 0.165848 0.164212 1.499336, 1.335001 1.212786 1.092565, 
            1.127270 1.092280 1.233470, 1.126046 1.077749 1.220144, 1.118655 1.069616 1.221218, 1.092921 1.010127 1.193033, 
            1.069859 0.987920 1.199633, 1.065016 0.991061 1.209013, 1.048383 0.979354 1.218187, 1.041585 0.969763 1.217014, 
            1.022175 0.999967 1.272649, 1.012792 0.996735 1.281278, 0.988057 0.987414 1.303206, 0.980586 0.979480 1.304586, 
            0.975898 0.964698 1.295411, 0.975473 0.939432 1.270073, 0.833865 0.770292 1.277025, 0.823738 0.760120 1.279493, 
            0.812809 0.751921 1.285002, 0.752782 0.794328 1.404820, 0.707054 0.748940 1.416519, 0.696882 0.730107 1.410173, 
            0.671072 0.723430 1.436177, 0.617525 0.679733 1.459558, 0.607590 0.677859 1.470280, 0.565008 0.659815 1.505984, 
            0.554358 0.668469 1.528400, 0.521689 0.669896 1.571432, 0.506648 0.654270 1.574567, 0.503941 0.573220 1.494996, 
            0.482828 0.519905 1.467253, 0.468695 0.502045 1.466944, 0.469591 0.491070 1.454562, 0.458184 0.475275 1.452900, 
            0.428363 0.425842 1.440215, 0.428478 0.416787 1.430793, 0.418558 0.406105 1.432475, 0.411592 0.396929 1.431941, 
            0.395210 0.393372 1.449144, 0.387086 0.378273 1.444015, 0.348519 0.332810 1.446525, 0.343335 0.328022 1.448219, 
            0.304870 0.247222 1.414404, 0.285429 0.224880 1.416259, 0.273218 0.219834 1.426629, 0.268124 0.214822 1.427977, 
            0.260234 0.207920 1.430948, 0.242214 0.199621 1.445379, 0.177383 0.166139 1.493580, 1.325996 1.195070 1.092825, 
            1.173055 1.123976 1.214622, 1.133033 1.090862 1.231632, 1.126258 1.072444 1.221388, 1.111140 1.039467 1.206848, 
            1.085408 0.997514 1.196621, 1.068895 0.976739 1.196355, 1.064088 0.979791 1.205598, 1.058177 0.968020 1.201063, 
            1.018822 0.985892 1.269448, 1.011440 0.995279 1.288456, 0.994513 0.993063 1.307725, 0.980479 0.939876 1.271105, 
            0.933545 0.853599 1.242458, 0.916240 0.843543 1.254179, 0.860222 0.832236 1.313880, 0.834489 0.763973 1.276706, 
            0.806310 0.754354 1.302711, 0.772008 0.794878 1.387866, 0.739497 0.787142 1.421312, 0.727780 0.772112 1.420828, 
            0.724596 0.762401 1.414932, 0.687333 0.722503 1.421483, 0.660133 0.719244 1.452757, 0.614192 0.683150 1.474247, 
            0.599556 0.666527 1.475844, 0.538615 0.649789 1.536247, 0.516030 0.661491 1.576971, 0.509287 0.555286 1.476772, 
            0.501289 0.548649 1.480151, 0.475826 0.506033 1.468902, 0.476148 0.487700 1.449715, 0.450410 0.463306 1.457480, 
            0.435669 0.429399 1.441508, 0.404301 0.392539 1.443669, 0.368833 0.365765 1.461378, 0.344620 0.337619 1.463361, 
            0.327505 0.318323 1.465375, 0.314502 0.297684 1.460781, 0.321490 0.271725 1.425302, 0.283535 0.215986 1.416507, 
            0.266627 0.213722 1.435702, 0.239431 0.192913 1.448997, 0.233193 0.181945 1.445699, 0.191271 0.171048 1.487883, 
            0.170078 0.153014 1.496380, 1.302275 1.143389 1.077022, 1.204160 1.121617 1.179573, 1.184569 1.117182 1.199958, 
            1.166921 1.134282 1.239930, 1.159066 1.127290 1.242764, 1.149654 1.124132 1.251506, 1.144710 1.118752 1.252287, 
            1.129041 1.078357 1.230850, 1.123588 1.065460 1.224580, 1.119624 1.057669 1.221644, 1.106847 1.027703 1.207210, 
            1.040784 0.953396 1.215164, 1.002486 0.994980 1.306490, 0.992581 0.975492 1.299134, 0.905062 0.831175 1.262682, 
            0.902988 0.827505 1.261563, 0.894708 0.821560 1.266009, 0.854159 0.824826 1.320952, 0.857078 0.791332 1.282932, 
            0.849413 0.783876 1.285048, 0.843877 0.771181 1.279089, 0.833688 0.761163 1.281795, 0.802926 0.766667 1.326576, 
            0.780813 0.803518 1.392459, 0.773037 0.796334 1.394995, 0.766257 0.795472 1.402741, 0.758945 0.787147 1.403518, 
            0.752498 0.785462 1.409994, 0.731816 0.774943 1.425539, 0.705954 0.733311 1.415806, 0.677759 0.723730 1.441870, 
            0.669679 0.717293 1.445559, 0.564284 0.652029 1.512824, 0.554797 0.657826 1.530835, 0.552607 0.654441 1.530153, 
            0.546509 0.651900 1.535311, 0.534888 0.636632 1.534460, 0.524231 0.601452 1.511988, 0.515963 0.586707 1.507407, 
            0.517332 0.574567 1.493230, 0.496316 0.538556 1.483088, 0.495185 0.523798 1.469411, 0.433298 0.412907 1.434581, 
            0.408003 0.387423 1.440667, 0.402084 0.384440 1.445143, 0.399917 0.381000 1.444377, 0.389310 0.372009 1.448665, 
            0.344672 0.332708 1.465212, 0.311433 0.247827 1.420568, 0.291349 0.218294 1.415876, 0.275671 0.221776 1.439393, 
            0.249824 0.197649 1.447570, 1.312131 1.149446 1.077633, 1.199691 1.119054 1.189581, 1.141796 1.094824 1.238434, 
            1.132783 1.073142 1.227695, 1.129292 1.064187 1.222964, 1.123933 1.051057 1.216335, 1.116273 1.043588 1.218434, 
            1.108729 1.027062 1.211106, 1.097793 1.001338 1.198674, 1.089242 0.987289 1.195165, 1.056231 0.963243 1.212542, 
            1.054972 0.948797 1.199347, 1.048689 0.955482 1.214189, 0.983508 0.957943 1.299651, 0.981341 0.919421 1.262953, 
            0.933072 0.845197 1.248349, 0.923040 0.843563 1.259441, 0.891679 0.824228 1.279544, 0.888544 0.823169 1.282448, 
            0.873383 0.825379 1.304004, 0.861418 0.828499 1.322424, 0.845582 0.770975 1.283657, 0.842977 0.759842 1.275569, 
            0.831093 0.753992 1.284699, 0.820884 0.744021 1.287477, 0.779621 0.792897 1.390045, 0.736481 0.776225 1.427863, 
            0.727551 0.771881 1.434778, 0.667549 0.717749 1.455683, 0.621053 0.691789 1.488258, 0.603097 0.665794 1.484482, 
            0.588734 0.666041 1.503011, 0.550191 0.646832 1.532383, 0.541170 0.642709 1.539638, 0.537648 0.616291 1.517062, 
            0.533443 0.617864 1.524024, 0.529430 0.610193 1.521273, 0.518833 0.557322 1.480604, 0.487863 0.501943 1.463290, 
            0.472296 0.470070 1.450454, 0.453340 0.446533 1.450466, 0.430443 0.397606 1.429489, 0.355553 0.345015 1.470918, 
            0.344213 0.320284 1.460018, 0.332050 0.315120 1.470205, 0.324161 0.308214 1.473171, 0.287498 0.222984 1.432527, 
            0.283273 0.224605 1.439563, 0.227249 0.160690 1.445388, 0.187951 0.160878 1.495586, 0.182086 0.157763 1.499858, 
            1.326010 1.154377 1.071970, 1.295014 1.125373 1.081704, 1.140665 1.092823 1.244771, 1.113439 1.028234 1.213259, 
            1.113688 1.018850 1.203331, 1.064484 0.955699 1.201260, 1.061216 0.954968 1.204670, 1.057382 0.946857 1.201241, 
            1.048502 0.951158 1.216944, 1.040487 0.944562 1.220387, 1.018275 0.981659 1.286649, 1.006291 0.984826 1.305143, 
            0.993180 0.964453 1.300959, 0.973604 0.845961 1.204503, 0.968159 0.850584 1.216167, 0.944507 0.847370 1.242972, 
            0.912310 0.830093 1.266247, 0.908271 0.822486 1.263595, 0.899888 0.816795 1.268432, 0.854650 0.805283 1.314205, 
            0.858778 0.786358 1.289568, 0.829944 0.752035 1.291104, 0.800930 0.762011 1.338242, 0.775261 0.790070 1.399645, 
            0.771446 0.790685 1.405130, 0.764499 0.781460 1.404520, 0.755922 0.776245 1.410092, 0.741702 0.776143 1.428083, 
            0.725677 0.754167 1.425966, 0.703675 0.720580 1.419562, 0.695175 0.723948 1.433828, 0.620519 0.688320 1.492332, 
            0.615539 0.674260 1.484270, 0.558684 0.638698 1.520191, 0.553492 0.633930 1.521915, 0.550535 0.623662 1.515161, 
            0.534542 0.601606 1.512920, 0.524807 0.590470 1.513902, 0.522733 0.569258 1.494814, 0.492151 0.486612 1.449078, 
            0.478327 0.476763 1.456582, 0.460498 0.450455 1.452323, 0.440610 0.420439 1.446886, 0.440803 0.402422 1.428186, 
            0.426247 0.394373 1.438464, 0.398588 0.374704 1.453513, 0.365123 0.351773 1.472610, 0.340299 0.316358 1.467924, 
            0.295094 0.217058 1.423738, 0.288503 0.224500 1.439748, 0.277128 0.217398 1.446948, 0.261506 0.203202 1.452287, 
            0.248590 0.191118 1.456345, 0.244088 0.184652 1.455451, 0.236814 0.167462 1.447101, 0.207647 0.169042 1.485833, 
            0.176864 0.148285 1.503743, 1.314677 1.142389 1.081059, 1.192316 1.110090 1.203679, 1.156877 1.118328 1.257213, 
            1.145581 1.102262 1.255131, 1.128753 1.047177 1.220123, 1.084977 0.961902 1.188484, 1.074683 0.960912 1.200568, 
            1.064985 0.949685 1.201411, 1.041653 0.936912 1.218017, 1.032947 0.940786 1.233063, 1.014300 0.977886 1.294791, 
            0.994406 0.947884 1.289375, 0.988525 0.883414 1.230826, 0.970579 0.848622 1.218026, 0.955474 0.841923 1.230385, 
            0.897499 0.809117 1.270554, 0.859429 0.815056 1.325082, 0.849367 0.760872 1.282387, 0.842358 0.751801 1.282016, 
            0.819612 0.755127 1.314366, 0.788457 0.770368 1.369620, 0.764582 0.776474 1.406255, 0.742412 0.778385 1.436423, 
            0.716131 0.729011 1.419294, 0.688236 0.718691 1.444219, 0.618518 0.679691 1.492988, 0.571712 0.645724 1.517757, 
            0.546748 0.610652 1.513600, 0.529709 0.573629 1.497362, 0.509522 0.544349 1.493059, 0.501032 0.512609 1.471352, 
            0.493092 0.488285 1.456542, 0.455642 0.448846 1.463801, 0.420347 0.386562 1.444919, 0.407284 0.374843 1.449539, 
            0.375492 0.356568 1.471274, 0.357942 0.329573 1.465958, 0.349970 0.314100 1.460252, 0.337418 0.309892 1.471915, 
            0.331660 0.288974 1.457816, 0.336392 0.268562 1.430888, 0.317971 0.243709 1.428873, 0.314191 0.226694 1.416254, 
            0.307767 0.216185 1.413666, 0.300048 0.208859 1.415984, 0.270299 0.203103 1.447944, 1.325209 1.146783 1.079106, 
            1.302534 1.123623 1.084237, 1.287466 1.099293 1.078491, 1.195102 1.115997 1.213132, 1.180642 1.125253 1.241011, 
            1.155900 1.107179 1.253983, 1.144345 1.074206 1.234914, 1.138876 1.061347 1.228702, 1.133739 1.056443 1.230217, 
            1.106944 0.990792 1.197068, 1.058255 0.943915 1.211011, 1.038870 0.930204 1.221634, 1.006117 0.966918 1.300916, 
            0.994084 0.900039 1.247727, 0.917316 0.825755 1.269328, 0.867032 0.817885 1.325252, 0.859907 0.791558 1.307353, 
            0.862568 0.776242 1.288280, 0.854363 0.770113 1.292443, 0.847046 0.753026 1.284251, 0.843358 0.753329 1.289256, 
            0.828829 0.753984 1.308414, 0.814177 0.746172 1.319057, 0.807627 0.753514 1.334912, 0.798046 0.750770 1.344293, 
            0.779365 0.779182 1.397165, 0.772069 0.779586 1.406862, 0.755012 0.768920 1.417643, 0.731747 0.764752 1.442977, 
            0.684044 0.715450 1.453180, 0.663165 0.705414 1.469470, 0.649070 0.696233 1.478002, 0.640238 0.691646 1.484543, 
            0.608442 0.655839 1.488327, 0.588194 0.653022 1.511207, 0.534697 0.591659 1.516428, 0.491474 0.478712 1.455744, 
            0.454037 0.430471 1.453970, 0.445623 0.398543 1.431974, 0.438674 0.389325 1.431376, 0.365267 0.341855 1.476163, 
            0.343919 0.306659 1.467278, 0.342761 0.300739 1.462689, 0.296028 0.213966 1.433277, 0.290726 0.218236 1.444397, 
            0.260867 0.203980 1.467791, 0.231230 0.154091 1.454406, 0.222143 0.150131 1.461912, 1.336941 1.156994 1.081583, 
            1.313915 1.134699 1.088047, 1.200680 1.115035 1.211996, 1.174448 1.126936 1.257565, 1.159344 1.111467 1.260940, 
            1.150401 1.098382 1.258918, 1.134626 1.049479 1.228903, 1.135890 1.037598 1.215125, 1.114502 1.002502 1.206393, 
            1.074698 0.951311 1.204612, 1.069292 0.947067 1.207142, 1.051656 0.937825 1.220118, 1.041280 0.928264 1.223528, 
            1.017247 0.908445 1.233810, 0.992874 0.924546 1.281316, 0.975359 0.844839 1.221963, 0.969602 0.841459 1.225827, 
            0.932603 0.835992 1.267307, 0.928007 0.829756 1.266769, 0.892332 0.803491 1.285262, 0.875863 0.791379 1.293813, 
            0.863760 0.803609 1.321741, 0.854413 0.756436 1.285318, 0.814654 0.748987 1.328281, 0.757027 0.759179 1.412049, 
            0.730131 0.746404 1.433188, 0.676305 0.712163 1.466609, 0.635140 0.690632 1.496938, 0.618572 0.669992 1.496880, 
            0.618001 0.662627 1.490063, 0.554307 0.608807 1.515988, 0.542186 0.585996 1.508047, 0.522403 0.546952 1.493229, 
            0.505258 0.527730 1.495357, 0.456021 0.438348 1.466460, 0.455508 0.422070 1.450441, 0.451163 0.415216 1.448950, 
            0.420101 0.377603 1.449950, 0.407789 0.364034 1.451719, 0.404426 0.363538 1.455490, 0.377643 0.350484 1.476201, 
            0.358067 0.319699 1.469579, 0.349869 0.304782 1.464732, 0.347910 0.274519 1.436228, 0.311060 0.207291 1.414261, 
            0.295842 0.209641 1.436033, 0.257429 0.198881 1.473890, 0.246570 0.190511 1.479135, 0.215453 0.161805 1.489330, 
            0.201866 0.160144 1.504918, 0.186872 0.144404 1.507875, 0.184739 0.140879 1.506979, 1.321310 1.138038 1.089005, 
            1.289421 1.093688 1.084157, 1.184896 1.131537 1.255930, 1.176472 1.125947 1.260924, 1.150553 1.075682 1.242421, 
            1.144972 1.054329 1.227652, 1.140044 1.048910 1.228372, 1.141926 1.035510 1.212253, 1.060504 0.937590 1.215566, 
            1.046465 0.928268 1.223881, 1.083692 0.827923 1.073732, 1.061544 0.864863 1.139751, 1.000476 0.927375 1.281487, 
            0.994169 0.837641 1.197603, 0.976629 0.845702 1.228178, 0.943326 0.839916 1.264629, 0.929946 0.828974 1.270448, 
            0.926254 0.820517 1.266484, 0.921439 0.814819 1.266775, 0.896745 0.787855 1.270580, 0.873088 0.775880 1.288417, 
            0.864585 0.770485 1.293711, 0.852514 0.747552 1.285582, 0.848952 0.747545 1.290107, 0.824949 0.745194 1.318244, 
            0.811509 0.743170 1.333271, 0.781588 0.772918 1.401815, 0.725864 0.734576 1.433451, 0.690589 0.724869 1.468395, 
            0.670481 0.704167 1.472779, 0.660985 0.709984 1.490820, 0.652850 0.703682 1.494716, 0.639217 0.693364 1.501497, 
            0.632981 0.682391 1.498193, 0.603041 0.650790 1.503922, 0.589190 0.649777 1.520509, 0.572003 0.630660 1.522799, 
            0.544231 0.576184 1.502342, 0.540421 0.568015 1.498823, 0.527951 0.554835 1.501191, 0.502025 0.495820 1.473735, 
            0.504352 0.481323 1.455926, 0.491877 0.476928 1.467298, 0.484164 0.469588 1.469595, 0.446243 0.404994 1.451688, 
            0.434815 0.380480 1.441121, 0.347065 0.298128 1.468432, 0.349963 0.264686 1.430491, 0.331246 0.240560 1.429597, 
            0.292112 0.214034 1.452226, 0.278168 0.204480 1.460183, 0.226963 0.146251 1.465700, 0.200359 0.150297 1.503696, 
            1.341927 1.179019 1.111692, 1.343166 1.158430 1.089028, 1.332171 1.141622 1.085803, 1.171292 1.116363 1.264645, 
            1.162293 1.103418 1.262838, 1.146025 1.064498 1.243675, 1.130121 1.015912 1.214148, 1.122716 0.999044 1.206294, 
            1.106418 0.942656 1.169278, 1.094343 0.928504 1.170147, 1.074351 0.942599 1.210023, 1.070702 0.846325 1.116057, 
            1.059867 0.855436 1.139176, 0.981636 0.846147 1.229210, 0.893350 0.773881 1.267534, 0.884903 0.785889 1.290581, 
            0.877114 0.778737 1.293167, 0.874174 0.768428 1.286350, 0.820099 0.752340 1.338680, 0.776244 0.763740 1.406162, 
            0.747753 0.763658 1.442332, 0.736775 0.746809 1.439044, 0.723513 0.718036 1.426449, 0.662821 0.709454 1.494887, 
            0.641299 0.692230 1.504633, 0.627680 0.673107 1.502375, 0.551004 0.589824 1.514641, 0.519573 0.535579 1.499076, 
            0.510823 0.504477 1.478354, 0.505774 0.481813 1.461565, 0.468415 0.450920 1.477461, 0.455253 0.430674 1.473473, 
            0.448029 0.387048 1.437982, 0.420928 0.366003 1.450911, 0.369210 0.326579 1.476342, 0.367920 0.320980 1.472248, 
            0.362745 0.316169 1.473905, 0.355076 0.308722 1.476036, 0.351833 0.307929 1.479351, 0.353758 0.268110 1.436117, 
            0.330862 0.219180 1.415134, 0.321510 0.207103 1.414665, 0.275773 0.205590 1.471314, 0.247358 0.170238 1.471263, 
            0.226531 0.151303 1.478371, 0.219661 0.159430 1.495437, 0.216687 0.157976 1.497732, 0.209038 0.150477 1.499784, 
            1.341702 1.148478 1.087644, 1.337786 1.149338 1.093507, 1.331984 1.137298 1.088559, 1.322760 1.133676 1.096585, 
            1.291645 1.087425 1.088807, 1.184204 1.123673 1.262649, 1.176201 1.117048 1.266048, 1.154114 1.074901 1.250985, 
            1.144864 1.045030 1.232160, 1.130127 1.011114 1.216173, 1.120959 0.989811 1.206019, 1.068955 0.916006 1.196598, 
            1.073491 0.860995 1.134481, 1.068574 0.802923 1.081258, 1.023320 0.817762 1.154042, 0.992002 0.833405 1.209915, 
            0.981222 0.842382 1.232829, 0.967261 0.832870 1.240851, 0.911900 0.793634 1.271108, 0.890729 0.758005 1.261555, 
            0.877151 0.765092 1.286091, 0.872686 0.767304 1.294039, 0.864958 0.760002 1.296393, 0.833483 0.740947 1.316928, 
            0.819913 0.748016 1.341436, 0.818999 0.741493 1.335918, 0.795417 0.738106 1.362457, 0.771544 0.761748 1.417049, 
            0.767154 0.755004 1.415728, 0.734899 0.729098 1.430237, 0.675917 0.707542 1.483213, 0.671290 0.710152 1.491773, 
            0.651207 0.698158 1.505043, 0.649185 0.694361 1.503728, 0.626039 0.663590 1.501663, 0.619972 0.660971 1.506700, 
            0.588091 0.642915 1.528774, 0.582055 0.640223 1.533698, 0.580150 0.636137 1.531938, 0.548221 0.583116 1.518259, 
            0.535341 0.553403 1.504216, 0.525142 0.534638 1.497972, 0.515447 0.523403 1.498803, 0.507434 0.490490 1.475287, 
            0.501476 0.470062 1.461945, 0.450828 0.410462 1.465348, 0.432085 0.368860 1.446588, 0.430354 0.364346 1.444167, 
            0.390836 0.347536 1.477235, 0.379086 0.332585 1.476873, 0.372944 0.321382 1.473214, 0.368342 0.315162 1.472700, 
            0.346463 0.298813 1.483794, 0.350482 0.253844 1.432620, 0.314828 0.201217 1.424086, 0.261878 0.191133 1.481136, 
            0.254291 0.183483 1.482955, 0.235122 0.151699 1.474791, 0.228386 0.150728 1.482370, 0.199457 0.142952 1.511215, 
            1.339802 1.174682 1.123849, 1.343452 1.148160 1.092039, 1.321141 1.176731 1.149693, 1.321549 1.166956 1.139162, 
            1.324491 1.142177 1.110037, 1.317880 1.123357 1.099174, 1.302589 1.099574 1.094271, 1.178908 1.105606 1.257832, 
            1.162520 1.075752 1.248107, 1.118256 1.026761 1.254253, 1.071071 0.809540 1.091806, 1.019538 0.804742 1.152466, 
            0.986456 0.842267 1.232998, 0.984535 0.838221 1.231298, 0.976169 0.832487 1.236070, 0.921987 0.799122 1.270841, 
            0.896802 0.755826 1.258544, 0.847220 0.737456 1.302820, 0.828862 0.738761 1.327517, 0.810464 0.731393 1.343380, 
            0.729602 0.711035 1.425425, 0.641302 0.682657 1.508718, 0.595498 0.646225 1.529687, 0.584696 0.646485 1.543699, 
            0.571629 0.599691 1.512398, 0.511830 0.474894 1.460668, 0.496759 0.468111 1.472897, 0.485859 0.451071 1.469314, 
            0.463796 0.435177 1.481109, 0.455271 0.421064 1.477502, 0.361749 0.309054 1.481780, 0.348217 0.298488 1.488177, 
            0.352555 0.235192 1.417826, 0.343825 0.221584 1.414996, 0.243220 0.162079 1.482066, 0.232090 0.145605 1.479357, 
            1.339615 1.170358 1.126604, 1.322065 1.134591 1.112302, 1.312356 1.105850 1.095220, 1.300113 1.092111 1.096725, 
            1.231675 1.102586 1.194541, 1.186038 1.109597 1.259795, 1.176039 1.099110 1.261776, 1.141126 1.027117 1.232463, 
            1.125395 1.021960 1.247199, 1.120510 1.025205 1.256738, 1.124601 1.006371 1.232242, 1.123985 0.964032 1.189661, 
            1.064994 0.810935 1.107915, 1.049165 0.814789 1.132004, 1.052670 0.771085 1.082781, 0.973386 0.825779 1.239688, 
            0.959367 0.825182 1.256916, 0.947911 0.827049 1.273405, 0.940498 0.818972 1.274565, 0.936897 0.810289 1.270254, 
            0.931672 0.805599 1.272099, 0.918806 0.784625 1.266988, 0.920099 0.772672 1.253099, 0.890994 0.756559 1.273632, 
            0.882201 0.760646 1.289007, 0.840286 0.740960 1.322179, 0.804422 0.732704 1.359359, 0.798926 0.728680 1.362231, 
            0.783453 0.731658 1.384970, 0.772914 0.748813 1.415952, 0.767862 0.752469 1.426126, 0.750768 0.741894 1.437046, 
            0.745487 0.737343 1.439105, 0.737482 0.721951 1.433526, 0.737509 0.713114 1.424440, 0.727705 0.710916 1.434664, 
            0.722053 0.716051 1.447116, 0.696599 0.717268 1.480752, 0.668501 0.707449 1.506449, 0.611621 0.645636 1.515515, 
            0.594607 0.652405 1.544099, 0.563772 0.587923 1.517289, 0.541141 0.555886 1.513273, 0.540293 0.540429 1.498520, 
            0.527393 0.528307 1.502518, 0.519837 0.520582 1.504222, 0.519320 0.486770 1.470247, 0.459290 0.423937 1.482278, 
            0.460803 0.411443 1.467556, 0.453470 0.376858 1.441463, 0.442414 0.368971 1.447453, 0.430122 0.355353 1.449146, 
            0.420390 0.344210 1.450117, 0.406071 0.344350 1.468481, 0.394558 0.337585 1.476202, 0.385844 0.315168 1.464330, 
            0.380504 0.310762 1.466612, 0.348602 0.292757 1.488764, 0.363689 0.246874 1.422571, 0.360120 0.238113 1.418139, 
            0.329169 0.200227 1.418719, 0.321595 0.192545 1.420488, 0.265268 0.181999 1.481361, 0.255989 0.178512 1.489597, 
            0.250597 0.165464 1.483094, 0.219167 0.146298 1.503456, 0.210936 0.140232 1.507717, 1.342267 1.176594 1.136566, 
            1.333163 1.181447 1.153121, 1.325406 1.174216 1.155585, 1.323036 1.171276 1.155589, 1.316233 1.126613 1.118499, 
            1.313111 1.099211 1.094405, 1.194582 1.110111 1.256396, 1.181370 1.098757 1.261579, 1.168350 1.078159 1.257049, 
            1.157709 1.051709 1.243497, 1.157418 1.043654 1.235617, 1.134588 1.038417 1.259305, 1.125373 1.026004 1.258317, 
            1.120356 0.889239 1.124618, 1.083843 0.803642 1.083408, 1.077121 0.793865 1.081947, 1.014044 0.791149 1.159429, 
            1.017844 0.773033 1.136039, 0.999041 0.810515 1.198357, 0.994026 0.814080 1.208389, 0.986506 0.806265 1.209953, 
            0.969566 0.830395 1.256224, 0.898827 0.741279 1.254961, 0.892916 0.738277 1.259408, 0.881812 0.756821 1.292531, 
            0.837314 0.734718 1.326516, 0.788767 0.731345 1.384835, 0.783267 0.727334 1.387726, 0.771165 0.686937 1.361749, 
            0.746228 0.721966 1.429359, 0.740253 0.719122 1.434049, 0.734421 0.707155 1.429212, 0.727520 0.715362 1.446400, 
            0.714799 0.711570 1.458704, 0.707638 0.720415 1.476876, 0.589277 0.651965 1.557377, 0.557038 0.582164 1.526907, 
            0.545633 0.566364 1.525235, 0.542084 0.540012 1.502761, 0.534624 0.532050 1.504099, 0.519630 0.481224 1.471120, 
            0.493167 0.449843 1.472652, 0.484921 0.443814 1.476970, 0.456936 0.381091 1.448336, 0.435493 0.354901 1.448796, 
            0.392209 0.329811 1.478175, 0.376943 0.305968 1.473179, 0.368178 0.301218 1.479468, 0.358098 0.299701 1.490741, 
            0.336272 0.204285 1.420784, 0.312337 0.201768 1.448663, 1.345565 1.172468 1.135089, 1.323847 1.155726 1.145577, 
            1.321126 1.101025 1.093013, 1.314628 1.099468 1.099686, 1.310427 1.092258 1.097647, 1.212774 1.104432 1.234378, 
            1.182889 1.090237 1.257866, 1.177941 1.084868 1.258665, 1.177798 1.076449 1.250222, 1.170854 1.067218 1.249604, 
            1.166169 1.061201 1.249402, 1.162712 1.060932 1.253526, 1.157583 1.056007 1.255007, 1.156706 1.031853 1.231385, 
            1.147863 1.027292 1.237965, 1.060269 0.777911 1.093997, 1.056771 0.768974 1.089295, 1.048889 0.770820 1.101215, 
            1.016893 0.779359 1.150675, 0.986841 0.800660 1.210734, 0.942144 0.796588 1.263440, 0.926552 0.773547 1.259681, 
            0.922323 0.766408 1.257749, 0.913195 0.753777 1.256426, 0.892730 0.733953 1.262164, 0.879099 0.749943 1.295886, 
            0.825706 0.723407 1.336648, 0.813906 0.726122 1.354444, 0.803754 0.716011 1.357007, 0.785677 0.725394 1.389620, 
            0.773897 0.745601 1.425306, 0.763670 0.735673 1.428151, 0.758799 0.738885 1.437638, 0.776144 0.687449 1.362885, 
            0.771032 0.682483 1.364303, 0.757369 0.707319 1.407127, 0.754773 0.704935 1.407989, 0.746042 0.717642 1.432115, 
            0.742904 0.707820 1.426047, 0.719693 0.721060 1.469144, 0.714429 0.725238 1.480121, 0.699508 0.718088 1.491785, 
            0.653313 0.682619 1.514238, 0.613558 0.648849 1.530236, 0.604620 0.653294 1.546163, 0.581049 0.641109 1.563675, 
            0.569456 0.608231 1.544752, 0.574357 0.587404 1.517184, 0.548557 0.554390 1.516199, 0.549255 0.543902 1.504569, 
            0.532839 0.514118 1.494951, 0.528064 0.508321 1.495090, 0.528919 0.497446 1.482862, 0.518609 0.478954 1.477042, 
            0.506080 0.457150 1.470651, 0.478968 0.436134 1.483625, 0.473219 0.432733 1.487458, 0.466292 0.423460 1.486773, 
            0.462641 0.414900 1.482652, 0.464864 0.400661 1.465239, 0.431598 0.342157 1.447646, 0.409809 0.334360 1.467387, 
            0.402791 0.316540 1.458065, 0.400104 0.314380 1.459272, 0.394948 0.309522 1.460856, 0.374797 0.297695 1.474384, 
            0.358304 0.294411 1.492008, 0.371442 0.244551 1.424220, 0.360229 0.228278 1.421821, 0.359733 0.220729 1.414721, 
            0.335940 0.191547 1.415106, 0.308703 0.197152 1.455506, 0.260799 0.174656 1.493421, 0.256224 0.168369 1.492803, 
            0.250575 0.155953 1.487276, 0.243988 0.145843 1.485302, 0.234438 0.143022 1.494564, 1.323661 1.151403 1.148333, 
            1.320741 1.149814 1.150422, 1.295374 1.203444 1.237631, 1.323536 1.099085 1.094907, 1.140069 1.032913 1.260587, 
            1.134108 1.030033 1.265223, 1.127596 1.019740 1.262966, 1.120111 0.880276 1.129644, 1.120304 0.871032 1.119932, 
            1.096242 0.851285 1.130324, 1.064025 0.772658 1.090785, 1.010647 0.789941 1.176409, 0.998846 0.810200 1.212177, 
            0.991847 0.801104 1.211766, 0.973325 0.820353 1.255050, 0.969203 0.812952 1.252715, 0.963739 0.817620 1.264449, 
            0.883870 0.742194 1.288825, 0.868205 0.736875 1.303311, 0.781027 0.688197 1.364385, 0.776072 0.682844 1.365208, 
            0.764053 0.703637 1.401799, 0.757386 0.702495 1.409112, 0.748207 0.716305 1.434938, 0.741868 0.714356 1.441007, 
            0.732872 0.710172 1.448169, 0.694102 0.709062 1.496366, 0.667216 0.696261 1.517466, 0.641759 0.671175 1.524166, 
            0.620792 0.643813 1.522821, 0.547166 0.561800 1.532506, 0.529179 0.483254 1.474943, 0.513682 0.459978 1.470821, 
            0.462927 0.409413 1.483616, 0.463245 0.373547 1.446475, 0.456602 0.363576 1.444715, 0.452194 0.356878 1.443463, 
            0.445326 0.356230 1.451539, 0.384698 0.303638 1.474820, 0.382494 0.265207 1.438262, 0.369878 0.287469 1.477116, 
            0.373354 0.235065 1.419019, 0.355500 0.208818 1.414854, 0.347816 0.201407 1.417041, 0.348435 0.191112 1.405709, 
            0.269594 0.174552 1.489071, 0.265257 0.167679 1.487550, 0.249062 0.146121 1.486078, 0.245143 0.146992 1.491956, 
            0.224377 0.136678 1.507817, 0.218162 0.134423 1.513416, 1.289809 1.194809 1.242816, 1.313422 1.127952 1.144289, 
            1.308628 1.113433 1.135519, 1.308883 1.095264 1.116586, 1.271588 1.090526 1.159190, 1.195346 1.093883 1.259644, 
            1.190862 1.087373 1.258682, 1.185192 1.083778 1.262215, 1.181609 1.066278 1.248849, 1.161526 1.027974 1.235172, 
            1.156333 1.023205 1.236896, 1.132602 1.020184 1.263998, 1.133500 1.009204 1.251609, 1.128404 0.881408 1.127198, 
            1.114008 0.872966 1.136871, 1.074364 0.777528 1.089564, 1.058018 0.765111 1.097646, 1.020731 0.760354 1.140220, 
            1.013814 0.751056 1.139498, 1.011218 0.748672 1.140360, 0.986410 0.792155 1.216465, 0.910117 0.743014 1.263215, 
            0.901570 0.728955 1.259690, 0.849930 0.733191 1.329740, 0.842118 0.726095 1.332413, 0.827142 0.719079 1.344282, 
            0.805247 0.711543 1.364424, 0.792030 0.691432 1.360645, 0.785090 0.690961 1.368994, 0.769177 0.703793 1.402386, 
            0.724294 0.726490 1.482745, 0.682906 0.705508 1.513920, 0.631992 0.655334 1.527315, 0.595667 0.648209 1.566241, 
            0.528502 0.497678 1.497526, 0.508208 0.459891 1.484646, 0.482213 0.436127 1.493383, 0.473679 0.422036 1.489810, 
            0.457232 0.357244 1.444375, 0.425854 0.320410 1.446577, 0.415453 0.310912 1.450083, 0.397995 0.301231 1.462381, 
            0.390319 0.302570 1.473521, 0.382263 0.296077 1.477122, 0.385055 0.254126 1.430601, 0.368241 0.225319 1.422490, 
            0.360257 0.201104 1.407847, 0.353551 0.191288 1.406327, 0.341868 0.184942 1.414693, 0.258370 0.162296 1.497747, 
            0.251144 0.153758 1.498197, 0.229026 0.137999 1.510200, 1.293318 1.181394 1.231557, 1.302394 1.088901 1.125272, 
            1.170179 1.054529 1.258307, 1.149428 1.026637 1.256143, 1.142304 1.026621 1.265193, 1.096032 0.789611 1.081316, 
            1.092606 0.789268 1.085324, 1.086196 0.787493 1.091662, 1.081553 0.781373 1.091301, 1.044421 0.758693 1.115322, 
            0.957441 0.806006 1.274462, 0.951137 0.742576 1.217516, 0.928420 0.754603 1.258740, 0.896400 0.728119 1.272360, 
            0.886165 0.709440 1.266251, 0.873835 0.731001 1.304025, 0.868760 0.725944 1.305303, 0.864745 0.727050 1.311545, 
            0.858306 0.725346 1.317993, 0.783954 0.680201 1.366365, 0.762782 0.697199 1.410717, 0.739609 0.710347 1.453670, 
            0.626499 0.646522 1.532228, 0.620321 0.644178 1.537688, 0.617700 0.641854 1.538643, 0.584006 0.628259 1.567594, 
            0.561453 0.569716 1.536328, 0.554616 0.533908 1.508352, 0.530838 0.478379 1.481733, 0.495533 0.451203 1.498823, 
            0.468036 0.369738 1.450372, 0.453529 0.352799 1.451481, 0.441486 0.338569 1.452231, 0.407201 0.300115 1.456472, 
            0.402104 0.286340 1.448848, 0.391164 0.269397 1.445416, 0.369820 0.207882 1.409568, 0.350674 0.184811 1.410301, 
            0.266776 0.163149 1.494872, 0.239529 0.133693 1.499373, 1.308773 1.112280 1.148048, 1.310883 1.089550 1.122083, 
            1.287811 1.093679 1.155671, 1.262371 1.086092 1.180271, 1.188398 1.057555 1.245171, 1.168094 1.037335 1.250298, 
            1.167799 1.029291 1.242434, 1.164129 1.029547 1.247367, 1.166023 0.998575 1.213233, 1.138320 1.005324 1.255397, 
            1.142705 0.941915 1.184870, 1.143751 0.886715 1.127000, 1.130315 0.867142 1.124050, 1.105310 0.788317 1.075131, 
            1.091203 0.787938 1.092694, 1.085967 0.783274 1.094580, 1.077440 0.786707 1.108946, 1.078012 0.776531 1.097796, 
            1.062038 0.763200 1.104468, 1.044654 0.753338 1.116488, 1.032035 0.749294 1.128402, 1.018782 0.746812 1.142725, 
            1.005258 0.762537 1.176040, 0.923432 0.744550 1.261739, 0.910312 0.732969 1.266572, 0.881415 0.716344 1.286316, 
            0.829371 0.712803 1.348913, 0.822066 0.704459 1.349661, 0.788961 0.680646 1.367397, 0.779680 0.685932 1.384621, 
            0.754478 0.712844 1.444255, 0.744808 0.710317 1.453971, 0.736819 0.721198 1.475281, 0.700435 0.705449 1.505449, 
            0.679536 0.695463 1.521815, 0.613005 0.648621 1.558496, 0.595331 0.639472 1.571615, 0.555223 0.553946 1.535052, 
            0.550028 0.522869 1.509830, 0.536208 0.504241 1.508336, 0.530908 0.499736 1.510466, 0.526276 0.476047 1.492096, 
            0.519014 0.458828 1.483701, 0.486755 0.432930 1.498224, 0.472360 0.415716 1.498911, 0.468914 0.406652 1.494011, 
            0.461306 0.399054 1.495910, 0.414987 0.302494 1.455949, 0.401542 0.274170 1.444046, 0.375425 0.224394 1.426295, 
            0.344412 0.186662 1.427113, 0.333005 0.179638 1.434433, 0.231016 0.123539 1.506753, 1.299476 1.174222 1.230271, 
            1.198376 1.054540 1.236334, 1.173404 1.037031 1.250176, 1.184278 1.001512 1.199958, 1.178904 0.997190 1.202369, 
            1.152207 1.019008 1.258690, 1.154477 0.995883 1.232115, 1.149108 0.991547 1.234505, 1.138400 0.991575 1.248160, 
            1.082844 0.830027 1.153388, 1.017906 0.963456 1.372685, 1.015309 0.961071 1.373547, 1.010117 0.956303 1.375271, 
            1.083062 0.768097 1.089678, 1.079311 0.768552 1.094918, 1.070908 0.762909 1.099830, 1.053446 0.753240 1.112147, 
            1.035951 0.743651 1.124587, 1.004751 0.759003 1.180013, 0.929794 0.741659 1.257630, 0.920471 0.738279 1.266031, 
            0.908547 0.732527 1.275312, 0.901938 0.722472 1.273424, 0.901590 0.714559 1.265762, 0.890985 0.705561 1.270039, 
            0.837748 0.722498 1.355131, 0.809935 0.685665 1.352796, 0.774745 0.693291 1.405385, 0.707041 0.710728 1.509397, 
            0.668995 0.681526 1.527899, 0.622411 0.638242 1.542843, 0.579480 0.603514 1.561902, 0.577233 0.573958 1.534488, 
            0.549956 0.544577 1.539104, 0.546162 0.536369 1.535525, 0.548265 0.513653 1.509581, 0.534073 0.504711 1.518483, 
            0.519868 0.530882 1.563364, 0.515633 0.523759 1.561457, 0.530180 0.479203 1.497310, 0.461119 0.394730 1.498666, 
            0.464984 0.376452 1.475027, 0.453321 0.343746 1.456368, 0.429242 0.306499 1.448858, 0.424984 0.299430 1.447036, 
            0.414193 0.290892 1.452023, 0.412755 0.285659 1.448493, 0.399000 0.258098 1.437765, 0.360687 0.185699 1.412365, 
            0.260013 0.152679 1.506649, 0.247606 0.139345 1.508779, 1.301886 1.172282 1.232164, 1.298523 1.171784 1.235933, 
            1.304522 1.139485 1.195217, 1.318090 1.088569 1.125802, 1.313263 1.082899 1.126136, 1.288860 1.081532 1.155788, 
            1.279453 1.078361 1.164511, 1.204523 1.060950 1.242024, 1.178201 1.029221 1.243020, 1.174872 0.984785 1.201743, 
            1.146675 0.983978 1.236795, 1.120993 0.836654 1.118579, 1.105179 0.796617 1.097694, 1.020316 0.961516 1.374579, 
            1.079814 0.788844 1.122008, 1.078610 0.774265 1.108609, 1.027388 0.733621 1.132158, 0.970168 0.690186 1.160480, 
            0.935870 0.721930 1.236638, 0.928950 0.730182 1.253896, 0.884938 0.689343 1.268071, 0.852565 0.733892 1.354894, 
            0.833529 0.701780 1.346226, 0.826661 0.692363 1.345320, 0.783969 0.700901 1.408390, 0.766356 0.700371 1.430259, 
            0.753029 0.706844 1.453848, 0.744236 0.719702 1.478207, 0.740613 0.719842 1.482959, 0.717290 0.715819 1.508517, 
            0.668276 0.678512 1.532675, 0.652679 0.664254 1.537918, 0.618689 0.642616 1.559007, 0.606411 0.637734 1.569630, 
            0.566645 0.560139 1.540755, 0.561795 0.554527 1.541178, 0.555112 0.553424 1.548552, 0.535200 0.541009 1.561174, 
            0.524866 0.531348 1.564429, 0.519257 0.527602 1.567728, 0.516756 0.516212 1.559245, 0.529994 0.474880 1.500066, 
            0.526360 0.466276 1.495877, 0.484375 0.420451 1.502366, 0.470731 0.401387 1.500201, 0.466699 0.349911 1.452608, 
            0.453662 0.329353 1.448140, 0.437826 0.315685 1.454292, 0.417881 0.285810 1.449072, 0.398347 0.246151 1.433307, 
            0.390564 0.238984 1.435870, 0.325087 0.172008 1.450588, 0.243737 0.126538 1.507532, 1.294003 1.160578 1.237154, 
            1.317294 1.094514 1.139851, 1.283449 1.081289 1.169372, 1.205793 1.053045 1.239259, 1.183450 1.046608 1.261097, 
            1.183046 1.030062 1.244664, 1.153662 0.997092 1.248285, 1.158743 0.914426 1.157148, 1.135980 0.865172 1.135665, 
            1.116557 0.798929 1.092531, 1.114667 0.794807 1.090713, 1.111529 0.793755 1.093629, 1.098119 0.809202 1.126516, 
            1.020129 0.957192 1.377334, 1.015588 0.959592 1.385572, 1.034377 0.904604 1.305342, 0.963076 0.694077 1.180438, 
            0.937263 0.713722 1.233406, 0.924814 0.735573 1.271628, 0.907906 0.715768 1.272857, 0.827008 0.686727 1.346053, 
            0.814434 0.682574 1.357799, 0.788975 0.701345 1.409422, 0.786807 0.689137 1.399676, 0.776814 0.678634 1.401635, 
            0.752603 0.703107 1.457510, 0.687135 0.688735 1.526096, 0.624558 0.632167 1.547784, 0.618092 0.639302 1.563320, 
            0.576843 0.574124 1.549049, 0.530819 0.529463 1.561870, 0.518333 0.516321 1.564297, 0.517151 0.510460 1.559798, 
            0.512346 0.504738 1.560052, 0.504579 0.444905 1.508652, 0.494794 0.425122 1.500841, 0.467263 0.396366 1.506419, 
            0.464078 0.386658 1.500529, 0.473822 0.336377 1.436628, 0.450297 0.324078 1.453967, 0.410123 0.265026 1.444603, 
            0.405053 0.259956 1.445861, 0.382831 0.209371 1.422327, 0.247406 0.130271 1.513634, 1.293817 1.156254 1.239910, 
            1.309190 1.109667 1.172631, 1.320111 1.074031 1.122234, 1.288456 1.081733 1.170404, 1.283312 1.068073 1.162957, 
            1.214902 1.060938 1.242701, 1.205729 1.057189 1.250533, 1.198136 1.040785 1.243392, 1.188457 1.047052 1.262129, 
            1.180862 1.021880 1.246010, 1.186543 0.990365 1.206501, 1.179179 0.982166 1.207475, 1.172134 0.990725 1.225205, 
            1.157067 0.975162 1.228437, 1.052453 0.872897 1.256811, 1.084634 0.784964 1.125796, 1.078948 0.790180 1.138374, 
            1.083361 0.770555 1.112657, 1.085486 0.756557 1.095616, 1.071634 0.755548 1.112210, 1.034684 0.723648 1.126553, 
            0.960495 0.686875 1.183293, 0.946973 0.711366 1.225585, 0.881163 0.689062 1.286481, 0.850928 0.719584 1.356217, 
            0.838938 0.705223 1.356764, 0.838470 0.688832 1.340571, 0.824079 0.680378 1.350224, 0.813331 0.680506 1.364033, 
            0.801012 0.684495 1.383794, 0.799555 0.679309 1.380336, 0.780819 0.672772 1.397481, 0.768022 0.695481 1.437026, 
            0.761728 0.693422 1.442926, 0.746723 0.712790 1.481858, 0.687945 0.681961 1.525074, 0.637042 0.640530 1.547412, 
            0.575411 0.564092 1.547543, 0.552578 0.541322 1.553276, 0.543749 0.545498 1.568787, 0.527891 0.523112 1.566039, 
            0.512159 0.500414 1.562808, 0.527545 0.453796 1.495481, 0.476812 0.350552 1.454291, 0.437125 0.299072 1.452062, 
            0.408873 0.254548 1.442408, 0.336100 0.170435 1.448858, 1.298384 1.157778 1.242606, 1.296227 1.154314 1.241804, 
            1.318573 1.090573 1.148081, 1.295822 1.076374 1.162489, 1.222504 1.063767 1.242871, 1.217169 1.059349 1.245135, 
            1.189860 1.030047 1.249872, 1.178331 1.023324 1.257657, 1.173788 1.016956 1.256915, 1.164155 1.005570 1.257511, 
            1.068433 0.863890 1.234199, 1.052267 0.868573 1.259567, 1.075974 0.748861 1.106785, 1.071447 0.751224 1.114965, 
            1.059273 0.746088 1.125196, 1.045540 0.736016 1.132354, 1.042435 0.726113 1.126163, 0.983205 0.713935 1.189058, 
            0.970308 0.684266 1.175082, 0.956782 0.682453 1.190436, 0.919093 0.722540 1.279453, 0.889640 0.680968 1.274351, 
            0.862877 0.702950 1.330922, 0.860597 0.699786 1.330583, 0.831682 0.683206 1.350395, 0.820444 0.675766 1.357074, 
            0.801115 0.661919 1.367487, 0.785902 0.673027 1.398222, 0.766940 0.693360 1.443178, 0.755648 0.694822 1.459043, 
            0.716869 0.702506 1.516259, 0.672278 0.671862 1.541613, 0.664467 0.664763 1.544281, 0.662597 0.660592 1.542388, 
            0.655927 0.650689 1.540734, 0.609178 0.625352 1.574269, 0.589470 0.594893 1.568149, 0.567191 0.553217 1.553812, 
            0.561708 0.549162 1.556636, 0.556550 0.544310 1.558230, 0.544508 0.565161 1.594910, 0.540080 0.540971 1.575767, 
            0.520387 0.510476 1.569592, 0.516392 0.502761 1.566773, 0.512320 0.495237 1.564249, 0.526292 0.452096 1.502282, 
            0.524255 0.448335 1.501022, 0.502917 0.430657 1.510066, 0.478677 0.402578 1.512153, 0.464107 0.385792 1.513499, 
            0.480918 0.335668 1.440767, 0.467817 0.315272 1.436548, 0.448714 0.309637 1.455085, 0.444719 0.301923 1.452267, 
            0.400835 0.234456 1.439006, 0.388942 0.211085 1.430201, 0.349709 0.176030 1.444219, 1.329144 1.077330 1.128013, 
            1.287454 1.074632 1.178300, 1.258712 1.066397 1.206438, 1.219708 1.057091 1.246539, 1.209513 1.055857 1.258248, 
            1.201958 1.048130 1.259948, 1.200383 1.034462 1.247952, 1.168902 1.015423 1.268510, 1.169161 1.006014 1.258543, 
            1.134431 0.837094 1.129720, 1.119469 0.786189 1.096619, 1.059869 0.871401 1.259737, 0.985149 0.695602 1.174755, 
            0.932927 0.727582 1.273962, 0.883732 0.673179 1.280839, 0.867883 0.703394 1.331954, 0.848918 0.706191 1.358951, 
            0.816824 0.671119 1.363868, 0.789576 0.659207 1.386340, 0.778362 0.669250 1.410896, 0.707116 0.686633 1.519360, 
            0.699714 0.678529 1.520478, 0.695725 0.679568 1.526618, 0.653521 0.643053 1.542921, 0.631670 0.626636 1.553911, 
            0.556024 0.567134 1.589224, 0.532578 0.563412 1.615246, 0.537427 0.542715 1.587878, 0.534071 0.524658 1.573652, 
            0.528582 0.520618 1.576499, 0.527393 0.514770 1.572022, 0.515502 0.526479 1.599146, 0.509227 0.524375 1.604977, 
            0.510974 0.484994 1.562417, 0.523509 0.445388 1.505900, 0.480853 0.392442 1.505949, 0.474090 0.391536 1.513626, 
            0.454440 0.299540 1.444404, 0.422091 0.265095 1.450287, 0.402738 0.233762 1.442820, 0.370696 0.181021 1.429573, 
            0.365981 0.175076 1.429483, 0.336033 0.161036 1.453212, 1.292992 1.073768 1.177315, 1.282214 1.065198 1.182252, 
            1.218152 1.056138 1.254491, 1.189333 1.030549 1.264952, 1.174724 1.013860 1.266448, 1.169220 1.009857 1.269351, 
            1.169037 1.001537 1.261062, 1.165084 0.967408 1.231136, 1.124939 0.785494 1.095894, 1.076944 0.745680 1.116187, 
            1.042062 0.717465 1.131674, 1.036921 0.695028 1.115236, 1.029930 0.685911 1.114793, 1.002883 0.708591 1.172440, 
            0.973270 0.684955 1.185912, 0.956751 0.672966 1.194652, 0.933249 0.722006 1.274788, 0.900280 0.680314 1.274037, 
            0.881564 0.664958 1.282124, 0.867998 0.689558 1.324584, 0.853659 0.698517 1.352005, 0.854093 0.679909 1.332394, 
            0.846311 0.672738 1.334952, 0.808894 0.659529 1.369035, 0.788588 0.656856 1.392136, 0.766898 0.692669 1.456418, 
            0.749758 0.708519 1.494463, 0.736014 0.707244 1.510645, 0.712881 0.685211 1.517514, 0.708200 0.679184 1.517298, 
            0.687004 0.669927 1.534788, 0.666877 0.658040 1.548224, 0.634790 0.622950 1.553113, 0.624124 0.622876 1.566610, 
            0.599461 0.595835 1.570295, 0.593649 0.583818 1.565383, 0.515882 0.494450 1.572803, 0.510788 0.480670 1.565173, 
            0.503329 0.411309 1.503620, 0.495626 0.403944 1.505878, 0.489263 0.402055 1.512041, 0.485003 0.394993 1.510229, 
            0.479810 0.390225 1.511953, 0.478369 0.384999 1.508434, 0.470877 0.385888 1.518877, 0.468280 0.383503 1.519739, 
            0.479215 0.321522 1.442340, 0.465095 0.303631 1.441983, 0.428721 0.270314 1.454143, 0.426175 0.259035 1.445829, 
            0.419988 0.256714 1.451325, 0.408205 0.233074 1.442107, 0.389200 0.200886 1.433321, 0.381966 0.192367 1.433800, 
            0.334234 0.160679 1.462082, 1.307346 1.147697 1.241719, 1.318296 1.076907 1.155279, 1.209374 1.046635 1.262874, 
            1.207544 1.033595 1.251846, 1.167211 0.983704 1.252068, 1.170530 0.905375 1.167617, 1.101519 0.741841 1.087931, 
            1.057846 0.726480 1.127771, 1.037241 0.689457 1.116069, 0.997903 0.698517 1.175406, 0.948336 0.688884 1.228612, 
            0.918262 0.710236 1.288750, 0.868971 0.664840 1.304976, 0.785055 0.651992 1.398597, 0.766380 0.689159 1.460429, 
            0.728149 0.695495 1.515566, 0.708305 0.674143 1.518948, 0.685722 0.668297 1.541697, 0.682474 0.667517 1.545030, 
            0.663168 0.644841 1.546372, 0.603015 0.591080 1.567849, 0.580450 0.558880 1.563582, 0.531740 0.555908 1.622521, 
            0.536109 0.536390 1.596970, 0.528954 0.527680 1.597154, 0.507340 0.510680 1.607244, 0.514496 0.484306 1.571125, 
            0.510260 0.477184 1.569221, 0.523258 0.436440 1.510949, 0.497640 0.376666 1.482324, 0.485972 0.387828 1.508604, 
            0.480779 0.383059 1.510328, 0.478182 0.380675 1.511190, 0.494270 0.332330 1.441200, 0.489438 0.326677 1.441559, 
            0.472844 0.306099 1.441597, 0.463776 0.293323 1.440050, 0.459260 0.295661 1.448192, 0.453719 0.291748 1.451235, 
            0.453141 0.284400 1.444444, 0.390670 0.201258 1.438779, 0.382572 0.186095 1.433553, 1.292674 1.064985 1.182618, 
            1.202154 1.024530 1.256367, 1.193739 1.018917 1.261327, 1.178225 1.013225 1.275237, 1.177985 0.987504 1.249199, 
            1.127955 0.768509 1.088553, 1.092955 0.801979 1.167372, 1.092699 0.785069 1.150378, 1.084436 0.735227 1.109841, 
            1.057729 0.713216 1.121281, 1.046540 0.688115 1.109809, 1.034715 0.682119 1.118715, 1.008141 0.694861 1.165580, 
            0.998478 0.692319 1.175272, 0.982882 0.686829 1.189496, 0.905507 0.675433 1.276281, 0.896582 0.671077 1.283177, 
            0.856850 0.654791 1.317054, 0.834835 0.673861 1.364599, 0.820422 0.656692 1.365356, 0.813937 0.646330 1.362993, 
            0.784357 0.648928 1.403295, 0.702506 0.666082 1.525018, 0.687604 0.658887 1.536612, 0.682129 0.663582 1.548386, 
            0.585214 0.559921 1.565534, 0.578015 0.568858 1.583849, 0.568655 0.565570 1.592391, 0.532130 0.550167 1.623092, 
            0.535923 0.532066 1.599726, 0.513552 0.525701 1.621673, 0.509568 0.474105 1.573895, 0.508300 0.407057 1.506834, 
            0.500501 0.347304 1.455556, 0.499730 0.340431 1.449498, 0.486923 0.319309 1.444161, 0.477239 0.308046 1.444947, 
            0.461302 0.277084 1.433513, 0.431007 0.255127 1.449574, 0.385494 0.191668 1.442490, 0.382851 0.180627 1.434545, 
            0.360118 0.166381 1.448880, 0.354225 0.163335 1.453259, 0.346642 0.155675 1.455063, 1.312624 1.151462 1.252753, 
            1.326512 1.099758 1.182124, 1.325105 1.076906 1.160508, 1.230155 1.047348 1.251055, 1.217720 1.042852 1.262274, 
            1.203195 1.025958 1.263453, 1.195029 1.019731 1.267465, 1.173438 0.976365 1.250523, 1.171911 0.892413 1.166477, 
            1.082134 0.736107 1.120619, 1.030325 0.679365 1.128428, 0.977538 0.677650 1.193841, 0.950559 0.682620 1.233262, 
            0.934536 0.713265 1.285039, 0.914996 0.682392 1.278282, 0.902724 0.668725 1.279899, 0.823495 0.644348 1.355748, 
            0.768201 0.683887 1.466608, 0.697445 0.664980 1.537277, 0.695968 0.659841 1.533892, 0.690376 0.656055 1.537131, 
            0.685361 0.659620 1.547163, 0.679423 0.656687 1.551716, 0.673571 0.644769 1.546954, 0.669146 0.638114 1.545769, 
            0.613484 0.590847 1.568185, 0.507920 0.508458 1.618125, 0.513637 0.406689 1.506614, 0.513577 0.398065 1.497857, 
            0.508384 0.393297 1.499580, 0.504513 0.350196 1.460361, 0.501623 0.330990 1.444366, 0.475995 0.280012 1.424762, 
            0.480827 0.250584 1.388473, 0.453380 0.274246 1.447633, 0.445461 0.267413 1.450712, 0.435652 0.247690 1.442993, 
            0.421732 0.238075 1.450857, 0.416000 0.217092 1.436659, 0.378032 0.170157 1.436901, 0.345383 0.162761 1.470870, 
            0.342991 0.159874 1.470956, 1.294089 1.060710 1.190333, 1.288897 1.055942 1.192057, 1.210008 1.021956 1.257631, 
            1.179080 0.896306 1.168289, 1.124561 0.767293 1.105522, 1.106912 0.758082 1.118545, 1.108264 0.737214 1.095450, 
            1.087028 0.728058 1.113095, 1.051359 0.684235 1.113597, 1.012268 0.692686 1.171995, 0.976324 0.675855 1.200495, 
            0.965708 0.666887 1.204818, 0.955566 0.683064 1.234294, 0.950373 0.678296 1.236018, 0.917018 0.690178 1.290630, 
            0.915261 0.685728 1.288308, 0.900690 0.651404 1.271693, 0.893291 0.643295 1.272803, 0.867293 0.654621 1.317486, 
            0.861779 0.650643 1.320428, 0.830525 0.657357 1.367074, 0.810208 0.645940 1.381234, 0.790103 0.642769 1.403568, 
            0.752779 0.699499 1.509169, 0.723002 0.676268 1.523265, 0.655770 0.622380 1.553622, 0.633497 0.598230 1.557228, 
            0.565790 0.571823 1.616336, 0.535821 0.557834 1.640143, 0.536644 0.529498 1.610072, 0.523443 0.526888 1.624197, 
            0.516509 0.473779 1.578624, 0.514382 0.470239 1.577704, 0.531467 0.419442 1.503935, 0.474311 0.244289 1.397264, 
            0.456407 0.270789 1.447189, 0.463087 0.245586 1.412875, 0.425319 0.224471 1.439307, 0.411607 0.205575 1.437400, 
            0.387491 0.177189 1.439013, 0.362092 0.169500 1.463457, 0.337513 0.151024 1.475810, 1.355369 1.089375 1.148664, 
            1.350277 1.084358 1.150005, 1.354175 1.066000 1.126242, 1.348982 1.061232 1.127966, 1.233542 1.038221 1.251292, 
            1.220128 1.027363 1.257239, 1.193125 1.006080 1.269801, 1.183180 0.995460 1.271579, 1.174010 0.974164 1.261435, 
            1.164045 0.867114 1.164469, 1.158922 0.862173 1.165926, 1.131909 0.761976 1.097673, 1.113554 0.736961 1.095408, 
            1.095467 0.728828 1.110093, 1.080445 0.721926 1.122138, 1.072594 0.714925 1.124958, 1.071448 0.700203 1.111337, 
            1.058920 0.687166 1.113926, 0.947311 0.681044 1.249676, 0.934163 0.704617 1.290551, 0.912327 0.670624 1.283519, 
            0.835420 0.640533 1.350561, 0.830367 0.635420 1.351754, 0.820293 0.633889 1.363005, 0.737703 0.687948 1.523469, 
            0.698677 0.652384 1.536703, 0.686571 0.647079 1.546673, 0.607571 0.578286 1.576738, 0.597314 0.568432 1.579696, 
            0.579939 0.576090 1.609650, 0.563031 0.565057 1.619864, 0.532832 0.525322 1.617594, 0.517184 0.519959 1.632012, 
            0.523016 0.382822 1.484128, 0.518156 0.368466 1.475609, 0.496188 0.317255 1.451109, 0.481853 0.273579 1.424615, 
            0.480822 0.241031 1.392589, 0.476115 0.243839 1.401455, 0.467689 0.247025 1.415440, 0.435391 0.221224 1.430112, 
            0.408463 0.199756 1.442390, 0.398215 0.189881 1.445315, 0.349379 0.160907 1.477781, 1.341548 1.065965 1.149221, 
            1.326605 1.058869 1.160967, 1.224447 1.029500 1.260881, 1.214828 1.018076 1.261419, 1.193379 1.000673 1.270887, 
            1.180581 0.961989 1.247550, 1.177451 0.960917 1.250435, 1.179576 0.894293 1.179491, 1.168909 0.876680 1.175025, 
            1.165809 0.875535 1.177797, 1.086420 0.719988 1.119497, 1.078961 0.712025 1.120834, 1.079556 0.701790 1.109594, 
            1.065047 0.684855 1.110710, 1.042047 0.662495 1.117075, 1.037352 0.656502 1.116911, 1.001077 0.684337 1.191579, 
            0.993410 0.676884 1.193702, 0.965335 0.658239 1.210330, 0.947125 0.676720 1.252431, 0.924418 0.688723 1.293619, 
            0.915532 0.666727 1.282397, 0.909416 0.655459 1.278639, 0.908621 0.648644 1.272670, 0.903683 0.643250 1.273429, 
            0.900707 0.641799 1.275729, 0.887069 0.640263 1.291510, 0.869675 0.639196 1.312550, 0.814440 0.625964 1.369283, 
            0.796512 0.626211 1.392350, 0.777803 0.663461 1.454309, 0.752537 0.690528 1.514182, 0.689738 0.643277 1.545696, 
            0.677140 0.639183 1.557534, 0.657597 0.608319 1.550790, 0.626048 0.589448 1.571606, 0.540365 0.554633 1.644977, 
            0.538109 0.551412 1.644548, 0.532003 0.531349 1.631769, 0.515445 0.510684 1.631673, 0.511043 0.495199 1.621413, 
            0.536979 0.413861 1.505100, 0.534382 0.411477 1.505962, 0.525702 0.388976 1.493961, 0.520433 0.375624 1.486990, 
            0.508107 0.327006 1.452876, 0.481593 0.286977 1.445616, 0.395115 0.183953 1.450134, 0.392519 0.181569 1.450996, 
            0.387368 0.167927 1.443579, 0.348139 0.150404 1.475548, 1.364109 1.067082 1.128604, 1.342975 1.057672 1.145858, 
            1.300185 1.048911 1.191334, 1.270777 1.042313 1.221997, 1.243997 1.038022 1.251679, 1.216334 1.018362 1.266743, 
            1.209676 1.017198 1.274023, 1.204452 1.012505 1.275863, 1.204138 1.004508 1.268072, 1.197945 1.002200 1.273588, 
            1.180710 0.904262 1.195206, 1.165537 0.871421 1.180877, 1.165566 0.862579 1.171783, 1.145526 0.797853 1.130988, 
            1.127557 0.736806 1.091326, 1.116164 0.729747 1.098592, 1.111026 0.733615 1.109093, 1.094229 0.722309 1.118886, 
            1.086469 0.715086 1.121362, 0.986727 0.671000 1.203126, 0.963367 0.658296 1.219840, 0.952782 0.675563 1.250995, 
            0.946485 0.673513 1.256908, 0.931817 0.692051 1.294560, 0.915798 0.643749 1.265471, 0.897959 0.635005 1.279214, 
            0.840787 0.635307 1.352273, 0.820363 0.624151 1.366836, 0.815067 0.619638 1.368953, 0.762382 0.670301 1.487885, 
            0.750274 0.682543 1.515832, 0.737417 0.670315 1.519667, 0.728641 0.665590 1.525994, 0.716668 0.651187 1.526478, 
            0.673044 0.618165 1.548166, 0.601698 0.574397 1.594123, 0.574402 0.571374 1.625759, 0.543116 0.551856 1.645580, 
            0.518213 0.499092 1.623223, 0.539645 0.393748 1.488053, 0.535547 0.395058 1.494610, 0.530069 0.382221 1.488432, 
            0.496987 0.305722 1.452174, 0.486672 0.243388 1.401454, 0.487439 0.223961 1.380580, 0.433364 0.216645 1.441896, 
            0.398650 0.179245 1.447761, 0.379499 0.164959 1.457498, 0.371604 0.158067 1.460485, 0.355184 0.154605 1.477834, 
            0.330629 0.127299 1.481111, 0.323511 0.127267 1.490136, 1.291404 1.048187 1.208714, 1.241722 1.030065 1.253370, 
            1.230910 1.021579 1.258438, 1.207381 1.000518 1.266805, 1.188730 0.985001 1.274645, 1.186089 0.973956 1.266693, 
            1.183937 0.961708 1.256886, 1.182299 0.956968 1.254116, 1.177195 0.960753 1.264488, 1.169406 0.953600 1.267073, 
            1.182252 0.886917 1.182425, 1.175360 0.877558 1.181610, 1.169567 0.874265 1.185609, 1.145597 0.775354 1.114799, 
            1.138483 0.757770 1.105842, 1.117079 0.731485 1.106155, 1.099871 0.721189 1.117506, 1.096061 0.721792 1.122973, 
            1.077022 0.689687 1.114316, 1.068507 0.675550 1.110671, 0.946217 0.669389 1.259972, 0.932373 0.668361 1.276536, 
            0.926358 0.648072 1.263408, 0.913698 0.635361 1.266498, 0.852575 0.627842 1.336575, 0.838129 0.628293 1.355419, 
            0.812332 0.621584 1.381375, 0.801405 0.613380 1.386875, 0.569246 0.561734 1.629394, 0.559145 0.560268 1.640745, 
            0.554083 0.555179 1.641976, 0.540132 0.536872 1.640977, 0.521247 0.513159 1.640719, 0.531075 0.445130 1.558534, 
            0.542846 0.398632 1.495930, 0.537657 0.385084 1.488656, 0.524407 0.347512 1.467034, 0.496059 0.303223 1.457742, 
            0.483817 0.280713 1.450265, 0.422034 0.195880 1.441992, 0.367069 0.155670 1.470749, 0.341847 0.138777 1.485540, 
            0.335600 0.119060 1.473295, 0.316431 0.131129 1.510048, 0.288903 0.137449 1.551551, 0.276886 0.131926 1.561184, 
            1.370040 1.060468 1.128177, 1.355728 1.051820 1.137531, 1.309168 1.052332 1.197302, 1.248970 1.024993 1.245901, 
            1.210621 1.005307 1.274535, 1.200478 0.995176 1.277066, 1.199457 0.988915 1.271951, 1.181600 0.971447 1.276783, 
            1.174007 0.955039 1.269638, 1.188587 0.892862 1.187401, 1.173476 0.859869 1.172837, 1.154626 0.809756 1.145494, 
            1.150296 0.802868 1.143949, 1.153872 0.785301 1.121406, 1.152860 0.779018 1.116258, 1.142631 0.769097 1.119113, 
            1.137569 0.737695 1.093390, 1.129385 0.731513 1.097472, 1.123919 0.727417 1.100232, 1.099576 0.717133 1.120676, 
            1.090651 0.712774 1.127567, 1.079881 0.695412 1.123488, 1.075223 0.689330 1.123186, 1.022665 0.678282 1.178749, 
            1.009713 0.675060 1.191930, 0.944267 0.669403 1.269415, 0.929859 0.660992 1.279134, 0.921918 0.636670 1.264327, 
            0.906957 0.629620 1.276144, 0.905884 0.623487 1.271228, 0.887904 0.615091 1.285508, 0.868318 0.628187 1.323843, 
            0.869626 0.616200 1.309902, 0.862010 0.626163 1.329798, 0.833047 0.627240 1.367754, 0.819438 0.616863 1.374443, 
            0.758464 0.670372 1.506838, 0.748247 0.669192 1.518631, 0.702219 0.642083 1.549434, 0.677875 0.623028 1.560894, 
            0.657120 0.586375 1.549763, 0.652805 0.588219 1.557142, 0.627028 0.581461 1.583022, 0.574517 0.561527 1.629423, 
            0.563314 0.562773 1.644954, 0.528010 0.518055 1.644076, 0.518785 0.488120 1.625153, 0.534123 0.441622 1.558010, 
            0.531804 0.429783 1.548834, 0.542660 0.394308 1.498686, 0.527640 0.369861 1.492759, 0.528236 0.359624 1.481515, 
            0.525213 0.349518 1.475011, 0.493977 0.224625 1.386835, 0.491001 0.214404 1.380153, 0.476519 0.206173 1.390151, 
            0.436587 0.199153 1.433774, 0.342677 0.131951 1.484440, 0.342797 0.122885 1.475000, 0.322587 0.119974 1.497737, 
            0.313993 0.123573 1.512359, 0.280750 0.135180 1.566548, 1.361741 1.049788 1.134746, 1.357395 1.042936 1.133258, 
            1.347096 1.050729 1.154344, 1.299917 1.052765 1.216465, 1.247853 1.022959 1.252185, 1.214487 0.999787 1.270910, 
            1.186338 0.972550 1.278831, 1.184367 0.959857 1.268339, 1.181015 0.950562 1.263084, 1.178148 0.940071 1.255985, 
            1.191839 0.897622 1.195085, 1.187145 0.891628 1.194919, 1.176929 0.872903 1.188740, 1.178482 0.860313 1.173869, 
            1.150109 0.798544 1.146705, 1.088673 0.695316 1.119150, 1.077542 0.687613 1.125424, 1.077573 0.678766 1.116323, 
            1.051489 0.655222 1.125401, 0.977766 0.652384 1.216305, 0.962775 0.671719 1.255184, 0.946612 0.658852 1.262572, 
            0.937046 0.656070 1.271894, 0.936967 0.647494 1.263211, 0.911343 0.622817 1.270542, 0.903281 0.616337 1.274163, 
            0.895701 0.617442 1.284940, 0.818032 0.615539 1.381823, 0.797708 0.604138 1.396008, 0.769611 0.664481 1.493567, 
            0.738992 0.660863 1.528823, 0.726993 0.646526 1.529407, 0.720488 0.644985 1.536106, 0.718539 0.641009 1.534514, 
            0.714945 0.641078 1.539158, 0.690117 0.631985 1.561438, 0.678064 0.609010 1.553242, 0.670267 0.601878 1.555860, 
            0.644486 0.577586 1.563784, 0.631687 0.573989 1.576387, 0.616973 0.575100 1.596247, 0.610480 0.573529 1.602900, 
            0.556965 0.547295 1.644127, 0.538387 0.531598 1.651690, 0.528583 0.520633 1.652934, 0.522956 0.499390 1.638335, 
            0.531618 0.425459 1.551590, 0.541683 0.383159 1.495457, 0.537333 0.376317 1.493984, 0.527216 0.339809 1.469464, 
            0.518028 0.318555 1.459386, 0.490708 0.280509 1.455182, 0.499153 0.224654 1.387226, 0.472104 0.194712 1.390977, 
            0.428874 0.187030 1.438119, 0.400291 0.160862 1.447687, 0.382364 0.152335 1.461764, 0.356137 0.137913 1.480366, 
            0.346505 0.135295 1.489942, 0.347804 0.123329 1.476032, 0.337823 0.112796 1.477945, 0.333693 0.114185 1.484623, 
            0.321823 0.125843 1.511668, 0.313207 0.120723 1.517387, 1.371891 1.072664 1.152209, 1.368933 1.062399 1.145458, 
            1.360701 1.047564 1.140738, 1.357122 1.047597 1.145326, 1.249262 1.023482 1.257876, 1.218650 1.002306 1.275140, 
            1.198651 0.981333 1.279106, 1.186152 0.968226 1.281587, 1.185749 0.960446 1.274130, 1.181060 0.954438 1.273944, 
            1.178232 0.943854 1.266701, 1.177962 0.935747 1.258741, 1.189479 0.898646 1.206085, 1.184532 0.875731 1.188910, 
            1.179339 0.870963 1.190634, 1.180892 0.858373 1.175763, 1.154653 0.808896 1.158473, 1.154923 0.773149 1.121517, 
            1.152121 0.771271 1.123158, 1.147451 0.765218 1.122901, 1.131433 0.734454 1.111774, 1.088504 0.690950 1.121841, 
            1.087730 0.684083 1.115793, 1.082548 0.688057 1.126456, 1.068261 0.661807 1.117750, 1.041783 0.656772 1.146285, 
            1.011735 0.660521 1.188361, 1.001104 0.660360 1.201724, 0.995953 0.655489 1.203289, 0.975511 0.653148 1.226903, 
            0.962568 0.667444 1.258015, 0.956406 0.665062 1.263417, 0.944588 0.650277 1.263311, 0.921436 0.628291 1.270252, 
            0.892724 0.611212 1.289295, 0.857285 0.619450 1.342829, 0.829904 0.616636 1.374788, 0.812453 0.606940 1.387063, 
            0.745455 0.657725 1.524333, 0.736714 0.652913 1.530527, 0.723056 0.633885 1.528417, 0.666610 0.588549 1.553808, 
            0.645870 0.578170 1.569568, 0.625134 0.576554 1.594300, 0.556167 0.544476 1.649202, 0.525785 0.417482 1.557789, 
            0.522770 0.328420 1.470403, 0.511868 0.302613 1.457843, 0.500157 0.287567 1.457335, 0.508230 0.215082 1.372819, 
            0.504733 0.214915 1.377098, 0.482095 0.200434 1.391071, 0.418849 0.180597 1.451234, 0.357690 0.129309 1.476525, 
            0.352714 0.124010 1.477430, 0.344985 0.116709 1.479787, 0.325753 0.137704 1.525762, 0.275848 0.128902 1.580250, 
            0.272143 0.120476 1.576335, 1.327945 1.044420 1.186147, 1.305007 1.048219 1.219226, 1.297363 1.031940 1.212279, 
            1.281256 1.018937 1.219457, 1.226739 1.003938 1.273466, 1.203704 0.990434 1.288945, 1.201468 0.987162 1.288439, 
            1.190994 0.960304 1.274259, 1.186754 0.953192 1.272369, 1.180051 0.934595 1.261850, 1.174747 0.938873 1.272981, 
            1.180993 0.862113 1.186412, 1.180465 0.854640 1.179430, 1.172676 0.847488 1.182016, 1.151087 0.795345 1.156080, 
            1.141231 0.775735 1.148535, 1.126503 0.724257 1.114550, 1.099051 0.704076 1.128812, 1.092995 0.675118 1.106858, 
            1.086717 0.673021 1.112698, 1.082393 0.674887 1.120111, 1.035992 0.657464 1.161310, 1.028632 0.649256 1.162268, 
            1.021076 0.659072 1.181937, 0.987767 0.644530 1.209428, 0.977143 0.644351 1.222764, 0.962382 0.663120 1.260771, 
            0.942026 0.643026 1.266092, 0.916516 0.618069 1.272991, 0.899689 0.606837 1.282898, 0.894497 0.602067 1.284620, 
            0.881343 0.599342 1.298567, 0.817553 0.598382 1.378755, 0.812360 0.593614 1.380479, 0.769997 0.662739 1.505186, 
            0.759092 0.654480 1.510604, 0.771598 0.588634 1.427247, 0.744926 0.645472 1.519403, 0.739734 0.640704 1.521127, 
            0.729391 0.639832 1.533395, 0.711331 0.631632 1.547976, 0.659503 0.583706 1.564838, 0.641784 0.574668 1.578129, 
            0.633509 0.568711 1.582556, 0.587793 0.567148 1.639129, 0.556712 0.538353 1.649186, 0.544904 0.532315 1.658026, 
            0.530530 0.479967 1.622699, 0.540515 0.446632 1.575849, 0.524098 0.408078 1.557251, 0.536450 0.368924 1.501430, 
            0.531622 0.354488 1.492788, 0.533661 0.340703 1.476074, 0.490473 0.201355 1.388301, 0.482116 0.195600 1.393041, 
            0.400244 0.160184 1.460947, 0.382986 0.150011 1.472487, 0.355440 0.121292 1.478123, 0.333024 0.141349 1.527191, 
            0.319062 0.131839 1.535216, 0.297524 0.132194 1.562987, 0.287097 0.131533 1.575579, 1.378059 1.065466 1.150881, 
            1.206907 0.977772 1.278847, 1.183898 0.946662 1.276262, 1.184035 0.937554 1.266759, 1.179308 0.931642 1.266719, 
            1.175517 0.932197 1.272111, 1.187240 0.877047 1.200706, 1.178733 0.862890 1.197032, 1.169518 0.815390 1.160105, 
            1.144761 0.779812 1.155167, 1.130517 0.727141 1.119343, 1.125622 0.721640 1.119937, 1.115037 0.712594 1.124142, 
            1.090312 0.668167 1.110099, 1.080862 0.665098 1.118981, 1.043246 0.652379 1.153818, 0.993104 0.644160 1.209204, 
            0.985291 0.645838 1.220866, 0.976957 0.640027 1.225519, 0.926453 0.615156 1.264310, 0.837262 0.606514 1.368953, 
            0.833437 0.607153 1.374474, 0.802402 0.595786 1.402322, 0.769811 0.658415 1.507942, 0.784541 0.587096 1.416149, 
            0.771685 0.583637 1.428965, 0.744924 0.640695 1.521461, 0.723105 0.624201 1.532331, 0.692062 0.621625 1.569193, 
            0.690179 0.617485 1.567349, 0.685797 0.601952 1.557015, 0.623530 0.562163 1.595495, 0.563760 0.551317 1.660443, 
            0.554048 0.531353 1.652353, 0.535700 0.515092 1.659045, 0.527858 0.420359 1.571993, 0.523912 0.403754 1.560007, 
            0.512247 0.292115 1.460503, 0.512788 0.264472 1.431502, 0.520559 0.227815 1.384067, 0.488026 0.193823 1.390649, 
            0.476968 0.185939 1.396644, 0.440303 0.179652 1.436860, 0.410891 0.155523 1.449572, 0.368313 0.128696 1.476274, 
            0.354997 0.117598 1.481851, 0.329400 0.136711 1.534000, 0.306795 0.122149 1.547849, 0.301988 0.125202 1.557092, 
            0.294099 0.127068 1.569043, 0.279878 0.126965 1.587033, 0.276962 0.116597 1.580123, 0.286908 0.083360 1.533424, 
            0.283281 0.074740 1.529211, 1.373566 1.054195 1.152002, 1.362658 1.045943 1.157430, 1.220394 0.992439 1.283657, 
            1.201220 0.960667 1.275512, 1.193217 0.954041 1.278909, 1.191396 0.870811 1.195977, 1.169060 0.802963 1.154906, 
            1.160807 0.796952 1.159252, 1.148103 0.766808 1.144542, 1.126159 0.715537 1.119950, 1.106902 0.701512 1.130090, 
            1.108098 0.689798 1.116569, 1.101272 0.680277 1.115504, 1.100412 0.673623 1.109784, 1.089368 0.665705 1.115726, 
            1.044092 0.645516 1.152660, 1.026085 0.645958 1.176027, 1.010360 0.649555 1.199720, 1.000424 0.647685 1.210449, 
            0.992587 0.640650 1.213216, 0.961498 0.655728 1.268219, 0.958486 0.654367 1.270658, 0.956570 0.650309 1.268939, 
            0.950552 0.630031 1.255828, 0.939890 0.629944 1.269305, 0.912827 0.608808 1.282094, 0.902153 0.599983 1.286638, 
            0.889500 0.596024 1.298684, 0.848216 0.601097 1.356412, 0.799024 0.590542 1.408198, 0.798799 0.582324 1.400066, 
            0.747940 0.637266 1.521058, 0.745219 0.635188 1.522393, 0.697556 0.620870 1.568377, 0.690033 0.604291 1.560968, 
            0.676193 0.585711 1.559549, 0.653019 0.572550 1.575557, 0.610122 0.564052 1.621439, 0.561888 0.533596 1.651621, 
            0.534534 0.504406 1.656530, 0.535603 0.493004 1.643492, 0.537804 0.426195 1.572262, 0.539551 0.360502 1.502752, 
            0.533288 0.332055 1.481586, 0.530038 0.322508 1.475942, 0.529356 0.315413 1.469543, 0.522437 0.306121 1.468830, 
            0.516431 0.285812 1.455671, 0.504890 0.208951 1.391631, 0.434911 0.170592 1.441389, 0.427495 0.171292 1.451542, 
            0.418207 0.159058 1.450831, 0.365119 0.123000 1.481452, 0.287611 0.129474 1.586711, 1.369897 1.049667 1.158980, 
            1.198223 0.954485 1.279941, 1.193811 0.956567 1.287688, 1.186122 0.940399 1.280912, 1.182933 0.930701 1.275037, 
            1.180995 0.917927 1.264420, 1.191935 0.873473 1.204966, 1.191210 0.866487 1.198733, 1.177444 0.838953 1.188048, 
            1.133549 0.718888 1.120927, 1.097728 0.666671 1.113025, 1.071075 0.644526 1.124258, 1.037895 0.638437 1.160244, 
            1.001756 0.648396 1.216429, 0.982033 0.626746 1.219351, 0.974857 0.635627 1.237579, 0.939891 0.616390 1.262369, 
            0.910659 0.600589 1.283383, 0.906730 0.592711 1.280312, 0.902108 0.595309 1.288855, 0.879465 0.607156 1.329802, 
            0.825431 0.590968 1.381979, 0.813196 0.585982 1.392441, 0.808182 0.589545 1.402471, 0.774033 0.577068 1.433144, 
            0.733026 0.625315 1.534742, 0.722506 0.607338 1.529715, 0.706582 0.620196 1.563148, 0.703714 0.609710 1.556057, 
            0.695733 0.611801 1.568355, 0.699197 0.594509 1.546236, 0.693931 0.589920 1.548236, 0.687587 0.587985 1.554327, 
            0.646883 0.565320 1.582908, 0.635475 0.558299 1.590232, 0.629897 0.563251 1.602403, 0.583278 0.555135 1.653412, 
            0.565705 0.536967 1.657164, 0.546225 0.444551 1.587294, 0.526807 0.404609 1.571093, 0.519922 0.289983 1.462448, 
            0.522904 0.273878 1.442158, 0.512844 0.263541 1.444371, 0.525331 0.224053 1.388036, 0.494012 0.195845 1.398997, 
            0.492017 0.191981 1.397577, 0.481536 0.182681 1.401389, 0.412555 0.150636 1.456344, 0.382418 0.128290 1.471805, 
            0.366849 0.122733 1.485925, 0.344467 0.142707 1.534862, 0.305552 0.124413 1.565644, 0.299897 0.120782 1.569122, 
            0.280962 0.123507 1.596007, 0.291033 0.081191 1.539849, 1.383605 1.055018 1.153965, 1.330716 1.027244 1.192818, 
            1.297448 0.995059 1.202185, 1.224159 0.982383 1.282461, 1.210765 0.962704 1.279347, 1.205663 0.957715 1.280730, 
            1.198818 0.957011 1.288720, 1.186001 0.918372 1.265452, 1.198256 0.879455 1.209997, 1.118483 0.698543 1.126207, 
            1.111578 0.680443 1.116454, 1.086974 0.653258 1.119918, 1.054581 0.645233 1.152918, 1.031335 0.632249 1.169199, 
            1.025850 0.628201 1.172033, 1.010490 0.648441 1.212308, 0.994427 0.635329 1.219318, 0.986239 0.602846 1.196467, 
            0.981046 0.598078 1.198191, 0.949811 0.613517 1.253750, 0.937521 0.608666 1.264421, 0.923190 0.608835 1.282829, 
            0.917997 0.604066 1.284553, 0.844734 0.600099 1.373716, 0.813009 0.581658 1.395197, 0.809916 0.580497 1.397944, 
            0.804832 0.575459 1.399252, 0.802929 0.571372 1.397488, 0.749152 0.633488 1.529540, 0.731050 0.616623 1.535301, 
            0.709535 0.590608 1.536032, 0.682124 0.579099 1.559125, 0.663291 0.572802 1.576640, 0.648909 0.564326 1.586259, 
            0.618393 0.560452 1.621122, 0.609521 0.564735 1.636798, 0.593601 0.560041 1.652248, 0.552349 0.512412 1.655956, 
            0.541439 0.355063 1.508674, 0.520960 0.265106 1.442594, 0.513885 0.212343 1.397554, 0.507434 0.201899 1.395066, 
            0.477887 0.178104 1.408292, 0.444924 0.171480 1.443453, 0.403471 0.141886 1.465889, 0.371739 0.123463 1.487396, 
            0.365724 0.129488 1.501222, 0.362727 0.119320 1.494621, 0.341175 0.128481 1.531429, 0.300878 0.122356 1.576432, 
            0.293475 0.123026 1.586538, 0.284368 0.110345 1.585139, 1.187597 0.857038 1.207546, 1.185001 0.854653 1.208408, 
            1.180674 0.830214 1.188882, 1.166477 0.786201 1.161867, 1.162713 0.777916 1.158171, 1.128686 0.703745 1.125500, 
            1.118383 0.676462 1.110665, 1.099534 0.661434 1.119257, 1.081088 0.645414 1.126322, 1.049241 0.636046 1.157251, 
            0.999892 0.634645 1.218612, 0.967502 0.626613 1.251600, 0.909297 0.585602 1.283659, 0.871776 0.598962 1.345088, 
            0.843491 0.589603 1.371495, 0.786022 0.564324 1.418730, 0.696155 0.583656 1.552886, 0.692711 0.583356 1.556960, 
            0.674954 0.574413 1.570397, 0.655172 0.561678 1.582524, 0.636129 0.564668 1.609819, 0.605910 0.560064 1.643555, 
            0.598682 0.560304 1.653000, 0.590647 0.553755 1.656516, 0.565759 0.518499 1.652075, 0.528889 0.389923 1.567296, 
            0.543602 0.318647 1.475569, 0.541637 0.305939 1.465053, 0.529891 0.290980 1.464679, 0.531916 0.277228 1.448017, 
            0.516180 0.254541 1.444803, 0.521544 0.215034 1.397513, 0.511322 0.205096 1.400341, 0.405615 0.131831 1.459809, 
            0.399916 0.128306 1.463449, 0.381531 0.120907 1.479266, 0.370934 0.129433 1.501484, 0.351906 0.132385 1.528719, 
            0.326806 0.123961 1.552031, 0.290974 0.124395 1.598071, 0.288338 0.095797 1.572134, 1.377592 1.042704 1.162898, 
            1.314973 1.003781 1.202714, 1.313900 0.997649 1.197798, 1.217290 0.963402 1.285654, 1.197203 0.925105 1.271989, 
            1.192319 0.849411 1.200674, 1.189723 0.847027 1.201536, 1.182062 0.804475 1.167699, 1.167682 0.769682 1.150362, 
            1.144094 0.748769 1.158957, 1.125167 0.698848 1.131910, 1.094507 0.651476 1.122402, 1.086484 0.653670 1.134858, 
            1.054476 0.635925 1.157413, 1.044945 0.633059 1.166606, 1.033439 0.626280 1.174303, 1.031329 0.622699 1.173320, 
            1.025845 0.618648 1.176150, 1.010006 0.640067 1.218241, 1.004440 0.636217 1.221382, 0.993655 0.601351 1.199393, 
            0.956468 0.613890 1.259556, 0.894894 0.589937 1.313375, 0.853149 0.587374 1.363868, 0.801305 0.565801 1.407743, 
            0.748898 0.624548 1.534602, 0.736667 0.593240 1.518098, 0.729798 0.592596 1.526180, 0.739631 0.559637 1.479909, 
            0.732194 0.560389 1.490142, 0.717286 0.579519 1.528707, 0.709497 0.572367 1.531293, 0.715528 0.548759 1.499437, 
            0.697898 0.574586 1.548324, 0.666532 0.564034 1.577430, 0.661404 0.559107 1.578908, 0.656881 0.561462 1.587075, 
            0.648338 0.556165 1.592521, 0.615390 0.567046 1.645591, 0.609684 0.563539 1.649260, 0.604589 0.558533 1.650617, 
            0.582141 0.534814 1.654887, 0.556839 0.500575 1.652014, 0.549219 0.484235 1.644973, 0.553229 0.465600 1.620784, 
            0.550185 0.438004 1.596392, 0.531349 0.405403 1.586969, 0.549778 0.333757 1.490134, 0.536942 0.295166 1.466942, 
            0.532572 0.279603 1.456562, 0.529982 0.268433 1.448417, 0.522493 0.207917 1.395963, 0.509658 0.195636 1.399716, 
            0.501691 0.188921 1.402976, 0.488990 0.176309 1.406219, 0.369441 0.128322 1.509193, 0.339608 0.131542 1.550454, 
            0.287167 0.093894 1.578622, 0.290412 0.068370 1.548350, 1.225802 0.955221 1.273391, 1.215325 0.954682 1.286171, 
            1.198980 0.942264 1.294251, 1.196985 0.903317 1.256897, 1.202803 0.862694 1.207886, 1.186119 0.842337 1.208264, 
            1.180364 0.830182 1.203137, 1.171309 0.764749 1.147641, 1.166911 0.766796 1.155334, 1.157539 0.754765 1.154936, 
            1.143086 0.702612 1.119909, 1.108715 0.664369 1.124476, 1.104706 0.656688 1.121710, 1.054725 0.639303 1.167504, 
            1.030526 0.619891 1.178412, 1.004777 0.621836 1.213171, 0.994222 0.612716 1.217261, 0.996065 0.599411 1.201287, 
            0.988276 0.592258 1.203872, 0.948452 0.593741 1.256066, 0.877054 0.585185 1.338155, 0.870521 0.583713 1.344960, 
            0.851526 0.586585 1.372073, 0.840126 0.579545 1.379369, 0.817517 0.573763 1.402216, 0.799768 0.556029 1.406637, 
            0.743835 0.614680 1.537885, 0.744331 0.552064 1.473119, 0.721893 0.554634 1.504303, 0.721773 0.546157 1.495773, 
            0.693575 0.571667 1.557784, 0.671694 0.564094 1.577869, 0.667825 0.564841 1.583557, 0.656695 0.557138 1.589831, 
            0.649006 0.567281 1.610003, 0.638708 0.566299 1.622102, 0.624094 0.567166 1.641586, 0.558008 0.466604 1.622678, 
            0.555813 0.454462 1.613035, 0.522246 0.203740 1.398946, 0.452926 0.137448 1.419254, 0.357468 0.126681 1.529695, 
            0.329724 0.124760 1.563030, 0.309367 0.113440 1.577340, 0.298387 0.122908 1.601009, 1.387325 1.044280 1.166022, 
            1.386008 1.029979 1.153050, 1.384123 1.025844 1.151214, 1.300644 0.976837 1.207244, 1.235447 0.961798 1.274802, 
            1.214157 0.952773 1.292648, 1.208175 0.941175 1.288382, 1.197604 0.932096 1.292534, 1.204031 0.872433 1.223246, 
            1.182016 0.830107 1.207907, 1.190200 0.801204 1.167888, 1.188199 0.797356 1.166493, 1.183196 0.792122 1.167499, 
            1.151793 0.746577 1.160808, 1.139080 0.690142 1.119182, 1.121755 0.662594 1.113012, 1.095341 0.648631 1.132321, 
            1.084797 0.639485 1.136371, 1.042616 0.620453 1.170552, 1.036174 0.618757 1.177012, 1.033523 0.607737 1.169099, 
            0.996014 0.603524 1.212512, 0.971509 0.611179 1.251535, 0.926070 0.565078 1.262136, 0.910498 0.585842 1.303219, 
            0.892934 0.585195 1.324907, 0.793671 0.548703 1.413840, 0.747598 0.556787 1.480746, 0.742694 0.551307 1.481373, 
            0.735123 0.543619 1.483134, 0.714579 0.532759 1.498153, 0.671508 0.559770 1.580625, 0.657857 0.567038 1.605439, 
            0.619669 0.564497 1.651430, 0.606433 0.553201 1.656703, 0.599109 0.544906 1.657526, 0.574515 0.500153 1.642983, 
            0.566288 0.476537 1.629264, 0.539797 0.410138 1.594963, 0.534618 0.387797 1.578671, 0.557324 0.323170 1.483584, 
            0.555625 0.292268 1.454095, 0.548148 0.284346 1.455494, 0.532126 0.271135 1.462351, 0.532313 0.261903 1.452656, 
            0.521672 0.209141 1.412155, 0.518573 0.199223 1.405941, 0.511591 0.190086 1.405466, 0.461856 0.145782 1.423375, 
            0.457459 0.139057 1.422082, 0.454862 0.136673 1.422944, 0.409988 0.124267 1.467338, 0.363697 0.115346 1.517106, 
            0.302157 0.117622 1.597746, 1.389044 1.035269 1.161552, 1.233358 0.953384 1.275790, 1.197280 0.910568 1.277844, 
            1.210219 0.861199 1.210812, 1.197912 0.847618 1.212562, 1.193164 0.841756 1.212600, 1.187353 0.803425 1.180734, 
            1.178103 0.773554 1.161908, 1.153317 0.711734 1.130130, 1.111541 0.656624 1.126842, 1.091254 0.645130 1.140884, 
            1.086776 0.629834 1.130916, 1.054163 0.631119 1.173730, 1.045914 0.616327 1.169076, 1.041076 0.610688 1.169458, 
            1.024296 0.608110 1.188169, 1.004404 0.613188 1.218683, 0.995692 0.590763 1.206798, 0.985307 0.581226 1.210246, 
            0.971323 0.606855 1.254291, 0.874282 0.582439 1.352765, 0.856982 0.572369 1.364464, 0.836868 0.577993 1.395819, 
            0.787698 0.558611 1.438535, 0.751722 0.550630 1.476140, 0.730817 0.540659 1.492528, 0.714392 0.528436 1.500908, 
            0.682066 0.564100 1.578572, 0.624271 0.565935 1.653994, 0.555877 0.444739 1.616889, 0.535173 0.381647 1.578612, 
            0.528636 0.213540 1.414746, 0.465966 0.139660 1.418821, 0.457746 0.133568 1.423042, 0.420508 0.119919 1.456446, 
            0.398086 0.113679 1.478587, 0.359691 0.120417 1.534345, 1.394480 1.034657 1.160956, 1.392574 1.030574 1.159199, 
            1.386346 1.019580 1.155864, 1.359780 1.014763 1.184734, 1.326660 0.982213 1.193539, 1.230198 0.947603 1.280836, 
            1.216286 0.946742 1.297657, 1.215145 0.940777 1.292999, 1.207478 0.933325 1.295123, 1.206382 0.892166 1.254360, 
            1.204840 0.852107 1.215292, 1.192045 0.830956 1.209909, 1.189629 0.801814 1.183135, 1.193309 0.783992 1.160198, 
            1.172888 0.746516 1.147798, 1.165195 0.739127 1.150019, 1.165794 0.728884 1.138766, 1.162488 0.728245 1.142317, 
            1.161527 0.721840 1.136980, 1.161447 0.713264 1.128298, 1.149922 0.688989 1.118100, 1.137364 0.676028 1.120804, 
            1.117629 0.654406 1.123770, 1.056267 0.621161 1.167801, 1.033120 0.599164 1.174725, 1.030236 0.597485 1.176674, 
            1.022151 0.591061 1.180382, 0.995903 0.594232 1.217031, 0.995506 0.586439 1.209554, 0.985121 0.576902 1.213001, 
            0.968251 0.600859 1.259006, 0.946312 0.549575 1.234394, 0.881125 0.578365 1.346832, 0.867088 0.577811 1.364127, 
            0.861513 0.573983 1.367299, 0.845846 0.559898 1.372809, 0.830901 0.570346 1.402527, 0.729121 0.531276 1.492023, 
            0.691406 0.553885 1.563172, 0.675997 0.547935 1.576686, 0.646518 0.567824 1.634568, 0.620049 0.553997 1.654087, 
            0.617027 0.552660 1.656563, 0.559422 0.422466 1.596513, 0.561132 0.313010 1.482227, 0.547099 0.277363 1.463572, 
            0.536171 0.260390 1.460093, 0.523144 0.195956 1.410673, 0.516887 0.185034 1.407447, 0.495988 0.166276 1.414827, 
            0.487542 0.151969 1.410920, 0.454644 0.127645 1.427869, 0.425553 0.120269 1.457332, 0.376306 0.118618 1.518308, 
            0.359770 0.115440 1.536093, 1.352684 1.001124 1.186742, 1.348205 0.985828 1.176774, 1.205916 0.923613 1.294110, 
            1.215039 0.857319 1.214600, 1.208172 0.847897 1.213687, 1.199395 0.834406 1.211038, 1.188756 0.825491 1.215444, 
            1.186995 0.821054 1.213141, 1.192044 0.791092 1.176027, 1.193593 0.778510 1.161168, 1.170800 0.729328 1.139798, 
            1.149287 0.685770 1.122559, 1.111168 0.647976 1.132353, 1.098947 0.634184 1.133778, 1.096701 0.630937 1.133310, 
            1.090131 0.629556 1.140255, 1.063870 0.623990 1.167971, 1.038126 0.599608 1.175757, 1.016752 0.599561 1.202906, 
            0.998706 0.591327 1.217437, 0.995717 0.589908 1.219787, 0.995711 0.581153 1.210827, 0.946126 0.545251 1.237150, 
            0.913564 0.581495 1.315707, 0.907202 0.579604 1.321867, 0.889957 0.569399 1.333357, 0.877722 0.573182 1.352800, 
            0.856259 0.564583 1.371304, 0.853195 0.563348 1.373938, 0.843063 0.553190 1.376426, 0.810020 0.546763 1.411890, 
            0.767896 0.562675 1.481790, 0.767365 0.555211 1.474821, 0.753482 0.545507 1.482547, 0.727670 0.530062 1.499573, 
            0.719305 0.524326 1.504342, 0.657096 0.572104 1.632439, 0.635376 0.555366 1.642933, 0.628903 0.562517 1.658494, 
            0.619957 0.549440 1.656483, 0.606876 0.537764 1.661170, 0.583757 0.506927 1.659004, 0.577770 0.477798 1.636787, 
            0.541524 0.382772 1.585578, 0.530438 0.243399 1.456932, 0.513502 0.179809 1.413351, 0.467561 0.134943 1.425855, 
            0.433890 0.112519 1.445733, 0.409147 0.111988 1.476673, 0.392784 0.143469 1.529740, 0.374936 0.143519 1.552503, 
            0.342031 0.119211 1.569477, 0.330419 0.112691 1.577573, 1.345423 0.979120 1.180391, 1.243719 0.948633 1.278582, 
            1.222642 0.939084 1.295621, 1.224262 0.926329 1.280495, 1.208063 0.878466 1.252084, 1.214852 0.852995 1.217356, 
            1.209660 0.848227 1.219080, 1.198109 0.832786 1.217962, 1.199899 0.784530 1.166258, 1.169858 0.726864 1.145420, 
            1.153007 0.689378 1.128468, 1.152333 0.682265 1.122039, 1.037426 0.596546 1.180459, 1.024375 0.584797 1.185032, 
            1.008540 0.597436 1.218126, 0.955572 0.552315 1.239312, 0.948784 0.551472 1.247087, 0.945798 0.550047 1.249427, 
            0.931429 0.550308 1.267978, 0.875063 0.574941 1.364934, 0.866878 0.568761 1.369019, 0.867780 0.557774 1.356618, 
            0.862216 0.562688 1.368730, 0.861746 0.555075 1.361531, 0.850666 0.556018 1.376596, 0.845473 0.551250 1.378320, 
            0.838393 0.559894 1.396183, 0.827996 0.559157 1.408658, 0.823841 0.551836 1.406447, 0.808123 0.537876 1.412150, 
            0.780365 0.553532 1.463506, 0.742287 0.533179 1.491113, 0.709673 0.534467 1.533934, 0.681831 0.515249 1.549678, 
            0.656705 0.568283 1.635971, 0.635926 0.549230 1.642895, 0.629694 0.555791 1.657546, 0.609049 0.536408 1.663965, 
            0.599183 0.525594 1.665442, 0.596208 0.515369 1.658754, 0.572988 0.467239 1.639004, 0.555245 0.405633 1.598481, 
            0.553242 0.349167 1.543195, 0.546572 0.269094 1.469666, 0.535441 0.243851 1.457976, 0.538266 0.228129 1.438277, 
            0.537240 0.213111 1.424201, 0.527955 0.200868 1.423476, 0.529772 0.187627 1.407602, 0.502288 0.158757 1.413004, 
            0.494499 0.151604 1.415590, 0.467800 0.129573 1.426999, 0.397790 0.143913 1.530772, 0.386817 0.135822 1.536448, 
            0.334687 0.106180 1.572421, 0.332091 0.103796 1.573283, 1.370522 1.017848 1.195068, 1.365653 1.012281 1.195561, 
            1.334383 0.975181 1.197351, 1.215840 0.924719 1.296510, 1.211664 0.838513 1.213526, 1.204507 0.829808 1.213718, 
            1.200889 0.829935 1.218451, 1.194898 0.827131 1.223204, 1.203313 0.788890 1.173327, 1.184291 0.756743 1.164605, 
            1.179047 0.743333 1.157543, 1.178649 0.726768 1.141083, 1.158364 0.688960 1.128171, 1.131021 0.650970 1.124053, 
            1.117577 0.640186 1.130114, 1.073069 0.626880 1.173122, 1.063865 0.614437 1.172089, 1.055832 0.607884 1.175598, 
            1.043325 0.594795 1.178106, 1.032246 0.586966 1.184185, 1.014213 0.596241 1.216632, 1.007051 0.587546 1.216840, 
            0.997020 0.568368 1.209960, 0.985915 0.569372 1.225120, 0.911512 0.568206 1.318601, 0.888599 0.563173 1.342603, 
            0.872248 0.568313 1.368675, 0.848305 0.548272 1.378615, 0.838207 0.555570 1.398939, 0.830739 0.538858 1.391324, 
            0.819828 0.530614 1.396765, 0.760034 0.546138 1.488752, 0.739504 0.526471 1.494731, 0.701078 0.533286 1.550609, 
            0.692315 0.528529 1.556886, 0.688130 0.512513 1.545808, 0.684241 0.513309 1.551572, 0.580989 0.477858 1.646647, 
            0.567197 0.432847 1.618095, 0.556843 0.388150 1.585488, 0.558939 0.268973 1.460754, 0.546786 0.255015 1.461922, 
            0.540011 0.245367 1.460661, 0.542326 0.230901 1.442898, 0.538207 0.214722 1.431568, 0.527769 0.196544 1.426232, 
            0.527804 0.178917 1.408132, 0.522477 0.174479 1.410366, 0.514694 0.167311 1.412927, 0.482513 0.141221 1.427154, 
            0.467188 0.126295 1.431367, 0.421238 0.107764 1.470856, 0.391263 0.137644 1.539604, 0.384291 0.146024 1.557059, 
            0.380805 0.145829 1.561296, 0.372719 0.139407 1.565007, 0.332688 0.106317 1.582053, 0.313511 0.109635 1.609855, 
            1.326410 0.963700 1.202686, 1.237987 0.935626 1.286447, 1.231970 0.924114 1.282313, 1.226485 0.920065 1.285144, 
            1.211570 0.912901 1.296786, 1.215477 0.876977 1.255019, 1.210296 0.863409 1.247714, 1.203344 0.775260 1.166274, 
            1.201282 0.771562 1.165110, 1.195413 0.768457 1.169398, 1.170740 0.715130 1.146174, 1.116562 0.637901 1.136012, 
            1.114876 0.633277 1.133421, 1.106729 0.627005 1.137364, 1.097250 0.624009 1.146357, 1.070286 0.620172 1.176739, 
            1.056110 0.602418 1.176593, 1.011430 0.589533 1.220249, 0.953604 0.547592 1.250874, 0.941706 0.541777 1.260058, 
            0.933223 0.545101 1.274257, 0.901947 0.560641 1.329973, 0.884714 0.559178 1.350402, 0.847593 0.545241 1.383363, 
            0.839851 0.537973 1.385770, 0.817185 0.532333 1.408835, 0.692249 0.515139 1.550204, 0.658048 0.564185 1.643959, 
            0.626799 0.544575 1.663637, 0.578642 0.461307 1.639629, 0.555622 0.342517 1.547249, 0.565423 0.309636 1.501099, 
            0.568538 0.275661 1.462337, 0.556898 0.260442 1.461561, 0.552256 0.254318 1.461196, 0.540616 0.221554 1.442447, 
            0.541293 0.211118 1.430897, 0.534468 0.201595 1.429828, 0.532293 0.180634 1.411126, 0.502571 0.148495 1.416028, 
            0.424274 0.113056 1.479362, 0.405561 0.141545 1.532352, 0.402343 0.140691 1.535574, 1.361842 1.003322 1.205129, 
            1.226038 0.925154 1.297874, 1.218186 0.918156 1.300698, 1.212675 0.896630 1.285662, 1.212217 0.845131 1.233497, 
            1.204167 0.821079 1.219105, 1.205537 0.782626 1.177976, 1.187714 0.738760 1.155726, 1.119385 0.634946 1.136341, 
            1.114106 0.630388 1.138390, 1.062973 0.607067 1.179569, 1.025624 0.576149 1.195427, 1.006653 0.570191 1.213465, 
            0.999573 0.561293 1.213360, 0.994021 0.557409 1.216447, 0.982746 0.550062 1.223269, 0.899443 0.562019 1.341517, 
            0.879014 0.550875 1.356098, 0.836152 0.533519 1.392863, 0.814402 0.525625 1.412453, 0.748953 0.528746 1.498933, 
            0.734276 0.512225 1.500687, 0.689639 0.508007 1.553167, 0.655039 0.558035 1.648437, 0.644330 0.540523 1.644126, 
            0.598143 0.496262 1.657563, 0.594214 0.479616 1.645513, 0.585611 0.465693 1.642200, 0.585099 0.449413 1.626177, 
            0.572070 0.411294 1.603712, 0.551692 0.250924 1.465384, 0.546413 0.246367 1.467434, 0.531406 0.178031 1.416536, 
            0.522057 0.165946 1.416054, 0.513401 0.160926 1.421927, 0.419123 0.120945 1.500944, 0.402992 0.143083 1.544145, 
            0.390122 0.148429 1.565998, 0.370706 0.134794 1.576738, 1.367011 1.020907 1.223511, 1.362848 0.996064 1.203363, 
            1.338692 0.967775 1.205125, 1.319830 0.935237 1.195800, 1.212811 0.873969 1.269225, 1.217299 0.827847 1.216275, 
            1.203496 0.809176 1.214714, 1.194675 0.743166 1.158328, 1.184345 0.733494 1.161566, 1.169959 0.698716 1.144251, 
            1.163632 0.670423 1.123322, 1.155976 0.662944 1.125404, 1.145962 0.652495 1.127445, 1.132730 0.641189 1.132702, 
            1.069988 0.602569 1.172983, 1.063526 0.600923 1.179519, 1.060770 0.598932 1.180988, 1.050555 0.588976 1.183788, 
            1.024327 0.574557 1.202394, 1.013665 0.574472 1.215875, 1.013141 0.566989 1.208877, 0.994667 0.542267 1.207063, 
            0.972221 0.536085 1.229293, 0.951444 0.543340 1.263163, 0.942111 0.539986 1.271604, 0.851396 0.535091 1.382022, 
            0.822161 0.528069 1.412031, 0.746724 0.520676 1.500450, 0.741532 0.515907 1.502174, 0.731949 0.513167 1.511560, 
            0.697921 0.509163 1.550759, 0.655830 0.551307 1.647486, 0.659724 0.506643 1.596783, 0.642755 0.530845 1.643165, 
            0.591827 0.471934 1.647630, 0.578115 0.417954 1.609788, 0.557481 0.372233 1.589215, 0.563901 0.347671 1.555889, 
            0.560472 0.338562 1.550922, 0.567941 0.311419 1.513616, 0.565797 0.290381 1.494797, 0.567398 0.260129 1.461773, 
            0.540455 0.186073 1.420205, 0.526629 0.167459 1.418734, 0.524332 0.164339 1.418462, 0.516670 0.156874 1.420565, 
            0.491367 0.131408 1.426679, 0.482384 0.127194 1.433793, 0.461759 0.107762 1.440135, 0.385311 0.146709 1.577305, 
            0.379987 0.142264 1.579526, 0.377995 0.138394 1.578098, 1.359042 0.983100 1.201874, 1.246287 0.918403 1.279086, 
            1.236805 0.924187 1.297077, 1.223758 0.903655 1.292649, 1.225541 0.829103 1.214020, 1.211346 0.820166 1.222929, 
            1.208502 0.809620 1.215746, 1.217422 0.778907 1.172938, 1.170868 0.709236 1.160816, 1.133105 0.635484 1.133328, 
            1.069243 0.599619 1.177857, 1.065306 0.600534 1.183803, 1.047575 0.582753 1.188153, 1.021658 0.567568 1.205580, 
            1.005780 0.554003 1.211890, 1.002234 0.553953 1.216350, 0.997553 0.547926 1.216133, 0.992590 0.542592 1.216986, 
            0.983532 0.538561 1.224383, 0.959362 0.536621 1.253152, 0.938677 0.534878 1.277688, 0.928330 0.542791 1.298959, 
            0.917144 0.552763 1.323407, 0.911625 0.548798 1.326368, 0.762073 0.530761 1.498195, 0.743537 0.523734 1.514586, 
            0.738054 0.528449 1.526391, 0.711495 0.514845 1.546255, 0.686321 0.515374 1.578829, 0.669462 0.512990 1.597839, 
            0.602691 0.493051 1.662382, 0.597434 0.470901 1.646385, 0.593277 0.446042 1.626211, 0.588334 0.440660 1.626990, 
            0.560716 0.333180 1.552046, 0.558977 0.240980 1.459824, 0.526890 0.162035 1.419793, 0.505865 0.143587 1.427652, 
            0.490356 0.129112 1.432561, 0.485410 0.123737 1.433349, 0.482429 0.122300 1.435671, 0.459680 0.099321 1.441081, 
            0.412806 0.135689 1.537978, 0.381309 0.125459 1.567580, 0.332316 0.105642 1.609625, 0.320265 0.100203 1.619388, 
            1.352520 0.976820 1.210688, 1.324460 0.923054 1.191324, 1.234757 0.915671 1.297908, 1.231611 0.914639 1.300854, 
            1.220217 0.890042 1.290159, 1.220245 0.872430 1.272083, 1.216514 0.864067 1.268265, 1.212636 0.812211 1.220087, 
            1.202883 0.748493 1.167234, 1.195636 0.731236 1.158780, 1.145838 0.643236 1.132013, 1.074405 0.608451 1.187281, 
            1.054850 0.586389 1.189568, 1.041461 0.575468 1.195419, 1.035753 0.571969 1.199099, 1.020224 0.566312 1.213064, 
            0.971417 0.537268 1.245423, 0.959681 0.539824 1.262974, 0.949131 0.539465 1.276032, 0.926632 0.542184 1.307446, 
            0.874211 0.539571 1.371475, 0.855112 0.533928 1.389998, 0.845783 0.530563 1.398422, 0.832809 0.518623 1.402701, 
            0.757314 0.520143 1.500323, 0.751826 0.516103 1.503170, 0.737651 0.524658 1.529968, 0.695966 0.504407 1.562270, 
            0.677885 0.513801 1.594900, 0.625717 0.519337 1.666953, 0.600446 0.476250 1.654978, 0.578089 0.399683 1.605003, 
            0.567839 0.381042 1.598952, 0.568239 0.344977 1.561504, 0.570267 0.287363 1.499913, 0.571732 0.257446 1.467405, 
            0.557875 0.221365 1.448081, 0.538636 0.172212 1.422218, 0.536524 0.168636 1.421243, 0.516484 0.147767 1.425368, 
            0.503631 0.135529 1.429189, 0.446528 0.100580 1.466055, 0.437511 0.096448 1.473296, 0.432724 0.090681 1.473481, 
            0.412619 0.131365 1.540734, 0.398300 0.140276 1.568082, 0.374021 0.138603 1.597263, 0.357756 0.125989 1.605040, 
            0.334422 0.104450 1.612671, 1.374768 0.996249 1.209227, 1.370493 0.989222 1.207468, 1.358247 0.975491 1.208987, 
            1.232086 0.820980 1.211266, 1.217826 0.812204 1.220424, 1.225687 0.775324 1.172646, 1.211078 0.758635 1.174142, 
            1.176500 0.712132 1.170511, 1.179181 0.696765 1.151359, 1.162800 0.658124 1.132626, 1.147759 0.642497 1.135760, 
            1.078871 0.610225 1.190363, 1.056048 0.587430 1.196058, 1.054617 0.582179 1.192500, 1.050494 0.583550 1.199150, 
            1.046468 0.575912 1.196451, 1.041997 0.578138 1.204419, 1.012806 0.553467 1.216295, 0.999249 0.542961 1.222785, 
            0.989023 0.533032 1.225628, 0.981561 0.533846 1.235958, 0.960991 0.531821 1.260058, 0.931785 0.542269 1.307923, 
            0.905779 0.553614 1.352636, 0.834561 0.518302 1.407091, 0.784241 0.536832 1.490101, 0.757108 0.515869 1.503157, 
            0.735303 0.516880 1.531937, 0.720935 0.508370 1.541504, 0.694458 0.494563 1.561054, 0.662626 0.502699 1.609892, 
            0.646671 0.524406 1.652429, 0.607025 0.490367 1.668013, 0.605590 0.467586 1.646506, 0.571007 0.377238 1.597972, 
            0.574676 0.359443 1.575077, 0.572626 0.303088 1.519964, 0.554746 0.189196 1.426061, 0.541675 0.168726 1.421728, 
            0.515834 0.144582 1.429880, 0.472420 0.102272 1.441789, 0.455676 0.108377 1.469348, 0.429994 0.083844 1.476900, 
            0.424803 0.079071 1.478617, 0.395502 0.142378 1.580743, 0.387446 0.135882 1.584341, 0.386253 0.130044 1.579879, 
            1.380169 0.995723 1.208763, 1.364470 0.981715 1.214390, 1.348069 0.978203 1.231663, 1.347353 0.953655 1.207431, 
            1.319128 0.909064 1.197676, 1.229792 0.900776 1.302864, 1.229787 0.892019 1.293901, 1.222921 0.882597 1.292987, 
            1.231165 0.827233 1.225790, 1.213035 0.740269 1.159787, 1.181135 0.713490 1.172951, 1.153429 0.641309 1.134274, 
            1.074032 0.599803 1.192792, 1.067012 0.590759 1.192462, 1.058096 0.586378 1.199320, 1.038096 0.574181 1.212278, 
            1.016357 0.548719 1.213861, 1.011841 0.551056 1.222000, 1.007379 0.544490 1.220953, 0.999176 0.538357 1.225110, 
            0.985046 0.529262 1.233775, 0.975480 0.526479 1.243096, 0.968798 0.534146 1.259452, 0.963213 0.530341 1.262661, 
            0.957458 0.535727 1.275501, 0.895169 0.539849 1.358985, 0.872329 0.525865 1.373725, 0.852037 0.523156 1.396771, 
            0.827050 0.514453 1.419653, 0.761022 0.519000 1.508330, 0.748754 0.522865 1.527900, 0.728538 0.511198 1.541674, 
            0.689407 0.493434 1.573272, 0.670999 0.503633 1.607142, 0.665852 0.489982 1.599710, 0.625104 0.502509 1.664392, 
            0.609786 0.487563 1.668575, 0.606700 0.477614 1.662311, 0.601111 0.447508 1.638588, 0.576000 0.351404 1.572106, 
            0.566630 0.330597 1.562716, 0.577274 0.286873 1.504389, 0.572631 0.280752 1.504026, 0.572905 0.271307 1.494004, 
            0.567842 0.239908 1.468286, 0.545260 0.172666 1.428149, 0.523900 0.146271 1.428294, 0.519910 0.147316 1.434441, 
            0.497586 0.123293 1.438242, 0.491889 0.119765 1.441879, 0.487340 0.113413 1.441162, 0.476356 0.105349 1.446878, 
            0.472258 0.097887 1.444449, 0.452199 0.120918 1.493564, 0.424618 0.074744 1.481367, 0.416829 0.067591 1.483952, 
            1.386349 1.002051 1.214328, 1.369819 0.990087 1.223107, 1.363852 0.987222 1.227765, 1.364284 0.977391 1.217146, 
            1.349472 0.943659 1.201444, 1.327808 0.909241 1.193758, 1.241121 0.911981 1.306872, 1.239898 0.897448 1.293544, 
            1.229788 0.808297 1.215095, 1.235278 0.786020 1.185291, 1.227778 0.769386 1.177797, 1.223435 0.762527 1.176298, 
            1.199390 0.725197 1.168659, 1.145808 0.637732 1.147256, 1.135549 0.619113 1.141239, 1.126780 0.605602 1.138560, 
            1.121203 0.601778 1.141740, 1.086413 0.608420 1.192812, 1.068313 0.591547 1.198562, 1.053287 0.584657 1.210625, 
            1.035313 0.567473 1.215896, 1.024001 0.551446 1.213874, 1.017417 0.550101 1.220875, 1.014113 0.549456 1.224418, 
            1.007193 0.540166 1.223709, 1.004069 0.539081 1.226573, 1.003748 0.531099 1.218805, 0.976365 0.528290 1.250772, 
            0.876751 0.527746 1.376973, 0.872143 0.521541 1.376481, 0.778877 0.522921 1.496573, 0.770260 0.517805 1.502297, 
            0.757989 0.512908 1.512897, 0.734450 0.509415 1.539272, 0.725755 0.504490 1.545292, 0.719883 0.501393 1.549591, 
            0.710016 0.499352 1.560056, 0.676766 0.493436 1.596307, 0.672313 0.486848 1.595225, 0.638900 0.507643 1.659042, 
            0.633732 0.502816 1.660675, 0.606109 0.456743 1.648633, 0.600022 0.427862 1.626798, 0.591678 0.404533 1.613521, 
            0.585238 0.394063 1.610991, 0.580437 0.388331 1.611230, 0.575696 0.373681 1.602257, 0.577521 0.299026 1.523470, 
            0.574970 0.261447 1.488225, 0.563174 0.193983 1.434135, 0.557644 0.181274 1.428155, 0.549782 0.174302 1.431018, 
            0.545983 0.166106 1.427457, 0.541271 0.160155 1.427358, 0.522320 0.145376 1.436335, 0.475139 0.103560 1.453542, 
            0.455523 0.125500 1.500975, 0.447691 0.100911 1.485755, 0.447743 0.092014 1.476577, 0.440019 0.084702 1.478917, 
            0.429625 0.075185 1.482394, 1.378525 0.990200 1.219091, 1.358890 0.968334 1.221681, 1.353979 0.962872 1.222336, 
            1.357588 0.945223 1.199666, 1.232614 0.884269 1.296260, 1.225785 0.751965 1.169437, 1.221257 0.754333 1.177626, 
            1.221516 0.736153 1.158674, 1.213525 0.729498 1.162027, 1.211676 0.725277 1.160056, 1.186123 0.700426 1.167118, 
            1.177248 0.669632 1.146871, 1.163426 0.642235 1.136396, 1.078951 0.595681 1.196207, 1.076229 0.593606 1.197545, 
            1.065410 0.585135 1.202635, 1.061402 0.586223 1.208849, 1.030291 0.566274 1.228005, 1.027091 0.547832 1.213187, 
            1.021218 0.544737 1.217491, 0.948049 0.531766 1.297311, 0.935221 0.528240 1.310024, 0.887090 0.532613 1.375748, 
            0.876983 0.522394 1.378143, 0.836297 0.490914 1.397672, 0.798342 0.522883 1.478712, 0.790148 0.525496 1.491816, 
            0.777188 0.513523 1.496044, 0.751298 0.515813 1.531333, 0.732516 0.509390 1.548655, 0.696710 0.483448 1.567647, 
            0.666217 0.479518 1.602422, 0.641321 0.488134 1.642927, 0.636149 0.483317 1.644574, 0.627492 0.487069 1.659433, 
            0.609449 0.443745 1.638019, 0.600060 0.431756 1.637685, 0.588040 0.391159 1.611400, 0.569976 0.330345 1.572096, 
            0.579207 0.272554 1.501158, 0.570732 0.258318 1.497361, 0.559426 0.215963 1.468365, 0.545261 0.163099 1.432244, 
            0.503999 0.124264 1.444972, 0.473204 0.094767 1.453946, 0.439703 0.159633 1.563013, 0.435646 0.152071 1.560431, 
            0.447505 0.096587 1.488511, 0.437231 0.078006 1.482553, 0.429439 0.070860 1.485149, 0.424246 0.066093 1.486874, 
            1.391231 1.015560 1.235846, 1.376280 0.999711 1.238637, 1.373748 0.997169 1.239256, 1.372042 0.983823 1.227757, 
            1.370018 0.980033 1.226451, 1.366076 0.980959 1.232415, 1.247673 0.903841 1.304092, 1.243447 0.817756 1.221297, 
            1.239618 0.792093 1.199884, 1.231646 0.759077 1.176211, 1.229529 0.755514 1.175256, 1.193750 0.711963 1.176177, 
            1.155593 0.639179 1.150182, 1.150401 0.634411 1.151905, 1.083546 0.588365 1.189813, 1.079185 0.590321 1.197366, 
            1.060776 0.582982 1.213275, 1.058179 0.580598 1.214136, 1.051187 0.571484 1.213699, 1.028082 0.558155 1.229449, 
            1.029074 0.546944 1.216702, 1.010921 0.538973 1.231638, 1.000170 0.530336 1.236472, 0.997240 0.528772 1.238597, 
            0.969388 0.527117 1.272343, 0.905763 0.534523 1.360891, 0.881989 0.522838 1.379175, 0.881862 0.514380 1.370674, 
            0.845670 0.498157 1.400110, 0.763613 0.515819 1.522616, 0.745517 0.507708 1.537335, 0.722107 0.495129 1.554240, 
            0.680318 0.483903 1.595917, 0.675645 0.486626 1.604653, 0.649876 0.488621 1.639487, 0.616261 0.466058 1.659151, 
            0.614117 0.462563 1.658300, 0.602126 0.421892 1.631900, 0.580823 0.298878 1.533010, 0.572861 0.239527 1.482353, 
            0.572816 0.230867 1.473539, 0.511863 0.126451 1.444152, 0.446634 0.164113 1.565730, 1.401338 1.012226 1.226516, 
            1.395929 1.007991 1.229062, 1.362835 0.966605 1.228784, 1.358799 0.958993 1.226123, 1.360694 0.945560 1.209953, 
            1.275524 0.874403 1.245448, 1.243351 0.778127 1.187776, 1.237124 0.767132 1.184439, 1.237400 0.748911 1.165424, 
            1.228730 0.735155 1.162367, 1.195354 0.694466 1.163162, 1.184176 0.669338 1.151648, 1.178053 0.658086 1.147915, 
            1.168633 0.646174 1.147700, 1.166098 0.634868 1.139346, 1.144776 0.617153 1.148333, 1.140367 0.601685 1.138099, 
            1.080684 0.590623 1.202715, 1.061956 0.575297 1.210849, 1.049883 0.561140 1.211711, 1.033088 0.558600 1.230481, 
            1.021021 0.544428 1.231320, 1.011295 0.533270 1.232267, 0.994615 0.521676 1.241617, 0.985204 0.518512 1.250352, 
            0.971346 0.535060 1.284935, 0.949401 0.527647 1.305267, 0.887793 0.521321 1.377183, 0.838130 0.485610 1.403800, 
            0.789921 0.516491 1.496776, 0.772266 0.507294 1.509822, 0.735782 0.509331 1.558332, 0.671388 0.474775 1.604878, 
            0.622698 0.454213 1.645775, 0.604659 0.428421 1.642312, 0.583182 0.358461 1.597985, 0.570624 0.327954 1.582717, 
            0.581175 0.293231 1.533727, 0.571405 0.255869 1.507890, 0.561169 0.202109 1.465852, 0.566018 0.181411 1.438481, 
            0.523344 0.137281 1.447583, 0.521405 0.133278 1.445950, 0.518004 0.132874 1.449864, 0.487825 0.101860 1.456500, 
            0.480620 0.093272 1.456872, 1.388106 1.004911 1.242810, 1.380317 0.997758 1.245396, 1.372190 0.982666 1.240279, 
            1.366120 0.962515 1.227363, 1.360508 0.941236 1.212709, 1.361619 0.929732 1.199513, 1.351860 0.918655 1.200585, 
            1.319462 0.866787 1.188684, 1.296610 0.861604 1.212454, 1.247024 0.781852 1.193866, 1.223554 0.725565 1.166079, 
            1.192571 0.687758 1.166779, 1.156115 0.619559 1.143316, 1.149283 0.610055 1.142275, 1.146811 0.607365 1.142666, 
            1.113410 0.584276 1.161519, 1.103698 0.581853 1.171395, 1.095999 0.574479 1.173639, 1.088366 0.584485 1.193601, 
            1.077473 0.584969 1.207958, 1.069578 0.578076 1.210944, 1.063642 0.548825 1.188538, 1.061045 0.546441 1.189399, 
            1.055755 0.550683 1.200475, 1.043204 0.546474 1.212135, 1.037691 0.542493 1.215073, 1.012485 0.534332 1.238789, 
            0.999065 0.523490 1.244760, 0.992807 0.521341 1.250522, 0.981134 0.523741 1.267834, 0.962753 0.533875 1.301604, 
            0.889239 0.495438 1.355779, 0.852385 0.489616 1.396713, 0.786969 0.510199 1.501035, 0.771792 0.512448 1.522650, 
            0.731022 0.498717 1.560466, 0.719010 0.484411 1.561099, 0.708973 0.482789 1.572209, 0.680465 0.482747 1.608441, 
            0.670640 0.471832 1.609764, 0.649638 0.479641 1.644487, 0.642409 0.471112 1.644950, 0.612783 0.429966 1.640504, 
            0.596295 0.391588 1.622176, 0.584820 0.367191 1.611790, 0.575622 0.328420 1.583782, 0.571894 0.320050 1.579953, 
            0.583649 0.273591 1.517409, 0.569733 0.246428 1.507296, 0.573296 0.228892 1.484800, 0.568506 0.223133 1.484997, 
            0.542544 0.146663 1.439708, 0.522801 0.133832 1.451689, 0.490881 0.098331 1.455944, 0.488327 0.095844 1.456647, 
            0.450996 0.161359 1.571254, 1.383574 0.993734 1.244075, 1.366815 0.982333 1.253724, 1.361099 0.935000 1.212517, 
            1.315521 0.862928 1.196694, 1.266072 0.800380 1.195552, 1.254041 0.786119 1.196254, 1.243674 0.767768 1.190650, 
            1.245126 0.755425 1.176160, 1.240727 0.748704 1.174873, 1.238953 0.735527 1.163635, 1.223261 0.712730 1.160252, 
            1.209559 0.702582 1.167293, 1.203775 0.681727 1.153293, 1.196360 0.664884 1.145477, 1.187634 0.660035 1.151614, 
            1.161992 0.626633 1.150031, 1.142170 0.605227 1.153329, 1.142770 0.594980 1.142070, 1.138158 0.597554 1.150575, 
            1.128266 0.586804 1.152152, 1.076385 0.556549 1.187180, 1.049560 0.543598 1.208049, 0.999359 0.517982 1.245691, 
            0.983845 0.529834 1.277573, 0.894418 0.504229 1.365141, 0.875388 0.498416 1.383403, 0.842034 0.475212 1.402077, 
            0.796658 0.499123 1.484309, 0.745952 0.509834 1.559802, 0.727234 0.485711 1.558912, 0.697095 0.463369 1.574379, 
            0.691820 0.458805 1.576418, 0.680806 0.477127 1.609198, 0.664713 0.481629 1.634287, 0.651938 0.460431 1.628832, 
            0.644664 0.452011 1.629464, 0.635923 0.447199 1.635657, 0.624588 0.439999 1.642706, 0.617124 0.432048 1.644061, 
            0.590463 0.366067 1.610405, 0.577459 0.336661 1.596832, 0.569452 0.312503 1.582278, 0.584078 0.267753 1.517831, 
            0.569613 0.206856 1.473863, 0.559439 0.205570 1.485492, 0.566398 0.179682 1.450122, 0.459399 0.162220 1.568390, 
            1.414746 1.008750 1.226738, 1.398362 1.005201 1.243951, 1.378820 0.983105 1.246187, 1.367466 0.967181 1.244324, 
            1.312738 0.856220 1.200311, 1.311115 0.851444 1.197485, 1.271921 0.807522 1.202372, 1.264381 0.790985 1.195028, 
            1.229674 0.727257 1.173918, 1.175903 0.649028 1.162216, 1.156645 0.608692 1.145407, 1.140376 0.596086 1.153196, 
            1.138810 0.591168 1.150151, 1.124209 0.583230 1.160601, 1.068691 0.544380 1.191453, 1.063389 0.548652 1.202576, 
            1.006422 0.522139 1.247910, 1.002134 0.523916 1.255187, 0.991733 0.531960 1.276660, 0.983658 0.525510 1.280329, 
            0.976693 0.533873 1.297758, 0.903607 0.511927 1.368280, 0.866955 0.488065 1.390478, 0.862806 0.489499 1.397226, 
            0.831557 0.478662 1.425890, 0.778600 0.512450 1.527885, 0.672882 0.465525 1.614346, 0.660824 0.477642 1.642100, 
            0.631343 0.436142 1.637107, 0.626605 0.430256 1.637109, 0.602649 0.401475 1.638112, 0.600882 0.379510 1.617863, 
            0.580442 0.324540 1.587570, 0.583536 0.264305 1.521936, 0.576900 0.254315 1.520148, 0.561839 0.247509 1.532342, 
            0.565467 0.168420 1.446719, 0.557331 0.153349 1.441635, 0.551048 0.151264 1.447494, 0.535905 0.135889 1.451016, 
            0.525452 0.126519 1.454720, 0.494853 0.096538 1.462948, 0.463605 0.164634 1.572459, 1.414953 1.003460 1.228004, 
            1.399023 0.998791 1.243491, 1.385917 0.995948 1.257258, 1.376037 0.976397 1.249804, 1.369584 0.930876 1.211390, 
            1.359449 0.920722 1.213886, 1.352886 0.893012 1.193856, 1.324573 0.857409 1.193418, 1.315864 0.852519 1.199490, 
            1.312365 0.843586 1.194793, 1.281834 0.804667 1.193780, 1.251773 0.773364 1.199971, 1.250831 0.749368 1.176591, 
            1.238870 0.734937 1.177032, 1.235297 0.726184 1.172611, 1.217428 0.699973 1.168502, 1.196186 0.655746 1.150232, 
            1.188262 0.657698 1.162316, 1.182792 0.653612 1.165091, 1.181483 0.648061 1.161072, 1.158536 0.616799 1.158251, 
            1.155478 0.606779 1.151878, 1.144481 0.598748 1.157647, 1.062000 0.547287 1.209892, 1.022068 0.531495 1.244531, 
            0.968651 0.522560 1.303351, 0.931448 0.508825 1.336623, 0.859858 0.483198 1.401472, 0.834942 0.474323 1.424087, 
            0.828114 0.473577 1.432011, 0.820570 0.465820 1.433665, 0.788190 0.510390 1.520519, 0.773962 0.501533 1.529552, 
            0.738358 0.492636 1.565745, 0.707819 0.462508 1.573745, 0.695047 0.450072 1.577261, 0.680714 0.467789 1.613646, 
            0.669337 0.460690 1.620852, 0.643534 0.445224 1.637844, 0.580915 0.327365 1.596809, 0.569887 0.310637 1.593708, 
            0.568199 0.306021 1.591128, 0.568757 0.252023 1.535110, 0.545436 0.230452 1.542691, 0.563462 0.159798 1.447386, 
            0.540238 0.137988 1.454599, 0.532710 0.130194 1.456195, 0.520506 0.151443 1.493488, 0.468611 0.165078 1.573491, 
            1.393529 0.998753 1.257391, 1.384477 0.985935 1.255781, 1.380669 0.986532 1.261238, 1.381043 0.976842 1.250837, 
            1.378489 0.956813 1.233572, 1.360744 0.921525 1.220009, 1.346462 0.877720 1.193315, 1.249044 0.740211 1.176433, 
            1.232514 0.719476 1.176229, 1.221212 0.694654 1.165188, 1.217287 0.686766 1.162102, 1.210973 0.675985 1.159094, 
            1.207570 0.675585 1.163014, 1.194427 0.655292 1.158954, 1.179228 0.622511 1.144718, 1.154680 0.603961 1.156955, 
            1.138128 0.583281 1.156836, 1.133838 0.585061 1.164118, 1.056979 0.537313 1.213013, 1.046702 0.536281 1.225034, 
            0.962056 0.498918 1.294475, 0.907235 0.502208 1.367603, 0.891336 0.497463 1.382975, 0.877951 0.486534 1.388812, 
            0.856139 0.470023 1.399656, 0.815154 0.456821 1.438287, 0.752494 0.496935 1.559108, 0.711926 0.465166 1.578190, 
            0.692264 0.443364 1.580879, 0.681007 0.462285 1.614582, 0.662321 0.446855 1.622556, 0.658366 0.447812 1.628569, 
            0.651125 0.439312 1.629077, 0.638774 0.434609 1.639976, 0.579637 0.316954 1.594718, 0.570269 0.269834 1.558377, 
            0.569440 0.254332 1.543553, 0.542653 0.223744 1.546309, 0.519037 0.150274 1.501108, 0.516839 0.111828 1.464527, 
            1.380483 0.982209 1.263994, 1.363968 0.917584 1.218818, 1.358088 0.923277 1.232130, 1.347474 0.887989 1.209492, 
            1.344901 0.885547 1.210265, 1.344723 0.877216 1.201960, 1.323077 0.842754 1.194205, 1.317848 0.838075 1.196067, 
            1.304476 0.818343 1.192872, 1.280130 0.790523 1.195357, 1.260888 0.767689 1.196453, 1.254161 0.757924 1.195011, 
            1.249828 0.742271 1.184493, 1.248520 0.736717 1.180469, 1.241093 0.728674 1.181681, 1.234402 0.701278 1.162134, 
            1.218765 0.687118 1.167530, 1.213383 0.674045 1.160988, 1.202858 0.664852 1.164965, 1.198590 0.657810 1.163183, 
            1.184799 0.647881 1.170562, 1.171281 0.619738 1.158939, 1.168315 0.618262 1.161200, 1.163491 0.612586 1.161524, 
            1.158342 0.598941 1.154101, 1.145668 0.586264 1.157244, 1.073683 0.535295 1.196638, 1.010532 0.515223 1.256438, 
            1.001828 0.527864 1.280461, 0.979705 0.520887 1.301466, 0.969367 0.502462 1.295749, 0.959273 0.492210 1.298092, 
            0.914870 0.496185 1.358666, 0.883513 0.485611 1.387736, 0.872913 0.485373 1.400981, 0.867952 0.480035 1.401826, 
            0.781378 0.500038 1.532478, 0.775913 0.495941 1.535237, 0.763044 0.492513 1.548100, 0.756681 0.490623 1.554261, 
            0.727617 0.465640 1.565656, 0.714348 0.454426 1.571055, 0.659677 0.439804 1.625645, 0.589292 0.341047 1.614056, 
            0.575610 0.313308 1.603056, 0.572795 0.302691 1.595764, 0.578483 0.279927 1.565209, 0.575710 0.269209 1.557761, 
            0.562819 0.151813 1.453920, 0.557627 0.147045 1.455644, 0.520436 0.124508 1.479885, 0.511684 0.102184 1.468157, 
            1.393202 0.989993 1.262731, 1.388009 0.985225 1.264454, 1.380565 0.942140 1.229797, 1.363094 0.923721 1.233163, 
            1.355445 0.916225 1.235218, 1.352364 0.888719 1.210965, 1.336911 0.856567 1.197698, 1.284517 0.792491 1.198738, 
            1.274200 0.774015 1.192941, 1.243857 0.699552 1.155284, 1.211860 0.664239 1.159830, 1.194580 0.654121 1.171455, 
            1.180182 0.619372 1.154185, 1.155768 0.591718 1.156925, 1.148924 0.591012 1.164912, 1.145481 0.581940 1.160000, 
            1.063460 0.529348 1.210504, 1.018986 0.515957 1.253380, 1.007059 0.527755 1.280640, 0.989483 0.509594 1.284404, 
            0.978078 0.511337 1.300703, 0.978311 0.501990 1.290832, 0.936137 0.500485 1.342956, 0.929977 0.498097 1.348349, 
            0.882771 0.482654 1.392600, 0.863032 0.469813 1.404565, 0.833025 0.464691 1.437502, 0.790453 0.499246 1.527067, 
            0.775869 0.491265 1.537450, 0.722625 0.464366 1.577651, 0.701281 0.437932 1.577735, 0.695853 0.433741 1.580350, 
            0.667552 0.441962 1.624783, 0.658546 0.437804 1.631985, 0.650310 0.431751 1.636265, 0.634577 0.417828 1.642023, 
            0.631278 0.408401 1.636566, 0.602805 0.355651 1.618768, 0.587037 0.324270 1.606690, 0.574843 0.266559 1.563097, 
            0.574260 0.250452 1.547341, 0.528240 0.179466 1.533192, 0.509116 0.182656 1.560796, 0.500774 0.176863 1.565476, 
            0.517531 0.118101 1.483966, 0.512338 0.113333 1.485690, 1.414139 1.003873 1.257251, 1.408882 0.990492 1.250236, 
            1.378654 0.950829 1.248076, 1.347276 0.878911 1.214340, 1.345848 0.864883 1.201789, 1.321481 0.837115 1.204355, 
            1.319177 0.825239 1.195122, 1.312317 0.815801 1.194185, 1.287234 0.781025 1.190483, 1.272836 0.772588 1.200162, 
            1.267907 0.767171 1.200887, 1.228908 0.687687 1.169100, 1.216171 0.675164 1.172480, 1.209131 0.648628 1.154260, 
            1.185480 0.627870 1.163094, 1.175481 0.608611 1.156092, 1.039558 0.521965 1.240303, 1.017772 0.514161 1.260031, 
            1.009469 0.525815 1.282534, 1.001540 0.519006 1.285650, 0.969416 0.492777 1.299662, 0.917788 0.496983 1.369665, 
            0.910839 0.487765 1.369066, 0.822911 0.449704 1.441968, 0.813884 0.454368 1.458233, 0.730242 0.458386 1.568781, 
            0.710604 0.445300 1.580367, 0.682545 0.452925 1.623881, 0.677822 0.447002 1.623824, 0.673545 0.431208 1.613089, 
            0.647985 0.423918 1.638148, 0.611801 0.363821 1.622636, 0.594871 0.335301 1.614967, 0.574473 0.306539 1.611464, 
            0.580707 0.273663 1.569859, 0.570628 0.237060 1.545192, 0.517914 0.182544 1.556433, 0.501789 0.169584 1.563677, 
            0.493218 0.146813 1.551259, 1.395650 0.974406 1.257544, 1.387546 0.968028 1.261324, 1.367600 0.920613 1.238139, 
            1.355481 0.906570 1.239178, 1.323182 0.828146 1.199951, 1.270395 0.756268 1.193500, 1.267799 0.753884 1.194362, 
            1.256624 0.746290 1.200804, 1.253251 0.728273 1.186642, 1.249829 0.719149 1.181651, 1.160860 0.595940 1.168665, 
            1.152485 0.590229 1.173472, 1.054837 0.523453 1.229332, 1.037797 0.521514 1.249029, 0.960418 0.483816 1.308880, 
            0.938284 0.503180 1.356878, 0.848948 0.468582 1.435121, 0.833538 0.453863 1.439653, 0.790080 0.490598 1.532579, 
            0.700908 0.429284 1.583247, 0.684041 0.435691 1.611272, 0.667779 0.423070 1.619039, 0.658731 0.427785 1.635382, 
            0.640180 0.403250 1.633856, 0.626632 0.392723 1.640315, 0.617685 0.379648 1.638307, 0.580716 0.268860 1.571875, 
            0.580702 0.251352 1.553960, 0.574241 0.240933 1.551510, 1.390667 0.955569 1.251539, 1.373565 0.927471 1.244522, 
            1.364597 0.914448 1.242594, 1.354571 0.877715 1.217728, 1.341005 0.876000 1.233234, 1.335718 0.845153 1.208366, 
            1.327096 0.831280 1.205129, 1.318764 0.825463 1.209773, 1.306054 0.795331 1.195082, 1.300365 0.791783 1.198688, 
            1.294495 0.779911 1.193998, 1.285534 0.775641 1.201027, 1.270519 0.759951 1.204063, 1.265903 0.753764 1.203599, 
            1.242674 0.688112 1.165913, 1.240871 0.683777 1.163767, 1.222864 0.675450 1.178152, 1.223374 0.665422 1.167232, 
            1.218738 0.659285 1.166845, 1.217654 0.644409 1.152987, 1.188538 0.610783 1.155596, 1.180749 0.603631 1.158182, 
            1.176511 0.605283 1.165267, 1.157158 0.600264 1.184751, 1.053168 0.514005 1.228726, 1.017807 0.522051 1.281964, 
            1.014754 0.520789 1.284556, 0.985591 0.496050 1.296326, 0.964769 0.485873 1.312398, 0.931142 0.498423 1.368042, 
            0.877996 0.462511 1.398886, 0.855995 0.464006 1.428413, 0.813511 0.445720 1.463745, 0.810004 0.445576 1.468059, 
            0.776230 0.484801 1.551212, 0.754501 0.468085 1.561740, 0.740904 0.457678 1.568382, 0.731302 0.446216 1.568862, 
            0.664986 0.416386 1.622694, 0.657029 0.409647 1.625917, 0.614175 0.348417 1.617733, 0.609426 0.342556 1.617772, 
            0.599270 0.332457 1.620353, 0.577977 0.279585 1.593292, 0.567053 0.271373 1.598782, 0.575476 0.233112 1.548874, 
            1.418361 0.996682 1.265356, 1.408133 0.977987 1.259222, 1.386949 0.951161 1.258702, 1.357195 0.892790 1.236777, 
            1.348494 0.879109 1.233836, 1.331909 0.832199 1.206892, 1.315627 0.802084 1.196765, 1.307795 0.786265 1.190528, 
            1.281271 0.763804 1.201275, 1.253173 0.718899 1.191034, 1.255470 0.695709 1.164360, 1.205942 0.642125 1.172500, 
            1.193500 0.620105 1.165777, 1.179358 0.602268 1.165503, 1.168134 0.594794 1.172130, 1.048010 0.521910 1.250334, 
            1.040221 0.514758 1.252920, 1.036712 0.514619 1.257243, 1.026892 0.512461 1.267528, 0.945700 0.501684 1.359804, 
            0.940508 0.496916 1.361528, 0.919351 0.478792 1.369887, 0.887985 0.468241 1.398993, 0.857007 0.465504 1.435607, 
            0.841978 0.449849 1.438696, 0.834271 0.451266 1.449956, 0.794233 0.479587 1.529911, 0.773251 0.478578 1.555577, 
            0.753982 0.455809 1.556775, 0.710485 0.413704 1.568998, 0.675620 0.420528 1.620351, 0.651148 0.401789 1.632298, 
            0.642828 0.395944 1.636899, 0.635637 0.387320 1.637217, 0.591623 0.328942 1.633429, 0.579612 0.305865 1.625077, 
            0.585058 0.283696 1.595440, 0.571613 0.272916 1.601507, 1.423822 0.978466 1.246697, 1.396162 0.958798 1.261749, 
            1.364987 0.903922 1.245211, 1.355078 0.875672 1.228885, 1.337060 0.832287 1.207376, 1.329295 0.825075 1.209869, 
            1.320987 0.819199 1.214422, 1.307843 0.781365 1.192396, 1.293518 0.772749 1.201799, 1.258717 0.735563 1.207995, 
            1.247494 0.684233 1.169701, 1.246804 0.677160 1.163335, 1.210927 0.633852 1.164630, 1.202522 0.619444 1.160568, 
            1.195910 0.618166 1.167671, 1.194638 0.612523 1.163510, 1.181244 0.601618 1.169385, 1.040118 0.510228 1.255358, 
            1.022627 0.518171 1.285751, 1.019063 0.518167 1.290281, 0.933238 0.492475 1.373177, 0.899751 0.460827 1.383374, 
            0.855015 0.456851 1.436227, 0.828892 0.442174 1.454435, 0.823747 0.437287 1.455976, 0.817959 0.442754 1.468940, 
            0.812228 0.439312 1.472709, 0.774019 0.471905 1.554712, 0.760190 0.462069 1.562234, 0.749548 0.444393 1.557672, 
            0.741929 0.436822 1.559613, 0.721143 0.426556 1.575546, 0.683586 0.422463 1.619145, 0.614246 0.338677 1.621560, 
            0.604354 0.336699 1.632122, 1.393370 0.952112 1.265400, 1.389518 0.935275 1.253056, 1.378179 0.919315 1.251139, 
            1.346129 0.857820 1.228934, 1.257603 0.715980 1.196303, 1.262886 0.694214 1.167286, 1.247308 0.679909 1.172457, 
            1.232667 0.645757 1.156106, 1.202335 0.615120 1.163324, 1.178358 0.595164 1.173394, 1.050317 0.515441 1.254667, 
            0.938155 0.501908 1.383530, 0.932372 0.489822 1.378510, 0.919548 0.468742 1.373236, 0.873742 0.458629 1.421166, 
            0.864424 0.464008 1.438533, 0.859231 0.459240 1.440257, 0.852307 0.449959 1.439561, 0.843271 0.445874 1.446875, 
            0.833898 0.442618 1.455467, 0.835138 0.430797 1.441781, 0.793860 0.470940 1.535422, 0.782085 0.473594 1.553126, 
            0.763792 0.448426 1.550625, 0.727407 0.415136 1.562827, 0.721687 0.420436 1.575533, 0.721097 0.413117 1.568788, 
            0.713596 0.405255 1.570280, 0.705419 0.407828 1.583321, 0.703320 0.395449 1.573312, 0.682388 0.420627 1.625736, 
            0.664241 0.403871 1.631666, 0.633185 0.375016 1.641629, 0.589887 0.332419 1.653095, 0.577249 0.310882 1.647117, 
            0.584473 0.284342 1.610741, 1.426769 0.987965 1.266571, 1.426046 0.972203 1.251346, 1.382099 0.913660 1.247305, 
            1.363687 0.880015 1.236273, 1.348163 0.856805 1.232254, 1.338188 0.828719 1.216181, 1.333666 0.813529 1.206376, 
            1.313884 0.783254 1.200539, 1.312715 0.777357 1.195986, 1.290070 0.762894 1.209988, 1.260628 0.721298 1.204848, 
            1.257600 0.684893 1.171413, 1.250593 0.667046 1.162049, 1.240000 0.658020 1.166284, 1.240658 0.638859 1.145820, 
            1.234758 0.635830 1.150225, 1.221533 0.633279 1.164442, 1.210554 0.625204 1.170142, 1.205631 0.619773 1.170844, 
            1.191657 0.601521 1.169930, 1.016741 0.505543 1.294202, 0.989086 0.485863 1.309234, 0.983466 0.482147 1.312580, 
            0.961094 0.493323 1.352494, 0.952091 0.489157 1.359684, 0.925096 0.476625 1.381199, 0.910038 0.461042 1.384399, 
            0.889420 0.459134 1.408681, 0.884440 0.453843 1.409598, 0.874499 0.451984 1.420344, 0.839603 0.432574 1.444867, 
            0.832313 0.424193 1.445559, 0.775601 0.449678 1.543828, 0.737892 0.428416 1.570034, 0.729956 0.404085 1.555211, 
            0.711492 0.405649 1.580308, 0.703134 0.391125 1.576068, 0.668466 0.406237 1.635660, 0.587305 0.316447 1.646969, 
            0.586173 0.275376 1.606341, 1.416290 0.965105 1.263438, 1.384607 0.920249 1.257809, 1.381715 0.909824 1.250812, 
            1.360180 0.866316 1.233652, 1.345756 0.849172 1.234446, 1.348386 0.833932 1.215489, 1.321666 0.785640 1.200028, 
            1.308554 0.774041 1.204833, 1.291063 0.755670 1.208273, 1.278658 0.742330 1.210393, 1.270302 0.692718 1.170212, 
            1.262513 0.685566 1.172797, 1.255806 0.675751 1.171279, 1.252128 0.676029 1.176245, 1.211785 0.617394 1.167523, 
            1.201390 0.607881 1.171007, 1.051522 0.511684 1.263182, 0.982854 0.478870 1.316950, 0.943137 0.497631 1.386704, 
            0.916883 0.456963 1.378458, 0.866984 0.456915 1.441904, 0.814233 0.437573 1.489218, 0.801804 0.441835 1.509400, 
            0.800191 0.437032 1.506533, 0.786936 0.460866 1.547811, 0.722449 0.400225 1.567757, 0.709009 0.398204 1.582790, 
            0.666416 0.397726 1.636498, 0.630666 0.354105 1.637311, 0.597082 0.340238 1.665843, 0.582699 0.314224 1.657499, 
            0.586696 0.278078 1.615390, 1.427130 0.968740 1.260315, 1.390370 0.918832 1.255973, 1.377783 0.897169 1.249801, 
            1.373622 0.881094 1.238631, 1.368507 0.876135 1.240061, 1.355158 0.856346 1.236778, 1.348843 0.836797 1.224791, 
            1.348200 0.829608 1.218245, 1.340614 0.821957 1.220063, 1.297358 0.761715 1.213401, 1.266495 0.714842 1.204664, 
            1.267520 0.686010 1.173829, 1.262813 0.688817 1.182693, 1.259979 0.660706 1.157507, 1.249773 0.650727 1.160273, 
            1.244128 0.629529 1.145743, 1.226137 0.621160 1.160064, 1.204157 0.605062 1.171546, 1.196894 0.605386 1.181120, 
            1.190884 0.593859 1.176961, 1.036565 0.517382 1.294996, 1.028630 0.510587 1.298134, 0.988871 0.485598 1.323131, 
            0.961870 0.490622 1.362636, 0.930255 0.471911 1.383701, 0.919555 0.463148 1.388341, 0.916753 0.461271 1.389983, 
            0.916117 0.454063 1.383409, 0.879319 0.448104 1.424131, 0.844423 0.428694 1.448655, 0.796651 0.432187 1.513021, 
            0.790771 0.429110 1.517352, 0.781168 0.443959 1.544780, 0.777925 0.443167 1.548096, 0.763376 0.435101 1.558348, 
            0.750568 0.422754 1.562000, 0.749601 0.416362 1.556682, 0.739617 0.405836 1.558606, 0.717070 0.391133 1.572237, 
            0.711883 0.395121 1.582922, 0.710901 0.388768 1.577665, 0.647086 0.370328 1.639981, 0.626024 0.343201 1.638997, 
            0.618274 0.335951 1.641433, 0.594553 0.332907 1.668500, 0.593341 0.327117 1.664110, 0.581343 0.304006 1.655707, 
            0.579692 0.264214 1.617051, 0.579705 0.229097 1.581064, 1.434842 0.980071 1.269055, 1.408631 0.948069 1.269630, 
            1.394561 0.921283 1.260098, 1.385113 0.900669 1.251006, 1.376320 0.878446 1.239433, 1.360599 0.855722 1.236162, 
            1.355769 0.850061 1.236510, 1.356058 0.840579 1.226431, 1.341912 0.796439 1.199221, 1.318488 0.775121 1.207192, 
            1.312136 0.764435 1.204330, 1.290893 0.746523 1.213015, 1.281105 0.726746 1.205212, 1.275045 0.724112 1.210227, 
            1.273096 0.711363 1.199648, 1.268905 0.712902 1.206558, 1.275122 0.688838 1.173999, 1.266678 0.692068 1.188052, 
            1.257375 0.653556 1.160443, 1.236262 0.626555 1.159654, 1.212766 0.614185 1.176882, 1.023745 0.500279 1.300739, 
            1.009937 0.490391 1.308181, 0.961150 0.505151 1.385381, 0.957754 0.504735 1.389276, 0.935007 0.472981 1.385696, 
            0.926104 0.459799 1.383525, 0.895642 0.447023 1.409201, 0.886223 0.443880 1.417967, 0.865103 0.443207 1.444151, 
            0.828763 0.436120 1.483136, 0.820126 0.431054 1.488938, 0.815379 0.433960 1.497954, 0.789989 0.426250 1.522365, 
            0.776200 0.433856 1.547702, 0.770300 0.430829 1.552109, 0.746524 0.401607 1.552433, 0.716957 0.386628 1.574714, 
            0.656431 0.377640 1.642526, 0.644103 0.364113 1.644359, 0.617600 0.341597 1.655020, 0.597770 0.328982 1.667334, 
            0.590787 0.319846 1.666862, 0.587056 0.320252 1.672024, 0.588522 0.281563 1.630532, 0.579524 0.277384 1.637701, 
            0.578802 0.244078 1.604506, 1.430857 0.958778 1.259264, 1.390455 0.909058 1.259749, 1.380520 0.880873 1.243522, 
            1.367488 0.851535 1.230056, 1.358479 0.838611 1.228281, 1.353663 0.832918 1.228579, 1.351688 0.820233 1.218099, 
            1.343497 0.796528 1.204242, 1.338012 0.783709 1.198092, 1.289786 0.726923 1.201296, 1.284725 0.721829 1.202517, 
            1.280103 0.724429 1.211063, 1.277532 0.686899 1.175893, 1.259560 0.678484 1.190144, 1.263888 0.650294 1.155762, 
            1.259231 0.644209 1.155456, 1.257424 0.639882 1.153323, 1.200226 0.613938 1.199534, 1.019954 0.496052 1.308182, 
            0.999093 0.485972 1.324402, 0.956674 0.502608 1.395418, 0.931947 0.466955 1.390365, 0.904121 0.447694 1.406045, 
            0.898660 0.443587 1.408787, 0.883908 0.436020 1.419809, 0.818387 0.430549 1.497579, 0.789185 0.423445 1.527462, 
            0.752516 0.408396 1.558708, 0.724787 0.388897 1.574021, 0.674176 0.399374 1.649154, 0.668328 0.387447 1.644379, 
            0.610042 0.337865 1.667763, 0.597235 0.325516 1.671411, 0.594638 0.323132 1.672273, 0.576785 0.270570 1.641154, 
            0.586117 0.221301 1.578815, 1.400109 0.906842 1.252142, 1.370633 0.856558 1.238146, 1.356248 0.821776 1.220825, 
            1.321709 0.766403 1.208058, 1.310093 0.751123 1.207189, 1.305790 0.752938 1.214524, 1.302645 0.743132 1.208482, 
            1.294856 0.735980 1.211068, 1.280804 0.709150 1.201467, 1.275612 0.704382 1.203191, 1.273443 0.692175 1.193448, 
            1.261969 0.676544 1.192038, 1.267796 0.653440 1.160960, 1.256849 0.645286 1.166538, 1.227706 0.611724 1.169245, 
            1.209466 0.621508 1.202477, 1.209869 0.611747 1.191966, 1.049308 0.515541 1.297737, 1.022909 0.492771 1.308007, 
            1.010402 0.488453 1.319499, 0.971877 0.513052 1.393718, 0.967760 0.505639 1.391363, 0.949028 0.481550 1.390526, 
            0.932254 0.461418 1.391252, 0.920485 0.446513 1.390960, 0.908329 0.450103 1.410106, 0.894009 0.441475 1.419491, 
            0.887438 0.448867 1.435422, 0.858027 0.424736 1.448132, 0.840609 0.432498 1.478246, 0.819780 0.422340 1.494347, 
            0.814825 0.425756 1.504150, 0.772407 0.424852 1.557201, 0.760158 0.411128 1.558730, 0.742665 0.392764 1.562180, 
            0.719248 0.380198 1.579107, 0.712516 0.379218 1.586671, 0.693484 0.408492 1.640872, 0.668795 0.390286 1.653639, 
            0.663856 0.384893 1.654401, 0.607315 0.331020 1.671170, 0.600178 0.322263 1.671282, 0.598074 0.318670 1.670279, 
            0.587825 0.308797 1.673208, 1.435462 0.955428 1.263867, 1.429004 0.945001 1.261406, 1.388413 0.869434 1.235657, 
            1.373537 0.844631 1.229181, 1.366492 0.835648 1.228945, 1.363299 0.834731 1.232069, 1.358833 0.828176 1.231037, 
            1.343949 0.785852 1.206627, 1.329078 0.769808 1.209118, 1.317930 0.753377 1.206473, 1.312193 0.741176 1.201276, 
            1.301574 0.732213 1.205608, 1.289925 0.717016 1.204867, 1.288915 0.701959 1.190729, 1.276805 0.696663 1.200714, 
            1.267410 0.658378 1.173456, 1.267610 0.649117 1.163716, 1.242211 0.615114 1.161208, 1.033303 0.497505 1.306578, 
            1.007678 0.481600 1.322894, 0.933803 0.461597 1.396411, 0.927149 0.451650 1.394690, 0.922879 0.453383 1.401898, 
            0.899146 0.441597 1.420026, 0.892461 0.449272 1.436394, 0.885153 0.440936 1.437155, 0.882979 0.428743 1.427433, 
            0.875200 0.430334 1.438961, 0.868052 0.430376 1.448100, 0.863033 0.425180 1.449164, 0.859803 0.424355 1.452429, 
            0.816415 0.417064 1.500172, 0.798276 0.417830 1.524038, 0.726851 0.383026 1.579277, 0.687366 0.401218 1.648154, 
            0.675917 0.394297 1.655633, 0.663670 0.380569 1.657157, 0.650832 0.368295 1.660922, 0.647992 0.366511 1.662708, 
            0.633966 0.348387 1.661991, 0.602055 0.321636 1.675199, 0.594066 0.314975 1.678542, 0.594071 0.279878 1.642587, 
            0.592659 0.274581 1.638958, 0.586702 0.271693 1.643580, 0.581999 0.265721 1.643448, 0.579145 0.255199 1.636302, 
            0.577204 0.224891 1.607730, 1.354148 0.791064 1.205935, 1.338340 0.768553 1.202994, 1.323933 0.760139 1.212708, 
            1.319194 0.754256 1.212713, 1.319796 0.744004 1.201446, 1.296994 0.712386 1.198076, 1.286132 0.695251 1.194347, 
            1.284797 0.689764 1.190426, 1.272429 0.667562 1.183423, 1.265616 0.649238 1.173324, 1.253086 0.627434 1.166935, 
            1.237520 0.621873 1.181047, 1.234473 0.611825 1.174632, 1.021902 0.485682 1.315923, 1.015281 0.484428 1.323064, 
            0.999950 0.487058 1.345266, 0.980530 0.499744 1.382970, 0.951252 0.475286 1.395176, 0.944237 0.466231 1.394828, 
            0.928804 0.451568 1.399447, 0.924986 0.452188 1.404940, 0.915414 0.449423 1.414289, 0.913365 0.445693 1.413075, 
            0.887985 0.429187 1.428465, 0.882792 0.424419 1.430188, 0.851843 0.430382 1.475678, 0.822228 0.415524 1.498145, 
            0.814425 0.417176 1.509765, 0.777388 0.403033 1.542408, 0.771438 0.408898 1.555987, 0.751720 0.387236 1.558890, 
            0.714286 0.374069 1.593039, 0.709053 0.378171 1.603898, 0.709092 0.369303 1.594766, 0.695504 0.393959 1.637311, 
            0.673549 0.386570 1.657680, 0.631942 0.339812 1.662731, 0.602706 0.315251 1.674777, 0.596909 0.311970 1.678793, 
            0.592591 0.305050 1.677200, 0.587631 0.273395 1.651088, 0.583526 0.257180 1.639704, 0.584859 0.227590 1.607701, 
            1.441690 0.948085 1.262316, 1.392150 0.868217 1.243549, 1.368599 0.820900 1.225053, 1.336494 0.768313 1.212044, 
            1.309105 0.730436 1.208100, 1.280907 0.659467 1.171291, 1.277722 0.658529 1.174383, 1.244737 0.625650 1.182680, 
            1.234737 0.615165 1.184665, 1.052777 0.510201 1.308695, 1.044826 0.503448 1.311896, 0.980091 0.504813 1.395670, 
            0.974267 0.501599 1.399789, 0.958698 0.478500 1.395940, 0.944651 0.460429 1.395306, 0.938960 0.456886 1.398917, 
            0.904046 0.437520 1.423510, 0.901450 0.435136 1.424372, 0.887342 0.443528 1.450919, 0.879815 0.435730 1.452510, 
            0.878570 0.430022 1.448248, 0.818307 0.402845 1.497094, 0.803570 0.395242 1.508061, 0.792769 0.404270 1.531051, 
            0.777299 0.398469 1.544794, 0.769741 0.399519 1.555487, 0.744317 0.383122 1.571044, 0.733389 0.374921 1.576551, 
            0.726556 0.374188 1.584495, 0.719939 0.372924 1.591620, 0.711063 0.359672 1.589340, 0.683494 0.392406 1.657950, 
            0.681008 0.372208 1.640424, 0.671285 0.378584 1.659327, 0.652812 0.362631 1.666496, 0.615040 0.332754 1.683957, 
            0.609156 0.320914 1.679317, 0.585351 0.265452 1.652802, 0.581041 0.249740 1.642192, 1.450354 0.957074 1.267446, 
            1.445161 0.952306 1.269170, 1.354225 0.781310 1.209742, 1.349346 0.766998 1.201291, 1.324833 0.739590 1.204411, 
            1.315525 0.736173 1.212754, 1.309303 0.716396 1.200415, 1.298662 0.698718 1.195850, 1.292213 0.688268 1.193352, 
            1.287131 0.683227 1.194655, 1.035036 0.487664 1.315134, 1.028606 0.485940 1.321552, 1.017684 0.477723 1.327033, 
            0.985665 0.503862 1.394549, 0.957428 0.468070 1.393820, 0.884290 0.437482 1.455557, 0.867043 0.418512 1.458074, 
            0.861421 0.423569 1.470407, 0.855965 0.419449 1.473131, 0.845946 0.417783 1.484172, 0.827399 0.402011 1.491619, 
            0.803383 0.390918 1.510816, 0.751945 0.377117 1.562135, 0.745191 0.376190 1.569779, 0.729663 0.370533 1.583745, 
            0.724889 0.364734 1.583880, 0.719254 0.361055 1.587282, 0.708281 0.352964 1.592958, 0.701936 0.359801 1.608034, 
            0.663134 0.367541 1.665337, 0.606706 0.313388 1.681673, 0.600129 0.312025 1.688648, 0.595378 0.306169 1.688694, 
            0.600486 0.276064 1.651359, 0.595727 0.270229 1.651439, 0.585173 0.226025 1.619592, 1.375302 0.821160 1.230684, 
            1.358579 0.774588 1.204263, 1.342458 0.761619 1.211494, 1.331784 0.752792 1.216034, 1.332967 0.741110 1.202564, 
            1.323451 0.738206 1.211697, 1.310113 0.727162 1.217358, 1.303643 0.707995 1.205959, 1.287903 0.667775 1.184793, 
            1.279544 0.653255 1.180558, 1.259971 0.631234 1.182908, 0.982314 0.498550 1.400319, 0.932450 0.445794 1.409736, 
            0.927697 0.439942 1.409790, 0.915754 0.443010 1.428130, 0.907588 0.436785 1.432145, 0.900472 0.445517 1.450143, 
            0.874013 0.422896 1.460643, 0.817934 0.394197 1.502606, 0.709238 0.354597 1.600360, 0.694990 0.363333 1.627438, 
            0.680213 0.355829 1.638556, 0.672180 0.349276 1.642064, 0.667113 0.344199 1.643312, 0.658108 0.357581 1.668478, 
            0.645294 0.327705 1.654182, 0.629920 0.330440 1.676548, 0.614403 0.324756 1.690471, 0.592767 0.263957 1.655728, 
            0.586315 0.253516 1.653245, 0.585450 0.229330 1.629572, 1.459671 0.942131 1.254179, 1.453499 0.931000 1.250632, 
            1.409190 0.873349 1.247965, 1.402796 0.862765 1.245261, 1.374179 0.801598 1.219025, 1.339402 0.755582 1.216145, 
            1.337974 0.741555 1.203596, 1.310601 0.712408 1.208573, 1.303991 0.711127 1.215671, 1.299782 0.695169 1.204683, 
            1.293193 0.676293 1.193734, 1.286258 0.658269 1.184097, 1.283222 0.648195 1.177641, 1.268795 0.639831 1.187434, 
            1.059681 0.505185 1.315615, 1.048825 0.496804 1.320845, 1.022535 0.473765 1.330701, 1.017597 0.477143 1.340445, 
            0.964105 0.468392 1.399548, 0.911688 0.439458 1.436612, 0.907255 0.441592 1.444439, 0.887045 0.429910 1.458191, 
            0.883587 0.420876 1.453338, 0.843070 0.406522 1.490193, 0.814664 0.388688 1.508073, 0.792483 0.390625 1.538281, 
            0.785518 0.390216 1.546725, 0.782389 0.389142 1.549606, 0.777680 0.383185 1.549497, 0.743890 0.369826 1.578811, 
            0.715818 0.351171 1.595426, 0.710399 0.346960 1.598007, 0.706736 0.347198 1.602912, 0.672457 0.343814 1.643066, 
            0.626685 0.333614 1.690861, 0.602231 0.306060 1.693757, 0.607673 0.275133 1.655155, 0.593234 0.231712 1.629054, 
            1.435037 0.901466 1.250822, 1.422006 0.872125 1.237350, 1.359473 0.762824 1.204970, 1.347333 0.757602 1.215070, 
            1.332866 0.731795 1.207046, 1.312040 0.712858 1.214151, 1.303303 0.690495 1.202363, 1.295710 0.682859 1.204203, 
            1.290688 0.677674 1.205284, 1.283139 0.669929 1.206956, 1.287778 0.649748 1.180383, 1.252056 0.632371 1.208040, 
            1.056437 0.499611 1.320982, 0.993512 0.496524 1.397891, 0.989111 0.498578 1.405594, 0.983919 0.493810 1.407318, 
            0.975231 0.480097 1.404327, 0.974522 0.473069 1.398030, 0.965069 0.461240 1.397944, 0.910325 0.438029 1.443831, 
            0.890800 0.424663 1.454986, 0.854998 0.407481 1.482944, 0.835195 0.394797 1.495151, 0.819514 0.380746 1.500713, 
            0.793092 0.375575 1.529039, 0.785332 0.385892 1.549481, 0.774970 0.376298 1.552838, 0.741766 0.361496 1.579929, 
            0.699309 0.351916 1.624143, 0.685128 0.351716 1.641984, 0.677163 0.344997 1.645237, 0.671800 0.340646 1.647604, 
            0.615422 0.312683 1.690703, 0.603675 0.297727 1.690332, 0.602573 0.265354 1.658576, 0.596818 0.253197 1.653448, 
            0.598655 0.231138 1.628516, 0.587888 0.231309 1.642391, 1.449104 0.905935 1.244447, 1.395267 0.819097 1.224008, 
            1.365687 0.769067 1.210406, 1.351554 0.759979 1.219080, 1.346125 0.747022 1.212718, 1.325998 0.726364 1.217170, 
            1.316152 0.706731 1.209590, 1.306215 0.704863 1.220321, 1.285446 0.641931 1.182291, 0.994117 0.499022 1.406626, 
            0.968799 0.456053 1.394832, 0.920411 0.434748 1.434583, 0.914676 0.440084 1.447346, 0.909152 0.436131 1.450326, 
            0.890608 0.429123 1.466746, 0.890755 0.419991 1.457205, 0.878469 0.406358 1.458875, 0.870551 0.408292 1.470931, 
            0.829216 0.387180 1.501905, 0.806037 0.374031 1.517932, 0.791367 0.366265 1.528645, 0.782573 0.379126 1.553008, 
            0.754700 0.359982 1.568868, 0.737641 0.358092 1.588639, 0.726250 0.351028 1.595898, 0.684941 0.347392 1.644740, 
            0.684063 0.340782 1.639087, 0.675021 0.336710 1.646421, 0.613487 0.268808 1.655174, 0.595510 0.216549 1.624523, 
            1.448275 0.885651 1.231673, 1.438968 0.882231 1.240012, 1.428911 0.854346 1.224248, 1.420745 0.839349 1.219280, 
            1.415745 0.834106 1.220271, 1.408967 0.833239 1.228008, 1.394440 0.807577 1.220209, 1.389530 0.810885 1.229845, 
            1.364293 0.758944 1.208758, 1.363102 0.753104 1.204292, 1.352325 0.744530 1.209223, 1.331614 0.725310 1.215892, 
            1.331274 0.717375 1.208196, 1.323215 0.719656 1.220788, 1.313534 0.699616 1.212581, 1.313007 0.692144 1.205598, 
            1.307822 0.678585 1.198308, 1.297330 0.678080 1.211141, 1.292994 0.653665 1.191652, 1.279061 0.635313 1.190585, 
            1.273824 0.639425 1.201461, 1.055378 0.492650 1.329094, 1.047682 0.485270 1.331328, 1.040938 0.475545 1.329949, 
            1.027072 0.465800 1.337611, 1.024476 0.463416 1.338473, 1.005005 0.493771 1.394341, 0.988454 0.490629 1.412183, 
            0.987469 0.484282 1.406936, 0.938583 0.429118 1.412640, 0.920337 0.438918 1.445895, 0.907688 0.426180 1.448944, 
            0.901021 0.433808 1.465241, 0.890332 0.425020 1.469842, 0.887972 0.413282 1.460822, 0.880130 0.406260 1.463609, 
            0.877447 0.404089 1.464798, 0.876167 0.398466 1.460668, 0.804476 0.373090 1.525902, 0.776888 0.370786 1.558648, 
            0.728100 0.350464 1.599914, 0.717302 0.341944 1.604928, 0.697909 0.328253 1.615582, 0.664944 0.312864 1.641768, 
            0.660903 0.296490 1.630137, 0.644458 0.301860 1.656563, 0.645501 0.290524 1.643627, 0.629684 0.311890 1.685637, 
            0.617432 0.306944 1.696161, 0.616445 0.300603 1.690923, 0.605980 0.238638 1.640772, 0.605782 0.221581 1.623553, 
            1.459331 0.906295 1.245695, 1.447166 0.883594 1.237924, 1.431607 0.860472 1.234040, 1.420752 0.834550 1.221303, 
            1.372684 0.759832 1.205937, 1.365782 0.750498 1.205160, 1.361413 0.752475 1.212744, 1.355727 0.748920 1.216339, 
            1.339336 0.719072 1.206623, 1.336865 0.716381 1.207012, 1.311644 0.681942 1.203831, 1.309313 0.678907 1.203689, 
            1.294107 0.663686 1.207447, 1.294051 0.655052 1.198676, 1.278830 0.639869 1.202493, 1.271041 0.632717 1.205078, 
            1.023526 0.460970 1.344125, 0.976267 0.454431 1.397563, 0.966526 0.443309 1.398567, 0.930598 0.426436 1.427001, 
            0.919496 0.436204 1.451133, 0.917641 0.431998 1.449187, 0.906289 0.424838 1.456298, 0.900507 0.430290 1.469239, 
            0.883770 0.401295 1.460838, 0.867450 0.406358 1.486792, 0.824888 0.370722 1.504451, 0.813454 0.372535 1.520857, 
            0.785086 0.372150 1.556560, 0.748907 0.347126 1.576967, 0.738502 0.346408 1.589471, 0.721695 0.343897 1.608285, 
            0.715770 0.349701 1.621770, 0.704985 0.332377 1.617750, 0.642223 0.285035 1.649123, 0.627270 0.304274 1.687856, 
            0.621578 0.300735 1.691473, 0.630628 0.269703 1.648174, 0.610024 0.250219 1.654435, 1.444683 0.876149 1.240405, 
            1.430757 0.840238 1.221344, 1.417680 0.828552 1.226014, 1.380041 0.763265 1.207040, 1.357145 0.740650 1.213011, 
            1.355978 0.734750 1.208453, 1.347865 0.728393 1.212264, 1.342673 0.723625 1.213988, 1.304329 0.668841 1.206668, 
            1.276038 0.633184 1.206145, 1.060408 0.488254 1.332086, 1.014046 0.479508 1.382123, 0.999944 0.487884 1.408646, 
            0.995669 0.480859 1.406891, 0.981218 0.463781 1.407787, 0.980123 0.457703 1.402954, 0.974931 0.452935 1.404678, 
            0.957712 0.433895 1.407087, 0.950934 0.433026 1.414821, 0.925788 0.424715 1.438306, 0.920231 0.420843 1.441412, 
            0.905424 0.430954 1.470609, 0.896517 0.417782 1.468453, 0.887077 0.405918 1.468313, 0.883682 0.396728 1.463220, 
            0.843968 0.380401 1.497033, 0.821097 0.375263 1.520873, 0.735652 0.348636 1.602328, 0.721007 0.349577 1.621926, 
            0.708146 0.337360 1.625779, 0.695774 0.323939 1.627775, 0.653071 0.288651 1.645970, 0.647530 0.284738 1.649012, 
            0.642037 0.280708 1.651875, 0.635741 0.269884 1.648799, 0.610286 0.236022 1.646508, 0.612929 0.220747 1.627499, 
            0.609905 0.219418 1.629986, 0.599655 0.209547 1.632918, 1.476982 0.932247 1.263711, 1.441030 0.862811 1.238340, 
            1.350131 0.709266 1.196738, 1.340516 0.706607 1.206250, 1.334393 0.695354 1.202514, 1.315077 0.672704 1.203895, 
            1.311631 0.672408 1.207977, 1.298927 0.659806 1.211235, 1.298871 0.651173 1.202463, 1.293678 0.646404 1.204187, 
            1.282741 0.638224 1.209725, 1.057802 0.481112 1.335034, 1.027881 0.458233 1.349673, 1.007042 0.483183 1.401746, 
            1.000746 0.489899 1.416637, 0.919375 0.418167 1.446708, 0.888604 0.397380 1.464572, 0.880730 0.399207 1.476463, 
            0.842841 0.378390 1.503355, 0.829518 0.367308 1.508956, 0.823507 0.373323 1.522766, 0.798962 0.354765 1.534992, 
            0.765250 0.349984 1.572993, 0.729111 0.342401 1.611211, 0.717570 0.344479 1.628026, 0.709316 0.329700 1.623391, 
            0.702609 0.319885 1.621872, 0.651332 0.288146 1.654614, 0.618203 0.220534 1.627517, 1.430142 0.832186 1.227774, 
            1.388309 0.768445 1.215719, 1.386039 0.756487 1.206360, 1.356333 0.715540 1.202219, 1.338307 0.698487 1.207692, 
            1.331561 0.679998 1.197337, 1.325151 0.678223 1.203675, 1.323922 0.672476 1.199354, 1.312153 0.666342 1.208046, 
            1.292380 0.644816 1.211160, 1.286606 0.632706 1.206103, 1.032888 0.458678 1.350706, 1.022673 0.466263 1.371473, 
            0.970215 0.437428 1.408690, 0.949033 0.419366 1.417143, 0.931589 0.418422 1.438375, 0.922891 0.413505 1.444406, 
            0.906100 0.419726 1.472143, 0.887060 0.396396 1.472476, 0.860747 0.382186 1.491405, 0.828533 0.364948 1.514741, 
            0.820175 0.367966 1.528466, 0.782477 0.355449 1.563615, 0.751825 0.334371 1.581031, 0.726673 0.343617 1.622507, 
            0.714808 0.337721 1.631566, 0.705996 0.324312 1.629044, 0.692049 0.323538 1.646000, 0.685241 0.313970 1.644862, 
            0.677634 0.306372 1.646759, 0.652050 0.281597 1.653939, 0.642518 0.261191 1.645168, 0.627489 0.245536 1.648257, 
            0.613340 0.210174 1.630042, 1.474006 0.912464 1.261131, 1.471899 0.891332 1.242167, 1.456512 0.876558 1.246615, 
            1.448723 0.869406 1.249200, 1.439954 0.829580 1.219567, 1.401188 0.767067 1.204867, 1.347209 0.698117 1.202932, 
            1.334021 0.686706 1.208026, 1.303573 0.656355 1.215684, 1.291612 0.633150 1.207135, 1.036060 0.454862 1.349708, 
            0.962167 0.426131 1.414308, 0.941324 0.407236 1.421477, 0.926226 0.418062 1.451777, 0.911107 0.420170 1.473176, 
            0.907259 0.420865 1.478783, 0.891249 0.398852 1.476609, 0.871027 0.395969 1.499389, 0.866236 0.390212 1.499588, 
            0.852902 0.370388 1.496250, 0.837343 0.364808 1.510334, 0.833948 0.364389 1.514225, 0.818040 0.359665 1.529629, 
            0.787461 0.347178 1.555751, 0.782010 0.343045 1.558453, 0.759679 0.336581 1.580249, 0.738964 0.343682 1.613880, 
            0.713975 0.326214 1.627787, 0.703142 0.326551 1.641918, 0.689006 0.317470 1.650604, 0.665419 0.305325 1.668178, 
            0.657435 0.298650 1.671500, 0.650738 0.297582 1.678928, 0.650621 0.280330 1.661407, 0.640126 0.253522 1.647303, 
            0.631685 0.247972 1.652360, 0.627135 0.232853 1.642665, 0.617888 0.211745 1.632810, 1.485572 0.914313 1.255254, 
            1.469660 0.874517 1.234741, 1.453457 0.861749 1.242281, 1.447557 0.832409 1.219737, 1.436029 0.816912 1.218534, 
            1.420119 0.785882 1.206996, 1.404288 0.772198 1.213124, 1.384294 0.742445 1.208092, 1.376348 0.726907 1.202289, 
            1.372567 0.727436 1.207641, 1.372404 0.719068 1.199279, 1.358838 0.708584 1.205803, 1.345990 0.696335 1.209605, 
            1.333934 0.673365 1.201418, 1.318655 0.667096 1.214440, 1.029376 0.448979 1.359135, 0.999504 0.469835 1.418508, 
            0.983629 0.447491 1.415823, 0.933867 0.412025 1.442819, 0.911747 0.422583 1.481780, 0.901891 0.411745 1.483220, 
            0.875427 0.389133 1.493735, 0.866783 0.384085 1.499564, 0.837369 0.359962 1.512284, 0.814487 0.354853 1.536168, 
            0.804359 0.344681 1.538637, 0.773052 0.333986 1.567520, 0.748652 0.341381 1.606143, 0.734802 0.340368 1.622730, 
            0.717278 0.330848 1.635277, 0.713789 0.321890 1.630542, 0.696941 0.319480 1.649512, 0.688666 0.304753 1.644959, 
            0.658349 0.300391 1.679068, 0.652440 0.271073 1.656558, 0.619967 0.219388 1.644941, 1.493135 0.917239 1.255575, 
            1.473746 0.903538 1.266214, 1.386961 0.731102 1.200028, 1.379508 0.723122 1.201338, 1.377410 0.719513 1.200311, 
            1.369626 0.712349 1.202879, 1.354693 0.696457 1.205603, 1.346724 0.689748 1.208871, 1.336950 0.678707 1.210000, 
            1.008240 0.478647 1.423365, 0.977445 0.431608 1.414372, 0.972563 0.426077 1.414919, 0.962441 0.424661 1.426347, 
            0.956779 0.412276 1.420867, 0.925214 0.410987 1.459713, 0.902800 0.404725 1.481821, 0.892772 0.385539 1.474929, 
            0.884903 0.387353 1.486801, 0.873020 0.381502 1.495929, 0.862380 0.372592 1.500342, 0.847442 0.365484 1.512070, 
            0.797836 0.347174 1.556438, 0.724881 0.333677 1.635447, 0.695703 0.308972 1.647272, 0.688479 0.300429 1.647715, 
            0.682243 0.307000 1.662380, 0.678678 0.298226 1.657930, 0.638773 0.247283 1.656529, 0.616564 0.196666 1.632946, 
            1.486597 0.902227 1.255466, 1.480283 0.891445 1.252457, 1.460208 0.861890 1.247729, 1.457729 0.841676 1.230181, 
            1.450169 0.833961 1.231899, 1.442207 0.818461 1.226154, 1.412190 0.769509 1.214211, 1.368195 0.702315 1.201369, 
            1.355414 0.698671 1.213901, 1.350221 0.693903 1.215624, 1.344054 0.682762 1.212061, 1.332486 0.658592 1.202026, 
            1.035212 0.451371 1.368053, 0.994888 0.454085 1.422146, 0.950219 0.406090 1.429826, 0.932816 0.413815 1.459884, 
            0.922431 0.404279 1.463331, 0.912397 0.411419 1.483412, 0.901075 0.395416 1.481429, 0.882886 0.387534 1.496500, 
            0.859206 0.375617 1.514426, 0.853470 0.372186 1.518211, 0.827341 0.348751 1.527457, 0.807231 0.345593 1.549811, 
            0.801765 0.341499 1.552574, 0.797236 0.343868 1.560763, 0.761890 0.325565 1.586993, 0.722098 0.326969 1.639065, 
            0.715197 0.317633 1.638286, 0.710740 0.319826 1.646203, 0.701761 0.315600 1.653299, 0.696297 0.311501 1.656054, 
            0.696161 0.303064 1.647586, 0.672241 0.300507 1.675404, 0.634336 0.227104 1.648454, 1.496009 0.909375 1.257757, 
            1.458614 0.852256 1.246837, 1.454344 0.836449 1.236080, 1.452406 0.823674 1.225462, 1.426970 0.780995 1.214115, 
            1.418067 0.767811 1.211939, 1.401808 0.746410 1.210709, 1.399287 0.735071 1.202304, 1.383103 0.722256 1.209770, 
            1.346366 0.663522 1.196360, 1.323027 0.650764 1.212991, 1.317657 0.646434 1.215389, 1.314414 0.636868 1.209717, 
            1.008957 0.467318 1.424743, 1.005122 0.459212 1.421321, 0.992662 0.446006 1.423649, 0.986529 0.434782 1.419958, 
            0.983403 0.424929 1.413843, 0.927496 0.404579 1.464141, 0.895767 0.394919 1.494621, 0.868780 0.373595 1.507120, 
            0.822560 0.346958 1.538650, 0.817365 0.342195 1.540383, 0.793661 0.339109 1.567385, 0.786101 0.331393 1.569102, 
            0.777938 0.325160 1.573105, 0.750023 0.323662 1.607092, 0.735861 0.332186 1.633844, 0.724101 0.317259 1.633518, 
            0.705273 0.310949 1.651014, 0.684466 0.300736 1.667030, 0.665358 0.295116 1.685588, 0.639979 0.234753 1.656055, 
            0.638320 0.230064 1.653364, 0.630883 0.222044 1.654613, 0.625818 0.216963 1.655854, 1.486606 0.875097 1.241561, 
            1.468666 0.857831 1.246704, 1.465548 0.856731 1.249546, 1.454534 0.831200 1.237411, 1.414477 0.745546 1.200650, 
            1.397141 0.726796 1.203505, 1.378990 0.710050 1.209451, 1.368505 0.691987 1.204290, 1.362020 0.681628 1.201933, 
            1.352217 0.679429 1.212155, 1.351372 0.663966 1.197392, 1.331482 0.633955 1.191963, 1.328886 0.631571 1.192825, 
            1.019941 0.470600 1.421076, 0.998709 0.443891 1.420737, 0.924522 0.389569 1.459498, 0.914246 0.397306 1.480500, 
            0.865111 0.369067 1.514098, 0.857163 0.362308 1.517289, 0.785169 0.328904 1.574686, 0.745464 0.321322 1.617443, 
            0.700493 0.309155 1.662206, 0.693507 0.291256 1.652764, 0.658262 0.281475 1.687593, 0.656848 0.267413 1.674990, 
            0.649169 0.259990 1.677158, 0.636683 0.238078 1.670603, 1.493702 0.887944 1.252637, 1.488509 0.883175 1.254361, 
            1.481637 0.856226 1.235502, 1.476155 0.852170 1.238324, 1.466031 0.850761 1.249763, 1.466924 0.839792 1.237392, 
            1.413439 0.743318 1.206637, 1.404107 0.731191 1.206091, 1.394201 0.720475 1.207720, 1.381320 0.717077 1.220630, 
            1.366169 0.684181 1.206216, 1.352066 0.657475 1.196808, 1.346904 0.643862 1.189433, 1.338585 0.638012 1.194027, 
            1.324836 0.627979 1.201245, 1.045073 0.447851 1.372743, 1.033799 0.458042 1.397528, 1.012683 0.457359 1.423697, 
            0.998864 0.438728 1.422199, 0.977422 0.421305 1.431637, 0.947221 0.390346 1.438358, 0.935667 0.383685 1.446238, 
            0.888938 0.384611 1.506646, 0.885002 0.376751 1.503605, 0.816424 0.343715 1.557032, 0.793288 0.330461 1.572896, 
            0.789879 0.330075 1.576839, 0.745114 0.317402 1.620822, 0.682544 0.295899 1.678417, 0.633900 0.231370 1.674221, 
            1.482887 0.865909 1.250776, 1.473103 0.854894 1.251946, 1.469334 0.837852 1.239286, 1.463283 0.826426 1.235283, 
            1.454054 0.814044 1.234344, 1.450106 0.797442 1.222361, 1.436918 0.777260 1.218473, 1.429187 0.769965 1.220838, 
            1.421102 0.745997 1.206576, 1.414588 0.735708 1.204327, 1.383813 0.706162 1.213225, 1.380311 0.697234 1.208536, 
            1.377121 0.696310 1.211649, 1.373325 0.688107 1.208078, 1.353424 0.658124 1.202691, 1.328669 0.622539 1.197745, 
            1.041465 0.443171 1.379487, 1.017082 0.459297 1.427031, 1.008392 0.445589 1.424048, 0.987144 0.427690 1.432753, 
            0.975176 0.404507 1.424238, 0.962671 0.391413 1.426737, 0.878495 0.370434 1.512362, 0.868550 0.359815 1.514141, 
            0.847479 0.341479 1.522171, 0.800703 0.333752 1.573780, 0.784950 0.319877 1.579613, 0.772985 0.314225 1.589049, 
            0.756441 0.319840 1.615852, 0.738283 0.320650 1.639788, 0.715015 0.298951 1.647171, 0.707413 0.300108 1.658029, 
            0.707396 0.291379 1.649109, 0.651403 0.244927 1.672781, 0.626212 0.227957 1.687455, 0.628305 0.196496 1.652567, 
            1.426794 0.753527 1.213995, 1.410675 0.723010 1.203247, 1.401132 0.720173 1.212486, 1.393097 0.713625 1.216004, 
            1.385874 0.713851 1.225425, 1.372984 0.675393 1.202437, 1.365704 0.658217 1.194109, 1.360316 0.653929 1.196572, 
            1.346928 0.634238 1.193441, 1.343639 0.633558 1.196929, 1.338728 0.628095 1.197582, 1.336699 0.624316 1.196294, 
            1.041279 0.438847 1.382242, 1.024685 0.462125 1.427201, 0.994089 0.423367 1.426436, 0.989419 0.417312 1.426176, 
            0.927628 0.385123 1.471834, 0.839203 0.339515 1.537639, 0.815567 0.336259 1.564381, 0.807998 0.328567 1.566133, 
            0.802808 0.332563 1.576831, 0.736721 0.310940 1.638778, 0.712586 0.291372 1.649446, 0.708274 0.284437 1.647830, 
            0.672782 0.284034 1.692580, 0.667283 0.280020 1.695466, 0.656418 0.254122 1.682765, 1.489349 0.866761 1.257321, 
            1.489829 0.856811 1.246520, 1.468194 0.831093 1.247708, 1.471254 0.814794 1.227119, 1.464433 0.796491 1.217053, 
            1.435676 0.753207 1.209312, 1.418504 0.734054 1.211545, 1.412345 0.722891 1.207949, 1.398421 0.713288 1.215830, 
            1.395489 0.702960 1.208984, 1.393491 0.690331 1.198590, 1.381248 0.676593 1.200098, 1.357166 0.656896 1.210568, 
            1.356187 0.641762 1.196311, 1.051933 0.442941 1.379827, 1.025886 0.463160 1.433680, 1.016728 0.450602 1.432471, 
            0.973342 0.399453 1.435290, 0.950214 0.377407 1.442138, 0.901737 0.382634 1.509178, 0.891088 0.364976 1.504643, 
            0.847107 0.332831 1.527683, 0.841073 0.338903 1.541580, 0.825341 0.333747 1.556319, 0.820812 0.336117 1.564508, 
            0.813027 0.328955 1.567079, 0.808999 0.330093 1.573370, 0.800598 0.324444 1.578274, 0.705078 0.278746 1.653016, 
            0.674735 0.283219 1.696208, 0.664465 0.273398 1.699216, 0.663652 0.266627 1.693316, 0.654764 0.253409 1.691088, 
            0.644237 0.244221 1.695072, 0.629203 0.211036 1.680212, 1.512895 0.882998 1.250938, 1.500528 0.860793 1.243931, 
            1.479831 0.850309 1.259529, 1.475688 0.842957 1.257271, 1.471561 0.818028 1.236989, 1.461936 0.789079 1.219585, 
            1.432893 0.746499 1.212929, 1.428679 0.739325 1.210944, 1.422670 0.727793 1.206778, 1.388112 0.681239 1.203069, 
            1.375785 0.676478 1.213879, 1.376375 0.666258 1.202660, 1.372505 0.658236 1.199369, 1.356979 0.652572 1.213323, 
            1.350555 0.633293 1.201751, 1.345406 0.619645 1.194324, 1.336326 0.615669 1.201805, 1.006311 0.427591 1.429105, 
            0.986815 0.414154 1.440150, 0.970559 0.392745 1.438907, 0.968987 0.387842 1.435886, 0.962168 0.387074 1.443776, 
            0.946299 0.373483 1.450047, 0.928365 0.364974 1.464152, 0.901125 0.370587 1.504565, 0.885392 0.356662 1.510321, 
            0.881543 0.357358 1.515933, 0.792117 0.314211 1.585531, 0.746733 0.311829 1.640842, 0.724951 0.295246 1.651575, 
            0.722015 0.293697 1.653724, 0.699240 0.279554 1.668219, 0.693693 0.284428 1.680270, 0.681914 0.278319 1.689001, 
            0.671548 0.277505 1.701357, 0.664669 0.268114 1.700491, 0.638694 0.226760 1.691187, 1.514329 0.874687 1.247549, 
            1.508990 0.870279 1.249827, 1.493469 0.847061 1.245796, 1.488055 0.842837 1.248358, 1.481511 0.841394 1.255209, 
            1.450625 0.768267 1.219610, 1.440890 0.748358 1.211605, 1.432743 0.733315 1.206563, 1.399197 0.693044 1.208003, 
            1.398356 0.686342 1.202210, 1.373762 0.667903 1.214618, 1.363595 0.649058 1.208253, 1.353938 0.646501 1.217923, 
            1.047403 0.444518 1.401100, 1.030231 0.460446 1.439265, 1.025179 0.455332 1.440457, 1.012332 0.425539 1.426289, 
            1.008003 0.427416 1.433719, 0.998687 0.415251 1.433114, 0.975017 0.394539 1.442019, 0.972054 0.384286 1.435289, 
            0.962231 0.373364 1.436600, 0.941361 0.372079 1.461842, 0.898482 0.363535 1.507653, 0.872486 0.339773 1.516393, 
            0.862289 0.329772 1.519125, 0.846177 0.334325 1.544291, 0.772839 0.304227 1.606784, 0.755586 0.302811 1.627288, 
            0.717278 0.283025 1.655769, 0.679605 0.279217 1.699807, 0.638680 0.222013 1.693292, 0.634104 0.198185 1.674709, 
            1.486517 0.841839 1.256241, 1.480508 0.839078 1.261059, 1.475273 0.799333 1.227012, 1.456991 0.774136 1.224467, 
            1.427506 0.723875 1.210506, 1.424909 0.721491 1.211368, 1.422313 0.719107 1.212230, 1.416397 0.707347 1.207714, 
            1.392000 0.670881 1.201408, 1.380155 0.673706 1.219374, 1.377325 0.654356 1.203157, 1.371642 0.659563 1.215720, 
            1.362295 0.647474 1.215233, 1.056069 0.427190 1.379272, 1.033435 0.456555 1.438151, 1.028242 0.451787 1.439875, 
            1.028102 0.443360 1.431422, 1.020969 0.434594 1.431519, 0.989056 0.399076 1.435750, 0.962079 0.368958 1.439228, 
            0.906275 0.357125 1.498118, 0.882825 0.353412 1.524155, 0.854425 0.326794 1.533030, 0.843394 0.327616 1.547909, 
            0.831746 0.329957 1.565129, 0.797464 0.309037 1.587324, 0.750676 0.310108 1.647958, 0.741638 0.306028 1.655279, 
            0.731625 0.295575 1.657313, 0.700637 0.275322 1.676002, 0.695900 0.278204 1.684981, 0.684538 0.271070 1.692131, 
            0.640865 0.229397 1.705022, 0.642636 0.207499 1.680339, 0.634546 0.192316 1.675082, 1.495603 0.841019 1.250787, 
            1.487502 0.834633 1.254554, 1.474252 0.788290 1.223948, 1.460677 0.769057 1.221521, 1.451580 0.756351 1.220083, 
            1.431599 0.717795 1.206018, 1.426736 0.712214 1.206488, 1.406613 0.691548 1.210929, 1.380685 0.650079 1.201447, 
            1.368873 0.652823 1.219287, 1.351831 0.607035 1.194075, 1.004889 0.407970 1.431659, 0.996673 0.410640 1.444848, 
            0.992460 0.403460 1.442855, 0.983706 0.398682 1.449100, 0.967051 0.369485 1.440388, 0.940505 0.355847 1.460198, 
            0.919137 0.355785 1.487326, 0.913945 0.351017 1.489049, 0.902174 0.353658 1.506733, 0.849323 0.325791 1.545441, 
            0.840157 0.330796 1.562231, 0.749745 0.307615 1.653535, 0.727776 0.291489 1.664974, 0.714342 0.280682 1.670999, 
            0.708807 0.276756 1.674022, 0.676167 0.269337 1.707956, 0.649071 0.239512 1.711888, 0.639537 0.210339 1.694137, 
            1.481845 0.799912 1.233137, 1.474977 0.790495 1.232231, 1.471902 0.780517 1.225924, 1.462330 0.768980 1.226287, 
            1.456587 0.756795 1.221115, 1.457430 0.745949 1.208932, 1.416965 0.696386 1.209659, 1.390089 0.674789 1.221738, 
            1.387842 0.654003 1.203306, 1.380318 0.646199 1.204887, 1.374443 0.651880 1.218181, 1.359434 0.609864 1.194245, 
            1.030632 0.436343 1.434910, 1.027571 0.435102 1.437533, 1.003660 0.406212 1.438369, 0.952833 0.382136 1.478386, 
            0.948131 0.367390 1.469266, 0.948108 0.358675 1.460368, 0.872547 0.325274 1.522307, 0.868445 0.326595 1.528881, 
            0.833565 0.324686 1.571308, 0.792460 0.294239 1.592429, 0.760040 0.295050 1.634513, 0.746834 0.301223 1.657640, 
            0.745895 0.294761 1.652216, 0.740703 0.289993 1.653940, 0.733306 0.290646 1.664021, 0.720953 0.277179 1.665946, 
            0.718357 0.274795 1.666808, 0.668915 0.256083 1.710556, 0.660592 0.250243 1.715166, 0.656715 0.242239 1.711901, 
            0.641868 0.199823 1.687349, 0.635130 0.190085 1.685948, 1.491798 0.823272 1.251346, 1.452301 0.727471 1.203480, 
            1.428227 0.707752 1.213917, 1.421361 0.698332 1.213006, 1.382616 0.635763 1.198221, 1.379989 0.633455 1.199199, 
            1.366928 0.639271 1.221776, 1.362324 0.633053 1.221267, 1.035441 0.437273 1.436691, 1.019751 0.432014 1.451269, 
            1.015192 0.416915 1.441605, 1.000877 0.399503 1.441987, 0.989366 0.401508 1.458689, 0.979945 0.389599 1.458478, 
            0.972113 0.391322 1.470208, 0.924867 0.349668 1.487664, 0.911217 0.348161 1.503490, 0.903971 0.348445 1.513001, 
            0.893002 0.349115 1.527646, 0.872121 0.321542 1.525975, 0.850679 0.321661 1.553382, 0.844059 0.320404 1.560517, 
            0.801428 0.293708 1.587420, 0.786255 0.295948 1.609021, 0.756491 0.290227 1.641037, 0.724849 0.280353 1.671187, 
            0.700738 0.269498 1.690749, 0.693006 0.262205 1.693118, 0.689553 0.261928 1.697229, 0.679939 0.259264 1.706733, 
            0.666473 0.257307 1.721865, 0.638947 0.202225 1.700473, 1.514122 0.842513 1.249595, 1.504343 0.840255 1.259726, 
            1.498092 0.838091 1.265463, 1.500920 0.813591 1.236770, 1.492281 0.799759 1.233595, 1.467150 0.765100 1.230074, 
            1.464847 0.744453 1.211858, 1.437764 0.705824 1.206755, 1.390839 0.645837 1.205023, 1.383877 0.636650 1.204473, 
            1.377715 0.634265 1.209871, 1.363294 0.617114 1.210654, 1.356233 0.599401 1.201497, 1.033235 0.429145 1.438119, 
            1.006184 0.416750 1.459847, 0.995789 0.398468 1.454349, 0.972373 0.377130 1.462290, 0.957681 0.360645 1.464100, 
            0.948448 0.348275 1.463179, 0.898008 0.349559 1.528678, 0.889102 0.336384 1.526516, 0.851961 0.322495 1.559551, 
            0.798331 0.287774 1.592231, 0.664195 0.249356 1.723566, 0.643545 0.221216 1.721021, 1.505524 0.832569 1.257297, 
            1.476781 0.771708 1.231535, 1.472156 0.765544 1.231106, 1.473071 0.754523 1.218653, 1.449135 0.716925 1.210602, 
            1.444395 0.711041 1.210607, 1.424051 0.682149 1.206902, 1.401687 0.649453 1.201870, 1.373763 0.621662 1.208938, 
            1.025904 0.424855 1.450002, 1.002710 0.402972 1.457103, 0.991070 0.396520 1.465305, 0.988196 0.394821 1.467222, 
            0.980908 0.395207 1.476892, 0.968592 0.372878 1.469693, 0.954829 0.354108 1.467980, 0.949706 0.349169 1.469441, 
            0.944611 0.335388 1.461808, 0.929350 0.346615 1.492727, 0.923879 0.342532 1.495506, 0.914305 0.348541 1.513844, 
            0.908474 0.345345 1.517991, 0.903281 0.340576 1.519715, 0.879443 0.320276 1.529255, 0.827379 0.299243 1.573963, 
            0.735431 0.279842 1.671093, 0.725675 0.268758 1.672155, 0.694357 0.249316 1.692092, 0.668412 0.251742 1.727591, 
            0.660440 0.245041 1.730873, 0.655984 0.238459 1.729801, 1.503139 0.798569 1.232455, 1.485914 0.779543 1.234885, 
            1.467512 0.745872 1.223814, 1.467734 0.736556 1.213990, 1.454702 0.715989 1.209506, 1.445241 0.704178 1.209449, 
            1.438526 0.694384 1.207962, 1.425889 0.681616 1.210965, 1.418712 0.664186 1.202244, 1.410826 0.657272 1.205197, 
            1.405146 0.662473 1.217751, 1.405242 0.653467 1.208405, 1.397834 0.636606 1.200562, 1.394474 0.636101 1.204321, 
            1.391906 0.624875 1.196089, 1.370405 0.616371 1.214740, 1.366807 0.616451 1.219399, 1.359268 0.608683 1.221037, 
            1.359472 0.599410 1.211279, 1.038393 0.441976 1.458593, 1.026264 0.427959 1.459671, 1.021974 0.420970 1.457971, 
            1.010892 0.413146 1.464059, 1.006964 0.405268 1.460988, 1.001771 0.400500 1.462712, 0.995798 0.397649 1.467393, 
            0.989752 0.403753 1.481338, 0.986863 0.402088 1.483309, 0.965445 0.358294 1.465707, 0.943894 0.367454 1.502512, 
            0.912565 0.339268 1.513507, 0.897713 0.340720 1.533895, 0.891119 0.330626 1.531946, 0.866271 0.321583 1.554303, 
            0.852087 0.312621 1.563173, 0.822959 0.296565 1.583792, 0.807914 0.289718 1.595922, 0.763033 0.277328 1.640343, 
            0.760659 0.274398 1.640363, 0.705524 0.252149 1.687732, 0.684511 0.251213 1.713512, 0.644174 0.166248 1.677814, 
            1.512271 0.823947 1.253775, 1.504639 0.816409 1.255766, 1.500082 0.792536 1.237112, 1.479371 0.747001 1.216827, 
            1.462637 0.717999 1.208416, 1.458133 0.711537 1.207529, 1.454154 0.703784 1.204651, 1.452024 0.700253 1.203745, 
            1.446831 0.695485 1.205469, 1.433831 0.692379 1.218830, 1.413839 0.653850 1.204806, 1.410994 0.652076 1.206609, 
            1.383064 0.624303 1.213703, 1.381180 0.620167 1.211864, 1.362981 0.603539 1.217991, 1.042633 0.444304 1.462529, 
            1.042028 0.437024 1.455844, 1.036971 0.423149 1.448067, 1.021204 0.409309 1.453954, 1.016301 0.403830 1.454582, 
            1.013704 0.401446 1.455444, 1.004885 0.396826 1.461934, 0.995318 0.402821 1.480249, 0.991869 0.402532 1.484341, 
            0.990125 0.398052 1.481973, 0.968219 0.364230 1.475204, 0.958870 0.360916 1.483707, 0.952651 0.367442 1.498304, 
            0.909379 0.377405 1.563572, 0.893120 0.329693 1.535391, 0.881525 0.331903 1.552410, 0.872515 0.318983 1.550642, 
            0.869919 0.316599 1.551504, 0.820466 0.289144 1.586310, 0.791465 0.290316 1.624414, 0.768872 0.275725 1.638219, 
            0.766152 0.264874 1.630565, 0.763188 0.263394 1.632821, 0.749036 0.263123 1.650552, 0.744071 0.266565 1.660394, 
            0.733399 0.257735 1.664931, 0.722225 0.258908 1.680351, 0.691373 0.238321 1.698522, 0.678996 0.251226 1.727491, 
            0.649903 0.217541 1.730009, 0.646134 0.191730 1.708368, 0.647894 0.169858 1.683725, 1.506018 0.799464 1.243603, 
            1.490050 0.794888 1.259234, 1.489549 0.769807 1.234183, 1.485146 0.754327 1.223930, 1.474627 0.727576 1.209915, 
            1.469483 0.722688 1.211455, 1.436073 0.690853 1.221361, 1.425516 0.672968 1.216477, 1.420083 0.660019 1.210126, 
            1.409243 0.642832 1.206316, 1.400393 0.638289 1.212924, 1.396726 0.620995 1.199877, 1.357345 0.595076 1.223440, 
            1.047960 0.443960 1.462346, 1.042290 0.422824 1.447912, 1.013518 0.397122 1.458199, 0.989980 0.384855 1.475587, 
            0.968088 0.368541 1.486735, 0.958517 0.365772 1.496078, 0.947413 0.340461 1.484282, 0.930390 0.338480 1.503914, 
            0.917495 0.343890 1.525864, 0.914660 0.333321 1.518646, 0.898548 0.329101 1.534826, 0.874643 0.317736 1.553604, 
            0.868681 0.314861 1.558246, 0.846936 0.298184 1.568834, 0.830501 0.294758 1.586237, 0.784683 0.284673 1.634211, 
            0.778968 0.281191 1.637916, 0.723008 0.252198 1.679429, 0.653050 0.205017 1.720124, 0.646059 0.160818 1.683748, 
            1.499648 0.801580 1.260823, 1.491794 0.759503 1.227720, 1.471415 0.713154 1.206179, 1.460382 0.705210 1.212081, 
            1.449353 0.688487 1.208986, 1.433118 0.675797 1.216647, 1.420911 0.653200 1.209035, 1.407100 0.634550 1.207508, 
            1.397058 0.624169 1.209653, 1.387300 0.621858 1.219703, 1.380231 0.612936 1.219560, 1.372814 0.613640 1.229719, 
            1.365596 0.596310 1.221153, 1.049043 0.445285 1.469273, 1.041443 0.437667 1.471142, 1.044700 0.420884 1.449806, 
            1.038578 0.418402 1.455054, 1.032506 0.424568 1.469096, 1.021309 0.399486 1.457654, 0.992348 0.391789 1.486622, 
            0.985315 0.374006 1.477358, 0.975663 0.362666 1.478025, 0.957517 0.363449 1.501917, 0.952949 0.357142 1.501270, 
            0.947220 0.344923 1.496045, 0.945468 0.331692 1.484722, 0.935251 0.330513 1.496515, 0.926517 0.343226 1.520651, 
            0.910795 0.329275 1.526367, 0.903286 0.321434 1.527891, 0.898297 0.324935 1.537825, 0.883544 0.326143 1.557836, 
            0.853403 0.303806 1.573311, 0.815978 0.281847 1.598442, 0.804272 0.284329 1.615879, 0.796315 0.277591 1.619104, 
            0.776288 0.274230 1.641145, 0.761926 0.256934 1.641705, 0.752501 0.262576 1.659476, 0.721570 0.250954 1.686931, 
            0.678584 0.242674 1.733150, 0.657319 0.216046 1.732935, 1.511342 0.811884 1.263444, 1.505363 0.791509 1.250182, 
            1.499102 0.771827 1.237991, 1.491460 0.764313 1.240019, 1.491608 0.755179 1.230476, 1.479496 0.723577 1.213519, 
            1.461136 0.698574 1.211272, 1.441102 0.686459 1.224357, 1.435909 0.681691 1.226080, 1.436208 0.663415 1.206980, 
            1.425283 0.663976 1.221457, 1.425918 0.653644 1.210067, 1.419434 0.652050 1.216684, 1.407809 0.636793 1.215850, 
            1.404660 0.626997 1.209823, 1.384724 0.614642 1.222537, 1.380416 0.616468 1.229889, 1.372255 0.601460 1.224901, 
            1.031013 0.423459 1.476808, 1.025680 0.401494 1.461096, 1.006250 0.405434 1.489856, 1.002439 0.397267 1.486340, 
            0.998340 0.389808 1.483916, 0.989076 0.377514 1.483112, 0.947116 0.331627 1.489506, 0.940374 0.330670 1.497105, 
            0.888292 0.318452 1.550864, 0.872026 0.305839 1.558643, 0.862505 0.302947 1.567797, 0.839548 0.289252 1.582982, 
            0.798326 0.276631 1.622508, 0.777227 0.258367 1.630650, 0.725749 0.244663 1.682117, 0.718849 0.244096 1.690317, 
            0.711149 0.236723 1.692563, 0.692119 0.230909 1.710824, 0.684233 0.241538 1.731745, 0.676874 0.233328 1.732701, 
            0.671906 0.228005 1.733570, 0.660639 0.211867 1.731377, 0.641880 0.152763 1.694711, 0.631240 0.152623 1.708107, 
            1.505177 0.787185 1.252938, 1.491274 0.759989 1.242775, 1.487663 0.733789 1.220534, 1.478085 0.722265 1.220918, 
            1.476286 0.709149 1.209773, 1.460466 0.704211 1.224845, 1.453670 0.685843 1.214680, 1.440633 0.682830 1.228184, 
            1.427508 0.653721 1.215069, 1.420538 0.644552 1.214547, 1.404131 0.623518 1.213881, 1.398938 0.618750 1.215605, 
            1.380383 0.611767 1.232064, 1.049856 0.433719 1.470286, 1.050275 0.423918 1.459714, 1.043737 0.413688 1.457556, 
            1.029310 0.414094 1.476329, 1.015388 0.404486 1.484204, 1.002978 0.399931 1.495331, 0.995650 0.382872 1.487182, 
            0.973650 0.366824 1.498741, 0.940071 0.326633 1.500303, 0.934486 0.331600 1.512497, 0.908308 0.317057 1.530911, 
            0.882508 0.310355 1.556878, 0.866365 0.306210 1.573173, 0.855271 0.298418 1.579310, 0.848844 0.296685 1.585713, 
            0.830321 0.280853 1.593066, 0.826095 0.282479 1.600111, 0.801202 0.273547 1.622638, 0.789764 0.275370 1.639059, 
            0.776037 0.256512 1.637211, 0.735432 0.242373 1.674398, 0.692170 0.226000 1.712678, 0.682624 0.223171 1.721928, 
            0.673703 0.218802 1.728804, 0.652585 0.183042 1.719049, 0.648531 0.166702 1.707472, 0.633650 0.150684 1.710001, 
            1.497600 0.739645 1.220834, 1.472805 0.721701 1.234006, 1.474707 0.699479 1.208825, 1.460279 0.699887 1.227601, 
            1.449649 0.673410 1.214009, 1.438019 0.658165 1.213194, 1.421067 0.647241 1.223576, 1.410033 0.630529 1.220500, 
            1.397126 0.618423 1.224523, 1.374566 0.603752 1.238203, 1.375526 0.583849 1.216597, 1.370333 0.579081 1.218321, 
            1.040934 0.415801 1.470234, 1.036481 0.417984 1.478137, 1.028738 0.401947 1.471564, 1.022991 0.407314 1.484374, 
            1.000443 0.383840 1.489022, 0.994858 0.380038 1.492235, 0.992737 0.367714 1.482311, 0.987544 0.362946 1.484034, 
            0.969180 0.355495 1.499772, 0.954675 0.338550 1.500872, 0.942406 0.333648 1.511464, 0.939492 0.332044 1.513529, 
            0.927741 0.317096 1.513171, 0.921891 0.322717 1.526373, 0.915318 0.312572 1.524346, 0.874379 0.299255 1.562800, 
            0.820367 0.274244 1.605911, 0.795150 0.266109 1.629667, 0.779599 0.251738 1.634736, 0.743437 0.244212 1.673042, 
            0.703022 0.229609 1.709513, 0.661437 0.200340 1.732451, 0.644310 0.154762 1.707561, 0.641252 0.153512 1.710171, 
            1.512178 0.786710 1.257437, 1.505671 0.776404 1.255161, 1.507476 0.763192 1.239333, 1.501219 0.752273 1.236111, 
            1.471845 0.701737 1.221727, 1.459208 0.680197 1.215744, 1.455973 0.679385 1.219029, 1.420232 0.635742 1.219808, 
            1.407545 0.640638 1.240967, 1.402194 0.627488 1.234308, 1.397410 0.621713 1.234479, 1.394944 0.610238 1.225863, 
            1.384861 0.608729 1.237148, 1.374732 0.589790 1.230639, 1.052391 0.426690 1.473757, 1.052788 0.416943 1.463268, 
            1.016752 0.400337 1.492114, 0.993460 0.369924 1.490602, 0.952543 0.330241 1.502023, 0.947667 0.333466 1.511531, 
            0.927555 0.312772 1.515927, 0.919108 0.316009 1.529991, 0.915746 0.306737 1.524771, 0.909883 0.303618 1.529037, 
            0.899193 0.312371 1.551605, 0.896597 0.309987 1.552467, 0.881750 0.302655 1.563851, 0.872033 0.300245 1.573746, 
            0.862149 0.289475 1.575292, 0.854124 0.291673 1.587755, 0.845976 0.285405 1.591704, 0.816770 0.269539 1.612616, 
            0.789394 0.249172 1.626591, 0.784987 0.251242 1.634319, 0.779795 0.246474 1.636043, 0.773350 0.253556 1.651498, 
            0.735867 0.240510 1.685832, 0.636410 0.151870 1.721598, 1.490402 0.721472 1.225274, 1.479534 0.721894 1.239535, 
            1.449490 0.664238 1.218713, 1.449112 0.656396 1.211161, 1.433261 0.651534 1.226350, 1.427239 0.648805 1.231219, 
            1.384301 0.596551 1.232334, 1.369277 0.580884 1.235405, 1.062279 0.432668 1.474244, 1.052963 0.420501 1.473637, 
            1.052601 0.412619 1.466023, 1.042323 0.402819 1.469064, 1.037023 0.398316 1.471197, 1.029001 0.400508 1.483650, 
            1.022153 0.391040 1.482667, 1.016208 0.396892 1.496225, 0.996622 0.374904 1.498626, 0.988044 0.360921 1.495219, 
            0.986566 0.355787 1.491842, 0.976356 0.354589 1.503607, 0.965389 0.337714 1.500278, 0.947305 0.329574 1.514952, 
            0.939031 0.323614 1.519376, 0.922734 0.311077 1.527272, 0.905167 0.301665 1.539986, 0.904841 0.293697 1.532240, 
            0.869752 0.292303 1.575462, 0.859914 0.281421 1.576834, 0.853938 0.287349 1.590510, 0.834964 0.272626 1.599573, 
            0.811475 0.260240 1.616777, 0.800712 0.260403 1.630640, 0.796364 0.253556 1.629160, 0.789383 0.244417 1.628682, 
            0.763181 0.247476 1.665158, 0.745282 0.238880 1.679129, 0.655593 0.161296 1.713790, 1.514009 0.772641 1.254591, 
            1.505505 0.749707 1.241923, 1.480054 0.715833 1.239613, 1.464789 0.683215 1.225629, 1.455871 0.670071 1.223514, 
            1.442496 0.641577 1.211349, 1.425771 0.638864 1.229853, 1.421717 0.640065 1.236241, 1.404826 0.620218 1.237405, 
            1.403861 0.613823 1.232083, 1.395620 0.607782 1.236383, 1.384711 0.617074 1.259781, 1.381552 0.589762 1.235827, 
            1.053246 0.406250 1.465627, 1.047521 0.402791 1.469369, 1.040022 0.412467 1.488822, 1.037426 0.410083 1.489683, 
            1.035371 0.397597 1.479511, 1.026283 0.393639 1.487019, 1.024563 0.389100 1.484561, 1.016598 0.382379 1.487810, 
            1.008425 0.384942 1.500836, 1.001427 0.384615 1.509406, 0.999060 0.364124 1.491430, 0.983783 0.349079 1.495459, 
            0.973863 0.338399 1.497144, 0.961329 0.334148 1.508739, 0.952353 0.321143 1.506840, 0.944522 0.322866 1.518570, 
            0.937767 0.313171 1.517236, 0.932375 0.308892 1.519715, 0.922815 0.314867 1.537999, 0.922298 0.307368 1.530976, 
            0.911946 0.297749 1.534296, 0.896536 0.291802 1.547814, 0.883582 0.288584 1.561002, 0.875057 0.292012 1.575361, 
            0.875363 0.282489 1.565217, 0.851556 0.279654 1.592607, 0.848592 0.278175 1.594863, 0.833171 0.272254 1.608422, 
            0.805625 0.252307 1.623044, 0.799987 0.248635 1.626457, 0.776307 0.236717 1.644382, 0.744193 0.236777 1.685308, 
            0.673280 0.200713 1.738604, 0.668235 0.169269 1.712817, 0.651609 0.148772 1.712979, 1.515577 0.755231 1.241711, 
            1.503169 0.733129 1.234863, 1.495776 0.725002 1.235946, 1.490583 0.720233 1.237670, 1.470728 0.690138 1.232111, 
            1.463585 0.690166 1.241228, 1.464087 0.680161 1.230342, 1.459260 0.656952 1.212712, 1.454958 0.649992 1.211057, 
            1.409916 0.629228 1.247105, 1.405364 0.631654 1.255381, 1.397670 0.597955 1.230656, 1.389154 0.592590 1.235997, 
            1.052774 0.402630 1.469468, 1.043375 0.416978 1.496123, 1.040203 0.398470 1.481204, 1.028800 0.391436 1.488508, 
            1.012296 0.379408 1.497189, 1.002224 0.369101 1.499450, 0.994511 0.352990 1.492762, 0.988383 0.350523 1.498032, 
            0.970209 0.333834 1.504065, 0.962761 0.325842 1.505356, 0.928012 0.306070 1.529322, 0.890077 0.276594 1.547403, 
            0.870142 0.281778 1.578080, 0.862045 0.275383 1.581833, 0.849723 0.279382 1.601609, 0.768354 0.242728 1.667606, 
            0.757342 0.234731 1.673428, 0.753041 0.227771 1.671772, 0.717011 0.211151 1.700597, 0.708288 0.215065 1.715705, 
            0.674712 0.192409 1.735224, 0.672116 0.190025 1.736086, 0.644994 0.142719 1.722145, 1.511380 0.734461 1.232727, 
            1.470964 0.693544 1.242245, 1.453082 0.649826 1.220222, 1.448406 0.643784 1.219983, 1.440499 0.645694 1.232001, 
            1.425350 0.639103 1.244527, 1.426910 0.626496 1.229629, 1.412967 0.634482 1.255552, 1.408681 0.609943 1.235871, 
            1.404043 0.595037 1.226505, 1.394949 0.582324 1.225056, 1.059662 0.415987 1.481331, 1.039810 0.403423 1.493723, 
            1.037309 0.392034 1.485240, 1.010453 0.370388 1.497242, 0.991895 0.354644 1.504731, 0.954624 0.314765 1.511313, 
            0.911320 0.289724 1.540768, 0.880599 0.277585 1.567425, 0.874590 0.274824 1.572244, 0.827329 0.259520 1.616708, 
            0.737457 0.226240 1.696982, 0.704095 0.211827 1.724671, 0.695817 0.135711 1.657243, 0.686853 0.148990 1.682250, 
            0.635321 0.152961 1.751892, 1.512985 0.743270 1.246654, 1.509522 0.725477 1.232836, 1.503613 0.713701 1.228293, 
            1.496857 0.704006 1.226960, 1.478743 0.695941 1.241750, 1.470778 0.689220 1.245001, 1.463212 0.681519 1.246740, 
            1.432796 0.642319 1.245294, 1.429215 0.633586 1.240905, 1.424022 0.628818 1.242629, 1.398284 0.657046 1.304293, 
            1.406244 0.602384 1.238177, 1.405148 0.587537 1.224364, 1.065910 0.413376 1.477654, 1.061212 0.416163 1.486487, 
            1.052430 0.420222 1.501818, 1.045773 0.419057 1.509097, 1.041399 0.412274 1.507713, 1.028567 0.382444 1.493489, 
            0.983390 0.335700 1.503099, 0.974140 0.323371 1.502241, 0.937914 0.298459 1.522822, 0.916333 0.281380 1.532789, 
            0.911046 0.285614 1.543854, 0.871064 0.269945 1.578681, 0.854216 0.276305 1.606634, 0.786418 0.223810 1.639137, 
            0.763834 0.226740 1.670877, 0.753639 0.216734 1.673601, 0.716380 0.194366 1.698102, 0.692972 0.199321 1.732963, 
            0.688073 0.193830 1.733573, 0.687817 0.141837 1.680645, 0.673622 0.141672 1.698538, 0.650085 0.129403 1.715923, 
            0.646058 0.130537 1.722208, 1.522861 0.758048 1.256171, 1.488488 0.693497 1.233793, 1.484409 0.685990 1.231295, 
            1.453064 0.640303 1.224385, 1.443825 0.636719 1.232471, 1.431214 0.650199 1.262325, 1.402194 0.660187 1.309482, 
            1.408909 0.599817 1.239104, 1.044630 0.399544 1.497511, 1.039065 0.386921 1.491663, 1.027396 0.380543 1.499980, 
            1.026158 0.374817 1.495691, 1.023561 0.372433 1.496553, 1.008381 0.365922 1.509201, 1.001041 0.357664 1.510082, 
            0.989267 0.351544 1.518796, 0.965086 0.314548 1.511673, 0.954585 0.305294 1.515556, 0.929545 0.296724 1.538642, 
            0.905270 0.277499 1.549839, 0.898021 0.269019 1.550378, 0.859711 0.275547 1.605813, 0.854880 0.269889 1.606165, 
            0.825682 0.245235 1.618067, 0.802043 0.233216 1.635836, 0.749127 0.214279 1.683775, 0.740529 0.217887 1.698411, 
            0.736007 0.211471 1.697595, 0.732482 0.202599 1.692993, 0.728854 0.202752 1.697765, 0.725367 0.185018 1.684038, 
            0.703661 0.203330 1.730415, 0.705887 0.136458 1.659088, 0.659014 0.128969 1.711064, 0.649014 0.127254 1.722032, 
            0.637277 0.147356 1.757557, 1.527451 0.741976 1.240816, 1.517118 0.732310 1.244063, 1.504233 0.711382 1.239024, 
            1.501677 0.700126 1.230748, 1.485693 0.678049 1.228473, 1.482066 0.678200 1.233245, 1.477801 0.671149 1.231449, 
            1.468006 0.660162 1.232660, 1.417225 0.600890 1.236569, 1.051495 0.412959 1.509464, 1.042383 0.409061 1.517066, 
            1.042896 0.390257 1.497154, 1.030100 0.377880 1.500759, 1.026725 0.377410 1.504571, 1.016755 0.366852 1.506445, 
            1.004062 0.354222 1.509660, 0.998749 0.349749 1.511839, 0.986484 0.344836 1.522414, 0.983083 0.326890 1.508361, 
            0.969114 0.308627 1.507430, 0.962188 0.308123 1.515726, 0.956176 0.296598 1.511572, 0.951405 0.299565 1.520682, 
            0.944550 0.298883 1.528706, 0.929470 0.283354 1.531989, 0.899245 0.269996 1.556769, 0.883907 0.272641 1.578995, 
            0.867705 0.268643 1.595517, 0.864219 0.268448 1.599753, 0.836994 0.247708 1.613153, 0.784223 0.210873 1.642575, 
            0.759007 0.202735 1.666326, 0.754406 0.187741 1.656824, 0.740328 0.196059 1.683257, 0.733180 0.187328 1.683410, 
            0.703998 0.188947 1.722201, 0.715567 0.125404 1.642396, 0.710375 0.120636 1.644120, 0.674733 0.129373 1.698422, 
            0.638765 0.147684 1.762946, 1.532922 0.741277 1.240085, 1.509486 0.711218 1.239119, 1.485404 0.673978 1.231619, 
            1.463530 0.648849 1.233716, 1.453200 0.639175 1.236952, 1.433602 0.643531 1.266351, 1.428529 0.638467 1.267619, 
            1.045165 0.397433 1.508563, 1.037272 0.381768 1.502562, 1.024136 0.370227 1.507456, 1.010604 0.359658 1.513850, 
            0.991437 0.345411 1.523648, 0.964277 0.306972 1.518837, 0.963740 0.299522 1.511889, 0.956168 0.291836 1.513652, 
            0.953092 0.290632 1.516333, 0.926860 0.276221 1.534952, 0.892398 0.264514 1.566814, 0.880284 0.268002 1.585802, 
            0.865586 0.269072 1.605599, 0.833411 0.242969 1.619805, 0.828219 0.238200 1.621529, 0.821436 0.237345 1.629284, 
            0.814057 0.229183 1.630314, 0.750899 0.182813 1.663186, 0.663833 0.125090 1.714852, 0.657361 0.123469 1.721428, 
            1.528127 0.730748 1.242350, 1.523713 0.724065 1.241122, 1.520018 0.724382 1.246148, 1.503860 0.702734 1.244536, 
            1.470231 0.671436 1.255271, 1.462616 0.663857 1.257199, 1.451259 0.621626 1.228394, 1.444021 0.630661 1.246859, 
            1.429554 0.648706 1.283750, 1.061663 0.395922 1.492970, 1.054979 0.403594 1.509333, 1.049786 0.398826 1.511057, 
            1.042919 0.389407 1.510149, 1.034339 0.375429 1.506750, 1.013982 0.355337 1.512073, 0.979126 0.309516 1.509494, 
            0.961271 0.292042 1.514317, 0.949969 0.293532 1.530225, 0.923430 0.271104 1.541023, 0.910765 0.267177 1.553118, 
            0.886417 0.256904 1.573578, 0.880097 0.263678 1.588557, 0.872180 0.256841 1.591629, 0.851087 0.256103 1.617714, 
            0.839910 0.239741 1.615177, 0.810589 0.224161 1.636530, 0.800927 0.212845 1.637235, 0.794286 0.211638 1.644447, 
            0.789326 0.206297 1.645289, 0.767513 0.198560 1.665122, 0.768371 0.187678 1.652884, 0.733050 0.178085 1.688003, 
            0.735227 0.155187 1.661780, 0.728589 0.145205 1.660002, 0.717791 0.119140 1.647046, 0.676680 0.123790 1.704121, 
            1.532549 0.732629 1.245596, 1.525906 0.713888 1.234855, 1.518456 0.705901 1.236153, 1.498123 0.676981 1.232407, 
            1.486696 0.670005 1.239800, 1.469343 0.651297 1.242722, 1.461217 0.636203 1.237601, 1.456265 0.622070 1.229426, 
            1.451488 0.616281 1.229576, 1.055403 0.397768 1.509773, 1.043876 0.382269 1.508567, 1.029691 0.364537 1.508454, 
            1.005363 0.345446 1.519858, 1.001713 0.345652 1.524713, 0.997948 0.337371 1.521021, 0.991296 0.327422 1.519297, 
            0.989185 0.315074 1.509335, 0.983372 0.311831 1.513410, 0.980230 0.302018 1.507357, 0.968219 0.305251 1.525953, 
            0.962771 0.301110 1.528643, 0.954887 0.285422 1.522608, 0.903611 0.262451 1.564328, 0.864540 0.262082 1.613667, 
            0.794438 0.206483 1.645923, 0.792922 0.192668 1.633701, 0.780124 0.197838 1.655282, 0.762214 0.180499 1.660313, 
            0.741029 0.179986 1.686745, 0.742830 0.158016 1.661950, 0.730785 0.126249 1.644740, 0.659301 0.135445 1.745121, 
            0.651182 0.146646 1.766925, 1.499911 0.676571 1.236658, 1.469902 0.653911 1.251634, 1.067530 0.389468 1.492788, 
            1.050024 0.388676 1.514253, 1.024616 0.363467 1.520764, 0.973185 0.297023 1.518153, 0.954788 0.289652 1.534013, 
            0.943282 0.274103 1.532728, 0.898729 0.252135 1.566921, 0.883102 0.255492 1.590244, 0.848889 0.243173 1.621161, 
            0.841244 0.226895 1.614217, 0.826480 0.219360 1.625287, 0.817862 0.214247 1.631016, 0.799838 0.197188 1.636479, 
            0.794181 0.193561 1.639961, 0.788715 0.189466 1.642723, 0.788886 0.180275 1.633091, 0.773605 0.182779 1.655100, 
            0.763790 0.171841 1.656386, 0.750480 0.160726 1.661938, 0.736329 0.142912 1.661700, 0.731433 0.137413 1.662296, 
            0.726995 0.113247 1.643192, 0.658277 0.150722 1.769018, 1.525872 0.704405 1.239079, 1.456307 0.612401 1.233364, 
            1.050582 0.382521 1.514186, 1.042301 0.376578 1.518637, 1.036067 0.365601 1.515326, 1.032222 0.366289 1.520924, 
            1.020845 0.350420 1.519146, 1.005691 0.335073 1.522710, 0.966931 0.298855 1.534935, 0.924714 0.262371 1.551286, 
            0.917560 0.262426 1.560446, 0.905842 0.256168 1.568947, 0.898272 0.248478 1.570704, 0.894194 0.249738 1.577183, 
            0.866639 0.247353 1.609804, 0.796396 0.183331 1.633613, 0.755721 0.160595 1.662083, 0.725307 0.103846 1.642659, 
            0.713708 0.088525 1.641726, 1.040623 0.367153 1.518066, 1.037396 0.366319 1.521317, 1.026463 0.358131 1.526843, 
            1.024036 0.346558 1.518077, 0.999414 0.319418 1.521610, 0.990376 0.306567 1.519949, 0.982314 0.300086 1.523569, 
            0.970053 0.295163 1.534128, 0.938483 0.267571 1.546039, 0.931884 0.266264 1.553098, 0.895687 0.241283 1.573572, 
            0.883072 0.237231 1.585474, 0.788652 0.171285 1.638076, 0.766013 0.165577 1.661036, 0.750356 0.151466 1.666506, 
            0.741282 0.138706 1.664984, 0.739859 0.124663 1.652411, 0.739197 0.117520 1.645936, 0.731906 0.109143 1.646635, 
            1.064607 0.382311 1.510019, 1.037647 0.360919 1.522414, 1.018667 0.337443 1.522521, 0.996825 0.312234 1.524495, 
            0.990576 0.310063 1.530222, 0.980316 0.291448 1.524211, 0.970916 0.297029 1.541890, 0.964111 0.278686 1.531760, 
            0.958791 0.274230 1.533965, 0.947854 0.274822 1.548490, 0.940510 0.257804 1.540404, 0.901095 0.240739 1.573080, 
            0.878874 0.234004 1.594458, 0.865550 0.240466 1.618031, 0.848496 0.221022 1.619815, 0.843575 0.215584 1.620507, 
            0.831442 0.210348 1.630583, 0.822548 0.205914 1.637360, 0.793044 0.173239 1.641435, 0.784341 0.168336 1.647487, 
            0.778409 0.165386 1.652015, 0.755200 0.152311 1.668155, 0.749715 0.148261 1.670986, 0.744866 0.142646 1.671405, 
            0.718239 0.085354 1.646606, 1.036771 0.358293 1.527787, 1.031451 0.353838 1.529994, 1.007733 0.324474 1.530098, 
            0.992106 0.301518 1.526471, 0.988209 0.293563 1.523282, 0.968025 0.290588 1.545918, 0.953019 0.274875 1.548918, 
            0.935478 0.256628 1.552549, 0.876499 0.226293 1.596529, 0.845676 0.223176 1.632557, 0.840484 0.218407 1.634280, 
            0.821076 0.195980 1.636005, 0.798481 0.172625 1.640836, 0.742943 0.125055 1.662783, 0.741540 0.102193 1.641151, 
            0.731201 0.101312 1.653405, 0.725504 0.089014 1.648058, 0.712841 0.085081 1.660144, 0.678144 0.152889 1.773747, 
            1.047094 0.363200 1.526625, 1.037816 0.350939 1.525872, 1.027809 0.340473 1.527887, 0.987732 0.289952 1.527137, 
            0.981931 0.295453 1.540154, 0.973084 0.290901 1.546747, 0.972840 0.282732 1.538692, 0.962225 0.273760 1.543010, 
            0.948786 0.262963 1.549051, 0.941761 0.253931 1.548739, 0.924548 0.243649 1.560111, 0.918076 0.242027 1.566685, 
            0.862681 0.229188 1.624023, 0.854039 0.224135 1.629845, 0.822934 0.204170 1.648976, 0.811177 0.180467 1.639660, 
            0.803711 0.172520 1.641020, 0.797035 0.171398 1.648366, 0.773516 0.159087 1.665684, 0.762730 0.150536 1.670651, 
            0.755112 0.142963 1.672587, 0.747222 0.127288 1.666573, 0.747989 0.107859 1.645696, 0.723229 0.089828 1.658735, 
            0.717847 0.085525 1.661176, 0.701398 0.117216 1.714566, 0.673177 0.151552 1.785645, 1.052915 0.370410 1.533549, 
            1.044005 0.357246 1.531404, 1.017064 0.318268 1.525762, 0.978871 0.289425 1.544819, 0.977846 0.283177 1.539724, 
            0.944360 0.260299 1.558902, 0.905119 0.234035 1.581935, 0.874426 0.213055 1.599502, 0.826652 0.190240 1.636925, 
            0.815395 0.174079 1.634697, 0.808493 0.173514 1.642900, 0.806990 0.168440 1.639616, 0.801174 0.165205 1.643703, 
            0.792038 0.170137 1.660380, 0.732324 0.106527 1.671213, 0.724535 0.099375 1.673798, 0.710285 0.125656 1.718849, 
            0.705093 0.120888 1.720573, 1.033199 0.335191 1.529512, 1.001273 0.308473 1.542771, 0.986505 0.292176 1.544871, 
            0.980629 0.280320 1.540205, 0.940594 0.247238 1.557264, 0.929368 0.239769 1.563899, 0.922896 0.238147 1.570473, 
            0.897888 0.229498 1.593437, 0.862308 0.220540 1.629535, 0.849718 0.216427 1.641344, 0.838946 0.207841 1.646256, 
            0.833760 0.194287 1.638973, 0.819082 0.177767 1.640729, 0.816539 0.175253 1.641391, 0.771186 0.146481 1.669631, 
            0.715136 0.126484 1.720472, 0.700540 0.118533 1.730902, 0.679554 0.152615 1.792515, 0.672152 0.144510 1.793632, 
            0.998349 0.293342 1.537941, 0.991485 0.292686 1.546004, 0.985949 0.279991 1.540045, 0.982285 0.280232 1.544955, 
            0.935886 0.245266 1.568183, 0.921342 0.228416 1.569430, 0.911677 0.234650 1.588115, 0.906327 0.230269 1.590435, 
            0.901617 0.224314 1.590329, 0.894895 0.223308 1.597852, 0.827263 0.179173 1.638706, 0.822864 0.172452 1.637420, 
            0.811950 0.164216 1.642872, 0.755707 0.118380 1.667494, 0.750466 0.104959 1.660415, 0.737170 0.093812 1.665917, 
            0.729245 0.095765 1.678002, 0.714949 0.122160 1.723228, 0.685445 0.150882 1.790191, 1.062166 0.359620 1.531569, 
            1.054459 0.352265 1.533842, 1.048306 0.341089 1.530224, 1.013468 0.303994 1.536560, 1.006262 0.295408 1.536935, 
            0.998553 0.288059 1.539218, 0.993733 0.282373 1.539528, 0.989888 0.283061 1.545125, 0.907285 0.223130 1.588851, 
            0.856043 0.200074 1.630440, 0.802828 0.155560 1.652561, 0.781908 0.154397 1.677991, 0.734361 0.095940 1.678618, 
            0.729059 0.091441 1.680758, 0.714763 0.117836 1.725984, 0.701175 0.116177 1.741575, 1.043221 0.331273 1.533588, 
            1.040217 0.329891 1.535995, 1.030845 0.317862 1.535601, 1.017689 0.306370 1.540570, 1.001392 0.285064 1.539485, 
            0.983078 0.268718 1.546047, 0.962850 0.257081 1.559867, 0.961818 0.250849 1.554799, 0.955824 0.248051 1.559559, 
            0.935641 0.236302 1.573207, 0.906512 0.220249 1.593832, 0.845860 0.194029 1.644155, 0.841484 0.196023 1.651764, 
            0.832178 0.175059 1.642133, 0.812431 0.162239 1.654131, 0.739366 0.087615 1.670670, 1.008805 0.288359 1.540376, 
            1.000908 0.281471 1.543369, 0.989019 0.275634 1.552518, 0.950800 0.246856 1.571675, 0.946174 0.240693 1.571249, 
            0.852130 0.191365 1.640394, 0.846490 0.196467 1.652796, 0.841202 0.191933 1.654881, 0.840408 0.185117 1.648911, 
            0.822571 0.167597 1.653663, 0.816298 0.156715 1.650499, 0.783356 0.132497 1.667612, 0.762677 0.104429 1.665177, 
            0.747292 0.089649 1.669615, 0.714528 0.117619 1.739955, 0.703535 0.118350 1.754693, 1.065203 0.346573 1.535183, 
            1.059805 0.342308 1.537682, 1.052887 0.333013 1.536965, 1.041923 0.316129 1.533623, 1.039491 0.313341 1.533862, 
            1.033308 0.311009 1.539341, 0.986930 0.267219 1.553504, 0.973495 0.256412 1.559531, 0.966868 0.255173 1.566694, 
            0.957813 0.251134 1.574080, 0.940387 0.241376 1.586260, 0.939823 0.225223 1.570433, 0.926591 0.213915 1.575688, 
            0.921198 0.218413 1.587157, 0.915157 0.206959 1.583113, 0.777013 0.108235 1.657779, 0.768991 0.101658 1.661252, 
            0.753925 0.094863 1.673462, 0.732335 0.086576 1.692448, 0.992286 0.266803 1.553211, 0.950994 0.236814 1.575037, 
            0.832583 0.168486 1.655727, 0.828003 0.162211 1.655130, 0.826188 0.157905 1.653029, 0.810372 0.152956 1.668084, 
            0.779999 0.122421 1.675459, 0.745806 0.083740 1.679349, 0.720512 0.110875 1.739328, 0.708354 0.114470 1.758481, 
            1.062503 0.334880 1.540536, 1.050168 0.321367 1.542391, 1.044012 0.310198 1.538786, 1.035005 0.306042 1.545990, 
            1.032690 0.302964 1.545783, 1.026904 0.299657 1.549758, 0.999421 0.270781 1.555152, 0.971397 0.243239 1.562604, 
            0.945227 0.237446 1.589971, 0.946251 0.226158 1.577106, 0.932076 0.208401 1.576955, 0.845125 0.185478 1.664120, 
            0.828598 0.155966 1.654922, 0.825351 0.155182 1.658251, 0.818470 0.145794 1.657391, 0.797208 0.145473 1.684119, 
            0.792757 0.130110 1.674047, 0.777201 0.115750 1.679134, 0.764154 0.095219 1.674706, 0.734832 0.079639 1.696059, 
            1.065855 0.330620 1.538855, 1.061641 0.323445 1.536868, 1.053439 0.317309 1.541020, 1.040237 0.314701 1.555148, 
            1.037696 0.303409 1.546815, 1.030042 0.295925 1.548890, 1.023558 0.294334 1.555511, 1.012999 0.267683 1.541650, 
            0.991622 0.258872 1.559828, 0.955772 0.241807 1.587966, 0.955197 0.234451 1.581163, 0.950005 0.229682 1.582887, 
            0.853223 0.187087 1.662411, 0.837480 0.173188 1.668207, 0.772620 0.113466 1.689571, 0.772638 0.104650 1.680517, 
            0.722736 0.104612 1.743978, 0.710278 0.117714 1.773249, 1.047913 0.308579 1.546057, 1.034389 0.297991 1.552422, 
            1.024330 0.278881 1.545647, 1.017798 0.277407 1.552450, 1.001645 0.264517 1.559802, 0.985303 0.260863 1.576855, 
            0.974433 0.243748 1.573156, 0.963348 0.244703 1.588240, 0.951070 0.231050 1.589879, 0.937078 0.212843 1.589035, 
            0.855265 0.186052 1.665700, 0.809883 0.139812 1.676087, 0.808430 0.134616 1.672613, 0.801163 0.126177 1.673216, 
            0.740524 0.073615 1.696543, 0.719184 0.099796 1.750512, 1.060691 0.316218 1.544569, 1.040354 0.296077 1.549819, 
            0.970746 0.239263 1.580201, 0.960772 0.237485 1.591071, 0.953791 0.228345 1.590594, 0.943379 0.218874 1.594141, 
            0.938485 0.204602 1.585751, 0.934138 0.197751 1.584266, 0.872549 0.191379 1.656109, 0.850486 0.175485 1.667906, 
            0.842908 0.167812 1.669689, 0.832077 0.150600 1.665842, 0.816219 0.136987 1.672078, 0.783737 0.111637 1.687446, 
            0.774572 0.099098 1.686264, 0.771011 0.099087 1.690785, 1.032891 0.283341 1.553218, 1.026609 0.272481 1.550088, 
            1.019062 0.264733 1.551754, 0.979453 0.248145 1.585167, 0.937136 0.203138 1.592916, 0.881475 0.199722 1.660245, 
            0.865791 0.185678 1.665818, 0.858577 0.177112 1.666223, 0.852543 0.174412 1.671135, 0.830076 0.141970 1.666495, 
            0.817433 0.129217 1.669522, 0.778606 0.110707 1.699969, 0.763762 0.077053 1.684388, 1.063521 0.308463 1.546920, 
            1.057646 0.305372 1.551230, 1.052530 0.300415 1.552663, 0.961207 0.226850 1.593520, 0.958377 0.225041 1.595268, 
            0.953184 0.220272 1.596992, 0.948155 0.215103 1.598096, 0.949653 0.202646 1.583431, 0.899100 0.204209 1.649360, 
            0.873429 0.179649 1.656871, 0.838635 0.142447 1.663040, 0.828502 0.141059 1.674513, 0.821038 0.133107 1.675865, 
            0.774473 0.089776 1.690737, 0.764427 0.070635 1.683916, 0.753270 0.062997 1.690289, 0.749222 0.064184 1.696656, 
            0.740923 0.058286 1.701175, 0.708795 0.128546 1.814022, 0.703706 0.132293 1.824335, 1.068255 0.292036 1.531018, 
            1.060465 0.284883 1.533604, 1.047590 0.290242 1.555475, 1.025409 0.257097 1.549751, 0.977531 0.234538 1.587571, 
            0.963734 0.215852 1.585988, 0.961494 0.212592 1.585498, 0.955750 0.200408 1.580329, 0.950477 0.195837 1.582356, 
            0.896379 0.197349 1.652743, 0.844047 0.159434 1.680501, 0.822007 0.125941 1.674241, 0.788120 0.112821 1.703923, 
            0.780749 0.104641 1.704924, 0.740025 0.055712 1.706629, 1.046701 0.287648 1.560898, 1.042570 0.280267 1.558595, 
            0.958774 0.205728 1.588877, 0.906880 0.201820 1.650909, 0.885855 0.192142 1.667749, 0.882802 0.173341 1.652378, 
            0.871911 0.173817 1.666723, 0.852800 0.159433 1.676308, 0.843861 0.155110 1.683256, 0.773511 0.082579 1.698484, 
            0.757823 0.059773 1.695088, 0.745743 0.054406 1.704963, 0.705360 0.127431 1.831145, 0.968910 0.211096 1.588424, 
            0.960994 0.195486 1.582508, 0.864260 0.161545 1.670837, 0.841712 0.138071 1.675485, 0.815031 0.115996 1.686826, 
            0.784299 0.086341 1.695557, 0.766558 0.068587 1.699949, 0.747116 0.046246 1.701805, 0.710787 0.126839 1.830580, 
            1.069479 0.265906 1.523539, 0.972614 0.197203 1.576428, 0.896007 0.192687 1.669284, 0.889750 0.181768 1.666062, 
            0.882477 0.173346 1.666691, 0.857791 0.155133 1.679449, 0.853484 0.156957 1.686797, 0.833506 0.127161 1.681699, 
            0.824760 0.122363 1.687915, 0.789107 0.096046 1.706327, 0.746929 0.041922 1.704561, 0.716289 0.099752 1.802782, 
            0.705289 0.118041 1.835512, 1.066696 0.259198 1.527157, 0.925965 0.175607 1.620616, 0.848977 0.145719 1.687970, 
            0.792102 0.101438 1.714986, 0.776877 0.077492 1.709833, 0.770445 0.058231 1.698289, 0.760226 0.048286 1.701106, 
            0.756521 0.048628 1.706171, 0.751936 0.042366 1.705593, 0.747243 0.045138 1.714403, 0.704789 0.114486 1.839454, 
            0.918559 0.189044 1.650751, 0.890801 0.178388 1.675158, 0.833236 0.118262 1.686824, 0.823041 0.117027 1.698532, 
            0.812845 0.107026 1.701263, 0.750631 0.040792 1.712587, 0.700770 0.110821 1.847762, 0.917068 0.187930 1.658454, 
            0.902174 0.171941 1.661029, 0.892381 0.169717 1.671213, 0.887509 0.164160 1.671721, 0.875999 0.157392 1.679435, 
            0.863425 0.153239 1.691182, 0.858989 0.146608 1.690034, 0.857244 0.142130 1.687668, 0.847190 0.123008 1.680876, 
            0.837510 0.120506 1.690631, 0.807973 0.105455 1.712800, 0.791237 0.093999 1.722362, 0.784155 0.085109 1.722269, 
            0.783640 0.068834 1.706254, 0.770120 0.049467 1.703621, 0.761236 0.045008 1.710359, 0.758207 0.034917 1.703878, 
            0.755964 0.031663 1.703399, 0.703963 0.098184 1.837703, 0.699579 0.100196 1.845342, 0.689009 0.091113 1.849489, 
            0.684151 0.094294 1.858930, 0.887071 0.160456 1.675431, 0.876341 0.160538 1.689168, 0.869909 0.150048 1.686609, 
            0.859855 0.148466 1.697782, 0.837994 0.114535 1.690846, 0.825046 0.111302 1.704011, 0.709989 0.096120 1.834868, 
            0.700247 0.093771 1.844859, 0.927410 0.188007 1.659268, 0.904398 0.165677 1.665679, 0.861673 0.139212 1.692938, 
            0.847521 0.121400 1.692703, 0.796057 0.090120 1.726150, 0.773784 0.048430 1.711792, 0.768879 0.042954 1.712424, 
            0.758817 0.032622 1.714645, 0.914597 0.170890 1.664987, 0.897084 0.161345 1.677495, 0.876787 0.149876 1.691576, 
            0.859860 0.130118 1.692877, 0.828095 0.103006 1.705528, 0.790335 0.073100 1.722946, 0.779711 0.046610 1.709334, 
            0.769259 0.046008 1.722016, 0.698411 0.088723 1.855920, 0.921648 0.175073 1.667247, 0.908215 0.155493 1.664284, 
            0.895332 0.152101 1.677205, 0.874494 0.150734 1.702320, 0.865232 0.147205 1.710491, 0.862527 0.145088 1.711764, 
            0.860029 0.142462 1.712254, 0.855067 0.119585 1.695136, 0.823955 0.090866 1.705309, 0.797317 0.068686 1.716488, 
            0.790864 0.058245 1.714006, 0.763626 0.028769 1.718474, 0.753180 0.036923 1.740118, 0.842222 0.102545 1.700975, 
            0.818576 0.081774 1.709789, 0.812727 0.087391 1.722986, 0.784886 0.041855 1.711772, 0.710140 0.085389 1.851475, 
            0.936724 0.181049 1.668078, 0.915768 0.153661 1.666692, 0.891840 0.142355 1.685561, 0.886817 0.145940 1.695623, 
            0.870052 0.143326 1.714279, 0.860114 0.123917 1.707045, 0.854337 0.111816 1.702002, 0.802571 0.063736 1.718627, 
            0.785679 0.043895 1.719800, 0.765560 0.023216 1.724220, 0.707019 0.079511 1.856372, 0.709144 0.021660 1.794415, 
            0.706462 0.019486 1.795601, 0.941093 0.174291 1.662545, 0.937363 0.174694 1.667703, 0.916570 0.155676 1.674682, 
            0.914562 0.151846 1.673315, 0.911092 0.151611 1.677490, 0.866735 0.137931 1.719921, 0.859333 0.112284 1.703071, 
            0.854793 0.105912 1.702322, 0.814712 0.064173 1.710573, 0.811718 0.062767 1.712943, 0.806874 0.057140 1.713343, 
            0.769432 0.026451 1.729554, 0.762896 0.016218 1.727390, 0.714347 0.065474 1.839618, 0.701085 0.071784 1.862957, 
            0.923192 0.152147 1.669589, 0.895473 0.132622 1.684862, 0.874117 0.141303 1.720930, 0.864203 0.148147 1.740555, 
            0.854457 0.145809 1.750561, 0.850698 0.137515 1.746849, 0.842847 0.086660 1.704752, 0.778709 0.033932 1.732358, 
            0.730662 0.038102 1.797769, 0.728661 0.025481 1.787388, 0.719626 0.021395 1.794700, 0.705868 0.011382 1.801950, 
            0.955058 0.174228 1.658605, 0.946113 0.169919 1.665573, 0.912653 0.138205 1.675667, 0.881532 0.135822 1.712828, 
            0.871995 0.150511 1.740009, 0.857971 0.106069 1.712333, 0.828699 0.072825 1.715531, 0.807606 0.045776 1.714667, 
            0.775525 0.019440 1.728515, 0.944434 0.160495 1.665005, 0.905768 0.132817 1.685857, 0.897865 0.125944 1.688873, 
            0.877318 0.150176 1.739839, 0.868642 0.145206 1.745788, 0.854428 0.136316 1.754770, 0.852232 0.124176 1.745130, 
            0.860499 0.095071 1.704800, 0.830378 0.063913 1.711213, 0.828355 0.060118 1.709901, 0.772955 0.012209 1.731326, 
            0.742279 0.017501 1.775780, 0.732659 0.014854 1.785311, 0.720668 0.018038 1.803831, 0.714913 0.014652 1.807686, 
            0.712974 0.010650 1.806053, 0.924471 0.143423 1.679868, 0.896587 0.124307 1.695771, 0.864270 0.133635 1.746447, 
            0.859950 0.135491 1.753846, 0.854757 0.130723 1.755570, 0.855934 0.083974 1.706188, 0.819110 0.051765 1.720056, 
            0.817698 0.046468 1.716428, 0.804181 0.035863 1.722766, 0.799499 0.029840 1.722554, 0.761228 0.009961 1.750893, 
            0.714653 0.010508 1.810719, 0.940700 0.151344 1.674277, 0.933738 0.142159 1.673729, 0.912239 0.124875 1.683383, 
            0.886644 0.143982 1.735522, 0.879547 0.143898 1.744466, 0.871880 0.136445 1.746589, 0.859204 0.132545 1.758726, 
            0.854055 0.127668 1.760281, 0.862933 0.088288 1.708650, 0.852201 0.079605 1.713413, 0.843353 0.075056 1.720012, 
            0.838339 0.069850 1.721060, 0.833175 0.056238 1.713689, 0.962187 0.163874 1.666717, 0.960658 0.158864 1.663532, 
            0.927124 0.136103 1.682889, 0.910369 0.124694 1.692525, 0.870746 0.134453 1.752939, 0.855407 0.075705 1.712285, 
            0.824245 0.047110 1.722650, 0.822604 0.042376 1.719888, 0.806915 0.028345 1.725482, 0.953617 0.153859 1.674311, 
            0.937862 0.139989 1.680153, 0.922994 0.123937 1.682631, 0.914399 0.118770 1.688276, 0.903376 0.137113 1.721090, 
            0.896143 0.137363 1.730550, 0.885608 0.136966 1.743550, 0.864531 0.127417 1.760589, 0.868126 0.083490 1.711022, 
            0.854424 0.073341 1.718062, 0.840500 0.063739 1.725945, 0.830528 0.044414 1.718841, 0.814372 0.031533 1.726206, 
            0.806866 0.014912 1.718732, 0.769505 0.001566 1.752604, 0.755906 -0.000065 1.768238, 0.732271 0.014220 1.812945, 
            0.722587 0.011728 1.822715, 0.970081 0.161203 1.667832, 0.941013 0.136228 1.679240, 0.937514 0.136064 1.683524, 
            0.871389 0.123306 1.754599, 0.869594 0.118952 1.752424, 0.863338 0.108027 1.749194, 0.862654 0.100939 1.742804, 
            0.868384 0.078072 1.712091, 0.861051 0.069799 1.712949, 0.851493 0.066999 1.722244, 0.845650 0.063829 1.726432, 
            0.816723 0.020965 1.719337, 0.752711 -0.005761 1.773417, 0.969985 0.156656 1.670244, 0.935474 0.127529 1.684325, 
            0.930281 0.122761 1.686049, 0.921909 0.125814 1.699829, 0.916653 0.121201 1.701792, 0.902459 0.138575 1.737650, 
            0.899761 0.136439 1.738895, 0.894569 0.131671 1.740618, 0.890099 0.133894 1.748582, 0.855952 0.060019 1.716367, 
            0.849846 0.057496 1.721553, 0.845464 0.059505 1.729187, 0.836993 0.045260 1.725375, 0.830466 0.043772 1.732156, 
            0.823083 0.026850 1.724218, 0.804989 0.001194 1.720966, 0.976733 0.170358 1.682639, 0.961389 0.146707 1.677939, 
            0.943197 0.138831 1.693021, 0.880661 0.126017 1.759471, 0.873613 0.117042 1.759248, 0.867948 0.095894 1.744795, 
            0.953451 0.135137 1.683136, 0.921456 0.117361 1.705642, 0.917709 0.117808 1.710868, 0.908001 0.132919 1.738699, 
            0.876809 0.095626 1.740192, 0.876399 0.070322 1.714796, 0.855469 0.051641 1.722296, 0.839349 0.038670 1.729522, 
            0.760108 -0.011991 1.778465, 0.976711 0.160847 1.686820, 0.975374 0.155365 1.682906, 0.961200 0.137605 1.682751, 
            0.952400 0.132940 1.689170, 0.931501 0.122955 1.705538, 0.919166 0.109443 1.707395, 0.908140 0.127794 1.740220, 
            0.869519 0.056150 1.715983, 0.860289 0.052544 1.724035, 0.852041 0.046519 1.728359, 0.824042 0.010145 1.726731, 
            0.780370 -0.005220 1.766564, 0.980573 0.155334 1.683206, 0.978894 0.150694 1.680589, 0.975875 0.149350 1.683055, 
            0.966934 0.145032 1.690009, 0.941225 0.120564 1.697662, 0.935778 0.116422 1.700351, 0.878755 0.107586 1.763861, 
            0.876812 0.077284 1.735297, 0.878795 0.063635 1.718794, 0.865697 0.052001 1.723545, 0.863572 0.048457 1.722619, 
            0.858379 0.043689 1.724342, 0.983895 0.159922 1.690625, 0.981531 0.156968 1.690608, 0.974965 0.146806 1.688554, 
            0.944956 0.124146 1.703530, 0.929578 0.109349 1.707944, 0.921000 0.112909 1.722505, 0.913541 0.122485 1.741804, 
            0.883510 0.108650 1.765848, 0.881572 0.095875 1.755229, 0.879242 0.057751 1.719145, 0.838639 0.026069 1.738361, 
            0.790385 -0.004337 1.768620, 0.779518 -0.012689 1.773893, 0.971071 0.142831 1.696386, 0.940249 0.113400 1.705460, 
            0.934352 0.101593 1.700872, 0.894091 0.112922 1.763706, 0.886245 0.088368 1.748540, 0.854739 0.034306 1.733258, 
            0.765789 -0.027555 1.783084, 0.993764 0.161165 1.693235, 0.978645 0.136961 1.687683, 0.963050 0.131466 1.701898, 
            0.933832 0.106861 1.713877, 0.929213 0.109451 1.722407, 0.919199 0.107773 1.733431, 0.896805 0.092693 1.746481, 
            0.884065 0.080177 1.749872, 0.855923 0.026612 1.730818, 0.835807 0.014700 1.744215, 0.829855 0.020569 1.757800, 
            0.824960 0.006297 1.749410, 0.818895 0.012446 1.763426, 0.777127 -0.025144 1.778074, 0.996597 0.158184 1.693524, 
            0.993808 0.156275 1.695118, 0.988720 0.151249 1.696445, 0.986247 0.139789 1.687853, 0.951674 0.119585 1.711153, 
            0.916775 0.108952 1.744669, 0.889417 0.062229 1.731626, 0.885081 0.055355 1.730103, 0.845507 0.021140 1.745415, 
            0.840174 0.016715 1.747668, 0.806805 0.002320 1.775386, 0.988533 0.146925 1.699200, 0.892366 0.085276 1.758426, 
            0.889194 0.057997 1.734523, 0.884635 0.060439 1.742826, 0.882024 0.049321 1.734761, 0.873961 0.042843 1.738386, 
            0.864587 0.039589 1.746981, 0.848502 0.026532 1.754075, 0.843309 0.021763 1.755798, 0.833305 0.028830 1.775767, 
            0.796753 -0.012820 1.779618, 0.998794 0.151985 1.698273, 0.995906 0.150320 1.700244, 0.985692 0.131591 1.694058, 
            0.971124 0.123570 1.704379, 0.963044 0.117133 1.708067, 0.938382 0.098862 1.720735, 0.933310 0.102567 1.730984, 
            0.924214 0.098630 1.738526, 0.899447 0.089387 1.760574, 0.892348 0.071767 1.751560, 0.891801 0.064342 1.744652, 
            0.885005 0.063519 1.752457, 0.884449 0.056115 1.745581, 0.770424 -0.049315 1.782687, 0.971909 0.125628 1.712436, 
            0.936618 0.098419 1.729473, 0.908278 0.080423 1.747103, 0.899261 0.085063 1.763330, 0.896429 0.074487 1.756101, 
            0.862183 0.027165 1.751208, 0.810279 -0.003030 1.786329, 0.964471 0.112829 1.715738, 0.952102 0.108173 1.726709, 
            0.909123 0.082333 1.754931, 0.902361 0.072655 1.753624, 0.890023 0.059152 1.755493, 0.880607 0.038459 1.746280, 
            0.871895 0.033578 1.752367, 0.854498 0.023745 1.764432, 0.821420 0.017407 1.800031, 0.992903 0.134588 1.708794, 
            0.990350 0.123325 1.700506, 0.942774 0.100023 1.737178, 0.935114 0.092553 1.739274, 0.916187 0.077717 1.748163, 
            0.886938 0.035644 1.742288, 0.851729 0.025776 1.776983, 0.802708 -0.029055 1.783201, 0.986465 0.119329 1.708303, 
            0.973313 0.116598 1.722241, 0.959643 0.106372 1.729163, 0.929867 0.083136 1.743253, 0.888554 0.044428 1.756176, 
            0.884180 0.028876 1.745813, 0.867054 0.027148 1.765835, 0.842700 0.016890 1.786318, 0.785522 -0.070500 1.769567, 
            0.779351 -0.081632 1.766017, 0.928867 0.080814 1.749094, 0.921130 0.073535 1.751484, 0.902926 0.056917 1.757627, 
            0.839777 0.019299 1.799454, 0.832210 0.011600 1.801197, 0.830570 0.006862 1.798430, 0.998196 0.115990 1.703851, 
            0.987251 0.116600 1.718403, 0.979456 0.109464 1.721013, 0.965575 0.108526 1.737716, 0.946137 0.094944 1.748538, 
            0.936191 0.084328 1.750321, 0.919341 0.064381 1.751332, 0.907283 0.050189 1.752140, 0.899324 0.043455 1.755370, 
            0.897197 0.039915 1.754450, 0.893066 0.032535 1.752148, 0.888370 0.026546 1.751989, 0.882608 0.023177 1.755870, 
            0.864649 0.023500 1.779053, 0.853238 0.016487 1.786391, 0.847706 0.012552 1.789400, 0.779331 -0.082377 1.779174, 
            1.004576 0.130596 1.717640, 0.993806 0.113236 1.713565, 0.980178 0.111677 1.729309, 0.960551 0.098561 1.740849, 
            0.949440 0.090809 1.747048, 0.942116 0.082512 1.747869, 0.931286 0.074070 1.753004, 0.918191 0.062428 1.757742, 
            0.913015 0.057619 1.759403, 0.883084 0.017223 1.756114, 0.857933 0.017697 1.788604, 0.844871 0.014744 1.802200, 
            0.786388 -0.078206 1.781414, 1.002123 0.114308 1.711026, 0.998821 0.113659 1.714562, 0.989401 0.119289 1.732316, 
            0.987833 0.114376 1.729279, 0.978437 0.111177 1.737960, 0.950150 0.093050 1.755387, 0.933514 0.072576 1.755585, 
            0.904355 0.039055 1.758356, 0.860813 0.014601 1.788716, 0.842768 0.006364 1.803239, 0.824689 -0.028101 1.790944, 
            0.788327 -0.087758 1.776111, 0.784862 -0.096777 1.771283, 0.774799 -0.089566 1.791473, 1.000582 0.122086 1.727901, 
            0.988950 0.115617 1.736077, 0.987647 0.110052 1.732035, 0.975702 0.104349 1.741393, 0.952994 0.090043 1.755636, 
            0.930778 0.074525 1.768010, 0.920829 0.055143 1.760818, 0.890501 0.015728 1.759040, 0.882020 0.010276 1.764247, 
            0.872002 0.017378 1.784270, 0.854774 0.015903 1.804681, 0.844749 0.005479 1.806760, 0.839653 0.000474 1.808118, 
            0.802180 -0.082764 1.770545, 0.786841 -0.088887 1.783792, 0.999666 0.119558 1.733424, 0.973371 0.105303 1.752284, 
            0.940931 0.071081 1.758511, 0.922903 0.054032 1.763989, 0.915770 0.045265 1.764085, 0.898149 0.018444 1.759037, 
            0.856047 0.007989 1.801903, 0.839895 -0.013675 1.800266, 0.989758 0.104063 1.737108, 0.966538 0.091016 1.753292, 
            0.947409 0.076676 1.762946, 0.931575 0.062999 1.769086, 0.910520 0.044625 1.777058, 0.905950 0.020783 1.758452, 
            0.892594 0.018555 1.773166, 0.886315 0.016460 1.779011, 0.846042 -0.007267 1.805954, 0.806526 -0.085477 1.776131, 
            0.802200 -0.092378 1.774568, 0.778974 -0.096641 1.799756, 1.008605 0.123086 1.739557, 0.999229 0.111066 1.739177, 
            0.975439 0.099421 1.757522, 0.954817 0.079981 1.763852, 0.900839 0.011033 1.761918, 0.887192 0.009518 1.777731, 
            0.872927 0.009525 1.795890, 0.852771 -0.002289 1.809437, 0.796667 -0.092322 1.788612, 1.009492 0.116122 1.738244, 
            1.004193 0.102843 1.731386, 0.973146 0.091507 1.759281, 0.950101 0.069258 1.765817, 0.929843 0.057694 1.779750, 
            0.906885 0.017690 1.767990, 0.897414 0.014675 1.776954, 0.895394 0.002102 1.766646, 0.880989 0.002453 1.785336, 
            0.843858 -0.020231 1.809350, 0.821462 -0.079158 1.777493, 1.011379 0.115469 1.742121, 1.005895 0.111417 1.744949, 
            0.997477 0.105812 1.749920, 0.988165 0.102405 1.758280, 0.986087 0.098747 1.757178, 0.980745 0.094345 1.759465, 
            0.968823 0.088588 1.768740, 0.959955 0.075319 1.766433, 0.940655 0.061399 1.776734, 0.916636 0.032775 1.777980, 
            0.902059 0.024779 1.788339, 0.895855 0.022498 1.793897, 0.900112 0.003255 1.768770, 0.897804 0.000162 1.768540, 
            0.895004 -0.001722 1.770173, 0.856749 -0.004097 1.816419, 0.802657 -0.107850 1.778981, 0.974654 0.087005 1.766646, 
            0.967666 0.077882 1.766194, 0.950749 0.066871 1.776443, 0.906588 0.017628 1.782199, 0.900861 0.022942 1.794929, 
            0.895669 0.018174 1.796653, 0.900011 -0.001277 1.771205, 0.891596 0.001881 1.785148, 0.880500 -0.005909 1.791288, 
            0.851574 -0.013693 1.820123, 0.812963 -0.094130 1.786867, 1.004662 0.096115 1.744740, 0.984736 0.092504 1.766396, 
            0.956289 0.066001 1.775449, 0.945325 0.057888 1.781091, 0.938180 0.049152 1.781235, 0.929166 0.045014 1.788467, 
            0.919743 0.033108 1.788262, 0.915599 0.025760 1.786010, 0.914442 0.019835 1.781413, 0.895719 -0.004275 1.780543, 
            0.877457 -0.003205 1.804878, 0.857253 -0.014903 1.818604, 0.965875 0.072723 1.777083, 0.949623 0.060074 1.784807, 
            0.908811 0.011364 1.786849, 0.903085 0.016678 1.799579, 0.903322 -0.001446 1.780713, 0.859339 -0.024816 1.812744, 
            0.830510 -0.085463 1.787310, 0.813936 -0.114860 1.778290, 0.994483 0.085277 1.760487, 0.974661 0.072640 1.772765, 
            0.923025 0.024241 1.788898, 0.906842 0.011423 1.796362, 0.907818 -0.017289 1.765712, 0.885809 -0.007003 1.804254, 
            0.875803 -0.017472 1.806264, 0.870954 -0.014316 1.815666, 0.853810 -0.051081 1.799825, 0.848412 -0.072886 1.784360, 
            0.846650 -0.077322 1.782058, 1.016617 0.096214 1.750471, 0.984555 0.078603 1.773232, 0.978239 0.067827 1.770231, 
            0.960141 0.059722 1.784959, 0.922356 0.012334 1.784502, 0.909973 -0.001061 1.786539, 0.911549 -0.013707 1.771582, 
            0.902676 -0.026964 1.769292, 0.877345 -0.026048 1.802464, 0.852249 -0.078336 1.780842, 1.004694 0.085676 1.761796, 
            0.949064 0.047102 1.793075, 0.944044 0.041910 1.794145, 0.934653 0.038697 1.802804, 0.914380 0.000858 1.789843, 
            0.915391 -0.010399 1.777027, 0.871797 -0.025954 1.816567, 0.860608 -0.068597 1.787129, 0.845765 -0.084712 1.789510, 
            1.009573 0.077662 1.754326, 1.004874 0.080452 1.763164, 0.929592 0.028825 1.806080, 0.916790 -0.001082 1.791737, 
            0.900389 -0.022132 1.791047, 0.889425 -0.030245 1.796689, 0.883869 -0.034119 1.799791, 0.947801 0.040644 1.801961, 
            0.922257 -0.010541 1.782040, 0.906525 -0.033239 1.778810, 0.901316 -0.029195 1.789580, 0.888586 -0.032963 1.801921, 
            0.884708 -0.032195 1.807641, 0.998263 0.060836 1.765379, 0.924142 -0.002420 1.794906, 0.916614 -0.027754 1.778538, 
            0.905128 -0.034584 1.786158, 0.959850 0.036523 1.796303, 0.931692 0.000540 1.795278, 0.928474 -0.009087 1.789513, 
            0.901815 -0.039987 1.791788, 0.874691 -0.113600 1.750903, 0.945303 0.023671 1.808598, 0.892405 -0.109331 1.739682, 
            0.955034 0.030036 1.809683, 0.934128 0.011294 1.817089, 0.934299 0.002103 1.807457, 0.933294 -0.012966 1.793301, 
            0.915050 -0.038255 1.790614, 0.954913 0.025551 1.812190, 0.943631 0.009448 1.810052, 0.967806 0.032906 1.810265, 
            0.960392 0.024831 1.811428, 0.933813 -0.015038 1.804413, 0.967340 0.029270 1.814081, 0.952211 0.013862 1.817550, 
            0.944000 -0.009796 1.803767, 0.954011 0.004650 1.812772, 0.934822 -0.027083 1.804687, 0.942424 -0.024255 1.804857, 
            0.942238 -0.028579 1.807613, 0.967850 0.008885 1.820341, 0.947952 -0.038646 1.796979, 0.951922 -0.035654 1.801938, 
            0.953928 -0.049359 1.785348, 0.958935 -0.048915 1.786380
          ]
        }
        color Color {
          color
          [
            0.427451 0.462745 0.400000, 0.384314 0.411765 0.333333, 0.196078 0.211765 0.160784, 0.474510 0.529412 0.482353, 
            0.333333 0.407843 0.384314, 0.392157 0.458824 0.443137, 0.247059 0.278431 0.223529, 0.392157 0.450980 0.435294, 
            0.258824 0.290196 0.250980, 0.184314 0.207843 0.160784, 0.431373 0.505882 0.482353, 0.372549 0.423529 0.396078, 
            0.533333 0.627451 0.611765, 0.447059 0.533333 0.501961, 0.415686 0.470588 0.431373, 0.352941 0.411765 0.341176, 
            0.364706 0.415686 0.372549, 0.294118 0.333333 0.290196, 0.200000 0.231373 0.203922, 0.305882 0.356863 0.325490, 
            0.349020 0.403922 0.380392, 0.537255 0.635294 0.635294, 0.345098 0.400000 0.352941, 0.172549 0.192157 0.184314, 
            0.223529 0.258824 0.227451, 0.207843 0.239216 0.196078, 0.439216 0.517647 0.509804, 0.486275 0.568627 0.552941, 
            0.349020 0.419608 0.403922, 0.215686 0.258824 0.239216, 0.301961 0.321569 0.270588, 0.215686 0.254902 0.227451, 
            0.145098 0.168627 0.145098, 0.192157 0.219608 0.172549, 0.223529 0.262745 0.215686, 0.403922 0.450980 0.372549, 
            0.403922 0.454902 0.427451, 0.156863 0.188235 0.172549, 0.313726 0.349020 0.309804, 0.149020 0.180392 0.156863, 
            0.203922 0.239216 0.207843, 0.223529 0.258824 0.223529, 0.254902 0.290196 0.250980, 0.243137 0.294118 0.254902, 
            0.431373 0.525490 0.517647, 0.278431 0.321569 0.290196, 0.372549 0.439216 0.419608, 0.368627 0.443137 0.403922, 
            0.301961 0.333333 0.243137, 0.498039 0.576471 0.556863, 0.525490 0.600000 0.584314, 0.329412 0.372549 0.341176, 
            0.180392 0.211765 0.211765, 0.380392 0.443137 0.407843, 0.392157 0.486275 0.470588, 0.419608 0.498039 0.466667, 
            0.411765 0.494118 0.458824, 0.415686 0.498039 0.462745, 0.411765 0.494118 0.450980, 0.294118 0.321569 0.262745, 
            0.290196 0.341176 0.309804, 0.313726 0.356863 0.333333, 0.254902 0.286275 0.247059, 0.254902 0.290196 0.247059, 
            0.235294 0.290196 0.254902, 0.396078 0.478431 0.478431, 0.274510 0.317647 0.286275, 0.439216 0.529412 0.501961, 
            0.329412 0.403922 0.372549, 0.380392 0.458824 0.431373, 0.341176 0.419608 0.376471, 0.568627 0.658824 0.647059, 
            0.203922 0.223529 0.176471, 0.345098 0.411765 0.372549, 0.149020 0.180392 0.156863, 0.149020 0.172549 0.149020, 
            0.121569 0.145098 0.125490, 0.105882 0.113725 0.094118, 0.250980 0.282353 0.243137, 0.419608 0.470588 0.435294, 
            0.411765 0.478431 0.431373, 0.462745 0.568627 0.552941, 0.521569 0.643137 0.643137, 0.450980 0.533333 0.521569, 
            0.400000 0.482353 0.450980, 0.501961 0.588235 0.592157, 0.521569 0.592157 0.568627, 0.396078 0.423529 0.380392, 
            0.219608 0.235294 0.188235, 0.145098 0.168627 0.145098, 0.101961 0.113725 0.090196, 0.286275 0.352941 0.321569, 
            0.364706 0.443137 0.419608, 0.250980 0.301961 0.258824, 0.309804 0.388235 0.360784, 0.509804 0.600000 0.623529, 
            0.513726 0.584314 0.556863, 0.341176 0.356863 0.301961, 0.411765 0.435294 0.356863, 0.419608 0.462745 0.419608, 
            0.349020 0.364706 0.290196, 0.113725 0.121569 0.098039, 0.384314 0.454902 0.427451, 0.274510 0.278431 0.207843, 
            0.262745 0.286275 0.231373, 0.427451 0.529412 0.513726, 0.400000 0.501961 0.486275, 0.411765 0.494118 0.478431, 
            0.411765 0.470588 0.403922, 0.552941 0.654902 0.647059, 0.294118 0.317647 0.258824, 0.384314 0.400000 0.325490, 
            0.360784 0.400000 0.349020, 0.235294 0.254902 0.203922, 0.145098 0.149020 0.105882, 0.129412 0.137255 0.105882, 
            0.105882 0.117647 0.094118, 0.317647 0.380392 0.345098, 0.317647 0.388235 0.352941, 0.321569 0.388235 0.372549, 
            0.266667 0.290196 0.243137, 0.247059 0.266667 0.219608, 0.564706 0.698039 0.701961, 0.509804 0.623529 0.607843, 
            0.486275 0.568627 0.517647, 0.533333 0.650980 0.631373, 0.458824 0.556863 0.560784, 0.384314 0.431373 0.356863, 
            0.568627 0.670588 0.658824, 0.447059 0.501961 0.454902, 0.278431 0.298039 0.235294, 0.309804 0.325490 0.266667, 
            0.400000 0.462745 0.431373, 0.211765 0.223529 0.176471, 0.137255 0.149020 0.125490, 0.105882 0.109804 0.074510, 
            0.113725 0.125490 0.098039, 0.368627 0.435294 0.400000, 0.419608 0.490196 0.462745, 0.282353 0.329412 0.298039, 
            0.258824 0.262745 0.180392, 0.309804 0.294118 0.196078, 0.278431 0.274510 0.196078, 0.266667 0.290196 0.239216, 
            0.262745 0.294118 0.247059, 0.380392 0.462745 0.419608, 0.372549 0.466667 0.423529, 0.435294 0.525490 0.490196, 
            0.474510 0.556863 0.521569, 0.368627 0.431373 0.364706, 0.360784 0.458824 0.450980, 0.419608 0.490196 0.450980, 
            0.368627 0.435294 0.392157, 0.349020 0.411765 0.360784, 0.345098 0.392157 0.337255, 0.349020 0.388235 0.321569, 
            0.352941 0.392157 0.329412, 0.298039 0.313726 0.250980, 0.227451 0.235294 0.176471, 0.133333 0.149020 0.117647, 
            0.231373 0.254902 0.211765, 0.180392 0.196078 0.164706, 0.117647 0.125490 0.098039, 0.309804 0.356863 0.321569, 
            0.258824 0.301961 0.278431, 0.352941 0.407843 0.388235, 0.211765 0.203922 0.152941, 0.494118 0.568627 0.529412, 
            0.364706 0.450980 0.392157, 0.400000 0.482353 0.435294, 0.345098 0.407843 0.337255, 0.600000 0.721569 0.717647, 
            0.501961 0.584314 0.545098, 0.466667 0.541176 0.498039, 0.321569 0.380392 0.321569, 0.509804 0.619608 0.603922, 
            0.294118 0.305882 0.235294, 0.309804 0.321569 0.250980, 0.298039 0.313726 0.247059, 0.137255 0.152941 0.129412, 
            0.164706 0.180392 0.156863, 0.168627 0.188235 0.164706, 0.184314 0.203922 0.172549, 0.192157 0.211765 0.180392, 
            0.117647 0.125490 0.098039, 0.184314 0.203922 0.172549, 0.321569 0.376471 0.341176, 0.329412 0.384314 0.352941, 
            0.447059 0.529412 0.490196, 0.360784 0.447059 0.384314, 0.360784 0.439216 0.352941, 0.298039 0.372549 0.321569, 
            0.466667 0.564706 0.556863, 0.458824 0.564706 0.549020, 0.356863 0.400000 0.329412, 0.470588 0.525490 0.490196, 
            0.439216 0.521569 0.490196, 0.258824 0.294118 0.231373, 0.333333 0.352941 0.301961, 0.301961 0.329412 0.278431, 
            0.258824 0.270588 0.211765, 0.200000 0.207843 0.168627, 0.364706 0.368627 0.270588, 0.133333 0.156863 0.137255, 
            0.133333 0.152941 0.145098, 0.298039 0.345098 0.305882, 0.266667 0.301961 0.266667, 0.243137 0.254902 0.203922, 
            0.156863 0.156863 0.109804, 0.427451 0.517647 0.478431, 0.447059 0.537255 0.501961, 0.364706 0.447059 0.368627, 
            0.352941 0.431373 0.407843, 0.498039 0.596078 0.568627, 0.333333 0.372549 0.309804, 0.345098 0.396078 0.341176, 
            0.184314 0.188235 0.141176, 0.278431 0.290196 0.223529, 0.125490 0.137255 0.125490, 0.129412 0.129412 0.090196, 
            0.168627 0.188235 0.160784, 0.266667 0.313726 0.298039, 0.258824 0.298039 0.262745, 0.235294 0.235294 0.188235, 
            0.262745 0.270588 0.211765, 0.239216 0.247059 0.188235, 0.266667 0.278431 0.219608, 0.388235 0.474510 0.454902, 
            0.427451 0.525490 0.505882, 0.435294 0.533333 0.501961, 0.470588 0.560784 0.525490, 0.470588 0.560784 0.521569, 
            0.423529 0.513726 0.462745, 0.282353 0.360784 0.247059, 0.423529 0.482353 0.345098, 0.521569 0.603922 0.560784, 
            0.501961 0.607843 0.580392, 0.517647 0.596078 0.537255, 0.321569 0.388235 0.337255, 0.388235 0.462745 0.415686, 
            0.494118 0.556863 0.490196, 0.490196 0.533333 0.466667, 0.392157 0.447059 0.380392, 0.345098 0.403922 0.345098, 
            0.376471 0.443137 0.400000, 0.345098 0.407843 0.360784, 0.443137 0.486275 0.447059, 0.321569 0.356863 0.301961, 
            0.329412 0.321569 0.231373, 0.250980 0.262745 0.203922, 0.180392 0.196078 0.172549, 0.149020 0.172549 0.149020, 
            0.164706 0.172549 0.141176, 0.129412 0.129412 0.094118, 0.305882 0.349020 0.305882, 0.192157 0.235294 0.219608, 
            0.274510 0.321569 0.286275, 0.274510 0.274510 0.200000, 0.270588 0.270588 0.203922, 0.247059 0.258824 0.200000, 
            0.278431 0.286275 0.227451, 0.478431 0.556863 0.501961, 0.521569 0.627451 0.603922, 0.486275 0.572549 0.537255, 
            0.517647 0.611765 0.580392, 0.313726 0.403922 0.290196, 0.313726 0.400000 0.290196, 0.392157 0.458824 0.376471, 
            0.403922 0.450980 0.388235, 0.423529 0.482353 0.411765, 0.360784 0.407843 0.368627, 0.490196 0.580392 0.560784, 
            0.333333 0.392157 0.349020, 0.556863 0.647059 0.654902, 0.372549 0.411765 0.376471, 0.294118 0.309804 0.239216, 
            0.188235 0.192157 0.145098, 0.133333 0.141176 0.121569, 0.176471 0.188235 0.149020, 0.211765 0.227451 0.192157, 
            0.415686 0.482353 0.454902, 0.274510 0.298039 0.247059, 0.270588 0.294118 0.247059, 0.250980 0.239216 0.180392, 
            0.254902 0.266667 0.211765, 0.372549 0.447059 0.392157, 0.478431 0.549020 0.486275, 0.572549 0.670588 0.647059, 
            0.435294 0.509804 0.419608, 0.423529 0.494118 0.447059, 0.400000 0.482353 0.431373, 0.494118 0.560784 0.490196, 
            0.423529 0.478431 0.411765, 0.419608 0.474510 0.403922, 0.494118 0.552941 0.478431, 0.478431 0.529412 0.447059, 
            0.458824 0.517647 0.439216, 0.345098 0.403922 0.333333, 0.372549 0.431373 0.372549, 0.333333 0.403922 0.352941, 
            0.364706 0.419608 0.368627, 0.376471 0.439216 0.388235, 0.333333 0.372549 0.321569, 0.313726 0.345098 0.290196, 
            0.176471 0.172549 0.121569, 0.266667 0.282353 0.219608, 0.298039 0.305882 0.227451, 0.266667 0.278431 0.215686, 
            0.239216 0.250980 0.192157, 0.109804 0.113725 0.094118, 0.364706 0.419608 0.380392, 0.403922 0.462745 0.439216, 
            0.274510 0.301961 0.254902, 0.282353 0.305882 0.250980, 0.294118 0.294118 0.203922, 0.494118 0.584314 0.529412, 
            0.403922 0.494118 0.396078, 0.376471 0.419608 0.345098, 0.490196 0.545098 0.470588, 0.309804 0.368627 0.321569, 
            0.380392 0.462745 0.443137, 0.235294 0.250980 0.168627, 0.317647 0.341176 0.258824, 0.415686 0.486275 0.454902, 
            0.372549 0.439216 0.423529, 0.380392 0.435294 0.400000, 0.407843 0.478431 0.443137, 0.321569 0.392157 0.349020, 
            0.450980 0.513726 0.490196, 0.270588 0.270588 0.196078, 0.231373 0.227451 0.164706, 0.294118 0.298039 0.223529, 
            0.250980 0.254902 0.188235, 0.313726 0.333333 0.258824, 0.250980 0.258824 0.200000, 0.156863 0.160784 0.121569, 
            0.431373 0.501961 0.486275, 0.423529 0.478431 0.447059, 0.337255 0.352941 0.282353, 0.509804 0.607843 0.568627, 
            0.411765 0.470588 0.384314, 0.521569 0.607843 0.564706, 0.533333 0.639216 0.537255, 0.478431 0.560784 0.509804, 
            0.505882 0.580392 0.509804, 0.494118 0.541176 0.458824, 0.415686 0.486275 0.454902, 0.372549 0.431373 0.388235, 
            0.584314 0.709804 0.717647, 0.313726 0.341176 0.282353, 0.266667 0.270588 0.203922, 0.243137 0.247059 0.180392, 
            0.192157 0.196078 0.160784, 0.133333 0.133333 0.101961, 0.152941 0.149020 0.109804, 0.317647 0.372549 0.341176, 
            0.486275 0.560784 0.537255, 0.388235 0.431373 0.392157, 0.282353 0.298039 0.239216, 0.266667 0.270588 0.211765, 
            0.282353 0.305882 0.247059, 0.254902 0.278431 0.247059, 0.505882 0.592157 0.529412, 0.427451 0.482353 0.380392, 
            0.403922 0.458824 0.388235, 0.301961 0.356863 0.278431, 0.427451 0.474510 0.380392, 0.450980 0.498039 0.419608, 
            0.431373 0.470588 0.372549, 0.396078 0.454902 0.368627, 0.349020 0.411765 0.364706, 0.313726 0.368627 0.321569, 
            0.243137 0.258824 0.192157, 0.376471 0.447059 0.423529, 0.427451 0.486275 0.435294, 0.407843 0.478431 0.431373, 
            0.388235 0.470588 0.447059, 0.321569 0.352941 0.294118, 0.321569 0.360784 0.290196, 0.317647 0.329412 0.247059, 
            0.364706 0.376471 0.278431, 0.317647 0.329412 0.250980, 0.211765 0.200000 0.137255, 0.250980 0.254902 0.180392, 
            0.176471 0.180392 0.141176, 0.262745 0.290196 0.239216, 0.580392 0.662745 0.639216, 0.517647 0.588235 0.564706, 
            0.352941 0.360784 0.274510, 0.266667 0.266667 0.200000, 0.372549 0.439216 0.407843, 0.509804 0.596078 0.545098, 
            0.505882 0.564706 0.474510, 0.454902 0.521569 0.450980, 0.498039 0.580392 0.529412, 0.462745 0.564706 0.450980, 
            0.400000 0.490196 0.380392, 0.407843 0.494118 0.388235, 0.360784 0.423529 0.349020, 0.411765 0.470588 0.396078, 
            0.376471 0.439216 0.372549, 0.294118 0.345098 0.278431, 0.325490 0.352941 0.266667, 0.443137 0.498039 0.423529, 
            0.380392 0.450980 0.400000, 0.376471 0.439216 0.388235, 0.345098 0.403922 0.345098, 0.427451 0.501961 0.466667, 
            0.443137 0.513726 0.466667, 0.556863 0.654902 0.643137, 0.325490 0.349020 0.290196, 0.254902 0.266667 0.211765, 
            0.262745 0.278431 0.215686, 0.250980 0.262745 0.211765, 0.164706 0.164706 0.125490, 0.309804 0.352941 0.298039, 
            0.298039 0.301961 0.207843, 0.282353 0.282353 0.207843, 0.235294 0.227451 0.164706, 0.274510 0.290196 0.227451, 
            0.376471 0.403922 0.364706, 0.274510 0.329412 0.301961, 0.239216 0.274510 0.247059, 0.282353 0.329412 0.270588, 
            0.505882 0.592157 0.568627, 0.407843 0.474510 0.427451, 0.364706 0.458824 0.415686, 0.407843 0.501961 0.458824, 
            0.364706 0.411765 0.341176, 0.439216 0.505882 0.419608, 0.423529 0.486275 0.407843, 0.509804 0.584314 0.501961, 
            0.454902 0.556863 0.443137, 0.396078 0.447059 0.384314, 0.372549 0.435294 0.364706, 0.341176 0.392157 0.317647, 
            0.388235 0.435294 0.337255, 0.368627 0.415686 0.345098, 0.368627 0.411765 0.325490, 0.317647 0.325490 0.227451, 
            0.388235 0.423529 0.341176, 0.380392 0.427451 0.368627, 0.466667 0.560784 0.537255, 0.443137 0.521569 0.486275, 
            0.376471 0.419608 0.380392, 0.317647 0.341176 0.282353, 0.313726 0.341176 0.282353, 0.403922 0.423529 0.329412, 
            0.286275 0.301961 0.239216, 0.250980 0.258824 0.196078, 0.227451 0.223529 0.164706, 0.309804 0.333333 0.270588, 
            0.262745 0.282353 0.219608, 0.254902 0.254902 0.188235, 0.396078 0.388235 0.274510, 0.380392 0.372549 0.266667, 
            0.176471 0.172549 0.125490, 0.450980 0.529412 0.466667, 0.427451 0.462745 0.360784, 0.458824 0.513726 0.419608, 
            0.486275 0.584314 0.474510, 0.290196 0.352941 0.282353, 0.305882 0.337255 0.262745, 0.341176 0.388235 0.309804, 
            0.282353 0.290196 0.184314, 0.529412 0.603922 0.564706, 0.501961 0.580392 0.529412, 0.325490 0.372549 0.305882, 
            0.439216 0.494118 0.423529, 0.380392 0.427451 0.360784, 0.392157 0.478431 0.450980, 0.384314 0.435294 0.372549, 
            0.278431 0.266667 0.184314, 0.290196 0.329412 0.258824, 0.235294 0.243137 0.184314, 0.239216 0.247059 0.192157, 
            0.333333 0.364706 0.298039, 0.317647 0.341176 0.247059, 0.454902 0.490196 0.423529, 0.341176 0.337255 0.239216, 
            0.360784 0.349020 0.235294, 0.301961 0.298039 0.215686, 0.200000 0.192157 0.133333, 0.219608 0.239216 0.184314, 
            0.337255 0.376471 0.317647, 0.450980 0.533333 0.474510, 0.423529 0.501961 0.454902, 0.474510 0.560784 0.505882, 
            0.490196 0.545098 0.462745, 0.513726 0.607843 0.545098, 0.396078 0.458824 0.392157, 0.423529 0.486275 0.427451, 
            0.349020 0.403922 0.341176, 0.337255 0.388235 0.321569, 0.305882 0.352941 0.286275, 0.250980 0.298039 0.215686, 
            0.521569 0.592157 0.541176, 0.478431 0.541176 0.482353, 0.384314 0.423529 0.345098, 0.325490 0.360784 0.278431, 
            0.349020 0.376471 0.301961, 0.345098 0.419608 0.384314, 0.403922 0.474510 0.454902, 0.411765 0.486275 0.450980, 
            0.364706 0.407843 0.349020, 0.376471 0.431373 0.400000, 0.384314 0.427451 0.388235, 0.294118 0.278431 0.196078, 
            0.313726 0.337255 0.270588, 0.301961 0.309804 0.235294, 0.313726 0.305882 0.227451, 0.400000 0.423529 0.329412, 
            0.411765 0.431373 0.352941, 0.270588 0.286275 0.223529, 0.298039 0.317647 0.254902, 0.278431 0.290196 0.231373, 
            0.223529 0.227451 0.176471, 0.235294 0.239216 0.172549, 0.250980 0.278431 0.207843, 0.470588 0.494118 0.415686, 
            0.329412 0.329412 0.239216, 0.301961 0.294118 0.207843, 0.188235 0.200000 0.152941, 0.164706 0.172549 0.133333, 
            0.431373 0.509804 0.462745, 0.443137 0.529412 0.486275, 0.443137 0.517647 0.450980, 0.356863 0.423529 0.333333, 
            0.396078 0.450980 0.364706, 0.498039 0.564706 0.521569, 0.435294 0.501961 0.435294, 0.368627 0.423529 0.360784, 
            0.305882 0.352941 0.286275, 0.388235 0.443137 0.380392, 0.372549 0.427451 0.360784, 0.403922 0.458824 0.396078, 
            0.474510 0.525490 0.462745, 0.388235 0.415686 0.329412, 0.329412 0.396078 0.376471, 0.262745 0.301961 0.258824, 
            0.325490 0.364706 0.313726, 0.313726 0.333333 0.254902, 0.341176 0.349020 0.278431, 0.392157 0.407843 0.337255, 
            0.290196 0.305882 0.247059, 0.254902 0.274510 0.215686, 0.313726 0.313726 0.231373, 0.286275 0.305882 0.247059, 
            0.207843 0.219608 0.176471, 0.266667 0.294118 0.239216, 0.290196 0.309804 0.235294, 0.572549 0.662745 0.647059, 
            0.431373 0.521569 0.521569, 0.356863 0.423529 0.368627, 0.419608 0.494118 0.443137, 0.462745 0.552941 0.513726, 
            0.466667 0.552941 0.505882, 0.450980 0.529412 0.470588, 0.435294 0.501961 0.431373, 0.450980 0.501961 0.415686, 
            0.427451 0.482353 0.392157, 0.415686 0.474510 0.388235, 0.486275 0.533333 0.427451, 0.505882 0.560784 0.447059, 
            0.556863 0.619608 0.513726, 0.474510 0.568627 0.470588, 0.458824 0.552941 0.435294, 0.356863 0.407843 0.345098, 
            0.482353 0.541176 0.474510, 0.494118 0.560784 0.505882, 0.482353 0.552941 0.494118, 0.396078 0.447059 0.384314, 
            0.301961 0.345098 0.282353, 0.294118 0.337255 0.270588, 0.309804 0.341176 0.286275, 0.313726 0.349020 0.294118, 
            0.298039 0.325490 0.250980, 0.301961 0.321569 0.250980, 0.262745 0.286275 0.207843, 0.290196 0.305882 0.231373, 
            0.364706 0.380392 0.298039, 0.309804 0.329412 0.262745, 0.188235 0.211765 0.172549, 0.250980 0.262745 0.203922, 
            0.211765 0.211765 0.152941, 0.239216 0.243137 0.172549, 0.250980 0.258824 0.180392, 0.462745 0.490196 0.419608, 
            0.482353 0.501961 0.415686, 0.400000 0.419608 0.356863, 0.345098 0.349020 0.258824, 0.333333 0.325490 0.231373, 
            0.325490 0.309804 0.215686, 0.321569 0.305882 0.207843, 0.329412 0.360784 0.298039, 0.415686 0.478431 0.403922, 
            0.415686 0.458824 0.368627, 0.372549 0.423529 0.329412, 0.458824 0.552941 0.447059, 0.494118 0.588235 0.482353, 
            0.458824 0.513726 0.447059, 0.400000 0.458824 0.396078, 0.529412 0.607843 0.533333, 0.517647 0.580392 0.521569, 
            0.286275 0.298039 0.211765, 0.345098 0.407843 0.368627, 0.309804 0.356863 0.301961, 0.305882 0.333333 0.270588, 
            0.247059 0.270588 0.196078, 0.290196 0.301961 0.227451, 0.352941 0.360784 0.274510, 0.266667 0.282353 0.215686, 
            0.443137 0.462745 0.396078, 0.345098 0.364706 0.298039, 0.215686 0.207843 0.137255, 0.270588 0.270588 0.211765, 
            0.325490 0.325490 0.239216, 0.274510 0.290196 0.235294, 0.286275 0.309804 0.250980, 0.215686 0.223529 0.156863, 
            0.435294 0.498039 0.423529, 0.423529 0.498039 0.427451, 0.411765 0.501961 0.380392, 0.372549 0.419608 0.325490, 
            0.360784 0.411765 0.325490, 0.396078 0.443137 0.349020, 0.482353 0.541176 0.474510, 0.447059 0.505882 0.450980, 
            0.450980 0.517647 0.454902, 0.380392 0.435294 0.376471, 0.254902 0.317647 0.278431, 0.278431 0.298039 0.223529, 
            0.282353 0.301961 0.223529, 0.372549 0.388235 0.329412, 0.466667 0.482353 0.423529, 0.125490 0.152941 0.129412, 
            0.152941 0.164706 0.133333, 0.200000 0.200000 0.145098, 0.219608 0.215686 0.156863, 0.384314 0.392157 0.309804, 
            0.400000 0.419608 0.352941, 0.321569 0.301961 0.211765, 0.290196 0.298039 0.231373, 0.266667 0.286275 0.227451, 
            0.227451 0.231373 0.160784, 0.466667 0.517647 0.458824, 0.474510 0.529412 0.482353, 0.435294 0.513726 0.466667, 
            0.392157 0.439216 0.341176, 0.423529 0.494118 0.431373, 0.431373 0.505882 0.450980, 0.533333 0.603922 0.537255, 
            0.447059 0.509804 0.423529, 0.407843 0.505882 0.400000, 0.427451 0.541176 0.392157, 0.352941 0.400000 0.309804, 
            0.443137 0.505882 0.443137, 0.486275 0.537255 0.447059, 0.454902 0.517647 0.462745, 0.439216 0.501961 0.439216, 
            0.478431 0.533333 0.466667, 0.286275 0.317647 0.250980, 0.274510 0.309804 0.250980, 0.403922 0.466667 0.411765, 
            0.282353 0.317647 0.262745, 0.219608 0.239216 0.196078, 0.317647 0.313726 0.223529, 0.207843 0.215686 0.149020, 
            0.411765 0.411765 0.317647, 0.305882 0.298039 0.215686, 0.219608 0.207843 0.152941, 0.278431 0.298039 0.239216,
[truncated: 1,312,732 more chars]
