# Supplementary material for: Data for spatial analysis of growth anomaly lesions on Montipora capitata coral colonies using 3D reconstruction techniques
Source: Data Brief. 2016 Sep 19;9:460–2. doi: 10.1016/j.dib.2016.09.009 (PMC5045566; doi:10.1016/j.dib.2016.09.009)
Supplement: Supplementary file 4 — Supplementary material [file mmc4.zip › mmc4.wrl]

#VRML V2.0 utf8

NavigationInfo {
	type [ "EXAMINE", "ANY" ]
}
Transform {
  scale 1.0 1.0 1.0
  translation 0.0 0.0 0.0
  children
  [
    Shape
    {
      geometry IndexedFaceSet {
        creaseAngle .5
        solid FALSE
        coord Coordinate {
          point
          [
            1.156718 1.166619 1.517882, 1.126231 1.159439 1.510497, 1.169932 1.162622 1.528614, 1.120005 1.155556 1.509953, 
            1.186376 1.162195 1.540586, 1.180046 1.161456 1.540770, 1.154026 1.156870 1.516355, 1.137954 1.151760 1.514837, 
            1.125316 1.151683 1.537940, 1.222595 1.159677 1.531037, 1.171884 1.153044 1.520920, 1.211886 1.155677 1.537232, 
            1.193606 1.153002 1.528971, 1.128755 1.145089 1.525295, 1.239348 1.154782 1.520346, 1.217422 1.152969 1.533130, 
            1.211923 1.151813 1.524935, 1.201928 1.151233 1.534762, 1.186795 1.148922 1.526349, 1.152855 1.143758 1.507805, 
            1.127466 1.142869 1.542280, 1.358099 1.159560 1.419742, 1.245468 1.150181 1.484330, 1.242059 1.151819 1.517547, 
            1.230661 1.150766 1.522392, 1.193175 1.146498 1.525246, 1.177852 1.142729 1.493495, 1.174903 1.142433 1.494353, 
            1.365203 1.156683 1.409879, 1.364322 1.157084 1.418082, 1.360647 1.157239 1.427689, 1.250128 1.147874 1.488448, 
            1.236064 1.146620 1.495160, 1.205569 1.144707 1.522834, 1.204368 1.144999 1.529902, 1.138117 1.135918 1.509923, 
            1.133450 1.136435 1.527341, 1.127552 1.135842 1.529058, 1.117828 1.136049 1.551176, 1.390183 1.157042 1.418170, 
            1.380269 1.155096 1.405628, 1.358521 1.154040 1.430373, 1.349674 1.153149 1.432949, 1.195803 1.138935 1.498391, 
            1.193334 1.139496 1.512281, 1.184474 1.137208 1.492153, 1.164182 1.133855 1.476749, 1.130025 1.133496 1.536740, 
            1.400627 1.155291 1.420166, 1.363446 1.150430 1.412773, 1.226866 1.139949 1.505623, 1.218190 1.139116 1.508803, 
            1.201778 1.136375 1.495848, 1.187474 1.134342 1.490374, 1.134175 1.130321 1.527717, 1.398040 1.151937 1.421213, 
            1.345283 1.146705 1.437818, 1.220057 1.135869 1.503006, 1.191834 1.131935 1.493429, 1.169978 1.128752 1.483800, 
            1.150652 1.126422 1.483156, 1.133106 1.124691 1.488832, 1.127899 1.127117 1.538323, 1.116514 1.126765 1.554544, 
            1.420376 1.152799 1.442774, 1.404226 1.150145 1.430748, 1.376634 1.145727 1.412084, 1.368008 1.144911 1.415444, 
            1.353610 1.144240 1.432296, 1.330267 1.141950 1.440049, 1.243400 1.134284 1.482826, 1.234548 1.133391 1.485382, 
            1.208060 1.130738 1.493295, 1.202503 1.130260 1.496224, 1.158365 1.123751 1.475456, 1.123194 1.120263 1.486530, 
            1.121313 1.123809 1.547827, 1.390305 1.145062 1.425536, 1.380606 1.143188 1.413756, 1.309769 1.136742 1.445473, 
            1.259647 1.131701 1.460108, 1.254180 1.131252 1.463354, 1.223868 1.130097 1.503008, 1.200567 1.126428 1.488252, 
            1.151376 1.120307 1.483532, 1.115006 1.117112 1.501676, 1.122924 1.120475 1.541118, 1.117239 1.120650 1.554920, 
            1.436311 1.149021 1.451841, 1.419441 1.146822 1.448587, 1.383604 1.140322 1.411975, 1.320382 1.135048 1.448072, 
            1.281325 1.130947 1.456673, 1.251562 1.128584 1.475617, 1.245664 1.127990 1.477335, 1.241512 1.127985 1.485253, 
            1.232559 1.127059 1.487453, 1.215726 1.125569 1.495661, 1.159090 1.117636 1.475832, 1.153192 1.117042 1.477549, 
            1.112420 1.113757 1.502722, 1.119676 1.116899 1.539818, 1.412002 1.142529 1.443734, 1.405834 1.141148 1.433162, 
            1.390568 1.138792 1.424273, 1.369985 1.136038 1.419166, 1.338954 1.133248 1.433609, 1.326586 1.132565 1.446340, 
            1.283474 1.128491 1.463204, 1.266812 1.126362 1.460691, 1.249604 1.124745 1.467566, 1.219233 1.122874 1.495682, 
            1.204643 1.120746 1.489198, 1.198286 1.119997 1.489283, 1.181062 1.116982 1.473445, 1.154819 1.113715 1.470900, 
            1.148921 1.113121 1.472617, 1.144618 1.112368 1.468666, 1.138720 1.111774 1.470383, 1.111591 1.110995 1.510008, 
            1.117090 1.113545 1.540865, 1.101049 1.111624 1.540554, 1.426804 1.141550 1.449875, 1.403400 1.137845 1.434749, 
            1.381380 1.133911 1.413209, 1.375444 1.133304 1.414793, 1.285337 1.125940 1.468721, 1.276509 1.125056 1.471364, 
            1.265743 1.122822 1.455797, 1.259845 1.122229 1.457514, 1.254805 1.121924 1.462278, 1.238902 1.120747 1.473786, 
            1.202626 1.116887 1.480935, 1.170397 1.112300 1.468466, 1.158641 1.111126 1.472043, 1.131831 1.108364 1.478813, 
            1.116516 1.106688 1.481081, 1.114496 1.107401 1.496567, 1.419667 1.137359 1.446092, 1.394791 1.133856 1.437072, 
            1.373614 1.130205 1.418524, 1.313145 1.124465 1.441737, 1.304774 1.125128 1.468663, 1.267705 1.119607 1.450333, 
            1.252752 1.118053 1.453888, 1.250011 1.118523 1.466814, 1.213468 1.115966 1.495674, 1.177605 1.110155 1.470299, 
            1.104778 1.103038 1.494951, 1.112838 1.107147 1.546230, 1.440129 1.138983 1.483660, 1.420779 1.134554 1.448942, 
            1.409872 1.132970 1.444203, 1.398227 1.131137 1.436842, 1.389256 1.130205 1.438977, 1.300644 1.121254 1.464227, 
            1.292148 1.120482 1.468050, 1.288271 1.119872 1.465612, 1.283346 1.119607 1.470785, 1.259756 1.115143 1.443669, 
            1.252009 1.114623 1.450150, 1.245523 1.114528 1.461111, 1.233995 1.114129 1.476827, 1.208654 1.111165 1.477483, 
            1.195863 1.109642 1.477382, 1.145592 1.103158 1.468828, 1.109514 1.099364 1.476678, 1.103110 1.100690 1.510590, 
            1.074835 1.098828 1.534818, 1.409599 1.129698 1.442133, 1.400109 1.128592 1.442427, 1.395595 1.127768 1.437728, 
            1.381563 1.125131 1.421892, 1.370427 1.123469 1.416342, 1.305499 1.119013 1.469039, 1.275459 1.115163 1.464338, 
            1.223937 1.108954 1.462674, 1.189243 1.104930 1.464110, 1.103949 1.095703 1.478480, 1.105503 1.096923 1.495327, 
            1.093949 1.096514 1.510950, 1.061564 1.093965 1.531913, 1.397131 1.125106 1.442084, 1.355428 1.118024 1.407302, 
            1.311189 1.114267 1.431494, 1.283756 1.112689 1.458712, 1.258159 1.108943 1.447133, 1.232042 1.107111 1.467691, 
            1.209379 1.105050 1.477860, 1.198696 1.103541 1.473916, 1.106743 1.092768 1.475972, 1.081458 1.093307 1.533476, 
            1.064130 1.090953 1.528599, 1.047001 1.088666 1.524425, 1.444755 1.131003 1.496789, 1.437877 1.129383 1.483697, 
            1.420465 1.124910 1.444529, 1.394896 1.121870 1.444377, 1.372419 1.117781 1.421215, 1.364031 1.115652 1.402763, 
            1.346099 1.113792 1.407069, 1.294742 1.111121 1.462633, 1.237339 1.104323 1.462744, 1.186152 1.098226 1.462264, 
            1.158635 1.095226 1.466527, 1.147714 1.094334 1.473065, 1.139032 1.093499 1.476228, 1.099340 1.089185 1.482575, 
            1.057169 1.086822 1.525440, 1.404245 1.119750 1.442488, 1.375730 1.115021 1.420544, 1.364003 1.111767 1.390235, 
            1.361054 1.111470 1.391093, 1.320088 1.108816 1.426907, 1.302645 1.108513 1.455606, 1.186992 1.095330 1.464148, 
            1.105600 1.086721 1.481046, 1.088690 1.086598 1.511640, 1.072478 1.086013 1.533380, 1.046714 1.082210 1.521209, 
            1.452618 1.125899 1.499852, 1.439582 1.124295 1.498882, 1.424979 1.120768 1.469688, 1.411504 1.117623 1.444504, 
            1.394424 1.115352 1.440506, 1.388472 1.114740 1.442029, 1.265896 1.100618 1.448650, 1.262366 1.100125 1.447443, 
            1.217805 1.095564 1.459163, 1.160022 1.089335 1.469254, 1.154125 1.088741 1.470971, 1.141843 1.086694 1.461352, 
            1.134085 1.086170 1.467793, 1.121172 1.084607 1.467263, 1.097116 1.082773 1.483810, 1.094879 1.084110 1.509857, 
            1.068167 1.082078 1.528305, 1.030245 1.076966 1.518278, 1.365298 1.105844 1.392636, 1.361477 1.105253 1.390397, 
            1.328753 1.102589 1.410156, 1.312185 1.102581 1.441965, 1.245558 1.095463 1.454642, 1.214789 1.092065 1.458685, 
            1.173245 1.087823 1.469788, 1.089343 1.080459 1.511762, 1.076256 1.080230 1.533269, 1.070774 1.079777 1.536464, 
            1.029824 1.074341 1.527015, 1.415745 1.111996 1.446035, 1.350272 1.101086 1.394831, 1.325223 1.098918 1.407853, 
            1.311413 1.099839 1.449455, 1.285744 1.097461 1.460277, 1.231435 1.091010 1.460044, 1.221049 1.089601 1.457156, 
            1.179189 1.085253 1.467135, 1.158517 1.082469 1.461712, 1.122458 1.078681 1.469630, 1.095597 1.076599 1.487548, 
            1.092806 1.077053 1.500300, 1.084433 1.076322 1.504558, 1.062107 1.075071 1.527249, 1.050196 1.073845 1.530276, 
            1.034017 1.071181 1.518147, 1.429788 1.113547 1.494798, 1.411932 1.108228 1.442728, 1.395304 1.106110 1.440331, 
            1.384457 1.103849 1.424476, 1.364568 1.099239 1.387844, 1.308120 1.096247 1.447994, 1.264250 1.091221 1.450835, 
            1.259307 1.090949 1.455943, 1.248835 1.089512 1.452751, 1.237261 1.087703 1.445641, 1.186482 1.083137 1.469273, 
            1.176333 1.081808 1.467226, 1.169245 1.080813 1.464716, 1.139038 1.076907 1.459426, 1.132863 1.076220 1.460158, 
            1.119416 1.075174 1.469060, 1.083898 1.073659 1.512890, 1.071737 1.073742 1.537686, 1.051897 1.070542 1.523885, 
            1.023723 1.067321 1.525813, 0.803995 1.041370 1.527358, 1.452781 1.113933 1.507364, 1.368696 1.096753 1.390073, 
            1.358717 1.095482 1.388630, 1.317442 1.093421 1.434676, 1.308595 1.092531 1.437252, 1.270942 1.088903 1.450842, 
            1.264251 1.088739 1.461072, 1.205010 1.082019 1.465983, 1.092181 1.069786 1.484553, 1.039323 1.065913 1.523458, 
            1.036280 1.065585 1.523982, 1.032219 1.064913 1.520893, 0.751539 1.033756 1.555265, 1.445013 1.109530 1.501344, 
            1.382233 1.097438 1.425711, 1.369334 1.093789 1.391242, 1.275158 1.086447 1.453380, 1.262543 1.085681 1.465237, 
            1.178700 1.076246 1.473431, 1.167192 1.074459 1.466559, 1.162491 1.073573 1.461197, 1.136814 1.070496 1.460661, 
            1.113768 1.068306 1.469466, 1.099289 1.066911 1.474703, 1.097831 1.067117 1.480855, 1.092092 1.067274 1.494468, 
            1.079138 1.066393 1.505117, 1.077659 1.066591 1.511197, 1.071761 1.065998 1.512914, 1.062355 1.064919 1.513505, 
            1.058726 1.065090 1.523276, 1.040924 1.062577 1.516717, 1.034265 1.061726 1.515729, 1.027396 1.061503 1.525330, 
            1.021720 1.060287 1.516504, 0.794638 1.034646 1.537257, 0.764257 1.031378 1.542678, 0.759704 1.031237 1.549170, 
            0.740182 1.029537 1.559158, 1.436484 1.105568 1.503949, 1.406896 1.098386 1.444206, 1.385544 1.094677 1.425040, 
            1.372646 1.091028 1.390571, 1.357030 1.089251 1.391773, 1.312269 1.086713 1.436770, 1.303446 1.086527 1.450758, 
            1.272988 1.083233 1.455908, 1.268803 1.083217 1.463708, 1.265995 1.082967 1.465066, 1.252882 1.081337 1.463824, 
            1.233279 1.079610 1.473526, 1.191321 1.074532 1.471829, 1.096702 1.063557 1.475750, 1.090589 1.063588 1.488031, 
            1.059219 1.061380 1.512599, 1.053137 1.060724 1.513662, 1.019133 1.056933 1.517550, 1.447659 1.104063 1.508542, 
            1.442789 1.103119 1.502579, 1.436849 1.102511 1.504147, 1.426812 1.099826 1.479835, 1.413596 1.096768 1.455570, 
            1.373712 1.088905 1.404587, 1.361013 1.086717 1.393485, 1.346093 1.085174 1.397158, 1.335402 1.083663 1.393185, 
            1.267962 1.079754 1.459622, 1.266217 1.079863 1.464754, 1.241515 1.077811 1.479011, 1.157276 1.066850 1.463141, 
            1.147410 1.065617 1.462099, 1.140515 1.064687 1.460274, 1.135948 1.063845 1.455386, 1.123027 1.062279 1.454825, 
            1.109070 1.061757 1.473246, 1.088628 1.060444 1.491299, 1.083905 1.060247 1.497189, 1.079688 1.059523 1.493543, 
            1.075115 1.060072 1.511296, 1.066029 1.059101 1.513023, 0.777135 1.026570 1.540886, 0.750896 1.024698 1.561014, 
            1.455786 1.102228 1.513641, 1.440161 1.099751 1.503477, 1.430597 1.097225 1.480849, 1.420141 1.095793 1.477709, 
            1.293891 1.079039 1.448624, 1.260224 1.076058 1.465038, 1.203690 1.070249 1.479559, 1.160886 1.066280 1.497520, 
            1.139627 1.061208 1.456023, 1.082504 1.056595 1.491115, 1.064227 1.055315 1.505525, 1.061364 1.055047 1.506691, 
            0.839577 1.029796 1.523582, 0.785759 1.024206 1.536422, 0.773483 1.022857 1.538150, 0.768294 1.022502 1.542383, 
            0.689541 1.015479 1.579981, 1.450445 1.097946 1.504906, 1.433909 1.094465 1.480178, 1.431368 1.094306 1.482487, 
            1.387087 1.085658 1.427222, 1.298855 1.076139 1.442494, 1.288077 1.075295 1.449541, 1.265738 1.073342 1.460856, 
            1.236354 1.071107 1.481147, 1.169771 1.064700 1.505309, 1.143935 1.058784 1.458892, 1.127938 1.056878 1.458737, 
            1.111550 1.055537 1.468525, 1.102944 1.054728 1.471958, 1.101477 1.054931 1.478078, 1.096920 1.054789 1.484557, 
            1.074954 1.052962 1.497196, 1.059198 1.051835 1.509231, 1.047116 1.050551 1.511646, 1.039513 1.049383 1.507310, 
            1.033108 1.049315 1.518557, 1.023298 1.048101 1.517711, 1.018084 1.047738 1.521860, 0.817150 1.023938 1.522156, 
            0.803623 1.022864 1.530774, 0.792361 1.021857 1.536104, 0.761811 1.018533 1.540925, 0.718230 1.014998 1.567454, 
            0.712767 1.014551 1.570717, 1.457671 1.097200 1.529464, 1.444868 1.094280 1.506662, 1.344262 1.075715 1.398687, 
            1.323488 1.074290 1.415561, 1.288247 1.072172 1.449044, 1.286057 1.072131 1.452600, 1.248825 1.069342 1.479013, 
            1.154784 1.059259 1.496314, 1.099267 1.051006 1.469131, 1.091146 1.051057 1.485614, 1.080645 1.050306 1.493645, 
            1.074037 1.049474 1.492843, 1.070983 1.049142 1.493326, 1.054643 1.047817 1.503285, 0.829189 1.022724 1.529818, 
            0.782876 1.017573 1.535315, 0.731737 1.013582 1.568996, 0.670547 1.007599 1.589648, 0.665025 1.007132 1.592701, 
            0.657217 1.005895 1.587634, 1.434542 1.088319 1.480231, 1.331887 1.071154 1.398966, 1.318731 1.070902 1.420232, 
            1.289365 1.069370 1.451917, 1.277738 1.068239 1.455948, 1.274647 1.067895 1.456306, 1.258223 1.067935 1.488625, 
            1.222215 1.063469 1.485395, 1.217389 1.062539 1.479589, 1.187053 1.061377 1.519157, 1.137838 1.051764 1.457702, 
            1.119834 1.049879 1.461755, 1.102793 1.048318 1.469221, 1.097190 1.047824 1.471987, 1.093731 1.047356 1.471036, 
            1.042330 1.043277 1.503787, 0.870680 1.024465 1.528758, 0.858431 1.023126 1.530585, 0.848485 1.021865 1.529255, 
            0.840254 1.021182 1.534019, 0.820553 1.018029 1.520713, 0.756053 1.012324 1.552272, 0.743187 1.011473 1.563238, 
            0.715399 1.008382 1.566535, 0.711521 1.008469 1.575423, 0.688850 1.006405 1.585561, 0.665241 1.004025 1.592370, 
            0.660528 1.003134 1.586963, 0.651379 1.002142 1.588466, 1.448328 1.088391 1.505422, 1.421655 1.083585 1.478692, 
            1.393709 1.077654 1.436110, 1.372577 1.074018 1.417723, 1.362017 1.071854 1.402887, 1.357289 1.071655 1.408756, 
            1.340336 1.069427 1.405210, 1.309473 1.066694 1.420250, 1.296395 1.066468 1.441791, 1.270160 1.065294 1.473262, 
            1.170474 1.056095 1.515839, 1.161407 1.053737 1.494972, 1.153073 1.053020 1.499369, 1.128591 1.047559 1.457759, 
            1.074656 1.043324 1.492844, 1.059202 1.041601 1.494617, 1.049758 1.041206 1.506402, 1.020074 1.038173 1.514299, 
            0.872487 1.021894 1.534074, 0.867898 1.021045 1.529109, 0.823974 1.016002 1.531763, 0.787947 1.010832 1.517137, 
            0.782255 1.010308 1.519583, 0.755296 1.008193 1.537156, 0.749952 1.008482 1.552168, 1.461120 1.088127 1.527087, 
            1.439780 1.083725 1.496629, 1.428375 1.081276 1.478793, 1.378698 1.072204 1.427028, 1.369744 1.071278 1.429225, 
            1.346510 1.066934 1.403373, 1.328498 1.065743 1.418726, 1.251871 1.060830 1.486531, 1.240849 1.059207 1.481382, 
            1.228171 1.057722 1.481684, 1.212028 1.057858 1.515002, 1.176734 1.053632 1.514309, 1.160551 1.050967 1.502166, 
            1.104250 1.042450 1.472199, 1.086255 1.041265 1.487611, 1.050951 1.037732 1.498209, 0.889910 1.020405 1.526864, 
            0.844046 1.015404 1.533955, 0.807427 1.010035 1.517226, 0.777243 1.006833 1.523348, 0.709449 1.002109 1.577199, 
            0.639900 0.994703 1.590831, 1.461926 1.085219 1.528846, 1.453467 1.084460 1.532801, 1.443869 1.082620 1.521380, 
            1.389161 1.070460 1.429094, 1.257491 1.058150 1.482726, 1.202518 1.054958 1.536783, 1.187428 1.052661 1.528523, 
            1.152631 1.046512 1.495603, 1.135976 1.042295 1.459125, 1.124970 1.041374 1.465365, 1.078802 1.036968 1.482708, 
            1.062375 1.035614 1.492357, 1.026504 1.032587 1.512272, 1.015488 1.031663 1.518478, 0.893835 1.017851 1.528371, 
            0.875394 1.015818 1.530868, 0.873250 1.015793 1.534586, 0.868948 1.015040 1.530642, 0.827278 1.010059 1.529967, 
            0.818078 1.008353 1.519959, 0.743988 1.002204 1.562784, 0.674686 0.995578 1.588619, 0.609254 0.988863 1.605538, 
            1.460150 1.082138 1.532772, 1.394766 1.068472 1.436568, 1.272428 1.055823 1.466689, 1.226614 1.051536 1.485289, 
            1.225210 1.051760 1.491633, 1.215461 1.052655 1.524996, 1.181885 1.048311 1.519070, 1.174987 1.047381 1.517236, 
            1.173549 1.047593 1.523460, 1.165246 1.045493 1.505309, 1.112570 1.036804 1.465555, 1.092398 1.036278 1.495894, 
            1.069953 1.032898 1.484178, 1.066367 1.033083 1.494102, 1.054449 1.031855 1.497105, 1.047005 1.030740 1.493330, 
            1.044950 1.030744 1.497362, 1.032473 1.029328 1.498379, 1.017080 1.028322 1.511699, 0.902543 1.015515 1.524203, 
            0.832016 1.007779 1.534360, 0.827837 1.007068 1.530854, 0.803560 1.003070 1.512629, 0.762109 0.998859 1.524062, 
            0.699559 0.994508 1.573874, 0.664520 0.991064 1.585414, 1.390279 1.064477 1.430865, 1.323980 1.056773 1.433374, 
            1.286520 1.053907 1.458978, 1.220480 1.048380 1.496400, 1.218340 1.049749 1.522790, 1.208907 1.049358 1.534614, 
            1.192608 1.047351 1.533386, 1.170277 1.044008 1.522075, 1.161927 1.041892 1.503754, 1.154913 1.040922 1.501509, 
            1.145794 1.038547 1.480459, 1.100931 1.033884 1.491107, 1.076578 1.030556 1.483942, 1.029096 1.026404 1.507947, 
            0.912299 1.013532 1.523759, 0.909217 1.013190 1.524145, 0.875615 1.009534 1.529459, 0.864117 1.008447 1.533948, 
            0.841564 1.005726 1.533176, 0.817615 1.001838 1.516116, 0.814249 1.001401 1.515495, 0.788140 0.998179 1.513427, 
            0.776413 0.997015 1.517103, 0.580241 0.979000 1.602292, 0.577292 0.978703 1.603150, 1.457861 1.075705 1.533777, 
            1.453456 1.074917 1.529465, 1.401632 1.063032 1.436089, 1.394980 1.062185 1.435129, 1.281235 1.051037 1.473103, 
            1.257184 1.048508 1.478343, 1.231142 1.046005 1.487838, 1.216603 1.045984 1.515523, 1.212805 1.046098 1.524695, 
            1.208622 1.046083 1.532503, 1.203372 1.045707 1.536519, 1.090174 1.029867 1.497129, 1.084756 1.028738 1.489222, 
            1.074717 1.027447 1.487565, 1.053367 1.025131 1.491063, 1.039786 1.024039 1.499491, 1.033245 1.023229 1.498921, 
            1.013969 1.021612 1.509784, 0.910747 1.010526 1.528477, 0.873580 1.006366 1.532463, 0.833597 1.001953 1.537776, 
            0.828295 1.001560 1.541611, 0.825346 1.001263 1.542469, 0.815028 0.998484 1.517162, 0.800679 0.996437 1.511532, 
            0.723829 0.990055 1.555886, 0.717013 0.988455 1.543014, 0.709500 0.988711 1.561655, 0.652824 0.983552 1.587004, 
            0.616778 0.979769 1.594969, 0.597358 0.978104 1.605322, 0.582420 0.976555 1.608928, 0.575340 0.975563 1.606449, 
            0.559961 0.973866 1.608491, 1.385342 1.057849 1.433796, 1.272379 1.046964 1.474547, 1.222362 1.043352 1.512213, 
            1.200785 1.042353 1.537566, 1.181115 1.039210 1.524371, 1.173951 1.038190 1.521592, 1.098797 1.027502 1.492661, 
            1.071517 1.023886 1.486434, 1.045865 1.021514 1.497315, 1.009497 1.018320 1.515468, 0.900987 1.006149 1.526711, 
            0.880543 1.004138 1.533430, 0.809493 0.994833 1.519068, 0.804888 0.993979 1.514047, 0.736578 0.988384 1.554736, 
            0.727995 0.986189 1.535589, 0.722097 0.985595 1.537306, 0.572119 0.971995 1.605244, 0.552204 0.969466 1.602508, 
            0.547471 0.969265 1.608360, 0.538469 0.968323 1.610384, 1.403041 1.057845 1.450225, 1.372813 1.053932 1.444857, 
            1.241735 1.040428 1.477936, 1.230649 1.039481 1.483892, 1.229875 1.039916 1.492472, 1.220879 1.039673 1.505850, 
            1.212897 1.040467 1.534153, 1.208311 1.041012 1.551859, 1.181429 1.036833 1.535715, 1.159613 1.032270 1.503572, 
            1.093644 1.023980 1.495923, 1.088751 1.023029 1.489880, 1.063373 1.020053 1.490407, 1.014198 1.016027 1.519729, 
            0.918136 1.004566 1.518529, 0.907845 1.003886 1.527304, 0.902893 1.002915 1.521052, 0.859100 0.998612 1.535499, 
            0.822801 0.994744 1.542563, 0.808826 0.991429 1.515601, 0.795449 0.989710 1.513424, 0.685564 0.980559 1.576433, 
            0.631574 0.974911 1.588661, 0.569999 0.968798 1.607947, 1.452863 1.065876 1.535392, 1.347598 1.047831 1.444863, 
            1.339104 1.046363 1.437365, 1.327631 1.045285 1.441946, 1.312841 1.044483 1.457405, 1.311972 1.044887 1.465650, 
            1.249558 1.038491 1.481955, 1.218632 1.037130 1.519431, 1.187705 1.034374 1.534242, 1.175438 1.033028 1.536002, 
            1.152458 1.028771 1.511057, 1.108585 1.022351 1.491230, 1.082104 1.019003 1.487838, 1.075656 1.018224 1.487601, 
            1.056546 1.015967 1.487726, 1.050935 1.015470 1.490460, 0.916266 1.001453 1.522117, 0.897993 0.999478 1.525215, 
            0.895655 0.999387 1.528241, 0.892095 0.998884 1.526932, 0.874427 0.997113 1.532174, 0.853819 0.995047 1.538306, 
            0.847650 0.994362 1.539061, 0.829180 0.992320 1.541456, 0.822054 0.991313 1.538812, 0.811762 0.988542 1.513600, 
            0.795176 0.986438 1.511356, 0.756091 0.982328 1.519857, 0.725553 0.979704 1.536051, 0.718095 0.979282 1.543560, 
            0.712663 0.979542 1.558258, 0.686614 0.977037 1.567735, 0.604325 0.969519 1.604103, 0.545675 0.962998 1.611116, 
            1.367772 1.047268 1.447422, 1.319101 1.042019 1.455876, 1.292536 1.040036 1.474848, 1.285397 1.039722 1.483488, 
            1.259111 1.036440 1.480789, 1.218655 1.033261 1.507084, 1.216656 1.033284 1.511315, 1.218274 1.034526 1.528391, 
            1.196687 1.032827 1.542376, 1.144770 1.024394 1.505318, 1.119905 1.020198 1.485005, 1.102120 1.018387 1.489834, 
            1.089322 1.016862 1.489708, 1.079565 1.014969 1.477724, 1.059112 1.012955 1.484407, 1.052235 1.012728 1.493977, 
            1.039990 1.011390 1.495819, 1.034701 1.011002 1.499698, 1.029196 1.010541 1.502809, 1.014965 1.009230 1.508928, 
            0.939356 1.001176 1.523697, 0.832738 0.988946 1.530333, 0.815448 0.985908 1.514260, 0.809145 0.985178 1.514539, 
            0.777182 0.981377 1.514340, 0.765610 0.980265 1.518569, 0.730964 0.976954 1.531505, 0.720890 0.975650 1.529724, 
            0.540348 0.959417 1.613762, 1.381258 1.045148 1.437560, 1.336793 1.039923 1.438291, 1.309748 1.038475 1.466885, 
            1.269796 1.034073 1.472310, 1.258804 1.033157 1.478600, 1.242625 1.031190 1.477801, 1.240405 1.031138 1.481246, 
            1.228364 1.029869 1.483810, 1.207166 1.031785 1.555825, 1.185919 1.028110 1.537032, 1.176958 1.027182 1.539203, 
            1.162987 1.023868 1.512254, 1.145587 1.020794 1.495791, 1.116623 1.016610 1.483583, 1.114269 1.016513 1.486554, 
            1.033965 1.007574 1.495986, 1.029838 1.007577 1.503991, 1.004856 1.005432 1.517251, 0.928089 0.996291 1.516581, 
            0.811665 0.982151 1.511058, 0.719877 0.972130 1.525030, 0.713336 0.972016 1.535790, 0.715110 0.973310 1.553422, 
            0.707438 0.971422 1.537508, 0.699382 0.971495 1.554224, 0.649133 0.967108 1.579735, 0.571029 0.959607 1.608307, 
            0.551687 0.957271 1.607606, 0.534191 0.956254 1.624791, 1.399130 1.045203 1.454600, 1.371050 1.041317 1.445531, 
            1.348955 1.038053 1.435055, 1.342691 1.036640 1.424143, 1.289118 1.033919 1.483170, 1.275435 1.032097 1.479907, 
            1.251835 1.029023 1.475413, 1.240039 1.027836 1.478848, 1.223279 1.027763 1.509973, 1.226259 1.030161 1.543216, 
            1.213420 1.029319 1.554274, 1.198681 1.027837 1.558589, 1.176648 1.023898 1.537005, 1.170601 1.023254 1.538191, 
            1.123942 1.014502 1.485813, 1.102935 1.011606 1.479199, 1.056854 1.006532 1.485523, 1.029683 1.004346 1.502343, 
            1.027252 1.004223 1.505038, 0.836722 0.983232 1.530953, 0.818885 0.980010 1.512934, 0.708245 0.968515 1.539274, 
            0.690284 0.968038 1.566138, 0.681433 0.967146 1.568698, 0.666865 0.965722 1.573620, 0.653946 0.964156 1.573066, 
            0.619020 0.962144 1.607669, 0.606713 0.960785 1.609286, 1.326765 1.032972 1.445803, 1.270446 1.027933 1.472421, 
            1.242427 1.025461 1.486230, 1.229938 1.026827 1.532521, 1.208926 1.026019 1.559878, 1.180760 1.022104 1.550507, 
            1.070663 1.004521 1.476807, 1.060308 1.003820 1.485359, 1.007181 0.999159 1.511979, 0.909444 0.987831 1.516158, 
            0.885011 0.985870 1.531371, 0.869689 0.984192 1.533615, 0.827764 0.979125 1.532035, 0.772755 0.971741 1.517984, 
            0.763652 0.970764 1.519651, 0.677712 0.963410 1.565719, 0.643978 0.960406 1.581893, 0.565306 0.952713 1.608447, 
            1.335153 1.030528 1.440499, 1.324750 1.030507 1.460209, 1.312232 1.029773 1.472408, 1.294331 1.027923 1.476824, 
            1.287114 1.026885 1.473857, 1.278111 1.025942 1.475879, 1.258706 1.023585 1.474955, 1.255087 1.023063 1.473435, 
            1.246661 1.022314 1.477506, 1.230604 1.023175 1.522459, 1.175402 1.017816 1.541710, 1.168693 1.016949 1.540550, 
            1.143837 1.011362 1.497610, 1.125923 1.008114 1.479318, 1.119887 1.007474 1.480548, 1.092833 1.004630 1.486453, 
            1.085326 1.003495 1.482456, 1.063327 1.000960 1.483649, 1.001100 0.995324 1.511948, 0.966890 0.991464 1.515105, 
            0.902281 0.984328 1.523615, 0.861741 0.980425 1.538282, 0.845379 0.978396 1.536832, 0.840570 0.977473 1.531089, 
            0.831076 0.976364 1.531364, 0.822366 0.974127 1.511768, 0.794279 0.970935 1.514005, 0.775682 0.968850 1.515950, 
            0.769759 0.968248 1.517577, 0.757813 0.967011 1.520478, 0.697378 0.960585 1.532481, 0.687637 0.961484 1.565870, 
            0.657620 0.958338 1.572584, 0.654671 0.958042 1.573442, 0.636632 0.956145 1.577370, 0.624784 0.956334 1.603278, 
            0.592738 0.952505 1.602785, 0.571911 0.950365 1.608143, 0.543406 0.947729 1.620224, 0.512961 0.944440 1.625416, 
            1.352797 1.028416 1.422745, 1.335514 1.026774 1.429351, 1.328087 1.027058 1.448300, 1.306099 1.025921 1.472193, 
            1.261399 1.020616 1.472090, 1.225235 1.020277 1.536284, 1.196671 1.018318 1.559484, 1.158454 1.011017 1.514425, 
            1.096691 1.001357 1.476393, 1.086858 1.000135 1.475466, 1.080432 0.999363 1.475308, 1.058011 0.997384 1.486336, 
            1.044021 0.996154 1.493307, 0.914143 0.981661 1.507986, 0.824851 0.971785 1.519494, 0.820483 0.971010 1.515313, 
            0.804147 0.968990 1.513956, 0.794321 0.967770 1.513054, 0.765068 0.964882 1.522482, 0.694561 0.957850 1.544037, 
            0.672224 0.956595 1.566693, 0.652375 0.954089 1.564193, 0.614762 0.953261 1.623241, 0.557198 0.946409 1.622777, 
            0.525465 0.942686 1.623397, 1.386851 1.029742 1.429264, 1.357083 1.025983 1.425532, 1.338280 1.023133 1.415417, 
            1.336229 1.024532 1.442123, 1.325981 1.023866 1.451053, 1.317077 1.023653 1.464754, 1.291375 1.021265 1.475460, 
            1.256747 1.020050 1.522448, 1.250849 1.019456 1.524165, 1.241699 1.017767 1.514337, 1.236623 1.017451 1.518974, 
            1.232224 1.017362 1.526010, 1.225401 1.017850 1.547104, 1.179238 1.012052 1.541803, 1.174149 1.011731 1.546395, 
            1.169990 1.011027 1.542958, 1.092043 0.997308 1.470118, 1.074936 0.995726 1.477353, 1.055014 0.993891 1.485924, 
            1.046745 0.993195 1.490551, 1.031115 0.992110 1.503031, 1.025004 0.991445 1.503990, 0.880799 0.975609 1.524448, 
            0.841295 0.971358 1.531465, 0.802339 0.965898 1.517766, 0.756018 0.960744 1.523235, 0.732296 0.958326 1.529642, 
            0.712880 0.955965 1.528679, 0.695871 0.954415 1.536263, 0.662009 0.951368 1.551982, 0.658338 0.951525 1.561608, 
            0.634664 0.949820 1.579514, 0.632851 0.949905 1.584404, 0.626172 0.949746 1.594680, 0.625236 0.950823 1.614014, 
            0.589072 0.945607 1.598901, 0.580333 0.944753 1.601858, 0.568373 0.944208 1.616040, 0.505338 0.937603 1.630140, 
            1.435102 1.038637 1.531515, 1.381315 1.026091 1.431169, 1.366737 1.023966 1.424723, 1.329511 1.019089 1.417171, 
            1.318824 1.019669 1.447201, 1.258938 1.014125 1.472483, 1.254939 1.014171 1.480943, 1.224178 1.014259 1.541662, 
            1.171527 1.007669 1.535984, 1.155361 1.004313 1.512573, 1.098028 0.994752 1.467612, 1.041262 0.989562 1.492642, 
            1.039452 0.989649 1.497546, 0.905470 0.974471 1.508983, 0.891249 0.973860 1.526465, 0.876020 0.971516 1.517707, 
            0.825901 0.965779 1.521022, 0.792729 0.961571 1.516536, 0.703504 0.951717 1.528276, 0.682961 0.949673 1.534642, 
            0.683400 0.950518 1.547530, 0.677502 0.949924 1.549247, 0.676365 0.950238 1.556541, 0.666017 0.948842 1.553785, 
            0.630644 0.945982 1.575468, 0.624392 0.945270 1.575930, 0.612785 0.946933 1.625354, 0.596829 0.943648 1.602687, 
            0.564017 0.940954 1.622133, 0.558053 0.940339 1.623617, 0.522023 0.936561 1.631638, 0.514758 0.935507 1.628500, 
            0.496482 0.933530 1.631586, 1.431748 1.035024 1.529836, 1.413378 1.030229 1.487268, 1.351415 1.019108 1.425867, 
            1.334662 1.016251 1.411700, 1.334136 1.018164 1.443822, 1.300506 1.015196 1.460368, 1.293977 1.015086 1.471171, 
            1.273028 1.012906 1.476096, 1.262487 1.011444 1.472654, 1.264285 1.012747 1.490368, 1.138151 0.995335 1.450364, 
            1.142064 0.997350 1.475588, 1.133167 0.995747 1.466658, 1.102080 0.990848 1.446914, 1.095441 0.991398 1.468659, 
            1.044392 0.986741 1.491329, 1.038675 0.986208 1.493689, 1.031840 0.985996 1.503407, 0.920791 0.972969 1.505637, 
            0.889520 0.970098 1.519226, 0.885700 0.969508 1.516993, 0.857830 0.966389 1.520001, 0.847860 0.965818 1.529919, 
            0.842165 0.964596 1.521026, 0.836419 0.964053 1.523281, 0.692648 0.947667 1.533948, 0.682360 0.946988 1.542740, 
            0.620536 0.942185 1.583800, 0.622113 0.943413 1.600728, 0.609964 0.943500 1.625567, 1.441875 1.033166 1.530707, 
            1.401515 1.022356 1.432717, 1.393421 1.021720 1.437967, 1.367310 1.017800 1.424560, 1.331283 1.013327 1.421263, 
            1.325300 1.014099 1.445340, 1.312470 1.013260 1.456431, 1.306315 1.011883 1.445905, 1.277409 1.010505 1.479223, 
            1.270998 1.009739 1.479118, 1.268335 1.010235 1.492323, 1.262529 1.011066 1.517026, 1.252744 1.010556 1.527598, 
            1.229236 1.007514 1.523434, 1.225987 1.008509 1.545888, 1.180325 1.002880 1.542367, 1.171623 1.001342 1.534128, 
            1.141462 0.992575 1.449693, 1.081748 0.987089 1.475584, 1.074617 0.986080 1.472926, 1.069656 0.985802 1.477968, 
            1.048268 0.984170 1.492664, 1.026091 0.982273 1.504554, 1.001616 0.979601 1.508287, 0.873367 0.964960 1.517420, 
            0.865862 0.964522 1.524761, 0.845477 0.961835 1.520356, 0.816213 0.958247 1.518416, 0.803240 0.956663 1.517670, 
            0.775729 0.953666 1.521952, 0.659946 0.941831 1.552691, 0.623787 0.940797 1.605574, 0.619408 0.941412 1.624013, 
            0.610327 0.940443 1.625755, 0.598750 0.937239 1.595979, 0.585811 0.935667 1.595355, 0.566513 0.934740 1.617471, 
            0.540389 0.932209 1.626677, 0.518008 0.930243 1.637843, 1.434502 1.028897 1.526090, 1.425371 1.027214 1.516325, 
            1.369892 1.014794 1.421302, 1.336116 1.010382 1.414666, 1.326148 1.010508 1.435920, 1.321958 1.010490 1.443701, 
            1.303728 1.008529 1.446952, 1.293004 1.007703 1.454192, 1.294119 1.008775 1.469478, 1.267984 1.006937 1.489975, 
            1.265253 1.007411 1.502939, 1.265841 1.008305 1.516355, 1.243544 1.006368 1.527821, 1.238851 1.005483 1.522487, 
            1.206374 1.004296 1.565784, 1.200058 1.003562 1.566016, 1.190457 1.001024 1.543257, 1.178512 0.999090 1.534831, 
            1.170411 0.997754 1.528728, 1.135302 0.988713 1.449380, 1.129115 0.988023 1.450073, 1.107429 0.984897 1.441049, 
            1.046243 0.981005 1.495705, 1.037201 0.980049 1.497585, 1.035080 0.980031 1.501384, 0.917839 0.966313 1.504289, 
            0.915418 0.966194 1.507019, 0.901347 0.964937 1.513706, 0.895357 0.964312 1.515095, 0.852472 0.959619 1.521438, 
            0.677478 0.940378 1.545866, 0.621261 0.936070 1.584176, 0.612147 0.937180 1.619790, 0.603259 0.934882 1.599561, 
            0.558659 0.931004 1.622473, 0.535026 0.928616 1.629193, 0.529128 0.928023 1.630910, 0.512472 0.926592 1.639749, 
            0.508133 0.926523 1.646998, 1.438258 1.026286 1.526997, 1.395431 1.015342 1.431578, 1.343264 1.008218 1.416290, 
            1.322638 1.007539 1.445017, 1.320565 1.007538 1.448986, 1.283638 1.004851 1.476484, 1.269441 1.003552 1.482720, 
            1.271981 1.005104 1.503070, 1.266121 1.004524 1.504921, 1.263773 1.004429 1.507912, 1.260305 1.004655 1.518260, 
            1.199120 1.000066 1.561587, 1.184922 0.997373 1.545162, 1.177744 0.995652 1.531007, 1.100702 0.981542 1.450053, 
            1.085597 0.980633 1.464396, 1.050631 0.977910 1.487524, 1.025669 0.975772 1.500859, 0.972450 0.969687 1.504496, 
            0.909313 0.962351 1.506902, 0.890607 0.960926 1.519790, 0.826348 0.953212 1.518213, 0.808117 0.951250 1.521458, 
            0.791154 0.949020 1.517876, 0.783339 0.948477 1.524117, 0.765698 0.946714 1.529453, 0.760265 0.946277 1.532823, 
            0.747054 0.944614 1.531234, 0.627415 0.933570 1.582269, 0.625719 0.934392 1.598905, 0.621563 0.934386 1.606808, 
            0.616102 0.933939 1.610075, 0.599475 0.931124 1.596355, 0.546946 0.926666 1.625101, 0.529020 0.924807 1.629430, 
            0.516157 0.923957 1.640404, 1.426095 1.021099 1.516700, 1.384879 1.010697 1.426998, 1.315024 1.003885 1.450874, 
            1.289567 1.001579 1.462449, 1.278055 1.001184 1.478219, 1.264167 1.002079 1.519545, 1.225697 0.997480 1.518900, 
            1.215394 0.998189 1.550295, 1.207869 0.997744 1.557564, 1.202431 0.997306 1.560916, 1.171587 0.991792 1.530704, 
            1.147416 0.984346 1.456209, 1.138126 0.982609 1.445882, 1.107995 0.978729 1.440860, 1.094090 0.977528 1.448137, 
            1.085850 0.976842 1.452868, 1.084544 0.977796 1.470889, 1.014126 0.971490 1.504090, 0.927996 0.960589 1.492836, 
            0.922098 0.959995 1.494553, 0.915808 0.959966 1.506207, 0.900426 0.958268 1.508237, 0.889465 0.957362 1.514638, 
            0.884811 0.957188 1.520772, 0.845641 0.952352 1.517642, 0.640558 0.931335 1.571190, 0.611184 0.928406 1.580185, 
            0.594474 0.926957 1.588831, 0.570739 0.925231 1.606519, 1.436014 1.019867 1.528159, 1.402654 1.011416 1.455028, 
            1.324996 1.001975 1.451192, 1.308407 0.999870 1.448937, 1.292136 0.997872 1.447812, 1.291401 0.999017 1.467861, 
            1.284167 0.999367 1.487495, 1.278705 1.000314 1.513417, 1.265151 0.998535 1.510610, 1.253469 0.998083 1.525777, 
            1.225427 0.994906 1.528173, 1.217886 0.994456 1.535388, 1.177877 0.989337 1.529279, 1.171949 0.988734 1.530892, 
            1.167780 0.988026 1.527416, 1.144830 0.980991 1.457256, 1.129844 0.978730 1.449365, 1.054085 0.972018 1.486262, 
            1.049874 0.971993 1.493970, 0.887568 0.954240 1.518132, 0.863208 0.951607 1.522271, 0.836186 0.948077 1.516960, 
            0.802587 0.944422 1.522285, 0.793411 0.943421 1.523692, 0.697703 0.932776 1.535075, 0.630441 0.926837 1.568156, 
            0.625077 0.926424 1.571768, 0.621230 0.926521 1.580770, 0.617444 0.925942 1.578656, 0.602280 0.924317 1.581458, 
            0.600735 0.924493 1.587302, 0.561835 0.921143 1.607795, 0.538943 0.919701 1.628475, 0.519218 0.917932 1.637745, 
            0.513749 0.918180 1.652313, 1.374285 1.002859 1.421173, 1.367385 1.001928 1.419332, 1.358538 1.001038 1.421908, 
            1.349311 0.999323 1.411807, 1.283987 0.995431 1.474427, 1.277202 0.997325 1.518311, 1.271493 0.996098 1.509371, 
            1.264654 0.995884 1.519076, 1.253049 0.994762 1.523189, 1.242989 0.993463 1.521457, 1.232041 0.991865 1.516572, 
            1.226143 0.991271 1.518289, 1.223629 0.991818 1.532021, 1.198644 0.988277 1.522612, 1.190638 0.987670 1.528174, 
            1.177745 0.985417 1.516382, 1.174040 0.985562 1.525887, 1.168142 0.984969 1.527604, 1.097851 0.971739 1.447964, 
            1.062687 0.968950 1.470388, 1.052517 0.968311 1.479598, 1.028406 0.966458 1.495951, 1.018363 0.965862 1.505611, 
            0.815315 0.942744 1.521062, 0.652617 0.924858 1.543830, 0.631345 0.923962 1.570267, 0.608540 0.921853 1.579929, 
            0.603305 0.921483 1.583998, 0.537855 0.916155 1.623514, 0.530255 0.915685 1.630518, 0.503058 0.914186 1.658572, 
            0.499705 0.913753 1.657998, 1.442689 1.014364 1.527004, 1.398604 1.003692 1.438448, 1.357488 0.997505 1.417080, 
            1.352422 0.996495 1.410422, 1.346355 0.995845 1.411541, 1.344121 0.995788 1.414937, 1.331183 0.994913 1.425647, 
            1.331940 0.995865 1.439662, 1.319978 0.995319 1.453836, 1.298030 0.992802 1.455214, 1.286510 0.992404 1.470955, 
            1.290587 0.994474 1.496761, 1.286501 0.993795 1.493584, 1.279002 0.993358 1.500944, 1.276481 0.993902 1.514652, 
            1.267358 0.992919 1.516247, 1.258278 0.991950 1.517996, 1.255329 0.991654 1.518854, 1.217554 0.987985 1.532011, 
            1.208966 0.987182 1.535504, 1.178107 0.982360 1.516570, 1.175158 0.982063 1.517429, 1.147938 0.973590 1.432108, 
            1.140333 0.973118 1.439092, 1.085202 0.968479 1.469927, 1.058683 0.965815 1.477734, 1.044213 0.965121 1.494332, 
            1.021675 0.963102 1.504940, 1.017819 0.962499 1.502578, 0.921694 0.951017 1.501152, 0.907369 0.949675 1.506937, 
            0.894304 0.948757 1.517193, 0.828904 0.941355 1.522896, 0.812066 0.939167 1.519757, 0.773247 0.935146 1.529203, 
            0.753342 0.933317 1.537833, 0.744217 0.932333 1.539423, 0.615220 0.919531 1.579891, 0.595562 0.917785 1.589395, 
            0.551825 0.914198 1.615371, 0.536081 0.913074 1.627447, 0.529454 0.912235 1.626573, 1.429498 1.008134 1.501726, 
            1.399023 0.999957 1.427508, 1.352648 0.993392 1.410128, 1.333925 0.991961 1.422954, 1.334925 0.992994 1.437834, 
            1.307664 0.990778 1.454333, 1.289539 0.989549 1.469284, 1.259914 0.989322 1.522707, 1.254491 0.988889 1.526111, 
            1.227153 0.985252 1.519677, 1.211187 0.984054 1.530962, 1.203346 0.982109 1.514453, 1.202213 0.982424 1.521759, 
            1.193366 0.981534 1.524335, 1.188275 0.981212 1.528917, 1.156064 0.971057 1.425873, 1.151897 0.970350 1.422406, 
            1.145481 0.969582 1.422284, 1.138925 0.968767 1.421666, 1.089290 0.965283 1.460686, 1.050533 0.961980 1.481683, 
            1.045472 0.961668 1.486371, 1.005877 0.958083 1.504394, 1.000529 0.957675 1.508065, 0.983579 0.955448 1.504527, 
            0.862686 0.942589 1.528451, 0.849945 0.941084 1.528530, 0.844371 0.940600 1.531399, 0.838790 0.939416 1.522912, 
            0.756256 0.930423 1.535753, 0.535911 0.909838 1.625744, 0.519319 0.908428 1.634808, 0.509362 0.908557 1.656099, 
            1.346722 0.989609 1.410645, 1.311651 0.988245 1.456061, 1.290991 0.986858 1.473340, 1.275131 0.987089 1.507662, 
            1.274081 0.987432 1.515264, 1.248659 0.985138 1.526964, 1.246221 0.985013 1.529634, 1.209607 0.979645 1.512923, 
            1.196678 0.978773 1.523664, 1.189827 0.977162 1.510667, 1.190780 0.978180 1.525382, 1.160594 0.968707 1.429528, 
            1.138806 0.966244 1.431471, 1.129448 0.966575 1.454891, 1.090745 0.963291 1.476083, 1.078083 0.961812 1.476440, 
            1.017151 0.955915 1.498009, 1.015595 0.956088 1.503813, 1.012646 0.955791 1.504672, 0.994721 0.953932 1.509002, 
            0.905688 0.943446 1.510097, 0.852180 0.937961 1.524039, 0.851088 0.938986 1.542821, 0.844966 0.938317 1.543741, 
            0.832750 0.935595 1.523025, 0.822356 0.934184 1.520108, 0.795423 0.931381 1.526443, 0.788925 0.930585 1.526026, 
            0.780602 0.929871 1.530464, 0.631434 0.914454 1.567285, 0.626446 0.913470 1.560906, 0.615034 0.913109 1.577031, 
            0.592363 0.911045 1.587170, 0.582808 0.909917 1.587233, 0.513608 0.905415 1.647419, 1.376224 0.990098 1.412334, 
            1.323899 0.985708 1.441805, 1.308201 0.984600 1.454042, 1.295169 0.982996 1.453085, 1.294803 0.983569 1.463116, 
            1.288905 0.982976 1.464833, 1.291879 0.985371 1.498052, 1.286997 0.985120 1.503378, 1.281099 0.984527 1.505096, 
            1.276896 0.984504 1.512828, 1.272289 0.983648 1.507801, 1.260959 0.982618 1.512888, 1.258071 0.983039 1.525293, 
            1.227738 0.979091 1.519557, 1.218905 0.977508 1.510852, 1.213559 0.977100 1.514527, 1.208229 0.976002 1.506933, 
            1.200009 0.975323 1.511734, 1.194087 0.974024 1.502035, 1.187345 0.972450 1.489427, 1.166821 0.967626 1.450541, 
            1.153209 0.964433 1.424866, 1.143336 0.963197 1.423798, 1.095508 0.959626 1.457908, 1.077954 0.958589 1.474884, 
            1.010643 0.951937 1.496461, 1.003023 0.950763 1.492064, 1.000250 0.951222 1.504875, 0.891946 0.939121 1.516855, 
            0.856102 0.935406 1.525535, 0.799507 0.928880 1.528513, 0.771908 0.925853 1.532484, 0.753907 0.923969 1.536544, 
            0.692744 0.916601 1.534633, 0.637694 0.911990 1.565756, 0.630578 0.910290 1.551820, 0.620696 0.910444 1.573377, 
            0.568963 0.906253 1.604950, 0.560233 0.905402 1.607939, 0.540075 0.904185 1.627002, 0.530738 0.903129 1.627837, 
            0.511704 0.902291 1.650888, 0.496963 0.900808 1.655197, 1.439710 1.001339 1.523362, 1.412212 0.994165 1.459711, 
            1.391240 0.989191 1.419236, 1.335013 0.982789 1.423518, 1.332490 0.983332 1.437220, 1.329551 0.985129 1.472104, 
            1.302911 0.980335 1.445490, 1.294377 0.983033 1.505824, 1.285211 0.981339 1.495936, 1.265949 0.976940 1.461532, 
            1.244818 0.978182 1.522456, 1.237163 0.976996 1.517934, 1.231189 0.976377 1.519382, 1.215169 0.973767 1.507816, 
            1.198148 0.971516 1.504028, 1.122003 0.959798 1.460248, 1.104679 0.957445 1.455383, 1.079116 0.955801 1.477913, 
            1.067331 0.953920 1.470054, 1.056838 0.953173 1.478117, 1.046343 0.952424 1.486169, 1.033800 0.950985 1.486949, 
            1.026546 0.950631 1.495181, 1.013954 0.949176 1.495791, 1.000437 0.947409 1.493111, 0.984845 0.946337 1.505728, 
            0.965662 0.943358 1.494261, 0.932914 0.939989 1.502608, 0.908239 0.937250 1.505630, 0.854650 0.932434 1.530612, 
            0.854853 0.933199 1.542661, 0.849199 0.932688 1.545245, 0.838858 0.931294 1.542515, 0.830477 0.929167 1.524085, 
            0.822894 0.928006 1.519820, 0.789687 0.925180 1.537864, 0.757488 0.921299 1.536831, 0.739467 0.919408 1.540820, 
            0.703181 0.914848 1.536603, 0.642753 0.907728 1.537302, 0.629830 0.907555 1.559393, 0.621062 0.906691 1.562248, 
            0.546078 0.901634 1.624559, 0.485110 0.897816 1.679986, 1.444523 0.998388 1.516694, 1.367260 0.982809 1.412296, 
            1.361228 0.982171 1.413537, 1.330866 0.979606 1.430355, 1.332862 0.982368 1.471433, 1.330785 0.982365 1.475386, 
            1.325354 0.981232 1.467431, 1.282194 0.972963 1.416149, 1.291082 0.976654 1.459038, 1.291790 0.979679 1.506871, 
            1.277300 0.976191 1.478078, 1.269180 0.976939 1.505893, 1.259208 0.976366 1.515803, 1.235603 0.972594 1.499968, 
            1.233727 0.972659 1.504634, 1.229706 0.972001 1.501686, 1.203670 0.968107 1.488545, 1.140194 0.957173 1.433104, 
            1.127561 0.957794 1.467554, 1.118107 0.956003 1.456646, 1.071585 0.951478 1.472733, 1.010016 0.946760 1.514698, 
            1.004644 0.945647 1.506951, 0.994386 0.944978 1.515844, 0.924917 0.936206 1.507101, 0.877339 0.932021 1.530767, 
            0.855151 0.929423 1.531291, 0.839419 0.928304 1.543409, 0.795025 0.922405 1.533063, 0.770383 0.919677 1.536201, 
            0.704553 0.912131 1.540377, 0.652350 0.905691 1.536291, 0.628354 0.903878 1.553055, 0.565897 0.899558 1.603195, 
            1.357922 0.977877 1.400698, 1.342459 0.975455 1.391113, 1.336763 0.975626 1.404878, 1.330048 0.974757 1.403693, 
            1.331634 0.979472 1.477302, 1.325896 0.978932 1.479588, 1.283106 0.969394 1.406960, 1.291988 0.975870 1.495144, 
            1.261130 0.969654 1.453553, 1.251124 0.971160 1.497331, 1.240027 0.970209 1.503248, 1.218725 0.967909 1.506915, 
            1.142942 0.954223 1.430432, 1.134144 0.955439 1.467171, 1.097150 0.950640 1.460440, 1.068249 0.947871 1.471116, 
            1.056413 0.946670 1.474410, 1.032431 0.944861 1.491220, 1.011993 0.942853 1.497957, 1.007430 0.943406 1.515745, 
            0.991799 0.941624 1.516891, 0.981122 0.938723 1.490310, 0.918329 0.932200 1.505271, 0.907251 0.931255 1.511254, 
            0.855375 0.926319 1.530988, 0.854807 0.926824 1.540300, 0.826969 0.922323 1.520761, 0.790674 0.919153 1.539173, 
            0.693101 0.907183 1.532605, 0.635546 0.901031 1.543503, 0.581644 0.896806 1.578702, 0.523896 0.894073 1.645564, 
            1.413537 0.984377 1.449792, 1.380721 0.978198 1.412577, 1.369877 0.976635 1.408062, 1.342014 0.977003 1.467743, 
            1.325299 0.975552 1.476369, 1.281779 0.969251 1.457797, 1.290018 0.972723 1.498380, 1.285947 0.972745 1.506583, 
            1.240402 0.966459 1.492151, 1.210009 0.963187 1.497530, 1.193668 0.960468 1.484823, 1.166186 0.954694 1.443890, 
            1.156673 0.952882 1.432771, 1.150610 0.952233 1.433902, 1.102562 0.947890 1.455898, 1.043819 0.942732 1.485240, 
            1.013703 0.940946 1.514260, 0.960701 0.933541 1.496007, 0.959032 0.933676 1.501412, 0.909864 0.928259 1.508101, 
            0.880679 0.926091 1.529098, 0.864584 0.924152 1.528600, 0.850776 0.922984 1.536217, 0.849624 0.923293 1.543458, 
            0.843674 0.922681 1.544990, 0.807307 0.917397 1.529156, 0.785050 0.915472 1.540762, 0.746457 0.910831 1.539685, 
            0.677443 0.902212 1.532554, 0.638014 0.897987 1.539839, 0.629412 0.897179 1.543282, 0.628479 0.898258 1.562629, 
            0.603288 0.896041 1.575148, 0.537397 0.891958 1.635756, 0.509913 0.889666 1.651465, 1.396590 0.977578 1.422506, 
            1.342593 0.969141 1.389392, 1.332926 0.968671 1.400385, 1.288860 0.965670 1.436520, 1.279209 0.965902 1.458902, 
            1.289258 0.969984 1.505912, 1.270363 0.965012 1.461478, 1.251238 0.962053 1.450218, 1.250906 0.964031 1.483030, 
            1.229712 0.962465 1.498412, 1.223991 0.961234 1.489428, 1.137869 0.947548 1.432882, 1.129071 0.948068 1.458291, 
            1.126719 0.947972 1.461269, 1.117214 0.946860 1.461507, 1.094639 0.944132 1.460659, 1.076871 0.942327 1.465546, 
            1.035683 0.938901 1.489242, 1.027258 0.938153 1.493313, 1.018204 0.937193 1.495157, 1.013079 0.936860 1.499618, 
            0.975556 0.931883 1.491009, 0.970556 0.931592 1.495915, 0.964406 0.930913 1.496737, 0.961217 0.930536 1.496743, 
            0.959394 0.930618 1.501600, 0.952710 0.929760 1.500524, 0.934175 0.927696 1.502689, 0.907896 0.925113 1.511346, 
            0.892096 0.923971 1.523220, 0.870408 0.921541 1.525519, 0.856017 0.920177 1.531070, 0.854881 0.920491 1.538365, 
            0.844449 0.919066 1.535311, 0.839647 0.918842 1.540922, 0.831597 0.916827 1.523667, 0.799324 0.913618 1.533701, 
            0.761597 0.909269 1.535696, 0.653437 0.896519 1.536855, 0.623422 0.894071 1.554903, 0.591594 0.891709 1.577847, 
            0.501936 0.885889 1.656028, 1.408317 0.975563 1.417729, 1.385180 0.972645 1.414881, 1.375548 0.971490 1.414670, 
            1.367391 0.969439 1.397036, 1.357686 0.968259 1.396564, 1.342739 0.970888 1.468119, 1.326253 0.969514 1.477557, 
            1.288415 0.960947 1.411184, 1.278845 0.961903 1.445180, 1.272050 0.961704 1.455041, 1.252736 0.958681 1.443110, 
            1.243808 0.958460 1.456728, 1.233023 0.959704 1.497742, 1.227328 0.958482 1.488848, 1.221430 0.957889 1.490566, 
            1.213807 0.957411 1.497486, 1.199585 0.955406 1.492307, 1.184960 0.953266 1.485694, 1.168704 0.948486 1.439303, 
            1.150427 0.945813 1.431053, 1.116656 0.943493 1.458428, 1.089979 0.940079 1.454340, 1.066491 0.938437 1.472909, 
            1.057444 0.937479 1.474772, 1.048685 0.936619 1.477662, 1.031802 0.935808 1.497020, 1.019019 0.934288 1.496951, 
            1.011978 0.933310 1.494608, 1.001199 0.933162 1.512983, 0.985714 0.930035 1.491987, 0.970919 0.928534 1.496103, 
            0.967298 0.928708 1.505906, 0.910621 0.922155 1.508593, 0.882765 0.919738 1.522978, 0.877586 0.919387 1.527250, 
            0.752014 0.904951 1.534561, 0.743168 0.904061 1.537137, 0.712538 0.900709 1.541675, 0.704089 0.899256 1.534332, 
            0.695047 0.898300 1.536217, 0.673055 0.895769 1.537436, 0.662623 0.894344 1.534385, 0.654288 0.893627 1.538778, 
            0.645279 0.892681 1.540775, 0.600217 0.889345 1.573378, 0.520117 0.884655 1.651511, 0.487580 0.882750 1.683264, 
            1.361599 0.965702 1.398032, 1.359053 0.965540 1.400319, 1.328301 0.962148 1.404425, 1.323724 0.961302 1.399502, 
            1.340153 0.967534 1.469165, 1.335381 0.967319 1.474881, 1.274076 0.957814 1.438476, 1.266005 0.957185 1.443806, 
            1.245999 0.957412 1.486067, 1.240101 0.956819 1.487784, 1.235585 0.955994 1.483078, 1.195340 0.951493 1.487464, 
            1.135515 0.941093 1.433656, 1.130268 0.940719 1.437683, 1.126871 0.941665 1.459613, 1.106969 0.939140 1.456922, 
            1.100722 0.938429 1.457401, 1.043982 0.933248 1.482521, 1.015289 0.930549 1.493937, 1.008081 0.930211 1.502331, 
            0.992051 0.928294 1.502059, 0.988356 0.927746 1.500270, 0.980178 0.926384 1.493892, 0.976356 0.926490 1.502981, 
            0.938687 0.922160 1.505181, 0.931798 0.921233 1.503381, 0.920044 0.920060 1.506965, 0.858780 0.914052 1.527353, 
            0.834570 0.910773 1.520698, 0.772366 0.904448 1.537749, 0.758275 0.902487 1.533031, 0.734693 0.900116 1.539934, 
            0.718610 0.898182 1.539477, 0.704969 0.896373 1.536360, 0.690641 0.894333 1.530802, 0.488596 0.879216 1.674442, 
            0.490777 0.880648 1.693517, 1.569158 0.989250 1.431488, 1.560312 0.988360 1.434064, 1.418154 0.971124 1.427800, 
            1.390368 0.967337 1.419775, 1.365167 0.963027 1.398270, 1.329821 0.960177 1.420053, 1.328824 0.962628 1.461830, 
            1.283122 0.954199 1.412852, 1.285459 0.956379 1.443806, 1.279498 0.955765 1.445302, 1.237453 0.950657 1.443296, 
            1.239052 0.952589 1.471631, 1.227539 0.952194 1.487401, 1.196993 0.948871 1.492235, 1.145064 0.939040 1.432473, 
            1.132519 0.937601 1.433248, 1.123294 0.936583 1.434480, 1.120345 0.936286 1.435339, 1.114432 0.937081 1.459663, 
            1.107900 0.936274 1.459127, 1.105684 0.936225 1.462591, 1.077694 0.933065 1.465172, 1.059119 0.931685 1.478523, 
            1.050596 0.930903 1.482247, 1.042754 0.930352 1.488391, 1.009770 0.926904 1.495901, 1.003482 0.926179 1.496233, 
            0.997584 0.925585 1.497950, 0.988041 0.924460 1.498052, 0.967460 0.922404 1.504284, 0.960227 0.921360 1.501261, 
            0.908983 0.915941 1.511910, 0.900287 0.915101 1.515019, 0.895879 0.915010 1.522028, 0.890170 0.914480 1.524417, 
            0.861412 0.911062 1.524269, 0.850970 0.909634 1.521181, 0.834344 0.907517 1.518795, 0.831711 0.907327 1.520775, 
            0.810758 0.905145 1.525686, 0.799723 0.904214 1.531819, 0.783159 0.902814 1.540983, 0.756299 0.899339 1.536247, 
            0.681462 0.890152 1.531101, 0.645164 0.886284 1.538170, 0.598092 0.882967 1.574964, 1.568483 0.987237 1.450651, 
            1.565614 0.986967 1.451792, 1.409305 0.966357 1.417941, 1.376142 0.962152 1.413484, 1.303933 0.954547 1.428999, 
            1.279532 0.950506 1.410334, 1.284928 0.953021 1.440824, 1.270159 0.949439 1.411040, 1.263843 0.948704 1.411274, 
            1.261747 0.948695 1.415163, 1.263097 0.950543 1.442613, 1.256290 0.949643 1.441102, 1.239246 0.950172 1.482550, 
            1.231530 0.949663 1.489143, 1.203570 0.946514 1.491830, 1.195014 0.945722 1.495440, 1.169810 0.939321 1.439934, 
            1.157533 0.937971 1.441659, 1.136407 0.935035 1.434624, 1.123537 0.934879 1.456903, 1.099898 0.932489 1.463607, 
            1.090929 0.930861 1.454417, 1.082046 0.930655 1.468195, 0.980030 0.920672 1.502498, 0.967461 0.919224 1.503186, 
            0.945453 0.916687 1.504350, 0.939073 0.915931 1.504356, 0.936850 0.915879 1.507790, 0.930419 0.915106 1.507615, 
            0.914296 0.913158 1.507015, 0.886161 0.910647 1.520409, 0.810920 0.902020 1.525159, 0.789419 0.900350 1.539454, 
            0.769634 0.897865 1.537178, 0.765164 0.897056 1.532637, 0.744610 0.895008 1.538961, 0.723648 0.892824 1.543838, 
            0.715603 0.891507 1.537931, 0.709695 0.890910 1.539612, 0.699388 0.889528 1.537004, 0.543082 0.877279 1.639118, 
            0.493589 0.873843 1.678646, 0.485591 0.875329 1.718222, 1.579641 0.984333 1.432520, 1.422562 0.965553 1.429924, 
            1.414942 0.964380 1.425530, 1.282843 0.947746 1.409663, 1.275844 0.946781 1.407469, 1.259161 0.945341 1.416209, 
            1.255976 0.945661 1.427559, 1.245123 0.944096 1.423014, 1.241820 0.945770 1.456604, 1.241333 0.946999 1.477533, 
            1.221746 0.945277 1.487292, 1.219666 0.945273 1.491236, 1.211058 0.944463 1.494661, 1.198846 0.943136 1.496618, 
            1.188316 0.940285 1.470556, 1.125935 0.930418 1.430333, 1.106409 0.930110 1.462967, 1.089658 0.927950 1.460137, 
            1.074219 0.926929 1.473295, 1.067518 0.926065 1.472160, 1.056912 0.925279 1.479818, 1.048891 0.924667 1.485328, 
            1.019802 0.921834 1.495333, 1.004430 0.920139 1.497399, 0.982964 0.917785 1.500490, 0.961580 0.915457 1.503867, 
            0.945315 0.913461 1.502761, 0.920713 0.910747 1.506043, 0.915347 0.910333 1.509648, 0.909477 0.909748 1.511465, 
            0.894411 0.908157 1.514618, 0.842641 0.902560 1.523400, 0.799679 0.897841 1.529467, 0.798213 0.898043 1.535591, 
            0.787688 0.896588 1.532209, 0.778675 0.895641 1.534194, 0.770710 0.894351 1.528570, 0.735117 0.891418 1.549472, 
            0.716350 0.888579 1.539485, 0.705691 0.887078 1.535625, 0.698571 0.886073 1.533005, 0.671188 0.882422 1.526412, 
            0.624782 0.878632 1.554241, 0.616643 0.877980 1.559328, 0.588143 0.876043 1.582758, 0.536571 0.873996 1.648890, 
            0.528248 0.873282 1.653325, 0.485132 0.871995 1.715494, 1.569298 0.981152 1.451345, 1.567116 0.981114 1.454928, 
            1.409407 0.960729 1.427435, 1.372953 0.955415 1.411291, 1.308289 0.948262 1.419609, 1.279155 0.944020 1.406798, 
            1.257923 0.942441 1.422044, 1.249426 0.941669 1.425863, 1.239103 0.942372 1.457188, 1.238747 0.943645 1.478580, 
            1.209801 0.940860 1.489099, 1.201827 0.940264 1.494773, 1.191760 0.937569 1.470358, 1.179408 0.935498 1.460486, 
            1.171321 0.934168 1.454433, 1.161207 0.932153 1.441177, 1.154608 0.932020 1.451735, 1.116505 0.927545 1.452398, 
            1.115345 0.927850 1.459607, 1.102474 0.926301 1.459227, 1.080337 0.923721 1.459929, 1.079822 0.924244 1.469430, 
            1.064298 0.923194 1.482285, 1.048889 0.921487 1.484221, 0.977075 0.914014 1.501139, 0.952495 0.911307 1.504499, 
            0.949894 0.911128 1.506591, 0.906218 0.906168 1.510123, 0.871928 0.902976 1.524323, 0.859962 0.901732 1.527153, 
            0.855831 0.901037 1.523815, 0.796982 0.894449 1.530121, 0.752735 0.889297 1.531625, 0.707415 0.884480 1.540651, 
            0.685787 0.881374 1.531831, 0.655269 0.878059 1.536765, 0.649674 0.877568 1.539559, 0.607629 0.873854 1.560213, 
            0.597746 0.874008 1.581769, 0.581986 0.872182 1.582455, 0.574740 0.871832 1.590717, 0.556522 0.870571 1.605336, 
            0.540716 0.870820 1.639850, 0.491359 0.869519 1.713846, 1.561224 0.977343 1.455566, 1.431504 0.960814 1.436819, 
            1.424128 0.959025 1.421957, 1.413039 0.958076 1.427903, 1.406436 0.956549 1.415785, 1.400190 0.955838 1.416268, 
            1.390659 0.954717 1.416414, 1.328673 0.948466 1.434239, 1.274195 0.940563 1.410745, 1.271246 0.940267 1.411604, 
            1.265348 0.939673 1.413321, 1.259056 0.938947 1.413639, 1.257683 0.939181 1.420095, 1.253158 0.938353 1.415357, 
            1.232122 0.938234 1.453961, 1.232910 0.939892 1.479416, 1.228700 0.939867 1.487126, 1.214493 0.938565 1.493330, 
            1.168364 0.929992 1.442834, 1.120989 0.923786 1.433230, 1.081256 0.920851 1.462093, 1.070609 0.920747 1.480938, 
            1.031214 0.917230 1.499670, 1.023059 0.915876 1.493373, 0.987857 0.912377 1.504333, 0.968612 0.910074 1.503978, 
            0.950256 0.908070 1.506779, 0.946604 0.907536 1.505139, 0.900682 0.902517 1.512028, 0.835984 0.895351 1.520222, 
            0.826735 0.894326 1.521369, 0.777203 0.888787 1.526770, 0.723368 0.885281 1.573534, 0.704829 0.881126 1.541697, 
            0.696125 0.879587 1.533451, 0.634779 0.872854 1.542222, 0.579050 0.868710 1.582261, 0.549224 0.868416 1.634972, 
            0.497890 0.865057 1.679289, 0.487934 0.866580 1.723247, 1.584964 0.977284 1.459456, 1.574781 0.976640 1.468617, 
            1.474203 0.967142 1.508026, 1.422318 0.955933 1.425762, 1.371115 0.951224 1.447885, 1.298647 0.940745 1.417165, 
            1.286353 0.938693 1.407499, 1.277506 0.937803 1.410075, 1.270199 0.936734 1.406787, 1.266748 0.936269 1.405864, 
            1.256183 0.935496 1.413668, 1.246537 0.936427 1.447395, 1.223924 0.933686 1.446411, 1.217308 0.935637 1.490896, 
            1.186981 0.930297 1.462520, 1.172026 0.928046 1.454737, 1.124636 0.921835 1.445081, 1.080595 0.917448 1.458646, 
            1.055440 0.915941 1.482623, 1.024645 0.913230 1.497904, 0.962350 0.906178 1.503302, 0.959908 0.906052 1.505963, 
            0.934811 0.903171 1.507485, 0.904543 0.899941 1.513310, 0.881452 0.897736 1.521956, 0.815587 0.890178 1.526006, 
            0.809039 0.889365 1.525416, 0.794758 0.888038 1.531355, 0.742484 0.883665 1.561007, 0.710445 0.880535 1.571869, 
            0.688257 0.875847 1.538403, 0.609022 0.867964 1.562960, 0.602414 0.868525 1.584814, 0.597881 0.868391 1.591378, 
            0.531687 0.864206 1.650910, 0.514239 0.863901 1.679593, 0.506761 0.862776 1.675699, 0.497755 0.861832 1.677713, 
            1.424852 0.952910 1.422333, 1.400963 0.949739 1.416813, 1.345454 0.944973 1.446309, 1.253784 0.932205 1.415381, 
            1.243624 0.931569 1.424625, 1.238414 0.932601 1.451443, 1.221206 0.933074 1.492309, 1.208328 0.929432 1.457911, 
            1.188171 0.926822 1.454316, 1.170575 0.924378 1.448486, 1.126982 0.918749 1.440984, 1.045232 0.912109 1.490597, 
            1.031282 0.910894 1.497714, 1.009223 0.908339 1.498693, 1.001593 0.907859 1.505592, 0.996620 0.907577 1.510592, 
            0.988088 0.906096 1.502958, 0.947046 0.901327 1.504514, 0.938292 0.900468 1.507419, 0.936368 0.900516 1.511915, 
            0.928405 0.899227 1.506299, 0.926033 0.899124 1.509207, 0.916691 0.898067 1.510025, 0.913964 0.897845 1.511672, 
            0.887945 0.895350 1.521251, 0.858969 0.892556 1.531663, 0.854973 0.891906 1.528802, 0.849384 0.891417 1.531617, 
            0.844721 0.890543 1.526389, 0.838605 0.889876 1.527332, 0.772013 0.882073 1.528802, 0.731208 0.880170 1.576517, 
            0.714669 0.878081 1.574438, 0.680636 0.871493 1.532906, 0.659795 0.870046 1.549540, 0.626109 0.867058 1.565884, 
            0.565858 0.862784 1.612530, 0.493170 0.859895 1.705653, 0.487384 0.859339 1.707766, 1.581811 0.971256 1.468723, 
            1.488767 0.961509 1.489564, 1.485803 0.961904 1.501699, 1.473116 0.959720 1.490640, 1.425992 0.950115 1.425280, 
            1.410102 0.948245 1.425508, 1.390453 0.945806 1.423716, 1.270422 0.930451 1.405381, 1.261575 0.929560 1.407957, 
            1.243049 0.928893 1.432814, 1.233138 0.928341 1.442941, 1.218574 0.927614 1.459205, 1.211639 0.926672 1.457241, 
            1.194794 0.924480 1.454076, 1.183365 0.923417 1.458812, 1.173101 0.922049 1.456357, 1.150080 0.919170 1.453921, 
            1.134044 0.916555 1.442301, 1.119463 0.915126 1.447174, 1.090924 0.912479 1.459136, 1.075493 0.910764 1.460995, 
            1.073528 0.911496 1.476675, 1.055169 0.909491 1.479463, 1.046551 0.908678 1.482854, 1.032748 0.908208 1.501821, 
            0.980288 0.902379 1.508151, 0.922869 0.895576 1.508204, 0.882935 0.891877 1.525024, 0.871750 0.890895 1.530625, 
            0.833837 0.885787 1.520632, 0.777923 0.879490 1.526028, 0.760160 0.877687 1.530936, 0.725349 0.876410 1.577276, 
            0.713587 0.875931 1.592158, 0.665607 0.867431 1.546419, 0.631786 0.863701 1.550956, 0.619437 0.863721 1.575085, 
            0.610456 0.864179 1.599843, 0.598855 0.862361 1.592641, 0.504853 0.856471 1.678056, 0.490698 0.857276 1.718434, 
            1.551171 0.963328 1.449465, 1.485983 0.958088 1.489911, 1.420505 0.946480 1.427358, 1.380111 0.942626 1.442542, 
            1.361332 0.941873 1.466503, 1.301426 0.931446 1.412406, 1.256929 0.926209 1.413020, 1.249398 0.925065 1.408939, 
            1.230368 0.924228 1.432005, 1.172803 0.918769 1.454201, 1.131274 0.913139 1.442697, 1.122766 0.912363 1.446475, 
            1.120813 0.912402 1.450871, 1.085125 0.908740 1.460108, 1.074166 0.907834 1.466513, 1.062221 0.907294 1.480748, 
            1.044915 0.905644 1.487275, 1.030850 0.904389 1.493980, 1.024797 0.903743 1.495147, 1.005214 0.902023 1.504922, 
            0.994221 0.901106 1.511206, 0.986634 0.899944 1.506925, 0.931863 0.894033 1.516381, 0.843770 0.884560 1.532144, 
            0.771579 0.875567 1.525063, 0.755579 0.874357 1.536229, 0.721203 0.873924 1.595444, 0.686726 0.866489 1.541000, 
            0.683777 0.866192 1.541859, 0.676815 0.865937 1.551126, 0.663469 0.864228 1.549057, 0.631249 0.862431 1.581938, 
            0.600324 0.860373 1.608085, 0.563634 0.856373 1.613765, 0.500479 0.855301 1.718077, 0.489283 0.855013 1.734972, 
            1.592352 0.966358 1.469964, 1.583190 0.965362 1.471421, 1.572130 0.963726 1.466139, 1.466936 0.952673 1.489159, 
            1.413776 0.942427 1.425025, 1.399868 0.940529 1.420959, 1.395467 0.940439 1.427991, 1.386380 0.939468 1.429715, 
            1.385866 0.940689 1.450551, 1.380825 0.940384 1.455308, 1.368760 0.939803 1.469118, 1.342088 0.935694 1.453721, 
            1.324785 0.931955 1.426270, 1.308476 0.929248 1.413678, 1.292818 0.927456 1.414729, 1.252709 0.922305 1.408269, 
            1.237089 0.921223 1.420784, 1.224750 0.920549 1.433619, 1.222811 0.921290 1.449392, 1.217334 0.920838 1.452605, 
            1.211627 0.920308 1.454998, 1.189335 0.917676 1.455155, 1.160326 0.914173 1.454116, 1.116418 0.909135 1.456826, 
            1.108284 0.908485 1.461932, 1.086854 0.906143 1.465148, 1.082539 0.905386 1.461155, 1.061097 0.903736 1.475656, 
            1.044327 0.902266 1.484089, 1.001600 0.898323 1.502319, 0.974863 0.895586 1.509350, 0.959112 0.893763 1.510072, 
            0.943205 0.891888 1.510237, 0.924185 0.889660 1.510680, 0.914820 0.888596 1.511417, 0.899873 0.887043 1.514989, 
            0.875453 0.885087 1.530247, 0.869249 0.884390 1.530878, 0.812545 0.877132 1.522139, 0.784733 0.874033 1.525353, 
            0.750275 0.872875 1.572944, 0.701839 0.868401 1.593563, 0.651789 0.860597 1.563134, 0.547803 0.852737 1.635762, 
            0.534287 0.853757 1.678406, 0.500628 0.850779 1.694848, 0.485525 0.850567 1.720527, 1.498025 0.952999 1.485151, 
            1.483759 0.951677 1.491146, 1.471220 0.950239 1.491940, 1.433858 0.941833 1.427255, 1.429214 0.940965 1.422094, 
            1.423908 0.940571 1.425913, 1.370855 0.936632 1.464127, 1.363844 0.937057 1.484552, 1.322393 0.927970 1.416678, 
            1.272378 0.921571 1.409032, 1.247815 0.918870 1.412452, 1.242614 0.918511 1.416644, 1.229089 0.918135 1.436595, 
            1.227228 0.918205 1.441319, 1.180301 0.913543 1.455965, 1.162525 0.911735 1.460825, 1.141682 0.908196 1.443465, 
            1.117360 0.906273 1.459071, 1.107067 0.905592 1.467842, 1.097919 0.904600 1.469347, 1.092490 0.903468 1.461400, 
            1.084268 0.902788 1.466194, 1.067783 0.901415 1.475638, 1.042691 0.899232 1.488510, 0.998999 0.894964 1.503314, 
            0.981411 0.893219 1.508842, 0.897416 0.883733 1.516496, 0.861654 0.880743 1.536802, 0.825028 0.875371 1.520048, 
            0.799983 0.872507 1.521756, 0.757272 0.867872 1.528712, 0.753624 0.869430 1.561077, 0.694069 0.863301 1.576208, 
            0.639005 0.855898 1.561962, 0.525841 0.849823 1.681308, 0.488549 0.847710 1.718838, 0.484155 0.848320 1.737222, 
            1.593092 0.960249 1.470392, 1.571604 0.957190 1.462074, 1.566088 0.956028 1.453815, 1.498685 0.949346 1.475067, 
            1.474020 0.947306 1.489452, 1.417465 0.935918 1.413267, 1.406939 0.935159 1.421212, 1.378601 0.933972 1.456543, 
            1.375392 0.934981 1.479141, 1.346568 0.931541 1.478759, 1.262732 0.917232 1.407672, 1.236256 0.914583 1.415628, 
            1.189383 0.912030 1.464458, 1.138466 0.904630 1.442279, 1.121371 0.903051 1.449555, 1.095277 0.901228 1.470197, 
            1.089787 0.900075 1.462034, 1.083767 0.899440 1.463317, 1.052089 0.896432 1.475464, 1.022455 0.894809 1.506196, 
            0.953212 0.887506 1.520910, 0.933139 0.884924 1.517615, 0.840476 0.874609 1.528481, 0.746740 0.866718 1.580854, 
            0.727974 0.865273 1.593530, 0.722028 0.864663 1.595075, 0.716636 0.864240 1.598587, 0.712465 0.863532 1.595110, 
            0.703199 0.862500 1.596197, 0.693448 0.860609 1.584231, 0.537961 0.847939 1.677924, 0.507093 0.844507 1.681616, 
            0.499510 0.845436 1.711339, 0.492211 0.845067 1.719410, 0.492123 0.845734 1.730428, 1.599352 0.957785 1.468865, 
            1.583304 0.955862 1.468528, 1.570483 0.953633 1.456993, 1.509067 0.946877 1.465513, 1.489698 0.945925 1.487377, 
            1.463508 0.941283 1.462360, 1.427993 0.934195 1.415560, 1.410847 0.931902 1.411330, 1.391400 0.932318 1.455572, 
            1.381274 0.931693 1.464937, 1.381653 0.932518 1.477612, 1.371146 0.931765 1.485623, 1.343233 0.927935 1.477149, 
            1.266886 0.914756 1.409994, 1.244923 0.912233 1.411313, 1.201302 0.910079 1.460360, 1.175511 0.906964 1.459420, 
            1.113013 0.899843 1.464098, 1.005745 0.889484 1.502413, 0.968027 0.885835 1.515771, 0.943291 0.883075 1.518574, 
            0.939143 0.883071 1.526504, 0.923157 0.880472 1.515064, 0.852607 0.873426 1.536469, 0.839000 0.871629 1.533471, 
            0.820416 0.868852 1.524133, 0.773889 0.863628 1.528869, 0.751886 0.864576 1.586700, 0.734302 0.863529 1.603570, 
            0.723209 0.862578 1.609498, 0.641986 0.857510 1.683644, 0.518505 0.842386 1.675720, 0.495529 0.840219 1.684776, 
            0.479408 0.841755 1.740831, 1.595231 0.953914 1.464462, 1.522924 0.944185 1.445640, 1.521349 0.944351 1.451376, 
            1.518216 0.944689 1.462909, 1.507933 0.944012 1.471718, 1.494017 0.942807 1.478954, 1.419236 0.930155 1.417358, 
            1.334661 0.923261 1.468271, 1.318229 0.918422 1.421254, 1.299081 0.915455 1.409916, 1.281912 0.913154 1.405598, 
            1.258023 0.910680 1.411413, 1.239387 0.908582 1.413219, 1.238761 0.909068 1.422323, 1.233044 0.908535 1.424684, 
            1.229242 0.909345 1.445174, 1.219257 0.908768 1.455037, 1.210071 0.907763 1.456409, 1.207602 0.907628 1.458970, 
            1.133922 0.898134 1.446606, 1.125946 0.897537 1.452273, 1.113526 0.896140 1.453489, 1.107937 0.896347 1.467635, 
            1.093232 0.894876 1.472068, 1.071672 0.891793 1.463491, 1.046334 0.890225 1.486821, 1.032232 0.888957 1.493395, 
            1.016725 0.887913 1.506311, 0.957506 0.881897 1.522630, 0.951608 0.881304 1.524347, 0.907968 0.875659 1.516679, 
            0.887955 0.873794 1.524925, 0.873990 0.872573 1.531987, 0.862628 0.871532 1.536961, 0.842312 0.868868 1.532801, 
            0.832569 0.866979 1.520867, 0.787624 0.862289 1.531224, 0.776951 0.862176 1.549974, 0.779226 0.865033 1.592042, 
            0.764464 0.862150 1.573615, 0.753252 0.862553 1.601780, 0.740835 0.860460 1.591678, 0.730085 0.860322 1.610155, 
            0.714916 0.857998 1.601614, 0.674753 0.853525 1.606291, 0.640446 0.849631 1.609100, 0.637589 0.850062 1.621615, 
            0.534223 0.841714 1.685113, 0.515810 0.839692 1.687711, 0.493798 0.839940 1.734179, 0.461537 0.836039 1.732925, 
            1.605529 0.951417 1.454611, 1.590295 0.950465 1.468496, 1.553276 0.944961 1.450348, 1.531355 0.941756 1.440488, 
            1.515307 0.941226 1.462811, 1.510168 0.940889 1.467224, 1.489560 0.939520 1.484689, 1.480911 0.938696 1.487967, 
            1.458571 0.932564 1.431301, 1.458144 0.934510 1.463775, 1.432965 0.928814 1.419690, 1.402101 0.925384 1.423395, 
            1.383476 0.926076 1.470557, 1.373739 0.925583 1.481303, 1.372035 0.925705 1.486581, 1.368165 0.925098 1.484169, 
            1.233703 0.906275 1.437255, 1.195281 0.903781 1.470772, 1.169692 0.900038 1.459220, 1.133854 0.894931 1.445263, 
            1.087873 0.890589 1.463272, 1.049429 0.886694 1.474052, 1.044623 0.886469 1.479645, 1.043321 0.886727 1.486353, 
            1.031563 0.885552 1.489920, 0.954568 0.878425 1.522430, 0.889552 0.870456 1.518166, 0.839602 0.864776 1.522082, 
            0.807308 0.860863 1.520710, 0.792778 0.859452 1.525765, 0.791254 0.860332 1.543014, 0.782619 0.858816 1.535010, 
            0.778257 0.858740 1.542181, 0.754940 0.857852 1.572686, 0.746063 0.859042 1.609145, 0.743207 0.858776 1.610331, 
            0.721561 0.856361 1.612779, 0.713991 0.854507 1.597230, 0.648019 0.848306 1.623561, 0.657298 0.852129 1.667839, 
            0.550076 0.840392 1.683657, 0.500730 0.837006 1.723705, 0.470538 0.834498 1.741126, 1.604803 0.948689 1.462262, 
            1.568288 0.944052 1.457232, 1.543246 0.939796 1.436293, 1.521727 0.938120 1.450522, 1.514556 0.938491 1.470377, 
            1.505824 0.937639 1.473360, 1.502348 0.937165 1.472349, 1.461882 0.929803 1.430631, 1.448792 0.928180 1.429469, 
            1.446541 0.928118 1.432808, 1.425856 0.924633 1.416006, 1.371476 0.922338 1.483498, 1.352970 0.920283 1.485767, 
            1.316761 0.912265 1.425173, 1.296857 0.909044 1.411151, 1.276739 0.906446 1.407692, 1.245659 0.902943 1.410631, 
            1.237501 0.902981 1.426983, 1.226064 0.902612 1.443020, 1.210280 0.901475 1.454954, 1.143367 0.892867 1.443954, 
            1.128114 0.891212 1.446443, 1.124124 0.891261 1.454934, 1.092675 0.888330 1.467894, 1.041978 0.883095 1.480484, 
            1.027446 0.882379 1.496861, 0.974358 0.877035 1.512294, 0.963150 0.876046 1.517814, 0.957013 0.875372 1.518682, 
            0.956949 0.876047 1.529786, 0.936391 0.873999 1.536098, 0.923122 0.871619 1.522970, 0.885158 0.867189 1.524124, 
            0.810132 0.857939 1.518309, 0.790222 0.860288 1.594898, 0.780008 0.858937 1.592618, 0.771155 0.858045 1.595173, 
            0.740390 0.855344 1.610560, 0.725082 0.853671 1.612853, 0.720794 0.852923 1.608959, 0.708455 0.850856 1.599136, 
            0.702264 0.851557 1.622469, 0.646787 0.844015 1.606759, 0.657660 0.849072 1.668027, 0.648159 0.847264 1.656950, 
            0.600498 0.843052 1.680321, 0.494792 0.831129 1.690190, 0.490941 0.833315 1.733165, 1.596586 0.944832 1.465974, 
            1.587057 0.943712 1.466130, 1.513383 0.934219 1.453784, 1.497657 0.933798 1.477251, 1.482593 0.932207 1.480411, 
            1.414446 0.920397 1.419711, 1.411229 0.920010 1.419618, 1.405134 0.919350 1.420638, 1.379683 0.919833 1.477550, 
            1.365368 0.918494 1.483370, 1.347076 0.916512 1.486400, 1.307043 0.907902 1.423560, 1.268342 0.902528 1.410766, 
            1.201185 0.898018 1.466879, 1.193057 0.897370 1.472006, 1.163816 0.892396 1.447486, 1.134374 0.888748 1.444914, 
            1.130900 0.888274 1.443909, 1.088677 0.884500 1.463927, 1.078193 0.883059 1.460692, 1.035056 0.879673 1.488796, 
            0.990620 0.875154 1.500960, 0.965726 0.873735 1.525863, 0.902107 0.865540 1.515232, 0.839702 0.858450 1.520239, 
            0.824047 0.856660 1.521299, 0.745984 0.852656 1.606665, 0.735070 0.851766 1.613230, 0.653128 0.841579 1.605518, 
            0.643668 0.841179 1.617246, 0.639415 0.845319 1.692779, 0.627217 0.843997 1.694787, 0.499228 0.828747 1.693515, 
            1.592914 0.941112 1.463167, 1.575865 0.938852 1.459282, 1.532532 0.931917 1.430040, 1.500124 0.930753 1.473584, 
            1.496522 0.930237 1.472124, 1.495070 0.930444 1.478298, 1.463476 0.923981 1.434091, 1.432899 0.919254 1.416157, 
            1.402067 0.917227 1.442639, 1.383616 0.916585 1.467758, 1.381532 0.917276 1.483018, 1.378922 0.917094 1.485080, 
            1.360102 0.914934 1.486232, 1.313512 0.905509 1.422771, 1.286305 0.901917 1.416802, 1.239934 0.896745 1.422096, 
            1.199856 0.894391 1.461060, 1.135378 0.885906 1.447378, 1.095606 0.882262 1.464773, 1.078947 0.880133 1.462271, 
            1.011069 0.873987 1.493164, 0.973591 0.871115 1.518703, 0.944320 0.868917 1.539393, 0.896305 0.861799 1.516191, 
            0.885049 0.860794 1.521541, 0.871251 0.859629 1.529195, 0.821817 0.854123 1.534942, 0.798878 0.851272 1.532798, 
            0.803354 0.853476 1.560022, 0.794024 0.851727 1.549552, 0.790982 0.854185 1.595397, 0.780991 0.854303 1.616572, 
            0.772390 0.852102 1.597361, 0.758491 0.850207 1.593328, 0.731877 0.848208 1.612126, 0.697281 0.847003 1.659226, 
            0.679351 0.843053 1.629550, 0.649646 0.838620 1.614713, 0.648568 0.842437 1.678863, 0.648987 0.843274 1.691679, 
            0.644714 0.842532 1.687838, 0.619882 0.840436 1.701632, 0.608713 0.838067 1.684631, 0.514493 0.828620 1.712627, 
            0.508783 0.827393 1.703685, 0.506142 0.828593 1.728293, 1.599903 0.938894 1.464226, 1.579097 0.935368 1.446999, 
            1.558840 0.932724 1.443047, 1.545957 0.929777 1.419963, 1.515003 0.927710 1.446009, 1.515753 0.929356 1.471332, 
            1.512804 0.929059 1.472190, 1.505318 0.927234 1.456937, 1.505440 0.927971 1.468700, 1.496593 0.927081 1.471276, 
            1.486472 0.926458 1.480658, 1.483167 0.926042 1.480254, 1.471300 0.923437 1.460775, 1.450635 0.918566 1.421387, 
            1.426868 0.915436 1.416305, 1.400458 0.912809 1.424494, 1.376018 0.913633 1.485001, 1.370470 0.913157 1.487958, 
            1.352709 0.910657 1.481543, 1.312522 0.902692 1.429485, 1.282213 0.898055 1.412505, 1.271074 0.897090 1.418272, 
            1.253566 0.894675 1.412751, 1.235282 0.893392 1.427136, 1.214053 0.892511 1.453724, 1.208924 0.892176 1.458173, 
            1.198716 0.891524 1.467246, 1.191886 0.890616 1.465651, 1.153189 0.885244 1.452874, 1.146585 0.884412 1.452084, 
            1.140901 0.883891 1.454561, 1.131625 0.882159 1.444285, 1.117756 0.880274 1.440358, 1.107715 0.878981 1.438692, 
            1.101750 0.879759 1.462832, 1.083327 0.877733 1.465394, 1.032796 0.873250 1.489903, 1.030129 0.873048 1.491765, 
            1.014489 0.871263 1.492878, 0.977293 0.867789 1.508088, 0.968444 0.867595 1.521988, 0.859567 0.854604 1.520600, 
            0.834405 0.851701 1.521893, 0.830507 0.851084 1.519381, 0.824022 0.852383 1.553003, 0.811165 0.850838 1.552669, 
            0.807434 0.850975 1.562080, 0.789197 0.852494 1.621949, 0.709862 0.843882 1.634821, 0.703964 0.843288 1.636539, 
            0.706548 0.844856 1.657044, 0.650544 0.835046 1.605472, 0.638749 0.834556 1.620241, 0.600977 0.834372 1.690054, 
            0.584316 0.832242 1.687543, 0.528985 0.826143 1.695008, 0.529626 0.827055 1.708616, 0.483896 0.823494 1.738844, 
            0.451986 0.819014 1.727505, 1.562332 0.929327 1.431690, 1.555097 0.928283 1.428659, 1.536630 0.925546 1.419736, 
            1.522938 0.925113 1.439095, 1.504871 0.923904 1.454253, 1.501922 0.923607 1.455111, 1.489428 0.923578 1.478724, 
            1.483281 0.922204 1.468228, 1.474849 0.920757 1.460948, 1.456895 0.916798 1.431187, 1.425183 0.911689 1.409223, 
            1.424121 0.912027 1.416780, 1.387497 0.910837 1.468012, 1.357505 0.908397 1.486145, 1.342825 0.906238 1.479337, 
            1.244859 0.891349 1.426055, 1.222306 0.890021 1.447942, 1.210730 0.888908 1.452155, 1.202871 0.888351 1.458238, 
            1.183190 0.885901 1.456335, 1.172113 0.884956 1.462323, 1.135683 0.880347 1.457594, 1.121216 0.877564 1.440216, 
            1.090037 0.875420 1.465462, 1.063006 0.871887 1.460116, 1.027835 0.869096 1.482520, 1.022044 0.868538 1.484617, 
            1.020656 0.868768 1.491019, 1.005896 0.867279 1.495257, 1.002015 0.866668 1.492804, 0.990587 0.865605 1.497545, 
            0.900847 0.856274 1.518792, 0.891623 0.855256 1.520028, 0.884761 0.854338 1.518319, 0.872891 0.853126 1.521493, 
            0.826109 0.847816 1.525325, 0.821539 0.847670 1.531755, 0.816651 0.848810 1.559720, 0.810745 0.848214 1.561409, 
            0.821213 0.853830 1.632565, 0.812551 0.853002 1.635798, 0.803668 0.852100 1.638245, 0.784544 0.849141 1.626988, 
            0.779228 0.848047 1.619443, 0.714053 0.840721 1.625946, 0.701377 0.839934 1.637585, 0.698064 0.840908 1.659808, 
            0.688141 0.838262 1.635906, 0.658317 0.833092 1.609315, 0.645010 0.832092 1.618712, 0.655609 0.837753 1.690337, 
            0.645661 0.837188 1.700330, 0.635392 0.835819 1.697857, 0.626864 0.835036 1.701568, 0.617422 0.833945 1.702030, 
            0.588769 0.830563 1.702257, 0.542782 0.824825 1.697584, 0.518364 0.822869 1.712845, 0.498246 0.821665 1.732050, 
            0.492078 0.820980 1.732807, 0.472405 0.819230 1.742262, 1.579174 0.929035 1.445074, 1.572701 0.928248 1.444751, 
            1.549631 0.923959 1.419481, 1.522195 0.920987 1.424029, 1.518677 0.921892 1.445526, 1.511397 0.921529 1.453667, 
            1.504499 0.921992 1.474492, 1.470411 0.918172 1.478080, 1.436275 0.910156 1.413519, 1.422342 0.908249 1.409366, 
            1.406906 0.907229 1.422534, 1.397235 0.906061 1.422183, 1.398506 0.907186 1.438025, 1.377232 0.906986 1.475782, 
            1.368093 0.906694 1.488650, 1.332989 0.901138 1.465972, 1.275010 0.891360 1.418719, 1.265901 0.890381 1.420365, 
            1.231073 0.887705 1.443983, 1.197862 0.884877 1.462013, 1.192611 0.884502 1.466028, 1.156863 0.879426 1.452392, 
            1.144489 0.877347 1.442445, 1.144898 0.878182 1.455227, 1.119525 0.874511 1.444442, 1.078203 0.870344 1.456332, 
            1.069261 0.869422 1.458571, 1.060268 0.867785 1.449297, 1.033276 0.866356 1.478081, 1.012157 0.864815 1.493728, 
            0.966449 0.861957 1.535364, 0.865115 0.848720 1.515444, 0.851232 0.847527 1.522796, 0.824815 0.846291 1.553621, 
            0.818917 0.845697 1.555338, 0.819103 0.847154 1.578659, 0.822378 0.849650 1.612944, 0.794989 0.847390 1.628990, 
            0.768477 0.842639 1.602832, 0.719054 0.837833 1.619945, 0.712192 0.837611 1.629567, 0.707638 0.837470 1.636056, 
            0.704324 0.838444 1.658278, 0.655399 0.829626 1.609184, 0.653025 0.833006 1.668733, 0.632695 0.833124 1.709841, 
            0.615467 0.830804 1.705317, 0.578440 0.826690 1.709799, 0.527870 0.819408 1.688852, 0.513296 0.819375 1.716411, 
            0.504506 0.819201 1.730521, 0.486438 0.817294 1.734343, 1.574140 0.924856 1.437431, 1.540246 0.919708 1.419049, 
            1.507954 0.917887 1.451672, 1.500632 0.917510 1.459664, 1.490490 0.916880 1.468970, 1.475786 0.914713 1.462076, 
            1.476671 0.915708 1.476550, 1.450822 0.909787 1.430085, 1.395700 0.902364 1.415634, 1.400000 0.904510 1.442233, 
            1.373015 0.903779 1.482371, 1.366529 0.902987 1.481999, 1.364194 0.902898 1.485038, 1.340601 0.899826 1.480572, 
            1.308553 0.893210 1.434754, 1.240672 0.884973 1.431648, 1.232081 0.884169 1.435133, 1.198321 0.881156 1.451215, 
            1.194188 0.880460 1.447869, 1.188835 0.882140 1.485510, 1.163953 0.877938 1.465139, 1.137860 0.874721 1.463127, 
            1.134911 0.874425 1.463985, 1.095495 0.869506 1.459983, 1.092852 0.869313 1.461930, 1.086612 0.868604 1.462433, 
            1.069021 0.866161 1.456618, 1.063579 0.865025 1.448626, 1.056470 0.864720 1.457370, 1.049371 0.864419 1.466155, 
            1.013257 0.861309 1.485205, 1.011647 0.861463 1.490819, 1.005284 0.860713 1.490886, 0.997636 0.860227 1.497718, 
            0.991738 0.859633 1.499435, 0.978453 0.858641 1.508910, 0.961164 0.858390 1.538158, 0.936616 0.855694 1.541634, 
            0.854544 0.844766 1.522125, 0.847106 0.843654 1.518376, 0.830877 0.841670 1.517399, 0.825816 0.841359 1.522088, 
            0.825689 0.846889 1.612273, 0.822740 0.846593 1.613132, 0.811346 0.846934 1.640651, 0.801744 0.845790 1.640547, 
            0.780322 0.842753 1.632462, 0.726318 0.835707 1.621980, 0.706247 0.833822 1.630019, 0.697860 0.832390 1.622899, 
            0.692541 0.832688 1.637999, 0.655602 0.827211 1.620135, 0.653131 0.831256 1.690670, 0.641487 0.830817 1.705972, 
            0.625626 0.829654 1.717633, 0.593801 0.825202 1.706596, 0.519135 0.816769 1.713384, 0.490133 0.814663 1.735034, 
            0.481841 0.813959 1.739579, 0.463473 0.811952 1.742338, 1.609413 0.925199 1.425622, 1.586623 0.923792 1.446666, 
            1.568605 0.921205 1.439336, 1.562318 0.919784 1.428342, 1.556184 0.919111 1.429223, 1.528727 0.914738 1.411037, 
            1.520832 0.915562 1.439653, 1.496346 0.913583 1.454675, 1.397872 0.899917 1.422246, 1.358044 0.899040 1.484763, 
            1.231162 0.882073 1.453430, 1.206217 0.879243 1.455495, 1.196537 0.878769 1.466441, 1.177199 0.876434 1.465756, 
            1.161961 0.874784 1.468297, 1.137124 0.871294 1.459415, 1.110343 0.866452 1.432298, 1.048070 0.860801 1.460437, 
            0.975617 0.855900 1.520403, 0.932680 0.851885 1.537886, 0.898653 0.845996 1.507701, 0.892587 0.845346 1.508824, 
            0.821247 0.837337 1.516095, 0.816399 0.839884 1.566858, 0.810989 0.839454 1.570306, 0.791456 0.841234 1.636906, 
            0.766693 0.836376 1.605629, 0.757164 0.835255 1.605779, 0.655398 0.826053 1.652303, 0.655602 0.827516 1.675687, 
            0.634442 0.827354 1.713848, 0.615474 0.825841 1.725806, 0.592289 0.822210 1.711459, 0.563557 0.818801 1.711405, 
            0.530627 0.813281 1.685117, 0.529924 0.813741 1.693950, 0.523915 0.813807 1.706600, 0.501543 0.812540 1.729131, 
            1.545495 0.914421 1.424157, 1.538897 0.912895 1.412060, 1.533204 0.912370 1.414505, 1.520944 0.911027 1.416292, 
            1.515520 0.910593 1.419692, 1.503459 0.911407 1.456172, 1.499657 0.910823 1.454004, 1.450568 0.903342 1.426986, 
            1.402229 0.896812 1.413961, 1.395210 0.897930 1.445684, 1.369922 0.897075 1.480521, 1.337772 0.893908 1.490990, 
            1.307574 0.887915 1.451741, 1.292266 0.885545 1.442706, 1.275137 0.883258 1.438534, 1.259930 0.880921 1.429853, 
            1.240207 0.879851 1.450460, 1.218795 0.877514 1.453740, 1.212763 0.876875 1.454979, 1.207942 0.876644 1.460519, 
            1.201497 0.875867 1.460294, 1.165441 0.872080 1.468224, 1.160427 0.871088 1.461752, 1.157287 0.870727 1.461931, 
            1.148407 0.869825 1.464389, 1.138301 0.868511 1.462495, 1.127821 0.865677 1.436613, 1.098881 0.863592 1.458481, 
            1.076050 0.860777 1.456722, 1.067159 0.859872 1.459139, 1.030511 0.856583 1.476296, 1.028603 0.856637 1.480850, 
            1.024628 0.855994 1.478067, 0.999237 0.853711 1.489877, 0.969103 0.852616 1.530161, 0.938167 0.849858 1.544942, 
            0.848843 0.837184 1.511016, 0.813941 0.835876 1.557031, 0.736705 0.830757 1.622674, 0.717222 0.828374 1.621474, 
            0.694144 0.825476 1.618836, 0.661754 0.822925 1.639782, 0.651203 0.822854 1.658968, 0.658572 0.826033 1.696461, 
            0.648681 0.825488 1.706658, 0.648192 0.826717 1.727584, 0.621239 0.823210 1.722518, 0.567008 0.816088 1.711228, 
            0.561874 0.815055 1.704331, 0.522526 0.808069 1.666582, 0.521355 0.810462 1.707743, 0.511961 0.808690 1.697046, 
            1.548806 0.911660 1.423486, 1.542208 0.910134 1.411389, 1.532805 0.909057 1.411991, 1.526503 0.908327 1.412271, 
            1.516348 0.909086 1.444190, 1.510450 0.908492 1.445907, 1.497988 0.907777 1.458305, 1.477851 0.905870 1.466112, 
            1.406328 0.893620 1.404758, 1.395780 0.893550 1.423952, 1.397180 0.894718 1.440252, 1.390951 0.894013 1.440794, 
            1.388731 0.894658 1.455570, 1.380631 0.894020 1.460798, 1.376948 0.894869 1.481707, 1.365207 0.893701 1.485340, 
            1.357024 0.893034 1.490272, 1.353046 0.892390 1.487476, 1.330548 0.890385 1.498227, 1.269602 0.879607 1.440439, 
            1.232542 0.876179 1.456132, 1.196353 0.872348 1.463590, 1.190425 0.872441 1.476529, 1.156736 0.868755 1.481535, 
            1.150838 0.868162 1.483252, 1.118111 0.860620 1.423696, 1.108771 0.859564 1.424519, 1.105797 0.859955 1.436620, 
            1.094475 0.859624 1.453066, 1.090657 0.859731 1.462167, 1.051620 0.854941 1.459515, 1.042689 0.854719 1.473118, 
            0.992432 0.850329 1.498602, 0.983965 0.849566 1.502526, 0.971915 0.848991 1.516391, 0.949989 0.847874 1.540500, 
            0.909585 0.841927 1.521665, 0.860111 0.835710 1.515938, 0.815127 0.831703 1.537484, 0.808822 0.832366 1.560417, 
            0.820716 0.838463 1.636638, 0.800733 0.836607 1.644990, 0.724581 0.826280 1.623846, 0.693012 0.821915 1.613717, 
            0.664288 0.817812 1.602361, 0.653174 0.819642 1.653538, 0.661883 0.823272 1.695790, 0.656044 0.822699 1.697716, 
            0.654453 0.824253 1.726055, 0.645995 0.823494 1.730013, 0.643422 0.824020 1.743534, 0.619235 0.820052 1.725632, 
            0.609376 0.818821 1.724612, 0.545067 0.809000 1.688871, 0.515668 0.804670 1.675121, 0.517936 0.806130 1.694504, 
            0.499920 0.806331 1.732501, 0.495049 0.806084 1.737864, 0.473466 0.803689 1.740532, 0.451632 0.801211 1.742315, 
            1.596660 0.914848 1.433689, 1.571844 0.912061 1.436212, 1.562403 0.910274 1.425349, 1.518720 0.904615 1.417526, 
            1.493972 0.903942 1.454279, 1.476072 0.902092 1.458699, 1.389962 0.890500 1.436184, 1.382539 0.892180 1.477803, 
            1.367135 0.891170 1.491085, 1.349036 0.889950 1.506126, 1.339200 0.888030 1.493862, 1.299279 0.880155 1.442748, 
            1.287196 0.878871 1.445165, 1.276402 0.877325 1.440828, 1.266449 0.876758 1.450803, 1.219134 0.871269 1.452744, 
            1.216185 0.870972 1.453603, 1.214013 0.870938 1.457222, 1.204774 0.869915 1.458404, 1.196259 0.869833 1.473487, 
            1.180028 0.867152 1.461174, 1.172313 0.866643 1.467768, 1.159249 0.865029 1.466701, 1.111835 0.857416 1.434300, 
            1.068153 0.854544 1.471799, 1.046714 0.851502 1.463654, 1.041816 0.851245 1.468920, 1.038127 0.850699 1.467152, 
            0.980022 0.846452 1.510087, 0.947813 0.844658 1.543006, 0.933266 0.843241 1.548003, 0.899493 0.836740 1.507389, 
            0.893595 0.836147 1.509106, 0.879845 0.834302 1.505602, 0.821819 0.827991 1.514830, 0.824753 0.829676 1.536577, 
            0.817173 0.829909 1.554982, 0.810213 0.831048 1.586915, 0.813784 0.835038 1.644914, 0.769769 0.827874 1.613255, 
            0.754791 0.825614 1.605388, 0.734334 0.824296 1.623387, 0.728237 0.823636 1.624397, 0.722102 0.822266 1.613946, 
            0.659736 0.815886 1.630419, 0.661560 0.820681 1.704872, 0.659826 0.820793 1.710045, 0.516464 0.801062 1.665519, 
            0.512312 0.802449 1.696092, 0.485211 0.802377 1.747148, 0.469002 0.800400 1.746246, 1.601445 0.911887 1.426921, 
            1.589812 0.910755 1.430935, 1.560321 0.906394 1.416857, 1.538378 0.903181 1.406920, 1.519286 0.900930 1.407108, 
            1.513388 0.900336 1.408826, 1.511971 0.902646 1.449111, 1.505419 0.901832 1.448506, 1.503319 0.902518 1.463709, 
            1.485312 0.897845 1.422431, 1.484385 0.899623 1.453129, 1.466553 0.895009 1.412470, 1.460158 0.894945 1.423751, 
            1.435437 0.890797 1.403950, 1.421176 0.888779 1.398634, 1.412815 0.888053 1.402934, 1.401920 0.887169 1.409565, 
            1.394450 0.887439 1.428359, 1.389533 0.887176 1.433560, 1.391437 0.888514 1.451651, 1.383113 0.888497 1.467413, 
            1.381828 0.888761 1.474181, 1.380621 0.889051 1.481225, 1.296692 0.876801 1.443795, 1.282144 0.875383 1.448788, 
            1.256189 0.872213 1.447262, 1.242878 0.871212 1.456647, 1.217253 0.868153 1.456297, 1.195812 0.866503 1.470803, 
            1.189611 0.865808 1.471443, 1.162025 0.862785 1.475457, 1.149983 0.862211 1.489349, 1.127938 0.856875 1.445060, 
            1.116196 0.854313 1.426028, 1.104586 0.853885 1.441451, 1.074446 0.852092 1.470388, 1.016029 0.845649 1.478226, 
            1.000865 0.844721 1.492360, 0.987177 0.842896 1.489075, 0.979125 0.842970 1.505804, 0.904954 0.834704 1.514350, 
            0.865440 0.829753 1.510004, 0.833613 0.825998 1.510288, 0.823175 0.825268 1.518546, 0.810426 0.829334 1.609231, 
            0.815902 0.831875 1.640004, 0.807688 0.831198 1.644826, 0.786058 0.828092 1.636005, 0.770226 0.824151 1.602449, 
            0.768984 0.824429 1.609365, 0.684874 0.814905 1.616611, 0.664612 0.814349 1.646634, 0.662667 0.817177 1.696375, 
            0.652382 0.818590 1.739164, 0.647364 0.818292 1.744004, 0.641197 0.817608 1.744769, 0.628210 0.815323 1.732641, 
            0.616459 0.813455 1.724908, 0.585602 0.809330 1.717308, 0.571426 0.807341 1.712291, 0.565995 0.806905 1.715667, 
            0.516283 0.798518 1.675105, 0.494003 0.799372 1.731952, 0.471253 0.797979 1.753139, 0.461440 0.796066 1.740954, 
            1.592142 0.907664 1.426781, 1.565677 0.904322 1.423445, 1.554007 0.902480 1.415998, 1.503219 0.895821 1.405607, 
            1.505336 0.897928 1.435783, 1.479777 0.894194 1.424337, 1.455315 0.889437 1.394127, 1.393896 0.885466 1.447954, 
            1.383019 0.885982 1.477310, 1.377366 0.885471 1.479896, 1.376591 0.885907 1.488475, 1.365068 0.884812 1.492879, 
            1.355729 0.884453 1.505037, 1.302079 0.874739 1.450494, 1.275208 0.871260 1.445718, 1.274623 0.871760 1.454970, 
            1.251707 0.868917 1.452909, 1.208840 0.864229 1.459315, 1.209088 0.865010 1.471525, 1.167108 0.859924 1.469750, 
            1.161211 0.859331 1.471468, 1.147397 0.858857 1.490396, 1.123353 0.852848 1.439012, 1.112040 0.851127 1.432832, 
            1.079168 0.849110 1.463397, 1.042227 0.845025 1.468183, 1.026638 0.843257 1.469478, 0.997356 0.841056 1.490132, 
            0.984998 0.840376 1.502898, 0.964582 0.839769 1.532373, 0.953475 0.838813 1.538252, 0.949132 0.838047 1.534163, 
            0.940184 0.837819 1.547709, 0.850428 0.825000 1.512249, 0.817370 0.823617 1.553481, 0.809910 0.823193 1.560981, 
            0.813398 0.825065 1.584695, 0.802442 0.824858 1.602441, 0.808357 0.827547 1.634776, 0.720680 0.816124 1.618027, 
            0.706748 0.814218 1.613875, 0.693910 0.812680 1.613611, 0.678455 0.810957 1.615382, 0.670955 0.811913 1.645399, 
            0.664138 0.815190 1.711829, 0.537761 0.797697 1.670964, 0.503397 0.795874 1.707560, 0.498701 0.796382 1.724874, 
            0.493044 0.795870 1.727447, 0.494315 0.796995 1.743291, 0.442308 0.791318 1.751229, 1.599220 0.905476 1.428156, 
            1.590317 0.904566 1.430529, 1.566558 0.900742 1.414146, 1.559467 0.899747 1.411628, 1.493016 0.892688 1.424927, 
            1.467278 0.888894 1.412846, 1.451927 0.885813 1.392326, 1.448339 0.885997 1.402246, 1.417075 0.881735 1.393202, 
            1.411177 0.881142 1.394919, 1.408542 0.881648 1.408224, 1.390573 0.883258 1.469046, 1.382595 0.882660 1.474708, 
            1.380432 0.882628 1.478357, 1.376722 0.882075 1.476510, 1.368744 0.882174 1.493501, 1.367824 0.882561 1.501566, 
            1.361449 0.881807 1.501589, 1.287075 0.869989 1.452768, 1.265886 0.867727 1.456837, 1.261242 0.866859 1.451677, 
            1.245339 0.864985 1.451859, 1.205303 0.861252 1.468315, 1.163949 0.856377 1.468764, 1.162750 0.856670 1.475833, 
            1.154188 0.856572 1.490752, 1.147759 0.855800 1.490584, 1.128631 0.850053 1.433994, 1.119870 0.848495 1.425545, 
            1.113719 0.847816 1.426365, 1.107971 0.846576 1.417285, 1.032905 0.840795 1.467973, 1.011835 0.839270 1.483794, 
            0.987636 0.836692 1.488507, 0.956146 0.835837 1.535308, 0.951932 0.835114 1.531677, 0.949183 0.834885 1.533245, 
            0.948991 0.835517 1.543891, 0.914990 0.830333 1.525131, 0.902323 0.827459 1.502813, 0.883441 0.825278 1.503745, 
            0.871916 0.824182 1.508140, 0.829798 0.819747 1.517205, 0.819463 0.819052 1.525828, 0.820515 0.820103 1.540891, 
            0.814617 0.819510 1.542608, 0.808903 0.820371 1.567637, 0.811110 0.822509 1.598135, 0.803070 0.822587 1.614904, 
            0.789483 0.822189 1.634637, 0.768002 0.817740 1.603684, 0.682743 0.808525 1.618177, 0.674671 0.807896 1.623504, 
            0.661091 0.808894 1.665923, 0.667245 0.812361 1.710435, 0.655672 0.811945 1.725988, 0.655665 0.812640 1.737292, 
            0.618999 0.807951 1.731728, 0.611197 0.806717 1.726685, 0.579749 0.802392 1.716985, 0.500955 0.793266 1.720451, 
            0.494840 0.793295 1.732724, 0.478247 0.792582 1.753115, 0.460640 0.790134 1.747246, 0.454098 0.789324 1.746675, 
            1.602738 0.902784 1.428217, 1.610053 0.905945 1.465520, 1.598931 0.903592 1.448689, 1.539445 0.894002 1.407411, 
            1.502522 0.891317 1.434922, 1.495839 0.889763 1.422525, 1.489942 0.889169 1.424242, 1.486993 0.888873 1.425101, 
            1.469584 0.885098 1.397275, 1.424180 0.879556 1.394672, 1.394923 0.878060 1.426746, 1.371528 0.879933 1.502289, 
            1.342334 0.875671 1.489264, 1.322596 0.872505 1.475830, 1.283733 0.866380 1.451131, 1.260331 0.864070 1.458675, 
            1.233685 0.860667 1.454699, 1.209712 0.858861 1.471543, 1.195364 0.857510 1.477243, 1.172430 0.853965 1.463790, 
            1.154088 0.853359 1.489298, 1.111283 0.843816 1.416614, 1.099191 0.843922 1.441657, 1.063809 0.841757 1.474641, 
            1.048306 0.840714 1.487572, 1.030928 0.837646 1.471183, 0.991335 0.834062 1.489213, 0.979962 0.833714 1.505479, 
            0.970791 0.832715 1.506905, 0.846601 0.818048 1.507792, 0.837523 0.817080 1.509545, 0.834951 0.816910 1.511745, 
            0.805938 0.816890 1.567340, 0.805575 0.818858 1.600040, 0.802307 0.820544 1.633755, 0.794040 0.819152 1.627061, 
            0.755907 0.813272 1.604954, 0.716776 0.809147 1.613297, 0.701276 0.807409 1.614907, 0.673282 0.804248 1.617475, 
            0.664603 0.808291 1.699953, 0.664863 0.809075 1.712205, 0.618523 0.804611 1.728938, 0.578202 0.798692 1.710396, 
            0.559938 0.796022 1.702191, 0.541718 0.791278 1.660156, 0.522553 0.789002 1.660084, 0.506205 0.791158 1.726661, 
            0.498977 0.790116 1.723657, 0.486558 0.790809 1.758867, 0.436190 0.784292 1.749967, 1.617304 0.903815 1.467509, 
            1.584543 0.897656 1.430492, 1.563141 0.893929 1.411145, 1.480180 0.883398 1.399812, 1.455702 0.880029 1.392205, 
            1.443490 0.878702 1.394160, 1.415078 0.875400 1.395243, 1.393973 0.875257 1.433602, 1.389175 0.877124 1.473212, 
            1.331806 0.870338 1.473442, 1.255377 0.859918 1.451315, 1.246295 0.858949 1.453056, 1.238724 0.857791 1.448832, 
            1.188873 0.853538 1.475755, 1.160220 0.850852 1.487315, 1.158238 0.850881 1.491604, 1.152340 0.850287 1.493321, 
            1.131947 0.844114 1.432242, 1.124960 0.843154 1.430092, 1.096430 0.841206 1.453416, 1.079638 0.840426 1.473096, 
            1.070295 0.839369 1.473911, 1.062007 0.838667 1.478471, 0.990649 0.831348 1.497010, 0.985715 0.831079 1.502149, 
            0.969653 0.829848 1.513093, 0.954501 0.828924 1.527271, 0.951629 0.828653 1.528403, 0.947101 0.828521 1.534983, 
            0.940227 0.827599 1.533236, 0.939818 0.828158 1.543112, 0.909779 0.822218 1.504429, 0.815885 0.814275 1.556242, 
            0.806156 0.816570 1.612333, 0.803206 0.816970 1.624518, 0.798829 0.816889 1.631637, 0.788505 0.815501 1.628966, 
            0.776399 0.812816 1.608641, 0.745079 0.809232 1.610726, 0.681001 0.802276 1.621123, 0.671055 0.803802 1.665115, 
            0.664281 0.803610 1.675051, 0.655197 0.805427 1.722104, 0.634799 0.803432 1.728983, 0.607291 0.799738 1.721945, 
            0.583462 0.796588 1.716642, 0.545139 0.789251 1.671204, 0.510054 0.785792 1.682584, 0.501464 0.787775 1.731390, 
            1.610777 0.899830 1.465896, 1.601745 0.899574 1.479142, 1.578306 0.893071 1.418574, 1.499174 0.882437 1.398180, 
            1.459319 0.877371 1.392620, 1.410008 0.872603 1.410131, 1.396937 0.872380 1.431698, 1.380758 0.873199 1.476216, 
            1.378989 0.873300 1.481263, 1.373972 0.873700 1.497439, 1.371600 0.873598 1.500348, 1.362235 0.872533 1.501083, 
            1.356279 0.871920 1.502593, 1.327216 0.867006 1.478707, 1.276924 0.859817 1.458746, 1.274388 0.859660 1.461072, 
            1.267501 0.858733 1.459275, 1.246139 0.855716 1.451401, 1.215421 0.852335 1.455626, 1.196088 0.851396 1.477619, 
            1.184083 0.849441 1.468979, 1.175363 0.848594 1.472007, 1.151205 0.846726 1.488193, 1.096856 0.836777 1.431169, 
            1.085891 0.837263 1.460211, 1.070230 0.836167 1.472583, 1.064534 0.835642 1.475017, 1.055998 0.835553 1.490026, 
            1.049923 0.834900 1.491114, 1.003052 0.828863 1.483302, 0.985363 0.827781 1.499801, 0.952695 0.825833 1.531087, 
            0.880709 0.815516 1.502076, 0.834517 0.810405 1.508005, 0.823666 0.809536 1.514794, 0.826278 0.811113 1.535398, 
            0.817601 0.810280 1.538579, 0.798904 0.810948 1.585486, 0.795382 0.811852 1.606968, 0.788780 0.811021 1.606185, 
            0.779379 0.809944 1.606793, 0.772545 0.809035 1.605189, 0.728336 0.804592 1.618155, 0.703381 0.801759 1.620185, 
            0.686190 0.799451 1.615793, 0.674517 0.799002 1.630990, 0.661290 0.802210 1.708652, 0.647728 0.801821 1.728472, 
            0.597152 0.795233 1.718836, 0.578918 0.792574 1.710738, 0.572768 0.791896 1.711562, 0.564524 0.790512 1.704947, 
            0.538843 0.784647 1.659082, 0.532946 0.784054 1.660799, 0.506310 0.782048 1.679521, 0.502235 0.784855 1.733026, 
            0.474776 0.783268 1.760152, 0.455024 0.780097 1.746666, 0.449461 0.779617 1.749572, 0.440272 0.778611 1.750934, 
            1.611632 0.897636 1.479162, 1.450067 0.873165 1.392658, 1.441343 0.872316 1.395668, 1.420513 0.870176 1.401013, 
            1.403633 0.870063 1.431715, 1.389246 0.868699 1.437278, 1.392235 0.871100 1.470551, 1.363538 0.869792 1.504610, 
            1.354365 0.868792 1.506027, 1.345112 0.867765 1.507162, 1.334654 0.864939 1.481358, 1.272993 0.856707 1.466347, 
            1.260365 0.854543 1.455499, 1.247996 0.853162 1.456896, 1.207851 0.849392 1.472966, 1.189992 0.846859 1.466203, 
            1.152319 0.841135 1.445731, 1.161758 0.845011 1.490578, 1.156020 0.844472 1.492862, 1.127517 0.836959 1.425642, 
            1.111235 0.834958 1.424479, 1.095549 0.833854 1.436759, 1.077302 0.833977 1.473935, 1.045232 0.830837 1.484687, 
            1.024356 0.827287 1.467209, 1.010264 0.826023 1.473822, 0.948216 0.821145 1.514087, 0.947991 0.821766 1.524618, 
            0.909935 0.815912 1.502785, 0.844224 0.808406 1.507384, 0.823691 0.807759 1.536445, 0.802101 0.809542 1.607068, 
            0.751541 0.803657 1.608815, 0.715278 0.799801 1.616011, 0.694544 0.797693 1.621698, 0.682333 0.795669 1.612326, 
            0.671981 0.794968 1.620887, 0.665006 0.797495 1.675427, 0.629626 0.796723 1.731077, 0.625508 0.796033 1.727785, 
            0.608602 0.793821 1.724403, 0.598746 0.792591 1.723395, 0.576585 0.789305 1.712685, 0.567663 0.787693 1.703668, 
            0.512571 0.779584 1.677991, 0.505312 0.779229 1.686206, 0.508087 0.782253 1.730048, 0.502189 0.781660 1.731766, 
            0.495821 0.782301 1.754473, 0.484429 0.781250 1.759340, 0.458822 0.777501 1.747725, 0.430754 0.773619 1.738699, 
            1.600989 0.893657 1.485588, 1.596113 0.892711 1.479604, 1.573375 0.887142 1.432859, 1.468336 0.871960 1.388450, 
            1.429946 0.868084 1.399421, 1.395321 0.866173 1.435090, 1.393315 0.866194 1.439297, 1.384174 0.867295 1.474820, 
            1.377723 0.867908 1.497231, 1.368820 0.866999 1.499608, 1.326345 0.860354 1.473415, 1.323396 0.860057 1.474274, 
            1.257132 0.850971 1.454249, 1.253488 0.850440 1.452641, 1.211830 0.846160 1.463339, 1.168308 0.840555 1.456089, 
            1.162411 0.839962 1.457806, 1.155630 0.838374 1.445061, 1.124345 0.833408 1.424611, 1.086740 0.830493 1.449700, 
            1.082838 0.831269 1.469834, 1.047072 0.828277 1.490121, 1.031575 0.825843 1.480416, 1.027995 0.825334 1.479032, 
            0.990263 0.821680 1.492341, 0.976864 0.820649 1.501415, 0.960452 0.819300 1.511117, 0.956266 0.819283 1.518910, 
            0.910043 0.812769 1.502069, 0.855856 0.806358 1.502269, 0.830459 0.804072 1.514058, 0.814688 0.804333 1.548698, 
            0.803133 0.803227 1.552986, 0.800922 0.803876 1.567795, 0.799058 0.805338 1.595165, 0.795607 0.805569 1.605571, 
            0.773825 0.803107 1.607536, 0.764423 0.802030 1.608141, 0.747163 0.799699 1.603500, 0.741985 0.799348 1.607774, 
            0.735457 0.798542 1.607255, 0.734636 0.798962 1.615668, 0.728738 0.798369 1.617385, 0.715092 0.796558 1.614251, 
            0.713003 0.796551 1.618163, 0.667269 0.791595 1.625719, 0.667502 0.795853 1.694522, 0.642131 0.794970 1.729062, 
            0.580262 0.786668 1.713314, 0.573493 0.785781 1.711938, 0.562636 0.783517 1.696047, 0.515396 0.777356 1.686924, 
            0.443865 0.772069 1.738834, 1.618200 0.892793 1.488956, 1.607249 0.891193 1.484059, 1.472651 0.869537 1.391342, 
            1.462712 0.868279 1.390040, 1.441234 0.866617 1.404415, 1.399121 0.863577 1.436156, 1.377981 0.863422 1.474390, 
            1.372804 0.864465 1.501326, 1.373975 0.865556 1.516811, 1.366949 0.864583 1.514526, 1.361052 0.863989 1.516243, 
            1.348786 0.861947 1.506679, 1.340326 0.860491 1.499299, 1.285568 0.852494 1.474813, 1.273761 0.850607 1.466878, 
            1.262823 0.849012 1.462030, 1.268062 0.852170 1.503291, 1.258903 0.849781 1.482100, 1.227437 0.844058 1.449679, 
            1.220689 0.843178 1.448378, 1.206189 0.841777 1.453539, 1.199661 0.841667 1.464348, 1.192398 0.840614 1.461219, 
            1.187626 0.840400 1.466933, 1.181469 0.839719 1.467730, 1.147146 0.834426 1.447825, 1.138204 0.832111 1.427402, 
            1.108291 0.829000 1.434485, 1.071766 0.827146 1.474741, 1.068185 0.826636 1.473352, 1.061857 0.826595 1.484873, 
            1.051088 0.825754 1.491954, 1.040914 0.824416 1.489817, 0.986844 0.818742 1.501761, 0.945992 0.814733 1.515321, 
            0.931524 0.812646 1.509269, 0.896624 0.807856 1.498643, 0.887958 0.807026 1.501862, 0.832207 0.800785 1.507836, 
            0.825364 0.801266 1.528855, 0.813372 0.800710 1.542923, 0.721458 0.794130 1.613097, 0.704699 0.792664 1.621567, 
            0.660519 0.793108 1.713947, 0.630252 0.790576 1.731103, 0.620080 0.789239 1.728973, 0.611591 0.787772 1.721490, 
            0.567147 0.781160 1.699635, 0.548434 0.777643 1.678510, 0.524485 0.773058 1.650119, 0.512127 0.771682 1.651559, 
            0.515758 0.774299 1.687112, 0.491658 0.775237 1.748824, 0.471499 0.773322 1.756550, 0.429549 0.767550 1.743552, 
            1.623695 0.890768 1.496039, 1.557604 0.877560 1.408651, 1.542684 0.875320 1.400992, 1.502843 0.870259 1.395481, 
            1.420051 0.861178 1.407406, 1.415592 0.861766 1.425562, 1.387405 0.859934 1.450104, 1.385734 0.860765 1.466830, 
            1.379065 0.862001 1.499797, 1.357478 0.860303 1.513786, 1.331658 0.856481 1.501411, 1.322399 0.854059 1.479866, 
            1.270503 0.848420 1.488201, 1.271374 0.849410 1.502621, 1.213492 0.839664 1.455712, 1.193977 0.837270 1.454395, 
            1.175245 0.835836 1.467190, 1.164782 0.834402 1.464030, 1.131623 0.828108 1.425595, 1.062740 0.823016 1.475580, 
            1.040026 0.820938 1.485566, 1.026622 0.818512 1.471961, 0.998089 0.815867 1.483943, 0.969936 0.814046 1.508606, 
            0.962690 0.812999 1.505535, 0.947455 0.811350 1.508088, 0.940083 0.810259 1.504569, 0.914284 0.807142 1.503600, 
            0.883494 0.803039 1.496240, 0.865807 0.801261 1.501418, 0.859316 0.800468 1.501029, 0.842207 0.798884 1.508254, 
            0.823648 0.797509 1.521663, 0.820698 0.797212 1.522522, 0.820842 0.797957 1.534361, 0.806465 0.797294 1.551290, 
            0.806439 0.798679 1.573857, 0.803221 0.798988 1.585089, 0.791370 0.797782 1.588327, 0.778091 0.797489 1.609156, 
            0.769337 0.796630 1.612062, 0.763188 0.795255 1.601555, 0.754341 0.794365 1.604131, 0.747092 0.793316 1.601051, 
            0.744939 0.793287 1.604735, 0.731394 0.791511 1.601958, 0.730070 0.791762 1.608589, 0.675341 0.785865 1.618194, 
            0.634314 0.788068 1.733099, 0.582967 0.780523 1.709390, 0.508738 0.771541 1.706403, 1.612909 0.886741 1.501958, 
            1.588770 0.883486 1.495555, 1.479274 0.864016 1.390001, 1.428416 0.858727 1.402020, 1.416469 0.858186 1.416250, 
            1.378341 0.857185 1.473470, 1.377821 0.857706 1.482951, 1.356090 0.857352 1.519086, 1.345055 0.855725 1.513895, 
            1.328509 0.852938 1.500463, 1.309810 0.849425 1.479386, 1.308921 0.849822 1.487558, 1.290578 0.847823 1.490403, 
            1.284081 0.847724 1.501324, 1.277157 0.846088 1.488066, 1.264393 0.845272 1.499393, 1.258797 0.844083 1.490853, 
            1.197465 0.834569 1.454355, 1.191568 0.833975 1.456072, 1.187754 0.834084 1.465189, 1.164504 0.831128 1.461943, 
            1.114461 0.823327 1.431538, 1.090156 0.821409 1.447204, 1.062386 0.820414 1.484553, 1.051159 0.819419 1.490008, 
            0.989966 0.812738 1.499319, 0.923627 0.805020 1.501689, 0.897313 0.801729 1.498890, 0.848096 0.796295 1.505409, 
            0.840086 0.795687 1.510956, 0.821909 0.794440 1.525720, 0.816974 0.794868 1.542186, 0.810852 0.794896 1.554438, 
            0.795673 0.794659 1.579847, 0.790377 0.795662 1.606363, 0.780179 0.794316 1.604142, 0.777223 0.794017 1.604975, 
            0.775687 0.794196 1.610849, 0.711586 0.787232 1.621166, 0.697959 0.785428 1.618096, 0.671911 0.782923 1.627574, 
            0.662881 0.786152 1.697477, 0.631728 0.784714 1.734146, 0.620976 0.783182 1.729958, 0.612408 0.781689 1.722193, 
            0.598880 0.779918 1.719478, 0.588181 0.778404 1.715477, 0.583769 0.777614 1.711142, 0.505819 0.768772 1.717602, 
            0.480951 0.768057 1.753924, 0.447165 0.763643 1.747258, 0.439726 0.762530 1.743503, 0.430274 0.761436 1.743928, 
            1.636973 0.889578 1.552316, 1.608300 0.882706 1.495822, 1.575034 0.876376 1.457012, 1.551892 0.871366 1.420158, 
            1.541868 0.869383 1.407227, 1.473738 0.860365 1.391906, 1.448094 0.859390 1.425476, 1.422478 0.856334 1.425158, 
            1.416571 0.855737 1.426841, 1.406102 0.854997 1.434987, 1.390211 0.853824 1.446542, 1.338194 0.851627 1.511093, 
            1.304867 0.845974 1.483393, 1.261620 0.841855 1.499780, 1.179175 0.830104 1.467617, 1.104406 0.819547 1.440054, 
            1.102919 0.819743 1.446105, 1.085662 0.818109 1.452808, 1.065800 0.816991 1.472918, 1.038208 0.814663 1.488242, 
            1.031818 0.813904 1.488214, 1.024871 0.812260 1.474874, 1.018879 0.811635 1.476259, 1.011505 0.811241 1.484065, 
            0.991415 0.810046 1.503367, 0.956614 0.805986 1.504423, 0.901985 0.799426 1.503052, 0.874307 0.795676 1.495410, 
            0.814773 0.790947 1.533272, 0.811849 0.791355 1.545549, 0.809091 0.791820 1.558415, 0.786881 0.791304 1.592849, 
            0.784924 0.792039 1.608561, 0.763861 0.789123 1.601749, 0.731878 0.785315 1.601480, 0.688891 0.781284 1.618790, 
            0.653047 0.783839 1.729438, 0.647505 0.783366 1.732420, 0.641043 0.782582 1.732134, 0.621022 0.780714 1.740350, 
            0.593606 0.775659 1.710982, 0.591574 0.775671 1.715095, 0.586570 0.774681 1.708655, 0.557801 0.770563 1.697142, 
            0.543715 0.766515 1.658456, 0.534276 0.765425 1.658930, 0.524622 0.763566 1.647310, 0.513929 0.765537 1.699979, 
            0.508511 0.765802 1.714729, 0.489667 0.765724 1.749785, 0.457978 0.762016 1.750562, 1.630541 0.884929 1.539708, 
            1.620771 0.883728 1.539006, 1.589939 0.877521 1.497506, 1.569984 0.872889 1.460641, 1.551313 0.868689 1.428335, 
            1.505997 0.861783 1.403382, 1.492994 0.859492 1.391202, 1.480834 0.858183 1.393343, 1.475213 0.857683 1.396044, 
            1.468963 0.856970 1.396510, 1.459062 0.857815 1.429334, 1.386294 0.852112 1.476852, 1.382830 0.852338 1.487212, 
            1.387475 0.854599 1.515034, 1.382707 0.854386 1.520762, 1.373929 0.853520 1.523584, 1.367073 0.852603 1.521898, 
            1.352506 0.850483 1.515495, 1.315544 0.844301 1.486216, 1.306697 0.843411 1.488792, 1.303748 0.843114 1.489651, 
            1.291203 0.843068 1.513085, 1.270112 0.839446 1.494844, 1.264932 0.839094 1.499109, 1.257719 0.837361 1.484828, 
            1.196269 0.828504 1.459239, 1.148634 0.821513 1.437383, 1.070035 0.813845 1.464198, 1.063009 0.812872 1.461910, 
            1.060680 0.814177 1.487629, 1.049181 0.813090 1.492116, 1.036663 0.811660 1.492987, 1.033683 0.812746 1.516396, 
            1.030734 0.812449 1.517255, 1.023440 0.811385 1.514013, 0.985648 0.806318 1.504450, 0.976393 0.805290 1.505575, 
            0.967451 0.804368 1.507815, 0.921322 0.798581 1.502638, 0.846727 0.790172 1.509681, 0.844212 0.790021 1.512078, 
            0.828531 0.788919 1.524378, 0.814192 0.788965 1.552772, 0.804281 0.789110 1.574227, 0.768050 0.786658 1.604196, 
            0.737483 0.781934 1.586294, 0.603744 0.773804 1.711893, 0.597847 0.773211 1.713610, 0.545833 0.764049 1.664880, 
            0.495907 0.761860 1.725525, 0.436642 0.756525 1.753013, 1.642196 0.884282 1.557333, 1.635481 0.883414 1.556150, 
            1.627955 0.881575 1.540755, 1.602354 0.875737 1.495171, 1.578994 0.871351 1.468876, 1.567397 0.869534 1.461687, 
            1.554625 0.865928 1.427664, 1.538844 0.862702 1.405619, 1.486971 0.855677 1.391377, 1.467275 0.855312 1.423407, 
            1.408626 0.848792 1.430422, 1.406589 0.848802 1.434521, 1.401168 0.848369 1.437929, 1.394189 0.848805 1.458466, 
            1.386580 0.848332 1.465439, 1.390117 0.851613 1.511986, 1.356887 0.848082 1.518621, 1.327575 0.843085 1.493850, 
            1.321497 0.842430 1.494927, 1.315906 0.841243 1.486404, 1.315157 0.841688 1.495075, 1.292315 0.838869 1.493274, 
            1.280800 0.838474 1.509035, 1.236934 0.829966 1.455245, 1.220576 0.826546 1.431153, 1.209037 0.825445 1.435497, 
            1.204428 0.824589 1.430461, 1.165872 0.822051 1.463503, 1.141305 0.817258 1.432920, 1.107622 0.814271 1.449277, 
            1.089336 0.812291 1.452326, 1.076151 0.811333 1.462158, 1.063007 0.811085 1.483463, 1.057109 0.810491 1.485180, 
            1.055385 0.810607 1.490386, 1.043645 0.809439 1.494022, 1.041586 0.809442 1.498039, 1.041775 0.810899 1.521369, 
            1.000593 0.804689 1.499769, 0.954010 0.799447 1.504309, 0.929031 0.795909 1.494923, 0.912630 0.794563 1.504663, 
            0.898617 0.792629 1.500224, 0.894330 0.791882 1.496333, 0.878038 0.789877 1.495133, 0.863446 0.788445 1.499966, 
            0.835727 0.786074 1.514842, 0.818863 0.785269 1.534267, 0.799368 0.785669 1.578343, 0.774133 0.784134 1.602037, 
            0.742252 0.779665 1.590802, 0.728143 0.779091 1.608679, 0.699297 0.776341 1.619553, 0.672292 0.773513 1.625629, 
            0.673509 0.776014 1.663942, 0.667794 0.775481 1.666306, 0.665964 0.778348 1.716457, 0.646305 0.777299 1.737290, 
            0.637223 0.776330 1.739030, 0.631747 0.775879 1.742248, 0.611708 0.771915 1.716413, 0.607906 0.771330 1.714241, 
            0.515283 0.758241 1.679931, 0.482205 0.758942 1.755081, 0.476307 0.758348 1.756799, 0.470903 0.757224 1.748940, 
            0.464808 0.756564 1.749959, 1.625648 0.878315 1.542798, 1.620651 0.878025 1.547712, 1.469542 0.850806 1.396369, 
            1.409748 0.845990 1.433306, 1.396648 0.845757 1.454770, 1.351352 0.844431 1.520527, 1.334693 0.841606 1.506693, 
            1.315555 0.838642 1.495388, 1.310371 0.837593 1.488310, 1.307422 0.837296 1.489168, 1.304138 0.837583 1.500170, 
            1.298575 0.836406 1.491744, 1.299415 0.837385 1.506058, 1.258444 0.831246 1.485204, 1.250555 0.829982 1.479854, 
            1.211671 0.822457 1.432424, 1.207739 0.821828 1.429790, 1.163148 0.817954 1.452732, 1.151408 0.815392 1.433706, 
            1.148837 0.815223 1.435906, 1.094064 0.810008 1.456685, 1.088071 0.809382 1.458065, 1.077755 0.807997 1.455424, 
            1.076387 0.808233 1.461897, 1.061060 0.806553 1.464119, 1.062125 0.807608 1.479234, 1.054523 0.807137 1.486227, 
            1.047551 0.806879 1.495461, 1.025027 0.806258 1.528781, 1.009008 0.802255 1.494560, 0.989686 0.800622 1.505259, 
            0.981072 0.799810 1.508664, 0.974348 0.798939 1.507447, 0.897494 0.789072 1.495139, 0.857670 0.784713 1.501018, 
            0.848933 0.783859 1.503985, 0.845393 0.784060 1.514076, 0.846179 0.785022 1.528194, 0.840577 0.784528 1.530961, 
            0.816620 0.782728 1.547865, 0.809098 0.782283 1.555143, 0.751594 0.777542 1.588885, 0.745809 0.776290 1.579673, 
            0.736962 0.775400 1.582248, 0.728609 0.774676 1.586577, 0.710764 0.774237 1.613851, 0.677056 0.770545 1.618786, 
            0.665181 0.774905 1.712579, 0.648997 0.774330 1.734420, 0.623363 0.771268 1.734038, 0.621860 0.771458 1.740031, 
            0.610595 0.768360 1.711359, 0.584595 0.765175 1.709678, 0.561141 0.761454 1.694377, 0.549507 0.758231 1.664397, 
            0.536279 0.756561 1.662746, 0.526176 0.755248 1.660863, 0.522112 0.755272 1.669089, 0.519339 0.757821 1.715892, 
            0.502739 0.756410 1.724929, 0.444120 0.751292 1.754710, 0.431642 0.749875 1.755720, 1.636660 0.877452 1.558140, 
            1.603045 0.869611 1.495428, 1.590059 0.868023 1.494637, 1.581132 0.865712 1.474271, 1.563143 0.863135 1.467041, 
            1.549452 0.859220 1.429758, 1.538487 0.856919 1.413483, 1.482595 0.849238 1.396301, 1.450610 0.850306 1.475333, 
            1.420453 0.845720 1.458891, 1.392063 0.842426 1.460050, 1.395535 0.844989 1.495038, 1.352096 0.841503 1.522072, 
            1.346253 0.840231 1.512654, 1.328740 0.837118 1.495788, 1.310280 0.835079 1.498219, 1.271524 0.830383 1.496562, 
            1.238834 0.822157 1.425806, 1.232001 0.821249 1.424201, 1.202493 0.819668 1.455383, 1.194438 0.819045 1.460771, 
            1.124192 0.809314 1.437936, 1.116142 0.808692 1.443343, 1.096675 0.807011 1.453527, 1.088434 0.806325 1.458254, 
            1.083501 0.805360 1.452068, 1.077342 0.804678 1.452857, 1.071849 0.804221 1.456011, 1.055753 0.804372 1.489496, 
            1.045260 0.803624 1.497556, 1.010969 0.801129 1.523083, 0.994392 0.799028 1.520871, 0.921218 0.789007 1.498969, 
            0.853055 0.781372 1.506191, 0.853045 0.782762 1.528816, 0.826283 0.780713 1.547087, 0.795097 0.778568 1.572310, 
            0.789209 0.778674 1.585391, 0.760056 0.775820 1.595173, 0.744032 0.772512 1.572265, 0.726222 0.772085 1.599660, 
            0.699565 0.770072 1.618305, 0.693235 0.769333 1.618490, 0.683356 0.768095 1.617399, 0.546109 0.754603 1.662561, 
            0.503060 0.754035 1.736299, 0.491420 0.752900 1.740287, 0.480884 0.752138 1.748195, 0.469902 0.750528 1.743189, 
            0.452804 0.748948 1.750455, 1.643972 0.875342 1.560344, 1.590421 0.864966 1.494825, 1.560104 0.859629 1.466482, 
            1.523903 0.852310 1.417248, 1.501737 0.849023 1.406522, 1.484797 0.846800 1.403021, 1.478692 0.848923 1.449321, 
            1.467492 0.848634 1.466199, 1.455677 0.847440 1.469567, 1.425057 0.844788 1.485467, 1.393130 0.840303 1.474069, 
            1.364831 0.839827 1.520871, 1.326154 0.833764 1.496835, 1.289044 0.830319 1.512353, 1.265614 0.826606 1.497136, 
            1.190893 0.815368 1.458415, 1.175706 0.813735 1.461138, 1.160280 0.811325 1.451680, 1.152273 0.810021 1.445910, 
            1.144585 0.808825 1.441272, 1.123197 0.807193 1.455964, 1.108902 0.805164 1.450526, 1.103559 0.804758 1.454214, 
            1.091749 0.803566 1.457597, 1.087010 0.802666 1.452099, 1.075617 0.801614 1.456963, 1.071806 0.801027 1.454762, 
            1.057990 0.801250 1.485012, 1.051772 0.801942 1.508251, 0.974723 0.792706 1.506579, 0.919063 0.785799 1.501549, 
            0.909685 0.784730 1.502240, 0.860590 0.779338 1.509190, 0.847537 0.779120 1.530817, 0.820422 0.776953 1.547838, 
            0.815577 0.776714 1.553291, 0.784709 0.775372 1.590971, 0.777894 0.774469 1.589433, 0.777243 0.774947 1.598452, 
            0.747344 0.769751 1.571594, 0.717256 0.768672 1.612047, 0.707933 0.767621 1.612929, 0.685794 0.765737 1.624959, 
            0.688264 0.767265 1.645056, 0.682623 0.766759 1.647687, 0.680149 0.767319 1.661562, 0.672100 0.768090 1.689629, 
            0.656363 0.769059 1.735719, 0.611817 0.762413 1.713501, 0.604928 0.761485 1.711702, 0.476248 0.748093 1.741964, 
            1.621906 0.868909 1.548871, 1.597904 0.862914 1.497638, 1.592983 0.861952 1.491491, 1.584775 0.860580 1.485006, 
            1.536104 0.850454 1.414155, 1.530856 0.850777 1.429510, 1.491359 0.844438 1.402561, 1.476186 0.842810 1.405336, 
            1.479316 0.844561 1.427778, 1.451562 0.844268 1.476514, 1.446062 0.843808 1.479644, 1.448312 0.845263 1.498966, 
            1.417033 0.840299 1.478538, 1.388511 0.839051 1.513220, 1.355813 0.835699 1.521741, 1.328892 0.831507 1.505461, 
            1.323567 0.830410 1.497882, 1.321043 0.830256 1.500250, 1.305942 0.828652 1.503277, 1.235980 0.815534 1.424805, 
            1.235226 0.815976 1.433456, 1.226598 0.814463 1.425480, 1.164950 0.809022 1.455836, 1.145297 0.805885 1.442699, 
            1.138485 0.804984 1.441172, 1.127007 0.803903 1.445733, 1.117021 0.803326 1.455594, 1.111856 0.802980 1.459915, 
            1.098024 0.801107 1.456119, 1.081449 0.799006 1.453913, 1.067720 0.797865 1.461815, 1.050580 0.797664 1.491590, 
            1.019711 0.796322 1.529267, 0.993116 0.792936 1.525472, 0.986603 0.792135 1.525006, 0.973451 0.789795 1.512294, 
            0.968710 0.788894 1.506791, 0.945830 0.785366 1.493526, 0.929670 0.783406 1.492795, 0.927333 0.783315 1.495827, 
            0.891903 0.779043 1.494651, 0.887924 0.778399 1.491851, 0.864333 0.776025 1.498721, 0.872858 0.780987 1.562980, 
            0.864974 0.779725 1.557647, 0.863295 0.779856 1.563013, 0.841875 0.776124 1.543606, 0.833875 0.775518 1.549186, 
            0.823447 0.774792 1.557480, 0.771523 0.771234 1.599702, 0.753460 0.767935 1.580884, 0.732116 0.765622 1.584405, 
            0.726914 0.765959 1.599921, 0.719331 0.765495 1.606984, 0.713978 0.765085 1.610639, 0.689905 0.763245 1.627124, 
            0.691575 0.764505 1.644385, 0.647370 0.764940 1.736675, 0.639260 0.764298 1.741869, 0.591286 0.756497 1.707478, 
            0.583609 0.754607 1.691552, 0.558434 0.751003 1.681468, 0.532260 0.747062 1.667838, 0.507821 0.747886 1.728345, 
            0.470445 0.744352 1.742920, 0.432134 0.740503 1.754171, 0.427084 0.740195 1.758900, 1.625217 0.866148 1.548201, 
            1.604696 0.860629 1.497994, 1.589109 0.858164 1.487968, 1.578786 0.856777 1.485300, 1.561528 0.853750 1.469343, 
            1.517648 0.845238 1.415503, 1.502521 0.843625 1.418437, 1.476274 0.839660 1.404549, 1.473325 0.839363 1.405407, 
            1.493833 0.846969 1.489556, 1.488932 0.846711 1.494813, 1.451624 0.842503 1.498295, 1.435618 0.839897 1.486783, 
            1.401513 0.834678 1.467650, 1.399539 0.834710 1.471968, 1.384023 0.835753 1.518841, 1.372035 0.834501 1.521597, 
            1.363330 0.833659 1.524675, 1.349451 0.831770 1.520712, 1.342289 0.830054 1.506612, 1.326330 0.828161 1.506592, 
            1.274635 0.821893 1.504311, 1.246394 0.815862 1.460681, 1.225441 0.811591 1.431603, 1.221683 0.811021 1.429588, 
            1.211197 0.810276 1.437675, 1.203593 0.810501 1.455991, 1.179380 0.807917 1.460655, 1.174581 0.806997 1.454943, 
            1.163954 0.805507 1.451197, 1.147835 0.802864 1.439281, 1.120973 0.800781 1.457198, 1.090725 0.797558 1.463091, 
            1.067665 0.796060 1.483180, 1.056840 0.795200 1.490060, 1.054366 0.797850 1.537922, 1.047517 0.797633 1.547595, 
            0.970357 0.786270 1.511540, 0.954442 0.783695 1.500349, 0.922570 0.779925 1.500476, 0.894184 0.775936 1.490322, 
            0.870593 0.773562 1.497191, 0.881572 0.777957 1.547505, 0.879118 0.778524 1.561451, 0.873584 0.778052 1.564458, 
            0.836340 0.772473 1.545511, 0.801772 0.770581 1.581384, 0.748247 0.763696 1.572603, 0.742015 0.762990 1.573136, 
            0.731199 0.762133 1.580048, 0.729932 0.762403 1.586879, 0.684148 0.761610 1.662234, 0.674536 0.761158 1.673421, 
            0.676179 0.762409 1.690585, 0.670352 0.761839 1.692555, 0.623754 0.758681 1.731029, 0.615491 0.756595 1.713018, 
            0.609579 0.755996 1.714687, 0.604267 0.754904 1.707157, 0.597546 0.754033 1.705949, 0.589595 0.752051 1.689048, 
            0.586065 0.751559 1.687844, 0.574699 0.750516 1.692804, 0.532064 0.744513 1.677371, 0.495483 0.744034 1.740088, 
            0.476918 0.741960 1.742143, 0.456177 0.739849 1.747805, 0.452248 0.739919 1.756514, 1.628986 0.864239 1.560483, 
            1.621316 0.862351 1.544578, 1.601010 0.857601 1.506465, 1.585507 0.854468 1.485409, 1.551754 0.847974 1.444866, 
            1.547734 0.849407 1.475911, 1.542651 0.849088 1.480522, 1.486211 0.837738 1.404744, 1.477124 0.836767 1.406467, 
            1.498603 0.844699 1.494063, 1.492754 0.844122 1.495956, 1.469134 0.840345 1.480063, 1.458878 0.838980 1.477636, 
            1.459113 0.840453 1.501128, 1.446250 0.838906 1.500774, 1.418603 0.834469 1.481915, 1.397917 0.830984 1.465111, 
            1.396952 0.831356 1.473015, 1.365940 0.830662 1.521515, 1.357881 0.830037 1.526887, 1.344749 0.827703 1.514248, 
            1.322329 0.824331 1.502619, 1.123643 0.797805 1.454253, 1.101346 0.795867 1.465719, 1.059489 0.792913 1.498368, 
            1.060181 0.793843 1.512154, 1.060287 0.794575 1.523861, 0.962532 0.781151 1.493987, 0.949600 0.779581 1.493385, 
            0.939629 0.778312 1.491972, 0.899340 0.773796 1.496199, 0.884883 0.775196 1.546834, 0.867367 0.774172 1.563947, 
            0.854139 0.772503 1.562295, 0.845336 0.770234 1.542368, 0.836594 0.770076 1.556645, 0.795087 0.767240 1.590538, 
            0.778151 0.765018 1.587052, 0.766945 0.763333 1.581248, 0.740219 0.759903 1.576988, 0.736474 0.759338 1.575020, 
            0.693484 0.756699 1.614978, 0.688512 0.758507 1.653972, 0.674898 0.758101 1.673609, 0.676541 0.759351 1.690773, 
            0.670948 0.759557 1.704900, 0.669951 0.760615 1.724022, 0.657303 0.759837 1.735758, 0.594217 0.749732 1.693029, 
            0.582935 0.748021 1.686959, 0.553274 0.743603 1.672278, 0.543592 0.742431 1.671888, 0.517800 0.742102 1.716262, 
            1.637112 0.862403 1.565579, 1.627018 0.861093 1.563726, 1.592525 0.853653 1.509229, 1.591423 0.853979 1.516647, 
            1.571167 0.849245 1.478709, 1.549349 0.845378 1.457888, 1.488773 0.836118 1.424074, 1.499371 0.841779 1.495693, 
            1.487067 0.840420 1.497323, 1.480474 0.838896 1.485241, 1.462189 0.836220 1.476965, 1.440209 0.834388 1.489556, 
            1.377849 0.828708 1.517383, 1.320386 0.821193 1.505951, 1.315825 0.820353 1.501083, 1.307240 0.819551 1.504590, 
            1.263458 0.813859 1.496416, 1.183178 0.802141 1.460614, 1.128758 0.795652 1.459986, 1.123223 0.795180 1.462990, 
            1.116766 0.794399 1.462724, 1.109045 0.793888 1.469297, 1.094398 0.791740 1.462609, 1.042822 0.791086 1.551386, 
            0.991016 0.783387 1.526051, 0.974830 0.780721 1.513896, 0.965543 0.778986 1.503579, 0.951230 0.776254 1.486744, 
            0.945957 0.775871 1.490681, 0.940938 0.774877 1.484190, 0.937831 0.774527 1.484487, 0.916385 0.772875 1.498974, 
            0.892501 0.769706 1.493477, 0.874267 0.767744 1.496708, 0.850936 0.768941 1.561150, 0.843208 0.767034 1.545041, 
            0.838544 0.766856 1.551141, 0.818099 0.765542 1.569181, 0.728495 0.755560 1.579579, 0.728211 0.756161 1.589900, 
            0.715239 0.755972 1.611818, 0.697500 0.754176 1.616807, 0.654402 0.756377 1.735688, 0.599772 0.747030 1.688997, 
            0.548146 0.740089 1.675630, 0.520704 0.738508 1.702816, 0.466199 0.734777 1.747207, 0.455922 0.734101 1.756031, 
            0.445911 0.732819 1.754474, 0.418206 0.729756 1.758067, 1.636745 0.860494 1.585837, 1.630969 0.859941 1.587988, 
            1.624887 0.859286 1.589051, 1.609117 0.856063 1.567044, 1.507969 0.835922 1.434484, 1.500468 0.834092 1.419180, 
            1.493836 0.838128 1.497599, 1.483018 0.836573 1.493176, 1.474721 0.835172 1.486375, 1.470258 0.834365 1.481858, 
            1.465093 0.834018 1.486175, 1.465581 0.834879 1.499237, 1.451020 0.833457 1.504184, 1.443726 0.832394 1.500946, 
            1.436613 0.830694 1.487018, 1.400949 0.824950 1.462349, 1.358606 0.823922 1.527263, 1.348399 0.821877 1.513680, 
            1.336808 0.820063 1.506514, 1.304348 0.816094 1.504550, 1.275607 0.812682 1.504467, 1.250694 0.807773 1.472655, 
            1.220889 0.801912 1.434801, 1.211935 0.800986 1.436996, 1.205877 0.801732 1.460805, 1.178930 0.798227 1.455762, 
            1.165893 0.796622 1.454789, 1.160491 0.795499 1.446935, 1.150594 0.794255 1.445782, 1.143754 0.793344 1.444156, 
            1.102238 0.789808 1.466687, 1.083916 0.787119 1.458277, 1.069754 0.787225 1.487298, 1.059892 0.786690 1.497601, 
            0.922955 0.769819 1.487217, 0.891699 0.770437 1.557507, 0.843035 0.764493 1.554659, 0.830477 0.763746 1.566714, 
            0.705416 0.751573 1.609828, 0.700547 0.753416 1.649187, 0.677057 0.752470 1.679080, 0.666776 0.753186 1.710551, 
            0.652129 0.753129 1.737851, 0.625025 0.749571 1.732247, 0.587153 0.742386 1.688408, 0.545047 0.736562 1.674858, 
            0.533949 0.735610 1.680769, 0.515345 0.735613 1.716678, 0.511470 0.735701 1.725579, 0.505342 0.737120 1.760466, 
            0.484234 0.732796 1.730838, 0.450323 0.730429 1.757714, 0.428515 0.727262 1.748255, 1.642589 0.857193 1.571499, 
            1.628646 0.856676 1.589970, 1.609513 0.853714 1.578681, 1.545223 0.840416 1.486359, 1.514610 0.833586 1.434307, 
            1.507127 0.832459 1.430395, 1.495816 0.830738 1.424221, 1.499642 0.835511 1.494455, 1.460510 0.831385 1.502792, 
            1.438945 0.828300 1.494200, 1.396165 0.821552 1.466924, 1.352053 0.819232 1.514225, 1.335211 0.817042 1.511074, 
            1.211262 0.797580 1.433509, 1.185457 0.795853 1.455178, 1.160272 0.792246 1.445060, 1.101053 0.786926 1.472710, 
            1.088584 0.785513 1.473756, 1.075134 0.784465 1.482645, 1.066035 0.784186 1.495654, 1.049723 0.785658 1.551032, 
            1.023944 0.781851 1.538805, 1.014926 0.780903 1.540773, 0.994426 0.777480 1.524629, 0.989051 0.776366 1.516876, 
            0.983153 0.775773 1.518593, 0.955363 0.770590 1.487892, 0.917669 0.766252 1.490006, 0.912210 0.765807 1.493283, 
            0.909819 0.765698 1.496122, 0.880889 0.762222 1.495367, 0.846347 0.761733 1.553988, 0.829541 0.760251 1.562293, 
            0.827930 0.760405 1.567902, 0.804527 0.758791 1.586770, 0.790377 0.757508 1.593177, 0.751554 0.751396 1.568622, 
            0.726719 0.749996 1.593735, 0.700425 0.748105 1.613666, 0.666024 0.751147 1.729439, 0.656804 0.750131 1.730692, 
            0.643318 0.749071 1.739453, 0.634851 0.747612 1.732048, 0.615841 0.743995 1.709867, 0.522791 0.731459 1.685370, 
            0.508963 0.731677 1.715579, 0.490809 0.730438 1.730423, 0.465620 0.728919 1.754281, 0.416228 0.723427 1.760178, 
            1.613329 0.851123 1.579803, 1.554397 0.838237 1.483847, 1.487334 0.830972 1.494973, 1.470717 0.828161 1.481290, 
            1.464819 0.827567 1.483007, 1.431950 0.823461 1.479593, 1.397750 0.819603 1.482782, 1.367523 0.818477 1.522739, 
            1.353363 0.816494 1.517778, 1.346517 0.815581 1.516131, 1.342736 0.815004 1.514034, 1.271716 0.805012 1.488454, 
            1.264349 0.804620 1.496283, 1.206565 0.795604 1.461050, 1.190378 0.793635 1.460224, 1.147887 0.787681 1.445303, 
            1.124489 0.786068 1.464189, 1.060600 0.780569 1.497917, 1.061250 0.782878 1.534214, 0.941427 0.765503 1.482629, 
            0.900727 0.761546 1.496730, 0.894830 0.760952 1.498448, 0.889357 0.759805 1.490346, 0.886313 0.759477 1.490868, 
            0.883459 0.759212 1.492064, 0.899460 0.765299 1.560208, 0.879378 0.764107 1.579538, 0.837649 0.757713 1.555996, 
            0.824510 0.756770 1.565991, 0.767258 0.750720 1.577965, 0.755657 0.748902 1.570763, 0.720461 0.745406 1.581746, 
            0.716427 0.746137 1.601412, 0.699171 0.745897 1.630775, 0.631393 0.743268 1.718672, 0.625495 0.742674 1.720389, 
            0.595204 0.736650 1.680810, 0.562322 0.732539 1.677351, 0.540934 0.730211 1.680714, 0.512224 0.727506 1.692068, 
            0.512967 0.731936 1.762686, 0.420393 0.720257 1.751207, 1.622884 0.849769 1.589972, 1.607794 0.847472 1.581708, 
            1.572555 0.839085 1.513234, 1.460369 0.824979 1.500096, 1.454539 0.824408 1.502054, 1.447418 0.822706 1.488099, 
            1.446909 0.823231 1.497619, 1.408918 0.816703 1.464691, 1.398147 0.815861 1.471763, 1.367560 0.815310 1.521772, 
            1.294532 0.806036 1.511720, 1.228462 0.793531 1.435735, 1.200931 0.791224 1.451278, 1.187599 0.790216 1.460585, 
            1.182974 0.789354 1.455493, 1.180426 0.789193 1.457774, 1.177005 0.788737 1.456957, 1.142975 0.784240 1.449423, 
            1.087279 0.779411 1.478251, 1.059043 0.776866 1.491291, 1.062487 0.778722 1.514847, 1.040185 0.778176 1.548955, 
            1.000940 0.772619 1.534234, 0.982025 0.769033 1.512388, 0.899173 0.758539 1.501443, 0.886771 0.756451 1.491393, 
            0.890124 0.762458 1.582607, 0.854497 0.757423 1.569400, 0.847072 0.755618 1.554364, 0.844555 0.755467 1.556758, 
            0.827767 0.753991 1.565127, 0.802625 0.752488 1.589150, 0.796727 0.751895 1.590867, 0.792015 0.751004 1.585463, 
            0.758177 0.745875 1.567280, 0.740421 0.744073 1.572211, 0.713164 0.741858 1.588727, 0.707717 0.741416 1.592044, 
            0.690823 0.744085 1.668012, 0.667997 0.744756 1.722918, 0.652539 0.743729 1.736010, 0.638522 0.741793 1.731555, 
            0.559249 0.729021 1.676672, 0.532698 0.725650 1.673031, 0.529138 0.725844 1.683051, 0.512393 0.723687 1.680241, 
            0.501038 0.727525 1.764548, 0.488584 0.724026 1.731658, 0.481317 0.722972 1.728514, 0.478725 0.722795 1.730637, 
            0.463530 0.722553 1.755991, 1.646590 0.848305 1.571079, 1.608095 0.845091 1.593009, 1.561004 0.833407 1.493777, 
            1.518645 0.825407 1.445339, 1.482993 0.823150 1.477362, 1.470338 0.820977 1.466417, 1.461794 0.821583 1.492728, 
            1.456389 0.820458 1.484863, 1.408359 0.813335 1.461607, 1.364295 0.811031 1.509080, 1.363034 0.811303 1.515933, 
            1.352775 0.809937 1.513494, 1.326699 0.806726 1.511542, 1.324725 0.806757 1.515861, 1.310411 0.804722 1.510355, 
            1.258484 0.796286 1.473262, 1.235548 0.791346 1.437140, 1.161783 0.783216 1.447127, 1.129262 0.780621 1.467611, 
            1.078868 0.775488 1.481277, 1.063985 0.773957 1.485079, 1.056634 0.773571 1.492968, 1.057663 0.775311 1.519279, 
            1.004252 0.769858 1.533563, 0.995988 0.767771 1.515550, 0.935742 0.758622 1.482904, 0.925104 0.757825 1.490450, 
            0.913297 0.756635 1.493847, 0.898800 0.755931 1.510348, 0.903524 0.759612 1.561109, 0.847434 0.752560 1.554553, 
            0.841536 0.751967 1.556270, 0.820089 0.750315 1.570754, 0.778484 0.745356 1.570309, 0.746060 0.741400 1.568477, 
            0.726066 0.739541 1.576791, 0.722238 0.738948 1.574526, 0.704928 0.738691 1.603702, 0.692887 0.737421 1.606265, 
            0.697952 0.741217 1.658239, 0.677246 0.739815 1.675354, 0.652349 0.739788 1.722905, 0.649183 0.739419 1.722994, 
            0.602849 0.732170 1.694428, 0.594637 0.730100 1.676600, 0.571076 0.727040 1.672249, 0.541659 0.724096 1.681090, 
            0.515323 0.724978 1.746193, 0.508138 0.725344 1.766001, 0.437062 0.716030 1.751548, 0.419408 0.714263 1.756842, 
            1.652880 0.845155 1.558325, 1.624647 0.844701 1.605364, 1.614979 0.843534 1.605023, 1.574384 0.833342 1.517531, 
            1.503609 0.819949 1.436168, 1.434392 0.813352 1.462308, 1.397111 0.810546 1.488547, 1.389479 0.810065 1.495438, 
            1.385756 0.810204 1.504875, 1.353502 0.807002 1.514977, 1.350956 0.806841 1.517265, 1.345420 0.807066 1.531599, 
            1.339522 0.806473 1.533316, 1.278531 0.797073 1.498024, 1.244962 0.789248 1.435479, 1.239776 0.788197 1.428392, 
            1.233878 0.787604 1.430109, 1.210285 0.785229 1.436976, 1.198629 0.784089 1.440906, 1.195720 0.784503 1.453235, 
            1.150050 0.778871 1.449687, 1.142150 0.778300 1.455626, 1.141043 0.778623 1.463023, 1.124260 0.777150 1.471410, 
            1.110750 0.776082 1.480088, 1.084115 0.772682 1.476149, 1.051891 0.772974 1.543003, 1.019810 0.768436 1.531058, 
            0.989883 0.763928 1.515434, 0.903939 0.752393 1.493508, 0.901218 0.752869 1.506504, 0.877887 0.754763 1.582277, 
            0.836001 0.749013 1.569507, 0.832305 0.748464 1.567711, 0.806062 0.746590 1.587825, 0.797355 0.745747 1.590898, 
            0.784365 0.743461 1.578761, 0.752575 0.739022 1.567851, 0.728269 0.736407 1.572185, 0.726192 0.736404 1.576140, 
            0.698954 0.734195 1.592720, 0.675638 0.736791 1.679876, 0.662110 0.737110 1.711147, 0.659861 0.737746 1.725819, 
            0.644821 0.735466 1.717737, 0.632064 0.733955 1.717759, 0.595566 0.727233 1.678801, 0.548369 0.721784 1.681158, 
            0.527447 0.718916 1.674847, 0.494916 0.720497 1.763270, 0.482398 0.716977 1.730154, 0.426781 0.711477 1.747933, 
            1.565386 0.827828 1.495810, 1.490714 0.815909 1.445931, 1.459904 0.813890 1.472490, 1.445536 0.812533 1.478120, 
            1.415327 0.807930 1.461491, 1.385162 0.806825 1.501667, 1.365193 0.804974 1.510071, 1.326202 0.800896 1.518909, 
            1.313268 0.798629 1.506970, 1.293120 0.796021 1.503408, 1.262350 0.791229 1.484789, 1.173995 0.778881 1.454304, 
            1.131917 0.774460 1.463510, 1.104381 0.772150 1.479032, 1.062089 0.769746 1.521468, 1.053643 0.768991 1.525467, 
            1.027341 0.766401 1.534042, 1.017551 0.764496 1.521939, 1.014602 0.764199 1.522797, 0.975240 0.757209 1.485001, 
            0.964189 0.755576 1.479750, 0.928200 0.751813 1.487917, 0.924477 0.751255 1.486027, 0.902872 0.748854 1.488622, 
            0.902138 0.751393 1.531333, 0.899040 0.753833 1.576981, 0.886863 0.752517 1.579061, 0.833445 0.745669 1.570660, 
            0.799282 0.742520 1.585313, 0.777250 0.738582 1.563731, 0.773793 0.738114 1.562787, 0.725549 0.733008 1.572755, 
            0.717305 0.732321 1.577472, 0.715778 0.732503 1.583381, 0.700770 0.734414 1.643387, 0.693002 0.735281 1.672452, 
            0.689572 0.734822 1.671605, 0.666293 0.733947 1.702242, 0.653074 0.733673 1.723281, 0.570461 0.721170 1.679195, 
            0.531022 0.716244 1.675114, 0.507459 0.713183 1.670754, 0.514933 0.717094 1.719952, 0.507109 0.716548 1.726161, 
            0.510851 0.719202 1.762106, 0.505858 0.718914 1.767038, 0.492329 0.717143 1.764317, 0.461366 0.712982 1.756341, 
            0.444741 0.710865 1.753957, 0.439282 0.709722 1.745903, 0.419473 0.707926 1.754876, 1.633703 0.839302 1.601331, 
            1.568254 0.824918 1.493565, 1.470500 0.811493 1.463695, 1.450472 0.809623 1.471887, 1.448857 0.809776 1.477485, 
            1.444390 0.808968 1.472951, 1.404358 0.803842 1.466762, 1.383090 0.803644 1.504542, 1.345667 0.800791 1.530278, 
            1.240442 0.782063 1.428559, 1.188788 0.776505 1.437753, 1.171872 0.774987 1.445667, 1.156015 0.773128 1.446012, 
            1.099263 0.768640 1.482420, 1.061382 0.764239 1.483871, 1.057435 0.764302 1.492513, 1.049053 0.764962 1.519399, 
            1.039796 0.764631 1.531851, 1.029501 0.763252 1.529285, 1.020648 0.760967 1.509179, 1.013072 0.761201 1.527594, 
            1.005082 0.759903 1.521885, 0.982528 0.755788 1.498448, 0.910379 0.746810 1.491519, 0.906594 0.746231 1.489407, 
            0.903408 0.745855 1.489425, 0.900744 0.745654 1.491297, 0.892156 0.749728 1.574099, 0.881746 0.747614 1.559792, 
            0.880393 0.748552 1.577648, 0.873992 0.747789 1.577579, 0.844984 0.743590 1.565215, 0.839899 0.743270 1.569820, 
            0.789341 0.737385 1.571575, 0.770509 0.734525 1.561357, 0.770389 0.735181 1.572259, 0.749007 0.732158 1.564316, 
            0.696545 0.728418 1.604628, 0.700146 0.732418 1.662731, 0.670419 0.730067 1.681806, 0.662450 0.730866 1.710158, 
            0.605010 0.721966 1.676144, 0.501930 0.709534 1.672682, 0.511214 0.716145 1.762294, 0.508870 0.716052 1.765302, 
            0.505249 0.715529 1.763774, 0.482792 0.711447 1.740682, 0.470713 0.710861 1.754441, 0.426179 0.704916 1.743599, 
            1.656844 0.836255 1.557777, 1.645121 0.836486 1.584130, 1.617127 0.834719 1.609355, 1.590482 0.828530 1.560063, 
            1.510975 0.811499 1.436369, 1.495200 0.809668 1.437004, 1.455188 0.807336 1.476205, 1.431895 0.803669 1.461474, 
            1.418814 0.802049 1.460345, 1.372158 0.799569 1.509946, 1.346507 0.797894 1.532163, 1.337927 0.796397 1.524353, 
            1.311043 0.792217 1.508205, 1.221112 0.776552 1.426803, 1.183548 0.772954 1.440709, 1.179203 0.772884 1.447939, 
            1.113468 0.766762 1.475112, 1.087649 0.763638 1.474074, 1.073936 0.761805 1.470701, 1.062904 0.760875 1.476845, 
            1.063205 0.761673 1.489244, 1.054603 0.760866 1.492688, 1.053105 0.761058 1.498700, 1.027136 0.758579 1.508457, 
            1.014973 0.757965 1.521916, 1.004200 0.755730 1.506324, 0.995003 0.754721 1.507656, 0.989749 0.753648 1.500331, 
            0.975965 0.751095 1.485377, 0.912953 0.743801 1.488229, 0.897081 0.744027 1.522507, 0.903669 0.746943 1.557231, 
            0.897954 0.747108 1.570928, 0.895468 0.746967 1.573428, 0.890981 0.746152 1.568826, 0.816146 0.737662 1.575016, 
            0.774943 0.732142 1.564670, 0.751061 0.728974 1.559179, 0.730861 0.727742 1.578092, 0.726408 0.726939 1.573608, 
            0.706815 0.725215 1.583347, 0.682065 0.728024 1.676740, 0.655316 0.726677 1.706385, 0.594698 0.717402 1.672420, 
            0.586707 0.716800 1.678035, 0.558947 0.713719 1.681435, 0.525732 0.709496 1.676793, 0.516796 0.707879 1.667720, 
            0.501923 0.706352 1.671560, 0.499343 0.706180 1.673728, 0.510099 0.710500 1.723249, 0.504201 0.709907 1.724966, 
            0.492613 0.710879 1.763126, 0.484069 0.708698 1.744119, 0.469605 0.707309 1.749408, 0.434066 0.703000 1.747844, 
            1.643267 0.832682 1.576445, 1.637377 0.833484 1.600848, 1.624064 0.832483 1.610229, 1.576066 0.820494 1.507775, 
            1.505101 0.807734 1.437070, 1.466748 0.805264 1.470833, 1.454773 0.804016 1.473631, 1.425383 0.799689 1.459914, 
            1.375019 0.796656 1.507675, 1.372968 0.796662 1.511721, 1.359236 0.795519 1.519610, 1.351089 0.794865 1.524674, 
            1.353204 0.796274 1.543513, 1.350255 0.795977 1.544371, 1.298360 0.787552 1.507389, 1.262299 0.780977 1.469983, 
            1.227771 0.774222 1.426689, 1.206333 0.771877 1.429876, 1.195817 0.770424 1.426525, 1.186219 0.769977 1.437762, 
            1.176522 0.768801 1.437320, 1.147003 0.766520 1.457131, 1.132807 0.765221 1.463373, 1.124843 0.764628 1.469085, 
            1.103128 0.762886 1.482617, 1.098468 0.762013 1.477400, 1.061108 0.758484 1.492031, 1.051371 0.758687 1.514104, 
            1.045473 0.758094 1.515821, 1.034792 0.755889 1.500553, 1.006688 0.752692 1.502731, 0.994246 0.751287 1.503872, 
            0.980115 0.749313 1.499015, 0.971974 0.747267 1.481436, 0.888828 0.738068 1.492106, 0.885879 0.737771 1.492965, 
            0.901083 0.743589 1.558278, 0.881195 0.741070 1.555640, 0.872309 0.738773 1.535416, 0.876461 0.740868 1.561490, 
            0.847360 0.735245 1.526137, 0.837260 0.736719 1.569582, 0.800394 0.733357 1.585965, 0.793300 0.731664 1.572106, 
            0.792672 0.732149 1.581206, 0.771495 0.727801 1.551331, 0.747011 0.725823 1.566361, 0.738021 0.724885 1.568428, 
            0.718784 0.723281 1.579428, 0.712910 0.722695 1.581230, 0.697470 0.725854 1.662363, 0.692397 0.724842 1.655678, 
            0.694054 0.726097 1.672890, 0.672484 0.725101 1.698269, 0.661245 0.724101 1.703679, 0.654735 0.723998 1.714555, 
            0.648547 0.723307 1.715240, 0.602125 0.715332 1.675034, 0.592410 0.714149 1.674529, 0.535963 0.707673 1.678030, 
            0.499903 0.708762 1.765253, 0.475716 0.704795 1.747350, 0.461353 0.703439 1.753000, 0.458004 0.703008 1.752437, 
            0.448349 0.701845 1.752142, 0.438450 0.699207 1.728324, 0.433031 0.698775 1.731743, 0.420169 0.698622 1.754048, 
            1.652410 0.829796 1.562494, 1.638003 0.829819 1.590644, 1.619577 0.828489 1.604528, 1.581764 0.818537 1.515582, 
            1.566945 0.815635 1.496950, 1.524164 0.807493 1.447014, 1.458407 0.801364 1.474106, 1.453022 0.800944 1.477647, 
            1.401988 0.795595 1.489041, 1.359106 0.792296 1.518050, 1.327130 0.788491 1.517807, 1.307767 0.785451 1.505705, 
            1.206221 0.768659 1.428378, 1.202658 0.768156 1.427058, 1.191193 0.767080 1.431667, 1.165646 0.764744 1.442923, 
            1.141013 0.762716 1.457422, 1.109429 0.760436 1.481232, 1.066520 0.755735 1.487488, 1.063571 0.755438 1.488347, 
            1.052012 0.754331 1.492623, 1.043583 0.753581 1.496680, 1.040135 0.753116 1.495768, 1.027223 0.752250 1.506568, 
            1.018900 0.751536 1.511003, 1.011547 0.750452 1.507555, 0.974462 0.744926 1.489173, 0.955504 0.742023 1.478504, 
            0.947188 0.741311 1.482966, 0.937938 0.740285 1.484109, 0.935648 0.740211 1.487309, 0.891705 0.740038 1.569201, 
            0.884507 0.738309 1.554970, 0.863893 0.733455 1.515765, 0.865016 0.735923 1.553741, 0.832262 0.730463 1.528077, 
            0.810636 0.730841 1.575913, 0.808918 0.730958 1.581142, 0.791691 0.728639 1.576622, 0.765420 0.723969 1.551320, 
            0.725836 0.722477 1.603369, 0.696678 0.721015 1.635793, 0.689810 0.721488 1.656725, 0.684626 0.721832 1.672308, 
            0.671059 0.720744 1.680782, 0.625784 0.715942 1.689964, 0.599916 0.712105 1.677422, 0.555700 0.706963 1.679035, 
            0.525360 0.703012 1.673271, 0.511307 0.704548 1.725341, 0.506152 0.706295 1.763685, 0.451660 0.699085 1.751472, 
            0.440066 0.695875 1.721633, 0.431219 0.694985 1.724209, 0.429521 0.695806 1.740839, 0.426429 0.696158 1.752519, 
            1.652008 0.827874 1.582625, 1.645507 0.827774 1.593531, 1.642546 0.828170 1.605678, 1.638218 0.827409 1.601637, 
            1.576229 0.814886 1.517487, 1.471932 0.797168 1.430397, 1.443623 0.796688 1.477161, 1.417502 0.792765 1.463721, 
            1.389678 0.791752 1.500881, 1.361337 0.789868 1.524874, 1.357222 0.790572 1.544250, 1.329016 0.785947 1.523408, 
            1.274874 0.777461 1.489776, 1.222016 0.767318 1.426717, 1.197489 0.764628 1.430264, 1.179758 0.762835 1.435282, 
            1.165647 0.762262 1.453157, 1.146060 0.760540 1.462917, 1.123838 0.757931 1.463319, 1.070543 0.753214 1.489343, 
            1.067594 0.752917 1.490202, 1.016578 0.747574 1.501660, 1.010046 0.746767 1.501125, 0.994971 0.745172 1.504249, 
            0.985033 0.743914 1.502950, 0.975384 0.741360 1.480019, 0.969360 0.740724 1.481287, 0.960333 0.739773 1.483221, 
            0.889564 0.731956 1.492521, 0.887479 0.731951 1.496446, 0.889107 0.733196 1.513557, 0.895700 0.737507 1.570958, 
            0.876031 0.731578 1.512447, 0.854537 0.729214 1.515434, 0.851588 0.728917 1.516293, 0.842723 0.728020 1.518805, 
            0.838522 0.727999 1.526548, 0.835243 0.730377 1.571551, 0.808990 0.727803 1.580299, 0.800035 0.726180 1.571163, 
            0.777366 0.722027 1.547319, 0.747340 0.719575 1.565330, 0.695065 0.718685 1.651623, 0.688696 0.718630 1.663000, 
            0.666065 0.717973 1.695940, 0.660054 0.716644 1.685923, 0.612718 0.710451 1.676461, 0.509104 0.697840 1.671102, 
            0.507291 0.697926 1.675995, 0.503297 0.697277 1.673140, 0.502210 0.697607 1.680611, 0.483089 0.699526 1.748674, 
            0.473063 0.698238 1.747061, 0.467570 0.697781 1.750215, 0.461672 0.697188 1.751933, 0.453559 0.695848 1.745784, 
            0.426149 0.692884 1.750426, 1.644994 0.824422 1.590610, 1.621301 0.822711 1.608451, 1.508512 0.798648 1.434558, 
            1.479689 0.795208 1.434180, 1.438480 0.792473 1.469131, 1.369280 0.787274 1.517990, 1.302550 0.778728 1.507641, 
            1.293625 0.777115 1.498610, 1.267040 0.772339 1.472192, 1.229686 0.765329 1.430193, 1.172689 0.759364 1.443073, 
            1.089532 0.751554 1.476364, 1.078339 0.749874 1.470607, 1.050119 0.748031 1.495032, 1.001874 0.742925 1.505001, 
            0.924237 0.732794 1.489911, 0.908625 0.731018 1.491124, 0.886131 0.729014 1.501892, 0.868361 0.726511 1.495443, 
            0.868498 0.727254 1.507261, 0.851602 0.725742 1.515242, 0.829703 0.723242 1.516793, 0.829342 0.726603 1.572159, 
            0.822759 0.725779 1.571442, 0.803256 0.723389 1.570173, 0.796542 0.722520 1.568989, 0.766145 0.717854 1.551696, 
            0.738697 0.717664 1.601520, 0.714117 0.714260 1.593548, 0.703161 0.713356 1.599965, 0.691197 0.713506 1.625462, 
            0.669263 0.714477 1.683535, 0.654518 0.712993 1.687828, 0.633160 0.710675 1.691298, 0.622981 0.709336 1.689146, 
            0.594096 0.705178 1.677216, 0.544532 0.699629 1.682504, 0.528243 0.696928 1.669981, 0.508050 0.695002 1.677592, 
            0.506837 0.695290 1.684612, 0.504058 0.699927 1.765380, 0.497810 0.699216 1.765854, 0.442620 0.688983 1.705845, 
            0.434585 0.689063 1.722633, 0.422621 0.689910 1.759461, 1.659193 0.822543 1.583282, 1.643719 0.821510 1.596316, 
            1.641663 0.821514 1.600346, 1.622769 0.819329 1.601234, 1.619644 0.818973 1.601469, 1.476998 0.793212 1.457516, 
            1.465147 0.792703 1.472084, 1.462820 0.792616 1.475152, 1.432058 0.788523 1.467888, 1.393529 0.785994 1.501027, 
            1.347030 0.783566 1.551183, 1.259950 0.768164 1.468577, 1.249911 0.765479 1.444261, 1.207483 0.759546 1.429564, 
            1.192101 0.757848 1.431594, 1.175005 0.756269 1.438871, 1.169580 0.756531 1.453594, 1.116805 0.751293 1.470137, 
            1.111637 0.750945 1.474445, 1.107948 0.750399 1.472676, 1.093107 0.748883 1.476627, 1.071159 0.746366 1.478003, 
            1.058637 0.745630 1.490188, 1.040773 0.743793 1.494736, 0.988289 0.737956 1.500983, 0.976029 0.735219 1.480108, 
            0.974357 0.735352 1.485503, 0.964104 0.733988 1.483085, 0.955226 0.733087 1.485549, 0.951639 0.732576 1.484145, 
            0.937787 0.731393 1.491607, 0.922173 0.729616 1.492812, 0.880910 0.724772 1.493585, 0.879153 0.724877 1.498675, 
            0.872063 0.723882 1.496161, 0.865774 0.723157 1.496490, 0.849301 0.722484 1.517305, 0.828995 0.722610 1.558500, 
            0.827578 0.722829 1.564796, 0.814523 0.721915 1.575092, 0.808799 0.721380 1.577423, 0.802901 0.720786 1.579140, 
            0.773463 0.715746 1.553923, 0.765219 0.715059 1.558640, 0.760409 0.714135 1.552887, 0.752733 0.713639 1.559621, 
            0.749651 0.713994 1.571336, 0.748269 0.716316 1.611750, 0.712390 0.711892 1.608978, 0.690502 0.712182 1.655885, 
            0.679985 0.711426 1.663862, 0.660778 0.710529 1.686299, 0.646540 0.708519 1.681061, 0.641195 0.708112 1.684742, 
            0.550685 0.697128 1.680591, 0.534947 0.694613 1.670027, 0.506337 0.695425 1.738385, 0.504122 0.696769 1.764511, 
            0.489998 0.694101 1.748347, 1.664455 0.819742 1.578207, 1.639725 0.818378 1.603695, 1.573058 0.804976 1.514262, 
            1.558819 0.800876 1.475032, 1.466132 0.789856 1.474481, 1.426948 0.785016 1.471307, 1.417678 0.783983 1.472377, 
            1.406945 0.783154 1.479585, 1.406054 0.783550 1.487752, 1.385439 0.782179 1.505189, 1.377342 0.781541 1.510429, 
            1.361022 0.781617 1.543118, 1.317311 0.774555 1.512535, 1.291345 0.770685 1.499647, 1.201198 0.755643 1.428807, 
            1.172005 0.753472 1.449778, 1.131801 0.748985 1.454309, 1.098670 0.746184 1.472623, 1.090257 0.745440 1.476740, 
            1.082421 0.744193 1.471575, 1.067970 0.743505 1.488240, 1.035362 0.740184 1.497083, 1.013254 0.737613 1.497890, 
            1.007393 0.737032 1.499738, 0.981810 0.733290 1.488208, 0.968316 0.731531 1.485611, 0.958559 0.730334 1.484956, 
            0.923721 0.726958 1.497211, 0.918903 0.726032 1.491433, 0.874270 0.720749 1.491568, 0.843857 0.718167 1.508206, 
            0.835917 0.717582 1.514000, 0.823001 0.719501 1.570104, 0.784667 0.713554 1.547287, 0.778632 0.712915 1.548518, 
            0.764205 0.712931 1.576599, 0.754642 0.712497 1.587962, 0.748242 0.711734 1.587894, 0.739959 0.712427 1.615132, 
            0.731341 0.710917 1.607191, 0.720700 0.709422 1.603398, 0.719979 0.709876 1.612168, 0.707392 0.707726 1.601463, 
            0.703764 0.707200 1.599908, 0.698202 0.706720 1.602820, 0.690755 0.708391 1.644355, 0.662597 0.707266 1.680329, 
            0.640117 0.703873 1.668483, 0.634871 0.702802 1.661185, 0.638609 0.704758 1.685788, 0.632994 0.703563 1.677183, 
            0.520406 0.690018 1.673945, 0.513732 0.689164 1.672908, 0.498602 0.688943 1.698493, 0.497492 0.692053 1.751198, 
            0.492798 0.691168 1.745861, 0.457809 0.685652 1.723593, 0.435348 0.682265 1.711814, 0.433929 0.683180 1.729436, 
            0.432188 0.684684 1.757244, 1.652006 0.816549 1.600884, 1.630518 0.814187 1.603891, 1.562130 0.798116 1.474361, 
            1.550727 0.796364 1.467860, 1.427279 0.783341 1.494040, 1.412036 0.781689 1.496565, 1.361775 0.777994 1.533363, 
            1.352538 0.777669 1.545882, 1.274036 0.764460 1.482404, 1.261163 0.762214 1.470685, 1.207628 0.753236 1.427880, 
            1.196724 0.752349 1.434481, 1.186928 0.751139 1.433687, 1.178766 0.751177 1.450027, 1.160342 0.749847 1.463915, 
            1.068926 0.739951 1.479207, 1.060542 0.739217 1.483425, 1.025779 0.735866 1.495948, 1.003653 0.731895 1.474030, 
            1.001740 0.733341 1.501230, 0.981465 0.729298 1.474555, 0.970399 0.730447 1.514571, 0.887801 0.719341 1.493196, 
            0.859840 0.716192 1.495878, 0.831021 0.716237 1.552165, 0.814145 0.715429 1.571550, 0.804874 0.714395 1.572619, 
            0.792367 0.712272 1.562199, 0.766827 0.709242 1.562149, 0.752110 0.710554 1.611859, 0.749776 0.710464 1.614902, 
            0.737372 0.709073 1.616179, 0.736385 0.709437 1.624004, 0.730638 0.708894 1.626255, 0.711874 0.706056 1.616278, 
            0.698773 0.704430 1.615078, 0.682726 0.703204 1.626075, 0.685220 0.704741 1.646261, 0.668800 0.704783 1.678595, 
            0.648544 0.702139 1.674648, 0.637933 0.700654 1.670960, 0.630281 0.700167 1.677780, 0.620744 0.699044 1.677906, 
            0.609636 0.697392 1.672450, 0.594553 0.695794 1.675545, 0.573257 0.693497 1.679235, 0.561642 0.692370 1.683311, 
            0.541165 0.689652 1.678579, 0.529682 0.687874 1.671794, 0.506774 0.686427 1.692421, 0.505177 0.686586 1.698081, 
            0.497554 0.686804 1.716332, 0.447050 0.680241 1.706950, 0.437742 0.679195 1.707886, 1.660709 0.813515 1.585367, 
            1.644436 0.812909 1.606892, 1.636212 0.811533 1.600352, 1.615475 0.808030 1.583367, 1.599723 0.805510 1.572756, 
            1.558851 0.795225 1.484277, 1.482008 0.784665 1.460677, 1.475930 0.784011 1.461756, 1.465230 0.783193 1.469081, 
            1.454885 0.782494 1.477667, 1.443128 0.780624 1.469911, 1.434247 0.779722 1.472365, 1.424692 0.779987 1.495086, 
            1.403830 0.777139 1.488986, 1.385226 0.776445 1.513567, 1.382994 0.776390 1.516970, 1.358937 0.775252 1.544847, 
            1.343842 0.772954 1.536567, 1.284518 0.762722 1.484538, 1.206059 0.750225 1.432540, 1.166603 0.747383 1.462386, 
            1.157438 0.746386 1.463834, 1.108506 0.741048 1.471361, 1.099835 0.740217 1.474563, 1.084545 0.738550 1.476919, 
            1.077558 0.737590 1.474771, 1.053472 0.735746 1.491214, 1.034581 0.733562 1.492113, 0.991876 0.727535 1.476433, 
            0.979825 0.726959 1.490291, 0.979609 0.728280 1.512183, 0.960024 0.725862 1.510621, 0.911787 0.719365 1.497956, 
            0.852033 0.712473 1.501050, 0.831175 0.711019 1.517623, 0.828449 0.713585 1.564593, 0.809741 0.710766 1.554815, 
            0.750882 0.706264 1.595071, 0.731147 0.705886 1.626963, 0.726027 0.704858 1.620116, 0.704543 0.701801 1.611809, 
            0.693238 0.700779 1.616983, 0.589433 0.692283 1.678924, 0.517176 0.684661 1.694268, 0.496852 0.682692 1.701410, 
            0.493523 0.685053 1.746237, 0.434116 0.676187 1.716572, 1.657402 0.809918 1.583857, 1.648223 0.810309 1.607911, 
            1.580464 0.797236 1.525933, 1.553628 0.790982 1.475962, 1.512393 0.783361 1.431515, 1.482365 0.780212 1.438188, 
            1.468935 0.780565 1.469808, 1.428003 0.777226 1.494415, 1.426481 0.778107 1.511669, 1.415710 0.775871 1.496082, 
            1.406863 0.774981 1.498658, 1.395463 0.773927 1.503498, 1.384554 0.773039 1.510081, 1.360555 0.772618 1.549491, 
            1.310108 0.763984 1.506325, 1.294827 0.761622 1.497385, 1.284409 0.759506 1.483050, 1.179500 0.745065 1.450433, 
            1.176672 0.744809 1.451723, 1.158320 0.743503 1.465864, 1.102606 0.737275 1.471973, 1.078457 0.734713 1.476863, 
            1.041736 0.731399 1.493759, 0.996661 0.723878 1.458335, 0.982190 0.723183 1.474931, 0.986091 0.725890 1.511442, 
            0.944154 0.720123 1.498489, 0.922970 0.717863 1.502578, 0.840084 0.708054 1.502839, 0.825748 0.708102 1.531245, 
            0.805570 0.708271 1.572892, 0.743293 0.703315 1.612344, 0.723710 0.701595 1.622119, 0.718780 0.701327 1.627271, 
            0.712599 0.699942 1.616654, 0.703871 0.699091 1.619653, 0.681659 0.699272 1.665408, 0.663814 0.698137 1.681351, 
            0.544396 0.683685 1.676526, 0.537543 0.682770 1.674852, 0.525172 0.682086 1.687573, 0.504687 0.680758 1.705474, 
            0.456083 0.675531 1.714165, 1.616200 0.801915 1.583743, 1.570391 0.792057 1.511725, 1.523762 0.781225 1.425465, 
            1.471512 0.776860 1.455201, 1.444454 0.775409 1.483752, 1.443488 0.776476 1.502981, 1.434264 0.774762 1.492886, 
            1.432856 0.775681 1.510546, 1.420057 0.774156 1.510418, 1.397899 0.770872 1.499720, 1.355103 0.768995 1.551694, 
            1.318152 0.762817 1.522457, 1.248123 0.750373 1.455075, 1.203834 0.743813 1.433774, 1.182697 0.742962 1.460686, 
            1.179759 0.742669 1.461584, 1.121142 0.734070 1.434725, 1.121885 0.735016 1.448690, 1.113044 0.734825 1.462617, 
            1.102657 0.734112 1.471054, 1.072793 0.731019 1.478312, 1.048299 0.729037 1.493307, 1.028558 0.725870 1.479858, 
            0.988450 0.720719 1.473402, 0.979225 0.722488 1.519951, 0.949462 0.718732 1.516238, 0.939522 0.716776 1.503602, 
            0.905204 0.712182 1.495045, 0.869659 0.707871 1.493459, 0.858449 0.706882 1.498972, 0.831701 0.704141 1.505964, 
            0.830107 0.704997 1.522964, 0.816640 0.703944 1.531796, 0.792548 0.702795 1.559546, 0.787170 0.701680 1.551778, 
            0.774706 0.700964 1.564172, 0.779530 0.703286 1.592629, 0.768950 0.702509 1.600381, 0.757504 0.700743 1.593729, 
            0.727786 0.699092 1.624164, 0.720056 0.699274 1.642034, 0.709531 0.697122 1.627319, 0.709251 0.697724 1.637656, 
            0.700219 0.695378 1.616915, 0.685110 0.695165 1.642576, 0.654216 0.693815 1.680163, 0.642150 0.691840 1.671306, 
            0.591083 0.685784 1.671257, 0.548832 0.681303 1.679847, 0.534688 0.680022 1.686275, 0.524933 0.679522 1.696953, 
            0.495785 0.677367 1.718083, 0.436585 0.669964 1.711813, 0.431325 0.669585 1.715794, 0.429378 0.671716 1.754201, 
            1.564372 0.788243 1.511914, 1.541798 0.781335 1.443088, 1.535809 0.780711 1.444482, 1.443544 0.774012 1.513409, 
            1.413486 0.769460 1.497317, 1.404159 0.768408 1.498190, 1.388359 0.767265 1.510064, 1.377344 0.767038 1.527601, 
            1.360667 0.766993 1.559023, 1.358213 0.766864 1.561640, 1.350550 0.764979 1.545758, 1.297395 0.755432 1.492976, 
            1.264476 0.750612 1.478054, 1.258406 0.749264 1.467832, 1.238783 0.746137 1.454802, 1.213909 0.741938 1.434460, 
            1.170338 0.738406 1.461021, 1.127403 0.731606 1.433196, 1.119209 0.730935 1.438091, 1.095581 0.730639 1.478820, 
            1.091077 0.729819 1.474157, 1.085080 0.729192 1.475522, 1.075736 0.728134 1.476331, 1.070521 0.727770 1.480475, 
            1.047565 0.725610 1.489600, 1.025197 0.722255 1.478155, 1.014939 0.719496 1.453060, 0.989573 0.717918 1.476289, 
            0.989711 0.719358 1.499439, 0.970389 0.718422 1.521470, 0.959465 0.716832 1.516669, 0.944875 0.715400 1.521510, 
            0.936935 0.713422 1.504649, 0.869295 0.704569 1.491066, 0.860651 0.703747 1.494364, 0.859173 0.703946 1.500446, 
            0.801032 0.698990 1.531924, 0.796825 0.698966 1.539643, 0.798680 0.700288 1.557560, 0.793402 0.699206 1.550148, 
            0.777195 0.698623 1.571911, 0.740584 0.697437 1.623188, 0.727639 0.696559 1.633871, 0.701128 0.693202 1.630375, 
            0.694828 0.691776 1.619333, 0.690659 0.691765 1.627190, 0.681835 0.690882 1.629846, 0.670753 0.692723 1.681135, 
            0.664913 0.692149 1.683057, 0.660311 0.691295 1.678046, 0.655796 0.690471 1.673344, 0.554383 0.678601 1.675799, 
            0.528210 0.676054 1.684834, 0.514341 0.675561 1.703564, 0.499606 0.674778 1.719222, 0.491923 0.673583 1.714603, 
            0.436048 0.667300 1.720135, 1.669571 0.801693 1.578452, 1.664746 0.801461 1.583979, 1.658477 0.800742 1.584376, 
            1.644434 0.800191 1.602493, 1.638232 0.799495 1.603130, 1.610413 0.794304 1.572329, 1.599679 0.791384 1.545544, 
            1.590182 0.789578 1.534481, 1.577657 0.786752 1.512670, 1.546491 0.779040 1.447323, 1.528314 0.776400 1.439431, 
            1.478241 0.770678 1.442909, 1.458997 0.769769 1.465215, 1.451296 0.771354 1.505846, 1.437319 0.770129 1.512866, 
            1.430812 0.769331 1.512422, 1.408590 0.766024 1.501493, 1.389288 0.765096 1.523596, 1.355896 0.763600 1.563643, 
            1.347755 0.761554 1.546066, 1.174639 0.735979 1.463865, 1.120027 0.728728 1.451228, 1.106488 0.728347 1.471131, 
            1.093449 0.726742 1.470151, 1.029299 0.719761 1.480294, 1.015117 0.716377 1.452594, 1.008318 0.715480 1.451113, 
            1.006839 0.715678 1.457190, 1.001550 0.714593 1.449740, 0.999717 0.714672 1.454562, 0.995816 0.714055 1.452040, 
            0.914134 0.707438 1.501897, 0.903726 0.706022 1.498929, 0.841171 0.698882 1.503403, 0.795274 0.696657 1.555697, 
            0.780280 0.695786 1.570435, 0.772334 0.696593 1.598869, 0.766596 0.696053 1.601155, 0.715226 0.692681 1.645343, 
            0.688862 0.688677 1.631041, 0.676399 0.690052 1.677425, 0.648372 0.686184 1.668544, 0.564472 0.676730 1.676535, 
            0.543664 0.674597 1.681961, 0.524301 0.672951 1.692513, 0.507533 0.672178 1.712280, 0.490343 0.670568 1.719223, 
            0.467748 0.667136 1.706970, 0.435938 0.665477 1.741307, 0.427092 0.664587 1.743884, 1.653639 0.797326 1.588760, 
            1.635779 0.795489 1.593322, 1.607672 0.789504 1.550169, 1.600041 0.788327 1.545732, 1.568189 0.782473 1.511939, 
            1.536533 0.774596 1.444858, 1.517161 0.771553 1.432721, 1.475117 0.767143 1.442047, 1.462747 0.767156 1.466099, 
            1.447915 0.765643 1.470084, 1.402929 0.762331 1.502954, 1.399440 0.762549 1.513224, 1.393114 0.761812 1.513423, 
            1.353669 0.760367 1.565967, 1.330116 0.755916 1.538983, 1.313315 0.751649 1.501986, 1.275947 0.746028 1.482597, 
            1.261014 0.743784 1.474893, 1.237818 0.739453 1.449179, 1.226407 0.738395 1.453978, 1.195000 0.734085 1.444426, 
            1.194244 0.734527 1.453073, 1.173894 0.732548 1.460121, 1.172031 0.732618 1.464836, 1.160063 0.730676 1.456330, 
            1.154165 0.730082 1.458047, 1.121629 0.724695 1.433158, 1.111252 0.725379 1.464289, 1.108932 0.725295 1.467380, 
            1.100953 0.724697 1.473037, 1.072639 0.721428 1.474467, 1.052173 0.720107 1.492437, 1.006807 0.712488 1.455978, 
            0.992480 0.711145 1.461755, 0.984417 0.710519 1.467116, 0.987487 0.712946 1.500673, 0.971131 0.713010 1.533234, 
            0.965599 0.711843 1.524920, 0.956577 0.710893 1.526874, 0.944088 0.708776 1.516518, 0.938752 0.707675 1.508902, 
            0.922747 0.705767 1.508720, 0.915237 0.704630 1.504713, 0.909630 0.704135 1.507465, 0.862222 0.697918 1.497746, 
            0.835559 0.695206 1.505038, 0.802709 0.693196 1.535680, 0.801534 0.694194 1.554167, 0.781195 0.692219 1.561257, 
            0.774467 0.692739 1.582687, 0.760217 0.692118 1.600063, 0.709690 0.689031 1.647249, 0.702966 0.687462 1.634703, 
            0.693006 0.686197 1.633327, 0.688399 0.685341 1.628296, 0.680063 0.684623 1.632687, 0.685181 0.687044 1.662191, 
            0.672205 0.686156 1.672763, 0.668618 0.686341 1.682686, 0.656521 0.684356 1.673720, 0.648182 0.682243 1.655439, 
            0.628582 0.680517 1.665152, 0.555072 0.673171 1.687379, 0.533031 0.670622 1.688422, 0.520971 0.670739 1.713580, 
            0.454176 0.662868 1.714328, 0.438961 0.661226 1.716953, 0.434200 0.661015 1.722708, 1.677400 0.796578 1.581393, 
            1.613467 0.787580 1.558315, 1.572325 0.779990 1.514198, 1.486088 0.764872 1.434582, 1.450842 0.764842 1.502036, 
            1.436665 0.764247 1.519678, 1.422099 0.762126 1.513274, 1.414573 0.760288 1.497881, 1.413540 0.760636 1.505542, 
            1.387839 0.758945 1.527581, 1.344402 0.754762 1.543291, 1.237946 0.737013 1.459864, 1.181900 0.730673 1.464793, 
            1.124480 0.723173 1.453510, 1.115236 0.722845 1.466007, 1.037923 0.714914 1.486056, 1.025578 0.711452 1.453551, 
            1.004418 0.708503 1.446395, 0.990625 0.707340 1.454070, 0.980190 0.710792 1.530312, 0.968544 0.709656 1.534281, 
            0.962880 0.708444 1.525499, 0.913051 0.701411 1.507181, 0.866185 0.695377 1.499388, 0.852271 0.694173 1.506630, 
            0.813242 0.690778 1.526662, 0.809409 0.690183 1.524381, 0.801255 0.689527 1.529419, 0.795999 0.690543 1.556072, 
            0.772378 0.689552 1.585498, 0.750136 0.688329 1.608487, 0.741456 0.688192 1.622988, 0.740911 0.688705 1.632381, 
            0.715950 0.686567 1.645720, 0.711057 0.685615 1.639672, 0.704046 0.684646 1.637438, 0.697204 0.683735 1.635804, 
            0.691710 0.682581 1.627625, 0.679091 0.681813 1.639466, 0.683217 0.683900 1.665448, 0.671830 0.683547 1.681661, 
            0.651493 0.679483 1.654769, 0.585151 0.672460 1.668457, 0.559588 0.670119 1.679655, 0.545555 0.670268 1.709134, 
            0.491124 0.665169 1.731128, 0.440485 0.659256 1.732593, 1.608397 0.783389 1.550545, 1.595231 0.781741 1.549112, 
            1.568324 0.776160 1.510220, 1.548125 0.770052 1.449831, 1.532365 0.767529 1.439189, 1.526452 0.766931 1.440854, 
            1.468847 0.760762 1.451575, 1.455988 0.759913 1.462562, 1.448780 0.759575 1.470958, 1.451370 0.763234 1.525473, 
            1.432985 0.760524 1.516839, 1.421632 0.758790 1.510518, 1.395638 0.757696 1.542843, 1.370138 0.756073 1.565597, 
            1.361655 0.755305 1.569467, 1.259964 0.737768 1.480296, 1.222750 0.732198 1.461454, 1.212660 0.730889 1.459619, 
            1.202130 0.731522 1.490207, 1.130284 0.719858 1.439032, 1.125063 0.719493 1.443151, 1.116645 0.719444 1.458581, 
            1.115599 0.719788 1.466195, 1.063732 0.714855 1.485961, 1.013808 0.706397 1.444650, 0.986347 0.704113 1.460441, 
            0.989215 0.705776 1.481953, 0.990169 0.707491 1.508000, 0.975405 0.707394 1.534884, 0.957345 0.704793 1.527404, 
            0.946893 0.702666 1.512952, 0.907393 0.697719 1.508654, 0.831787 0.688969 1.512106, 0.821120 0.688163 1.519549, 
            0.811303 0.686945 1.518679, 0.804565 0.688159 1.551404, 0.794039 0.686703 1.548016, 0.793209 0.687120 1.556399, 
            0.776959 0.685826 1.566678, 0.774675 0.686450 1.581224, 0.744222 0.685945 1.631710, 0.736636 0.685479 1.638762, 
            0.703728 0.681360 1.635212, 0.681332 0.678692 1.634996, 0.678243 0.679045 1.646688, 0.667535 0.678921 1.665315, 
            0.661638 0.678327 1.667032, 0.644863 0.675463 1.652787, 0.623616 0.673879 1.667982, 0.591689 0.670090 1.667915, 
            0.563821 0.667669 1.682258, 0.531485 0.665135 1.703394, 0.442679 0.656119 1.727956, 1.644894 0.786235 1.577070, 
            1.620845 0.782313 1.559657, 1.557434 0.770008 1.481784, 1.543968 0.766865 1.456628, 1.526232 0.763677 1.438972, 
            1.463312 0.757111 1.453480, 1.457435 0.757221 1.466601, 1.450883 0.757104 1.477326, 1.456843 0.759808 1.509817, 
            1.424203 0.756476 1.518547, 1.399433 0.753705 1.521234, 1.382320 0.752817 1.539778, 1.358225 0.751667 1.567517, 
            1.329307 0.746105 1.532814, 1.315048 0.742695 1.504842, 1.268266 0.735992 1.486016, 1.246399 0.732805 1.476349, 
            1.232900 0.730348 1.462408, 1.224352 0.730255 1.477375, 1.197231 0.728085 1.494371, 1.174726 0.723290 1.459779, 
            1.152236 0.719894 1.447902, 1.127319 0.716377 1.438733, 1.111106 0.715792 1.460475, 1.082281 0.712351 1.460092, 
            1.072345 0.711791 1.470128, 1.057663 0.711025 1.485974, 0.996595 0.701599 1.450409, 0.990452 0.702317 1.473919, 
            0.972268 0.703854 1.533977, 0.839742 0.686380 1.505263, 0.803980 0.683389 1.525567, 0.788129 0.683623 1.559922, 
            0.776052 0.683734 1.585016, 0.741179 0.681740 1.619805, 0.742526 0.682890 1.635919, 0.736738 0.682334 1.638025, 
            0.731978 0.681427 1.632455, 0.730640 0.681673 1.639032, 0.700174 0.677680 1.632823, 0.681555 0.676284 1.646017, 
            0.679555 0.677004 1.661575, 0.674793 0.676793 1.667325, 0.635631 0.671263 1.652896, 0.562644 0.666183 1.710968, 
            0.522995 0.662579 1.728799, 0.457045 0.654296 1.721219, 0.439389 0.653922 1.749166, 0.430808 0.653121 1.752685, 
            1.667373 0.785751 1.576482, 1.659324 0.785130 1.581892, 1.571375 0.770132 1.507528, 1.547776 0.764272 1.457724, 
            1.533096 0.761416 1.439586, 1.505183 0.757587 1.431111, 1.482356 0.755470 1.440695, 1.452243 0.753686 1.469726, 
            1.416459 0.752081 1.512611, 1.410561 0.751488 1.514329, 1.413751 0.753259 1.536985, 1.360145 0.748437 1.561906, 
            1.317506 0.739647 1.501142, 1.228637 0.727125 1.468830, 1.216000 0.727049 1.491940, 1.184687 0.722073 1.471391, 
            1.106425 0.712429 1.465412, 1.061718 0.707818 1.476615, 1.026499 0.701527 1.442198, 0.990486 0.697755 1.450278, 
            0.980819 0.701465 1.529250, 0.974921 0.700872 1.530967, 0.970302 0.700013 1.525897, 0.883560 0.688208 1.501136, 
            0.879529 0.687547 1.498155, 0.847383 0.684381 1.508639, 0.818925 0.681064 1.509559, 0.817881 0.681409 1.517180, 
            0.789919 0.680350 1.553850, 0.774087 0.680589 1.588269, 0.765324 0.679728 1.591145, 0.756647 0.679591 1.605653, 
            0.736589 0.678407 1.625068, 0.730691 0.677814 1.626786, 0.729392 0.678073 1.633501, 0.701504 0.674948 1.636447, 
            0.676019 0.672633 1.647922, 0.677398 0.673794 1.664148, 0.672388 0.673500 1.669017, 0.653002 0.670452 1.656829, 
            0.651769 0.670734 1.663784, 0.625844 0.666877 1.651035, 0.622033 0.666986 1.660163, 0.598115 0.663806 1.654545, 
            0.585723 0.662418 1.655860, 0.580579 0.662078 1.660255, 0.574016 0.661261 1.659612, 0.566139 0.661394 1.676960, 
            0.559871 0.664159 1.734014, 0.551185 0.663323 1.737159, 0.510643 0.658722 1.740491, 0.453881 0.651444 1.731544, 
            0.428720 0.649934 1.755500, 1.600522 0.773288 1.553275, 1.593468 0.772305 1.550886, 1.564122 0.765206 1.492006, 
            1.499493 0.753884 1.432468, 1.487101 0.753192 1.445115, 1.476977 0.751872 1.443155, 1.462669 0.751232 1.460329, 
            1.434575 0.751521 1.519190, 1.418641 0.750333 1.530588, 1.412061 0.750207 1.541215, 1.407249 0.749283 1.535460, 
            1.406699 0.749794 1.544834, 1.377612 0.746962 1.554850, 1.365383 0.746326 1.568077, 1.341209 0.741665 1.538888, 
            1.327711 0.739208 1.524948, 1.288925 0.732412 1.489196, 1.272329 0.730305 1.486918, 1.232041 0.725790 1.491150, 
            1.206704 0.723524 1.503149, 1.201019 0.722305 1.494293, 1.179055 0.717693 1.461624, 1.140973 0.711831 1.439700, 
            1.125533 0.710810 1.452855, 1.102584 0.708652 1.462004, 1.091051 0.707553 1.466372, 1.079372 0.706406 1.470222, 
            1.072294 0.705415 1.467749, 1.067351 0.705143 1.472858, 1.051832 0.702702 1.463072, 1.003159 0.696058 1.448862, 
            0.989066 0.696187 1.478128, 0.973737 0.697294 1.525665, 0.908473 0.688544 1.509192, 0.850116 0.681425 1.505914, 
            0.843617 0.680630 1.505497, 0.815846 0.677544 1.508856, 0.813995 0.677617 1.513611, 0.778047 0.676654 1.567242, 
            0.779453 0.677824 1.583567, 0.755038 0.675869 1.598839, 0.750222 0.676337 1.615730, 0.741437 0.675468 1.618525, 
            0.712041 0.673229 1.638774, 0.682354 0.670194 1.646658, 0.657415 0.668760 1.671400, 0.640713 0.665920 1.657415, 
            0.572769 0.657661 1.654086, 0.569820 0.657365 1.654944, 0.565130 0.657178 1.660949, 0.562546 0.657004 1.663106, 
            0.543710 0.659019 1.732177, 0.531591 0.657026 1.723134, 0.465331 0.648638 1.714456, 0.445805 0.647634 1.735758, 
            0.437411 0.647593 1.751272, 0.424460 0.646017 1.750606, 1.671985 0.780249 1.579331, 1.527923 0.754708 1.441679, 
            1.481141 0.749398 1.445511, 1.458125 0.747915 1.465756, 1.450490 0.747433 1.472635, 1.457968 0.750649 1.510518, 
            1.453799 0.750638 1.518373, 1.414476 0.747144 1.537361, 1.385159 0.744235 1.546559, 1.377080 0.743603 1.551861, 
            1.373778 0.743884 1.562796, 1.360550 0.741518 1.549819, 1.307034 0.731850 1.495752, 1.280850 0.728602 1.493415, 
            1.264038 0.726422 1.490369, 1.243185 0.723577 1.484301, 1.219102 0.721734 1.500754, 1.194115 0.718194 1.491342, 
            1.146062 0.709669 1.445343, 1.130937 0.706664 1.425624, 1.123516 0.706254 1.433263, 1.117650 0.707064 1.457754, 
            1.110935 0.706196 1.456572, 1.070050 0.702176 1.470013, 1.060286 0.700977 1.469333, 1.052718 0.699821 1.465118, 
            1.014840 0.694027 1.443921, 0.992305 0.693402 1.477200, 0.987663 0.695322 1.517367, 0.954523 0.691125 1.512990, 
            0.935338 0.688842 1.512847, 0.871314 0.680510 1.500776, 0.846431 0.677701 1.503060, 0.801749 0.675189 1.548338, 
            0.772042 0.674238 1.590142, 0.748521 0.672585 1.608589, 0.747636 0.672983 1.616776, 0.729946 0.671901 1.633272, 
            0.724219 0.671365 1.635595, 0.712998 0.669675 1.629741, 0.710049 0.669378 1.630600, 0.684831 0.667153 1.643026, 
            0.685618 0.668115 1.657149, 0.679734 0.667526 1.658915, 0.626581 0.660766 1.651455, 0.622922 0.660927 1.661122, 
            0.573897 0.654862 1.656992, 0.570137 0.654989 1.666302, 0.540712 0.656223 1.743092, 0.524860 0.653669 1.732126, 
            0.500193 0.651630 1.746504, 0.439910 0.644559 1.747719, 1.524050 0.750921 1.438160, 1.503375 0.748832 1.444054, 
            1.460445 0.744820 1.461564, 1.462569 0.746233 1.480435, 1.456671 0.745639 1.482153, 1.444232 0.747022 1.528624, 
            1.436624 0.745853 1.524267, 1.426783 0.744628 1.523315, 1.367979 0.739448 1.552436, 1.357964 0.738164 1.550865, 
            1.275621 0.725055 1.496407, 1.253748 0.721866 1.486720, 1.243435 0.721179 1.495420, 1.214133 0.718275 1.504673, 
            1.181276 0.711386 1.455984, 1.174278 0.710422 1.453794, 1.165228 0.709463 1.455649, 1.159914 0.708369 1.448108, 
            1.125674 0.704498 1.451158, 1.122551 0.704143 1.451397, 1.116502 0.702802 1.441249, 1.107956 0.702013 1.444892, 
            1.107816 0.702662 1.455728, 1.054751 0.697326 1.471238, 1.049608 0.696290 1.464306, 1.010091 0.690641 1.448619, 
            0.990603 0.691043 1.492716, 0.866832 0.677214 1.506422, 0.854259 0.675765 1.507095, 0.832097 0.673176 1.507713, 
            0.824804 0.672113 1.504477, 0.816083 0.672658 1.530158, 0.803717 0.671976 1.542897, 0.781434 0.670739 1.565743, 
            0.769188 0.671491 1.601569, 0.695640 0.664828 1.634985, 0.691911 0.664268 1.633074, 0.693440 0.666177 1.661165, 
            0.686608 0.665965 1.670893, 0.669930 0.664527 1.679653, 0.665092 0.663594 1.673803, 0.650374 0.662119 1.678193, 
            0.636380 0.658798 1.651162, 0.623870 0.658067 1.663390, 0.617552 0.657332 1.663617, 0.596932 0.653869 1.647049, 
            0.591484 0.653427 1.650361, 0.580912 0.652652 1.658142, 0.573798 0.651649 1.655540, 0.566929 0.652818 1.687799, 
            0.570870 0.655539 1.724452, 0.537356 0.653306 1.752736, 0.532244 0.652281 1.745914, 0.526544 0.651754 1.748334, 
            0.522086 0.650949 1.743834, 0.462636 0.643461 1.736676, 0.435724 0.641362 1.754416, 1.674684 0.774103 1.575386, 
            1.643055 0.770415 1.576377, 1.594482 0.763108 1.551191, 1.561714 0.756249 1.502816, 1.549289 0.754154 1.492687, 
            1.459982 0.742879 1.481482, 1.464591 0.745128 1.509177, 1.458075 0.745023 1.520029, 1.435294 0.742922 1.529776, 
            1.430095 0.741867 1.522644, 1.431877 0.743164 1.540301, 1.421054 0.741608 1.535860, 1.406846 0.741002 1.553390, 
            1.397526 0.739952 1.554286, 1.352343 0.733788 1.541137, 1.335995 0.730371 1.517079, 1.315845 0.727066 1.502181, 
            1.292150 0.723960 1.497350, 1.288123 0.723300 1.494383, 1.255839 0.719391 1.493047, 1.249210 0.718552 1.492167, 
            1.162134 0.705938 1.454894, 1.135543 0.701160 1.428454, 1.131661 0.700549 1.426000, 1.125947 0.700017 1.428370, 
            1.120452 0.699559 1.431515, 1.097196 0.698692 1.462237, 1.081193 0.697481 1.473392, 1.061364 0.694981 1.470960, 
            1.056393 0.694700 1.475971, 1.049010 0.693606 1.472414, 1.003902 0.686770 1.448203, 0.964830 0.686845 1.524730, 
            0.955185 0.684989 1.513143, 0.850556 0.672035 1.504180, 0.756668 0.666880 1.601333, 0.737377 0.665955 1.623470, 
            0.733620 0.666083 1.632790, 0.681151 0.662341 1.673080, 0.676191 0.662063 1.678124, 0.667721 0.661300 1.682040, 
            0.662505 0.660239 1.674849, 0.629475 0.655382 1.659535, 0.593334 0.650174 1.644503, 0.563845 0.652780 1.743727, 
            0.548887 0.651225 1.747265, 0.547441 0.651434 1.753459, 0.513796 0.647067 1.747290, 0.511578 0.647016 1.750744, 
            0.475183 0.641026 1.723481, 0.449416 0.638615 1.733957, 0.444022 0.638191 1.737460, 0.441289 0.638664 1.750418, 
            1.676951 0.771687 1.582336, 1.668626 0.770973 1.586767, 1.632185 0.765663 1.570670, 1.616424 0.763141 1.560025, 
            1.575789 0.755722 1.517707, 1.528923 0.746203 1.453264, 1.523851 0.745191 1.446583, 1.516714 0.744180 1.443900, 
            1.473634 0.740118 1.460880, 1.463294 0.740118 1.480811, 1.468637 0.742615 1.511116, 1.451687 0.741781 1.530236, 
            1.444962 0.740909 1.529018, 1.447411 0.743824 1.571702, 1.427467 0.739892 1.546205, 1.384501 0.735172 1.552257, 
            1.357682 0.731710 1.547667, 1.349756 0.730434 1.542183, 1.337685 0.727760 1.521981, 1.201951 0.710598 1.504537, 
            1.185386 0.706411 1.468379, 1.178699 0.704855 1.455963, 1.105579 0.695550 1.445586, 1.101173 0.694762 1.441269, 
            1.092892 0.695456 1.468515, 1.090163 0.695233 1.470154, 0.995641 0.684291 1.474419, 0.987354 0.684286 1.490313, 
            0.982549 0.684758 1.507241, 0.982182 0.685331 1.517266, 0.865788 0.670504 1.500518, 0.860157 0.670000 1.503182, 
            0.853628 0.669194 1.502657, 0.816607 0.665779 1.518491, 0.813337 0.666768 1.540868, 0.803602 0.666275 1.551623, 
            0.764803 0.665048 1.606459, 0.723545 0.661599 1.629905, 0.717173 0.660846 1.629939, 0.710608 0.660028 1.629290, 
            0.688424 0.660218 1.675145, 0.689680 0.661338 1.690936, 0.682197 0.660907 1.698352, 0.674500 0.659011 1.682352, 
            0.668905 0.658519 1.685144, 0.657342 0.656714 1.678075, 0.651329 0.656082 1.679386, 0.639273 0.654807 1.681897, 
            0.590029 0.647275 1.654327, 0.565835 0.646788 1.693046, 0.550808 0.648692 1.752986, 0.520267 0.644674 1.746507, 
            0.485553 0.639946 1.736542, 0.467498 0.637347 1.729083, 1.603751 0.758478 1.559245, 1.593109 0.756984 1.555449, 
            1.566098 0.750671 1.504858, 1.551367 0.748495 1.497869, 1.512482 0.740969 1.450436, 1.493781 0.738849 1.452012, 
            1.485570 0.739566 1.479504, 1.482264 0.740542 1.501752, 1.476828 0.740105 1.505112, 1.472253 0.739957 1.511525, 
            1.463353 0.739048 1.513912, 1.456406 0.740888 1.557223, 1.453255 0.741220 1.568694, 1.424881 0.736538 1.547251, 
            1.420663 0.736511 1.554933, 1.378321 0.731304 1.551875, 1.372746 0.730122 1.543407, 1.280010 0.716299 1.497368, 
            1.221809 0.709929 1.505971, 1.198286 0.706881 1.501756, 1.130370 0.694452 1.430547, 1.128886 0.694648 1.436607, 
            1.124125 0.693741 1.431032, 1.111341 0.692918 1.442286, 1.095450 0.693138 1.476499, 1.085143 0.691756 1.473889, 
            1.027825 0.683594 1.451641, 0.999310 0.680257 1.452357, 0.968463 0.681013 1.524102, 0.957242 0.678626 1.506918, 
            0.787719 0.661925 1.562101, 0.770714 0.662466 1.603689, 0.755149 0.660706 1.605070, 0.750366 0.660488 1.610745, 
            0.729626 0.659772 1.639069, 0.725095 0.659639 1.645640, 0.721227 0.659032 1.643235, 0.701306 0.659288 1.685798, 
            0.694001 0.658917 1.693850, 0.672202 0.657147 1.707081, 0.655660 0.654361 1.693664, 0.649714 0.653752 1.695212, 
            0.642631 0.652062 1.681390, 0.632679 0.650799 1.680041, 0.594183 0.644101 1.645319, 0.582195 0.643546 1.659399, 
            0.572314 0.646488 1.726283, 0.556974 0.646196 1.751120, 0.548631 0.645476 1.755484, 0.542733 0.644882 1.757202, 
            0.533069 0.643717 1.756878, 0.522781 0.642341 1.754337, 0.519832 0.642045 1.755196, 0.515252 0.641198 1.750261, 
            0.506608 0.640376 1.753557, 0.480126 0.636332 1.738834, 0.446183 0.632561 1.742939, 0.432002 0.631267 1.749233, 
            1.612066 0.756707 1.565011, 1.587553 0.750539 1.511961, 1.578622 0.749620 1.514239, 1.560329 0.746941 1.505931, 
            1.525359 0.739341 1.449742, 1.499600 0.736933 1.460243, 1.485081 0.735525 1.465340, 1.482984 0.736212 1.480551, 
            1.456002 0.736179 1.532031, 1.442669 0.737261 1.575327, 1.421668 0.733670 1.557405, 1.398067 0.730596 1.552911, 
            1.394180 0.729983 1.550438, 1.376057 0.727361 1.542736, 1.364122 0.726128 1.545677, 1.319172 0.717952 1.499368, 
            1.310145 0.717001 1.501304, 1.305787 0.716229 1.497159, 1.286528 0.713921 1.496753, 1.267411 0.711661 1.496850, 
            1.246079 0.709352 1.500413, 1.230820 0.708391 1.514210, 1.205625 0.704780 1.504055, 1.195700 0.702830 1.491474, 
            1.182827 0.699190 1.457094, 1.176626 0.698495 1.457737, 1.167782 0.696909 1.448992, 1.127114 0.691569 1.440546, 
            1.115897 0.689880 1.434705, 1.107533 0.689152 1.438996, 1.106275 0.689425 1.445857, 1.101897 0.688647 1.441645, 
            1.101491 0.689904 1.462862, 1.102180 0.690832 1.476637, 1.066082 0.687032 1.484419, 1.059105 0.686075 1.482304, 
            1.000671 0.677537 1.456094, 0.990477 0.678282 1.487873, 0.986476 0.678328 1.496327, 0.975611 0.678151 1.514397, 
            0.969691 0.677550 1.516035, 0.964729 0.676575 1.509746, 0.945522 0.674285 1.509526, 0.842688 0.661936 1.506935, 
            0.801378 0.659864 1.552857, 0.703433 0.654038 1.646932, 0.703432 0.654735 1.658258, 0.658971 0.651601 1.692993, 
            0.569699 0.642427 1.715897, 0.563354 0.643076 1.738687, 0.548160 0.642138 1.752716, 0.539394 0.641275 1.755580, 
            0.512868 0.637912 1.752027, 0.491988 0.635058 1.745865, 0.450132 0.630015 1.744530, 0.437183 0.629136 1.755199, 
            0.420302 0.626236 1.740580, 1.673455 0.762364 1.589287, 1.667966 0.761909 1.592458, 1.641430 0.758543 1.588868, 
            1.631512 0.756595 1.576315, 1.605267 0.751934 1.551103, 1.605157 0.752593 1.562039, 1.587946 0.747492 1.512257, 
            1.584947 0.747178 1.512939, 1.504367 0.733966 1.453413, 1.501196 0.734988 1.476140, 1.488393 0.732765 1.464669, 
            1.495156 0.736437 1.511344, 1.488701 0.735655 1.511083, 1.468160 0.733612 1.517454, 1.463290 0.735455 1.556811, 
            1.452771 0.735395 1.576107, 1.432716 0.732122 1.561544, 1.409709 0.729249 1.559162, 1.398817 0.727669 1.554474, 
            1.381688 0.725382 1.550301, 1.358901 0.721886 1.537369, 1.339011 0.717972 1.512064, 1.309564 0.713626 1.498142, 
            1.292900 0.711495 1.495620, 1.269922 0.708631 1.493338, 1.241212 0.706623 1.516021, 1.219950 0.703640 1.508504, 
            1.213938 0.703008 1.509815, 1.207730 0.702310 1.510431, 1.160933 0.692815 1.446233, 1.111694 0.685981 1.430012, 
            1.107131 0.687928 1.470460, 1.073680 0.684322 1.476311, 1.062198 0.683937 1.492187, 1.049282 0.681676 1.480314, 
            1.022661 0.676888 1.453769, 0.996048 0.674890 1.472566, 0.982355 0.674457 1.491924, 0.982753 0.675984 1.515995, 
            0.951733 0.671805 1.507820, 0.947293 0.671006 1.503384, 0.916354 0.667550 1.506823, 0.860338 0.660523 1.500529, 
            0.814285 0.657549 1.540940, 0.769121 0.655571 1.595835, 0.765491 0.655741 1.605604, 0.720314 0.653062 1.649125, 
            0.712385 0.651785 1.643633, 0.688173 0.652685 1.704947, 0.669600 0.651305 1.718304, 0.657092 0.648485 1.696550, 
            0.648245 0.647594 1.699126, 0.642493 0.646353 1.690034, 0.575600 0.638449 1.690433, 0.557630 0.639362 1.739922, 
            0.515213 0.635523 1.759254, 0.476047 0.629295 1.733484, 0.426070 0.623606 1.737302, 1.629810 0.752842 1.569172, 
            1.619992 0.751625 1.568299, 1.564237 0.741202 1.506281, 1.552145 0.739219 1.497337, 1.499299 0.732563 1.490965, 
            1.496596 0.734439 1.526687, 1.486121 0.732304 1.512154, 1.468853 0.731363 1.530146, 1.463806 0.731056 1.534885, 
            1.426431 0.728219 1.560787, 1.364073 0.719752 1.543304, 1.352368 0.717899 1.535733, 1.313831 0.711187 1.500864, 
            1.294083 0.708714 1.498722, 1.267336 0.705277 1.494385, 1.206213 0.698620 1.503947, 1.196015 0.696578 1.490396, 
            1.180687 0.692807 1.458629, 1.122491 0.684349 1.433262, 1.112976 0.685324 1.467454, 1.074987 0.682280 1.491181, 
            1.039855 0.676714 1.468401, 1.031183 0.675883 1.471597, 0.996611 0.671203 1.462139, 0.979155 0.670896 1.490795, 
            0.973311 0.671714 1.515360, 0.963860 0.669924 1.504464, 0.957436 0.669153 1.504311, 0.932088 0.666187 1.504944, 
            0.881554 0.659614 1.495456, 0.858556 0.657440 1.504432, 0.847724 0.655881 1.499959, 0.733172 0.649338 1.614375, 
            0.729878 0.651015 1.647999, 0.664607 0.647837 1.722135, 0.635218 0.642116 1.685761, 0.609299 0.638261 1.673035, 
            0.593790 0.635824 1.663288, 0.586563 0.635479 1.671614, 0.564466 0.635002 1.706449, 0.553677 0.633457 1.702130, 
            0.556980 0.635267 1.725185, 0.540844 0.634011 1.735868, 0.534696 0.634030 1.748028, 0.533051 0.634172 1.753517, 
            0.468887 0.625097 1.729620, 0.446793 0.623924 1.753135, 1.673318 0.755959 1.586602, 1.665065 0.755269 1.591285, 
            1.658599 0.754484 1.590988, 1.645087 0.753416 1.599657, 1.641830 0.753015 1.599423, 1.611890 0.746412 1.549762, 
            1.585861 0.741127 1.513987, 1.509621 0.728680 1.458541, 1.504393 0.728313 1.462637, 1.503113 0.729971 1.492081, 
            1.501779 0.730915 1.510003, 1.492960 0.730731 1.524006, 1.475648 0.728383 1.519186, 1.467118 0.728296 1.534214, 
            1.465696 0.729210 1.551824, 1.422766 0.724501 1.558005, 1.370678 0.717404 1.542998, 1.324477 0.709504 1.503578, 
            1.283522 0.704067 1.494113, 1.245796 0.700415 1.507441, 1.220370 0.697423 1.507798, 1.154275 0.685607 1.443055, 
            1.143186 0.684658 1.448999, 1.134502 0.683126 1.440824, 1.124996 0.682014 1.441059, 1.110952 0.682159 1.470500, 
            1.046835 0.675887 1.492089, 1.011154 0.669440 1.456029, 0.997911 0.667765 1.454326, 0.983324 0.667031 1.470507, 
            0.984936 0.668271 1.487563, 0.969878 0.667378 1.502073, 0.947572 0.664740 1.502176, 0.922703 0.661936 1.504510, 
            0.912280 0.660515 1.501491, 0.898355 0.658611 1.497364, 0.888606 0.658113 1.508067, 0.877561 0.656482 1.502836, 
            0.838638 0.652427 1.511917, 0.829963 0.651594 1.515102, 0.801473 0.651750 1.572556, 0.774737 0.649711 1.590920, 
            0.713895 0.646631 1.658124, 0.707132 0.646443 1.668100, 0.703291 0.647936 1.699782, 0.698060 0.647567 1.703866, 
            0.676339 0.645823 1.717376, 0.659550 0.644347 1.725741, 0.563117 0.631368 1.700562, 0.556586 0.630561 1.700029, 
            0.551091 0.630103 1.703177, 0.524968 0.630360 1.757708, 0.473607 0.622811 1.733951, 1.653530 0.750990 1.594549, 
            1.624623 0.746129 1.571213, 1.596254 0.741449 1.549790, 1.583275 0.737773 1.515034, 1.570723 0.736331 1.515785, 
            1.565212 0.735171 1.507546, 1.509373 0.727508 1.490552, 1.514694 0.729997 1.520774, 1.510657 0.730030 1.529099, 
            1.504413 0.729320 1.529588, 1.487678 0.727166 1.526812, 1.467995 0.724715 1.524901, 1.459573 0.726058 1.562973, 
            1.429367 0.722152 1.557686, 1.381510 0.715784 1.546372, 1.358540 0.711529 1.521462, 1.352568 0.710911 1.522917, 
            1.343356 0.709201 1.512866, 1.320406 0.705649 1.499353, 1.268922 0.699452 1.497821, 1.259039 0.698213 1.496715, 
            1.249103 0.697652 1.506753, 1.248568 0.698169 1.516184, 1.209887 0.692802 1.503464, 1.196857 0.689805 1.479857, 
            1.139873 0.681059 1.447466, 1.095684 0.678713 1.494495, 1.082733 0.676440 1.482499, 1.071911 0.676278 1.500719, 
            1.035348 0.671624 1.495518, 0.988887 0.663636 1.455173, 0.979099 0.664518 1.488397, 0.974472 0.664353 1.494625, 
            0.930167 0.659878 1.507254, 0.862270 0.651635 1.504091, 0.848020 0.649621 1.498811, 0.826263 0.649259 1.534855, 
            0.691921 0.643713 1.703627, 0.686458 0.643266 1.706889, 0.652777 0.640976 1.734582, 0.638528 0.637569 1.706648, 
            0.592623 0.629768 1.668275, 0.542430 0.626096 1.705314, 0.543518 0.627856 1.731837, 0.507077 0.624637 1.749730, 
            0.489884 0.622328 1.745329, 0.479936 0.620370 1.732667, 0.441703 0.617244 1.755526, 0.424978 0.614397 1.741458, 
            1.665165 0.749640 1.600773, 1.659228 0.749034 1.602352, 1.603141 0.739196 1.550487, 1.586759 0.735071 1.514977, 
            1.555937 0.730957 1.507502, 1.503584 0.722378 1.468894, 1.515057 0.726939 1.520962, 1.479322 0.722565 1.518703, 
            1.460368 0.721056 1.530708, 1.464825 0.723254 1.557866, 1.393076 0.715107 1.563682, 1.325007 0.703323 1.503262, 
            1.288694 0.698754 1.498949, 1.221604 0.691479 1.509982, 1.153047 0.679531 1.447827, 1.122703 0.675579 1.442048, 
            1.102762 0.676524 1.495868, 1.056024 0.671230 1.499857, 1.027627 0.667933 1.500993, 1.000539 0.662291 1.461458, 
            0.995687 0.661354 1.455561, 0.976278 0.660389 1.477282, 0.973083 0.661402 1.499926, 0.964410 0.660571 1.503118, 
            0.941940 0.657878 1.502642, 0.924108 0.656050 1.507301, 0.887598 0.652111 1.513618, 0.871833 0.649587 1.502959, 
            0.846565 0.646648 1.503877, 0.817217 0.645819 1.546955, 0.739438 0.640517 1.610671, 0.729815 0.641455 1.644477, 
            0.701609 0.641707 1.702942, 0.618545 0.630445 1.679912, 0.590434 0.625851 1.659404, 0.587485 0.625555 1.660262, 
            0.533424 0.624760 1.751544, 0.517159 0.622764 1.750440, 0.499617 0.620337 1.744800, 0.485403 0.618336 1.739648, 
            0.482211 0.617957 1.739643, 0.477350 0.617016 1.733713, 0.454725 0.614968 1.744016, 0.454076 0.615446 1.753040, 
            1.651400 0.745307 1.607449, 1.646188 0.744248 1.600271, 1.616510 0.739824 1.585527, 1.576433 0.731199 1.522531, 
            1.572709 0.730641 1.520639, 1.484146 0.720314 1.523403, 1.477499 0.719468 1.522462, 1.473868 0.718941 1.520897, 
            1.456681 0.718725 1.550507, 1.454933 0.719529 1.566961, 1.446452 0.718762 1.570833, 1.409420 0.713950 1.563971, 
            1.389722 0.711494 1.562003, 1.364596 0.706514 1.529437, 1.359191 0.705389 1.521575, 1.353293 0.704796 1.523293, 
            1.301578 0.697128 1.498278, 1.238751 0.691290 1.524447, 1.218858 0.687375 1.499132, 1.209570 0.686336 1.500139, 
            1.201975 0.684474 1.484504, 1.176555 0.680090 1.462220, 1.146611 0.675577 1.446535, 1.130122 0.673505 1.444634, 
            1.115271 0.671986 1.448550, 1.113507 0.672785 1.464944, 1.089337 0.671609 1.492418, 1.045549 0.667308 1.506885, 
            1.006799 0.659827 1.459929, 0.999705 0.659528 1.468728, 0.942665 0.654942 1.504115, 0.896124 0.649714 1.508803, 
            0.878582 0.647985 1.514497, 0.854892 0.644184 1.498357, 0.839829 0.642593 1.501521, 0.798005 0.642437 1.579605, 
            0.772247 0.640727 1.601442, 0.735515 0.637409 1.618301, 0.711935 0.637826 1.670528, 0.678814 0.637118 1.722869, 
            0.667117 0.636661 1.737983, 0.658750 0.635933 1.742262, 0.634297 0.630481 1.700754, 0.622032 0.628440 1.691193, 
            0.616134 0.627846 1.692910, 0.587160 0.622962 1.669338, 0.572823 0.623009 1.697741, 0.536223 0.619736 1.715066, 
            0.514717 0.619458 1.751999, 0.509717 0.618470 1.745576, 0.500953 0.617608 1.748446, 0.498004 0.617311 1.749304, 
            0.480661 0.614256 1.733043, 0.453190 0.611968 1.748795, 0.428973 0.608687 1.742114, 1.638944 0.740718 1.607438, 
            1.579966 0.728513 1.522649, 1.573846 0.727845 1.523577, 1.564465 0.726078 1.512925, 1.508649 0.717725 1.484683, 
            1.511745 0.720858 1.529663, 1.481937 0.717087 1.525791, 1.477179 0.716181 1.520227, 1.475019 0.716150 1.523888, 
            1.461008 0.715610 1.542114, 1.444702 0.714993 1.563522, 1.400510 0.709859 1.565221, 1.359891 0.702446 1.522962, 
            1.351678 0.701072 1.516456, 1.331563 0.697780 1.501684, 1.302545 0.694274 1.500613, 1.278732 0.691129 1.495369, 
            1.251102 0.688788 1.510558, 1.097358 0.669738 1.497141, 1.080006 0.668073 1.503506, 1.022137 0.661118 1.501961, 
            0.979301 0.655745 1.497147, 0.971089 0.655069 1.501979, 0.914241 0.649154 1.515386, 0.897875 0.647124 1.513923, 
            0.866215 0.642729 1.503474, 0.856882 0.641675 1.504325, 0.852306 0.640830 1.499403, 0.838838 0.639776 1.508231, 
            0.829991 0.638886 1.510807, 0.829364 0.640068 1.531240, 0.819631 0.639576 1.542000, 0.810095 0.641240 1.587445, 
            0.796317 0.639386 1.583843, 0.789968 0.638640 1.583956, 0.779426 0.637876 1.591845, 0.778386 0.638222 1.599479, 
            0.759470 0.636726 1.611622, 0.726771 0.635464 1.654131, 0.710600 0.634197 1.664691, 0.686369 0.634394 1.714607, 
            0.646125 0.630590 1.730325, 0.628761 0.626831 1.702659, 0.564847 0.619233 1.702307, 0.528491 0.615346 1.709173, 
            0.513813 0.615278 1.736362, 0.511107 0.615063 1.738084, 0.498366 0.614254 1.749492, 0.489562 0.611985 1.729560, 
            0.483498 0.611335 1.730689, 0.447873 0.608391 1.751475, 0.422242 0.604633 1.739774, 1.666496 0.740550 1.602203, 
            1.664894 0.740708 1.607845, 1.660615 0.739963 1.603980, 1.614905 0.733621 1.588962, 1.613854 0.733963 1.596560, 
            1.588350 0.726068 1.517330, 1.582941 0.725640 1.520784, 1.463966 0.712033 1.528859, 1.450903 0.712509 1.561782, 
            1.435641 0.710851 1.564240, 1.433521 0.710834 1.568040, 1.425340 0.709471 1.561651, 1.393418 0.705684 1.561601, 
            1.354356 0.698795 1.524867, 1.289161 0.689372 1.497310, 1.226427 0.682869 1.512478, 1.207023 0.679119 1.488899, 
            1.122092 0.666531 1.447911, 1.117605 0.667806 1.477299, 1.070619 0.663821 1.503066, 1.013489 0.655722 1.481486, 
            1.006332 0.654008 1.467404, 0.973765 0.652094 1.499052, 0.961400 0.651412 1.511794, 0.941843 0.649003 1.510331, 
            0.873580 0.641334 1.517197, 0.854561 0.638410 1.506313, 0.843299 0.636707 1.500314, 0.776840 0.634522 1.592892, 
            0.775799 0.634868 1.600526, 0.711804 0.631423 1.667867, 0.710780 0.633168 1.698217, 0.696613 0.631879 1.704564, 
            0.632072 0.624070 1.701988, 0.598979 0.618495 1.675120, 0.583252 0.616680 1.675925, 0.572718 0.616615 1.695168, 
            0.523637 0.612621 1.724826, 0.496997 0.609917 1.732202, 0.459283 0.606268 1.745574, 1.653128 0.736351 1.610285, 
            1.611268 0.730609 1.597607, 1.590384 0.724271 1.534784, 1.578034 0.722200 1.524920, 1.551318 0.718077 1.509367, 
            1.510434 0.711271 1.477494, 1.503437 0.712397 1.509297, 1.504757 0.713538 1.525313, 1.497690 0.713248 1.534211, 
            1.494225 0.712777 1.533237, 1.488799 0.711646 1.525300, 1.483298 0.711186 1.528425, 1.479944 0.710753 1.527846, 
            1.475824 0.710062 1.524548, 1.421361 0.705648 1.557753, 1.407256 0.704380 1.564320, 1.364373 0.696900 1.525347, 
            1.337363 0.692678 1.508752, 1.332265 0.691657 1.501980, 1.315571 0.689516 1.499349, 1.290344 0.686592 1.500412, 
            1.277002 0.684883 1.498355, 1.247093 0.682471 1.516783, 1.208122 0.676310 1.491702, 1.163149 0.668823 1.456643, 
            1.091659 0.662853 1.497367, 1.062606 0.660032 1.507503, 1.053903 0.659191 1.510590, 1.045364 0.658404 1.514260, 
            1.041361 0.657752 1.511374, 1.039382 0.657782 1.515677, 1.012428 0.652185 1.476619, 0.976202 0.647645 1.472616, 
            0.973150 0.648010 1.484440, 0.908966 0.642412 1.517119, 0.884147 0.639624 1.519631, 0.836952 0.633479 1.510665, 
            0.805674 0.634786 1.592211, 0.766146 0.630526 1.599141, 0.692016 0.627847 1.698473, 0.679493 0.627112 1.710652, 
            0.676544 0.626815 1.711511, 0.678272 0.628094 1.728977, 0.671167 0.627791 1.737739, 0.662673 0.627019 1.741566, 
            0.657309 0.625909 1.733850, 0.632045 0.621578 1.712120, 0.579675 0.612992 1.673454, 0.577170 0.613542 1.687219, 
            0.562364 0.612734 1.702623, 0.546455 0.610161 1.691452, 0.537737 0.609315 1.694486, 0.517191 0.609360 1.734828, 
            0.493353 0.606206 1.729494, 0.458254 0.603439 1.752152, 0.451425 0.602532 1.750562, 0.444940 0.601740 1.750193, 
            0.435133 0.599830 1.738033, 0.429236 0.599237 1.739750, 1.626653 0.729826 1.605818, 1.616026 0.728336 1.602075, 
            1.607260 0.726776 1.593606, 1.587797 0.720917 1.535830, 1.513446 0.709803 1.498418, 1.500867 0.709049 1.510403, 
            1.502670 0.710352 1.528132, 1.454155 0.705156 1.537143, 1.447009 0.705535 1.557087, 1.446604 0.706095 1.566978, 
            1.443655 0.705799 1.567837, 1.424073 0.702685 1.554956, 1.394972 0.699849 1.564921, 1.387914 0.698168 1.551190, 
            1.372420 0.695038 1.530165, 1.366522 0.694445 1.531882, 1.361422 0.693423 1.525101, 1.323577 0.687641 1.504019, 
            1.280679 0.682246 1.498984, 1.258822 0.679760 1.500684, 1.235295 0.678104 1.519112, 1.227812 0.676280 1.503869, 
            1.193958 0.671146 1.485631, 1.148753 0.663580 1.449744, 1.116460 0.661758 1.482366, 1.105341 0.660799 1.488204, 
            1.103550 0.660893 1.493174, 1.065917 0.657272 1.506832, 1.065634 0.658570 1.528488, 1.025166 0.652600 1.509422, 
            0.995451 0.646770 1.471890, 0.972394 0.645970 1.503315, 0.957088 0.644993 1.516943, 0.931321 0.641886 1.516088, 
            0.908986 0.639239 1.516090, 0.905118 0.638633 1.513687, 0.893686 0.637568 1.518412, 0.871356 0.634922 1.518432, 
            0.861723 0.633071 1.506886, 0.788623 0.629345 1.587216, 0.756528 0.626893 1.609209, 0.745236 0.625876 1.614430, 
            0.741886 0.627534 1.647856, 0.719522 0.625574 1.659085, 0.705919 0.625868 1.690091, 0.678446 0.624276 1.717167, 
            0.645140 0.621417 1.734860, 0.624918 0.616694 1.697047, 0.584754 0.610131 1.667730, 0.574417 0.610828 1.699004, 
            0.528986 0.606671 1.718965, 0.509998 0.605151 1.730850, 0.503620 0.604395 1.730861, 0.487818 0.602555 1.731400, 
            0.476343 0.602173 1.747304, 0.431698 0.596190 1.736066, 1.650251 0.729720 1.609204, 1.604673 0.723422 1.594653, 
            1.586513 0.718001 1.541500, 1.530377 0.708844 1.500790, 1.507094 0.703787 1.463437, 1.487211 0.705449 1.528792, 
            1.454587 0.702818 1.548906, 1.441917 0.702034 1.560569, 1.421943 0.699485 1.557625, 1.415764 0.698797 1.558344, 
            1.392751 0.696618 1.567268, 1.376277 0.693158 1.542760, 1.369924 0.691714 1.531531, 1.348122 0.687853 1.510765, 
            1.301112 0.681770 1.502461, 1.273993 0.678208 1.496804, 1.268224 0.677657 1.498978, 1.251599 0.676237 1.507927, 
            1.240309 0.675220 1.513156, 1.231828 0.673757 1.505704, 1.222071 0.672560 1.505047, 1.211637 0.670438 1.490656, 
            1.174916 0.665731 1.484895, 1.084994 0.656339 1.505493, 1.071541 0.654593 1.503043, 1.071836 0.656086 1.526749, 
            1.060718 0.655128 1.532592, 1.050840 0.653193 1.520178, 1.048489 0.653098 1.523158, 1.017860 0.647656 1.493709, 
            0.986141 0.642544 1.471720, 0.968565 0.642197 1.499951, 0.960981 0.641732 1.507007, 0.951339 0.641271 1.518092, 
            0.942987 0.639850 1.511094, 0.909691 0.636297 1.517495, 0.853500 0.629211 1.510578, 0.821060 0.629430 1.576665, 
            0.778383 0.625503 1.595075, 0.750345 0.623721 1.620146, 0.708911 0.621606 1.665625, 0.695177 0.621856 1.696167, 
            0.688036 0.621541 1.704799, 0.655085 0.619497 1.735085, 0.635009 0.616217 1.720447, 0.569040 0.604444 1.656153, 
            0.574604 0.607015 1.687238, 0.565789 0.606832 1.701257, 0.541076 0.603384 1.692817, 0.536850 0.603354 1.700469, 
            0.513025 0.600901 1.706509, 0.511160 0.601666 1.722547, 0.508936 0.601613 1.725980, 0.505343 0.601100 1.724552, 
            0.452978 0.596696 1.753879, 1.637650 0.725082 1.608680, 1.597734 0.718602 1.580245, 1.572980 0.713049 1.537667, 
            1.549957 0.709473 1.523896, 1.512098 0.703686 1.502764, 1.501307 0.703535 1.521098, 1.459250 0.699120 1.530377, 
            1.450453 0.699640 1.555790, 1.413756 0.695638 1.561445, 1.402109 0.694500 1.565405, 1.384852 0.691474 1.549450, 
            1.369348 0.689038 1.539718, 1.256868 0.673439 1.502876, 1.185841 0.664142 1.488598, 1.162215 0.659666 1.461358, 
            1.105657 0.654547 1.487127, 1.078221 0.652271 1.503004, 1.027571 0.647052 1.515761, 0.992961 0.640966 1.483508, 
            0.977215 0.638448 1.472918, 0.967064 0.639208 1.504851, 0.957050 0.638621 1.514610, 0.919858 0.634453 1.518509, 
            0.865722 0.628756 1.530217, 0.858595 0.627748 1.527570, 0.848395 0.626402 1.525341, 0.818159 0.624576 1.553936, 
            0.785432 0.623305 1.596348, 0.770142 0.621637 1.598704, 0.654296 0.616052 1.731184, 0.595054 0.605151 1.668117, 
            0.566440 0.601085 1.657153, 0.569364 0.603464 1.690195, 0.558886 0.602721 1.698306, 0.541527 0.599660 1.681989, 
            0.534510 0.598689 1.679731, 0.531654 0.598424 1.680921, 0.531315 0.599703 1.702375, 0.524878 0.598928 1.702181, 
            0.500455 0.597667 1.728757, 0.477291 0.596830 1.759803, 0.423309 0.589095 1.738070, 1.655647 0.724482 1.614837, 
            1.639985 0.721992 1.604542, 1.557116 0.707312 1.525558, 1.538589 0.705251 1.527751, 1.507712 0.700423 1.508750, 
            1.465289 0.696582 1.528064, 1.462454 0.697020 1.540655, 1.454293 0.696361 1.545666, 1.447621 0.696203 1.555964, 
            1.404289 0.691359 1.560717, 1.399662 0.691194 1.566949, 1.393764 0.690600 1.568666, 1.361485 0.685299 1.544686, 
            1.345250 0.681224 1.509702, 1.283609 0.672998 1.494760, 1.262859 0.670885 1.500390, 1.220358 0.665624 1.496766, 
            1.163827 0.657030 1.465982, 1.136184 0.653291 1.458466, 1.124622 0.652879 1.474060, 1.099949 0.650838 1.488421, 
            1.078177 0.650470 1.524409, 1.065645 0.649732 1.536560, 0.983807 0.636096 1.472565, 0.980127 0.636250 1.482159, 
            0.959898 0.635008 1.500968, 0.928968 0.632252 1.515768, 0.906268 0.629481 1.514471, 0.842594 0.622662 1.526306, 
            0.835198 0.622957 1.545362, 0.821879 0.623347 1.577377, 0.776857 0.619327 1.598789, 0.764631 0.618691 1.612023, 
            0.746987 0.618321 1.640012, 0.737850 0.618029 1.652887, 0.720986 0.616529 1.660986, 0.692909 0.614734 1.685917, 
            0.693741 0.615711 1.700202, 0.682063 0.614563 1.704052, 0.658574 0.613617 1.733947, 0.640252 0.610232 1.714209, 
            0.572773 0.598646 1.655883, 0.528722 0.595650 1.692072, 0.528190 0.596167 1.701511, 0.503236 0.594728 1.726202, 
            0.478410 0.593331 1.751347, 0.454688 0.590913 1.757753, 0.439464 0.587874 1.737684, 0.433566 0.587281 1.739401, 
            0.426428 0.586270 1.736716, 1.623902 0.716878 1.602984, 1.483473 0.695348 1.523551, 1.470413 0.693735 1.522499, 
            1.441795 0.693151 1.568169, 1.422905 0.690271 1.557742, 1.399249 0.687875 1.564384, 1.378656 0.684421 1.547910, 
            1.353731 0.680204 1.527384, 1.265558 0.667918 1.497547, 1.253085 0.666503 1.498577, 1.237882 0.664864 1.501241, 
            1.228779 0.663888 1.502907, 1.219731 0.662233 1.493441, 1.204110 0.660454 1.494622, 1.179495 0.657039 1.486527, 
            1.149422 0.651784 1.459054, 1.136169 0.651500 1.479975, 1.122896 0.649815 1.478163, 1.109656 0.648838 1.487800, 
            1.080467 0.645972 1.497454, 1.076688 0.646092 1.506693, 1.022274 0.640302 1.517415, 0.976400 0.632511 1.479153, 
            0.969846 0.632393 1.489871, 0.964279 0.631911 1.492764, 0.954935 0.631550 1.504906, 0.948886 0.630906 1.506087, 
            0.940594 0.630202 1.510633, 0.907142 0.626597 1.516479, 0.903681 0.626127 1.515518, 0.894807 0.625228 1.517998, 
            0.856113 0.621250 1.527889, 0.843379 0.620443 1.539323, 0.819935 0.618815 1.558044, 0.812914 0.619934 1.589764, 
            0.804453 0.619174 1.593711, 0.780597 0.616710 1.599639, 0.766204 0.615345 1.605180, 0.749335 0.614539 1.624590, 
            0.744175 0.614194 1.628930, 0.745200 0.615236 1.643898, 0.712812 0.612685 1.664852, 0.708356 0.612578 1.671688, 
            0.701091 0.612220 1.679883, 0.700827 0.612828 1.690276, 0.688206 0.612060 1.702107, 0.668937 0.611142 1.724326, 
            0.658108 0.609584 1.719864, 0.565277 0.595031 1.662155, 0.566844 0.596953 1.690378, 0.542252 0.593545 1.682365, 
            0.526136 0.592296 1.693118, 0.525603 0.592813 1.702557, 0.517061 0.592025 1.706215, 0.515892 0.592328 1.713392, 
            0.472798 0.590351 1.764311, 1.640710 0.715877 1.604918, 1.621765 0.713675 1.605628, 1.616853 0.712717 1.599516, 
            1.518790 0.695706 1.511900, 1.505553 0.694033 1.510218, 1.470560 0.691998 1.544580, 1.384637 0.681863 1.545389, 
            1.377097 0.680716 1.541276, 1.269066 0.665223 1.497575, 1.206771 0.657474 1.491641, 1.163686 0.650623 1.463284, 
            1.141017 0.647863 1.462099, 1.138037 0.648950 1.485509, 1.135088 0.648653 1.486368, 1.131861 0.648262 1.486237, 
            1.100643 0.644712 1.488684, 1.095101 0.644239 1.491666, 1.093605 0.644432 1.497684, 1.077687 0.643946 1.520471, 
            1.069373 0.643932 1.536268, 1.007417 0.634207 1.497551, 0.992298 0.633294 1.511848, 0.955835 0.627977 1.495673, 
            0.954927 0.628368 1.503777, 0.949938 0.627384 1.497392, 0.947958 0.627414 1.501690, 0.936370 0.626297 1.505864, 
            0.935272 0.626623 1.513293, 0.927408 0.626064 1.519362, 0.917887 0.624947 1.519541, 0.882939 0.620837 1.520077, 
            0.860476 0.618843 1.530952, 0.848662 0.617650 1.534322, 0.755595 0.612075 1.623061, 0.710445 0.609405 1.666678, 
            0.704321 0.608736 1.667592, 0.664340 0.607110 1.718234, 0.638028 0.603820 1.715443, 0.575587 0.592538 1.652346, 
            0.568588 0.592271 1.661484, 0.556631 0.592423 1.687005, 0.547784 0.591532 1.689581, 0.545394 0.591424 1.692421, 
            0.532396 0.589832 1.691589, 0.493402 0.589236 1.757062, 0.484720 0.588401 1.760226, 0.452366 0.583772 1.747309, 
            0.446121 0.583061 1.747796, 0.440188 0.581760 1.738060, 0.434291 0.581166 1.739777, 0.430231 0.580495 1.736691, 
            0.406100 0.577939 1.741647, 1.624827 0.710831 1.604072, 1.618929 0.710237 1.605789, 1.605792 0.707205 1.581803, 
            1.575607 0.701216 1.542599, 1.562903 0.699027 1.531479, 1.498496 0.689870 1.506720, 1.494991 0.690082 1.516934, 
            1.483416 0.688273 1.509821, 1.478408 0.689372 1.537359, 1.413796 0.682933 1.557191, 1.408821 0.682650 1.562184, 
            1.368090 0.676593 1.542184, 1.353125 0.673641 1.523035, 1.326054 0.669398 1.506222, 1.299637 0.666072 1.503057, 
            1.265570 0.661563 1.495391, 1.230341 0.657358 1.494927, 1.223505 0.656449 1.493315, 1.185352 0.651956 1.493797, 
            1.182403 0.651659 1.494656, 1.144848 0.645278 1.463276, 1.131051 0.644810 1.482261, 1.123307 0.643595 1.477424, 
            1.114402 0.642685 1.479795, 1.078419 0.639620 1.499313, 1.055657 0.639615 1.543115, 1.012028 0.632581 1.512828, 
            1.006030 0.631954 1.514189, 0.985321 0.629157 1.508632, 0.974715 0.626978 1.493633, 0.967994 0.626107 1.492427, 
            0.959231 0.625245 1.495302, 0.955622 0.624726 1.493817, 0.955464 0.625369 1.504585, 0.949412 0.624724 1.505755, 
            0.942209 0.623691 1.502838, 0.936424 0.623135 1.504955, 0.870576 0.616976 1.531728, 0.856119 0.615589 1.537042, 
            0.821972 0.613839 1.574410, 0.815180 0.613641 1.584281, 0.807844 0.613957 1.603551, 0.781696 0.610722 1.601345, 
            0.774864 0.609814 1.599747, 0.763169 0.609357 1.614867, 0.743984 0.608467 1.637382, 0.733263 0.607642 1.644632, 
            0.729015 0.607605 1.652210, 0.723361 0.607093 1.654793, 0.717041 0.606358 1.655012, 0.710581 0.606272 1.666063, 
            0.694768 0.605125 1.677891, 0.583387 0.589896 1.644954, 0.523644 0.586491 1.704732, 0.513693 0.585925 1.714716, 
            0.415705 0.575906 1.740664, 1.542151 0.693733 1.536004, 1.493104 0.686267 1.509137, 1.427868 0.681707 1.560738, 
            1.421494 0.680954 1.560767, 1.388311 0.676045 1.544906, 1.360054 0.671403 1.523882, 1.282412 0.660574 1.497445, 
            1.238008 0.655368 1.498392, 1.215666 0.652719 1.498369, 1.173716 0.646250 1.474042, 1.154281 0.643186 1.461681, 
            1.148209 0.642534 1.462779, 1.146434 0.642633 1.467806, 1.144731 0.643453 1.484420, 1.138852 0.642865 1.486204, 
            1.125282 0.641080 1.483337, 1.093474 0.638029 1.495021, 0.988666 0.626408 1.508081, 0.982558 0.627137 1.531711, 
            0.968737 0.623178 1.493967, 0.959243 0.622766 1.505576, 0.932046 0.619874 1.510971, 0.902009 0.616722 1.517614, 
            0.893826 0.616056 1.522549, 0.884361 0.614957 1.522928, 0.879483 0.614707 1.528267, 0.842035 0.611149 1.542585, 
            0.820470 0.609457 1.556647, 0.799602 0.610091 1.607178, 0.720430 0.603623 1.654615, 0.716438 0.602975 1.651770, 
            0.702952 0.602612 1.671865, 0.659167 0.600402 1.720327, 0.635312 0.596546 1.703601, 0.554391 0.586006 1.688183, 
            0.546090 0.585300 1.692698, 0.518611 0.581616 1.685764, 0.494394 0.583211 1.758389, 0.438031 0.575371 1.739533, 
            1.622545 0.703703 1.593769, 1.605545 0.701460 1.590056, 1.595982 0.698935 1.567432, 1.504509 0.684143 1.503214, 
            1.484739 0.682360 1.512322, 1.475386 0.683389 1.547089, 1.468645 0.682511 1.545812, 1.453975 0.681750 1.561704, 
            1.449037 0.681480 1.566830, 1.432481 0.679385 1.564691, 1.408357 0.676135 1.558338, 1.386479 0.672945 1.548632, 
            1.374301 0.670933 1.539380, 1.363104 0.669251 1.533611, 1.357468 0.668049 1.524929, 1.351115 0.667302 1.525030, 
            1.335934 0.664974 1.516446, 1.327492 0.663524 1.509129, 1.313210 0.661499 1.503736, 1.273779 0.656576 1.499681, 
            1.262471 0.654857 1.493521, 1.253611 0.653962 1.496050, 1.242826 0.652419 1.491742, 1.234390 0.651667 1.495776, 
            1.216531 0.649831 1.500343, 1.203633 0.647576 1.488534, 1.188287 0.645889 1.490693, 1.124629 0.637681 1.479922, 
            1.091183 0.634077 1.485789, 1.088037 0.633714 1.485947, 0.980080 0.623820 1.533145, 0.969678 0.621012 1.507540, 
            0.966729 0.620715 1.508399, 0.947342 0.618365 1.507539, 0.907631 0.614043 1.513817, 0.877353 0.611507 1.530936, 
            0.816884 0.608553 1.599464, 0.792401 0.605879 1.603168, 0.752912 0.602330 1.621569, 0.708171 0.599101 1.655306, 
            0.629246 0.592717 1.703624, 0.587061 0.584079 1.644471, 0.576923 0.583450 1.653795, 0.566014 0.582562 1.660375, 
            0.554120 0.581342 1.663461, 0.538709 0.581027 1.688049, 0.513076 0.577965 1.687670, 0.509453 0.579531 1.720123, 
            0.497349 0.580331 1.756453, 0.454993 0.575119 1.753342, 0.425459 0.570742 1.739110, 0.415949 0.569629 1.739333, 
            1.611590 0.699620 1.599094, 1.597638 0.695616 1.560883, 1.575180 0.691534 1.537789, 1.548774 0.688212 1.534663, 
            1.484455 0.681175 1.544206, 1.461011 0.679547 1.562927, 1.431000 0.675707 1.558332, 1.420767 0.674350 1.555988, 
            1.411912 0.673457 1.558533, 1.406186 0.672224 1.549530, 1.393711 0.670809 1.550553, 1.363823 0.665617 1.523737, 
            1.360779 0.665288 1.524258, 1.300360 0.656777 1.502327, 1.252811 0.650513 1.492108, 1.223076 0.647463 1.499824, 
            1.174885 0.640285 1.475996, 1.147220 0.636539 1.468401, 1.128955 0.635262 1.482854, 1.105713 0.633006 1.490965, 
            0.990695 0.622126 1.535748, 0.978114 0.620675 1.536395, 0.946358 0.614853 1.502944, 0.940460 0.614260 1.504661, 
            0.915835 0.612234 1.519189, 0.912547 0.611824 1.518846, 0.906444 0.610464 1.508504, 0.868540 0.607449 1.532532, 
            0.835369 0.604634 1.550706, 0.824150 0.603641 1.556188, 0.827122 0.605339 1.578069, 0.823992 0.605678 1.589615, 
            0.797576 0.603746 1.609114, 0.786280 0.602031 1.602997, 0.731509 0.598210 1.646439, 0.723757 0.597689 1.652903, 
            0.551127 0.579244 1.685725, 0.521751 0.575618 1.683383, 0.513977 0.576482 1.712429, 0.428448 0.567873 1.737295, 
            0.410079 0.565865 1.740049, 1.620251 0.697268 1.594758, 1.614902 0.696859 1.598423, 1.601821 0.693149 1.563307, 
            1.578209 0.688678 1.536112, 1.571768 0.687902 1.535902, 1.542381 0.684272 1.533523, 1.405590 0.668844 1.546318, 
            1.395750 0.667619 1.545367, 1.380590 0.665996 1.548183, 1.291270 0.652626 1.502941, 1.276326 0.650379 1.495200, 
            1.240560 0.645993 1.492830, 1.226981 0.644902 1.501263, 1.221479 0.643745 1.493053, 1.193668 0.639950 1.484942, 
            1.122160 0.631187 1.480286, 1.088751 0.627596 1.486286, 1.084641 0.627605 1.494350, 1.072110 0.627563 1.517833, 
            1.065489 0.628120 1.539643, 1.009670 0.620462 1.522717, 1.008738 0.620845 1.530738, 0.998206 0.619387 1.527329, 
            0.988550 0.618921 1.538361, 0.938967 0.611274 1.509590, 0.933277 0.610751 1.512048, 0.920649 0.609283 1.512527, 
            0.915859 0.609063 1.518175, 0.893217 0.606312 1.517088, 0.882407 0.605457 1.524023, 0.850979 0.602533 1.537055, 
            0.841881 0.601559 1.538741, 0.834111 0.601031 1.545142, 0.832959 0.601339 1.552378, 0.790120 0.599448 1.604201, 
            0.784786 0.598348 1.596593, 0.761366 0.596728 1.615399, 0.738397 0.595261 1.635810, 0.722098 0.593950 1.645913, 
            0.719149 0.593653 1.646772, 0.702998 0.592392 1.657400, 0.701220 0.593187 1.673746, 0.646014 0.588523 1.704316, 
            0.557485 0.575420 1.661882, 0.551896 0.574930 1.664696, 0.509621 0.574622 1.741183, 0.488767 0.573171 1.757773, 
            0.459014 0.569418 1.754093, 1.625201 0.694363 1.588577, 1.623023 0.694326 1.592174, 1.614911 0.692986 1.586027, 
            1.595256 0.689152 1.561555, 1.514690 0.675944 1.502078, 1.511168 0.675454 1.500902, 1.499396 0.674276 1.504424, 
            1.491724 0.673781 1.511169, 1.459573 0.673400 1.566952, 1.446300 0.671715 1.565142, 1.440760 0.671242 1.568129, 
            1.430937 0.669327 1.555912, 1.409550 0.666302 1.547948, 1.358419 0.658831 1.525012, 1.348714 0.657651 1.524538, 
            1.343369 0.656547 1.516891, 1.245705 0.643153 1.487338, 1.153512 0.630906 1.465885, 1.142047 0.629830 1.470494, 
            1.137016 0.629529 1.475291, 1.102722 0.626336 1.489475, 1.022758 0.618905 1.522772, 1.010777 0.619049 1.548209, 
            0.973076 0.614012 1.538966, 0.962993 0.611312 1.514493, 0.932204 0.607210 1.507139, 0.910118 0.604646 1.508022, 
            0.886181 0.602853 1.524996, 0.867707 0.600809 1.527376, 0.825765 0.597826 1.559723, 0.814090 0.599467 1.608906, 
            0.788020 0.595561 1.595648, 0.772237 0.593728 1.596251, 0.762360 0.593187 1.606500, 0.750975 0.593532 1.634054, 
            0.726964 0.591017 1.639433, 0.708969 0.589831 1.654843, 0.634494 0.583552 1.696300, 0.623939 0.582087 1.692812, 
            0.566996 0.574051 1.671895, 0.553638 0.573731 1.692444, 0.546522 0.572727 1.689834, 0.499682 0.570881 1.750109, 
            0.435211 0.562399 1.736452, 1.587709 0.684126 1.544988, 1.576451 0.682424 1.539002, 1.560574 0.680559 1.539277, 
            1.517428 0.672990 1.499373, 1.491193 0.670423 1.508186, 1.484625 0.671693 1.541513, 1.477864 0.671506 1.551494, 
            1.465686 0.670190 1.553570, 1.435722 0.667062 1.560471, 1.403366 0.662433 1.547552, 1.387342 0.660518 1.547303, 
            1.366638 0.657027 1.530435, 1.360023 0.656191 1.529606, 1.345122 0.653959 1.522017, 1.298132 0.647185 1.502450, 
            1.280101 0.644594 1.495074, 1.253616 0.641246 1.491671, 1.245680 0.639965 1.486151, 1.207625 0.635506 1.486985, 
            1.205562 0.635507 1.490987, 1.118939 0.625136 1.489311, 1.050297 0.620126 1.540148, 1.017114 0.615914 1.535624, 
            0.991806 0.612962 1.536398, 0.979788 0.611700 1.539041, 0.976839 0.611403 1.539899, 0.970941 0.610810 1.541617, 
            0.960406 0.607957 1.515540, 0.948570 0.606757 1.518831, 0.898725 0.600415 1.511790, 0.892710 0.600479 1.524422, 
            0.879574 0.598841 1.523097, 0.872785 0.597947 1.521650, 0.858255 0.597232 1.538036, 0.842014 0.595244 1.537014, 
            0.840520 0.595438 1.543040, 0.819872 0.596842 1.605677, 0.784992 0.592059 1.595127, 0.759941 0.590586 1.619472, 
            0.743196 0.589822 1.639323, 0.713644 0.586833 1.647686, 0.701682 0.585590 1.650532, 0.698989 0.586076 1.663628, 
            0.690142 0.585186 1.666204, 0.638142 0.580209 1.685497, 0.631492 0.579362 1.684544, 0.630199 0.579623 1.691283, 
            0.522145 0.568999 1.726806, 0.456042 0.562754 1.752671, 0.420665 0.557803 1.740353, 1.621594 0.687485 1.584901, 
            1.511892 0.669340 1.501278, 1.495266 0.667919 1.510219, 1.492317 0.667622 1.511078, 1.474824 0.667999 1.550929, 
            1.454017 0.666563 1.567687, 1.397686 0.658036 1.537614, 1.342956 0.650049 1.513225, 1.328607 0.648002 1.507596, 
            1.316206 0.646611 1.508879, 1.303153 0.645000 1.507850, 1.232763 0.635918 1.495836, 1.220957 0.634031 1.487904, 
            1.212134 0.633149 1.490565, 1.207988 0.632449 1.487173, 1.143902 0.624096 1.474882, 1.073439 0.617776 1.507926, 
            1.074663 0.618885 1.523601, 1.012100 0.613136 1.550710, 0.989220 0.609608 1.537444, 0.983275 0.608999 1.538996, 
            0.986974 0.610941 1.563458, 0.955258 0.604437 1.518821, 0.913444 0.598711 1.506305, 0.895036 0.596690 1.508923, 
            0.886298 0.596533 1.523213, 0.864164 0.594650 1.535257, 0.853674 0.593206 1.531998, 0.836559 0.591620 1.539206, 
            0.835048 0.591808 1.545170, 0.811586 0.592961 1.609149, 0.789724 0.589777 1.599500, 0.777969 0.587906 1.591747, 
            0.733466 0.585455 1.637664, 0.695652 0.581773 1.650681, 0.694849 0.582199 1.659160, 0.687680 0.582571 1.679023, 
            0.677668 0.581288 1.677459, 0.672155 0.581521 1.691874, 0.660438 0.580360 1.695587, 0.654729 0.580527 1.709306, 
            0.598131 0.570517 1.655623, 0.597375 0.570959 1.664269, 0.581767 0.569881 1.676827, 0.565630 0.568625 1.687507, 
            0.562297 0.569592 1.709661, 0.539277 0.565321 1.684572, 0.534836 0.564521 1.680131, 0.450075 0.558958 1.753046, 
            0.429929 0.555654 1.738158, 0.421758 0.554992 1.743134, 0.418809 0.554695 1.743992, 0.406442 0.553316 1.745401, 
            0.287231 0.543810 1.820613, 0.239613 0.535432 1.776161, 1.626289 0.685191 1.589141, 1.560740 0.674256 1.537668, 
            1.545053 0.672454 1.538617, 1.510890 0.666519 1.507948, 1.495341 0.665461 1.520715, 1.486164 0.665156 1.533448, 
            1.486944 0.666116 1.547549, 1.450019 0.662733 1.563722, 1.413349 0.657347 1.546812, 1.407562 0.656791 1.548925, 
            1.368309 0.650534 1.522841, 1.359280 0.649582 1.524769, 1.260379 0.635772 1.490830, 1.237472 0.632931 1.488798, 
            1.081419 0.614498 1.489845, 1.037667 0.611602 1.527096, 1.028208 0.610506 1.527498, 1.025641 0.610338 1.529713, 
            1.000555 0.608157 1.542604, 0.990429 0.608229 1.563297, 0.980300 0.607604 1.572652, 0.886789 0.592126 1.501200, 
            0.856071 0.590137 1.528081, 0.814224 0.589974 1.606085, 0.772467 0.584267 1.593774, 0.771618 0.584678 1.602089, 
            0.723201 0.581604 1.645435, 0.713917 0.580566 1.646458, 0.699277 0.579118 1.651124, 0.693637 0.579308 1.665086, 
            0.687739 0.578714 1.666804, 0.682218 0.578248 1.669858, 0.679991 0.578194 1.673280, 0.639205 0.574208 1.687072, 
            0.629627 0.573071 1.687053, 0.590988 0.567718 1.674480, 0.550255 0.565143 1.711122, 0.524932 0.560792 1.689186, 
            0.457777 0.556283 1.745304, 0.421667 0.551782 1.741715, 0.418719 0.551485 1.742573, 0.282056 0.539584 1.812470, 
            1.574132 0.672801 1.538803, 1.467398 0.661228 1.556355, 1.461235 0.660545 1.557129, 1.454196 0.660264 1.566125, 
            1.406651 0.652608 1.533260, 1.389568 0.651033 1.540581, 1.296038 0.637638 1.503050, 1.151000 0.618735 1.475227, 
            1.138415 0.617282 1.475860, 1.134871 0.617482 1.485936, 1.108413 0.614839 1.493959, 1.105916 0.614694 1.496422, 
            1.006499 0.606283 1.551281, 0.968501 0.602539 1.563647, 0.952713 0.597917 1.518917, 0.940010 0.595728 1.507799, 
            0.905615 0.591805 1.510298, 0.880748 0.588304 1.501310, 0.867931 0.588167 1.523776, 0.843363 0.586160 1.538508, 
            0.831386 0.584912 1.541299, 0.826330 0.585299 1.557336, 0.830678 0.588157 1.595434, 0.761781 0.580971 1.611377, 
            0.701833 0.576103 1.647770, 0.678901 0.573254 1.645651, 0.675878 0.575023 1.680237, 0.672016 0.574418 1.677854, 
            0.667293 0.574221 1.683743, 0.654933 0.572843 1.685173, 0.598252 0.564199 1.653858, 0.595553 0.564683 1.666934, 
            0.552596 0.562752 1.718336, 0.547973 0.561891 1.713251, 0.536252 0.558639 1.682963, 0.530437 0.558074 1.684974, 
            0.525027 0.559735 1.722412, 0.491343 0.557444 1.750093, 0.470716 0.554675 1.744831, 0.425566 0.549219 1.743128, 
            0.422030 0.548724 1.741903, 1.738951 0.685435 1.477147, 1.738270 0.687295 1.508716, 1.734019 0.687256 1.516281, 
            1.755260 0.695109 1.603032, 1.597876 0.673440 1.554034, 1.517513 0.660998 1.506607, 1.505313 0.659675 1.508607, 
            1.492091 0.660097 1.540966, 1.483569 0.660013 1.556025, 1.469239 0.657972 1.550461, 1.426655 0.651987 1.535211, 
            1.420874 0.651433 1.537344, 1.414976 0.650839 1.539061, 1.376319 0.644783 1.515097, 1.320200 0.637722 1.508437, 
            1.299801 0.635030 1.503983, 1.259292 0.629743 1.496102, 1.251332 0.628455 1.490494, 1.242395 0.627534 1.492752, 
            1.215444 0.624029 1.487693, 1.136457 0.614140 1.479140, 1.109236 0.611936 1.495781, 1.078748 0.608633 1.500822, 
            1.056766 0.608194 1.536064, 1.051207 0.607018 1.527655, 1.038539 0.605537 1.527994, 1.023017 0.604488 1.540859, 
            1.001299 0.602745 1.554379, 0.995885 0.603012 1.569144, 0.931266 0.590300 1.486983, 0.923919 0.589218 1.483554, 
            0.888218 0.585551 1.492746, 0.886757 0.585756 1.498887, 0.871918 0.584240 1.502845, 0.867957 0.583602 1.500111, 
            0.846128 0.583215 1.535897, 0.772810 0.578720 1.604121, 0.693667 0.572959 1.662993, 0.605132 0.561944 1.654527, 
            0.593732 0.562283 1.682028, 0.561097 0.560346 1.713434, 0.529625 0.556711 1.714980, 0.437365 0.547228 1.738607, 
            0.290853 0.534098 1.807519, 0.281066 0.532891 1.806756, 1.769802 0.681501 1.404317, 1.756182 0.679700 1.401277, 
            1.748607 0.682025 1.453687, 1.738632 0.684238 1.508904, 1.756205 0.691551 1.593960, 1.560132 0.665209 1.543544, 
            1.543478 0.663082 1.541057, 1.502704 0.657010 1.520905, 1.491654 0.656074 1.526988, 1.464720 0.653967 1.544648, 
            1.458377 0.653921 1.556115, 1.448397 0.652649 1.554667, 1.385967 0.643461 1.525596, 1.339057 0.637411 1.517645, 
            1.294420 0.631431 1.506436, 1.228660 0.622515 1.488202, 1.203610 0.619649 1.489891, 1.196786 0.618744 1.488323, 
            1.148775 0.612324 1.476462, 1.106813 0.608637 1.497408, 1.097576 0.607616 1.498600, 1.062981 0.605715 1.534376, 
            1.026734 0.601168 1.530297, 0.990907 0.599549 1.573028, 0.970046 0.596701 1.566934, 0.954494 0.592159 1.523044, 
            0.928679 0.586946 1.488030, 0.883215 0.582080 1.496543, 0.881221 0.582105 1.500793, 0.856093 0.579213 1.502204, 
            0.856864 0.580170 1.516273, 0.829024 0.579151 1.553375, 0.819542 0.581530 1.610342, 0.779090 0.575566 1.591333, 
            0.760156 0.575458 1.626069, 0.749256 0.574573 1.632684, 0.744106 0.574231 1.637058, 0.697085 0.569538 1.651375, 
            0.689802 0.568478 1.648172, 0.652328 0.566303 1.685054, 0.547583 0.556795 1.732329, 0.538857 0.555945 1.735334, 
            0.532959 0.555351 1.737051, 0.452223 0.546267 1.744946, 0.447830 0.545484 1.740679, 0.421939 0.543032 1.750712, 
            0.179278 0.512839 1.727477, 1.766212 0.677809 1.401803, 1.759516 0.688791 1.593289, 1.573435 0.663724 1.544360, 
            1.553534 0.661200 1.541675, 1.545316 0.659825 1.535155, 1.509990 0.654195 1.511688, 1.469204 0.650905 1.536812, 
            1.395065 0.640559 1.511484, 1.386218 0.639669 1.514060, 1.379289 0.638728 1.512114, 1.370302 0.637791 1.514195, 
            1.329433 0.633080 1.516363, 1.183214 0.613779 1.484349, 1.137017 0.608666 1.490259, 1.121560 0.606942 1.492023, 
            1.109261 0.605586 1.493673, 1.088701 0.602840 1.488646, 1.056797 0.601149 1.522648, 1.051283 0.600685 1.525730, 
            1.041207 0.599380 1.523941, 1.006224 0.597349 1.558341, 0.973357 0.593940 1.566263, 0.931991 0.584185 1.487359, 
            0.925978 0.582856 1.477340, 0.912469 0.581092 1.474689, 0.902574 0.580545 1.484875, 0.895055 0.579406 1.480836, 
            0.834652 0.575777 1.538269, 0.837572 0.579548 1.593957, 0.749581 0.572200 1.644072, 0.729206 0.569515 1.639701, 
            0.712686 0.568130 1.649020, 0.703528 0.567135 1.650492, 0.693361 0.565800 1.648382, 0.679988 0.564082 1.646215, 
            0.677697 0.565400 1.672070, 0.664289 0.564367 1.681108, 0.639016 0.561426 1.682007, 0.596126 0.553944 1.643010, 
            0.457647 0.543521 1.740446, 0.416538 0.539426 1.753095, 1.741825 0.676168 1.472725, 1.758794 0.686064 1.600955, 
            1.751436 0.685676 1.608819, 1.615525 0.666364 1.556760, 1.590505 0.662812 1.547225, 1.445349 0.644566 1.530317, 
            1.418371 0.641051 1.525161, 1.414349 0.641090 1.533539, 1.383133 0.636147 1.513337, 1.283821 0.623591 1.500591, 
            1.196557 0.613004 1.496639, 1.122768 0.604170 1.495215, 1.095704 0.600626 1.489754, 1.062723 0.598573 1.519933, 
            1.027422 0.595040 1.530541, 1.001270 0.593894 1.562309, 0.993561 0.593387 1.568926, 0.956384 0.585740 1.516226, 
            0.936335 0.582469 1.501686, 0.906462 0.577282 1.474920, 0.881239 0.575752 1.498658, 0.856784 0.573087 1.502462, 
            0.817053 0.575029 1.610637, 0.792650 0.570988 1.591964, 0.775002 0.569920 1.608609, 0.754924 0.569426 1.639283, 
            0.747718 0.569089 1.647685, 0.734209 0.567325 1.645039, 0.699359 0.563248 1.645919, 0.676849 0.561238 1.656630, 
            0.666879 0.561363 1.677877, 0.648184 0.558548 1.668141, 0.527972 0.549402 1.751133, 0.521179 0.548507 1.749671, 
            0.514448 0.548330 1.759762, 0.494478 0.545086 1.745502, 0.439800 0.538509 1.743955, 0.416505 0.536932 1.763208, 
            0.295698 0.525495 1.810096, 0.173532 0.505937 1.727535, 1.763988 0.671398 1.403038, 1.755674 0.669990 1.396174, 
            1.733305 0.672208 1.475362, 1.761197 0.682301 1.585729, 1.736261 0.680171 1.599155, 1.602762 0.660975 1.544331, 
            1.579155 0.658596 1.551146, 1.498270 0.647371 1.524524, 1.459480 0.644057 1.545406, 1.410868 0.636041 1.508750, 
            1.406695 0.635332 1.505263, 1.389481 0.633713 1.512118, 1.385225 0.632976 1.508336, 1.348709 0.629034 1.514632, 
            1.295172 0.622146 1.505811, 1.268010 0.618569 1.500001, 1.259210 0.617695 1.502745, 1.222047 0.612839 1.495414, 
            1.215733 0.612801 1.506982, 1.150476 0.604055 1.490534, 1.068628 0.595292 1.505812, 1.035289 0.592421 1.523389, 
            1.031534 0.592549 1.532713, 1.019785 0.591378 1.536316, 1.017912 0.591444 1.540996, 0.987114 0.589429 1.567594, 
            0.926005 0.577203 1.486566, 0.891646 0.572595 1.477861, 0.839709 0.569729 1.531370, 0.831282 0.570373 1.558096, 
            0.826311 0.572879 1.608421, 0.816756 0.571750 1.608482, 0.736015 0.564754 1.650351, 0.711721 0.561446 1.643395, 
            0.704016 0.560941 1.650027, 0.687514 0.558865 1.648083, 0.659415 0.557062 1.672932, 0.653081 0.556322 1.673102, 
            0.593407 0.547366 1.642489, 0.598533 0.551880 1.706008, 0.449184 0.536401 1.742190, 0.423291 0.533949 1.752216, 
            1.761974 0.667540 1.394786, 1.755687 0.666815 1.395124, 1.747359 0.669583 1.456191, 1.735734 0.669150 1.471558, 
            1.734224 0.670035 1.488856, 1.749888 0.676009 1.555807, 1.595389 0.657402 1.551040, 1.570138 0.653772 1.540687, 
            1.553658 0.651704 1.538819, 1.548703 0.650731 1.532555, 1.538447 0.649366 1.530127, 1.512172 0.644694 1.504807, 
            1.489310 0.643263 1.525597, 1.485403 0.643340 1.534384, 1.452700 0.639290 1.531562, 1.371529 0.628666 1.515254, 
            1.364134 0.627568 1.511656, 1.204368 0.608580 1.510846, 1.186621 0.605388 1.493152, 1.155434 0.601152 1.484379, 
            1.050592 0.590914 1.519979, 1.010078 0.588412 1.557398, 0.981662 0.584413 1.547135, 0.966337 0.580643 1.515380, 
            0.917917 0.572692 1.479407, 0.860209 0.567185 1.501093, 0.848346 0.567369 1.526949, 0.830136 0.568898 1.586915, 
            0.721319 0.559410 1.642389, 0.693986 0.556472 1.647303, 0.689478 0.555650 1.642625, 0.657135 0.549631 1.607091, 
            0.640824 0.548317 1.617154, 0.637875 0.548020 1.618012, 0.639027 0.549802 1.644763, 0.590501 0.542511 1.619741, 
            0.590519 0.548787 1.721773, 0.553962 0.546225 1.750581, 0.526208 0.543146 1.754002, 0.476422 0.536127 1.735838, 
            0.432235 0.531692 1.748888, 1.781742 0.666840 1.395903, 1.766382 0.665148 1.398010, 1.736255 0.666843 1.483641, 
            1.731871 0.666760 1.490734, 1.747302 0.672654 1.556854, 1.745205 0.674038 1.583395, 1.609817 0.655599 1.544525, 
            1.603548 0.654881 1.544922, 1.552405 0.648102 1.533273, 1.500732 0.641145 1.519739, 1.414788 0.629609 1.497815, 
            1.390688 0.627064 1.502878, 1.319023 0.618945 1.508992, 1.277407 0.613982 1.508509, 1.253074 0.610662 1.501418, 
            1.240548 0.609229 1.502259, 1.231506 0.608273 1.504141, 1.084744 0.590182 1.492859, 1.047137 0.587267 1.517941, 
            1.011912 0.585154 1.551480, 0.953072 0.575782 1.512498, 0.930759 0.572445 1.501250, 0.868662 0.564067 1.484693, 
            0.833352 0.564712 1.563247, 0.782802 0.560919 1.599021, 0.763577 0.560016 1.621393, 0.758932 0.560541 1.638888, 
            0.748716 0.559887 1.647934, 0.727579 0.556946 1.640860, 0.663753 0.547288 1.606834, 0.650685 0.546369 1.617081, 
            0.637494 0.544712 1.615561, 0.537263 0.541601 1.758168, 0.466822 0.531804 1.734641, 0.449023 0.529988 1.739420, 
            0.443125 0.529395 1.741137, 0.431983 0.529124 1.758221, 0.428554 0.529363 1.768705, 0.420370 0.527999 1.762308, 
            0.291744 0.516018 1.815418, 0.224153 0.505092 1.768025, 0.167166 0.495648 1.724293, 1.792097 0.664362 1.386252, 
            1.788275 0.663771 1.384009, 1.777484 0.662922 1.391014, 1.757081 0.660926 1.397875, 1.743184 0.663907 1.473154, 
            1.736332 0.663689 1.482814, 1.733669 0.663489 1.484688, 1.729285 0.663405 1.491781, 1.726726 0.663240 1.494024, 
            1.488230 0.637237 1.530895, 1.402304 0.625011 1.497704, 1.368304 0.621917 1.512933, 1.350108 0.619967 1.516303, 
            1.347700 0.619853 1.519084, 1.313537 0.615311 1.511075, 1.309394 0.614612 1.507692, 1.271774 0.610299 1.510071, 
            1.248875 0.607461 1.508069, 1.238863 0.606178 1.506508, 1.146591 0.594601 1.496102, 1.131224 0.592907 1.498186, 
            1.057957 0.584946 1.509944, 1.026289 0.584031 1.556115, 1.007810 0.581986 1.558476, 0.995021 0.580464 1.558385, 
            0.989014 0.579834 1.559714, 0.982684 0.578398 1.548566, 0.941502 0.570795 1.504308, 0.920844 0.566622 1.476274, 
            0.829528 0.563031 1.593890, 0.815028 0.562326 1.610382, 0.805799 0.561307 1.611602, 0.736711 0.555450 1.649526, 
            0.711018 0.551671 1.637603, 0.696147 0.550145 1.641449, 0.687099 0.548490 1.631980, 0.607224 0.538999 1.631604, 
            0.572141 0.541810 1.744956, 0.521468 0.536583 1.757631, 0.515129 0.535841 1.757785, 0.494215 0.531583 1.728843, 
            0.472034 0.528987 1.729391, 0.458595 0.527943 1.738318, 0.447256 0.526910 1.743374, 0.413557 0.524614 1.771006, 
            0.308822 0.514412 1.806985, 1.792450 0.658514 1.341087, 1.787318 0.658876 1.356856, 1.725803 0.663233 1.546296, 
            1.618131 0.650648 1.549187, 1.580543 0.646345 1.551678, 1.574451 0.644990 1.541377, 1.565142 0.643944 1.542311, 
            1.498643 0.634779 1.521452, 1.481985 0.632650 1.518953, 1.469957 0.631385 1.521562, 1.461395 0.629894 1.513820, 
            1.439476 0.627387 1.515298, 1.408736 0.622605 1.496785, 1.391719 0.621052 1.504339, 1.382943 0.620186 1.507169, 
            1.358734 0.617604 1.511846, 1.339178 0.615892 1.521711, 1.297839 0.610326 1.510884, 1.235550 0.602580 1.504976, 
            1.206203 0.599660 1.514067, 1.174523 0.594561 1.492217, 1.131029 0.589662 1.496396, 1.079223 0.583357 1.493717, 
            1.076939 0.583284 1.496937, 1.075318 0.583435 1.502512, 1.013366 0.579285 1.554448, 0.995752 0.577531 1.559882, 
            0.982259 0.575772 1.557289, 0.966599 0.571890 1.524345, 0.951110 0.570156 1.525996, 0.943540 0.568999 1.521776, 
            0.904276 0.561345 1.472995, 0.879899 0.558706 1.477076, 0.754461 0.554070 1.643477, 0.739729 0.552590 1.647814, 
            0.731252 0.551128 1.640373, 0.720233 0.549506 1.635236, 0.663978 0.541005 1.605434, 0.652342 0.539872 1.609436, 
            0.594608 0.533659 1.619701, 0.591573 0.533334 1.620252, 0.605520 0.540122 1.703763, 0.547491 0.536597 1.758297, 
            0.521358 0.533367 1.756143, 0.437829 0.523341 1.754121, 0.430895 0.523792 1.774822, 0.284385 0.508573 1.809750, 
            0.278487 0.507980 1.811467, 1.790630 0.656115 1.356185, 1.788121 0.657360 1.381267, 1.783713 0.657268 1.388274, 
            1.751048 0.655321 1.419575, 1.748671 0.658004 1.467782, 1.737342 0.657671 1.484205, 1.727168 0.657727 1.504725, 
            1.548379 0.638601 1.538339, 1.536005 0.636522 1.528392, 1.508146 0.632711 1.520109, 1.491053 0.630436 1.516063, 
            1.425662 0.621644 1.499139, 1.413952 0.619789 1.491548, 1.376817 0.616336 1.506976, 1.337811 0.612252 1.515759, 
            1.326887 0.610662 1.510961, 1.320400 0.609870 1.510588, 1.301118 0.608252 1.521429, 1.292249 0.606657 1.512595, 
            1.280009 0.605320 1.514452, 1.275545 0.604513 1.509932, 1.262463 0.602893 1.508801, 1.241374 0.600665 1.513225, 
            1.226712 0.599209 1.517811, 1.218267 0.601241 1.567132, 1.199024 0.595455 1.510137, 1.155476 0.589145 1.491465, 
            1.154030 0.590051 1.508988, 1.112320 0.584360 1.496841, 1.085528 0.580908 1.492349, 1.078517 0.580636 1.501441, 
            1.066802 0.579476 1.505161, 1.018684 0.577200 1.560899, 1.008519 0.575866 1.558797, 0.964013 0.568536 1.525392, 
            0.924700 0.560866 1.476440, 0.918802 0.560272 1.478157, 0.869698 0.554877 1.485075, 0.864976 0.554680 1.490966, 
            0.843750 0.554496 1.528896, 0.832825 0.554996 1.558080, 0.828212 0.554835 1.564358, 0.815139 0.556004 1.608577, 
            0.791247 0.552832 1.603050, 0.760610 0.550872 1.630221, 0.724369 0.547023 1.637494, 0.698929 0.544026 1.637801, 
            0.692295 0.543185 1.636904, 0.632179 0.535473 1.627381, 0.620907 0.534463 1.632675, 0.600024 0.537878 1.728470, 
            0.592203 0.537333 1.734686, 0.562654 0.535042 1.754391, 0.518735 0.530001 1.757061, 0.479329 0.522996 1.719108, 
            0.294800 0.506813 1.811645, 1.793174 0.652399 1.341463, 1.790506 0.652894 1.354649, 1.782145 0.652167 1.358949, 
            1.775275 0.653336 1.391204, 1.771133 0.653334 1.399155, 1.764883 0.652622 1.399621, 1.761461 0.652863 1.410132, 
            1.752306 0.651869 1.411614, 1.724624 0.652993 1.483265, 1.693304 0.652893 1.542001, 1.649217 0.647098 1.532742, 
            1.638827 0.645688 1.529840, 1.575339 0.638930 1.542331, 1.397900 0.615382 1.501429, 1.383379 0.613973 1.506516, 
            1.350559 0.610581 1.514608, 1.342157 0.609840 1.518764, 1.311697 0.605849 1.512573, 1.300236 0.606168 1.539858, 
            1.289443 0.603229 1.512863, 1.274145 0.601559 1.515193, 1.269913 0.600830 1.511494, 1.261177 0.599977 1.514465, 
            1.217930 0.595161 1.519520, 1.223832 0.597846 1.551807, 1.224527 0.598777 1.565603, 1.190342 0.590744 1.500867, 
            1.167606 0.587962 1.499447, 1.162726 0.587015 1.493450, 1.142760 0.585165 1.501862, 1.042163 0.574267 1.518545, 
            1.030715 0.575287 1.557203, 1.027976 0.575061 1.558808, 1.001954 0.571868 1.557045, 0.979615 0.569219 1.557033, 
            0.965086 0.566415 1.539433, 0.958813 0.564998 1.528490, 0.937628 0.562042 1.521245, 0.874632 0.552663 1.490166, 
            0.860975 0.550849 1.486992, 0.828740 0.552530 1.576464, 0.826400 0.553135 1.590817, 0.780708 0.548193 1.598518, 
            0.773040 0.548396 1.616611, 0.715163 0.542832 1.637696, 0.689005 0.538897 1.624122, 0.686000 0.538581 1.624783, 
            0.655751 0.533965 1.608014, 0.650010 0.533424 1.610287, 0.635611 0.532057 1.615809, 0.602010 0.532581 1.689101, 
            0.524675 0.527429 1.754393, 0.483408 0.519797 1.709833, 0.475829 0.520030 1.728238, 0.420152 0.517298 1.791125, 
            0.409358 0.515055 1.775458, 0.298273 0.504107 1.811550, 0.282134 0.502153 1.810892, 1.800466 0.650283 1.343597, 
            1.791814 0.649458 1.346864, 1.781051 0.650012 1.376623, 1.772700 0.650683 1.403621, 1.645739 0.643443 1.530623, 
            1.636596 0.643150 1.543478, 1.615624 0.640961 1.548318, 1.599109 0.638881 1.546327, 1.590513 0.638076 1.549793, 
            1.583959 0.637261 1.549180, 1.504914 0.625960 1.517765, 1.472388 0.621969 1.515568, 1.466685 0.620744 1.506646, 
            1.430824 0.615630 1.492610, 1.391535 0.611452 1.500391, 1.341996 0.606607 1.517094, 1.323516 0.604561 1.519454, 
            1.309222 0.605319 1.559335, 1.285393 0.600078 1.520042, 1.257632 0.596300 1.512108, 1.227302 0.594442 1.540368, 
            1.213774 0.594762 1.571641, 1.163436 0.584771 1.506200, 1.158536 0.584513 1.511460, 1.151315 0.584171 1.519809, 
            1.133764 0.581045 1.502810, 1.119937 0.579870 1.510359, 1.015221 0.570371 1.557737, 0.968577 0.563715 1.539400, 
            0.962499 0.563061 1.540480, 0.921847 0.554242 1.475439, 0.890712 0.550720 1.478185, 0.887228 0.550244 1.477145, 
            0.842235 0.549020 1.543976, 0.834216 0.549105 1.560821, 0.823204 0.548879 1.578369, 0.823814 0.549781 1.591864, 
            0.814532 0.549441 1.604225, 0.805183 0.548381 1.605017, 0.783022 0.545793 1.605637, 0.755677 0.544244 1.633166, 
            0.734919 0.542128 1.638769, 0.730921 0.541478 1.635902, 0.702797 0.538274 1.638005, 0.630924 0.528691 1.620726, 
            0.605393 0.525664 1.620708, 0.588082 0.530979 1.740516, 0.578802 0.529943 1.741555, 0.576910 0.530002 1.746163, 
            0.553739 0.527770 1.754529, 0.475489 0.516040 1.714603, 0.464175 0.515712 1.731078, 0.459386 0.515492 1.736735, 
            0.457592 0.515584 1.741694, 0.454156 0.515820 1.752150, 0.284074 0.498930 1.805351, 1.800018 0.646953 1.340908, 
            1.784500 0.645905 1.353783, 1.776394 0.646658 1.381651, 1.752525 0.645584 1.410194, 1.747912 0.645423 1.416472, 
            1.689526 0.645261 1.526387, 1.640798 0.639993 1.534641, 1.624295 0.638613 1.544019, 1.607854 0.637255 1.553621, 
            1.522217 0.625126 1.521456, 1.471334 0.618434 1.510726, 1.467047 0.617687 1.506834, 1.461189 0.617107 1.508694, 
            1.364741 0.605516 1.506119, 1.325224 0.602654 1.535746, 1.318817 0.601889 1.535657, 1.321113 0.603359 1.555141, 
            1.277836 0.595747 1.514771, 1.244077 0.592037 1.519526, 1.229030 0.593239 1.568066, 1.220311 0.592392 1.571096, 
            1.216611 0.591842 1.569288, 1.142329 0.580055 1.520793, 1.128114 0.577356 1.504308, 1.068344 0.570458 1.507343, 
            1.061946 0.569695 1.507284, 1.038170 0.567956 1.524829, 1.030929 0.569000 1.555764, 1.025601 0.568599 1.559507, 
            0.991036 0.564618 1.561400, 0.980886 0.563289 1.559348, 0.959595 0.559599 1.540398, 0.953640 0.558290 1.530583, 
            0.945929 0.557086 1.525862, 0.938146 0.555857 1.520885, 0.881255 0.547142 1.488825, 0.873377 0.546578 1.494840, 
            0.855427 0.544015 1.487753, 0.843150 0.544059 1.512140, 0.847053 0.546070 1.537326, 0.747552 0.540418 1.637206, 
            0.722120 0.537424 1.637542, 0.679608 0.531463 1.622548, 0.659603 0.528207 1.608164, 0.633541 0.525697 1.617590, 
            0.605908 0.526838 1.689418, 0.597583 0.526124 1.693844, 0.592555 0.525127 1.687321, 0.595631 0.528253 1.732232, 
            0.574160 0.526593 1.746632, 0.568868 0.526204 1.750501, 0.553265 0.524431 1.751748, 0.543706 0.523301 1.751792, 
            0.538770 0.523031 1.756925, 0.506795 0.515046 1.688708, 0.495049 0.513179 1.680990, 0.484081 0.513665 1.710024, 
            0.470418 0.513242 1.729489, 0.458750 0.512098 1.733375, 0.460869 0.513509 1.752231, 0.441320 0.512496 1.773452, 
            0.432249 0.512227 1.786563, 0.304697 0.498518 1.809500, 0.278113 0.495136 1.805744, 0.219630 0.485885 1.768031, 
            0.189964 0.481464 1.753332, 1.798437 0.643937 1.345523, 1.784367 0.643377 1.363541, 1.775693 0.644635 1.400720, 
            1.762981 0.643836 1.412231, 1.732835 0.642738 1.452475, 1.710550 0.642894 1.497973, 1.630555 0.636149 1.542490, 
            1.515796 0.621873 1.531546, 1.504972 0.620317 1.527101, 1.469713 0.615406 1.515201, 1.464614 0.614385 1.508427, 
            1.463513 0.614710 1.515845, 1.448021 0.612278 1.506156, 1.442847 0.611928 1.510444, 1.436067 0.610341 1.497702, 
            1.380938 0.604309 1.505883, 1.346516 0.600377 1.508285, 1.332533 0.599150 1.515284, 1.323322 0.599530 1.539227, 
            1.299637 0.597821 1.557093, 1.282077 0.593996 1.528731, 1.275608 0.592513 1.517089, 1.233199 0.589374 1.547782, 
            1.228599 0.589217 1.554105, 1.206990 0.586814 1.556686, 1.161765 0.578546 1.509398, 1.089097 0.569392 1.500624, 
            1.082975 0.568723 1.501545, 1.077439 0.568252 1.504548, 0.960446 0.557403 1.553650, 0.955872 0.557256 1.560070, 
            0.949993 0.556669 1.561853, 0.922515 0.548109 1.475616, 0.918803 0.547555 1.473764, 0.897165 0.545142 1.476241, 
            0.890255 0.544904 1.485696, 0.875724 0.543493 1.490747, 0.864529 0.541811 1.484983, 0.854380 0.541179 1.494266, 
            0.845051 0.542913 1.540450, 0.805232 0.541343 1.591665, 0.799742 0.540886 1.594829, 0.776706 0.538700 1.603673, 
            0.771362 0.538292 1.607354, 0.771369 0.538991 1.618708, 0.737090 0.535804 1.632949, 0.715875 0.533534 1.636928, 
            0.621672 0.521306 1.619666, 0.593031 0.524198 1.721901, 0.593044 0.524899 1.733279, 0.578077 0.523340 1.736780, 
            0.574347 0.522780 1.734865, 0.571203 0.522418 1.735034, 0.516202 0.512946 1.687025, 0.478598 0.510031 1.712115, 
            0.466652 0.508097 1.703689, 0.444808 0.509098 1.762079, 0.421846 0.508330 1.793843, 0.305467 0.495598 1.811137, 
            0.302127 0.495170 1.810608, 1.774345 0.641699 1.406166, 1.737349 0.637596 1.410758, 1.652723 0.634864 1.529467, 
            1.622612 0.632384 1.547175, 1.618233 0.632302 1.554287, 1.463984 0.611689 1.516418, 1.459237 0.610787 1.510894, 
            1.434132 0.607206 1.501060, 1.374889 0.600486 1.505965, 1.338282 0.596514 1.511939, 1.322371 0.598120 1.568738, 
            1.252804 0.587225 1.525655, 1.240093 0.586426 1.537170, 1.234800 0.586733 1.552365, 1.226566 0.586746 1.568447, 
            1.221036 0.586277 1.571472, 1.209886 0.583914 1.554539, 1.195630 0.579808 1.515251, 1.186862 0.578247 1.506775, 
            1.158164 0.575547 1.518175, 1.119485 0.570877 1.516790, 1.091813 0.567825 1.520498, 1.069861 0.565306 1.521860, 
            1.023302 0.562162 1.560476, 0.992682 0.558813 1.565046, 0.985308 0.557723 1.561522, 0.950800 0.553761 1.563618, 
            0.947737 0.553426 1.564072, 0.869770 0.539701 1.491166, 0.861871 0.538433 1.485775, 0.853761 0.537791 1.490969, 
            0.848887 0.537543 1.496323, 0.835564 0.538628 1.539654, 0.697825 0.527061 1.617058, 0.685181 0.525588 1.617481, 
            0.657000 0.521667 1.608053, 0.649205 0.521132 1.614364, 0.604514 0.517920 1.648279, 0.603282 0.520988 1.700555, 
            0.544208 0.517111 1.751378, 0.462313 0.506243 1.732501, 0.463703 0.508104 1.760094, 0.459538 0.507398 1.756637, 
            0.430802 0.506077 1.790555, 0.423858 0.505828 1.799890, 1.784054 0.636913 1.360233, 1.779532 0.636783 1.366837, 
            1.780606 0.639235 1.404637, 1.770217 0.637825 1.401738, 1.768810 0.638048 1.408071, 1.578458 0.624083 1.547913, 
            1.537268 0.619264 1.548940, 1.506094 0.614336 1.528887, 1.493237 0.612791 1.528555, 1.486600 0.611252 1.516317, 
            1.466517 0.608667 1.512985, 1.453434 0.607046 1.511848, 1.448746 0.606163 1.506532, 1.443572 0.605814 1.510820, 
            1.440623 0.605517 1.511679, 1.384211 0.598357 1.503979, 1.341593 0.593753 1.511268, 1.343880 0.595220 1.530718, 
            1.325985 0.593372 1.535154, 1.317420 0.594667 1.572721, 1.260893 0.584681 1.519292, 1.258853 0.585387 1.534708, 
            1.253368 0.585629 1.549221, 1.243619 0.584435 1.548592, 1.213613 0.581293 1.555345, 1.180956 0.575168 1.518694, 
            1.173083 0.573910 1.513399, 1.164256 0.573723 1.527374, 1.153023 0.572029 1.521480, 1.131677 0.569018 1.513662, 
            1.087868 0.564709 1.528051, 1.057421 0.560723 1.521908, 1.005006 0.556999 1.562388, 0.974797 0.553092 1.557092, 
            0.966391 0.552351 1.561234, 0.920436 0.541746 1.477367, 0.842273 0.534225 1.505727, 0.836375 0.533631 1.507444, 
            0.841482 0.536048 1.536906, 0.811175 0.534895 1.576579, 0.810386 0.535326 1.585108, 0.789760 0.533951 1.602507, 
            0.770710 0.531714 1.602844, 0.753743 0.531572 1.633236, 0.724193 0.527887 1.630275, 0.684578 0.521508 1.602910, 
            0.670580 0.520276 1.609853, 0.644237 0.517672 1.618282, 0.628540 0.515867 1.619195, 0.606122 0.513192 1.618904, 
            0.582472 0.517765 1.738859, 0.570633 0.516563 1.742141, 0.522255 0.507233 1.683658, 0.499751 0.503832 1.671732, 
            0.488300 0.502761 1.676391, 0.478557 0.502265 1.687111, 0.479013 0.503116 1.700063, 0.473275 0.502576 1.702348, 
            0.469707 0.502767 1.712337, 0.467014 0.505344 1.759423, 0.441355 0.502970 1.770280, 0.429939 0.502607 1.786395, 
            0.306478 0.489580 1.812527, 1.760841 0.633577 1.401335, 1.619798 0.625774 1.546316, 1.595255 0.623079 1.549807, 
            1.566392 0.619626 1.549287, 1.534681 0.615910 1.549987, 1.523468 0.613526 1.532833, 1.517040 0.612754 1.532668, 
            1.439553 0.601280 1.495452, 1.433373 0.600592 1.496169, 1.412984 0.597206 1.480419, 1.347474 0.592555 1.531049, 
            1.328765 0.591129 1.543928, 1.307006 0.590069 1.568633, 1.287238 0.585499 1.532429, 1.267829 0.582444 1.520160, 
            1.265637 0.583099 1.535038, 1.260400 0.582032 1.527770, 1.262656 0.583488 1.547111, 1.229966 0.580139 1.555662, 
            1.212160 0.578321 1.560417, 1.190887 0.573244 1.518869, 1.174514 0.571909 1.528713, 1.147092 0.568244 1.521979, 
            1.107362 0.563220 1.516862, 1.045117 0.556882 1.533771, 1.036776 0.556858 1.549471, 1.005781 0.555474 1.586702, 
            0.996996 0.554604 1.589497, 0.945037 0.546854 1.563617, 0.873892 0.534034 1.492275, 0.842178 0.531013 1.504290, 
            0.836300 0.532517 1.540069, 0.805356 0.531149 1.577477, 0.799796 0.531366 1.591727, 0.761953 0.529068 1.627298, 
            0.713472 0.523186 1.625100, 0.707158 0.521755 1.614009, 0.680847 0.517768 1.599891, 0.666828 0.516529 1.606762, 
            0.650497 0.515208 1.616752, 0.603232 0.511129 1.641531, 0.589768 0.514953 1.729680, 0.582730 0.513976 1.727349, 
            0.574626 0.513336 1.732561, 0.565819 0.513155 1.746606, 0.554209 0.512031 1.750702, 0.548209 0.511403 1.752059, 
            0.527475 0.505115 1.689766, 0.507345 0.501817 1.674936, 0.469479 0.497421 1.676440, 0.473637 0.499519 1.702536, 
            0.470130 0.499034 1.701410, 0.467740 0.498925 1.704253, 0.460557 0.499292 1.724067, 0.458481 0.501379 1.762013, 
            0.449499 0.500444 1.764111, 0.245456 0.476990 1.776029, 0.234805 0.475492 1.772199, 0.232344 0.475360 1.774790, 
            1.792588 0.631339 1.354348, 1.780387 0.631409 1.379004, 1.723878 0.629789 1.461596, 1.612693 0.622291 1.553977, 
            1.586297 0.618972 1.550887, 1.555313 0.615501 1.554168, 1.550751 0.614661 1.549300, 1.500596 0.607518 1.529829, 
            1.493532 0.606532 1.527404, 1.488521 0.605540 1.520942, 1.471506 0.603292 1.517173, 1.357800 0.588674 1.498640, 
            1.346040 0.589589 1.536188, 1.337049 0.588650 1.538251, 1.306165 0.586606 1.564546, 1.298862 0.585539 1.561276, 
            1.278634 0.581511 1.534770, 1.266062 0.580760 1.546778, 1.229825 0.576912 1.554064, 1.225535 0.576860 1.561489, 
            1.197903 0.571035 1.520026, 1.148457 0.565525 1.525730, 1.075743 0.557052 1.528119, 1.032735 0.553711 1.556682, 
            0.977096 0.548205 1.574387, 0.970166 0.546567 1.561109, 0.918640 0.535479 1.480120, 0.914795 0.534880 1.477798, 
            0.901090 0.533746 1.485780, 0.886960 0.532470 1.492258, 0.869165 0.529958 1.485719, 0.837100 0.527516 1.507820, 
            0.839168 0.529607 1.537823, 0.837819 0.529849 1.544362, 0.814589 0.528990 1.575173, 0.794299 0.526335 1.571108, 
            0.753260 0.525050 1.629320, 0.750225 0.524724 1.629875, 0.737171 0.523113 1.628843, 0.734222 0.522817 1.629702, 
            0.697458 0.517398 1.612456, 0.654499 0.511983 1.607204, 0.625483 0.509175 1.617472, 0.596962 0.505837 1.618167, 
            0.610529 0.511801 1.689002, 0.604166 0.511748 1.700397, 0.576754 0.510176 1.727688, 0.523216 0.501198 1.684875, 
            0.471051 0.496164 1.703582, 0.469909 0.496476 1.710855, 0.461792 0.498619 1.761342, 0.427451 0.496804 1.798021, 
            0.216275 0.470250 1.773282, 1.807875 0.629129 1.339554, 1.801637 0.628421 1.340063, 1.787170 0.628424 1.368002, 
            1.774876 0.628463 1.392325, 1.719694 0.624503 1.434309, 1.683703 0.624919 1.510447, 1.644977 0.621627 1.531557, 
            1.612253 0.618963 1.551316, 1.602433 0.617745 1.550437, 1.573239 0.614180 1.548744, 1.509372 0.605205 1.525901, 
            1.494593 0.603710 1.530072, 1.436547 0.594605 1.493911, 1.308577 0.584239 1.572013, 1.302358 0.582841 1.561259, 
            1.282065 0.578791 1.534523, 1.270936 0.577829 1.540325, 1.239279 0.574827 1.552544, 1.154976 0.563148 1.525116, 
            1.072733 0.554252 1.538992, 1.007432 0.549671 1.590367, 0.958880 0.542372 1.565254, 0.945722 0.540726 1.563854, 
            0.906306 0.530931 1.480546, 0.883832 0.528933 1.491382, 0.863297 0.526196 1.486446, 0.853392 0.525645 1.496593, 
            0.834355 0.524806 1.519634, 0.824316 0.526301 1.563297, 0.783702 0.522372 1.577699, 0.783140 0.522880 1.587035, 
            0.771111 0.521614 1.589640, 0.749718 0.520677 1.615645, 0.740220 0.520264 1.627241, 0.734963 0.519190 1.619902, 
            0.728204 0.519003 1.629894, 0.686942 0.512070 1.596678, 0.629647 0.506702 1.619831, 0.601281 0.508989 1.711712, 
            0.565748 0.506773 1.744160, 0.553211 0.505336 1.744963, 0.536915 0.501239 1.709756, 0.464138 0.490656 1.677938, 
            0.468585 0.492851 1.705058, 0.459124 0.495237 1.762100, 0.307302 0.480319 1.812159, 0.287907 0.477966 1.811271, 
            0.240207 0.470256 1.777855, 1.792401 0.625614 1.362816, 1.786307 0.625651 1.375167, 1.748420 0.622641 1.399256, 
            1.736407 0.621381 1.401918, 1.731690 0.621185 1.407828, 1.720346 0.622241 1.446857, 1.592190 0.613205 1.546958, 
            1.586240 0.612594 1.548490, 1.577549 0.611756 1.551617, 1.512683 0.602444 1.525230, 1.425198 0.589692 1.486501, 
            1.413313 0.587779 1.478291, 1.395124 0.586528 1.493014, 1.361268 0.582090 1.486095, 1.347859 0.581056 1.495130, 
            1.346765 0.583474 1.536564, 1.330323 0.582812 1.557491, 1.318220 0.582218 1.571165, 1.268105 0.575089 1.551834, 
            1.265156 0.574792 1.552693, 1.193217 0.564491 1.523845, 1.179656 0.563406 1.532342, 1.103265 0.554392 1.533008, 
            1.076074 0.551502 1.538428, 1.057234 0.549335 1.539509, 1.047007 0.548676 1.548512, 1.045977 0.549026 1.556184, 
            1.035514 0.548288 1.564354, 1.013608 0.545785 1.565877, 0.971177 0.540548 1.562500, 0.955982 0.538913 1.565197, 
            0.924656 0.530450 1.487954, 0.921707 0.530153 1.488813, 0.916869 0.529220 1.482963, 0.910268 0.528389 1.482182, 
            0.899329 0.527491 1.488660, 0.843547 0.521936 1.505855, 0.833995 0.522898 1.539917, 0.827269 0.522722 1.550022, 
            0.817806 0.522321 1.561741, 0.778446 0.518815 1.580597, 0.771413 0.519233 1.600945, 0.677998 0.507967 1.597811, 
            0.670722 0.507606 1.605963, 0.662020 0.506764 1.609053, 0.652175 0.505538 1.608085, 0.651051 0.505856 1.615425, 
            0.645395 0.505344 1.617999, 0.598748 0.500080 1.622313, 0.594738 0.499425 1.619402, 0.611254 0.505686 1.689378, 
            0.606365 0.506129 1.706005, 0.593180 0.505171 1.715839, 0.586457 0.504996 1.725956, 0.521696 0.495023 1.688610, 
            0.473124 0.487020 1.652096, 0.466634 0.490407 1.719689, 0.457726 0.488800 1.710718, 0.454563 0.489128 1.722145, 
            0.442839 0.491448 1.782483, 0.434446 0.490711 1.786672, 0.364643 0.483220 1.799401, 0.350707 0.481312 1.795236, 
            0.341742 0.480382 1.797392, 0.334935 0.479482 1.795879, 0.235931 0.467030 1.784232, 1.798825 0.621812 1.339210, 
            1.794249 0.621663 1.345619, 1.784796 0.621962 1.368701, 1.775834 0.622426 1.393528, 1.756037 0.620634 1.402541, 
            1.739264 0.618467 1.399632, 1.714267 0.617710 1.435500, 1.712091 0.619067 1.461764, 1.643552 0.615485 1.535629, 
            1.637365 0.614794 1.536319, 1.630297 0.614503 1.545211, 1.621806 0.613732 1.549049, 1.604554 0.612100 1.555771, 
            1.593872 0.610592 1.551832, 1.572296 0.608200 1.554528, 1.513972 0.599699 1.528708, 1.511023 0.599402 1.529567, 
            1.507175 0.598803 1.527233, 1.493657 0.597732 1.535881, 1.447469 0.590532 1.507835, 1.441146 0.589099 1.496712, 
            1.408392 0.584335 1.482379, 1.357659 0.578391 1.483513, 1.342181 0.580144 1.541849, 1.299408 0.576881 1.571246, 
            1.267356 0.571657 1.548074, 1.253436 0.570451 1.555295, 1.212168 0.565606 1.556050, 1.019876 0.543324 1.564375, 
            1.015165 0.543827 1.581635, 0.999715 0.542802 1.594756, 0.950121 0.534455 1.554616, 0.921303 0.526141 1.474949, 
            0.909256 0.524869 1.477492, 0.907977 0.525135 1.484280, 0.902156 0.524567 1.486270, 0.888616 0.523489 1.494843, 
            0.878935 0.522318 1.494456, 0.845189 0.519310 1.510587, 0.833255 0.520166 1.547519, 0.826052 0.519830 1.555934, 
            0.765878 0.515582 1.602850, 0.751781 0.514316 1.609443, 0.750427 0.514557 1.615965, 0.745008 0.513428 1.608054, 
            0.741312 0.513577 1.617591, 0.738363 0.513280 1.618449, 0.734870 0.512800 1.617376, 0.732675 0.512757 1.620910, 
            0.712677 0.510200 1.617880, 0.633188 0.500839 1.618877, 0.577228 0.500798 1.726076, 0.571336 0.500206 1.727812, 
            0.565727 0.499013 1.719227, 0.544877 0.496169 1.713171, 0.464243 0.482939 1.653452, 0.444653 0.488184 1.776499, 
            0.376594 0.481279 1.795419, 0.371629 0.481000 1.800448, 0.351775 0.478492 1.797930, 0.243425 0.464285 1.775752, 
            1.808560 0.619822 1.338690, 1.786574 0.617292 1.339928, 1.780896 0.619559 1.387745, 1.774246 0.618712 1.386791, 
            1.773360 0.619110 1.394976, 1.743210 0.615920 1.401215, 1.699910 0.615964 1.485391, 1.577942 0.605529 1.550817, 
            1.554350 0.603155 1.557686, 1.500011 0.595300 1.534683, 1.467534 0.590629 1.521332, 1.444883 0.587178 1.508882, 
            1.370598 0.576784 1.483038, 1.362625 0.575491 1.477387, 1.347592 0.576697 1.525974, 1.319741 0.575675 1.563037, 
            1.271153 0.569060 1.549129, 1.239059 0.565215 1.548466, 1.212949 0.561993 1.546394, 1.209541 0.561541 1.545622, 
            1.200281 0.559815 1.535404, 1.190949 0.559458 1.547584, 1.119895 0.550152 1.533213, 1.069303 0.544952 1.546178, 
            1.034082 0.542144 1.568400, 0.968953 0.534136 1.563735, 0.953432 0.531695 1.553945, 0.930742 0.524747 1.484706, 
            0.921371 0.522984 1.474092, 0.920225 0.523295 1.481353, 0.915309 0.522335 1.475227, 0.907886 0.521925 1.482858, 
            0.890946 0.521095 1.502015, 0.867642 0.517424 1.487246, 0.848678 0.515912 1.499217, 0.833245 0.516287 1.535055, 
            0.800763 0.513704 1.555674, 0.755803 0.510402 1.588637, 0.746635 0.509403 1.590072, 0.737093 0.508976 1.601510, 
            0.719583 0.507954 1.618645, 0.702452 0.505666 1.614464, 0.650239 0.499224 1.610344, 0.634748 0.497488 1.611986, 
            0.602895 0.493724 1.612179, 0.612210 0.499649 1.690574, 0.602393 0.499826 1.712366, 0.586815 0.498061 1.713698, 
            0.571869 0.496509 1.717277, 0.571288 0.497011 1.726545, 0.563384 0.495741 1.721140, 0.560192 0.495362 1.721132, 
            0.552758 0.494252 1.717398, 0.476798 0.481202 1.651614, 0.452789 0.477991 1.645672, 0.451629 0.480387 1.686873, 
            0.461027 0.485643 1.754231, 0.444205 0.485550 1.785139, 0.374008 0.477925 1.796466, 0.368375 0.477421 1.799126, 
            0.340498 0.473603 1.790776, 0.323846 0.472174 1.799629, 0.317740 0.471510 1.800606, 0.250010 0.461930 1.775376, 
            0.243417 0.461799 1.785955, 0.236927 0.461006 1.785571, 1.787008 0.614955 1.351702, 1.775180 0.615151 1.377679, 
            1.764138 0.614914 1.395122, 1.627925 0.608041 1.545922, 1.624048 0.607432 1.543484, 1.585527 0.603512 1.553992, 
            1.578177 0.602429 1.550553, 1.510044 0.592713 1.523891, 1.504488 0.592235 1.526822, 1.456475 0.585814 1.514956, 
            1.406995 0.576112 1.452560, 1.385884 0.575270 1.479568, 1.366151 0.572106 1.466147, 1.353182 0.571917 1.488076, 
            1.340573 0.571153 1.499954, 1.344896 0.573306 1.526634, 1.341914 0.573695 1.538704, 1.335781 0.573719 1.550917, 
            1.294348 0.569514 1.562412, 1.263319 0.565332 1.554204, 1.230493 0.561240 1.550941, 1.199991 0.557235 1.544605, 
            1.169323 0.553173 1.537676, 1.145707 0.550791 1.544459, 1.071947 0.541967 1.543135, 1.039733 0.539474 1.564707, 
            1.011746 0.536317 1.567300, 0.973940 0.531940 1.569014, 0.966863 0.530253 1.555215, 0.836556 0.513526 1.534384, 
            0.829357 0.513888 1.554140, 0.821253 0.513248 1.559355, 0.812684 0.511754 1.551587, 0.799199 0.510695 1.560353, 
            0.790352 0.509805 1.562929, 0.788968 0.510035 1.569344, 0.775824 0.509091 1.579323, 0.768965 0.508173 1.577627, 
            0.740959 0.505705 1.591481, 0.725142 0.504557 1.603294, 0.689799 0.499617 1.591096, 0.671362 0.498283 1.604940, 
            0.646214 0.495385 1.606280, 0.644853 0.495623 1.612779, 0.596677 0.489844 1.611663, 0.599002 0.494111 1.676567, 
            0.604708 0.496730 1.708157, 0.569282 0.493155 1.718324, 0.532467 0.487720 1.700900, 0.478105 0.477767 1.643827, 
            0.448129 0.474635 1.650687, 0.441766 0.473885 1.650754, 0.464153 0.482123 1.741573, 0.379795 0.475999 1.804585, 
            0.373825 0.475381 1.806048, 0.312568 0.467982 1.803801, 0.306200 0.467230 1.803849, 0.291128 0.464939 1.795651, 
            0.255085 0.459067 1.769638, 0.231821 0.457500 1.789002, 0.222231 0.457056 1.800267, 1.821319 0.614974 1.336475, 
            1.782447 0.610936 1.345737, 1.759747 0.611649 1.401090, 1.755018 0.610753 1.395629, 1.723739 0.607182 1.397861, 
            1.705730 0.610172 1.481201, 1.682590 0.608647 1.501001, 1.635537 0.604639 1.526530, 1.630167 0.604921 1.541455, 
            1.614385 0.603784 1.553393, 1.495044 0.588661 1.537509, 1.486068 0.587727 1.539626, 1.452187 0.581887 1.509959, 
            1.415005 0.574238 1.457242, 1.398206 0.570669 1.431585, 1.404459 0.573472 1.465117, 1.338144 0.567852 1.501559, 
            1.334283 0.570731 1.555826, 1.325203 0.569763 1.557577, 1.326758 0.570983 1.574427, 1.321183 0.571892 1.599948, 
            1.315285 0.571298 1.601666, 1.268809 0.563305 1.561267, 1.249499 0.560283 1.549350, 1.233624 0.558418 1.549629, 
            1.229376 0.557684 1.545878, 1.219069 0.556302 1.543267, 1.206130 0.554730 1.542643, 1.175934 0.551524 1.548721, 
            1.173602 0.551435 1.551771, 1.170653 0.551139 1.552630, 1.116269 0.543965 1.540798, 1.077654 0.541406 1.573630, 
            1.066380 0.539002 1.556260, 1.060571 0.538438 1.558292, 1.037678 0.536299 1.567640, 1.014854 0.533487 1.565908, 
            1.005844 0.533936 1.590564, 0.995280 0.531770 1.575713, 0.952401 0.524988 1.548084, 0.847038 0.511091 1.525186, 
            0.831531 0.510047 1.538102, 0.804436 0.507886 1.555191, 0.778824 0.505528 1.566216, 0.712650 0.499956 1.603157, 
            0.700278 0.497878 1.593216, 0.659566 0.493917 1.607273, 0.629295 0.490686 1.613087, 0.613569 0.488871 1.613894, 
            0.600169 0.493414 1.713600, 0.590108 0.492115 1.711865, 0.587087 0.491794 1.712468, 0.577699 0.490721 1.713120, 
            0.545128 0.486716 1.710766, 0.520875 0.480635 1.658638, 0.439207 0.470540 1.651898, 0.463216 0.479325 1.748477, 
            0.461383 0.480101 1.764626, 0.457156 0.480070 1.772277, 0.448542 0.479259 1.775681, 0.408521 0.476226 1.803519, 
            0.399674 0.475336 1.806095, 0.360757 0.470586 1.803866, 0.345332 0.468176 1.794413, 0.288878 0.461002 1.786562, 
            0.272658 0.458324 1.774287, 0.251059 0.456621 1.788232, 1.777163 0.608067 1.359866, 1.700997 0.606792 1.485955, 
            1.680648 0.605510 1.504336, 1.667834 0.603980 1.504157, 1.602203 0.599287 1.554356, 1.550671 0.593074 1.552654, 
            1.516339 0.587082 1.521388, 1.511469 0.586834 1.526752, 1.498248 0.585864 1.536458, 1.492328 0.585263 1.538098, 
            1.484763 0.584108 1.533896, 1.463234 0.580339 1.514097, 1.400271 0.567488 1.426489, 1.395620 0.567314 1.432631, 
            1.386180 0.568315 1.467092, 1.376940 0.565898 1.445611, 1.342513 0.568234 1.549962, 1.324543 0.567057 1.565461, 
            1.284907 0.562762 1.572012, 1.254944 0.557545 1.544926, 1.248760 0.556855 1.545627, 1.232688 0.554924 1.545208, 
            1.223813 0.554024 1.547683, 1.161150 0.546151 1.540447, 1.091504 0.538016 1.542404, 1.073838 0.538335 1.581643, 
            1.066808 0.537360 1.579340, 1.052675 0.534689 1.563144, 1.018297 0.530771 1.565704, 1.002745 0.529015 1.567131, 
            0.934048 0.516323 1.493149, 0.920024 0.513688 1.477341, 0.909128 0.512805 1.483973, 0.886185 0.511346 1.504475, 
            0.876552 0.510191 1.504258, 0.848624 0.507052 1.507060, 0.826105 0.506433 1.540394, 0.798901 0.504235 1.557096, 
            0.772345 0.502256 1.576098, 0.751563 0.500132 1.581616, 0.744307 0.499778 1.589841, 0.693547 0.493824 1.590878, 
            0.690063 0.493348 1.589838, 0.681592 0.492584 1.593746, 0.677252 0.491819 1.589668, 0.669512 0.491301 1.596173, 
            0.665637 0.490692 1.593744, 0.661501 0.490692 1.601717, 0.649673 0.489495 1.605038, 0.638569 0.488540 1.610928, 
            0.596620 0.487646 1.677242, 0.596298 0.489627 1.710085, 0.561675 0.479357 1.609807, 0.581294 0.486663 1.690797, 
            0.575396 0.486069 1.692515, 0.554625 0.485342 1.720731, 0.545243 0.483575 1.710077, 0.527785 0.478390 1.659418, 
            0.518623 0.477394 1.660874, 0.511547 0.476404 1.658409, 0.483246 0.472443 1.648555, 0.466801 0.470386 1.646810, 
            0.442519 0.467780 1.651228, 0.450946 0.476889 1.783116, 0.432094 0.474718 1.784156, 0.399561 0.471422 1.793266, 
            0.384146 0.469712 1.795180, 0.377499 0.469563 1.805566, 0.365311 0.467547 1.796280, 0.363303 0.467568 1.800479, 
            0.296160 0.459579 1.799990, 0.270611 0.454455 1.765923, 0.263426 0.453428 1.763070, 1.818282 0.608289 1.334825, 
            1.806784 0.606506 1.327988, 1.768712 0.604130 1.362748, 1.772509 0.606106 1.387559, 1.766611 0.605512 1.389276, 
            1.752794 0.604341 1.396864, 1.731610 0.601385 1.389621, 1.718245 0.601062 1.410144, 1.705097 0.602206 1.454095, 
            1.697277 0.601662 1.460317, 1.688027 0.602029 1.484119, 1.628597 0.598032 1.533680, 1.627973 0.598519 1.542793, 
            1.624653 0.598097 1.542336, 1.607706 0.596568 1.550139, 1.585260 0.593883 1.549745, 1.579858 0.593457 1.553225, 
            1.567651 0.592131 1.555197, 1.551527 0.590183 1.554593, 1.505933 0.583184 1.528658, 1.456277 0.576209 1.510956, 
            1.446902 0.575141 1.511656, 1.440840 0.573795 1.501460, 1.400165 0.564273 1.425012, 1.397873 0.564197 1.428203, 
            1.394324 0.564395 1.438261, 1.388936 0.564670 1.453119, 1.378370 0.563201 1.449591, 1.361270 0.561620 1.456849, 
            1.324283 0.564487 1.574769, 1.260599 0.555573 1.552576, 1.220170 0.549617 1.533649, 1.209456 0.548098 1.529597, 
            1.163402 0.543730 1.547344, 1.159262 0.543032 1.543974, 1.080816 0.536112 1.582659, 1.058500 0.533472 1.582729, 
            1.028503 0.528940 1.566854, 1.005688 0.526131 1.565152, 1.000458 0.525762 1.569241, 0.984141 0.523749 1.567950, 
            0.972080 0.521079 1.547784, 0.955535 0.518989 1.545686, 0.912699 0.510131 1.484223, 0.901071 0.509001 1.488253, 
            0.901160 0.509728 1.499899, 0.869570 0.506052 1.501027, 0.841790 0.505054 1.538344, 0.815999 0.501939 1.537403, 
            0.792789 0.500390 1.556956, 0.757601 0.496896 1.567966, 0.742865 0.495416 1.572291, 0.721889 0.494619 1.599777, 
            0.641899 0.485786 1.610324, 0.642166 0.486573 1.622600, 0.623927 0.485305 1.637147, 0.616203 0.483400 1.621052, 
            0.590623 0.479659 1.609529, 0.585371 0.479980 1.624868, 0.571776 0.476793 1.599256, 0.562467 0.475747 1.600190, 
            0.558771 0.475896 1.609726, 0.578707 0.483309 1.691844, 0.564838 0.483513 1.721905, 0.523908 0.474602 1.655882, 
            0.491641 0.470001 1.643274, 0.477211 0.468624 1.648687, 0.471504 0.468095 1.651083, 0.466890 0.473507 1.747994, 
            0.461321 0.473721 1.762210, 0.441856 0.472737 1.783732, 0.420890 0.470551 1.788593, 0.389379 0.467599 1.801331, 
            0.370419 0.465392 1.801985, 0.348903 0.462324 1.793566, 0.342884 0.461690 1.794855, 0.336788 0.461029 1.795867, 
            0.319522 0.459393 1.802539, 0.307121 0.458002 1.803824, 0.251251 0.448934 1.764058, 0.247290 0.451780 1.817971, 
            0.241309 0.451158 1.819393, 1.797714 0.602360 1.328670, 1.780223 0.601345 1.345872, 1.764717 0.600998 1.370121, 
            1.710687 0.596730 1.404866, 1.708315 0.599414 1.453092, 1.683781 0.599510 1.501933, 1.638860 0.595524 1.523703, 
            1.616428 0.594237 1.546022, 1.614900 0.594419 1.551925, 1.548752 0.586765 1.554970, 1.507991 0.580001 1.523536, 
            1.485488 0.577993 1.534272, 1.471680 0.575432 1.519231, 1.466959 0.574538 1.513795, 1.447264 0.572083 1.511844, 
            1.381255 0.560297 1.447407, 1.336428 0.557735 1.492168, 1.339724 0.561633 1.549193, 1.298983 0.558358 1.574473, 
            1.258686 0.551750 1.544687, 1.230093 0.548387 1.545126, 1.197403 0.545038 1.553680, 1.102415 0.533243 1.544960, 
            1.097031 0.534216 1.571159, 1.091388 0.533708 1.573782, 1.047507 0.527982 1.565255, 0.968895 0.517523 1.546705, 
            0.940909 0.512275 1.515314, 0.926545 0.509526 1.498300, 0.901434 0.505944 1.488442, 0.773341 0.494143 1.543449, 
            0.759843 0.493079 1.552171, 0.749358 0.491637 1.548928, 0.703604 0.488763 1.590400, 0.658356 0.483970 1.599680, 
            0.618024 0.481530 1.637746, 0.607842 0.478797 1.612921, 0.584399 0.475776 1.608988, 0.559198 0.472163 1.598815, 
            0.517652 0.470708 1.655229, 0.485366 0.466101 1.642555, 0.480891 0.465987 1.649325, 0.454119 0.464632 1.678889, 
            0.460318 0.468114 1.723562, 0.466771 0.470984 1.757803, 0.433879 0.468960 1.788297, 0.402813 0.464765 1.779956, 
            0.396915 0.464172 1.781674, 0.394388 0.464714 1.795360, 0.373730 0.462631 1.801314, 0.361142 0.459087 1.767947, 
            0.350187 0.458880 1.785698, 0.345390 0.458658 1.791325, 0.299912 0.453090 1.788458, 0.268387 0.448044 1.767158, 
            0.257937 0.449400 1.809360, 1.744559 0.596601 1.388083, 1.718624 0.594831 1.409290, 1.701141 0.595212 1.449182, 
            1.673574 0.594982 1.498582, 1.641500 0.591840 1.509319, 1.606547 0.589819 1.543825, 1.514251 0.577537 1.522007, 
            1.477095 0.572683 1.514702, 1.458192 0.570495 1.515558, 1.388237 0.557379 1.437109, 1.382046 0.556687 1.437785, 
            1.376620 0.556252 1.441181, 1.330215 0.558036 1.559646, 1.316520 0.557603 1.578997, 1.316798 0.558393 1.591314, 
            1.261653 0.549569 1.554121, 1.256100 0.548396 1.545734, 1.233786 0.545755 1.545809, 1.176356 0.539645 1.557152, 
            1.098820 0.530245 1.553755, 1.070415 0.529037 1.588850, 1.064517 0.528443 1.590568, 1.038757 0.523945 1.567079, 
            1.026427 0.522578 1.568614, 0.986875 0.517614 1.564133, 0.958610 0.513666 1.554408, 0.920818 0.505114 1.488195, 
            0.905042 0.503283 1.488825, 0.904246 0.503711 1.497327, 0.873917 0.500461 1.502935, 0.866934 0.499502 1.500798, 
            0.861208 0.499663 1.514458, 0.843128 0.499146 1.540895, 0.805644 0.494182 1.532424, 0.796415 0.493163 1.533645, 
            0.790325 0.493201 1.546010, 0.784403 0.491903 1.536313, 0.760769 0.489515 1.543030, 0.759350 0.489733 1.549321, 
            0.742259 0.488156 1.556613, 0.743590 0.489301 1.572667, 0.731377 0.488670 1.585951, 0.681251 0.482931 1.589242, 
            0.646213 0.480184 1.612113, 0.636497 0.481091 1.645591, 0.627898 0.480284 1.649050, 0.616940 0.478683 1.644128, 
            0.601773 0.474966 1.612933, 0.569538 0.470377 1.600443, 0.562668 0.476423 1.712004, 0.549261 0.474693 1.709718, 
            0.536061 0.471640 1.685507, 0.486253 0.463221 1.644605, 0.464031 0.466882 1.746976, 0.464492 0.468430 1.771270, 
            0.414030 0.463274 1.784696, 0.377583 0.459356 1.791237, 0.367014 0.457189 1.776371, 0.325875 0.453780 1.800238, 
            0.306552 0.451451 1.799604, 0.267405 0.444533 1.762571, 0.249475 0.442673 1.766885, 0.245375 0.445472 1.820303, 
            0.241683 0.444925 1.818522, 1.807483 0.597202 1.327171, 1.786757 0.595794 1.344215, 1.767895 0.594316 1.356551, 
            1.749563 0.593714 1.382093, 1.577740 0.583902 1.553737, 1.555312 0.581223 1.553408, 1.519896 0.574866 1.518293, 
            1.513111 0.573973 1.516861, 1.511665 0.574183 1.523053, 1.501751 0.572933 1.521842, 1.493171 0.572132 1.525363, 
            1.480278 0.569879 1.513573, 1.406513 0.556176 1.432928, 1.398129 0.554745 1.425818, 1.384815 0.553743 1.435188, 
            1.336945 0.554338 1.537128, 1.312792 0.553864 1.575992, 1.291506 0.551570 1.579718, 1.210211 0.538814 1.528981, 
            1.203235 0.539251 1.549530, 1.171572 0.535551 1.550396, 1.142814 0.532133 1.550252, 1.098011 0.528187 1.572440, 
            1.089771 0.527501 1.577172, 1.085277 0.527380 1.583874, 1.076889 0.526645 1.588081, 1.073752 0.527678 1.610931, 
            1.068761 0.527390 1.615866, 1.051402 0.522935 1.576890, 1.043931 0.521812 1.573020, 1.012464 0.517482 1.563258, 
            0.988155 0.514866 1.567576, 0.949518 0.509513 1.555012, 0.884158 0.498642 1.504210, 0.867143 0.497090 1.511771, 
            0.851583 0.496028 1.524500, 0.842668 0.495812 1.538165, 0.829536 0.494871 1.548184, 0.789909 0.489185 1.532104, 
            0.759350 0.486554 1.548222, 0.755817 0.486060 1.547006, 0.739853 0.486256 1.580961, 0.735167 0.486070 1.586979, 
            0.698156 0.481266 1.580190, 0.686360 0.480079 1.583625, 0.648478 0.478464 1.630387, 0.643175 0.478768 1.645546, 
            0.602219 0.472634 1.624747, 0.565657 0.467284 1.608223, 0.565613 0.468662 1.630726, 0.567057 0.470542 1.658510, 
            0.491214 0.460319 1.638461, 0.486760 0.460909 1.656637, 0.478871 0.459644 1.651283, 0.477793 0.459978 1.658788, 
            0.460262 0.458252 1.664516, 0.452798 0.464795 1.785296, 0.408405 0.459593 1.786284, 0.373768 0.452802 1.742606, 
            0.366723 0.452518 1.751579, 0.360906 0.451952 1.753584, 0.343166 0.452246 1.792559, 0.323856 0.449921 1.791972, 
            0.321253 0.449741 1.794060, 0.307824 0.448003 1.791693, 0.294414 0.444879 1.766739, 0.261325 0.440699 1.762543, 
            0.258960 0.442689 1.799465, 1.825307 0.595151 1.310055, 1.800438 0.593043 1.323719, 1.795852 0.592891 1.330093, 
            1.783081 0.592073 1.341396, 1.754783 0.590203 1.365542, 1.740913 0.589711 1.384270, 1.698169 0.587852 1.436431, 
            1.639374 0.585462 1.510903, 1.635146 0.585431 1.518552, 1.631091 0.586155 1.538142, 1.619957 0.585191 1.543924, 
            1.594858 0.582309 1.545441, 1.506980 0.569425 1.505322, 1.509188 0.570865 1.524488, 1.506239 0.570568 1.525347, 
            1.499123 0.568868 1.511409, 1.454014 0.563425 1.509856, 1.366141 0.549150 1.447091, 1.329228 0.551345 1.553944, 
            1.302959 0.549462 1.573965, 1.247344 0.541177 1.546435, 1.219856 0.536794 1.528140, 1.206773 0.535869 1.538332, 
            1.175062 0.532850 1.550360, 1.104909 0.524544 1.550516, 1.099530 0.524126 1.554077, 1.078837 0.524818 1.605227, 
            1.062914 0.523634 1.616666, 1.048509 0.519478 1.576849, 1.041344 0.518458 1.574067, 1.006929 0.513831 1.565163, 
            0.983293 0.510745 1.560545, 0.900019 0.497322 1.502783, 0.876216 0.494180 1.497570, 0.840986 0.492762 1.542421, 
            0.819993 0.491263 1.558519, 0.776301 0.484905 1.539334, 0.744614 0.481894 1.551448, 0.737086 0.481448 1.558707, 
            0.728239 0.480557 1.561283, 0.708247 0.479396 1.580931, 0.651738 0.474989 1.618203, 0.468133 0.456331 1.668704, 
            0.459959 0.457758 1.707660, 0.384197 0.451742 1.755875, 0.319648 0.446717 1.798591, 0.262980 0.437380 1.755992, 
            0.253149 0.436855 1.766403, 1.828963 0.591810 1.299279, 1.826499 0.591676 1.301860, 1.819428 0.590687 1.299411, 
            1.809099 0.590691 1.319381, 1.792112 0.589149 1.327043, 1.761861 0.587318 1.355584, 1.755138 0.587840 1.377033, 
            1.724100 0.585047 1.391449, 1.641177 0.582890 1.516208, 1.615129 0.581081 1.537013, 1.582132 0.578326 1.555806, 
            1.562800 0.575993 1.555138, 1.504394 0.566071 1.506369, 1.489115 0.564407 1.508766, 1.386362 0.547906 1.438487, 
            1.382807 0.547405 1.437193, 1.357151 0.545032 1.448062, 1.341562 0.545354 1.483346, 1.242776 0.537155 1.540447, 
            1.202749 0.532031 1.534275, 1.184521 0.530767 1.548860, 1.090655 0.522833 1.600774, 1.084303 0.522087 1.600879, 
            1.073849 0.522048 1.620407, 1.058310 0.519600 1.610548, 0.995053 0.509437 1.567215, 0.973611 0.506394 1.559056, 
            0.959523 0.504435 1.554352, 0.949534 0.503160 1.552873, 0.910735 0.494966 1.494413, 0.885868 0.492162 1.496754, 
            0.868166 0.490379 1.501879, 0.862572 0.490584 1.516003, 0.840444 0.489400 1.539399, 0.800080 0.484162 1.532032, 
            0.784381 0.482357 1.532935, 0.731551 0.477797 1.560612, 0.725653 0.477203 1.562329, 0.724662 0.477566 1.570140, 
            0.716429 0.476883 1.574898, 0.687085 0.473964 1.584001, 0.656271 0.471247 1.599212, 0.636634 0.472295 1.654113, 
            0.613115 0.469249 1.649909, 0.565890 0.463093 1.640839, 0.564288 0.465340 1.680470, 0.493383 0.455387 1.655295, 
            0.483884 0.454974 1.666887, 0.463789 0.453081 1.674840, 0.455399 0.450952 1.656381, 0.466845 0.458291 1.753670, 
            0.424874 0.455299 1.785917, 0.372015 0.445852 1.734184, 0.368595 0.446093 1.744699, 0.361838 0.445210 1.743365, 
            0.360962 0.445612 1.751583, 0.260685 0.436911 1.803390, 0.255340 0.437201 1.818402, 0.252845 0.437057 1.820870, 
            1.806124 0.587206 1.319051, 1.770577 0.584985 1.351445, 1.753478 0.582708 1.347380, 1.707390 0.581812 1.421657, 
            1.686998 0.581909 1.462543, 1.673343 0.580096 1.459378, 1.669793 0.580990 1.480760, 1.660433 0.580624 1.492843, 
            1.630934 0.579046 1.524057, 1.615934 0.577476 1.527443, 1.574726 0.574045 1.551068, 1.565557 0.573046 1.552502, 
            1.557097 0.571589 1.545120, 1.551199 0.570996 1.546838, 1.519058 0.565045 1.512018, 1.458894 0.558014 1.513654, 
            1.448450 0.556585 1.510559, 1.441147 0.554822 1.495959, 1.409254 0.546864 1.428032, 1.401273 0.545569 1.422353, 
            1.393161 0.544927 1.427541, 1.375614 0.543892 1.444543, 1.324266 0.544011 1.545459, 1.326519 0.545467 1.564787, 
            1.318020 0.544693 1.568597, 1.303884 0.542718 1.563723, 1.208482 0.529390 1.530875, 1.192935 0.528332 1.543649, 
            1.097208 0.519074 1.577622, 1.063841 0.517587 1.617758, 1.008396 0.507269 1.556846, 1.002545 0.505995 1.547398, 
            0.999708 0.506432 1.559985, 0.991806 0.505860 1.565914, 0.980502 0.504143 1.559769, 0.927141 0.493830 1.494920, 
            0.905531 0.491426 1.497496, 0.891078 0.495615 1.593464, 0.888130 0.495318 1.594323, 0.864280 0.487980 1.520968, 
            0.858382 0.487387 1.522686, 0.850213 0.486725 1.527669, 0.846626 0.486910 1.537593, 0.833701 0.486736 1.559676, 
            0.811918 0.484274 1.561638, 0.790641 0.479893 1.531406, 0.779595 0.478959 1.537502, 0.776148 0.478494 1.536592, 
            0.767988 0.477835 1.541607, 0.739838 0.476016 1.566281, 0.726128 0.474880 1.574247, 0.677700 0.469713 1.583566, 
            0.651490 0.469940 1.637785, 0.597003 0.462035 1.614260, 0.498374 0.451800 1.637933, 0.488217 0.451861 1.658515, 
            0.460509 0.449494 1.673427, 0.450587 0.448938 1.683513, 0.439600 0.445933 1.655831, 0.451693 0.454884 1.778078, 
            0.321878 0.440413 1.792983, 0.256443 0.430909 1.764570, 0.258790 0.432397 1.784234, 0.255608 0.433415 1.806924, 
            1.779507 0.581330 1.325407, 1.779247 0.582636 1.347142, 1.699257 0.578679 1.436995, 1.660093 0.577330 1.490537, 
            1.610644 0.573908 1.530219, 1.589980 0.572521 1.547485, 1.579908 0.571914 1.557041, 1.533055 0.563794 1.515304, 
            1.479394 0.556864 1.506040, 1.445781 0.552507 1.499984, 1.390801 0.543042 1.452048, 1.333822 0.539174 1.498983, 
            1.254290 0.532585 1.545143, 1.176194 0.523693 1.551084, 1.158578 0.521939 1.556513, 1.140343 0.519976 1.559742, 
            1.105655 0.515954 1.561199, 1.082659 0.515871 1.604172, 1.074542 0.515923 1.620669, 1.056694 0.512697 1.602614, 
            0.993623 0.500507 1.525951, 0.956525 0.496369 1.530180, 0.950627 0.495776 1.531897, 0.952800 0.497204 1.550941, 
            0.934967 0.491893 1.498951, 0.899881 0.487737 1.498996, 0.886508 0.486019 1.496831, 0.875737 0.485177 1.503904, 
            0.889559 0.492620 1.598298, 0.882552 0.491653 1.596079, 0.870650 0.489037 1.576476, 0.859417 0.486646 1.559250, 
            0.833759 0.482879 1.547453, 0.806313 0.480600 1.563297, 0.785429 0.476351 1.534462, 0.705636 0.469674 1.579694, 
            0.648282 0.465680 1.625294, 0.645460 0.466820 1.649266, 0.585774 0.457163 1.607280, 0.570961 0.457049 1.633989, 
            0.563697 0.457389 1.653516, 0.444587 0.443737 1.661110, 0.461672 0.451583 1.755763, 0.453681 0.450981 1.761380, 
            0.447784 0.450388 1.763097, 0.449106 0.451530 1.779125, 0.444134 0.451248 1.784127, 0.436737 0.450150 1.780521, 
            0.359642 0.438112 1.733368, 0.357170 0.437976 1.735922, 0.350985 0.437285 1.736618, 0.341781 0.437668 1.760586, 
            0.335883 0.437075 1.762303, 0.332729 0.438102 1.785094, 0.318486 0.436787 1.791168, 0.269929 0.428093 1.743378, 
            0.264031 0.427499 1.745095, 0.252684 0.430644 1.818101, 1.831871 0.582554 1.294979, 1.829383 0.582412 1.297472, 
            1.811117 0.580439 1.300593, 1.801509 0.580686 1.323124, 1.770646 0.577952 1.338165, 1.763049 0.577483 1.345179, 
            1.730569 0.576295 1.388462, 1.631490 0.572178 1.512503, 1.619677 0.570985 1.515879, 1.440245 0.548856 1.501889, 
            1.408875 0.539681 1.413160, 1.401471 0.539277 1.420860, 1.396835 0.539109 1.427058, 1.399665 0.540759 1.448435, 
            1.363629 0.536282 1.445105, 1.327964 0.536808 1.522403, 1.315298 0.536721 1.545406, 1.311054 0.536685 1.552995, 
            1.293112 0.535517 1.568595, 1.204214 0.522986 1.536183, 1.170975 0.520149 1.554113, 1.127121 0.515129 1.557014, 
            1.108052 0.512885 1.557283, 1.097879 0.514335 1.600467, 1.045013 0.506279 1.571371, 0.986492 0.496318 1.522191, 
            0.981866 0.496153 1.528424, 0.978027 0.496950 1.548781, 0.967539 0.495507 1.545529, 0.953938 0.493015 1.531226, 
            0.933975 0.488380 1.494331, 0.903441 0.489240 1.567185, 0.897543 0.488647 1.568902, 0.901225 0.490584 1.593306, 
            0.792180 0.474053 1.534673, 0.782394 0.472846 1.533914, 0.744715 0.469906 1.558741, 0.652459 0.461818 1.605041, 
            0.601147 0.457072 1.626777, 0.594709 0.456297 1.626577, 0.570264 0.454332 1.641747, 0.561834 0.453582 1.645801, 
            0.560551 0.453846 1.652575, 0.523854 0.449844 1.658230, 0.485171 0.446566 1.679490, 0.434049 0.439098 1.656582, 
            0.451776 0.446463 1.742187, 0.424307 0.437906 1.655981, 0.448873 0.446879 1.754538, 0.440564 0.446170 1.759024, 
            0.388389 0.439740 1.755036, 0.274491 0.425754 1.747150, 0.262525 0.425206 1.761310, 0.256807 0.424673 1.763667, 
            0.261001 0.427479 1.801219, 0.258944 0.428180 1.816572, 1.811152 0.577968 1.310946, 1.781664 0.575001 1.319539, 
            1.750848 0.575070 1.380065, 1.716180 0.571751 1.392922, 1.680950 0.571030 1.449101, 1.677259 0.571180 1.458657, 
            1.671481 0.570627 1.460801, 1.666715 0.571808 1.489196, 1.655755 0.570903 1.495596, 1.642414 0.569892 1.504873, 
            1.637750 0.569714 1.510974, 1.583932 0.565517 1.546470, 1.558593 0.562555 1.547136, 1.547941 0.560360 1.531971, 
            1.541670 0.558944 1.521036, 1.535772 0.558350 1.522753, 1.412186 0.536921 1.412490, 1.342358 0.531511 1.459117, 
            1.304368 0.533343 1.562146, 1.151897 0.515419 1.564580, 1.114720 0.510559 1.557201, 1.106380 0.509839 1.561575, 
            1.092528 0.510746 1.603028, 1.083478 0.509788 1.604884, 1.079703 0.509909 1.614138, 1.067777 0.508678 1.617110, 
            1.011123 0.497953 1.551902, 1.000659 0.495124 1.526075, 0.974028 0.491726 1.522151, 0.974818 0.493386 1.547619, 
            0.963097 0.490831 1.528658, 0.956646 0.490051 1.528411, 0.944402 0.486623 1.496265, 0.928074 0.484606 1.494939, 
            0.906465 0.482203 1.497516, 0.891135 0.480522 1.499734, 0.907417 0.488097 1.591534, 0.876174 0.484539 1.593894, 
            0.843785 0.477808 1.546867, 0.826823 0.476970 1.565947, 0.821488 0.476567 1.569663, 0.813599 0.475302 1.564310, 
            0.806722 0.474379 1.562549, 0.794747 0.471041 1.531359, 0.777631 0.469455 1.538563, 0.758776 0.467980 1.550921, 
            0.748136 0.468576 1.581118, 0.716236 0.464796 1.581145, 0.694390 0.462314 1.582882, 0.671764 0.460265 1.593182, 
            0.660731 0.459335 1.599326, 0.640702 0.460251 1.652833, 0.627969 0.458748 1.652940, 0.598561 0.453718 1.627824, 
            0.557162 0.450222 1.650774, 0.552389 0.450704 1.667814, 0.520482 0.446226 1.656487, 0.509586 0.445341 1.663114, 
            0.502625 0.445783 1.683717, 0.431760 0.436541 1.670015, 0.445864 0.443382 1.754085, 0.439384 0.443986 1.776393, 
            0.434294 0.443665 1.780981, 0.367360 0.432263 1.724588, 0.357515 0.431733 1.734948, 0.334371 0.430903 1.766068, 
            0.280228 0.423113 1.743761, 0.268273 0.421873 1.746631, 0.263145 0.421539 1.751084, 0.246110 0.424160 1.826551, 
            1.825207 0.575343 1.291776, 1.808893 0.574028 1.301828, 1.809287 0.574857 1.314556, 1.785312 0.572354 1.320065, 
            1.770824 0.571654 1.336600, 1.753312 0.569934 1.342395, 1.746943 0.569878 1.353770, 1.738113 0.571084 1.390394, 
            1.664331 0.567825 1.479630, 1.612799 0.564399 1.523245, 1.521385 0.553111 1.515885, 1.499002 0.549054 1.493058, 
            1.486019 0.547467 1.492276, 1.481362 0.546595 1.487073, 1.461769 0.545568 1.508138, 1.453347 0.544124 1.500896, 
            1.439416 0.542218 1.496746, 1.419807 0.536308 1.438449, 1.409326 0.533474 1.412565, 1.403588 0.533631 1.426180, 
            1.370561 0.531562 1.456194, 1.348831 0.528422 1.447012, 1.320909 0.530162 1.529142, 1.312178 0.530008 1.543458, 
            1.309827 0.530609 1.557770, 1.280761 0.527784 1.567862, 1.263013 0.524592 1.550161, 1.181384 0.515207 1.554888, 
            1.175720 0.514692 1.557435, 1.142769 0.511255 1.565058, 1.128788 0.510725 1.583395, 1.121894 0.509796 1.581574, 
            1.112506 0.507330 1.559571, 1.103575 0.508501 1.595835, 1.080892 0.506434 1.605931, 1.053291 0.502012 1.587234, 
            0.990330 0.490555 1.522291, 0.984747 0.489371 1.513797, 0.980288 0.489262 1.520622, 0.947812 0.483896 1.495947, 
            0.920025 0.480805 1.499248, 0.900888 0.478538 1.499275, 0.914299 0.485146 1.580883, 0.837940 0.474749 1.559001, 
            0.830889 0.475857 1.590614, 0.824991 0.475264 1.592332, 0.777104 0.466098 1.535592, 0.729701 0.464063 1.593870, 
            0.705314 0.460724 1.586582, 0.644060 0.456810 1.640999, 0.607435 0.452135 1.635577, 0.602066 0.451023 1.627843, 
            0.610101 0.454426 1.667703, 0.607362 0.454200 1.669304, 0.531223 0.443877 1.648206, 0.523306 0.443997 1.665415, 
            0.466313 0.438035 1.678311, 0.418163 0.430870 1.654624, 0.443278 0.440028 1.755132, 0.438340 0.439758 1.760259, 
            0.432307 0.439815 1.772824, 0.427900 0.439724 1.779836, 0.423174 0.438829 1.774386, 0.381319 0.432392 1.750395, 
            0.363678 0.429236 1.733073, 0.359817 0.428632 1.730695, 0.259829 0.417939 1.749541, 0.255828 0.420771 1.803312, 
            1.817158 0.571543 1.296087, 1.791082 0.569725 1.316795, 1.785258 0.569156 1.318773, 1.775073 0.567815 1.316600, 
            1.769100 0.567196 1.318048, 1.750254 0.567118 1.353099, 1.744356 0.566524 1.354816, 1.748573 0.568641 1.381117, 
            1.728539 0.566769 1.389290, 1.711191 0.565105 1.395670, 1.655595 0.563793 1.481501, 1.621585 0.561393 1.508027, 
            1.621457 0.562046 1.518901, 1.590067 0.559832 1.543398, 1.578288 0.558651 1.546892, 1.565272 0.557053 1.545995, 
            1.551996 0.554670 1.532844, 1.546098 0.554077 1.534561, 1.493466 0.545403 1.494963, 1.448072 0.540561 1.503725, 
            1.412740 0.530748 1.412256, 1.405647 0.531842 1.443720, 1.365295 0.527305 1.447724, 1.355786 0.526192 1.447951, 
            1.294183 0.526339 1.569101, 1.214892 0.514955 1.536811, 1.139360 0.508320 1.574516, 1.108435 0.504173 1.566676, 
            1.103263 0.504520 1.582299, 1.032131 0.494491 1.556322, 1.014307 0.491970 1.549679, 1.008329 0.490653 1.539782, 
            0.982161 0.486017 1.514844, 0.974752 0.485611 1.522527, 0.965327 0.484526 1.523050, 0.941239 0.479895 1.494165, 
            0.932558 0.479061 1.497332, 0.920765 0.478571 1.512107, 0.914696 0.477223 1.501885, 0.899210 0.475490 1.503546, 
            0.909706 0.482509 1.597463, 0.894190 0.480766 1.599017, 0.878599 0.478997 1.600307, 0.848522 0.473045 1.561490, 
            0.842583 0.471740 1.551730, 0.828610 0.471213 1.570095, 0.815015 0.469420 1.567140, 0.808096 0.468483 1.565231, 
            0.796228 0.465181 1.534421, 0.789574 0.464333 1.533453, 0.772771 0.462853 1.541769, 0.698519 0.456649 1.584017, 
            0.672451 0.454137 1.593421, 0.660887 0.453029 1.597681, 0.659395 0.453222 1.603712, 0.613981 0.449767 1.635060, 
            0.610067 0.449145 1.632494, 0.605456 0.451075 1.672768, 0.596040 0.449297 1.661996, 0.588054 0.448697 1.667629, 
            0.580634 0.446894 1.652612, 0.563881 0.444733 1.649771, 0.555195 0.444594 1.664250, 0.532930 0.441273 1.653170, 
            0.524614 0.440562 1.657632, 0.511085 0.439487 1.666240, 0.485989 0.437303 1.679098, 0.441122 0.429852 1.644413, 
            0.415378 0.427450 1.654967, 0.440381 0.436569 1.755076, 0.432998 0.434779 1.740192, 0.432941 0.435456 1.751320, 
            0.288970 0.418306 1.749946, 0.283901 0.417295 1.743279, 0.272046 0.416088 1.746502, 0.255772 0.414786 1.756696, 
            0.262089 0.418307 1.801782, 1.808465 0.567524 1.298109, 1.800036 0.567472 1.313501, 1.747838 0.563125 1.343422, 
            1.742163 0.562606 1.345929, 1.713579 0.562033 1.391720, 1.672394 0.560699 1.449415, 1.655942 0.560034 1.470305, 
            1.651427 0.561300 1.499592, 1.637947 0.560242 1.508377, 1.618999 0.558039 1.509074, 1.604458 0.557320 1.525419, 
            1.529435 0.548070 1.519612, 1.482784 0.540018 1.478593, 1.470165 0.537160 1.456445, 1.401413 0.528630 1.450248, 
            1.387523 0.527434 1.457576, 1.377849 0.526265 1.457213, 1.331918 0.524029 1.509388, 1.313940 0.523546 1.536189, 
            1.314058 0.524979 1.559266, 1.306425 0.524497 1.566152, 1.297207 0.523482 1.567410, 1.273844 0.520488 1.563762, 
            1.246110 0.516022 1.544591, 1.117080 0.503209 1.584945, 1.105868 0.501522 1.579120, 1.103416 0.502089 1.593073, 
            1.096083 0.501709 1.601024, 1.071055 0.498154 1.591464, 1.048880 0.494864 1.580704, 1.000794 0.485632 1.523260, 
            0.927026 0.476107 1.510577, 0.909160 0.473572 1.503790, 0.903646 0.473108 1.506870, 0.919406 0.479114 1.574159, 
            0.885010 0.476583 1.599311, 0.869764 0.474931 1.601827, 0.845894 0.468980 1.551059, 0.837367 0.468197 1.554769, 
            0.832649 0.469395 1.583336, 0.825241 0.468989 1.591023, 0.792676 0.462199 1.543368, 0.783723 0.460576 1.534239, 
            0.775148 0.459777 1.537779, 0.664102 0.450236 1.596669, 0.662706 0.450462 1.603041, 0.651242 0.449386 1.607652, 
            0.649755 0.450279 1.625031, 0.626758 0.448802 1.645341, 0.608411 0.446104 1.636843, 0.595316 0.446570 1.669654, 
            0.588537 0.445680 1.668243, 0.549142 0.440768 1.664317, 0.527604 0.438390 1.667149, 0.512769 0.436875 1.671122, 
            0.502923 0.435648 1.670149, 0.473119 0.432575 1.677618, 0.457924 0.428850 1.646326, 0.443818 0.426884 1.641556, 
            0.413859 0.423062 1.637144, 0.409098 0.422851 1.642900, 0.421143 0.427605 1.696997, 0.384261 0.424935 1.724656, 
            0.368118 0.421586 1.701322, 0.369094 0.422612 1.716117, 0.358538 0.421146 1.712625, 0.355739 0.422293 1.736677, 
            0.348410 0.421914 1.744641, 0.341556 0.421695 1.754295, 0.288730 0.415046 1.747996, 1.825840 0.566018 1.290730, 
            1.788405 0.563161 1.316420, 1.767129 0.561567 1.331510, 1.759161 0.560973 1.337208, 1.753723 0.560534 1.340560, 
            1.747441 0.562598 1.386230, 1.742212 0.562230 1.390324, 1.729991 0.560899 1.392248, 1.693705 0.557732 1.410690, 
            1.686594 0.556034 1.396771, 1.680696 0.555440 1.398488, 1.677464 0.557138 1.432329, 1.672025 0.556699 1.435677, 
            1.673969 0.558051 1.453908, 1.663853 0.557429 1.463308, 1.647785 0.556196 1.474231, 1.549707 0.548237 1.533849, 
            1.526389 0.544561 1.519027, 1.503906 0.540471 1.495846, 1.489578 0.537734 1.478958, 1.484052 0.537266 1.481998, 
            1.473399 0.534374 1.455502, 1.463183 0.535112 1.487204, 1.448506 0.533651 1.491739, 1.419459 0.524562 1.399928, 
            1.371334 0.522284 1.455642, 1.351483 0.519080 1.441804, 1.338588 0.518916 1.463993, 1.264095 0.515418 1.550707, 
            1.179700 0.505798 1.556941, 1.139023 0.503241 1.593780, 1.110913 0.499345 1.584604, 1.060595 0.493541 1.587212, 
            1.033530 0.488603 1.559089, 1.020787 0.486400 1.547831, 1.009472 0.484679 1.541643, 0.991150 0.481293 1.521905, 
            0.968263 0.478460 1.519948, 0.918205 0.472047 1.512149, 0.922116 0.476151 1.571354, 0.920652 0.477051 1.588814, 
            0.897421 0.475495 1.608292, 0.849416 0.466290 1.551136, 0.834109 0.466707 1.587423, 0.816437 0.463540 1.569992, 
            0.804748 0.461692 1.562475, 0.772354 0.457050 1.549420, 0.758517 0.457265 1.579594, 0.755176 0.457533 1.590390, 
            0.744728 0.456800 1.598610, 0.698079 0.450839 1.591588, 0.619041 0.444416 1.639502, 0.605651 0.441995 1.625946, 
            0.607526 0.444020 1.655262, 0.605396 0.444696 1.670357, 0.582840 0.441278 1.658246, 0.554523 0.438705 1.670994, 
            0.540266 0.435992 1.654361, 0.525819 0.435305 1.671042, 0.516053 0.434105 1.670353, 0.511810 0.433373 1.666616, 
            0.478290 0.429744 1.672224, 0.461236 0.426089 1.645656, 0.433269 0.422241 1.636990, 0.422087 0.421261 1.642603, 
            0.422233 0.424793 1.699771, 0.354271 0.419315 1.741695, 0.350229 0.419347 1.750002, 0.328507 0.417603 1.763507, 
            0.313520 0.415341 1.755613, 0.260916 0.408767 1.750105, 0.259066 0.408840 1.754864, 0.254743 0.410867 1.796161, 
            1.820860 0.562555 1.294606, 1.795065 0.560832 1.316311, 1.789970 0.560508 1.320878, 1.765278 0.557764 1.323840, 
            1.756223 0.556804 1.325679, 1.738855 0.555829 1.343316, 1.744676 0.559184 1.386642, 1.701084 0.554252 1.390472, 
            1.670325 0.553643 1.439870, 1.672025 0.554913 1.457236, 1.654697 0.553952 1.475016, 1.624260 0.552059 1.502897, 
            1.567153 0.548148 1.549377, 1.550791 0.545422 1.536597, 1.540776 0.544139 1.535027, 1.529921 0.541875 1.519141, 
            1.524023 0.541282 1.520858, 1.463250 0.529865 1.452353, 1.460597 0.531758 1.488251, 1.455549 0.531451 1.492987, 
            1.424686 0.521751 1.394732, 1.407038 0.520682 1.411372, 1.391038 0.521562 1.456527, 1.341130 0.515199 1.449263, 
            1.335911 0.518318 1.510037, 1.312787 0.517495 1.541226, 1.272163 0.513563 1.555596, 1.258412 0.511717 1.552087, 
            1.245399 0.510120 1.551199, 1.229373 0.507508 1.539614, 1.221645 0.506995 1.546163, 1.217883 0.506424 1.544135, 
            1.211646 0.505717 1.544649, 1.195819 0.503868 1.545099, 1.170148 0.502187 1.567245, 1.151869 0.500209 1.570319, 
            1.146300 0.499727 1.573204, 1.130453 0.499265 1.596242, 1.118769 0.497419 1.588744, 1.038828 0.487209 1.576805, 
            0.993143 0.478785 1.527885, 0.973523 0.475659 1.514865, 0.953927 0.472541 1.501933, 0.903836 0.473083 1.607314, 
            0.847035 0.463005 1.552912, 0.838803 0.462322 1.557673, 0.839272 0.463873 1.581995, 0.808359 0.459033 1.562867, 
            0.781902 0.454300 1.536904, 0.687889 0.446316 1.588294, 0.673150 0.444834 1.592607, 0.647246 0.443075 1.613925, 
            0.635583 0.442629 1.629163, 0.626181 0.441552 1.629766, 0.619785 0.440791 1.629716, 0.612623 0.439771 1.626942, 
            0.610943 0.439902 1.632309, 0.602067 0.439002 1.634778, 0.596314 0.440547 1.671003, 0.547763 0.434642 1.668554, 
            0.534017 0.432101 1.653734, 0.528119 0.431508 1.655451, 0.528739 0.432413 1.668982, 0.519364 0.431345 1.669683, 
            0.514286 0.430331 1.662979, 0.488003 0.427747 1.671624, 0.472719 0.426081 1.674000, 0.425507 0.418537 1.642319, 
            0.420901 0.417682 1.637292, 0.413203 0.417178 1.643949, 0.420258 0.422342 1.714317, 0.414289 0.423118 1.738441, 
            0.395791 0.420370 1.729407, 0.353314 0.410240 1.646562, 0.360411 0.414024 1.694421, 0.347643 0.415993 1.751049, 
            0.309623 0.411545 1.752006, 0.262195 0.406018 1.753546, 0.241752 0.406795 1.805583, 1.813692 0.559051 1.302046, 
            1.774177 0.555492 1.320352, 1.744712 0.555320 1.374344, 1.739341 0.555600 1.389262, 1.717116 0.552990 1.389651, 
            1.696368 0.550877 1.395287, 1.677846 0.550908 1.431488, 1.616635 0.548401 1.508712, 1.603185 0.548746 1.540263, 
            1.589359 0.547572 1.547819, 1.518972 0.537097 1.513155, 1.441283 0.519982 1.384586, 1.456429 0.525781 1.449696, 
            1.408966 0.519546 1.439783, 1.379422 0.517256 1.459503, 1.365290 0.514586 1.443313, 1.355033 0.513220 1.440880, 
            1.335846 0.513723 1.486049, 1.326389 0.514718 1.520449, 1.311706 0.515345 1.558948, 1.304662 0.515062 1.567927, 
            1.290781 0.513172 1.563956, 1.278003 0.511654 1.563904, 1.241848 0.506441 1.548821, 1.222411 0.505467 1.570444, 
            1.060655 0.487899 1.596559, 1.044287 0.485172 1.583759, 1.031956 0.483107 1.573962, 1.022877 0.480746 1.553055, 
            0.923927 0.466919 1.518939, 0.918740 0.466565 1.523180, 0.925322 0.469478 1.557878, 0.920083 0.469804 1.573267, 
            0.869287 0.465232 1.596837, 0.851121 0.460505 1.554991, 0.834774 0.460572 1.587584, 0.829339 0.460134 1.590946, 
            0.822964 0.459380 1.590970, 0.785984 0.453193 1.561631, 0.735282 0.450046 1.608193, 0.724830 0.448615 1.605068, 
            0.665325 0.441109 1.597715, 0.636725 0.439138 1.620789, 0.612985 0.436714 1.627130, 0.611131 0.436786 1.631877, 
            0.606376 0.435881 1.626322, 0.598995 0.436181 1.645432, 0.589520 0.436472 1.668439, 0.574100 0.434064 1.659004, 
            0.564408 0.433586 1.669907, 0.543940 0.430174 1.653878, 0.528482 0.428450 1.655640, 0.507372 0.426912 1.671320, 
            0.464910 0.420271 1.645173, 0.445984 0.418075 1.645951, 0.422921 0.415183 1.643366, 0.417036 0.416684 1.679118, 
            0.349334 0.412687 1.744625, 0.329851 0.411000 1.754754, 0.271295 0.403814 1.750768, 0.249886 0.404265 1.799376, 
            0.238937 0.401970 1.783161, 1.829097 0.557577 1.298996, 1.802451 0.554871 1.306349, 1.767913 0.551596 1.319668, 
            1.747635 0.549641 1.326974, 1.747514 0.550297 1.337874, 1.743622 0.552470 1.380704, 1.736409 0.552130 1.389079, 
            1.717710 0.550010 1.390662, 1.698911 0.547858 1.391889, 1.687111 0.546669 1.395309, 1.681718 0.546246 1.398818, 
            1.666852 0.548204 1.459329, 1.660333 0.547402 1.458844, 1.658209 0.547383 1.462631, 1.650426 0.548244 1.491642, 
            1.606617 0.544633 1.517360, 1.580244 0.543412 1.548344, 1.552108 0.539507 1.539077, 1.448661 0.518592 1.398356, 
            1.436144 0.518555 1.421890, 1.375343 0.513399 1.455248, 1.342112 0.512655 1.507201, 1.277323 0.508246 1.560390, 
            1.258917 0.506225 1.563012, 1.226324 0.502909 1.571908, 1.220059 0.502192 1.572322, 1.189591 0.497501 1.554777, 
            1.182516 0.497208 1.563643, 1.112976 0.490502 1.588635, 1.108374 0.489648 1.583624, 1.102926 0.489206 1.586937, 
            1.067338 0.485577 1.596530, 1.039553 0.481094 1.577181, 1.029369 0.479753 1.575008, 1.020290 0.477391 1.554101, 
            0.986651 0.471632 1.525292, 0.961271 0.467263 1.503154, 0.943744 0.465538 1.508896, 0.934710 0.464585 1.510809, 
            0.933035 0.464717 1.516190, 0.921738 0.463698 1.521397, 0.927870 0.466461 1.554498, 0.884010 0.464225 1.602695, 
            0.850298 0.457746 1.562302, 0.844401 0.457152 1.564020, 0.847611 0.458930 1.586748, 0.838676 0.458010 1.589010, 
            0.819387 0.455692 1.588500, 0.805338 0.452353 1.561274, 0.793014 0.450988 1.562834, 0.775216 0.449172 1.567614, 
            0.747470 0.448185 1.605049, 0.664931 0.437797 1.595216, 0.599842 0.432590 1.636013, 0.551321 0.428785 1.667660, 
            0.534084 0.425765 1.651774, 0.479161 0.420499 1.672019, 0.412048 0.410430 1.637650, 0.364226 0.410344 1.728428, 
            0.358307 0.410440 1.741400, 0.290868 0.403048 1.751191, 0.255146 0.399374 1.760306, 0.238568 0.400060 1.803410, 
            1.822709 0.553639 1.297876, 1.765734 0.548379 1.322161, 1.737588 0.545864 1.335519, 1.746934 0.549709 1.380034, 
            1.731228 0.548598 1.392246, 1.681291 0.542922 1.396204, 1.671997 0.543275 1.419852, 1.637261 0.544113 1.500445, 
            1.608272 0.542708 1.533469, 1.593346 0.541860 1.548447, 1.581305 0.540590 1.551013, 1.577495 0.540003 1.548815, 
            1.571182 0.539270 1.549057, 1.564929 0.538557 1.549511, 1.548979 0.535970 1.538196, 1.540933 0.534653 1.532287, 
            1.528382 0.532515 1.521711, 1.446561 0.516098 1.412457, 1.422166 0.512060 1.393816, 1.408984 0.511103 1.403656, 
            1.411124 0.512520 1.422584, 1.401685 0.513521 1.457050, 1.392705 0.512585 1.459152, 1.389015 0.512039 1.457379, 
            1.380308 0.511196 1.460453, 1.338061 0.507414 1.480385, 1.233864 0.499483 1.552266, 1.212543 0.497177 1.555866, 
            1.204147 0.495742 1.548714, 1.191864 0.494391 1.550419, 1.168392 0.492754 1.569043, 1.138106 0.490911 1.597459, 
            1.130926 0.489886 1.594622, 1.106383 0.485798 1.575456, 1.100485 0.485204 1.577173, 1.078496 0.483370 1.589733, 
            1.028849 0.477095 1.583392, 1.018500 0.474306 1.557975, 0.925125 0.460963 1.520993, 0.920239 0.465588 1.605613, 
            0.901373 0.463412 1.606600, 0.876997 0.459380 1.588027, 0.872928 0.459403 1.596238, 0.867178 0.458163 1.587152, 
            0.845868 0.455860 1.590790, 0.826781 0.453610 1.590994, 0.810168 0.450801 1.577324, 0.803020 0.449089 1.563274, 
            0.785414 0.447338 1.568738, 0.766538 0.445856 1.581021, 0.722214 0.442768 1.616241, 0.674724 0.435826 1.594901, 
            0.594348 0.430347 1.660725, 0.548841 0.424770 1.657754, 0.538767 0.423466 1.655972, 0.513835 0.420641 1.658083, 
            0.511925 0.420694 1.662630, 0.505533 0.419934 1.662595, 0.484237 0.416940 1.654955, 0.478340 0.416346 1.656673, 
            0.469043 0.414608 1.646325, 0.461203 0.413360 1.641145, 0.443133 0.411453 1.644959, 0.379783 0.407528 1.703259, 
            0.342114 0.405986 1.750781, 0.340276 0.406063 1.755584, 0.308559 0.402345 1.756263, 0.257277 0.396216 1.755444, 
            0.251196 0.395561 1.756514, 0.236662 0.394845 1.772883, 0.229102 0.395085 1.791359, 0.231119 0.396461 1.809850, 
            1.835125 0.551856 1.295545, 1.809151 0.549376 1.305282, 1.800885 0.548681 1.309920, 1.797754 0.549716 1.332793, 
            1.735630 0.542722 1.338797, 1.742719 0.546503 1.386629, 1.709178 0.542867 1.392157, 1.685798 0.540565 1.399779, 
            1.681296 0.540441 1.406452, 1.675466 0.539871 1.408413, 1.609672 0.537910 1.503352, 1.572919 0.536676 1.554126, 
            1.546651 0.532703 1.540161, 1.525877 0.528491 1.511715, 1.461577 0.513797 1.396699, 1.445027 0.511008 1.383254, 
            1.430398 0.510260 1.399286, 1.406378 0.507742 1.404635, 1.399313 0.510239 1.458857, 1.380378 0.508040 1.459600, 
            1.359024 0.504330 1.440427, 1.352805 0.503628 1.441004, 1.341802 0.502708 1.447252, 1.342255 0.507041 1.516841, 
            1.337252 0.506749 1.521735, 1.324982 0.505402 1.523483, 1.307063 0.504939 1.550496, 1.303148 0.505013 1.559254, 
            1.250500 0.498424 1.553588, 1.240139 0.497024 1.550787, 1.219697 0.495711 1.568840, 1.190104 0.491315 1.554399, 
            1.156532 0.488366 1.571150, 1.143853 0.487578 1.582777, 1.141104 0.487348 1.584345, 1.129408 0.485498 1.576806, 
            1.111817 0.483752 1.582322, 1.106450 0.482641 1.574595, 1.100012 0.482562 1.585725, 1.091706 0.481854 1.590221, 
            1.088126 0.481345 1.588838, 1.048112 0.476922 1.594042, 1.026041 0.473667 1.583652, 0.928469 0.458213 1.520438, 
            0.934492 0.460939 1.553157, 0.913651 0.462279 1.615111, 0.898147 0.459843 1.605379, 0.845590 0.451194 1.566047, 
            0.631509 0.429236 1.621631, 0.608465 0.427046 1.630442, 0.600082 0.427009 1.645996, 0.535011 0.419718 1.652867, 
            0.523583 0.418655 1.657609, 0.479594 0.412893 1.648698, 0.472355 0.411847 1.645654, 0.380589 0.406014 1.727682, 
            0.372080 0.405238 1.731460, 0.319149 0.400643 1.758778, 0.237127 0.392519 1.784765, 0.225718 0.391462 1.789573, 
            1.814263 0.547222 1.311006, 1.771647 0.542619 1.318302, 1.758224 0.540883 1.315959, 1.744585 0.543255 1.380825, 
            1.731818 0.542438 1.392140, 1.727717 0.541753 1.388908, 1.690469 0.537565 1.392607, 1.645190 0.536246 1.458425, 
            1.644196 0.538001 1.488885, 1.596670 0.535924 1.546723, 1.555860 0.530536 1.537773, 1.529980 0.525998 1.513858, 
            1.519493 0.524555 1.510611, 1.456345 0.508855 1.377025, 1.440276 0.507622 1.387946, 1.435270 0.507329 1.392829, 
            1.425632 0.506172 1.392594, 1.408745 0.507450 1.445932, 1.399328 0.507064 1.457810, 1.373991 0.504102 1.458482, 
            1.357966 0.500794 1.435571, 1.336043 0.499679 1.459695, 1.334276 0.503263 1.521398, 1.213736 0.491220 1.557904, 
            1.203617 0.489901 1.555963, 1.192623 0.488288 1.550917, 1.174843 0.487175 1.567091, 1.167872 0.486220 1.564999, 
            1.145192 0.484153 1.575104, 1.075500 0.476698 1.588224, 1.073323 0.476662 1.591826, 1.042991 0.472714 1.586091, 
            1.034206 0.471844 1.588886, 0.948430 0.456882 1.510909, 0.906069 0.458635 1.621076, 0.851851 0.448730 1.564517, 
            0.845168 0.449266 1.586108, 0.833020 0.447960 1.588292, 0.740755 0.438475 1.611898, 0.735114 0.437968 1.614528, 
            0.687063 0.430837 1.591196, 0.653812 0.427996 1.609087, 0.637786 0.426777 1.620162, 0.566124 0.420750 1.660278, 
            0.552685 0.419009 1.657875, 0.406787 0.403300 1.683650, 0.393716 0.403773 1.716546, 0.386411 0.403402 1.724595, 
            0.315182 0.396824 1.754921, 0.243896 0.388833 1.762384, 1.819904 0.544549 1.307277, 1.803530 0.543213 1.317115, 
            1.786588 0.541686 1.324937, 1.767862 0.538861 1.315092, 1.735313 0.536256 1.335476, 1.731750 0.535752 1.334155, 
            1.741998 0.539901 1.381871, 1.734592 0.539497 1.389564, 1.718924 0.537702 1.390577, 1.715477 0.537237 1.389669, 
            1.679140 0.534053 1.407930, 1.673242 0.533459 1.409647, 1.669681 0.533653 1.419661, 1.639095 0.533800 1.481003, 
            1.626939 0.533188 1.494486, 1.609258 0.531411 1.499684, 1.607857 0.531636 1.506039, 1.602737 0.532002 1.521850, 
            1.576654 0.530878 1.553860, 1.558002 0.528078 1.544279, 1.552292 0.526851 1.535335, 1.546265 0.526214 1.536592, 
            1.535784 0.523380 1.510710, 1.510917 0.518486 1.479061, 1.434849 0.504007 1.390234, 1.408083 0.501261 1.397162, 
            1.404154 0.501330 1.405870, 1.342938 0.500215 1.505736, 1.321845 0.498683 1.521477, 1.261184 0.494271 1.566666, 
            1.222925 0.489743 1.566775, 1.139100 0.480314 1.575031, 1.114789 0.477001 1.568019, 1.101693 0.476073 1.578166, 
            1.059772 0.472401 1.599260, 1.013427 0.464451 1.559324, 0.939098 0.453345 1.521994, 0.945835 0.457008 1.568574, 
            0.924055 0.455245 1.581877, 0.870693 0.449111 1.585004, 0.865357 0.448707 1.588717, 0.852470 0.447153 1.588278, 
            0.836684 0.445318 1.588872, 0.830434 0.444606 1.589339, 0.817492 0.443033 1.588706, 0.795724 0.439183 1.568059, 
            0.787009 0.438337 1.571105, 0.766433 0.436282 1.577350, 0.742966 0.436040 1.618652, 0.733174 0.434832 1.617873, 
            0.694186 0.428664 1.592732, 0.672819 0.426343 1.596169, 0.657314 0.425300 1.609094, 0.618109 0.421846 1.628502, 
            0.595721 0.421271 1.662302, 0.534410 0.413156 1.648534, 0.512859 0.411470 1.662652, 0.506866 0.410844 1.664030, 
            0.496108 0.409310 1.659820, 0.483211 0.407056 1.648014, 0.466138 0.404787 1.644041, 0.459301 0.403877 1.642423, 
            0.435701 0.401501 1.649264, 0.425949 0.400306 1.648626, 0.394009 0.399299 1.693828, 0.394470 0.400848 1.718126, 
            0.355336 0.397418 1.737784, 0.329342 0.395628 1.758781, 0.272361 0.388276 1.749059, 0.266340 0.387641 1.750342, 
            0.261278 0.387329 1.755025, 1.828766 0.542962 1.314987, 1.818866 0.541717 1.313822, 1.778773 0.537964 1.330077, 
            1.729164 0.532398 1.335202, 1.721626 0.534736 1.387746, 1.718570 0.534403 1.388223, 1.660495 0.528772 1.408604, 
            1.654597 0.528179 1.410321, 1.638533 0.531127 1.489238, 1.582545 0.528290 1.551021, 1.575663 0.527365 1.549242, 
            1.544475 0.522432 1.529139, 1.536147 0.520323 1.510897, 1.527756 0.519586 1.515093, 1.514229 0.515726 1.478390, 
            1.460019 0.503037 1.376542, 1.451124 0.502130 1.378946, 1.444822 0.502098 1.390560, 1.405496 0.497906 1.398209, 
            1.411885 0.501452 1.443552, 1.336204 0.496857 1.514715, 1.278742 0.493523 1.571265, 1.252838 0.489673 1.558593, 
            1.230967 0.486486 1.548911, 1.200328 0.483131 1.553418, 1.178143 0.480534 1.553951, 1.170302 0.479982 1.560098, 
            1.162616 0.479483 1.566795, 1.092472 0.472574 1.589644, 1.067190 0.469630 1.590510, 1.043672 0.466584 1.586313, 
            1.027582 0.464647 1.585827, 0.958945 0.451975 1.512060, 0.945944 0.451079 1.522543, 0.947233 0.452906 1.549779, 
            0.933341 0.453103 1.579762, 0.924889 0.453739 1.606397, 0.917693 0.453405 1.614834, 0.872625 0.446583 1.590766, 
            0.790962 0.435793 1.572713, 0.779717 0.434791 1.578103, 0.746029 0.433196 1.617098, 0.645955 0.421080 1.612979, 
            0.624597 0.419459 1.627780, 0.619256 0.419749 1.642804, 0.607198 0.418474 1.645308, 0.596551 0.417674 1.652823, 
            0.595058 0.417868 1.658848, 0.588380 0.417011 1.657797, 0.558361 0.413865 1.664502, 0.534334 0.410648 1.658497, 
            0.515254 0.408400 1.658725, 0.501214 0.406457 1.654190, 0.492129 0.405487 1.655922, 0.448410 0.399816 1.647973, 
            0.439197 0.398802 1.649248, 0.431374 0.397560 1.644131, 0.401030 0.397092 1.695001, 0.400051 0.398155 1.714185, 
            0.387048 0.397258 1.724662, 0.380946 0.396596 1.725654, 0.378390 0.396431 1.727906, 0.317612 0.391284 1.761351, 
            0.309880 0.390072 1.756558, 0.295437 0.387993 1.750592, 0.233225 0.380969 1.756284, 1.833112 0.539853 1.306659, 
            1.826180 0.539608 1.316033, 1.809950 0.537623 1.315053, 1.801560 0.536887 1.319254, 1.783722 0.535058 1.323890, 
            1.733328 0.532015 1.371549, 1.731585 0.532125 1.376689, 1.727425 0.532116 1.384575, 1.708812 0.527239 1.341146, 
            1.707298 0.530213 1.392419, 1.650674 0.524374 1.406622, 1.645988 0.524189 1.412642, 1.617146 0.520743 1.412199, 
            1.614657 0.520601 1.414690, 1.632467 0.527298 1.489258, 1.621593 0.526421 1.495966, 1.606042 0.524666 1.497399, 
            1.578978 0.524605 1.548585, 1.558543 0.521901 1.544002, 1.545608 0.518241 1.509405, 1.472519 0.501978 1.385838, 
            1.459714 0.499755 1.374362, 1.427335 0.497207 1.395346, 1.417005 0.495817 1.392655, 1.416404 0.499098 1.447170, 
            1.411315 0.498777 1.451758, 1.389818 0.496412 1.454737, 1.361723 0.491824 1.434283, 1.330692 0.490427 1.471387, 
            1.331024 0.491933 1.495226, 1.312867 0.492783 1.544050, 1.218098 0.481757 1.547436, 1.149428 0.475344 1.575518, 
            1.107779 0.470371 1.574918, 1.106635 0.470682 1.582184, 1.073449 0.467166 1.588975, 1.061927 0.466071 1.593382, 
            1.049036 0.464515 1.592929, 1.031558 0.462110 1.587517, 1.026348 0.461052 1.580348, 1.019061 0.459294 1.565804, 
            1.003377 0.456797 1.555431, 0.955700 0.449096 1.522096, 0.943268 0.451178 1.579920, 0.928177 0.449578 1.582987, 
            0.932765 0.451820 1.610606, 0.913579 0.450233 1.621788, 0.877025 0.443492 1.582631, 0.849219 0.441092 1.597193, 
            0.834359 0.439569 1.601078, 0.814693 0.437124 1.599227, 0.790183 0.433047 1.580177, 0.773380 0.430870 1.577160, 
            0.763836 0.431139 1.599922, 0.745233 0.429748 1.613174, 0.744200 0.430097 1.620835, 0.732613 0.429677 1.636341, 
            0.697072 0.423278 1.600782, 0.682655 0.421207 1.594907, 0.632976 0.417012 1.622443, 0.629608 0.416574 1.621813, 
            0.584803 0.414020 1.666656, 0.548011 0.409289 1.660642, 0.540909 0.408290 1.658083, 0.509565 0.404698 1.660086, 
            0.486573 0.401829 1.657755, 0.406062 0.390034 1.621131, 0.403421 0.393324 1.679731, 0.403363 0.395395 1.713514, 
            0.379779 0.393023 1.720412, 0.366459 0.392019 1.729762, 0.348454 0.391527 1.756470, 0.342557 0.390934 1.758188, 
            0.338456 0.390249 1.754956, 0.328105 0.389549 1.763522, 0.322207 0.388955 1.765239, 0.326585 0.391127 1.792113, 
            0.243858 0.378585 1.747622, 1.834814 0.537247 1.311603, 1.808069 0.534507 1.318605, 1.790248 0.532684 1.323305, 
            1.740491 0.526372 1.316575, 1.728088 0.524980 1.317853, 1.717871 0.524325 1.326895, 1.711362 0.524222 1.337770, 
            1.714986 0.527533 1.384630, 1.700647 0.526186 1.390361, 1.686462 0.524891 1.396644, 1.681319 0.524552 1.401042, 
            1.670912 0.523136 1.398076, 1.667117 0.523251 1.407262, 1.658175 0.522328 1.409499, 1.647565 0.520844 1.405813, 
            1.632066 0.519106 1.407431, 1.628037 0.519142 1.415784, 1.611776 0.517148 1.414694, 1.600959 0.522561 1.523569, 
            1.596978 0.523310 1.543423, 1.574239 0.521223 1.553317, 1.537161 0.514306 1.512302, 1.534323 0.514743 1.524882, 
            1.517382 0.509733 1.476061, 1.504409 0.507452 1.463986, 1.464695 0.496860 1.368289, 1.406011 0.491721 1.397838, 
            1.397751 0.493815 1.447818, 1.363527 0.488556 1.428260, 1.312015 0.490710 1.562585, 1.252219 0.483106 1.554199, 
            1.205827 0.477231 1.548086, 1.125619 0.469021 1.569186, 1.044355 0.460455 1.586540, 0.981799 0.448438 1.511705, 
            0.932202 0.447057 1.584848, 0.935587 0.448894 1.608197, 0.922889 0.448100 1.619759, 0.908056 0.446586 1.623737, 
            0.878717 0.442276 1.610199, 0.868438 0.440904 1.607691, 0.865639 0.441354 1.620410, 0.844898 0.437154 1.592084, 
            0.800547 0.431966 1.593218, 0.745595 0.426691 1.613361, 0.675346 0.417656 1.601847, 0.624435 0.413045 1.625006, 
            0.605096 0.412104 1.646977, 0.599978 0.411773 1.651461, 0.594327 0.411263 1.654058, 0.585645 0.410428 1.657217, 
            0.547021 0.405776 1.656028, 0.544578 0.405650 1.658685, 0.535949 0.404833 1.662035, 0.400896 0.392081 1.714986, 
            0.391177 0.390897 1.714466, 0.361665 0.388618 1.734300, 0.354155 0.389572 1.764284, 0.305598 0.383664 1.761815, 
            0.239438 0.375310 1.753487, 0.223368 0.374076 1.764404, 1.834857 0.533385 1.299330, 1.829670 0.533728 1.314899, 
            1.827507 0.533696 1.318548, 1.805139 0.531037 1.318435, 1.774365 0.526940 1.311127, 1.762564 0.525751 1.314546, 
            1.752610 0.524488 1.313190, 1.727986 0.522463 1.327722, 1.722414 0.521282 1.319266, 1.717622 0.521758 1.336241, 
            1.703873 0.519913 1.332740, 1.708754 0.523648 1.384059, 1.705760 0.523336 1.384761, 1.695240 0.522579 1.392724, 
            1.669011 0.520013 1.401557, 1.666161 0.519749 1.402766, 1.659464 0.518887 1.401648, 1.626467 0.515434 1.409111, 
            1.617399 0.514469 1.410898, 1.625145 0.519169 1.472393, 1.625933 0.520131 1.486521, 1.566965 0.516986 1.549050, 
            1.560400 0.515471 1.537068, 1.553637 0.514586 1.535714, 1.526496 0.507533 1.473332, 1.507721 0.504692 1.463315, 
            1.476726 0.494947 1.364590, 1.437254 0.492100 1.394378, 1.405264 0.491773 1.450735, 1.371679 0.486729 1.433450, 
            1.300530 0.487145 1.577355, 1.287406 0.485510 1.576073, 1.243209 0.478981 1.555094, 1.192408 0.473014 1.555987, 
            1.179230 0.471362 1.554515, 1.117196 0.465094 1.572171, 1.094443 0.463699 1.593347, 1.030807 0.455498 1.582653, 
            0.954288 0.443654 1.537544, 0.957169 0.445322 1.559105, 0.952129 0.445714 1.575197, 0.935513 0.444297 1.584178, 
            0.936253 0.445242 1.598132, 0.934321 0.445985 1.613932, 0.895530 0.441974 1.623481, 0.877057 0.439234 1.614536, 
            0.872846 0.439209 1.622242, 0.794274 0.428067 1.592506, 0.765075 0.424500 1.590792, 0.743416 0.424867 1.638514, 
            0.738149 0.424486 1.642471, 0.725976 0.422476 1.633237, 0.709112 0.418884 1.607345, 0.687071 0.415640 1.597063, 
            0.680839 0.414933 1.597593, 0.620227 0.410538 1.642957, 0.592238 0.408076 1.656871, 0.576051 0.406803 1.667372, 
            0.571503 0.406664 1.673883, 0.552997 0.403914 1.664821, 0.548045 0.402942 1.658567, 0.497322 0.396305 1.648406, 
            0.490311 0.396033 1.657501, 0.478652 0.393498 1.638761, 0.459149 0.391108 1.637490, 0.451176 0.390512 1.643167, 
            0.431917 0.388205 1.642763, 0.415712 0.385532 1.630539, 0.403132 0.384778 1.642518, 0.364634 0.387136 1.755073, 
            0.337058 0.384116 1.759125, 0.331149 0.384912 1.783464, 0.265364 0.374594 1.742481, 0.231791 0.371644 1.759226, 
            0.223048 0.370789 1.762172, 0.214070 0.369855 1.764281, 1.837829 0.530510 1.297454, 1.838201 0.531332 1.310105, 
            1.816088 0.529456 1.322222, 1.812121 0.528816 1.319465, 1.800265 0.527609 1.322688, 1.772072 0.523685 1.313217, 
            1.728790 0.518858 1.318151, 1.716181 0.517397 1.318696, 1.695756 0.516089 1.336810, 1.677519 0.517609 1.396680, 
            1.665739 0.516428 1.400171, 1.653837 0.515205 1.403227, 1.609794 0.510818 1.416787, 1.597361 0.514293 1.497267, 
            1.529807 0.504772 1.472662, 1.517118 0.503285 1.472926, 1.461011 0.490653 1.375668, 1.455189 0.490085 1.377657, 
            1.446862 0.490067 1.393409, 1.443138 0.489509 1.391515, 1.403787 0.485309 1.399073, 1.414009 0.489450 1.446699, 
            1.389151 0.483862 1.403754, 1.385654 0.484774 1.425326, 1.369455 0.482801 1.424455, 1.355056 0.481433 1.429973, 
            1.314859 0.483219 1.536498, 1.283155 0.481595 1.571208, 1.235700 0.474666 1.549994, 1.200644 0.470519 1.550143, 
            1.164910 0.467538 1.570548, 1.116103 0.462243 1.578519, 1.075984 0.458481 1.594680, 1.072802 0.458803 1.606041, 
            1.032852 0.453008 1.588814, 1.016111 0.449458 1.563363, 0.957446 0.440146 1.525002, 0.957599 0.440894 1.536873, 
            0.961209 0.442807 1.561023, 0.918841 0.441771 1.625846, 0.907551 0.440754 1.631078, 0.903198 0.439984 1.626949, 
            0.891795 0.438233 1.620450, 0.882511 0.436499 1.610145, 0.879562 0.436202 1.611003, 0.857582 0.434371 1.623592, 
            0.843943 0.431169 1.597823, 0.814259 0.428136 1.605719, 0.773274 0.421993 1.584819, 0.761722 0.421585 1.600447, 
            0.746095 0.421197 1.624268, 0.726339 0.419418 1.633425, 0.716071 0.416656 1.608297, 0.651005 0.409367 1.615186, 
            0.648498 0.409219 1.617612, 0.636364 0.407918 1.619849, 0.609059 0.406383 1.647518, 0.601250 0.406539 1.665111, 
            0.579353 0.404736 1.677996, 0.541848 0.399068 1.658122, 0.527632 0.397763 1.664294, 0.501976 0.393996 1.652502, 
            0.428716 0.383947 1.630296, 0.422318 0.383185 1.630237, 0.405733 0.381081 1.627995, 0.408635 0.386239 1.706280, 
            0.402738 0.385646 1.707998, 0.397024 0.385114 1.710368, 0.363466 0.382169 1.727168, 0.363940 0.383722 1.751511, 
            0.344140 0.382626 1.771843, 1.831237 0.527897 1.318268, 1.819163 0.526616 1.320713, 1.817038 0.526597 1.324498, 
            1.812539 0.525778 1.319853, 1.810145 0.525668 1.322680, 1.794383 0.523842 1.323364, 1.779906 0.521751 1.317278, 
            1.760130 0.519269 1.315036, 1.750566 0.518137 1.315065, 1.744432 0.517464 1.315943, 1.737963 0.516678 1.315633, 
            1.707121 0.513255 1.319415, 1.701801 0.512856 1.323185, 1.702961 0.516731 1.383953, 1.696314 0.515885 1.383009, 
            1.690600 0.516050 1.396710, 1.619972 0.512461 1.474486, 1.594730 0.510924 1.498152, 1.597951 0.513402 1.532249, 
            1.585211 0.512594 1.543661, 1.573218 0.511341 1.546398, 1.557904 0.508968 1.537337, 1.524197 0.501097 1.474303, 
            1.485053 0.490000 1.369302, 1.462689 0.487342 1.369198, 1.454537 0.487383 1.385572, 1.397805 0.481508 1.399394, 
            1.381114 0.480065 1.408105, 1.379836 0.480331 1.414898, 1.329310 0.477244 1.462086, 1.308897 0.481514 1.570878, 
            1.268595 0.476298 1.563730, 1.263691 0.476039 1.568975, 1.248212 0.473611 1.559333, 1.216148 0.469079 1.547447, 
            1.209627 0.468276 1.546954, 1.180551 0.465448 1.557008, 1.153388 0.463264 1.573855, 1.114261 0.459836 1.593538, 
            1.108720 0.458666 1.585193, 1.066801 0.454995 1.606295, 1.058253 0.453509 1.598603, 1.018404 0.447051 1.570405, 
            1.004298 0.445086 1.565636, 0.964576 0.440761 1.571877, 0.957763 0.439860 1.570347, 0.942668 0.439651 1.596054, 
            0.888173 0.435226 1.629148, 0.885024 0.434862 1.629298, 0.834935 0.427742 1.610058, 0.786688 0.420546 1.586031, 
            0.747900 0.417232 1.606917, 0.747577 0.417820 1.617103, 0.738605 0.416191 1.607904, 0.702513 0.411696 1.604375, 
            0.634683 0.404869 1.624110, 0.587076 0.402765 1.681662, 0.575130 0.400830 1.673232, 0.573106 0.400845 1.677374, 
            0.564645 0.399388 1.669993, 0.546626 0.396105 1.651329, 0.540215 0.395339 1.651226, 0.539261 0.395714 1.659168, 
            0.533893 0.395299 1.662765, 0.511617 0.391974 1.651646, 0.494397 0.389657 1.647152, 0.416047 0.379286 1.629530, 
            0.393493 0.377262 1.640085, 0.401883 0.381481 1.692534, 0.389025 0.381330 1.714857, 0.276970 0.369358 1.736175, 
            0.269038 0.368776 1.741999, 0.236090 0.363947 1.726973, 0.231537 0.365896 1.767454, 1.794431 0.520678 1.322433, 
            1.745031 0.514486 1.316970, 1.690725 0.509429 1.339408, 1.687776 0.509132 1.340267, 1.683271 0.508311 1.335598, 
            1.690763 0.511532 1.373532, 1.678768 0.511671 1.398919, 1.666861 0.510447 1.401957, 1.656871 0.509171 1.400474, 
            1.604621 0.504110 1.418881, 1.616294 0.509435 1.482986, 1.611417 0.509186 1.488329, 1.600372 0.508252 1.494431, 
            1.596379 0.507603 1.491582, 1.546695 0.503406 1.519098, 1.517108 0.496225 1.459360, 1.469167 0.484952 1.368444, 
            1.455463 0.483819 1.376432, 1.413604 0.479471 1.386416, 1.329061 0.473980 1.460100, 1.330037 0.475006 1.474898, 
            1.315093 0.476242 1.523801, 1.317873 0.478572 1.556330, 1.294279 0.476894 1.574521, 1.285590 0.475360 1.566329, 
            1.276951 0.474540 1.569641, 1.194163 0.464067 1.558924, 1.172088 0.461507 1.559847, 1.162493 0.461062 1.571098, 
            1.142945 0.459353 1.580993, 1.078033 0.452813 1.599758, 1.029530 0.446226 1.586151, 1.005349 0.442261 1.568269, 
            0.953861 0.437456 1.589380, 0.939013 0.436634 1.604637, 0.900674 0.434168 1.638448, 0.865476 0.429278 1.626766, 
            0.845542 0.427439 1.635292, 0.809595 0.420903 1.598292, 0.803537 0.420255 1.599441, 0.737255 0.413253 1.613341, 
            0.710238 0.409725 1.608048, 0.682302 0.405888 1.599491, 0.671893 0.405168 1.607847, 0.618879 0.401242 1.646201, 
            0.610958 0.401360 1.663393, 0.602226 0.400509 1.666379, 0.588373 0.398629 1.662507, 0.582801 0.398145 1.665381, 
            0.584236 0.399325 1.681807, 0.578338 0.398732 1.683524, 0.558756 0.394922 1.659314, 0.551344 0.393818 1.655653, 
            0.532830 0.390368 1.635234, 0.527604 0.390001 1.639338, 0.516401 0.389014 1.644878, 0.440233 0.379378 1.635003, 
            0.400736 0.374432 1.630714, 0.394800 0.378702 1.711603, 0.383850 0.377104 1.706711, 0.376058 0.376569 1.713035, 
            0.366640 0.378273 1.758902, 0.342462 0.376398 1.775017, 0.342766 0.377197 1.787427, 0.336405 0.377144 1.798827, 
            0.244287 0.361439 1.720991, 0.219005 0.361282 1.767177, 1.783580 0.515933 1.316795, 1.758145 0.512938 1.317119, 
            1.729653 0.509610 1.317916, 1.726704 0.509313 1.318775, 1.709894 0.507134 1.315735, 1.705331 0.506990 1.322192, 
            1.701380 0.506356 1.319493, 1.691781 0.505909 1.330727, 1.691088 0.506372 1.339596, 1.611416 0.501129 1.407921, 
            1.586064 0.500252 1.442527, 1.591394 0.504835 1.506772, 1.585748 0.504326 1.509381, 1.585785 0.505732 1.532172, 
            1.582836 0.505435 1.533031, 1.576441 0.504674 1.532983, 1.564367 0.503393 1.535429, 1.556449 0.501423 1.518646, 
            1.528583 0.494822 1.465018, 1.494625 0.484775 1.367102, 1.488727 0.484182 1.368819, 1.441434 0.480093 1.393497, 
            1.430449 0.478483 1.388482, 1.397717 0.475120 1.396884, 1.381264 0.473757 1.406439, 1.378181 0.474112 1.418153, 
            1.329423 0.470923 1.460288, 1.303614 0.474769 1.572579, 1.288019 0.472302 1.562525, 1.284259 0.471732 1.560501, 
            1.177731 0.458836 1.556126, 1.170728 0.458566 1.565248, 1.126565 0.455532 1.601040, 1.100983 0.451791 1.589513, 
            1.019129 0.440937 1.570781, 0.995434 0.437831 1.565951, 0.980193 0.433393 1.523165, 0.974472 0.432860 1.525513, 
            0.966050 0.432112 1.529596, 0.975781 0.436087 1.575476, 0.962837 0.435210 1.586165, 0.946342 0.433833 1.595571, 
            0.930105 0.433240 1.617226, 0.872295 0.427699 1.638552, 0.858708 0.425212 1.624295, 0.795453 0.415746 1.592296, 
            0.775549 0.413221 1.589598, 0.764114 0.412155 1.594314, 0.731738 0.408912 1.603983, 0.734268 0.411158 1.635623, 
            0.719595 0.407608 1.606183, 0.671482 0.401850 1.605291, 0.657779 0.401414 1.624612, 0.568458 0.392921 1.658674, 
            0.553134 0.390545 1.649581, 0.520750 0.385906 1.636560, 0.499891 0.384452 1.653133, 0.494375 0.383291 1.644877, 
            0.458107 0.378040 1.629394, 0.446093 0.376779 1.632055, 0.433043 0.375170 1.631036, 0.425105 0.373889 1.625506, 
            0.394583 0.371967 1.653088, 0.366182 0.374243 1.744845, 0.358758 0.375225 1.775134, 0.330869 0.373493 1.800732, 
            0.285749 0.364564 1.742489, 0.277695 0.363244 1.736551, 0.275848 0.363318 1.741320, 0.264688 0.361648 1.735684, 
            0.229312 0.359485 1.768689, 1.805069 0.515813 1.324018, 1.767311 0.510757 1.314577, 1.751800 0.509015 1.316150, 
            1.738703 0.507389 1.314964, 1.728990 0.506207 1.314465, 1.703289 0.503122 1.313842, 1.686931 0.502489 1.335069, 
            1.691488 0.505417 1.373908, 1.691062 0.506667 1.395052, 1.605760 0.496741 1.398066, 1.603403 0.498037 1.423688, 
            1.574887 0.499578 1.503708, 1.568989 0.498984 1.505425, 1.569924 0.500692 1.531404, 1.560076 0.498071 1.507764, 
            1.546636 0.497027 1.516692, 1.492375 0.481534 1.369342, 1.476344 0.480314 1.380399, 1.462086 0.478298 1.375090, 
            1.447524 0.476875 1.380032, 1.420108 0.473910 1.384651, 1.379080 0.470538 1.408916, 1.373298 0.470681 1.422376, 
            1.332631 0.468128 1.459250, 1.317367 0.472042 1.552336, 1.311075 0.472013 1.563983, 1.286315 0.469245 1.566705, 
            1.261178 0.467047 1.579415, 1.090569 0.447890 1.596756, 1.068378 0.445291 1.597267, 0.978962 0.430496 1.529027, 
            0.983198 0.433316 1.566726, 0.979918 0.433605 1.577738, 0.974999 0.433341 1.582932, 0.955603 0.431684 1.593369, 
            0.908136 0.428930 1.640087, 0.836795 0.420223 1.636024, 0.826080 0.417310 1.609307, 0.797291 0.413186 1.597725, 
            0.789630 0.411998 1.593180, 0.767378 0.410076 1.604807, 0.759586 0.408844 1.599797, 0.740344 0.406542 1.599451, 
            0.726927 0.405505 1.608459, 0.688507 0.400923 1.607996, 0.652698 0.397916 1.628133, 0.642316 0.396509 1.625259, 
            0.627295 0.394932 1.628570, 0.625648 0.395074 1.634052, 0.610068 0.394005 1.646709, 0.607935 0.393983 1.650463, 
            0.601937 0.394053 1.663153, 0.589815 0.392059 1.654101, 0.589401 0.392617 1.663963, 0.585281 0.391925 1.660662, 
            0.583525 0.392030 1.665757, 0.572025 0.390246 1.658911, 0.537219 0.384791 1.637289, 0.531278 0.384183 1.638855, 
            0.511189 0.382292 1.646830, 0.510003 0.382589 1.653951, 0.475194 0.377133 1.632318, 0.436826 0.371871 1.620709, 
            0.406924 0.368764 1.627830, 0.396911 0.368875 1.648924, 0.405998 0.372633 1.692521, 0.403049 0.372336 1.693379, 
            0.399751 0.371921 1.692996, 0.394566 0.371568 1.697247, 0.375249 0.370634 1.719294, 0.336120 0.370689 1.795619, 
            0.329529 0.369862 1.794875, 0.233743 0.355708 1.749334, 0.222159 0.355289 1.764848, 1.839073 0.515728 1.307704, 
            1.815338 0.513306 1.314064, 1.813592 0.513415 1.319194, 1.684593 0.499218 1.336996, 1.685526 0.503016 1.396958, 
            1.673836 0.501865 1.400768, 1.667416 0.501095 1.400630, 1.648993 0.499069 1.403191, 1.620589 0.495771 1.404305, 
            1.583016 0.492867 1.429508, 1.583144 0.493606 1.441291, 1.578583 0.496947 1.504403, 1.568550 0.495657 1.502766, 
            1.563915 0.495489 1.508969, 1.500790 0.479100 1.364134, 1.441732 0.473835 1.392356, 1.439383 0.473740 1.395344, 
            1.429261 0.472420 1.393394, 1.384855 0.467911 1.405664, 1.325962 0.464792 1.468462, 1.312233 0.466437 1.521679, 
            1.313851 0.468375 1.550081, 1.307997 0.467797 1.551956, 1.308488 0.468659 1.565030, 1.293506 0.466398 1.557151, 
            1.268862 0.465063 1.582942, 1.254110 0.462880 1.575878, 1.247699 0.461417 1.564447, 1.224610 0.458516 1.561771, 
            1.211952 0.456341 1.550813, 1.201804 0.455710 1.560099, 1.187609 0.453714 1.555012, 1.111985 0.447745 1.603720, 
            1.074569 0.442804 1.595491, 1.069737 0.441873 1.589665, 1.037573 0.438004 1.588754, 1.018434 0.435040 1.577444, 
            1.005879 0.432901 1.566853, 0.993210 0.431419 1.567186, 0.982085 0.428368 1.539016, 0.890325 0.423930 1.643723, 
            0.866385 0.420742 1.638027, 0.861150 0.419675 1.630768, 0.852322 0.419488 1.644741, 0.835479 0.417297 1.641583, 
            0.753178 0.404899 1.598607, 0.680603 0.396474 1.601492, 0.664079 0.395087 1.610796, 0.599637 0.390099 1.653891, 
            0.597013 0.389911 1.655904, 0.586886 0.388590 1.653933, 0.584974 0.388642 1.658471, 0.580645 0.387881 1.654431, 
            0.566138 0.386477 1.659567, 0.547394 0.383646 1.649661, 0.527372 0.380384 1.635218, 0.514925 0.379675 1.647669, 
            0.500787 0.378395 1.654115, 0.403865 0.369431 1.695178, 0.371690 0.368346 1.739546, 0.362070 0.369285 1.773365, 
            0.357446 0.369121 1.779606, 0.351553 0.368529 1.781343, 0.350289 0.368800 1.788184, 0.341260 0.367848 1.790111, 
            1.824146 0.511004 1.310254, 1.819226 0.510740 1.315441, 1.814849 0.509962 1.311230, 1.806966 0.510093 1.328560, 
            1.801007 0.509479 1.330060, 1.790620 0.508070 1.327168, 1.759696 0.503922 1.319331, 1.711938 0.497587 1.308369, 
            1.709911 0.497601 1.312501, 1.703713 0.496906 1.313151, 1.679691 0.496477 1.352481, 1.674740 0.495506 1.346230, 
            1.626850 0.493307 1.402776, 1.618147 0.491768 1.394535, 1.615198 0.491472 1.395393, 1.599125 0.486753 1.349650, 
            1.586328 0.490106 1.428838, 1.583379 0.489809 1.429696, 1.591502 0.495333 1.503858, 1.580414 0.493687 1.498477, 
            1.574810 0.493193 1.501236, 1.556047 0.491748 1.513920, 1.497684 0.475571 1.363339, 1.474030 0.473872 1.381316, 
            1.454680 0.470837 1.369257, 1.390077 0.465097 1.400447, 1.388878 0.465390 1.407520, 1.369510 0.463742 1.418056, 
            1.308244 0.464004 1.540406, 1.287971 0.462747 1.559057, 1.252111 0.459027 1.567684, 1.097467 0.443158 1.607721, 
            1.043415 0.435400 1.585740, 1.038869 0.434565 1.580927, 0.975400 0.427814 1.593487, 0.970263 0.426780 1.586579, 
            0.930641 0.424579 1.627165, 0.825683 0.411515 1.617033, 0.806002 0.408368 1.603798, 0.799407 0.408236 1.614367, 
            0.744182 0.400779 1.599554, 0.656484 0.392136 1.628046, 0.613742 0.388187 1.646226, 0.575109 0.384230 1.656337, 
            0.573731 0.384462 1.662770, 0.539547 0.379216 1.643360, 0.522737 0.377037 1.640319, 0.499719 0.374856 1.649226, 
            0.490584 0.373868 1.650776, 0.406016 0.364190 1.656398, 0.400584 0.363057 1.648441, 0.409074 0.366613 1.689915, 
            0.398121 0.365710 1.696341, 0.391089 0.364735 1.694033, 0.376996 0.363470 1.700641, 0.375997 0.365224 1.731082, 
            0.366097 0.365372 1.752576, 0.336502 0.364459 1.794777, 0.323412 0.362836 1.793618, 0.240301 0.350165 1.747762, 
            0.228486 0.349668 1.762457, 1.796957 0.505632 1.325909, 1.794139 0.505379 1.327232, 1.770032 0.502135 1.320943, 
            1.729855 0.496960 1.314238, 1.698897 0.492801 1.306280, 1.692999 0.492208 1.307998, 1.678051 0.492746 1.345559, 
            1.679900 0.496155 1.397441, 1.669331 0.494685 1.393904, 1.642583 0.491944 1.400894, 1.613305 0.485564 1.353583, 
            1.602436 0.483993 1.348980, 1.582044 0.483393 1.378540, 1.572395 0.481536 1.366937, 1.556133 0.476754 1.320524, 
            1.555983 0.478097 1.342653, 1.553138 0.478532 1.355210, 1.538602 0.475029 1.326254, 1.540850 0.476483 1.345566, 
            1.536787 0.476507 1.353798, 1.567002 0.489473 1.506404, 1.561277 0.488938 1.508735, 1.508522 0.473255 1.355402, 
            1.500996 0.472810 1.362668, 1.500017 0.473177 1.370522, 1.445680 0.468109 1.392846, 1.440108 0.467625 1.395722, 
            1.380612 0.461516 1.411061, 1.342925 0.459270 1.447187, 1.334548 0.458538 1.451429, 1.334383 0.459179 1.462174, 
            1.314369 0.459404 1.504406, 1.301615 0.460681 1.549757, 1.295759 0.460102 1.551624, 1.282348 0.459764 1.571980, 
            1.226572 0.452818 1.566539, 1.179096 0.446578 1.556579, 1.160688 0.445253 1.570523, 1.063843 0.434922 1.589199, 
            1.026062 0.429858 1.579673, 0.993859 0.425976 1.578627, 0.972180 0.424246 1.592284, 0.964957 0.423206 1.589298, 
            0.954179 0.422362 1.596346, 0.950787 0.421916 1.595631, 0.944639 0.421238 1.596462, 0.939624 0.420942 1.601314, 
            0.936142 0.420466 1.600277, 0.936985 0.421447 1.614601, 0.783524 0.403190 1.613522, 0.776737 0.402297 1.612082, 
            0.769625 0.401294 1.609488, 0.712282 0.394517 1.609810, 0.672764 0.389564 1.605449, 0.557644 0.378650 1.649869, 
            0.533042 0.375239 1.641823, 0.518618 0.373166 1.635925, 0.508086 0.373102 1.655176, 0.406660 0.360530 1.646255, 
            0.411183 0.363447 1.684974, 0.404318 0.363225 1.694588, 0.397498 0.362321 1.693032, 0.373602 0.361238 1.721479, 
            0.371970 0.362778 1.749673, 0.330084 0.360511 1.793551, 0.323304 0.359620 1.792135, 0.316478 0.358018 1.779228, 
            1.803592 0.504688 1.348369, 1.750364 0.496510 1.317985, 1.703808 0.490579 1.311290, 1.695779 0.489965 1.316770, 
            1.693320 0.489833 1.319368, 1.685774 0.490078 1.337892, 1.669532 0.489483 1.359530, 1.674562 0.491874 1.388717, 
            1.661856 0.490381 1.388923, 1.661160 0.490843 1.397782, 1.648836 0.489478 1.399338, 1.639581 0.487753 1.389138, 
            1.608943 0.481612 1.348328, 1.599145 0.480401 1.347523, 1.586219 0.478137 1.335617, 1.564661 0.475751 1.338377, 
            1.548705 0.473163 1.327041, 1.544886 0.472573 1.324808, 1.537233 0.472085 1.331623, 1.528555 0.472645 1.357457, 
            1.525865 0.472435 1.359237, 1.519728 0.471761 1.360104, 1.503544 0.469792 1.359287, 1.504454 0.470796 1.373848, 
            1.492143 0.469435 1.375453, 1.469773 0.466776 1.375331, 1.457553 0.466839 1.399918, 1.451655 0.466246 1.401635, 
            1.440076 0.465132 1.405840, 1.434556 0.463969 1.397571, 1.428337 0.463267 1.398146, 1.416814 0.461475 1.391219, 
            1.414535 0.461404 1.394457, 1.395285 0.459796 1.405412, 1.330512 0.456089 1.469991, 1.216149 0.448217 1.562418, 
            1.210751 0.447095 1.554580, 1.134887 0.441045 1.602438, 1.082915 0.435380 1.610499, 1.055014 0.430858 1.590739, 
            0.987583 0.423469 1.600558, 0.976125 0.421699 1.593863, 0.930485 0.418168 1.624412, 0.921152 0.417810 1.636590, 
            0.909598 0.416704 1.640882, 0.874902 0.412680 1.642314, 0.858534 0.411346 1.652171, 0.841324 0.409031 1.647711, 
            0.802380 0.402879 1.622728, 0.790419 0.401636 1.625574, 0.790832 0.402472 1.638370, 0.788407 0.402352 1.641092, 
            0.782510 0.401758 1.642809, 0.732857 0.393392 1.602463, 0.727265 0.392901 1.605265, 0.706076 0.390640 1.609336, 
            0.691656 0.388569 1.603453, 0.656263 0.385006 1.613736, 0.652020 0.384970 1.621329, 0.648582 0.384508 1.620453, 
            0.618824 0.381450 1.628083, 0.608274 0.381380 1.647272, 0.597532 0.380547 1.654447, 0.578573 0.378341 1.655106, 
            0.560474 0.376424 1.658820, 0.553877 0.374898 1.646726, 0.524513 0.371276 1.644428, 0.505518 0.367664 1.622298, 
            0.497206 0.368347 1.649435, 0.484469 0.366146 1.638195, 0.474635 0.363530 1.614608, 0.447355 0.359914 1.608383, 
            0.399346 0.359067 1.687165, 0.385503 0.355100 1.649341, 0.382554 0.354804 1.650199, 0.385404 0.357157 1.682977, 
            0.370824 0.358516 1.733175, 0.364265 0.360486 1.777863, 0.359399 0.360240 1.783243, 0.357440 0.360277 1.787619, 
            0.334415 0.358094 1.796499, 1.836306 0.503472 1.316143, 1.832219 0.502792 1.312961, 1.788980 0.499372 1.340707, 
            1.752375 0.494008 1.324026, 1.718324 0.488807 1.305087, 1.712331 0.488181 1.306467, 1.706989 0.487775 1.310156, 
            1.702141 0.486838 1.304272, 1.696243 0.486245 1.305989, 1.690152 0.485586 1.307022, 1.686577 0.485775 1.316988, 
            1.677213 0.486801 1.351715, 1.668116 0.487917 1.387394, 1.665168 0.487620 1.388252, 1.646693 0.483486 1.356642, 
            1.637471 0.482470 1.357888, 1.631006 0.481685 1.357590, 1.625885 0.480657 1.350737, 1.612906 0.479071 1.349970, 
            1.580270 0.474347 1.336055, 1.575767 0.474223 1.342726, 1.541195 0.468846 1.321933, 1.482583 0.465125 1.374399, 
            1.473227 0.464063 1.375167, 1.472621 0.464556 1.384347, 1.400562 0.457001 1.400393, 1.385294 0.456038 1.414158, 
            1.335045 0.453043 1.462326, 1.329281 0.452495 1.464521, 1.304649 0.454647 1.547002, 1.290144 0.453941 1.563478, 
            1.265534 0.451920 1.578058, 1.256790 0.450368 1.569669, 1.212062 0.444357 1.558139, 1.208189 0.443749 1.555716, 
            1.196918 0.442739 1.561015, 1.149539 0.438622 1.585387, 1.127860 0.437588 1.610374, 1.086640 0.432759 1.611298, 
            1.080052 0.431237 1.599237, 1.073456 0.429711 1.587146, 1.055488 0.427142 1.579995, 1.054461 0.427492 1.587677, 
            1.044930 0.425675 1.576494, 0.999329 0.420066 1.573190, 0.991744 0.419601 1.580247, 0.979165 0.418847 1.592229, 
            0.975700 0.418377 1.591258, 0.967179 0.417596 1.594991, 0.958595 0.416794 1.598498, 0.903103 0.412730 1.639382, 
            0.827932 0.402734 1.621722, 0.817859 0.401430 1.619941, 0.810129 0.400220 1.615155, 0.776038 0.397792 1.641389, 
            0.764452 0.394586 1.611581, 0.728450 0.389424 1.597042, 0.716672 0.389636 1.623199, 0.683090 0.384593 1.605925, 
            0.648622 0.381342 1.619494, 0.609218 0.378518 1.649526, 0.579615 0.375512 1.657709, 0.571854 0.374988 1.664139, 
            0.536502 0.369349 1.640582, 0.510878 0.364200 1.606243, 0.508319 0.366821 1.653805, 0.503046 0.366438 1.657740, 
            0.474584 0.360333 1.613327, 0.466048 0.359548 1.617008, 0.441820 0.356263 1.610288, 0.425686 0.353614 1.598319, 
            0.416839 0.352724 1.600895, 0.415113 0.352839 1.606095, 0.409248 0.352257 1.607930, 0.403536 0.352422 1.621635, 
            0.411504 0.357197 1.683918, 0.390690 0.352972 1.655331, 0.381365 0.351920 1.656208, 0.374788 0.357368 1.757481, 
            0.370431 0.358687 1.787329, 0.363783 0.357841 1.786381, 0.346987 0.356363 1.794721, 0.340542 0.355585 1.794498, 
            0.328237 0.354226 1.796123, 0.321879 0.352781 1.784878, 0.311305 0.351309 1.781322, 0.303724 0.349452 1.765731, 
            0.294183 0.348328 1.765843, 0.279442 0.345452 1.747489, 0.261101 0.343453 1.750342, 0.240685 0.341452 1.757157, 
            0.223834 0.339956 1.765301, 1.812963 0.500092 1.356785, 1.795456 0.497678 1.351271, 1.791367 0.497694 1.359411, 
            1.759201 0.491734 1.324506, 1.715141 0.485252 1.304015, 1.713180 0.485288 1.308382, 1.707040 0.484613 1.309241, 
            1.685610 0.484360 1.346444, 1.659441 0.481814 1.355489, 1.600867 0.474622 1.351440, 1.561559 0.468347 1.325164, 
            1.539946 0.465943 1.327730, 1.526160 0.466176 1.358088, 1.516475 0.465003 1.357686, 1.510439 0.463666 1.347583, 
            1.504669 0.463116 1.349756, 1.504906 0.465286 1.384584, 1.453605 0.460544 1.406363, 1.431705 0.457346 1.396579, 
            1.407629 0.454809 1.401728, 1.373536 0.451684 1.416628, 1.352408 0.450140 1.432243, 1.300474 0.451455 1.553737, 
            1.203384 0.440344 1.560214, 1.163884 0.437488 1.589904, 1.143571 0.436218 1.608414, 1.082451 0.428865 1.606656, 
            1.029729 0.420858 1.578070, 1.017355 0.419476 1.579450, 0.989639 0.417106 1.594332, 0.985358 0.417057 1.601793, 
            0.973440 0.415132 1.593461, 0.938880 0.412546 1.618033, 0.887294 0.407708 1.638796, 0.874201 0.406084 1.637625, 
            0.871692 0.406633 1.651377, 0.814942 0.397965 1.619816, 0.750872 0.388921 1.596253, 0.604893 0.374578 1.644399, 
            0.583634 0.372293 1.648219, 0.577949 0.371772 1.650693, 0.578129 0.372529 1.662664, 0.566330 0.371341 1.666085, 
            0.554655 0.369498 1.658620, 0.546203 0.367347 1.639937, 0.531136 0.365755 1.643087, 0.526745 0.364972 1.638827, 
            0.514189 0.361439 1.605572, 0.494950 0.359138 1.605237, 0.479258 0.358032 1.617495, 0.471241 0.356724 1.611689, 
            0.434164 0.351897 1.604663, 0.427066 0.350900 1.602120, 0.401338 0.348502 1.612733, 0.393245 0.347866 1.617984, 
            0.402380 0.352337 1.673081, 0.384676 0.349160 1.655537, 0.392430 0.352468 1.694399, 0.386651 0.351915 1.696540, 
            0.378314 0.351893 1.712253, 0.373269 0.352284 1.728329, 0.349656 0.353386 1.791771, 0.316070 0.349038 1.785810, 
            0.305161 0.346757 1.769737, 1.779147 0.492488 1.348913, 1.744985 0.486552 1.318246, 1.713319 0.482155 1.307777, 
            1.708432 0.481206 1.301755, 1.701909 0.480401 1.301253, 1.687382 0.478991 1.306318, 1.654221 0.477573 1.347184, 
            1.619490 0.473536 1.348490, 1.610176 0.472489 1.349407, 1.586312 0.469326 1.343980, 1.575615 0.467813 1.339987, 
            1.487446 0.459708 1.378140, 1.482239 0.458650 1.370981, 1.476341 0.458057 1.372698, 1.474153 0.460106 1.410245, 
            1.444514 0.456392 1.406972, 1.401355 0.450909 1.401009, 1.395616 0.450369 1.403293, 1.391587 0.450405 1.411645, 
            1.383301 0.449704 1.416211, 1.331573 0.446908 1.470463, 1.290303 0.447636 1.561842, 1.195495 0.436597 1.565092, 
            1.167264 0.433357 1.566818, 0.976941 0.412435 1.593463, 0.970023 0.412892 1.614219, 0.924385 0.408664 1.633443, 
            0.894938 0.405711 1.642183, 0.886998 0.404429 1.636649, 0.854797 0.401245 1.646936, 0.848899 0.400652 1.648653, 
            0.828149 0.396448 1.620294, 0.819485 0.395619 1.623518, 0.815802 0.395772 1.633102, 0.792031 0.394034 1.650662, 
            0.758258 0.387534 1.610051, 0.640904 0.374473 1.623879, 0.614083 0.371708 1.630613, 0.491945 0.355643 1.604798, 
            0.491249 0.356105 1.613656, 0.450636 0.350784 1.605405, 0.423764 0.347304 1.600627, 0.415285 0.346538 1.604506, 
            0.391744 0.346968 1.656875, 0.377493 0.350527 1.742230, 0.373479 0.350568 1.750635, 0.375955 0.352796 1.782086, 
            0.346440 0.350516 1.801910, 0.319577 0.346344 1.785837, 0.307988 0.343833 1.767346, 0.283279 0.339689 1.747586, 
            0.218291 0.333123 1.766082, 1.846995 0.495444 1.316814, 1.795238 0.491942 1.359630, 1.789216 0.491307 1.360905, 
            1.770189 0.488380 1.349993, 1.747609 0.484257 1.326468, 1.720787 0.480098 1.310537, 1.715513 0.479018 1.303138, 
            1.709605 0.478421 1.304820, 1.684661 0.477681 1.340875, 1.676567 0.477045 1.346125, 1.675879 0.477510 1.355010, 
            1.534773 0.459235 1.329824, 1.511988 0.457132 1.339555, 1.506423 0.458044 1.365115, 1.425208 0.450192 1.393971, 
            1.417037 0.449529 1.398947, 1.302270 0.443611 1.523930, 1.270690 0.442726 1.570411, 1.259917 0.441187 1.566149, 
            1.212027 0.434807 1.554719, 1.209079 0.434510 1.555578, 1.172515 0.432643 1.595694, 1.107434 0.426743 1.625190, 
            1.091704 0.424230 1.614654, 1.053605 0.417665 1.581340, 1.029111 0.414987 1.585005, 1.006621 0.412984 1.595785, 
            1.000161 0.411505 1.584176, 0.993927 0.410798 1.584700, 0.988546 0.410379 1.588254, 0.977274 0.410065 1.604878, 
            0.971251 0.410126 1.617482, 0.915759 0.404669 1.635704, 0.893725 0.402123 1.636776, 0.871929 0.400354 1.650021, 
            0.862904 0.399403 1.651964, 0.835589 0.395078 1.634283, 0.786740 0.390466 1.653434, 0.783498 0.390070 1.653252, 
            0.779249 0.389335 1.649496, 0.766805 0.385840 1.616640, 0.756199 0.383660 1.601640, 0.750361 0.382390 1.592242, 
            0.720319 0.380630 1.621524, 0.582809 0.365657 1.643096, 0.574483 0.366335 1.670180, 0.558835 0.363850 1.659934, 
            0.529500 0.358845 1.635080, 0.498000 0.353110 1.602540, 0.484807 0.352149 1.612342, 0.379592 0.345268 1.703266, 
            0.371991 0.349674 1.789570, 0.358432 0.347893 1.786746, 0.340068 0.346584 1.800847, 0.323426 0.344461 1.798405, 
            0.310894 0.341632 1.776563, 0.304788 0.340272 1.766211, 0.286419 0.337567 1.757639, 0.259778 0.334166 1.753679, 
            1.838902 0.491628 1.320966, 1.837799 0.491954 1.328381, 1.738292 0.479332 1.314946, 1.694005 0.473470 1.304976, 
            1.679997 0.472234 1.311885, 1.616677 0.466927 1.347634, 1.611415 0.466547 1.351609, 1.605043 0.465794 1.351644, 
            1.563595 0.459495 1.329099, 1.531744 0.454338 1.306641, 1.491794 0.454117 1.380048, 1.485483 0.452687 1.368970, 
            1.456851 0.451402 1.403262, 1.225199 0.433975 1.566399, 1.210873 0.431936 1.560851, 1.179180 0.428226 1.561614, 
            1.174002 0.427874 1.565884, 1.130684 0.426519 1.627339, 1.095751 0.422414 1.627926, 1.088038 0.420512 1.611868, 
            0.979742 0.406324 1.589885, 0.976552 0.407339 1.612544, 0.958324 0.405378 1.615800, 0.935704 0.403331 1.626118, 
            0.899859 0.399616 1.634799, 0.858101 0.394606 1.633812, 0.848114 0.393332 1.632339, 0.829032 0.390387 1.621233, 
            0.758983 0.381419 1.610427, 0.738787 0.378099 1.595365, 0.734680 0.377412 1.592112, 0.733307 0.377646 1.598564, 
            0.723272 0.377052 1.608251, 0.713611 0.376584 1.619265, 0.656105 0.369752 1.619009, 0.647221 0.368849 1.621454, 
            0.644808 0.368733 1.624215, 0.555845 0.360360 1.659548, 0.545102 0.358135 1.644062, 0.515169 0.352231 1.605755, 
            0.454714 0.344405 1.595026, 0.433487 0.342131 1.598963, 0.404020 0.339171 1.607629, 0.394304 0.343561 1.697757, 
            0.382048 0.342219 1.699557, 0.372454 0.341077 1.699480, 0.376595 0.343169 1.725512, 0.374338 0.346589 1.785477, 
            0.350111 0.344697 1.801417, 0.278399 0.333079 1.750722, 0.266218 0.331763 1.752788, 0.263508 0.331546 1.754495, 
            0.237005 0.328888 1.762356, 0.222250 0.327401 1.766613, 1.837657 0.489423 1.338105, 1.829934 0.488911 1.344675, 
            1.825543 0.489522 1.363070, 1.789440 0.485023 1.359503, 1.766687 0.481538 1.346691, 1.687844 0.469608 1.304663, 
            1.673324 0.468200 1.309754, 1.678952 0.470793 1.341065, 1.660376 0.468715 1.343086, 1.633508 0.465934 1.349648, 
            1.625135 0.464507 1.342580, 1.520056 0.450008 1.309359, 1.517815 0.451343 1.335390, 1.507124 0.450528 1.342746, 
            1.428773 0.444337 1.393102, 1.422515 0.443622 1.393540, 1.417566 0.443349 1.398628, 1.405791 0.442168 1.402134, 
            1.381128 0.440827 1.427857, 1.285176 0.437067 1.551671, 1.270995 0.436469 1.569295, 1.260642 0.435072 1.566525, 
            1.218929 0.430077 1.565698, 1.200055 0.427899 1.566659, 1.193762 0.427172 1.566972, 1.180712 0.425562 1.565953, 
            1.153628 0.424798 1.605739, 1.094013 0.419346 1.631985, 1.067488 0.413197 1.583121, 1.018224 0.408444 1.600800, 
            0.998104 0.405150 1.586006, 0.990450 0.404661 1.592818, 0.974707 0.403538 1.604896, 0.958198 0.402853 1.625583, 
            0.873042 0.392976 1.629115, 0.866229 0.392074 1.627583, 0.863568 0.391875 1.629464, 0.796315 0.385242 1.651247, 
            0.787116 0.384233 1.652571, 0.771695 0.380432 1.620475, 0.741239 0.375048 1.591640, 0.732094 0.374058 1.593159, 
            0.724879 0.374414 1.612860, 0.697157 0.370648 1.605060, 0.665168 0.367535 1.616101, 0.634703 0.364936 1.632555, 
            0.562163 0.357916 1.658223, 0.536407 0.354116 1.646079, 0.507950 0.348013 1.601685, 0.494047 0.346813 1.608966, 
            0.484498 0.345686 1.609047, 0.439339 0.339530 1.595986, 0.389875 0.334710 1.612955, 0.378715 0.338614 1.697951, 
            0.371033 0.338116 1.704665, 0.374008 0.339815 1.726558, 0.375985 0.341177 1.744908, 0.371603 0.341095 1.752009, 
            0.352208 0.341528 1.796435, 0.344049 0.340869 1.801456, 0.340152 0.340253 1.798948, 0.328131 0.338990 1.801582, 
            0.315128 0.335306 1.766742, 0.228875 0.325060 1.766378, 0.215321 0.323281 1.763570, 1.840161 0.485694 1.323241, 
            1.832297 0.485831 1.340635, 1.788500 0.482224 1.366396, 1.751072 0.476582 1.346796, 1.732563 0.472437 1.315063, 
            1.699977 0.467729 1.301326, 1.672833 0.466945 1.340900, 1.654883 0.464382 1.333811, 1.654014 0.464786 1.342057, 
            1.648116 0.464192 1.343774, 1.583276 0.456282 1.340134, 1.574770 0.455507 1.343921, 1.550386 0.450776 1.313989, 
            1.540299 0.449468 1.312158, 1.534006 0.448045 1.301144, 1.522582 0.446983 1.305899, 1.516983 0.446490 1.308676, 
            1.515309 0.448016 1.336722, 1.507486 0.447471 1.342934, 1.506529 0.447845 1.350867, 1.500709 0.447975 1.364190, 
            1.493415 0.446911 1.360948, 1.492518 0.447305 1.369093, 1.468836 0.446991 1.409633, 1.413048 0.439344 1.392816, 
            1.407063 0.439418 1.405553, 1.390484 0.438709 1.425991, 1.374247 0.436723 1.424986, 1.357368 0.435217 1.433033, 
            1.342835 0.434501 1.449406, 1.295337 0.434524 1.541333, 1.266997 0.433337 1.576660, 1.208695 0.425540 1.562249, 
            1.192737 0.424344 1.573562, 1.189780 0.424741 1.585724, 1.183882 0.424147 1.587441, 1.184003 0.424885 1.599200, 
            1.174242 0.423687 1.598529, 0.966295 0.400311 1.619246, 0.950022 0.399009 1.629444, 0.920421 0.396004 1.637632, 
            0.837662 0.385541 1.627015, 0.832706 0.384569 1.620750, 0.826934 0.384017 1.622913, 0.823711 0.384325 1.634130, 
            0.815882 0.383778 1.640320, 0.804526 0.383435 1.656643, 0.750725 0.372975 1.590237, 0.729861 0.371519 1.606790, 
            0.707369 0.368819 1.606235, 0.685626 0.366371 1.608339, 0.660757 0.364264 1.622002, 0.651161 0.363121 1.621916, 
            0.592726 0.357369 1.641023, 0.581412 0.356344 1.646166, 0.556268 0.354144 1.658851, 0.515894 0.346116 1.606131, 
            0.417194 0.334463 1.606892, 0.398763 0.332434 1.609427, 0.379658 0.335752 1.700203, 0.379296 0.338417 1.744238, 
            0.347306 0.336697 1.777930, 0.349621 0.338173 1.797482, 0.318439 0.332546 1.766071, 0.287199 0.328291 1.757109, 
            0.252224 0.324869 1.768879, 0.246530 0.324345 1.771321, 0.241139 0.323225 1.763508, 0.234731 0.322460 1.763413, 
            1.841259 0.483581 1.337369, 1.824784 0.482907 1.358177, 1.797753 0.480071 1.364163, 1.779495 0.477404 1.355981, 
            1.766194 0.475710 1.354074, 1.717392 0.466933 1.305414, 1.697643 0.464460 1.303269, 1.670396 0.461551 1.308488, 
            1.665471 0.461982 1.324991, 1.645714 0.460203 1.334145, 1.617030 0.457507 1.345591, 1.615892 0.457820 1.352880, 
            1.607493 0.457081 1.357045, 1.592421 0.454790 1.348849, 1.568715 0.451681 1.343980, 1.521044 0.443982 1.310668, 
            1.515146 0.443388 1.312386, 1.498468 0.444040 1.355133, 1.492570 0.443446 1.356850, 1.419760 0.437032 1.392889, 
            1.368833 0.433113 1.427324, 1.326476 0.430687 1.469527, 1.292114 0.431652 1.551449, 1.283328 0.430782 1.554241, 
            1.273246 0.430869 1.575092, 1.260407 0.429331 1.574822, 1.256678 0.428771 1.572911, 1.251097 0.427588 1.564425, 
            1.105307 0.414701 1.635899, 1.085123 0.411385 1.620881, 1.082463 0.411186 1.622764, 1.069810 0.407620 1.589167, 
            1.059903 0.406373 1.587979, 1.055547 0.406299 1.595171, 1.045865 0.404430 1.583450, 0.970340 0.397101 1.609852, 
            0.925752 0.393227 1.632806, 0.888826 0.389148 1.637646, 0.870501 0.386458 1.629224, 0.828030 0.381207 1.625708, 
            0.761178 0.372620 1.614923, 0.748139 0.369620 1.591284, 0.733342 0.368119 1.595393, 0.722839 0.368065 1.614748, 
            0.711218 0.366240 1.607472, 0.669446 0.361921 1.617767, 0.619042 0.356785 1.631398, 0.590822 0.353548 1.633162, 
            0.578480 0.352874 1.645986, 0.565796 0.352084 1.657598, 0.545979 0.348892 1.643879, 0.536547 0.347804 1.644376, 
            0.527158 0.345338 1.622371, 0.428192 0.332202 1.599525, 0.383131 0.333046 1.700104, 0.377233 0.332452 1.701822, 
            0.374687 0.335078 1.749431, 0.352922 0.334016 1.774115, 0.342647 0.334038 1.794278, 0.332664 0.332765 1.792821, 
            0.322678 0.330097 1.768693, 0.289513 0.325195 1.752900, 0.283305 0.324497 1.753514, 0.270385 0.322931 1.752958, 
            0.263954 0.322855 1.764111, 0.251909 0.322281 1.777991, 0.220973 0.318129 1.770112, 1.813171 0.479299 1.372492, 
            1.793031 0.476695 1.368958, 1.782797 0.475337 1.366610, 1.725371 0.465745 1.321319, 1.704280 0.462123 1.303076, 
            1.689066 0.460481 1.305705, 1.628000 0.455237 1.338127, 1.616254 0.454763 1.353068, 1.595215 0.452552 1.357671, 
            1.588713 0.451059 1.345914, 1.582158 0.450244 1.345298, 1.572473 0.449071 1.344898, 1.565977 0.447579 1.333159, 
            1.487917 0.440093 1.361888, 1.480608 0.441114 1.392585, 1.439552 0.436340 1.394090, 1.433509 0.435001 1.383961, 
            1.420239 0.433317 1.382162, 1.407716 0.432582 1.394343, 1.396597 0.433016 1.422841, 1.385330 0.432008 1.428155, 
            1.375055 0.430636 1.425657, 1.368563 0.429842 1.425266, 1.357774 0.428995 1.432277, 1.337940 0.427886 1.452488, 
            1.265150 0.427052 1.579234, 1.254409 0.424827 1.563754, 1.227521 0.422039 1.570248, 1.190858 0.418745 1.587354, 
            1.182354 0.419364 1.613805, 1.151240 0.416545 1.627951, 1.139327 0.415319 1.630973, 1.127247 0.414036 1.633398, 
            1.082854 0.408835 1.634383, 1.072212 0.407340 1.630586, 1.028844 0.400393 1.601221, 0.977888 0.393678 1.590234, 
            0.976593 0.394635 1.608295, 0.940584 0.391561 1.627723, 0.888410 0.385828 1.635068, 0.883755 0.384957 1.629868, 
            0.865755 0.383073 1.633933, 0.850111 0.380589 1.623703, 0.833032 0.378319 1.619709, 0.813150 0.377195 1.639750, 
            0.776210 0.371718 1.621882, 0.753746 0.367633 1.598766, 0.717024 0.363623 1.604329, 0.705545 0.362542 1.608891, 
            0.683825 0.360102 1.611075, 0.648372 0.356519 1.621146, 0.606211 0.351373 1.618728, 0.594957 0.350368 1.624087, 
            0.553140 0.347428 1.656879, 0.533504 0.342903 1.621144, 0.449456 0.331309 1.594622, 0.388805 0.328294 1.662508, 
            0.383434 0.328575 1.677422, 0.381163 0.329203 1.692020, 0.359695 0.331725 1.774407, 0.347793 0.330502 1.777464, 
            0.269694 0.320216 1.760734, 0.256994 0.319421 1.772288, 0.246374 0.318630 1.779897, 0.237601 0.317068 1.771406, 
            1.834085 0.476895 1.343688, 1.786751 0.472793 1.368219, 1.780360 0.471337 1.356858, 1.776786 0.470829 1.355497, 
            1.714620 0.460337 1.304704, 1.701202 0.458604 1.302380, 1.661760 0.455070 1.320945, 1.656587 0.454024 1.313905, 
            1.645803 0.453875 1.332264, 1.581519 0.446849 1.341928, 1.559923 0.443754 1.333224, 1.547721 0.441037 1.312559, 
            1.529316 0.438320 1.303855, 1.518820 0.437570 1.311903, 1.519230 0.439102 1.336020, 1.414185 0.428795 1.370895, 
            1.408526 0.430372 1.407450, 1.397542 0.429459 1.413769, 1.320002 0.425631 1.500992, 1.279362 0.424480 1.560622, 
            1.273001 0.424427 1.572024, 1.260767 0.423093 1.573901, 1.190499 0.416838 1.607641, 1.172179 0.415543 1.621898, 
            1.144369 0.413141 1.636446, 1.092847 0.406932 1.634779, 1.090439 0.406817 1.637558, 1.033268 0.398008 1.604502, 
            0.982531 0.391366 1.594291, 0.971495 0.390435 1.600426, 0.966608 0.390878 1.617060, 0.957873 0.390723 1.631365, 
            0.935932 0.388208 1.632764, 0.919393 0.386816 1.642015, 0.898604 0.383993 1.636176, 0.889578 0.383042 1.638118, 
            0.881159 0.381599 1.630881, 0.805964 0.372988 1.635793, 0.786724 0.370687 1.635454, 0.733729 0.361891 1.594570, 
            0.720008 0.360752 1.602497, 0.631900 0.351970 1.629536, 0.590424 0.347055 1.629553, 0.574557 0.345890 1.641189, 
            0.562549 0.345328 1.655200, 0.556452 0.344667 1.656208, 0.477367 0.332656 1.613321, 0.406064 0.323962 1.609393, 
            0.397404 0.323135 1.612634, 0.392470 0.322866 1.617774, 0.377352 0.326830 1.711377, 0.369754 0.327754 1.741048, 
            0.365834 0.328523 1.761118, 0.341203 0.326496 1.775623, 0.330628 0.325023 1.772063, 0.309501 0.322086 1.765027, 
            0.275254 0.316819 1.745388, 0.269356 0.316226 1.747106, 0.269350 0.316920 1.758415, 1.806998 0.472254 1.371036, 
            1.742263 0.462986 1.345110, 1.724440 0.459072 1.315814, 1.686074 0.453811 1.304212, 1.661644 0.451851 1.319434, 
            1.611081 0.448055 1.355161, 1.609554 0.448237 1.361069, 1.603656 0.447644 1.362787, 1.533085 0.435713 1.304810, 
            1.449092 0.431105 1.391779, 1.441951 0.429396 1.377753, 1.426301 0.427607 1.378831, 1.411565 0.426823 1.394485, 
            1.385189 0.425601 1.425456, 1.305246 0.421660 1.515475, 1.261048 0.419311 1.562470, 1.255080 0.418694 1.563941, 
            1.243524 0.417588 1.568228, 1.212257 0.414022 1.570503, 1.197343 0.414571 1.608182, 1.142255 0.409947 1.639173, 
            1.059033 0.397935 1.604253, 0.948397 0.386441 1.630609, 0.860930 0.376482 1.637263, 0.843127 0.373271 1.619369, 
            0.821907 0.371000 1.623329, 0.809275 0.370227 1.635123, 0.801432 0.369675 1.641264, 0.783590 0.366451 1.623228, 
            0.762389 0.362793 1.604598, 0.727813 0.358111 1.595122, 0.702856 0.355974 1.608473, 0.659278 0.351744 1.623682, 
            0.596097 0.344393 1.625937, 0.563887 0.341903 1.647522, 0.557735 0.340527 1.637007, 0.551837 0.339933 1.638724, 
            0.536858 0.336977 1.619528, 0.531194 0.336463 1.622076, 0.523951 0.335416 1.619015, 0.512137 0.333526 1.611055, 
            0.450488 0.325298 1.596089, 0.432168 0.323306 1.599017, 0.397869 0.320809 1.624515, 0.389929 0.323011 1.675630, 
            0.348623 0.324423 1.778213, 0.270436 0.314107 1.761171, 0.257630 0.313276 1.772351, 0.256060 0.313444 1.778103, 
            0.247689 0.312714 1.782370, 1.812621 0.470272 1.378572, 1.704869 0.453480 1.313200, 1.695727 0.451793 1.303399, 
            1.674822 0.449628 1.308480, 1.662333 0.448207 1.309451, 1.657180 0.447865 1.313814, 1.638673 0.446507 1.327409, 
            1.637265 0.446729 1.333736, 1.609803 0.445141 1.360854, 1.581010 0.440318 1.337923, 1.549288 0.435205 1.315925, 
            1.518007 0.430938 1.306821, 1.518071 0.431656 1.318376, 1.503026 0.432161 1.355594, 1.486740 0.430854 1.365741, 
            1.486335 0.431415 1.375634, 1.439319 0.425330 1.367308, 1.427817 0.424242 1.371783, 1.408886 0.422741 1.383874, 
            1.383853 0.421971 1.419612, 1.299863 0.420151 1.551910, 1.270776 0.417319 1.561927, 1.227945 0.412644 1.568460, 
            1.218940 0.411700 1.570474, 1.216492 0.412269 1.584440, 1.209134 0.412577 1.603631, 1.185156 0.410769 1.620459, 
            1.173346 0.409577 1.623843, 1.153728 0.407845 1.633490, 1.124728 0.404346 1.632484, 1.106912 0.402524 1.637203, 
            1.068793 0.398043 1.637808, 1.041286 0.392260 1.596786, 0.992104 0.386142 1.592097, 0.976134 0.384245 1.592040, 
            0.942054 0.382518 1.629646, 0.923625 0.381186 1.643514, 0.909175 0.379105 1.637525, 0.896810 0.377726 1.638939, 
            0.888243 0.376930 1.642510, 0.881470 0.376042 1.641119, 0.827209 0.368213 1.618396, 0.806688 0.366873 1.636169, 
            0.790077 0.364064 1.622506, 0.773325 0.361904 1.619670, 0.760340 0.359620 1.607554, 0.745827 0.357517 1.601341, 
            0.712213 0.353857 1.606610, 0.696795 0.352146 1.608514, 0.667769 0.349335 1.618746, 0.610252 0.342499 1.618449, 
            0.604083 0.341814 1.619205, 0.595814 0.341118 1.623832, 0.594358 0.341325 1.629993, 0.585704 0.340499 1.633253, 
            0.568974 0.339043 1.641827, 0.564730 0.338310 1.638087, 0.504640 0.329911 1.617325, 0.485709 0.327714 1.618085, 
            0.399538 0.317495 1.618011, 0.394383 0.318545 1.645028, 0.390496 0.318629 1.653885, 0.388666 0.320799 1.692706, 
            0.376227 0.320092 1.705187, 0.376688 0.323034 1.752141, 0.372099 0.323578 1.769834, 0.361203 0.322694 1.776465, 
            0.357334 0.322087 1.774055, 0.270979 0.310414 1.750673, 0.260370 0.310323 1.769649, 0.241695 0.308909 1.782648, 
            0.232251 0.307120 1.771773, 1.826442 0.466872 1.347243, 1.828198 0.468160 1.364807, 1.808122 0.466274 1.372831, 
            1.779513 0.462209 1.361881, 1.761507 0.459627 1.354595, 1.720467 0.452072 1.310839, 1.628615 0.442726 1.335915, 
            1.618165 0.441992 1.344126, 1.615768 0.442578 1.358275, 1.610291 0.442126 1.361486, 1.604185 0.441463 1.362466, 
            1.586858 0.438412 1.346260, 1.559630 0.434117 1.328889, 1.515860 0.427731 1.309427, 1.493135 0.428436 1.364690, 
            1.478469 0.427676 1.380594, 1.471120 0.427290 1.388488, 1.430574 0.421294 1.369144, 1.408228 0.420733 1.403096, 
            1.403306 0.420468 1.408278, 1.398805 0.420345 1.414956, 1.368754 0.417189 1.421549, 1.347963 0.415758 1.438364, 
            1.346680 0.416023 1.445138, 1.318512 0.414894 1.481075, 1.292213 0.416484 1.557639, 1.250459 0.412172 1.567992, 
            1.164042 0.405354 1.623698, 1.143128 0.403882 1.640074, 1.129558 0.402097 1.637209, 1.108129 0.399755 1.640426, 
            1.101472 0.398905 1.639446, 1.092884 0.398102 1.642941, 1.066206 0.394689 1.638855, 1.025234 0.387853 1.606666, 
            0.983038 0.381998 1.592796, 0.974194 0.381805 1.606712, 0.969216 0.382218 1.623026, 0.960074 0.381229 1.624551, 
            0.949092 0.379619 1.619549, 0.938200 0.379433 1.637522, 0.850476 0.367995 1.620604, 0.840137 0.366602 1.617883, 
            0.822908 0.364281 1.613357, 0.820970 0.365022 1.629133, 0.810368 0.364933 1.648134, 0.784314 0.360337 1.623604, 
            0.751365 0.355507 1.608577, 0.720992 0.351545 1.602693, 0.701061 0.349707 1.611234, 0.688222 0.348169 1.610962, 
            0.649075 0.344038 1.619248, 0.641797 0.342979 1.616064, 0.625376 0.340931 1.614405, 0.606957 0.338906 1.616981, 
            0.602280 0.338027 1.611702, 0.581002 0.337129 1.638118, 0.552283 0.333725 1.638112, 0.468877 0.321650 1.602536, 
            0.418201 0.315726 1.603873, 0.413248 0.315450 1.608947, 0.395645 0.314397 1.625750, 0.391828 0.315201 1.646184, 
            0.399316 0.318421 1.684104, 0.371851 0.316832 1.711207, 0.302040 0.311428 1.757897, 0.260331 0.307827 1.779742, 
            1.814652 0.463901 1.372258, 1.813363 0.464163 1.379010, 1.694619 0.445758 1.308597, 1.646914 0.440834 1.320483, 
            1.639934 0.439876 1.318359, 1.638642 0.440137 1.325098, 1.634735 0.440215 1.333887, 1.612946 0.439841 1.369814, 
            1.548509 0.428584 1.310960, 1.518860 0.425563 1.318979, 1.514980 0.426346 1.339193, 1.479475 0.423442 1.360408, 
            1.468968 0.421992 1.357088, 1.456179 0.421864 1.379657, 1.445734 0.419739 1.365229, 1.425397 0.417067 1.360995, 
            1.417175 0.416388 1.365790, 1.364189 0.413865 1.426902, 1.215263 0.406889 1.600538, 1.191358 0.405106 1.617623, 
            1.186360 0.404816 1.622535, 1.159106 0.401905 1.627731, 1.122181 0.397826 1.632575, 1.053419 0.387898 1.603681, 
            1.042385 0.386271 1.598491, 1.031754 0.385476 1.606060, 1.028416 0.385745 1.616866, 0.981644 0.379046 1.598079, 
            0.976859 0.378130 1.592416, 0.970961 0.377537 1.594133, 0.972897 0.378886 1.612337, 0.932554 0.375745 1.639034, 
            0.913106 0.373374 1.637956, 0.882195 0.369927 1.641495, 0.823277 0.361923 1.624896, 0.815841 0.361508 1.632483, 
            0.793168 0.358746 1.631282, 0.773063 0.354760 1.605214, 0.765419 0.353578 1.600731, 0.739910 0.349862 1.589462, 
            0.689061 0.345272 1.612842, 0.676339 0.343773 1.612989, 0.663797 0.342334 1.613773, 0.642890 0.339472 1.607517, 
            0.636141 0.339288 1.617540, 0.612741 0.336282 1.613761, 0.604275 0.334823 1.606358, 0.592014 0.334873 1.630801, 
            0.585518 0.334774 1.641726, 0.527252 0.325596 1.604780, 0.488279 0.321523 1.613681, 0.436727 0.314607 1.600577, 
            0.412447 0.312001 1.605002, 0.411169 0.312267 1.611795, 0.395139 0.312441 1.645513, 0.401786 0.315376 1.680444, 
            0.387659 0.314101 1.686931, 0.384931 0.314575 1.699905, 0.378111 0.314368 1.709678, 0.373492 0.314205 1.715935, 
            0.280897 0.305305 1.749700, 0.260598 0.304041 1.768263, 0.232729 0.300922 1.771271, 0.226831 0.300329 1.772988, 
            1.813900 0.461165 1.379817, 1.807817 0.460509 1.380880, 1.687669 0.441631 1.305481, 1.666855 0.439495 1.310881, 
            1.654445 0.438102 1.312137, 1.642332 0.437504 1.325774, 1.636888 0.437761 1.340435, 1.627591 0.437415 1.352739, 
            1.619403 0.436747 1.357657, 1.618194 0.437036 1.364692, 1.585147 0.432174 1.349318, 1.575114 0.430187 1.336351, 
            1.563651 0.428415 1.329637, 1.517691 0.422686 1.325062, 1.465714 0.418413 1.355764, 1.465034 0.418881 1.364680, 
            1.458650 0.418123 1.364671, 1.447640 0.417201 1.370898, 1.443148 0.416385 1.366276, 1.437250 0.415791 1.367993, 
            1.403986 0.415035 1.419825, 1.392886 0.414083 1.425731, 1.389068 0.413493 1.423504, 1.259682 0.406830 1.564556, 
            1.231439 0.404282 1.577568, 1.219682 0.403805 1.592470, 1.174260 0.400347 1.623791, 1.164407 0.399815 1.634126, 
            1.154197 0.398465 1.631861, 1.128428 0.395357 1.630996, 1.117473 0.394454 1.637418, 1.063441 0.388095 1.638167, 
            1.036712 0.382574 1.599907, 0.991469 0.377086 1.597875, 0.967508 0.373891 1.592105, 0.947028 0.373958 1.632682, 
            0.895281 0.368369 1.641543, 0.876745 0.367002 1.655034, 0.864196 0.364864 1.644464, 0.848252 0.361583 1.621839, 
            0.828007 0.359640 1.629264, 0.824758 0.359242 1.629056, 0.787249 0.354966 1.631825, 0.781702 0.353794 1.623458, 
            0.755661 0.349202 1.598974, 0.746103 0.348072 1.599024, 0.685857 0.341710 1.611697, 0.652108 0.338004 1.616488, 
            0.601211 0.332005 1.617039, 0.579708 0.331031 1.642656, 0.515000 0.321076 1.605498, 0.443797 0.312416 1.601923, 
            0.424988 0.310260 1.603115, 0.412809 0.308944 1.605190, 0.410560 0.308883 1.608534, 0.409347 0.309171 1.615558, 
            0.402064 0.308807 1.623686, 0.405061 0.312604 1.679647, 0.397751 0.312231 1.687676, 0.389149 0.310727 1.679793, 
            0.389116 0.311412 1.691007, 0.411078 0.319508 1.780317, 0.399102 0.318957 1.794442, 0.395616 0.319175 1.804722, 
            0.349496 0.311999 1.776919, 0.313487 0.307532 1.773686, 0.272485 0.301383 1.752724, 0.263251 0.301755 1.776583, 
            0.247411 0.299902 1.776987, 0.238049 0.298839 1.777735, 1.817037 0.458345 1.378527, 1.796804 0.455709 1.374663, 
            1.781873 0.452769 1.355636, 1.731064 0.444013 1.311181, 1.679877 0.437916 1.310703, 1.663449 0.435866 1.309021, 
            1.643058 0.433873 1.315922, 1.642694 0.434447 1.325961, 1.637055 0.433941 1.328596, 1.607667 0.433097 1.371532, 
            1.583066 0.428293 1.340828, 1.557594 0.424589 1.329693, 1.529979 0.419466 1.299616, 1.523001 0.419205 1.308827, 
            1.514355 0.419079 1.323446, 1.513160 0.419374 1.330533, 1.508528 0.418510 1.325415, 1.507262 0.418780 1.332250, 
            1.490334 0.418651 1.362777, 1.429071 0.411250 1.360512, 1.425814 0.410849 1.360276, 1.299661 0.407365 1.546799, 
            1.272186 0.405076 1.562538, 1.102980 0.389875 1.641505, 1.078818 0.387309 1.646349, 1.050512 0.381257 1.602492, 
            1.042706 0.380020 1.597432, 1.010670 0.377588 1.619638, 0.970706 0.371092 1.591029, 0.966925 0.371908 1.611594, 
            0.965673 0.372183 1.618477, 0.952394 0.370497 1.616646, 0.940250 0.370586 1.641504, 0.882390 0.364331 1.651318, 
            0.880328 0.364333 1.655329, 0.873902 0.363561 1.655171, 0.843854 0.358316 1.627785, 0.773288 0.348477 1.603814, 
            0.744655 0.344405 1.592783, 0.726758 0.342555 1.597211, 0.710665 0.341314 1.608047, 0.686837 0.338860 1.614077, 
            0.676166 0.337356 1.610176, 0.664520 0.336219 1.614143, 0.646228 0.333541 1.605843, 0.621902 0.330919 1.610103, 
            0.604569 0.328563 1.605204, 0.598671 0.327970 1.606921, 0.593606 0.329050 1.634257, 0.557802 0.325349 1.643079, 
            0.535884 0.320055 1.599245, 0.525283 0.319270 1.606920, 0.440224 0.308729 1.599467, 0.428557 0.307586 1.603358, 
            0.423210 0.307178 1.607033, 0.413988 0.307555 1.630937, 0.407324 0.306703 1.629935, 0.395821 0.305615 1.634407, 
            0.402511 0.309262 1.680820, 0.392460 0.307966 1.679122, 0.392428 0.308652 1.690336, 0.416411 0.317428 1.786826, 
            0.332378 0.306536 1.771684, 0.292934 0.300912 1.756254, 0.269010 0.298425 1.761943, 1.752248 0.445183 1.339983, 
            1.742205 0.443193 1.326981, 1.671044 0.433851 1.312228, 1.637346 0.432253 1.351191, 1.623077 0.430929 1.357174, 
            1.613711 0.430561 1.369235, 1.598869 0.428347 1.361852, 1.566751 0.423101 1.338449, 1.520806 0.416680 1.322595, 
            1.515442 0.416266 1.326206, 1.453867 0.411547 1.368152, 1.441213 0.410071 1.368539, 1.431860 0.407616 1.346657, 
            1.417583 0.406987 1.363940, 1.402576 0.408898 1.423951, 1.374422 0.404987 1.414619, 1.343696 0.402996 1.441477, 
            1.275784 0.402412 1.562883, 1.242213 0.398766 1.568307, 1.235374 0.399249 1.589341, 1.227448 0.398669 1.595190, 
            1.210873 0.397962 1.615640, 1.198146 0.397158 1.627099, 1.173966 0.394586 1.631881, 1.149024 0.391757 1.633955, 
            1.108877 0.387289 1.638687, 1.094690 0.385993 1.644960, 1.063224 0.381663 1.635198, 1.038522 0.376825 1.604136, 
            1.038398 0.377480 1.615026, 0.971650 0.368927 1.604612, 0.947214 0.366965 1.619813, 0.885308 0.360741 1.637923, 
            0.877214 0.360801 1.654501, 0.864526 0.357920 1.632107, 0.852155 0.356539 1.633499, 0.835591 0.354442 1.631334, 
            0.824862 0.352918 1.627228, 0.812767 0.352327 1.640929, 0.806854 0.351728 1.642593, 0.797619 0.350011 1.632460, 
            0.787554 0.348710 1.630713, 0.762761 0.343841 1.599325, 0.752038 0.342319 1.595241, 0.738320 0.340484 1.591850, 
            0.723770 0.339066 1.596835, 0.715354 0.338321 1.600940, 0.708760 0.337493 1.600187, 0.705536 0.337800 1.611398, 
            0.702587 0.337504 1.612256, 0.663174 0.332586 1.608266, 0.653396 0.331382 1.607533, 0.637450 0.329494 1.607563, 
            0.630289 0.328475 1.604795, 0.608296 0.325943 1.606011, 0.606163 0.325921 1.609767, 0.580311 0.324875 1.642598, 
            0.567535 0.323358 1.642551, 0.521220 0.315419 1.602726, 0.480182 0.311348 1.615625, 0.414725 0.303230 1.609797, 
            0.404738 0.303349 1.630982, 0.402257 0.304603 1.656160, 0.395772 0.305205 1.678452, 0.417701 0.313986 1.778976, 
            0.348516 0.306006 1.782571, 0.311500 0.300503 1.764430, 0.261027 0.295344 1.777818, 0.251619 0.294264 1.778401, 
            0.234391 0.291247 1.762547, 0.228706 0.290725 1.765020, 0.204776 0.287541 1.759360, 1.778194 0.445868 1.351703, 
            1.748469 0.440731 1.325465, 1.711946 0.436090 1.320408, 1.637342 0.429072 1.350076, 1.617108 0.427132 1.357538, 
            1.607751 0.426070 1.358302, 1.562719 0.419260 1.334363, 1.530637 0.414026 1.311084, 1.504901 0.411626 1.321668, 
            1.502893 0.411646 1.325869, 1.504916 0.413024 1.344382, 1.454056 0.407038 1.345066, 1.408310 0.403470 1.375235, 
            1.409739 0.406042 1.414299, 1.404705 0.405739 1.419082, 1.337927 0.399963 1.453879, 1.273505 0.399161 1.565022, 
            1.166272 0.390904 1.637449, 1.116095 0.385148 1.640560, 1.109516 0.384325 1.639856, 1.105851 0.384483 1.649501, 
            1.058847 0.377009 1.618561, 1.049396 0.375915 1.618990, 1.028388 0.373714 1.623701, 0.995590 0.369632 1.620541, 
            0.984681 0.367351 1.604465, 0.965239 0.365678 1.614739, 0.958992 0.364967 1.615217, 0.947129 0.364454 1.629741, 
            0.925159 0.361929 1.631038, 0.907772 0.360252 1.637281, 0.847689 0.352552 1.627875, 0.829147 0.350486 1.630015, 
            0.764247 0.340466 1.592175, 0.758130 0.339798 1.593115, 0.701704 0.334027 1.608022, 0.643626 0.327001 1.605733, 
            0.620975 0.324248 1.604614, 0.600111 0.323489 1.632497, 0.588279 0.322290 1.635803, 0.566797 0.319930 1.638834, 
            0.539920 0.314359 1.600048, 0.510026 0.311255 1.607198, 0.500090 0.309998 1.605906, 0.498280 0.310085 1.610809, 
            0.489696 0.309283 1.614318, 0.474935 0.307097 1.607224, 0.438055 0.302337 1.600899, 0.435920 0.302314 1.604647, 
            0.432105 0.301725 1.602430, 0.414984 0.301531 1.632277, 0.411371 0.302404 1.653435, 0.392100 0.300092 1.652987, 
            0.421513 0.312788 1.802743, 0.407604 0.312282 1.821332, 0.401706 0.311689 1.823050, 0.399676 0.312398 1.838502, 
            0.331442 0.299862 1.766166, 0.282844 0.292547 1.740888, 0.276946 0.291953 1.742605, 0.271851 0.293024 1.769833, 
            0.248790 0.290132 1.767259, 0.213986 0.285374 1.756972, 1.788389 0.444033 1.352817, 1.764678 0.440922 1.347933, 
            1.700371 0.431102 1.312197, 1.638227 0.425494 1.340793, 1.587407 0.420217 1.352947, 1.524278 0.410794 1.321395, 
            1.516114 0.410134 1.326397, 1.492041 0.408991 1.354214, 1.480487 0.407188 1.347178, 1.471640 0.406298 1.349754, 
            1.465653 0.405675 1.351155, 1.448619 0.404813 1.369979, 1.425846 0.400625 1.345764, 1.368416 0.397998 1.413757, 
            1.267682 0.395414 1.565907, 1.240806 0.392630 1.572445, 1.184702 0.389753 1.633812, 1.153266 0.386130 1.635488, 
            1.089251 0.379195 1.646109, 1.066243 0.375624 1.632391, 0.968121 0.362773 1.612543, 0.961020 0.362471 1.621319, 
            0.953186 0.361225 1.616161, 0.873581 0.352521 1.628074, 0.835735 0.348132 1.629649, 0.752324 0.336056 1.594058, 
            0.706536 0.331082 1.601422, 0.699529 0.330811 1.610529, 0.624874 0.321685 1.606029, 0.598011 0.320299 1.635273, 
            0.498032 0.306822 1.608831, 0.459436 0.302180 1.607742, 0.423994 0.297904 1.606519, 0.394119 0.297593 1.659058, 
            0.418607 0.308629 1.791326, 0.391092 0.309114 1.852241, 0.312225 0.294388 1.764806, 0.304133 0.293056 1.758736, 
            0.280643 0.289323 1.743306, 0.266315 0.289373 1.771738, 0.255883 0.287949 1.768686, 1.807925 0.443951 1.364439, 
            1.730841 0.431917 1.317325, 1.727380 0.431447 1.316363, 1.672873 0.424929 1.315428, 1.664923 0.423644 1.309859, 
            1.643528 0.421313 1.313198, 1.638347 0.423051 1.351447, 1.612563 0.420635 1.361863, 1.596386 0.418669 1.361069, 
            1.585596 0.416428 1.345417, 1.574147 0.414661 1.338754, 1.568249 0.414067 1.340471, 1.554413 0.412193 1.336662, 
            1.523566 0.406678 1.306437, 1.506294 0.405039 1.313088, 1.501629 0.406951 1.353172, 1.475481 0.401626 1.316974, 
            1.472822 0.401427 1.318862, 1.467665 0.401780 1.334542, 1.461768 0.401186 1.336259, 1.461546 0.401808 1.346803, 
            1.448883 0.400329 1.347159, 1.440075 0.398058 1.327211, 1.434087 0.398131 1.339939, 1.425148 0.397907 1.353518, 
            1.407326 0.400263 1.426189, 1.340012 0.393610 1.447758, 1.320941 0.393456 1.482007, 1.307380 0.393764 1.513163, 
            1.233447 0.389758 1.590535, 1.196734 0.387841 1.630120, 1.161124 0.384204 1.639632, 1.143046 0.381598 1.632090, 
            1.110348 0.378943 1.651942, 1.085291 0.375378 1.642278, 1.060102 0.371073 1.620817, 1.026180 0.367309 1.624994, 
            1.019553 0.366470 1.624124, 0.970069 0.360250 1.618363, 0.940345 0.357900 1.637444, 0.912848 0.354210 1.630448, 
            0.900724 0.352912 1.632717, 0.892298 0.352164 1.636788, 0.854170 0.346983 1.626029, 0.828965 0.343369 1.615840, 
            0.816741 0.342734 1.629084, 0.658142 0.322746 1.609762, 0.620251 0.318342 1.611175, 0.615624 0.317479 1.606074, 
            0.609726 0.316886 1.607792, 0.607942 0.317678 1.624117, 0.601435 0.317576 1.635002, 0.595245 0.316884 1.635679, 
            0.531650 0.307304 1.602475, 0.504059 0.304279 1.606473, 0.492885 0.303302 1.612116, 0.483795 0.302330 1.613826, 
            0.430112 0.295392 1.604485, 0.425697 0.297388 1.645457, 0.400712 0.295938 1.670037, 0.426408 0.305988 1.783936, 
            0.344870 0.295936 1.777657, 0.283568 0.286432 1.741264, 0.277671 0.285838 1.742981, 0.260998 0.285099 1.763089, 
            0.254836 0.284416 1.763869, 0.248305 0.283609 1.763336, 1.796574 0.439038 1.357024, 1.715908 0.427190 1.319850, 
            1.703323 0.425737 1.320482, 1.691881 0.423972 1.313842, 1.641243 0.420151 1.349302, 1.603597 0.416526 1.362917, 
            1.576618 0.412314 1.346429, 1.556649 0.409070 1.332172, 1.517779 0.402942 1.307451, 1.503870 0.403830 1.348699, 
            1.493991 0.402592 1.347610, 1.481744 0.399163 1.315455, 1.474973 0.398275 1.314071, 1.462775 0.396953 1.316078, 
            1.408758 0.395476 1.396188, 1.400194 0.396771 1.433756, 1.387316 0.394523 1.422020, 1.329133 0.390249 1.464676, 
            1.281838 0.390340 1.557326, 1.270912 0.389446 1.563849, 1.252443 0.387404 1.566247, 1.207223 0.385408 1.620944, 
            1.188337 0.383922 1.633194, 1.128839 0.377116 1.637194, 1.068955 0.369482 1.628494, 1.051583 0.367113 1.623460, 
            1.040478 0.365462 1.618015, 1.006227 0.362284 1.632356, 0.994192 0.361016 1.634939, 0.976545 0.357858 1.617600, 
            0.957029 0.356160 1.627608, 0.949013 0.355550 1.633135, 0.838426 0.341983 1.625676, 0.813348 0.338412 1.615939, 
            0.805136 0.337735 1.620767, 0.805042 0.338400 1.631764, 0.796865 0.337039 1.625389, 0.773979 0.332116 1.589443, 
            0.626640 0.315921 1.610101, 0.618235 0.315180 1.614248, 0.614236 0.314529 1.611376, 0.606155 0.313897 1.616671, 
            0.603860 0.314517 1.631182, 0.554108 0.306813 1.601812, 0.519205 0.302719 1.602504, 0.438739 0.293725 1.611361, 
            0.420781 0.294643 1.660894, 0.420875 0.300248 1.751862, 0.415162 0.304593 1.833544, 0.411641 0.304104 1.832373, 
            0.405527 0.304134 1.844653, 0.395910 0.302985 1.844494, 0.279380 0.283235 1.747952, 1.799122 0.436020 1.353642, 
            1.785927 0.434362 1.352107, 1.773193 0.432858 1.352211, 1.765467 0.431649 1.347439, 1.754934 0.430191 1.344026, 
            1.642188 0.415896 1.328900, 1.630508 0.416142 1.355405, 1.616239 0.414818 1.361387, 1.527239 0.400860 1.305954, 
            1.508902 0.398165 1.297490, 1.500283 0.398049 1.312207, 1.497747 0.398588 1.325859, 1.502597 0.400918 1.354409, 
            1.479155 0.395808 1.316492, 1.469954 0.394102 1.306480, 1.457240 0.393302 1.317983, 1.459120 0.395329 1.347321, 
            1.425802 0.391071 1.342311, 1.405887 0.391329 1.384894, 1.404820 0.393757 1.426424, 1.390440 0.392396 1.432015, 
            1.318544 0.387683 1.493958, 1.237724 0.383447 1.580864, 1.235226 0.383998 1.594653, 1.229562 0.383484 1.597201, 
            1.173613 0.379266 1.636462, 1.166029 0.378801 1.643520, 1.162275 0.378233 1.641521, 1.156530 0.377691 1.643780, 
            1.127442 0.374162 1.642465, 1.051259 0.363825 1.621211, 0.959685 0.353179 1.624611, 0.914753 0.347796 1.623686, 
            0.905120 0.347338 1.634798, 0.844234 0.339367 1.622542, 0.830407 0.336799 1.607434, 0.800177 0.334278 1.624718, 
            0.790450 0.331698 1.601513, 0.780540 0.330450 1.600311, 0.751493 0.326934 1.599139, 0.746480 0.326639 1.603999, 
            0.704639 0.321601 1.602720, 0.630682 0.312710 1.600695, 0.562956 0.305221 1.609471, 0.499182 0.297671 1.609618, 
            0.477010 0.295078 1.610196, 0.440247 0.290357 1.604285, 0.407696 0.290538 1.669979, 0.427576 0.300022 1.785888, 
            0.425620 0.300060 1.790273, 0.410792 0.301335 1.839587, 0.392677 0.300109 1.854573, 0.311429 0.284582 1.758685, 
            0.276365 0.280433 1.758807, 0.249029 0.277494 1.763712, 0.240913 0.276154 1.757553, 1.803825 0.433728 1.357912, 
            1.792792 0.432101 1.352725, 1.687377 0.417490 1.318310, 1.686168 0.417779 1.325350, 1.664524 0.414668 1.316476, 
            1.655750 0.413802 1.319310, 1.599811 0.409588 1.358607, 1.583479 0.406873 1.345933, 1.499728 0.395379 1.320467, 
            1.482469 0.393048 1.315830, 1.475211 0.391300 1.301388, 1.449154 0.388792 1.310832, 1.417151 0.389158 1.378474, 
            1.396701 0.389932 1.430485, 1.383826 0.387685 1.418760, 1.354926 0.384916 1.429439, 1.333938 0.383419 1.445551, 
            1.319075 0.383289 1.472084, 1.261853 0.382126 1.563474, 1.216369 0.380040 1.617236, 1.185062 0.377157 1.630696, 
            1.169340 0.376040 1.642850, 1.165827 0.376250 1.653035, 1.138452 0.372602 1.646471, 1.096339 0.368168 1.655551, 
            1.060311 0.361604 1.618262, 1.030281 0.358455 1.624931, 1.015800 0.357060 1.630160, 0.979507 0.352497 1.625919, 
            0.974847 0.351624 1.620701, 0.940082 0.348272 1.633214, 0.933971 0.346910 1.622845, 0.926351 0.346434 1.629779, 
            0.906507 0.343929 1.627293, 0.877900 0.340562 1.627684, 0.833034 0.333111 1.593002, 0.810072 0.331645 1.613436, 
            0.766489 0.325324 1.594643, 0.710453 0.318986 1.599603, 0.609671 0.308025 1.615628, 0.603386 0.307998 1.627301, 
            0.573420 0.303477 1.611536, 0.490770 0.293748 1.612639, 0.478229 0.292309 1.613425, 0.439095 0.287486 1.610426, 
            0.429239 0.286256 1.609421, 0.422796 0.288266 1.654520, 0.426800 0.294491 1.748043, 0.423779 0.296260 1.782637, 
            0.424698 0.298660 1.819886, 0.386252 0.296159 1.853321, 0.268394 0.276658 1.763395, 0.259231 0.275662 1.764848, 
            0.215803 0.270089 1.757932, 1.799679 0.429849 1.353423, 1.784432 0.428196 1.355933, 1.729082 0.419303 1.318012, 
            1.694711 0.416084 1.331926, 1.644348 0.409568 1.323044, 1.634481 0.408334 1.321995, 1.636426 0.409686 1.340234, 
            1.588352 0.404638 1.350807, 1.579727 0.403126 1.342842, 1.514158 0.392184 1.291297, 1.508457 0.391657 1.293712, 
            1.504424 0.391691 1.302051, 1.500134 0.391639 1.309477, 1.494193 0.391728 1.322372, 1.477231 0.387408 1.284805, 
            1.421629 0.384700 1.347955, 1.401936 0.385033 1.391327, 1.344576 0.381036 1.436909, 1.271251 0.380022 1.561758, 
            1.231983 0.377940 1.603598, 1.193117 0.374601 1.624212, 1.169239 0.374220 1.664051, 1.162802 0.373445 1.663853, 
            1.117694 0.367306 1.650974, 1.074858 0.361236 1.634829, 1.044070 0.357134 1.627476, 1.023737 0.355161 1.634585, 
            0.949067 0.346030 1.630032, 0.924183 0.341827 1.609651, 0.916166 0.340520 1.603843, 0.909904 0.339804 1.604270, 
            0.912213 0.341278 1.623798, 0.901968 0.339917 1.621409, 0.890305 0.338774 1.625314, 0.858117 0.334898 1.624320, 
            0.821937 0.329676 1.609151, 0.799878 0.326425 1.598803, 0.788061 0.325231 1.602160, 0.777896 0.323200 1.588728, 
            0.670341 0.311351 1.603361, 0.631406 0.306595 1.601071, 0.627031 0.306514 1.608193, 0.582113 0.301136 1.607317, 
            0.576008 0.300473 1.608300, 0.561161 0.298258 1.600898, 0.450621 0.285403 1.604936, 0.438926 0.284250 1.608727, 
            0.410479 0.285117 1.677663, 0.409740 0.288351 1.731686, 0.406210 0.294826 1.843780, 0.406022 0.295459 1.854440, 
            0.400124 0.294865 1.856158, 0.387808 0.293503 1.857745, 0.372587 0.289769 1.826359, 0.296392 0.276641 1.759743, 
            0.284879 0.275549 1.764182, 0.283599 0.275814 1.770967, 0.278227 0.274702 1.763224, 0.252213 0.271511 1.761489, 
            1.764566 0.422504 1.352272, 1.736485 0.417224 1.320540, 1.718144 0.415225 1.323393, 1.715700 0.415796 1.337375, 
            1.710977 0.414901 1.331936, 1.706304 0.414720 1.338002, 1.689902 0.411981 1.325079, 1.653545 0.407397 1.320611, 
            1.633662 0.405576 1.329321, 1.618796 0.405445 1.355843, 1.567075 0.398471 1.342136, 1.532141 0.392276 1.308733, 
            1.500327 0.386435 1.275075, 1.496210 0.386442 1.283116, 1.490312 0.385848 1.284834, 1.495572 0.388317 1.314840, 
            1.423172 0.382737 1.363665, 1.400284 0.383387 1.418353, 1.388575 0.380836 1.399433, 1.390449 0.382164 1.417419, 
            1.356607 0.378426 1.421879, 1.319079 0.378325 1.492562, 1.311911 0.378000 1.501096, 1.278164 0.377081 1.551216, 
            1.257028 0.375535 1.566803, 1.245400 0.375101 1.582163, 1.197743 0.371586 1.616879, 1.194065 0.371741 1.626477, 
            1.104137 0.363043 1.658383, 1.014114 0.350830 1.633305, 0.989922 0.348253 1.638042, 0.980401 0.346440 1.626896, 
            0.964152 0.344449 1.625848, 0.954120 0.343159 1.624214, 0.923153 0.338301 1.604897, 0.906553 0.336192 1.602601, 
            0.910180 0.338111 1.626810, 0.858829 0.331958 1.625748, 0.845055 0.328015 1.588170, 0.824879 0.326792 1.607169, 
            0.819820 0.325784 1.600534, 0.817915 0.325839 1.605098, 0.717566 0.313630 1.600001, 0.699922 0.311170 1.594004, 
            0.672081 0.308061 1.597111, 0.612018 0.302457 1.621766, 0.606555 0.302010 1.625025, 0.596561 0.300734 1.623531, 
            0.576939 0.297607 1.610504, 0.533216 0.291934 1.602540, 0.521848 0.290891 1.607493, 0.513368 0.290125 1.611373, 
            0.478253 0.285959 1.611315, 0.469062 0.284953 1.612669, 0.424080 0.287216 1.736189, 0.424368 0.288010 1.748539, 
            0.407153 0.284997 1.732733, 0.417738 0.291350 1.815636, 0.384140 0.289785 1.854952, 0.329466 0.276243 1.740125, 
            0.322787 0.276083 1.750398, 0.307186 0.274311 1.751652, 0.289859 0.273351 1.769438, 0.278197 0.272209 1.773345, 
            1.790967 0.422645 1.354278, 1.735123 0.414283 1.325937, 1.698619 0.410345 1.332273, 1.662375 0.405102 1.316876, 
            1.656856 0.404636 1.319940, 1.655289 0.404805 1.325705, 1.638964 0.402789 1.324388, 1.628304 0.402681 1.343186, 
            1.607653 0.401994 1.371823, 1.543742 0.391611 1.326168, 1.533455 0.388842 1.300969, 1.483286 0.381695 1.281446, 
            1.469311 0.380471 1.288474, 1.463716 0.380676 1.302596, 1.364492 0.375813 1.414790, 1.337440 0.374364 1.443361, 
            1.238433 0.372361 1.601644, 1.221521 0.370844 1.609571, 1.213002 0.370064 1.613313, 1.130531 0.362485 1.649037, 
            1.055500 0.351839 1.620543, 1.032230 0.350270 1.639882, 0.961211 0.340976 1.625637, 0.830673 0.323474 1.592651, 
            0.821559 0.321797 1.582952, 0.810238 0.320073 1.576741, 0.804607 0.320266 1.590735, 0.751344 0.314863 1.605548, 
            0.739102 0.313526 1.607396, 0.657880 0.303581 1.602236, 0.644097 0.301724 1.598615, 0.637458 0.300881 1.597701, 
            0.636875 0.301382 1.606962, 0.630977 0.300788 1.608680, 0.607024 0.298292 1.614263, 0.585855 0.296038 1.618407, 
            0.568097 0.292842 1.600671, 0.552599 0.291104 1.602288, 0.516008 0.287138 1.608320, 0.509578 0.287062 1.619477, 
            0.482586 0.283542 1.614271, 0.430579 0.279956 1.656201, 0.416362 0.282830 1.730345, 0.423794 0.288120 1.802050, 
            0.419776 0.289554 1.833104, 0.390199 0.287253 1.852709, 0.367937 0.281844 1.807652, 0.298488 0.270291 1.753659, 
            0.227088 0.262262 1.760716, 1.779346 0.418337 1.357235, 1.720063 0.410907 1.350671, 1.723891 0.412893 1.375591, 
            1.715842 0.412271 1.381002, 1.693083 0.406694 1.334178, 1.685677 0.405593 1.330539, 1.658612 0.402049 1.325078, 
            1.645509 0.400421 1.323870, 1.624036 0.398064 1.326930, 1.616536 0.399718 1.368279, 1.586733 0.394554 1.341761, 
            1.577477 0.393526 1.342884, 1.535031 0.385497 1.294136, 1.512669 0.382841 1.294044, 1.501212 0.380374 1.276020, 
            1.495123 0.379716 1.277060, 1.425657 0.373732 1.313644, 1.419625 0.373790 1.326213, 1.420510 0.374785 1.340685, 
            1.412462 0.376254 1.380088, 1.374738 0.373995 1.416083, 1.348462 0.372110 1.436080, 1.341531 0.371169 1.434130, 
            1.326892 0.370418 1.450129, 1.314673 0.372571 1.508707, 1.183543 0.364624 1.632237, 1.173365 0.365375 1.664076, 
            1.170671 0.365164 1.665840, 1.164497 0.364478 1.666577, 1.159747 0.363574 1.661041, 1.063770 0.349355 1.614820, 
            1.024258 0.346495 1.644466, 1.000474 0.343359 1.639324, 0.942379 0.334935 1.614318, 0.929833 0.332799 1.603759, 
            0.913028 0.330621 1.600737, 0.881120 0.328929 1.634723, 0.839882 0.321306 1.590263, 0.829414 0.318477 1.564426, 
            0.822219 0.317446 1.561536, 0.828086 0.320119 1.593698, 0.825137 0.319823 1.594557, 0.815400 0.317239 1.571312, 
            0.802668 0.315737 1.571422, 0.666908 0.301353 1.599205, 0.663474 0.300892 1.598341, 0.618883 0.296321 1.609954, 
            0.588651 0.293103 1.615904, 0.582187 0.292319 1.615612, 0.526143 0.285283 1.609218, 0.512752 0.284952 1.629648, 
            0.504717 0.282941 1.612445, 0.494957 0.281744 1.611782, 0.476881 0.279834 1.615574, 0.430888 0.274790 1.622209, 
            0.428981 0.275541 1.638098, 0.424220 0.276724 1.666510, 0.383662 0.283265 1.851058, 0.323336 0.269909 1.750151, 
            0.292162 0.267071 1.764087, 0.228791 0.259656 1.765665, 0.225257 0.259162 1.764446, 0.216459 0.258289 1.767197, 
            1.740518 0.408348 1.320234, 1.731370 0.408053 1.333073, 1.727227 0.410140 1.375007, 1.706230 0.407944 1.379759, 
            1.689877 0.403131 1.333026, 1.688493 0.403362 1.339440, 1.683522 0.402384 1.333120, 1.653077 0.398398 1.326983, 
            1.634746 0.396402 1.329872, 1.621068 0.395278 1.337954, 1.618812 0.395215 1.341274, 1.612221 0.394388 1.340530, 
            1.608956 0.393985 1.340266, 1.610611 0.395935 1.368801, 1.592514 0.391929 1.338533, 1.588795 0.391373 1.336655, 
            1.548339 0.386104 1.328964, 1.505719 0.378016 1.279594, 1.494097 0.376888 1.283647, 1.480666 0.375150 1.281278, 
            1.440460 0.371359 1.297131, 1.406789 0.372556 1.381505, 1.399615 0.371533 1.378690, 1.390140 0.369038 1.356377, 
            1.391243 0.370803 1.382952, 1.379659 0.371081 1.409800, 1.357046 0.369036 1.420143, 1.333160 0.367259 1.437295, 
            1.319280 0.367460 1.467319, 1.307294 0.369693 1.526725, 1.266104 0.366963 1.561743, 1.250814 0.365993 1.575432, 
            1.181800 0.361554 1.636281, 1.126893 0.356294 1.656580, 1.117080 0.355078 1.655726, 1.087833 0.350799 1.642513, 
            1.079317 0.349323 1.634937, 1.055167 0.345368 1.617164, 1.015596 0.342487 1.646600, 0.983698 0.338012 1.635305, 
            0.964692 0.335093 1.624469, 0.957365 0.334017 1.621110, 0.917486 0.328247 1.604136, 0.906285 0.326563 1.598353, 
            0.894038 0.325224 1.600184, 0.892397 0.326065 1.617017, 0.863118 0.323168 1.626352, 0.849091 0.319139 1.587875, 
            0.843193 0.318546 1.589593, 0.832726 0.315716 1.563755, 0.822070 0.314217 1.559908, 0.818711 0.314478 1.570641, 
            0.808485 0.313124 1.568320, 0.800452 0.312507 1.573784, 0.800009 0.313055 1.583544, 0.795458 0.312915 1.590041, 
            0.781287 0.310928 1.585041, 0.644053 0.296744 1.618920, 0.637856 0.296050 1.619578, 0.596549 0.290495 1.608863, 
            0.580304 0.289202 1.619158, 0.551327 0.285014 1.606902, 0.533112 0.283057 1.610204, 0.534171 0.284111 1.625296, 
            0.438047 0.271933 1.612541, 0.432293 0.272781 1.637427, 0.411928 0.272887 1.678415, 0.420419 0.276444 1.719893, 
            0.428783 0.282049 1.794908, 0.427385 0.282274 1.801274, 0.421570 0.281709 1.803285, 0.423450 0.283736 1.832622, 
            0.417110 0.283690 1.844100, 0.410768 0.282947 1.844239, 0.406478 0.282895 1.851666, 0.371230 0.275897 1.805818, 
            0.359843 0.274151 1.799373, 0.286109 0.263942 1.775483, 0.239707 0.258064 1.769336, 1.761265 0.409371 1.347484, 
            1.751684 0.406840 1.324795, 1.741624 0.405541 1.323063, 1.735248 0.405483 1.334413, 1.737485 0.406933 1.353686, 
            1.735362 0.408308 1.380134, 1.725021 0.407611 1.388735, 1.720598 0.406818 1.384359, 1.711855 0.405962 1.387305, 
            1.709858 0.405986 1.391542, 1.693455 0.401854 1.355961, 1.679935 0.398693 1.330614, 1.676653 0.398284 1.330289, 
            1.671042 0.397787 1.333025, 1.644198 0.394317 1.328347, 1.627720 0.392250 1.326486, 1.615533 0.391627 1.339859, 
            1.603824 0.390470 1.343603, 1.598501 0.390070 1.347363, 1.575035 0.385648 1.320687, 1.565576 0.385248 1.332419, 
            1.532616 0.379021 1.294694, 1.509754 0.376196 1.292825, 1.504181 0.375016 1.284367, 1.478638 0.371984 1.284304, 
            1.470444 0.371314 1.289202, 1.452379 0.369408 1.293034, 1.414941 0.367246 1.330044, 1.399349 0.366871 1.353989, 
            1.393433 0.366271 1.355643, 1.387140 0.365544 1.355956, 1.383691 0.365776 1.366370, 1.364380 0.366237 1.411096, 
            1.325944 0.364436 1.455893, 1.324608 0.366773 1.496469, 1.307671 0.365944 1.515637, 1.273147 0.364067 1.551666, 
            1.231574 0.362602 1.607981, 1.179716 0.359762 1.661771, 1.166128 0.358668 1.670169, 1.119655 0.352069 1.652443, 
            1.091026 0.348695 1.652752, 1.051862 0.342468 1.626987, 1.022331 0.340184 1.646759, 1.004247 0.337575 1.639193, 
            0.943104 0.328821 1.614694, 0.930483 0.326659 1.603869, 0.907148 0.323674 1.600318, 0.901074 0.323021 1.601409, 
            0.869894 0.320878 1.626654, 0.846504 0.315785 1.588922, 0.838644 0.313834 1.572341, 0.793163 0.308963 1.580795, 
            0.743348 0.304721 1.607845, 0.673284 0.295748 1.596989, 0.651750 0.293371 1.599833, 0.610642 0.289276 1.612485, 
            0.590981 0.286833 1.610652, 0.576107 0.285305 1.614486, 0.536423 0.280297 1.609534, 0.538125 0.281567 1.626908, 
            0.526385 0.280399 1.630540, 0.477944 0.273833 1.617151, 0.430027 0.268838 1.628283, 0.425619 0.275017 1.737259, 
            0.430656 0.279500 1.800460, 0.416645 0.280354 1.841349, 0.404518 0.279055 1.843607, 0.394235 0.278378 1.852414, 
            0.385089 0.276690 1.842595, 0.372478 0.273138 1.809149, 0.341662 0.266937 1.767705, 0.292064 0.261376 1.772871, 
            0.260491 0.257706 1.774060, 0.220229 0.252503 1.767052, 1.754995 0.404079 1.324124, 1.756636 0.408812 1.397928, 
            1.750295 0.408069 1.398070, 1.743309 0.406412 1.384595, 1.732113 0.404731 1.378830, 1.728400 0.404873 1.388306, 
            1.722434 0.404257 1.389782, 1.702887 0.401852 1.388352, 1.660815 0.393949 1.340933, 1.642080 0.391121 1.331056, 
            1.622185 0.388599 1.328391, 1.599377 0.386489 1.338044, 1.589520 0.385258 1.337031, 1.557086 0.379905 1.312504, 
            1.548711 0.379174 1.316758, 1.539242 0.376681 1.294465, 1.516014 0.373732 1.291295, 1.462613 0.367586 1.294283, 
            1.453694 0.366672 1.296603, 1.423790 0.364261 1.315046, 1.410273 0.364584 1.346358, 1.373509 0.364043 1.408423, 
            1.346413 0.361882 1.425510, 1.331337 0.360983 1.439956, 1.325632 0.360454 1.442357, 1.322748 0.360876 1.454775, 
            1.319297 0.360411 1.453853, 1.281851 0.361729 1.547481, 1.260706 0.360180 1.563040, 1.255050 0.359668 1.565616, 
            1.249150 0.360467 1.589986, 1.230403 0.359725 1.614055, 1.221556 0.358834 1.616632, 1.175164 0.356443 1.667168, 
            1.125413 0.350133 1.660460, 1.056978 0.339619 1.621395, 1.051668 0.339224 1.625202, 1.028475 0.337680 1.644814, 
            0.995385 0.333500 1.640616, 0.991237 0.332799 1.637218, 0.939308 0.325059 1.611446, 0.920558 0.322226 1.601516, 
            0.905719 0.320014 1.594146, 0.902943 0.319775 1.595620, 0.894131 0.318896 1.598317, 0.875603 0.318228 1.623166, 
            0.866639 0.317299 1.625326, 0.846055 0.311757 1.574896, 0.842335 0.311201 1.573017, 0.820765 0.308115 1.564408, 
            0.785488 0.305287 1.586431, 0.776732 0.305125 1.600660, 0.768107 0.304309 1.604022, 0.758294 0.303093 1.603169, 
            0.738839 0.300719 1.602067, 0.681489 0.293243 1.591034, 0.667478 0.292006 1.597935, 0.659584 0.290740 1.592564, 
            0.606651 0.285448 1.608542, 0.587131 0.283750 1.618542, 0.577048 0.282443 1.616729, 0.571150 0.281849 1.618446, 
            0.564342 0.280253 1.605602, 0.558042 0.279524 1.605891, 0.546463 0.278410 1.610096, 0.539025 0.278691 1.629003, 
            0.502841 0.274164 1.625149, 0.482432 0.271469 1.620658, 0.478042 0.270687 1.616401, 0.429242 0.267484 1.658387, 
            0.421693 0.267031 1.665570, 0.411841 0.266499 1.675907, 0.427955 0.274018 1.767113, 0.424479 0.274240 1.777431, 
            0.428069 0.276146 1.801507, 0.400883 0.276044 1.852260, 0.247967 0.253094 1.773809, 0.243425 0.252261 1.769010, 
            1.742349 0.399426 1.323439, 1.715662 0.400189 1.387294, 1.684389 0.393138 1.332902, 1.653435 0.389677 1.336288, 
            1.639025 0.387609 1.330440, 1.581478 0.380066 1.318707, 1.563346 0.377441 1.310975, 1.539158 0.374169 1.304394, 
            1.533707 0.373030 1.296370, 1.508932 0.369560 1.287707, 1.495555 0.367841 1.285529, 1.488081 0.366716 1.281649, 
            1.470262 0.364893 1.286355, 1.437425 0.362191 1.305714, 1.410152 0.360667 1.333500, 1.404921 0.360298 1.337585, 
            1.355295 0.358908 1.410629, 1.333593 0.357867 1.435536, 1.315518 0.357351 1.461993, 1.318787 0.359846 1.496262, 
            1.267386 0.357160 1.551672, 1.261891 0.356703 1.554819, 1.187730 0.354710 1.665368, 1.179800 0.354128 1.671198, 
            1.163219 0.352026 1.668975, 1.117431 0.345658 1.653677, 1.109074 0.344933 1.657993, 1.065373 0.337874 1.627445, 
            1.043157 0.335267 1.627871, 0.963315 0.325787 1.627611, 0.947962 0.324098 1.629745, 0.934345 0.321601 1.615382, 
            0.910700 0.317815 1.599403, 0.907452 0.317418 1.599200, 0.904385 0.317081 1.599641, 0.889995 0.315717 1.605192, 
            0.888584 0.315939 1.611514, 0.849366 0.308997 1.574226, 0.815581 0.304582 1.567562, 0.709241 0.293142 1.586511, 
            0.672462 0.289113 1.591874, 0.656510 0.287919 1.603209, 0.650638 0.287334 1.605017, 0.652340 0.288604 1.622390, 
            0.646471 0.288020 1.624210, 0.626306 0.285407 1.620586, 0.611109 0.283074 1.611946, 0.584285 0.280308 1.618666, 
            0.571916 0.279624 1.631395, 0.559450 0.277515 1.621119, 0.550449 0.275876 1.611820, 0.545924 0.275745 1.618411, 
            0.508770 0.272982 1.645100, 0.498218 0.270124 1.618962, 0.476896 0.267818 1.622564, 0.472434 0.267012 1.618050, 
            0.463442 0.266073 1.620110, 0.421027 0.264324 1.673439, 0.440637 0.273020 1.777057, 0.434037 0.272190 1.776280, 
            0.422241 0.271003 1.779715, 0.397717 0.271798 1.839919, 0.390341 0.270707 1.836389, 0.293615 0.252752 1.730860, 
            0.278439 0.253910 1.778942, 0.272039 0.253147 1.778877, 0.230909 0.247651 1.768787, 1.760310 0.402994 1.397445, 
            1.761714 0.404164 1.413759, 1.729125 0.398758 1.388682, 1.700000 0.395217 1.387232, 1.672143 0.388619 1.333636, 
            1.670829 0.388873 1.340303, 1.644173 0.385467 1.336289, 1.613115 0.381971 1.339307, 1.607286 0.381401 1.341270, 
            1.572222 0.375858 1.318731, 1.550001 0.372553 1.307808, 1.537018 0.370269 1.295699, 1.522347 0.368810 1.300252, 
            1.518902 0.368346 1.299352, 1.482430 0.363026 1.283144, 1.420006 0.358021 1.322074, 1.394065 0.356249 1.343261, 
            1.380008 0.354997 1.349996, 1.366003 0.355852 1.390904, 1.328619 0.354405 1.439436, 1.326336 0.354333 1.442661, 
            1.317471 0.353436 1.445170, 1.321806 0.356987 1.494553, 1.259159 0.353299 1.555349, 1.228428 0.353397 1.616174, 
            1.198465 0.352360 1.657070, 1.136253 0.345336 1.662763, 1.109838 0.342011 1.659606, 1.086767 0.339115 1.656996, 
            1.061838 0.334200 1.625124, 0.983544 0.325939 1.641694, 0.973625 0.324687 1.640460, 0.962216 0.322934 1.633941, 
            0.925169 0.316723 1.604362, 0.909073 0.314088 1.592526, 0.890193 0.311908 1.593469, 0.888438 0.312013 1.598567, 
            0.879652 0.310447 1.590027, 0.881706 0.311835 1.608650, 0.858485 0.307496 1.582847, 0.796088 0.299713 1.576554, 
            0.768693 0.298147 1.603907, 0.636408 0.283541 1.621371, 0.613134 0.280577 1.618038, 0.604089 0.278923 1.608579, 
            0.588974 0.277315 1.611558, 0.515620 0.270717 1.645667, 0.505794 0.269497 1.644766, 0.483158 0.265355 1.621037, 
            0.475973 0.265024 1.629517, 0.424944 0.261071 1.663587, 0.419005 0.261160 1.676489, 0.439724 0.270230 1.784045, 
            0.428502 0.268539 1.778186, 0.405163 0.269734 1.842601, 0.371322 0.261817 1.779088, 0.365424 0.261224 1.780805, 
            0.346735 0.258411 1.771093, 0.288459 0.249229 1.734114, 0.293736 0.251704 1.764181, 0.242202 0.246186 1.773800, 
            1.723682 0.395139 1.390914, 1.721587 0.395130 1.394807, 1.710489 0.393481 1.389387, 1.678315 0.387519 1.354456, 
            1.664852 0.385074 1.340639, 1.630528 0.380477 1.332059, 1.615671 0.378259 1.324625, 1.596795 0.376080 1.325579, 
            1.519687 0.365431 1.301039, 1.480226 0.359801 1.285551, 1.454898 0.357539 1.297583, 1.444794 0.356922 1.307024, 
            1.409973 0.354248 1.330669, 1.405463 0.354122 1.337312, 1.386269 0.352533 1.348467, 1.372106 0.353335 1.388814, 
            1.326366 0.351163 1.441668, 1.312120 0.349847 1.447730, 1.322461 0.354028 1.495779, 1.314582 0.353464 1.501791, 
            1.256104 0.350484 1.566063, 1.209914 0.348857 1.628644, 1.198459 0.349875 1.667277, 1.164473 0.346090 1.671229, 
            1.158289 0.345400 1.671930, 1.058637 0.330639 1.623991, 0.954946 0.318698 1.629686, 0.933914 0.315793 1.622984, 
            0.869739 0.305321 1.576389, 0.862205 0.304176 1.572299, 0.851358 0.303309 1.579099, 0.840915 0.301881 1.576010, 
            0.831399 0.300069 1.564881, 0.806183 0.297147 1.565982, 0.777033 0.295687 1.598433, 0.729683 0.290186 1.600249, 
            0.653609 0.280582 1.590708, 0.650810 0.281033 1.603431, 0.632241 0.278957 1.605473, 0.576749 0.274197 1.635030, 
            0.552007 0.270042 1.615153, 0.534365 0.269672 1.643148, 0.494606 0.263942 1.626599, 0.470230 0.261303 1.630684, 
            0.446909 0.267381 1.774467, 0.428996 0.266920 1.801500, 0.390769 0.264492 1.835710, 0.371684 0.258760 1.779276, 
            0.365451 0.258053 1.779803, 0.355874 0.256220 1.768457, 0.330154 0.252432 1.756438, 0.287952 0.248666 1.776534, 
            0.237689 0.242880 1.779335, 0.225230 0.240773 1.769086, 1.755771 0.397893 1.424448, 1.711672 0.391397 1.403820, 
            1.700889 0.389854 1.399520, 1.659645 0.381533 1.343710, 1.607811 0.373825 1.318279, 1.567643 0.369350 1.322934, 
            1.542175 0.366344 1.323143, 1.531845 0.363561 1.297793, 1.513668 0.361617 1.301228, 1.468243 0.355372 1.287220, 
            1.463658 0.355220 1.293600, 1.454861 0.354347 1.296353, 1.431996 0.352914 1.317131, 1.402210 0.350543 1.335992, 
            1.374844 0.348291 1.352121, 1.354804 0.348507 1.394259, 1.352711 0.349892 1.420815, 1.344047 0.349760 1.435372, 
            1.332393 0.348621 1.439311, 1.309741 0.346563 1.449516, 1.320099 0.350749 1.497623, 1.241050 0.347807 1.602146, 
            1.236572 0.347692 1.608907, 1.226036 0.346929 1.616812, 1.204019 0.345782 1.640602, 1.174010 0.344033 1.670004, 
            1.139929 0.340215 1.673618, 1.065320 0.328318 1.623961, 1.056320 0.327376 1.625993, 1.025777 0.324750 1.642168, 
            0.896801 0.306381 1.592075, 0.890931 0.305101 1.582562, 0.861565 0.300781 1.568927, 0.825602 0.296329 1.565855, 
            0.791046 0.293048 1.579111, 0.786613 0.292949 1.586031, 0.771280 0.291963 1.599566, 0.747875 0.288955 1.595767, 
            0.718064 0.285183 1.591881, 0.691777 0.281901 1.589182, 0.645222 0.276668 1.593820, 0.637366 0.276111 1.599913, 
            0.630937 0.276035 1.611074, 0.619059 0.274821 1.614219, 0.613435 0.274320 1.616909, 0.603105 0.272929 1.614216, 
            0.560905 0.269164 1.634321, 0.519280 0.264894 1.645136, 0.483963 0.259964 1.633030, 0.429800 0.254954 1.655971, 
            0.428954 0.256063 1.675628, 0.422829 0.263056 1.801165, 0.390346 0.260473 1.821780, 0.384095 0.259064 1.810915, 
            0.366899 0.254665 1.772515, 0.302199 0.244712 1.735385, 0.297410 0.245886 1.763699, 0.265934 0.242945 1.776561, 
            1.742835 0.393142 1.422736, 1.704200 0.387093 1.398849, 1.687332 0.382804 1.361613, 1.679193 0.381456 1.355375, 
            1.651127 0.376878 1.335026, 1.644552 0.376056 1.334340, 1.591402 0.368601 1.315562, 1.581362 0.367309 1.313902, 
            1.568017 0.366993 1.334493, 1.560022 0.365694 1.328766, 1.552666 0.365305 1.336635, 1.529259 0.360207 1.298840, 
            1.486715 0.354235 1.283732, 1.416431 0.348672 1.328744, 1.397980 0.347332 1.342535, 1.383213 0.345841 1.346750, 
            1.366139 0.344966 1.365432, 1.351780 0.345702 1.405084, 1.339175 0.346333 1.439632, 1.315357 0.343882 1.445698, 
            1.307920 0.343467 1.453281, 1.316189 0.346949 1.493970, 1.315307 0.347349 1.502167, 1.307717 0.346186 1.497878, 
            1.253956 0.343402 1.556237, 1.234645 0.343863 1.600964, 1.233773 0.344266 1.609196, 1.185399 0.342600 1.675357, 
            1.164884 0.339869 1.670490, 1.116244 0.333237 1.656395, 1.002349 0.318555 1.637189, 0.970673 0.314851 1.638011, 
            0.957347 0.313148 1.636016, 0.918895 0.306465 1.601447, 0.882055 0.301021 1.583934, 0.869244 0.298795 1.572434, 
            0.859178 0.297494 1.570682, 0.857427 0.297601 1.575794, 0.850101 0.296526 1.572440, 0.817645 0.292560 1.570493, 
            0.806325 0.291533 1.575617, 0.799969 0.290785 1.575707, 0.774732 0.288553 1.588065, 0.764998 0.288061 1.598820, 
            0.759100 0.287467 1.600537, 0.691145 0.278508 1.585838, 0.678736 0.277115 1.587095, 0.657144 0.274718 1.589735, 
            0.652848 0.274664 1.597141, 0.630599 0.272742 1.608776, 0.625483 0.272412 1.613269, 0.596130 0.268794 1.611011,
[truncated: 3,039,507 more chars]
