# Supplementary material for: Data for spatial analysis of growth anomaly lesions on Montipora capitata coral colonies using 3D reconstruction techniques
Source: Data Brief. 2016 Sep 19;9:460–2. doi: 10.1016/j.dib.2016.09.009 (PMC5045566; doi:10.1016/j.dib.2016.09.009)
Supplement: Supplementary file 5 — Supplementary material [file mmc5.zip › mmc5.wrl]

#VRML V2.0 utf8

NavigationInfo {
	type [ "EXAMINE", "ANY" ]
}
Transform {
  scale 1.0 1.0 1.0
  translation 0.0 0.0 0.0
  children
  [
    Shape
    {
      geometry IndexedFaceSet {
        creaseAngle .5
        solid FALSE
        coord Coordinate {
          point
          [
            0.179859 0.080821 0.999721, 0.179289 0.082484 0.997834, 0.188944 0.081291 1.010797, 0.182445 0.083346 1.004413, 
            0.191835 0.082701 1.011784, 0.138876 0.086279 0.985874, 0.150673 0.086978 0.979804, 0.174371 0.085705 0.994794, 
            0.192655 0.084024 1.013464, 0.143036 0.088224 0.981539, 0.154265 0.088518 0.979526, 0.168118 0.087806 0.987966, 
            0.206978 0.085766 1.012073, 0.082262 0.090947 0.963634, 0.125796 0.090075 0.976287, 0.128073 0.089901 0.978256, 
            0.158726 0.089323 0.986790, 0.178075 0.088437 0.997473, 0.190568 0.087174 1.011396, 0.065571 0.092303 0.963463, 
            0.076482 0.092538 0.962025, 0.130372 0.091499 0.977273, 0.205662 0.088760 1.011651, 0.212869 0.088307 1.016882, 
            0.117374 0.094139 0.964381, 0.121176 0.093949 0.966639, 0.130475 0.092689 0.980244, 0.134173 0.093078 0.976620, 
            0.148726 0.092795 0.980762, 0.153858 0.092852 0.980625, 0.173020 0.091633 0.994678, 0.035871 0.093009 0.983811, 
            0.110591 0.095543 0.964578, 0.127263 0.094757 0.974011, 0.126732 0.094360 0.978001, 0.130263 0.094120 0.980749, 
            0.136249 0.094635 0.976038, 0.138330 0.094424 0.978360, 0.150906 0.094969 0.973923, 0.185298 0.092696 1.000006, 
            0.052139 0.095411 0.975880, 0.094881 0.096782 0.965677, 0.120951 0.096847 0.967288, 0.122138 0.096171 0.974256, 
            0.124769 0.096362 0.972553, 0.134903 0.095855 0.978585, 0.143429 0.095946 0.978405, 0.148731 0.095736 0.980996, 
            0.150862 0.095833 0.980194, 0.072624 0.098000 0.966425, 0.112882 0.098311 0.966766, 0.114871 0.098382 0.966219, 
            0.119502 0.098048 0.970019, 0.124983 0.097572 0.975326, 0.139667 0.097314 0.979231, 0.151740 0.098363 0.969629, 
            0.151695 0.097757 0.975781, 0.160225 0.096653 0.987736, 0.168635 0.096722 0.987766, 0.193497 0.095367 1.003694, 
            0.205867 0.095276 1.005699, 0.112347 0.099383 0.970887, 0.118819 0.097598 0.989584, 0.122870 0.097753 0.988358, 
            0.121630 0.096626 0.999698, 0.151536 0.099496 0.973154, 0.150591 0.099022 0.977891, 0.176898 0.097636 0.994252, 
            0.216142 0.095668 1.017667, 0.061340 0.100337 0.971814, 0.082741 0.100430 0.972730, 0.124736 0.097777 1.003331, 
            0.128725 0.097921 1.002217, 0.143283 0.100328 0.979033, 0.201609 0.098321 1.004504, 0.112989 0.102144 0.973009, 
            0.117465 0.099390 1.001373, 0.144748 0.101772 0.979552, 0.155477 0.101674 0.981475, 0.156995 0.101359 0.984812, 
            0.161222 0.101248 0.986304, 0.198413 0.100093 1.001276, 0.222013 0.097010 1.034656, 0.051338 0.102015 0.984002, 
            0.096491 0.103535 0.972493, 0.120386 0.100507 1.005339, 0.132586 0.100981 1.001578, 0.212536 0.101200 1.006315, 
            0.216210 0.100987 1.008803, 0.222510 0.099469 1.024775, 0.060183 0.104233 0.977299, 0.110505 0.105220 0.971656, 
            0.148262 0.104767 0.979538, 0.184370 0.103710 0.993424, 0.193679 0.103050 1.000941, 0.202849 0.102961 1.002636, 
            0.212417 0.096971 1.064324, 0.131029 0.103632 1.004627, 0.161365 0.105386 0.989449, 0.187908 0.105539 0.990208, 
            0.209498 0.104771 0.999889, 0.073057 0.107474 0.975603, 0.114940 0.105398 1.000336, 0.117814 0.105036 1.004267, 
            0.179090 0.107462 0.984965, 0.192714 0.106707 0.993815, 0.196904 0.106888 0.992340, 0.198313 0.106851 0.992837, 
            0.221084 0.104510 1.018603, 0.221414 0.101583 1.048363, 0.214668 0.099134 1.072654, 0.032226 0.106434 0.997665, 
            0.050297 0.107403 0.989400, 0.114132 0.107913 0.989773, 0.191232 0.107901 0.996608, 0.200779 0.107883 0.997625, 
            0.217993 0.107796 1.000009, 0.214862 0.101238 1.066357, 0.109829 0.110077 0.982468, 0.120848 0.107942 1.005116, 
            0.126631 0.107822 1.006842, 0.134039 0.108303 1.002606, 0.178883 0.110363 0.985582, 0.185219 0.110346 0.986311, 
            0.187954 0.109957 0.990490, 0.193210 0.109739 0.993165, 0.200070 0.109819 0.992952, 0.221914 0.104018 1.053777, 
            0.212458 0.100169 1.092055, 0.215919 0.099916 1.094928, 0.079467 0.111581 0.979602, 0.095940 0.111954 0.977250, 
            0.190095 0.111527 0.989791, 0.196416 0.111208 0.993584, 0.213201 0.102375 1.084768, 0.026237 0.110627 0.999710, 
            0.035477 0.110851 0.998245, 0.044340 0.111602 0.991389, 0.101131 0.113492 0.977129, 0.099703 0.112928 0.982737, 
            0.114519 0.111798 0.995511, 0.145809 0.112833 0.987722, 0.183531 0.112972 0.989595, 0.223643 0.111762 1.005376, 
            0.223862 0.107320 1.050512, 0.216016 0.103173 1.091962, 0.217038 0.103064 1.093156, 0.273976 0.098408 1.145410, 
            0.277629 0.097593 1.154008, 0.077363 0.114130 0.983635, 0.095143 0.114447 0.981964, 0.105196 0.114523 0.982070, 
            0.150051 0.114195 0.989309, 0.168265 0.113995 0.992929, 0.193637 0.114228 0.992763, 0.194168 0.114028 0.994842, 
            0.199838 0.114784 0.987664, 0.209294 0.114151 0.994917, 0.223181 0.112549 1.012400, 0.216426 0.104420 1.094381, 
            0.272760 0.101146 1.132546, 0.275341 0.101028 1.133967, 0.056833 0.114772 0.990379, 0.066336 0.115344 0.985404, 
            0.104302 0.114930 0.992910, 0.137359 0.114501 1.000149, 0.143537 0.115052 0.995093, 0.173330 0.115211 0.996070, 
            0.189507 0.115828 0.991217, 0.192864 0.115555 0.994276, 0.202417 0.116434 0.986177, 0.202390 0.116130 0.989261, 
            0.208450 0.116062 0.990487, 0.219524 0.105570 1.098028, 0.256421 0.103763 1.119599, 0.257961 0.103451 1.122896, 
            0.127530 0.115638 1.002797, 0.188623 0.117432 0.989895, 0.199571 0.117973 0.985354, 0.215681 0.117083 0.995798, 
            0.225389 0.112612 1.042057, 0.219871 0.107104 1.097525, 0.235481 0.103432 1.136189, 0.236584 0.103039 1.140273, 
            0.239011 0.102893 1.141973, 0.242344 0.102915 1.142040, 0.246875 0.103159 1.139949, 0.250081 0.103157 1.140247, 
            0.260707 0.104535 1.127179, 0.014397 0.116697 0.997240, 0.088900 0.118593 0.984469, 0.091772 0.118230 0.988403, 
            0.096176 0.117854 0.992611, 0.120067 0.117215 1.001184, 0.161756 0.118390 0.992876, 0.190554 0.118663 0.992610, 
            0.193196 0.118557 0.993923, 0.216141 0.109674 1.086153, 0.246195 0.108089 1.104872, 0.229650 0.104714 1.137706, 
            0.231137 0.104393 1.141099, 0.062755 0.119088 0.992221, 0.116567 0.118931 0.998502, 0.144151 0.119576 0.994352, 
            0.185611 0.119513 0.998600, 0.169534 0.116226 1.030591, 0.172882 0.116251 1.030631, 0.196715 0.120382 0.990741, 
            0.221816 0.118773 1.009275, 0.220702 0.109900 1.099307, 0.241605 0.109602 1.104155, 0.243982 0.109446 1.105945, 
            0.243647 0.105499 1.146007, 0.228389 0.102364 1.176524, 0.230136 0.102091 1.179448, 0.234606 0.102325 1.177468, 
            0.019467 0.119384 1.000493, 0.030142 0.119576 0.999479, 0.167033 0.121116 0.995757, 0.169388 0.120956 0.997586, 
            0.182553 0.121012 0.998159, 0.168230 0.117752 1.030025, 0.173568 0.117549 1.032552, 0.207067 0.122282 0.987396, 
            0.222068 0.120887 1.002873, 0.219538 0.119520 1.016536, 0.224990 0.111270 1.100812, 0.218250 0.106730 1.146340, 
            0.226717 0.103822 1.176622, 0.264396 0.108435 1.133041, 0.266978 0.108318 1.134462, 0.266860 0.106503 1.152888, 
            0.092367 0.122153 0.993767, 0.105389 0.121586 1.000666, 0.121433 0.121580 1.002123, 0.134706 0.121657 1.002501, 
            0.152282 0.122533 0.995129, 0.176230 0.122203 1.000562, 0.166822 0.120156 1.020542, 0.169404 0.120038 1.021963, 
            0.177476 0.119148 1.031706, 0.203176 0.123627 0.988454, 0.217816 0.121268 1.013688, 0.221934 0.119344 1.033589, 
            0.226736 0.118145 1.046188, 0.219570 0.112928 1.098555, 0.236613 0.112212 1.107318, 0.213996 0.106812 1.160196, 
            0.218929 0.107131 1.157381, 0.234974 0.108022 1.149731, 0.288085 0.105942 1.175487, 0.296437 0.105104 1.184728, 
            0.027877 0.122692 0.997731, 0.037294 0.122650 0.998983, 0.139884 0.123492 0.999368, 0.172364 0.123553 1.001575, 
            0.178754 0.120557 1.032561, 0.207594 0.125320 0.986690, 0.211331 0.125118 0.989065, 0.221994 0.106781 1.176265, 
            0.226150 0.106358 1.180922, 0.260417 0.110337 1.143488, 0.278495 0.108020 1.168600, 0.105968 0.124335 1.002904, 
            0.119430 0.124446 1.002939, 0.128236 0.124589 1.002255, 0.130494 0.124411 1.004260, 0.135371 0.124720 1.001546, 
            0.142453 0.124841 1.000933, 0.162094 0.125504 0.995912, 0.164181 0.123203 1.019471, 0.164237 0.121420 1.037583, 
            0.167601 0.121149 1.040631, 0.173115 0.121277 1.039805, 0.177789 0.121848 1.034422, 0.205610 0.126720 0.987350, 
            0.214920 0.126060 0.994864, 0.222743 0.125423 1.002023, 0.218687 0.117497 1.082177, 0.222371 0.115492 1.102859, 
            0.207883 0.109811 1.159308, 0.207898 0.109515 1.162316, 0.216112 0.109249 1.165734, 0.225137 0.109732 1.161620, 
            0.237688 0.107881 1.181510, 0.001945 0.125892 0.993079, 0.014834 0.125299 1.000218, 0.025149 0.125424 0.999853, 
            0.087801 0.126910 0.990214, 0.136035 0.126015 1.003509, 0.134922 0.124613 1.017655, 0.144932 0.126175 1.002661, 
            0.149374 0.126403 1.000730, 0.166717 0.126937 0.996814, 0.207379 0.128220 0.987320, 0.221209 0.127205 0.998836, 
            0.216978 0.125223 1.018597, 0.225335 0.116617 1.106750, 0.227243 0.116075 1.112418, 0.210449 0.112655 1.145701, 
            0.218678 0.109702 1.176412, 0.261329 0.112849 1.148159, 0.271215 0.111101 1.166779, 0.047862 0.126933 1.001562, 
            0.111963 0.127194 1.004490, 0.129305 0.126533 1.012715, 0.136706 0.125817 1.020633, 0.158099 0.128000 1.000316, 
            0.161822 0.124808 1.033070, 0.161607 0.124469 1.036492, 0.165650 0.124025 1.041351, 0.174561 0.124187 1.040480, 
            0.181541 0.125186 1.030944, 0.212609 0.129168 0.993200, 0.222205 0.125872 1.027518, 0.221894 0.125217 1.034148, 
            0.217408 0.121395 1.072583, 0.225199 0.117763 1.110152, 0.206416 0.113973 1.147017, 0.207706 0.113914 1.147727, 
            0.204051 0.112637 1.160381, 0.214321 0.112155 1.166169, 0.268110 0.112890 1.163387, 0.267109 0.111509 1.177331, 
            0.272650 0.111045 1.182528, 0.035664 0.128526 0.999370, 0.072234 0.129347 0.994213, 0.122503 0.128830 1.003842, 
            0.140437 0.127383 1.020107, 0.159369 0.128212 1.013327, 0.170074 0.125421 1.042612, 0.209028 0.130570 0.993700, 
            0.221207 0.129846 1.002119, 0.220099 0.126353 1.037503, 0.218395 0.121255 1.089138, 0.221334 0.120008 1.102058, 
            0.205112 0.115499 1.146451, 0.204734 0.113935 1.162309, 0.212307 0.113549 1.166882, 0.215426 0.113233 1.170371, 
            0.215326 0.112616 1.176621, 0.219316 0.112163 1.181576, 0.245649 0.112874 1.176644, 0.262153 0.112954 1.177272, 
            0.282111 0.112181 1.186857, 0.304062 0.112078 1.189816, -0.003785 0.130731 0.988589, 0.112114 0.130162 1.004463, 
            0.126372 0.129824 1.009135, 0.128017 0.128636 1.021350, 0.135041 0.128447 1.023876, 0.184097 0.128004 1.032654, 
            0.196037 0.129924 1.014185, 0.199006 0.129879 1.014908, 0.213493 0.131974 0.994886, 0.220037 0.131696 0.998278, 
            0.221117 0.131598 0.999368, 0.214781 0.130122 1.013814, 0.225386 0.127013 1.046314, 0.221912 0.122184 1.095068, 
            0.223364 0.120661 1.110664, 0.204351 0.115931 1.157050, 0.260838 0.116570 1.155480, 0.260861 0.114782 1.173650, 
            0.008908 0.131273 0.999239, 0.019171 0.131388 0.998965, 0.104293 0.131672 1.003492, 0.123572 0.130475 1.017337, 
            0.154028 0.131056 1.014084, 0.161395 0.130035 1.025098, 0.166146 0.128528 1.040823, 0.176073 0.128580 1.041157, 
            0.200284 0.131287 1.015764, 0.219618 0.133088 0.999154, 0.212368 0.131442 1.015246, 0.221540 0.129860 1.032116, 
            0.221554 0.122989 1.101905, 0.203136 0.118371 1.147219, 0.201317 0.117136 1.159601, 0.203233 0.116895 1.162220, 
            0.214221 0.115650 1.175819, 0.217624 0.115087 1.181831, 0.226495 0.114943 1.184067, 0.235312 0.115088 1.183363, 
            0.245269 0.115744 1.177572, 0.257341 0.117689 1.158865, 0.262130 0.117683 1.159345, -0.000374 0.133408 0.991794, 
            0.099403 0.133130 1.003317, 0.143978 0.131554 1.023200, 0.152422 0.131929 1.020133, 0.205174 0.132770 1.016183, 
            0.209238 0.132629 1.017971, 0.222904 0.124113 1.105665, 0.217087 0.122733 1.119178, 0.247748 0.117376 1.176264, 
            0.258619 0.119097 1.159720, 0.262306 0.117094 1.180397, 0.055569 0.134520 1.000431, 0.095726 0.134813 1.000954, 
            0.123315 0.134264 1.008936, 0.158918 0.133112 1.023732, 0.190480 0.133302 1.024558, 0.195197 0.133879 1.019099, 
            0.203060 0.121297 1.147599, 0.207113 0.119659 1.164583, 0.262599 0.120411 1.161779, 0.259183 0.119179 1.174003, 
            0.290202 0.117474 1.194018, 0.313054 0.117837 1.192321, 0.141264 0.134289 1.025296, 0.161956 0.133952 1.030524, 
            0.169563 0.132975 1.041106, 0.174515 0.132999 1.041294, 0.188372 0.134379 1.028478, 0.193786 0.134788 1.024798, 
            0.214769 0.129724 1.078066, 0.224690 0.128281 1.093586, 0.199127 0.121737 1.157839, 0.212204 0.120582 1.170711, 
            0.249938 0.120424 1.175599, 0.257495 0.121530 1.165023, 0.258700 0.121156 1.168923, 0.001578 0.137883 0.991680, 
            0.015772 0.137234 0.999504, 0.037661 0.136820 1.005612, 0.066581 0.137116 1.005124, 0.102779 0.137271 1.006708, 
            0.155238 0.135966 1.024533, 0.159411 0.135845 1.026123, 0.163805 0.135168 1.033387, 0.195628 0.136302 1.024636, 
            0.203911 0.136348 1.024895, 0.216378 0.130597 1.084397, 0.221567 0.128573 1.105403, 0.196971 0.123404 1.155773, 
            0.202606 0.122658 1.163837, 0.215211 0.121117 1.180595, 0.220107 0.120831 1.183917, 0.236584 0.121205 1.181559, 
            0.262026 0.121750 1.178232, 0.094821 0.138756 1.005986, 0.117128 0.138719 1.008303, 0.130877 0.137390 1.023000, 
            0.168067 0.136534 1.034938, 0.221058 0.131741 1.088231, 0.207808 0.123601 1.169766, 0.259524 0.123652 1.173754, 
            0.271523 0.121101 1.200709, 0.299042 0.122033 1.193641, 0.328203 0.122971 1.186649, 0.063565 0.139794 1.007765, 
            0.098663 0.140043 1.008293, 0.099136 0.139534 1.013513, 0.111141 0.139972 1.010103, 0.146213 0.138722 1.025855, 
            0.173679 0.138150 1.034058, 0.189309 0.138964 1.027155, 0.220570 0.136109 1.058877, 0.213167 0.134434 1.075245, 
            0.223891 0.132543 1.095391, 0.227293 0.123912 1.183361, 0.239502 0.124089 1.182619, 0.244931 0.124501 1.178911, 
            0.257226 0.125591 1.168908, 0.260991 0.123303 1.192481, 0.309835 0.123417 1.195571, 0.332721 0.124385 1.187740, 
            0.025263 0.141615 1.000987, 0.046120 0.141608 1.002883, 0.085029 0.141370 1.008687, 0.121865 0.140746 1.018228, 
            0.126658 0.140143 1.024773, 0.128621 0.140209 1.024272, 0.164596 0.139725 1.032328, 0.179749 0.139852 1.032354, 
            0.184714 0.139879 1.032517, 0.212198 0.136023 1.074078, 0.215240 0.135094 1.083775, 0.218463 0.134797 1.087077, 
            0.220936 0.134659 1.088694, 0.222856 0.134418 1.091306, 0.192808 0.128235 1.151497, 0.200486 0.126674 1.168021, 
            0.211166 0.125372 1.182174, 0.214216 0.125342 1.182753, 0.216523 0.125173 1.184667, 0.235959 0.125499 1.183050, 
            0.228491 0.123513 1.202573, 0.264021 0.124141 1.199288, -0.005036 0.146418 0.964619, 0.032909 0.142714 1.005551, 
            0.090593 0.141782 1.020037, 0.119160 0.142610 1.014116, 0.123162 0.141561 1.025121, 0.167206 0.141082 1.033820, 
            0.195073 0.142079 1.026123, 0.200854 0.141958 1.027854, 0.203000 0.141759 1.030059, 0.214033 0.141420 1.034469, 
            0.218135 0.140987 1.039224, 0.220824 0.139395 1.055628, 0.213661 0.136868 1.080671, 0.180832 0.130168 1.145869, 
            0.183567 0.129780 1.150050, 0.187867 0.129683 1.151410, 0.190303 0.129538 1.153095, 0.196460 0.127396 1.175394, 
            0.221730 0.126714 1.184517, 0.228162 0.126715 1.185074, 0.232494 0.126922 1.183343, 0.225656 0.125352 1.198695, 
            0.231214 0.124592 1.206897, 0.236766 0.124728 1.206003, 0.253546 0.127548 1.178816, 0.256647 0.127826 1.176266, 
            0.023768 0.144576 1.000889, 0.127577 0.142955 1.026397, 0.137143 0.143239 1.024344, 0.160054 0.143016 1.028611, 
            0.166586 0.142736 1.032022, 0.174194 0.142656 1.033497, 0.176816 0.142845 1.031809, 0.211804 0.138292 1.081101, 
            0.179652 0.132016 1.142046, 0.178442 0.131194 1.150295, 0.182248 0.131005 1.152547, 0.223607 0.127039 1.196436, 
            0.232556 0.125714 1.210671, 0.238170 0.125861 1.209666, 0.256685 0.128705 1.182390, 0.259588 0.128349 1.186267, 
            0.305376 0.127895 1.194861, 0.323551 0.128285 1.192479, 0.331439 0.128258 1.193449, 0.003631 0.147981 0.979607, 
            0.013662 0.146558 0.994930, 0.056104 0.145782 1.006513, 0.061785 0.145642 1.008424, 0.066328 0.145292 1.012383, 
            0.081489 0.145122 1.015430, 0.083650 0.145225 1.014573, 0.088417 0.144617 1.021163, 0.096405 0.144010 1.028024, 
            0.107075 0.145097 1.017913, 0.109758 0.143504 1.034328, 0.118202 0.143579 1.034297, 0.151404 0.144372 1.029133, 
            0.180997 0.144195 1.033506, 0.186585 0.144337 1.032549, 0.203812 0.144551 1.031875, 0.189683 0.132064 1.157491, 
            0.196622 0.131262 1.166239, 0.197326 0.129301 1.186219, 0.199343 0.128481 1.194728, 0.205127 0.128062 1.199488, 
            0.242374 0.127515 1.208286, 0.257218 0.129976 1.184587, 0.284163 0.128111 1.205870, 0.021422 0.147678 0.999287, 
            0.044002 0.147393 1.004148, 0.073619 0.146623 1.014549, 0.091892 0.145537 1.027169, 0.094284 0.145384 1.028931, 
            0.124107 0.144951 1.035926, 0.140627 0.146229 1.024384, 0.182305 0.145909 1.031273, 0.209198 0.145828 1.034437, 
            0.213092 0.145655 1.036530, 0.215608 0.145226 1.041106, 0.218792 0.143726 1.056617, 0.210561 0.141599 1.077513, 
            0.174269 0.134554 1.145913, 0.193007 0.133256 1.160731, 0.257574 0.130914 1.190139, 0.258069 0.130409 1.195317, 
            0.324846 0.131167 1.193426, 0.084458 0.147717 1.019431, 0.198785 0.147752 1.029031, 0.202714 0.147586 1.031061, 
            0.210405 0.143039 1.077915, 0.175516 0.135359 1.152895, 0.194427 0.134093 1.167401, 0.191317 0.132917 1.179074, 
            0.215676 0.130871 1.201978, 0.235686 0.129809 1.214506, 0.251932 0.131335 1.200423, 0.014280 0.151681 0.988111, 
            0.028186 0.150381 1.002525, 0.030490 0.150212 1.004446, 0.059618 0.149949 1.009655, 0.080551 0.149357 1.017484, 
            0.097984 0.147817 1.034653, 0.137979 0.148976 1.026362, 0.159334 0.148762 1.030394, 0.179399 0.148607 1.033715, 
            0.189537 0.148997 1.030633, 0.211060 0.144930 1.073822, 0.210393 0.144507 1.078060, 0.172669 0.137196 1.149039, 
            0.177773 0.136651 1.155024, 0.196355 0.133531 1.188334, 0.196040 0.132576 1.198006, 0.220891 0.132115 1.204849, 
            0.270956 0.132457 1.205740, 0.280779 0.132490 1.206260, 0.287246 0.132198 1.209790, 0.298698 0.132833 1.204341, 
            0.009610 0.154972 0.969324, 0.010176 0.153583 0.983482, 0.030507 0.151984 1.001501, 0.041902 0.152010 1.002227, 
            0.072002 0.150732 1.017826, 0.083765 0.150528 1.020925, 0.085724 0.150594 1.020431, 0.181311 0.150134 1.033429, 
            0.216949 0.148391 1.054232, 0.209915 0.145888 1.079042, 0.173232 0.138472 1.151181, 0.184412 0.137861 1.158365, 
            0.191292 0.135853 1.179363, 0.227764 0.132771 1.213840, 0.246108 0.133492 1.208119, 0.259787 0.134241 1.201695, 
            0.264484 0.134218 1.202341, 0.326003 0.134896 1.200815, 0.329708 0.134688 1.203248, 0.050103 0.153212 1.005789, 
            0.091514 0.151347 1.028337, 0.142319 0.152125 1.024859, 0.196162 0.152272 1.028051, 0.197925 0.152301 1.027911, 
            0.201305 0.152033 1.030929, 0.205905 0.151992 1.031750, 0.177903 0.141109 1.139856, -0.001155 0.159796 0.949497, 
            0.014597 0.156449 0.984869, 0.064254 0.154025 1.013813, 0.086224 0.153328 1.022809, 0.104566 0.151358 1.044411, 
            0.108937 0.151275 1.045645, 0.134270 0.152398 1.036443, 0.185145 0.152890 1.035873, 0.208451 0.153039 1.036393, 
            0.210823 0.148698 1.080686, 0.191376 0.140601 1.161243, 0.193133 0.138239 1.185396, 0.198963 0.136334 1.205249, 
            0.214996 0.136326 1.206727, 0.340025 0.137454 1.206157, 0.014979 0.157691 0.987338, 0.074682 0.155043 1.019435, 
            0.163857 0.154586 1.031842, 0.190730 0.154501 1.035043, 0.173332 0.142901 1.151367, 0.177855 0.142546 1.155362, 
            0.192633 0.141707 1.165170, 0.227576 0.137146 1.214545, 0.253569 0.138392 1.204154, 0.309389 0.139505 1.197714, 
            0.096141 0.154824 1.038581, 0.195444 0.156250 1.032745, 0.200482 0.156589 1.029742, 0.212921 0.151730 1.080186, 
            0.195922 0.139605 1.201864, 0.207420 0.139053 1.208474, 0.230700 0.138599 1.215110, 0.238534 0.138860 1.213143, 
            0.263503 0.139916 1.204596, -0.000867 0.164558 0.946308, 0.007902 0.163499 0.957834, 0.014262 0.162291 0.970662, 
            0.057724 0.159014 1.007727, 0.155981 0.157855 1.028058, 0.173354 0.157499 1.033191, 0.207685 0.157904 1.032066, 
            0.175456 0.145937 1.150822, 0.176006 0.145740 1.152865, 0.189339 0.145230 1.159206, 0.257053 0.141382 1.204193, 
            0.269999 0.141099 1.208195, 0.318173 0.142285 1.200348, 0.324402 0.141650 1.207341, 0.442624 0.145995 1.173502, 
            0.021477 0.161815 0.991178, 0.035138 0.161067 0.999963, 0.081694 0.159262 1.022349, 0.183477 0.158759 1.036330, 
            0.213453 0.158354 1.043047, 0.210601 0.156031 1.066396, 0.192969 0.145283 1.174038, 0.216265 0.142143 1.207963, 
            0.223709 0.142033 1.209733, 0.349090 0.143226 1.208530, 0.435483 0.147034 1.177379, 0.002157 0.167164 0.950212, 
            0.016660 0.164481 0.978728, 0.103142 0.158444 1.047585, 0.190732 0.160382 1.035526, 0.199522 0.161119 1.028801, 
            0.178606 0.149462 1.145392, 0.269961 0.143733 1.211542, 0.282327 0.143641 1.213552, 0.314733 0.145482 1.197682, 
            0.329381 0.144320 1.210760, 0.340422 0.144579 1.209087, 0.467197 0.149916 1.165912, 0.497784 0.150821 1.159388, 
            -0.005760 0.170150 0.934240, 0.026160 0.164430 0.995128, 0.048829 0.163862 1.002867, 0.055965 0.163695 1.005190, 
            0.057862 0.163450 1.007844, 0.065753 0.163423 1.008809, 0.070830 0.162872 1.014841, 0.091823 0.161993 1.025598, 
            0.119686 0.159702 1.051299, 0.139891 0.161964 1.030085, 0.149363 0.162230 1.028201, 0.213855 0.157783 1.078991, 
            0.214563 0.157616 1.080752, 0.181950 0.150060 1.154667, 0.208057 0.144753 1.210850, 0.253558 0.145740 1.204782, 
            0.259660 0.145380 1.208968, 0.294023 0.145493 1.210821, 0.311118 0.146877 1.198243, 0.325636 0.145990 1.208521, 
            0.432890 0.148894 1.188363, -0.002858 0.170666 0.944311, 0.013860 0.168992 0.962767, 0.019150 0.166987 0.983594, 
            0.023294 0.166264 0.991306, 0.110233 0.160909 1.053269, 0.124848 0.161534 1.048193, 0.205294 0.160650 1.064179, 
            0.214550 0.159084 1.080897, 0.179871 0.152339 1.146391, 0.181207 0.151989 1.150057, 0.193965 0.151074 1.160468, 
            0.202605 0.146405 1.208648, 0.228181 0.146677 1.208115, 0.430176 0.151055 1.181231, 0.424771 0.149751 1.194002, 
            0.002690 0.171374 0.952652, 0.014305 0.168752 0.980300, 0.096129 0.163941 1.036297, 0.133755 0.164361 1.035309, 
            0.161150 0.165270 1.028462, 0.169591 0.165345 1.028437, 0.210056 0.164798 1.037511, 0.209936 0.160891 1.077188, 
            0.216211 0.160563 1.081063, 0.188257 0.152977 1.155694, 0.197073 0.149536 1.191416, 0.210143 0.147782 1.210371, 
            0.264724 0.148066 1.212233, 0.305244 0.149622 1.199961, 0.348481 0.149292 1.207077, 0.446785 0.152923 1.178759, 
            0.461254 0.153521 1.173946, 0.467834 0.154146 1.168165, -0.007862 0.174469 0.935355, 0.012352 0.171353 0.968763, 
            0.079898 0.166876 1.020122, 0.083454 0.166940 1.019789, 0.108182 0.163767 1.054170, 0.123187 0.164165 1.051429, 
            0.207684 0.167023 1.029763, 0.198921 0.152545 1.176067, 0.225367 0.149990 1.204320, 0.244395 0.150240 1.203439, 
            0.251361 0.150340 1.203034, 0.258309 0.150137 1.205698, 0.286139 0.149633 1.213246, 0.322493 0.151310 1.199370, 
            0.356725 0.151099 1.204494, 0.421242 0.152633 1.194530, 0.431550 0.152458 1.197212, 0.118125 0.165292 1.054598, 
            0.139862 0.167838 1.030624, 0.159008 0.167811 1.032564, 0.163237 0.168299 1.027983, 0.207560 0.163987 1.075640, 
            0.208056 0.163781 1.077782, 0.213739 0.163642 1.079687, 0.182143 0.156872 1.145700, 0.192156 0.155745 1.158020, 
            0.351305 0.152757 1.202236, 0.419939 0.154160 1.193964, 0.441014 0.154491 1.192431, 0.492339 0.158055 1.160698, 
            0.495726 0.158087 1.160668, 0.012702 0.174956 0.962304, 0.033724 0.170795 1.006398, 0.063983 0.171639 1.000465, 
            0.092015 0.169678 1.022826, 0.101217 0.167803 1.042675, 0.151826 0.169142 1.033481, 0.205220 0.170102 1.028374, 
            0.206876 0.168617 1.043604, 0.214990 0.164747 1.083628, 0.194010 0.156962 1.160874, 0.196648 0.156257 1.168263, 
            0.202099 0.154880 1.182730, 0.238731 0.153920 1.195671, 0.257500 0.152926 1.207398, 0.260717 0.152628 1.210709, 
            0.317416 0.154502 1.196615, 0.341403 0.153582 1.208050, 0.419362 0.154925 1.201195, 0.449955 0.157325 1.179484, 
            -0.003300 0.178531 0.939645, 0.002320 0.177783 0.947737, 0.011373 0.174984 0.976961, 0.055399 0.172709 1.003904, 
            0.104957 0.168474 1.051239, 0.109977 0.168212 1.054340, 0.141509 0.170786 1.030936, 0.167212 0.171380 1.027138, 
            0.201542 0.171486 1.029049, 0.198305 0.168195 1.062199, 0.203517 0.167371 1.071024, 0.202784 0.166936 1.075380, 
            0.184260 0.160206 1.142132, 0.217648 0.154160 1.206447, 0.266887 0.153751 1.214895, 0.278889 0.153890 1.214527, 
            0.290193 0.154497 1.209344, 0.355764 0.156227 1.197484, 0.368341 0.154979 1.211256, 0.418216 0.156780 1.197311, 
            0.421957 0.155981 1.205751, -0.006558 0.180292 0.936530, 0.065992 0.174952 0.997089, 0.084995 0.173106 1.017500, 
            0.089696 0.172785 1.021174, 0.096198 0.172499 1.024642, 0.097223 0.172391 1.025831, 0.119065 0.169877 1.053270, 
            0.151986 0.171514 1.039508, 0.201480 0.168463 1.074814, 0.211162 0.167872 1.081659, 0.211865 0.167405 1.086463, 
            0.184520 0.162023 1.138750, 0.184048 0.161338 1.145670, 0.188358 0.160346 1.156121, 0.199499 0.159130 1.169443, 
            0.200765 0.156676 1.194482, 0.302649 0.156789 1.202208, 0.362447 0.157744 1.197709, 0.437773 0.158299 1.198633, 
            0.493990 0.162474 1.161125, 0.067461 0.176397 0.997600, 0.069997 0.175972 1.002139, 0.075185 0.175741 1.004936, 
            0.080313 0.174901 1.013914, 0.134069 0.173239 1.035474, 0.203526 0.174496 1.028756, 0.204114 0.174307 1.030732, 
            0.207209 0.173687 1.037298, 0.198637 0.170599 1.067916, 0.211514 0.168809 1.087218, 0.185858 0.163742 1.136461, 
            0.194916 0.160943 1.165678, 0.212476 0.157334 1.203864, 0.418037 0.159089 1.203947, 0.459195 0.161659 1.181420, 
            0.014659 0.181200 0.959267, 0.055023 0.177049 1.004948, 0.098561 0.174982 1.029736, 0.105866 0.173650 1.043896, 
            0.108356 0.172918 1.051554, 0.137513 0.174752 1.035464, 0.170787 0.175857 1.027135, 0.205083 0.175957 1.029108, 
            0.185013 0.163859 1.150246, 0.198233 0.162133 1.168932, 0.205881 0.159371 1.197653, 0.252673 0.160001 1.195331, 
            0.261476 0.158649 1.209830, 0.338398 0.160397 1.198772, 0.351335 0.161308 1.190649, 0.377311 0.158965 1.216712, 
            0.383153 0.159752 1.209227, 0.415670 0.160119 1.208333, 0.486303 0.165180 1.163071, -0.000049 0.184418 0.940348, 
            0.064295 0.179346 0.997476, 0.070547 0.179313 0.998357, 0.071971 0.178980 1.001863, 0.085090 0.177833 1.014659, 
            0.092142 0.177051 1.023206, 0.114057 0.174551 1.050514, 0.120546 0.174861 1.047932, 0.124351 0.175269 1.044114, 
            0.139404 0.176274 1.035215, 0.142945 0.176036 1.037943, 0.153972 0.175098 1.048437, 0.199095 0.177509 1.027873, 
            0.206845 0.176858 1.035163, 0.197243 0.174177 1.061563, 0.189464 0.167352 1.130210, 0.204003 0.163480 1.170803, 
            0.204975 0.162765 1.178159, 0.243613 0.162177 1.187488, 0.275031 0.159651 1.215892, 0.328508 0.162419 1.192425, 
            0.342574 0.162643 1.191373, 0.492376 0.166584 1.164397, -0.004328 0.186288 0.936035, 0.011600 0.183272 0.968056, 
            0.024589 0.180308 0.999297, 0.027002 0.179860 1.004059, 0.035282 0.179307 1.010393, 0.067888 0.180587 1.000232, 
            0.096914 0.178213 1.026875, 0.112583 0.177241 1.038112, 0.113901 0.176291 1.047881, 0.124645 0.177690 1.034601, 
            0.124510 0.177367 1.037879, 0.132113 0.177585 1.036326, 0.146127 0.176902 1.044476, 0.159054 0.176915 1.045476, 
            0.201233 0.178779 1.030216, 0.203987 0.173613 1.082927, 0.188900 0.168418 1.134384, 0.186591 0.167093 1.147648, 
            0.190706 0.165467 1.164519, 0.234514 0.163450 1.188821, 0.325165 0.164164 1.189461, 0.361565 0.164357 1.190679, 
            0.369226 0.161597 1.219377, 0.378193 0.161770 1.218405, 0.388748 0.163433 1.202429, 0.452716 0.165761 1.184348, 
            0.497821 0.167870 1.166854, 0.007649 0.187295 0.941905, 0.012454 0.185499 0.960569, 0.064591 0.182341 0.997186, 
            0.074710 0.182429 0.997174, 0.097216 0.179740 1.026452, 0.104636 0.179027 1.034335, 0.115919 0.178734 1.038298, 
            0.118872 0.178685 1.039049, 0.132576 0.179141 1.035614, 0.156683 0.177944 1.049869, 0.180702 0.180317 1.027856, 
            0.201039 0.175731 1.076217, 0.205607 0.173591 1.098344, 0.195460 0.166625 1.168221, 0.208501 0.166360 1.172052, 
            0.217766 0.164198 1.194824, 0.235944 0.165485 1.183331, 0.300499 0.164337 1.200620, 0.311847 0.164653 1.198393, 
            0.363260 0.164349 1.205962, 0.419558 0.163160 1.222943, 0.431726 0.164226 1.213169, 0.450640 0.166846 1.188209, 
            0.008245 0.185290 0.977377, 0.032810 0.182385 1.009018, 0.034653 0.182429 1.008735, 0.077374 0.183497 1.001604, 
            0.088708 0.182018 1.017615, 0.122521 0.180833 1.032598, 0.124619 0.180626 1.034890, 0.127922 0.180642 1.035014, 
            0.142131 0.180295 1.039775, 0.150131 0.179391 1.049650, 0.165091 0.179782 1.046988, 0.184548 0.181606 1.030156, 
            0.199748 0.176960 1.078665, 0.201511 0.176093 1.087630, 0.202222 0.175926 1.089385, 0.204804 0.174613 1.102948, 
            0.188647 0.171311 1.135083, 0.204781 0.168035 1.169766, 0.282404 0.164236 1.215120, 0.333137 0.167690 1.184452, 
            0.380157 0.164477 1.221181, 0.415200 0.165911 1.209666, 0.415596 0.165387 1.215023, 0.421696 0.163832 1.231356, 
            0.455368 0.168597 1.185887, 0.492680 0.171050 1.164215, 0.011421 0.190040 0.944461, 0.014698 0.188856 0.956771, 
            0.006734 0.187077 0.974149, 0.020150 0.184789 0.998552, 0.072983 0.185646 0.994457, 0.079469 0.186552 0.985811, 
            0.083717 0.184653 1.005478, 0.093361 0.182859 1.024532, 0.112564 0.181946 1.035478, 0.118701 0.181892 1.036566, 
            0.138389 0.181966 1.037531, 0.201006 0.183446 1.027955, 0.194817 0.176020 1.102844, 0.226506 0.168463 1.182363, 
            0.423057 0.170635 1.177425, 0.421579 0.170061 1.183122, 0.414769 0.167899 1.204495, 0.404624 0.165714 1.225801, 
            0.406004 0.165074 1.232423, 0.407294 0.165015 1.233133, 0.415071 0.164967 1.234304, 0.445409 0.168514 1.200910, 
            0.453197 0.169663 1.189919, 0.471099 0.170600 1.181959, 0.483179 0.171949 1.169308, 0.013801 0.190458 0.955472, 
            0.006786 0.188855 0.971142, 0.010413 0.187139 0.988892, 0.047549 0.185376 1.010033, 0.075680 0.187617 0.989721, 
            0.076135 0.186805 0.998009, 0.109644 0.183173 1.037823, 0.152831 0.182236 1.051101, 0.184745 0.184582 1.030045, 
            0.196392 0.184954 1.027280, 0.189283 0.177358 1.103828, 0.201468 0.177232 1.106164, 0.188470 0.174517 1.132609, 
            0.190048 0.171822 1.160122, 0.206319 0.170962 1.170275, 0.308302 0.169300 1.196037, 0.410069 0.171483 1.182727, 
            0.398524 0.167246 1.224768, 0.399992 0.166323 1.234266, 0.427976 0.166445 1.235465, 0.473612 0.171940 1.183625, 
            0.497254 0.174243 1.162291, 0.497021 0.173901 1.165746, 0.001153 0.194059 0.932844, 0.011641 0.192124 0.953413, 
            0.079670 0.189529 0.985692, 0.080222 0.189035 0.990768, 0.115533 0.184542 1.039479, 0.119170 0.184620 1.039001, 
            0.122054 0.184559 1.039876, 0.145014 0.184643 1.041018, 0.159078 0.183970 1.049077, 0.170141 0.184533 1.044329, 
            0.198204 0.186163 1.030210, 0.195980 0.181865 1.073675, 0.189629 0.175904 1.133679, 0.217889 0.172491 1.170807, 
            0.234332 0.172261 1.174580, 0.239452 0.172017 1.177501, 0.243684 0.172206 1.175949, 0.256445 0.171291 1.186355, 
            0.273118 0.169011 1.210963, 0.321989 0.172418 1.180613, 0.364347 0.172224 1.186279, 0.365492 0.171839 1.190287, 
            0.372318 0.168327 1.226559, 0.382284 0.168087 1.229857, 0.384887 0.167974 1.231239, 0.390421 0.168106 1.230379, 
            0.396812 0.167800 1.234045, 0.408656 0.167611 1.236996, 0.423944 0.167464 1.239815, 0.429073 0.167820 1.236648, 
            0.457979 0.172894 1.187620, 0.468185 0.172999 1.187450, 0.485902 0.174798 1.170717, 0.495567 0.175399 1.165451, 
            0.007614 0.190455 0.985071, 0.014477 0.189639 0.993958, 0.025469 0.188395 1.007551, 0.027313 0.188439 1.007265, 
            0.035159 0.188105 1.011345, 0.052585 0.188654 1.007279, 0.078236 0.190434 0.991431, 0.119076 0.186372 1.036256, 
            0.120367 0.186313 1.036966, 0.124718 0.186225 1.038236, 0.133665 0.186095 1.040334, 0.184152 0.187412 1.031357, 
            0.193429 0.187642 1.029826, 0.193605 0.179906 1.108428, 0.231148 0.173736 1.174366, 0.359430 0.173975 1.183115, 
            0.366860 0.170276 1.221334, 0.389463 0.169099 1.235260, 0.427030 0.168910 1.240448, 0.433791 0.169569 1.234343, 
            0.462631 0.174631 1.185435, 0.013225 0.195956 0.944735, 0.011553 0.191163 0.993276, 0.016581 0.190902 0.996361, 
            0.028029 0.189743 1.009132, 0.074145 0.191742 0.992851, 0.082178 0.192039 0.990526, 0.107297 0.188043 1.033309, 
            0.113464 0.187695 1.037378, 0.122493 0.187581 1.039329, 0.130065 0.187494 1.040868, 0.178574 0.188144 1.038489, 
            0.203175 0.188235 1.039713, 0.202497 0.181236 1.110747, 0.198942 0.175495 1.168750, 0.236714 0.175344 1.173570, 
            0.271475 0.172841 1.202024, 0.335162 0.176014 1.175345, 0.377846 0.170800 1.232023, 0.384478 0.170539 1.235255, 
            0.399463 0.170336 1.238620, 0.413317 0.170521 1.237950, 0.463440 0.175953 1.187135, 0.471374 0.175336 1.194093, 
            0.502634 0.178159 1.168143, 0.006486 0.198265 0.935745, 0.040240 0.191093 1.011544, 0.080952 0.192983 0.995890, 
            0.113452 0.188864 1.040557, 0.117157 0.188955 1.039956, 0.120107 0.189205 1.037678, 0.147329 0.189185 1.040250, 
            0.172848 0.188848 1.045889, 0.197286 0.190403 1.032228, 0.198081 0.190252 1.033832, 0.198198 0.187883 1.057904, 
            0.195173 0.186723 1.069423, 0.179734 0.183554 1.100266, 0.179934 0.182994 1.105976, 0.190631 0.180201 1.135276, 
            0.194759 0.177383 1.164266, 0.203626 0.176939 1.169543, 0.284296 0.173706 1.209407, 0.328586 0.177457 1.175169, 
            0.348075 0.176896 1.182562, 0.365404 0.173842 1.215093, 0.436396 0.172396 1.235965, 0.012296 0.199620 0.937545, 
            0.010634 0.198116 0.952680, 0.003903 0.196267 0.970874, 0.019662 0.193220 1.003198, 0.190748 0.192152 1.028949, 
            0.197176 0.184382 1.108433, 0.203366 0.184337 1.109426, 0.203762 0.184112 1.111747, 0.191909 0.181610 1.136131, 
            0.191948 0.181020 1.142132, 0.232084 0.178320 1.173046, 0.257748 0.178609 1.172355, 0.267443 0.176227 1.197388, 
            0.421122 0.173119 1.242348, 0.437807 0.173830 1.236581, 0.463491 0.178305 1.193358, 0.473457 0.178066 1.196655, 
            0.084690 0.196319 0.992437, 0.099945 0.193178 1.025668, 0.104766 0.191684 1.041268, 0.189526 0.193395 1.031271, 
            0.192025 0.193560 1.029806, 0.194383 0.193401 1.031630, 0.182593 0.185532 1.110538, 0.262694 0.179803 1.175710, 
            0.335492 0.180485 1.175116, 0.371667 0.179739 1.185846, 0.427443 0.174568 1.243228, 0.468478 0.179507 1.196638, 
            0.499539 0.182591 1.168013, -0.000025 0.203855 0.923554, 0.008027 0.201169 0.951548, 0.025370 0.195727 1.008338, 
            0.071283 0.197687 0.992424, 0.074895 0.198060 0.988953, 0.084853 0.198118 0.989230, 0.103055 0.194330 1.029295, 
            0.108479 0.193246 1.040774, 0.113325 0.193549 1.038117, 0.125775 0.193473 1.039977, 0.142897 0.193667 1.039491, 
            0.152775 0.193412 1.042949, 0.191168 0.194871 1.031471, 0.176531 0.187967 1.100329, 0.186790 0.186885 1.112206, 
            0.204738 0.187234 1.110233, 0.203437 0.181613 1.167214, 0.299778 0.179799 1.194030, 0.369499 0.181703 1.180766, 
            0.378604 0.176522 1.234180, 0.389243 0.176109 1.239301, 0.464457 0.181126 1.194896, 0.482446 0.182079 1.186779, 
            0.501135 0.184059 1.168296, 0.508954 0.184018 1.169390, 0.012821 0.198450 0.994637, 0.015830 0.198113 0.998324, 
            0.086822 0.199356 0.991876, 0.095528 0.198285 1.003513, 0.093963 0.197098 1.015439, 0.106078 0.193672 1.051291, 
            0.118315 0.195050 1.038357, 0.200249 0.195937 1.036485, 0.195466 0.193255 1.063312, 0.196803 0.186631 1.130717, 
            0.199073 0.183766 1.160019, 0.229237 0.183396 1.166398, 0.265345 0.182339 1.180285, 0.282777 0.180499 1.200489, 
            0.319824 0.183501 1.173224, 0.372692 0.178388 1.229773, 0.384928 0.177674 1.238088, 0.401111 0.177694 1.239296, 
            0.412394 0.177699 1.240222, 0.430278 0.177438 1.244436, 0.438280 0.178029 1.239129, 0.476413 0.182428 1.197768, 
            0.487991 0.183683 1.186020, 0.500220 0.185359 1.170065, 0.009482 0.206471 0.927924, 0.015408 0.205780 0.935462, 
            0.005292 0.200911 0.984036, 0.066660 0.200067 0.997957, 0.075561 0.201124 0.987997, 0.101505 0.196683 1.035366, 
            0.102124 0.195005 1.052463, 0.110465 0.195360 1.049581, 0.202306 0.196893 1.042008, 0.179634 0.191782 1.091949, 
            0.196633 0.190161 1.109899, 0.205334 0.189687 1.115474, 0.253522 0.184600 1.171346, 0.259431 0.184802 1.169809, 
            0.370683 0.185759 1.169771, 0.370056 0.180862 1.219466, 0.438267 0.179496 1.239274, 0.464316 0.184039 1.195395, 
            0.471501 0.183582 1.200665, 0.005248 0.208349 0.923530, 0.007522 0.207875 0.928540, 0.011547 0.208026 0.927362, 
            0.077783 0.202708 0.987152, 0.087779 0.202175 0.993432, 0.090978 0.202172 0.993741, 0.094316 0.201896 0.996835, 
            0.096794 0.201162 1.004513, 0.095668 0.196470 1.052072, 0.186249 0.199263 1.031591, 0.199867 0.197611 1.049558, 
            0.177725 0.191702 1.107649, 0.201995 0.191731 1.109468, 0.204242 0.191252 1.114528, 0.224823 0.186412 1.165486, 
            0.263266 0.186088 1.172130, 0.375849 0.186994 1.172729, 0.375275 0.185095 1.191975, 0.385325 0.180688 1.237617, 
            0.411250 0.180725 1.239490, 0.425325 0.180354 1.244495, 0.015359 0.209308 0.929724, 0.003521 0.206809 0.954081, 
            0.001621 0.205858 0.963573, 0.098756 0.200307 1.028420, 0.121445 0.199445 1.039156, 0.167251 0.199592 1.041647, 
            0.178985 0.200279 1.035689, 0.188463 0.200846 1.030760, 0.187702 0.196521 1.074626, 0.175346 0.193627 1.102950, 
            0.209309 0.188585 1.157124, 0.221691 0.188197 1.162142, 0.269172 0.186863 1.179827, 0.272169 0.186523 1.183536, 
            0.366523 0.188823 1.168400, 0.372123 0.188967 1.167421, 0.513001 0.189754 1.171695, 0.001716 0.211230 0.924065, 
            0.004569 0.211163 0.924996, 0.012604 0.211162 0.925702, 0.017802 0.204061 0.998294, 0.051026 0.203662 1.005234, 
            0.082612 0.205350 0.990839, 0.087188 0.205304 0.991703, 0.102662 0.199216 1.054895, 0.183165 0.202227 1.031317, 
            0.194379 0.201921 1.035404, 0.200112 0.194620 1.110069, 0.206798 0.194070 1.116238, 0.227440 0.189540 1.164052, 
            0.236693 0.189766 1.162562, 0.275880 0.187787 1.186080, 0.349986 0.190207 1.167953, 0.354376 0.190126 1.169152, 
            0.355210 0.189982 1.170686, 0.357237 0.190060 1.170070, 0.376811 0.190113 1.171241, 0.374788 0.188542 1.187025, 
            0.402119 0.183761 1.237967, 0.432308 0.183396 1.244303, 0.475505 0.188139 1.199889, 0.510057 0.191275 1.171048, 
            0.004398 0.212900 0.922390, 0.006980 0.212782 0.923811, 0.008006 0.212375 0.928034, 0.012322 0.212281 0.929367, 
            0.000409 0.208274 0.969035, 0.077226 0.207014 0.988521, 0.092813 0.206625 0.993836, 0.093126 0.204890 1.011485, 
            0.095492 0.203537 1.025435, 0.091066 0.201220 1.048583, 0.098698 0.200547 1.056086, 0.114677 0.201425 1.048555, 
            0.199117 0.202181 1.048238, 0.176253 0.197632 1.092455, 0.178312 0.196221 1.106958, 0.182123 0.196033 1.109201, 
            0.204823 0.194276 1.129024, 0.372404 0.191660 1.170193, 0.378296 0.191262 1.174758, 0.379022 0.190799 1.179522, 
            0.375973 0.189933 1.188049, 0.440485 0.185490 1.238804, 0.465727 0.189883 1.196375, 0.520029 0.192208 1.177492, 
            0.003656 0.214232 0.923849, 0.011739 0.213942 0.927502, -0.000120 0.211140 0.954932, 0.021162 0.207028 0.998556, 
            0.062206 0.206888 1.003553, 0.094145 0.207147 1.003700, 0.180410 0.204655 1.036523, 0.187445 0.205365 1.029924, 
            0.197924 0.197751 1.108182, 0.206731 0.196101 1.125709, 0.274749 0.191114 1.182290, 0.289874 0.191236 1.182367, 
            0.295269 0.191343 1.181756, 0.351946 0.193212 1.167702, 0.373409 0.193317 1.168505, 0.379244 0.190517 1.197455, 
            0.378552 0.187699 1.226021, 0.441409 0.187132 1.237261, 0.487852 0.191880 1.193072, 0.006931 0.216012 0.921108, 
            0.010656 0.216107 0.920469, 0.012654 0.215283 0.929013, 0.043658 0.207599 1.009764, 0.095344 0.207047 1.019876, 
            0.177252 0.206435 1.033228, 0.190884 0.206578 1.032957, 0.199514 0.205792 1.041697, 0.173451 0.200349 1.094710, 
            0.173770 0.199512 1.103240, 0.176409 0.199106 1.107595, 0.270550 0.192700 1.180868, 0.303901 0.193222 1.178472, 
            0.330688 0.195213 1.160580, 0.339829 0.195119 1.162330, 0.347456 0.194744 1.166804, 0.354283 0.194519 1.169685, 
            0.367959 0.194372 1.172373, 0.372905 0.194395 1.172570, 0.376530 0.194471 1.172111, 0.396274 0.188579 1.233684, 
            0.414803 0.188437 1.236737, 0.003631 0.217167 0.924138, -0.000012 0.214399 0.951946, 0.085797 0.211225 0.991661, 
            0.087609 0.211263 0.991432, 0.090321 0.211169 0.992619, 0.090927 0.210983 0.994563, 0.125035 0.207163 1.036334, 
            0.172650 0.207647 1.035566, 0.183587 0.208485 1.028010, 0.185820 0.208302 1.030059, 0.191650 0.208490 1.028664, 
            0.193589 0.207954 1.034277, 0.200647 0.200600 1.109591, 0.248589 0.195766 1.162872, 0.266382 0.194591 1.176356, 
            0.295479 0.194322 1.181621, 0.358430 0.195863 1.171445, 0.380626 0.196403 1.167893, 0.426891 0.189465 1.242404, 
            0.436172 0.189696 1.240865, 0.443319 0.190427 1.234065, 0.470892 0.194357 1.196545, 0.518658 0.196662 1.177291, 
            0.523758 0.196414 1.180248, 0.004175 0.219037 0.920244, 0.008456 0.219236 0.918604, 0.010638 0.218147 0.929852, 
            0.024926 0.211241 1.001249, 0.083580 0.212880 0.989706, 0.094076 0.206464 1.055792, 0.105367 0.206770 1.053668, 
            0.182900 0.209827 1.029368, 0.173797 0.203951 1.088259, 0.215275 0.199410 1.138003, 0.246163 0.197382 1.161291, 
            0.256483 0.197508 1.160918, 0.263038 0.197232 1.164288, 0.264709 0.196646 1.170385, 0.286261 0.195871 1.180134, 
            0.295842 0.195859 1.181090, 0.304800 0.196329 1.177096, 0.343586 0.197562 1.167949, 0.375806 0.197276 1.173660, 
            0.379641 0.197690 1.169788, 0.380064 0.197470 1.172062, 0.381271 0.196499 1.182029, 0.388467 0.192159 1.226741, 
            0.459855 0.194970 1.204404, 0.468754 0.196326 1.191410, 0.524398 0.197704 1.182253, 0.004980 0.220657 0.918916, 
            0.004154 0.219906 0.926475, 0.007679 0.219963 0.926197, 0.000623 0.217755 0.948012, 0.092309 0.211789 1.016601, 
            0.090606 0.209979 1.034845, 0.089781 0.208331 1.051507, 0.180165 0.211386 1.028345, 0.182400 0.211503 1.027355, 
            0.184982 0.211385 1.028776, 0.195028 0.211460 1.028895, 0.193749 0.210923 1.034233, 0.197666 0.210456 1.039320, 
            0.191347 0.203604 1.108374, 0.204981 0.202552 1.120242, 0.210335 0.201755 1.128811, 0.249460 0.199166 1.158511, 
            0.265817 0.198621 1.165476, 0.271106 0.197213 1.180232, 0.332705 0.199998 1.157314, 0.433716 0.192777 1.239463, 
            0.485208 0.197567 1.195286, 0.514461 0.199419 1.179023, 0.006641 0.222137 0.919081, 0.004759 0.221488 0.925507, 
            0.010248 0.221313 0.927763, 0.004572 0.215776 0.983515, 0.033467 0.213976 1.004322, 0.045875 0.213593 1.009292, 
            0.116569 0.210597 1.045878, 0.134840 0.211902 1.034218, 0.175809 0.212943 1.027207, 0.182652 0.213617 1.020952, 
            0.182963 0.212779 1.029498, 0.194412 0.213114 1.027091, 0.192990 0.212551 1.032687, 0.173195 0.207078 1.086552, 
            0.179000 0.204870 1.109486, 0.206576 0.203422 1.126596, 0.261843 0.200547 1.160613, 0.267095 0.200030 1.166331, 
            0.290109 0.198929 1.179517, 0.358130 0.199919 1.175386, 0.385012 0.200135 1.175535, 0.386118 0.200041 1.176579, 
            0.381853 0.198950 1.187296, 0.387303 0.197572 1.201763, 0.405745 0.195024 1.229254, 0.444424 0.195341 1.229405, 
            0.471148 0.199412 1.190378, 0.479566 0.198885 1.196463, 0.520190 0.200759 1.180968, 0.006149 0.223516 0.920090, 
            0.006409 0.222966 0.925692, -0.002900 0.219742 0.957636, 0.031443 0.215667 1.002019, 0.089770 0.216947 0.994100, 
            0.125380 0.213107 1.036201, 0.133271 0.213379 1.034130, 0.136730 0.213723 1.030934, 0.151626 0.213803 1.031424, 
            0.180884 0.214759 1.024259, 0.188508 0.214084 1.031775, 0.174955 0.206485 1.107787, 0.246041 0.202068 1.158843, 
            0.286228 0.200574 1.177522, 0.296775 0.200144 1.182810, 0.303007 0.200406 1.180691, 0.385825 0.201158 1.180263, 
            0.523327 0.200720 1.196687, 0.008328 0.225092 0.919323, 0.008889 0.224598 0.924383, 0.056636 0.216441 1.011402, 
            0.065604 0.216913 1.007392, 0.079173 0.218240 0.995095, 0.092569 0.217144 1.007392, 0.097565 0.212694 1.053031, 
            0.128619 0.214881 1.033524, 0.166913 0.215425 1.031331, 0.196233 0.215197 1.036195, 0.173372 0.210649 1.080406, 
            0.173128 0.208213 1.105128, 0.195395 0.207870 1.110554, 0.229625 0.204969 1.143000, 0.317743 0.203719 1.163379, 
            0.327227 0.204585 1.155404, 0.384583 0.202995 1.176551, 0.469608 0.202365 1.190359, 0.474479 0.202075 1.193729, 
            0.005734 0.226677 0.918046, 0.005139 0.225969 0.925188, 0.037975 0.218327 1.005674, 0.043625 0.217883 1.010676, 
            0.123844 0.215762 1.039210, 0.137627 0.216830 1.029564, 0.173137 0.217155 1.029350, 0.184610 0.217794 1.023863, 
            0.173740 0.210693 1.095041, 0.190754 0.209374 1.109928, 0.203211 0.209299 1.111775, 0.240296 0.205435 1.154256, 
            0.255880 0.205343 1.156541, 0.261916 0.204971 1.160846, 0.268691 0.204438 1.166857, 0.304713 0.203364 1.180898, 
            0.338962 0.204949 1.167778, 0.345153 0.204307 1.174840, 0.372618 0.204034 1.180010, 0.379139 0.204350 1.177371, 
            0.382354 0.204051 1.180688, 0.384847 0.203916 1.182269, 0.403506 0.200811 1.215441, 0.003835 0.227496 0.924622, 
            0.007592 0.226999 0.929998, -0.002330 0.224856 0.950903, 0.012732 0.220782 0.993589, 0.107123 0.216215 1.048200, 
            0.129676 0.218316 1.028829, 0.149780 0.218168 1.032080, 0.195716 0.218340 1.034336, 0.174591 0.214114 1.075419, 
            0.172844 0.213192 1.084637, 0.175956 0.211081 1.106349, 0.207528 0.210077 1.119299, 0.215650 0.209196 1.128954, 
            0.292739 0.204700 1.181339, 0.390839 0.205006 1.186774, 0.472409 0.205228 1.191629, 0.478854 0.204931 1.195198, 
            0.515915 0.205545 1.192191, 0.007009 0.229555 0.919028, 0.004722 0.228831 0.926183, 0.089065 0.222696 0.995855, 
            0.087530 0.222112 1.001656, 0.090460 0.221461 1.008520, 0.095275 0.218471 1.039309, 0.097537 0.217995 1.044340, 
            0.102061 0.217940 1.045298, 0.122229 0.218700 1.039328, 0.140305 0.219969 1.028020, 0.146502 0.219925 1.028999, 
            0.158851 0.220129 1.028005, 0.168479 0.220126 1.028876, 0.180062 0.220785 1.023192, 0.179109 0.220010 1.030979, 
            0.177276 0.216382 1.067669, 0.176383 0.213826 1.093560, 0.197364 0.212347 1.110409, 0.276255 0.206393 1.177760, 
            0.319290 0.208715 1.157924, 0.325860 0.209040 1.155196, 0.329194 0.209062 1.155261, 0.338250 0.208056 1.166270, 
            0.357629 0.207176 1.176898, 0.365965 0.207231 1.177059, 0.370739 0.206923 1.180604, 0.375093 0.206836 1.181867, 
            0.415124 0.202922 1.225113, 0.447051 0.203179 1.225282, 0.467981 0.206771 1.190621, 0.535927 0.204759 1.216977, 
            0.007332 0.229890 0.930710, -0.002997 0.227672 0.952347, 0.047541 0.222125 1.013093, 0.087525 0.224178 0.995716, 
            0.086937 0.223770 0.999810, 0.087087 0.223499 1.002576, 0.089935 0.221339 1.024765, 0.130199 0.221353 1.028130, 
            0.138777 0.221753 1.024822, 0.138352 0.221076 1.031658, 0.139643 0.221017 1.032369, 0.163413 0.221551 1.029017, 
            0.164795 0.221509 1.029562, 0.166413 0.221511 1.029685, 0.170345 0.221345 1.031709, 0.174200 0.221763 1.027801, 
            0.180387 0.221419 1.031834, 0.185489 0.222069 1.025680, 0.192490 0.222175 1.025213, 0.195279 0.221498 1.032330, 
            0.190066 0.213955 1.108498, 0.214207 0.212167 1.128762, 0.244899 0.210103 1.152402, 0.251954 0.209920 1.154872, 
            0.258879 0.209414 1.160612, 0.265082 0.208774 1.167653, 0.280938 0.207837 1.178554, 0.302317 0.207628 1.182544, 
            0.332404 0.210232 1.158709, 0.472046 0.208100 1.192528, 0.474492 0.207957 1.194193, 0.484684 0.207760 1.197083, 
            0.520049 0.207461 1.203201, 0.543296 0.205806 1.222040, 0.009952 0.232744 0.917007, 0.007319 0.231358 0.930854, 
            0.033242 0.224224 1.005579, 0.057701 0.223690 1.013129, 0.088882 0.225303 0.999465, 0.121896 0.221579 1.040171, 
            0.141983 0.223221 1.025240, 0.143472 0.222900 1.028628, 0.151237 0.222849 1.029820, 0.157732 0.222861 1.030265, 
            0.131877 0.217159 1.085938, 0.132368 0.216951 1.088088, 0.141212 0.217101 1.087336, 0.176353 0.223334 1.027080, 
            0.190281 0.223533 1.026277, 0.205491 0.214706 1.117263, 0.225707 0.213683 1.129418, 0.234840 0.212392 1.143322, 
            0.258575 0.210529 1.164317, 0.294731 0.209182 1.181151, 0.332370 0.211995 1.155856, 0.333661 0.211936 1.156566, 
            0.383951 0.209630 1.184370, 0.390544 0.209660 1.184635, 0.468323 0.209775 1.190248, 0.495074 0.209070 1.199739, 
            0.525183 0.208391 1.209254, 0.549426 0.206921 1.226296, 0.804718 0.210150 1.215730, -0.002996 0.230612 0.952589, 
            -0.002753 0.230059 0.958224, 0.069258 0.226113 1.004577, 0.092092 0.226473 1.002911, 0.124294 0.223494 1.035974, 
            0.143933 0.224157 1.030956, 0.129843 0.218848 1.083651, 0.179074 0.224712 1.028372, 0.210660 0.215643 1.123251, 
            0.228148 0.215009 1.131213, 0.238461 0.213340 1.149064, 0.241363 0.213282 1.149908, 0.248581 0.212831 1.155121, 
            0.255931 0.212404 1.160095, 0.329406 0.213212 1.158282, 0.396026 0.211253 1.183990, 0.404325 0.210703 1.190291, 
            0.447926 0.208051 1.221036, 0.472412 0.211108 1.192110, 0.510656 0.211344 1.193044, 0.011217 0.235620 0.918006, 
            0.087163 0.228222 0.999770, 0.113564 0.224165 1.043279, 0.153194 0.225555 1.032610, 0.145215 0.219889 1.089477, 
            0.178772 0.225828 1.032072, 0.193565 0.225589 1.035782, 0.177102 0.222230 1.068470, 0.187761 0.218833 1.103909, 
            0.219691 0.216700 1.128356, 0.232413 0.216077 1.135795, 0.250468 0.214353 1.154879, 0.251086 0.214169 1.156800, 
            0.289874 0.212414 1.178002, 0.320601 0.214839 1.156050, 0.324896 0.214741 1.157420, 0.335291 0.213984 1.166016, 
            0.339500 0.213870 1.167540, 0.339904 0.213646 1.169849, 0.350944 0.213307 1.174247, 0.360744 0.213037 1.177844, 
            0.372854 0.212300 1.186388, 0.393432 0.212838 1.182713, 0.516493 0.212106 1.200866, 0.536621 0.209871 1.225321, 
            0.025538 0.229293 0.998574, 0.030685 0.228756 1.004480, 0.038231 0.228366 1.009101, 0.092769 0.228941 1.008006, 
            0.107733 0.225747 1.041762, 0.115790 0.226049 1.039393, 0.136314 0.228071 1.020640, 0.143664 0.227943 1.022578, 
            0.146414 0.228156 1.020661, 0.125697 0.221615 1.085292, 0.126661 0.221197 1.089627, 0.180215 0.227267 1.032631, 
            0.191449 0.227263 1.033646, 0.193607 0.226768 1.038865, 0.176026 0.223201 1.073566, 0.176295 0.222654 1.079151, 
            0.181208 0.221176 1.094586, 0.193379 0.219853 1.109090, 0.204689 0.218967 1.119073, 0.225008 0.217963 1.131043, 
            0.233431 0.216839 1.143190, 0.247606 0.215888 1.154084, 0.251313 0.214485 1.168656, 0.260952 0.213588 1.178614, 
            0.273856 0.212998 1.185725, 0.303878 0.214097 1.177184, 0.324006 0.216344 1.156108, 0.338699 0.215788 1.163034, 
            0.340673 0.215558 1.165550, 0.354191 0.214783 1.174592, 0.467074 0.214251 1.189827, 0.472727 0.213808 1.194822, 
            0.483377 0.213397 1.199924, 0.502324 0.213931 1.196152, 0.523616 0.212809 1.209406, 0.526976 0.211939 1.218531, 
            0.534603 0.211564 1.223007, 0.819126 0.214549 1.217465, 0.090270 0.230545 1.006557, 0.091888 0.229351 1.018820, 
            0.100420 0.227351 1.039879, 0.112820 0.227266 1.041827, 0.124256 0.227897 1.036407, 0.145652 0.228886 1.028226, 
            0.151059 0.228696 1.030629, 0.130700 0.222222 1.094616, 0.185941 0.228606 1.034582, 0.199599 0.220686 1.116220, 
            0.218375 0.219694 1.127935, 0.220352 0.219464 1.130443, 0.224135 0.219570 1.129700, 0.243231 0.217143 1.156016, 
            0.254588 0.215668 1.171986, 0.257022 0.214925 1.179742, 0.269473 0.214849 1.181600, 0.284153 0.215187 1.179444, 
            0.333532 0.217493 1.160321, 0.335331 0.216931 1.166188, 0.342221 0.216718 1.168955, 0.347013 0.216413 1.172465, 
            0.365950 0.215451 1.183889, 0.419599 0.213172 1.211713, 0.449399 0.213332 1.212677, 0.496920 0.214994 1.199936, 
            0.532528 0.212947 1.223829, 0.543036 0.212211 1.232223, 0.550297 0.212067 1.234321, 0.663860 0.207179 1.293863, 
            0.810069 0.216128 1.215686, -0.003327 0.236430 0.953673, 0.032636 0.231461 1.007281, 0.084432 0.232125 1.005053, 
            0.089018 0.232379 1.002864, 0.095084 0.229324 1.034433, 0.132379 0.230280 1.027969, 0.138254 0.231073 1.020424, 
            0.150316 0.230626 1.026018, 0.124227 0.224880 1.082113, 0.147396 0.224106 1.091985, 0.178743 0.229634 1.038562, 
            0.182772 0.230085 1.034341, 0.178469 0.226595 1.069408, 0.180838 0.226139 1.074248, 0.193670 0.223146 1.105773, 
            0.245334 0.217509 1.167526, 0.252743 0.216795 1.175430, 0.272228 0.215935 1.185865, 0.325666 0.218995 1.159433, 
            0.333488 0.218656 1.163557, 0.341290 0.218313 1.167718, 0.439801 0.214214 1.217944, 0.514046 0.216659 1.199568, 
            0.558806 0.213923 1.231259, 0.659004 0.209240 1.287553, 0.670817 0.209344 1.287525, 0.802218 0.217932 1.211736, 
            0.822694 0.217555 1.217353, 0.827698 0.217588 1.217446, 0.046064 0.232439 1.013571, 0.092518 0.233604 1.005787, 
            0.107514 0.230116 1.042522, 0.116757 0.230639 1.038017, 0.146187 0.232822 1.018400, 0.147787 0.232821 1.018553, 
            0.151837 0.231781 1.029472, 0.143966 0.225238 1.095249, 0.149318 0.225635 1.091679, 0.192870 0.231041 1.040559, 
            0.182201 0.226667 1.084056, 0.207568 0.223315 1.120323, 0.212972 0.222526 1.128803, 0.217055 0.222688 1.127519, 
            0.216939 0.222367 1.130763, 0.275810 0.217473 1.185607, 0.295832 0.218505 1.176863, 0.321452 0.219682 1.167144, 
            0.328936 0.220475 1.159736, 0.334195 0.220257 1.162406, 0.338258 0.220116 1.164195, 0.337205 0.219622 1.169126, 
            0.343162 0.219534 1.170539, 0.353539 0.219072 1.176133, 0.362663 0.218676 1.180947, 0.363738 0.218577 1.182046, 
            0.430541 0.216054 1.213497, 0.463211 0.218541 1.191080, 0.499801 0.218171 1.198027, 0.798479 0.219902 1.206451, 
            0.804251 0.219780 1.208196, 0.806441 0.219291 1.213358, 0.001938 0.240648 0.941399, -0.001573 0.237604 0.972007, 
            0.002693 0.237202 0.976463, 0.041574 0.234270 1.009638, 0.052028 0.233822 1.015093, 0.071547 0.234761 1.007257, 
            0.098039 0.232215 1.035427, 0.120377 0.232184 1.037689, 0.138229 0.234008 1.020713, 0.144442 0.233968 1.021664, 
            0.123537 0.227691 1.083599, 0.133193 0.226498 1.096561, 0.182953 0.232759 1.037293, 0.185932 0.233014 1.034963, 
            0.192185 0.232683 1.038878, 0.180796 0.229669 1.068496, 0.189911 0.227778 1.088503, 0.204422 0.224797 1.120040, 
            0.226067 0.223442 1.135692, 0.228744 0.222446 1.146048, 0.236763 0.221845 1.152853, 0.261043 0.219186 1.181972, 
            0.288081 0.220028 1.175770, 0.311469 0.220192 1.176142, 0.344525 0.220659 1.174277, 0.362021 0.220027 1.182225, 
            0.488652 0.219361 1.200017, 0.505103 0.219730 1.197705, 0.661548 0.210860 1.301428, 0.670362 0.211901 1.291624, 
            0.819285 0.220459 1.217665, -0.004083 0.239803 0.964507, 0.011326 0.237588 0.988356, 0.013449 0.237385 0.990602, 
            0.022509 0.236977 0.995532, 0.032724 0.235888 1.007487, 0.061438 0.235548 1.013444, 0.090519 0.236770 1.003561, 
            0.098632 0.233497 1.037515, 0.103387 0.233484 1.038058, 0.111467 0.233193 1.041716, 0.143914 0.235639 1.019702, 
            0.152364 0.234819 1.028766, 0.127211 0.228052 1.095315, 0.165485 0.230983 1.068876, 0.184379 0.234196 1.037882, 
            0.185246 0.231369 1.066673, 0.190090 0.228683 1.094373, 0.202213 0.226455 1.118071, 0.211250 0.224847 1.135184, 
            0.254993 0.220727 1.180848, 0.271380 0.220785 1.181689, 0.337602 0.222934 1.165619, 0.334357 0.222032 1.174500, 
            0.337591 0.222036 1.174746, 0.459899 0.221463 1.191219, 0.466399 0.221476 1.191652, 0.478167 0.220974 1.197775, 
            0.509184 0.221062 1.199584, 0.528652 0.219003 1.222193, 0.536862 0.218438 1.228653, 0.662540 0.215802 1.266374, 
            0.659992 0.213236 1.292211, 0.657980 0.212563 1.298869, 0.666393 0.212633 1.298894, 0.106566 0.234648 1.041560, 
            0.115709 0.234256 1.046339, 0.130876 0.236179 1.028129, 0.123512 0.230627 1.083888, 0.187992 0.235739 1.037568, 
            0.183970 0.232303 1.072130, 0.184573 0.232116 1.074079, 0.191064 0.231530 1.080600, 0.197257 0.228497 1.111941, 
            0.205549 0.227349 1.124326, 0.235306 0.223318 1.167862, 0.328241 0.224457 1.164388, 0.327501 0.224021 1.168757, 
            0.331456 0.224457 1.164670, 0.334513 0.224428 1.165234, 0.331982 0.223658 1.172828, 0.338081 0.223896 1.170950, 
            0.338987 0.223765 1.172354, 0.378904 0.221922 1.194555, 0.415042 0.224157 1.174998, 0.440075 0.221638 1.202762, 
            0.549846 0.219333 1.235744, 0.563401 0.219761 1.232577, 0.568692 0.220445 1.226084, 0.573312 0.220408 1.226867, 
            0.659670 0.215842 1.280770, 0.656837 0.215016 1.288909, 0.815591 0.223907 1.212420, 0.838115 0.223911 1.214348, 
            -0.004175 0.243921 0.952775, -0.006524 0.242588 0.966112, -0.001765 0.241680 0.975752, 0.026885 0.239834 0.997001, 
            0.081415 0.239511 1.005026, 0.109160 0.236003 1.043081, 0.113115 0.235842 1.045063, 0.123383 0.236854 1.035675, 
            0.127388 0.237001 1.034533, 0.150240 0.238559 1.020693, 0.146759 0.231338 1.093740, 0.185446 0.234944 1.060487, 
            0.190869 0.235354 1.056790, 0.194954 0.235516 1.055503, 0.191180 0.234515 1.065336, 0.188374 0.233396 1.076461, 
            0.193239 0.233105 1.079840, 0.195657 0.232061 1.090662, 0.202605 0.229169 1.120643, 0.233081 0.225271 1.162886, 
            0.249913 0.223918 1.178101, 0.275539 0.224199 1.177477, 0.299994 0.224262 1.178962, 0.323652 0.225373 1.169741, 
            0.332918 0.225601 1.168229, 0.330284 0.224813 1.176008, 0.340334 0.224888 1.176119, 0.375896 0.223430 1.194025, 
            0.408413 0.225291 1.177954, 0.474461 0.224122 1.195587, 0.525519 0.222257 1.218973, 0.544563 0.221016 1.233238, 
            0.546311 0.221042 1.233126, 0.553204 0.220829 1.235887, 0.660639 0.218986 1.263971, 0.663220 0.218868 1.265392, 
            0.656847 0.217086 1.282941, 0.660046 0.216186 1.292357, 0.657252 0.215368 1.300424, 0.658953 0.215087 1.303431, 
            0.813258 0.226139 1.204603, 0.837762 0.226212 1.205999, -0.012366 0.243271 0.973720, 0.047740 0.240101 1.011162, 
            0.049986 0.240219 1.010152, 0.087692 0.240953 1.005984, 0.109592 0.237852 1.039389, 0.120294 0.238347 1.035290, 
            0.132142 0.239056 1.029129, 0.129957 0.238351 1.036099, 0.140532 0.239719 1.023124, 0.151906 0.239741 1.023885, 
            0.131298 0.235612 1.064037, 0.184092 0.238254 1.041799, 0.191269 0.238094 1.044050, 0.196232 0.236924 1.056358, 
            0.192747 0.234783 1.077812, 0.198577 0.234372 1.082490, 0.195620 0.233225 1.093885, 0.201453 0.228930 1.138017, 
            0.245315 0.225728 1.174362, 0.253645 0.225185 1.180606, 0.325606 0.226310 1.175449, 0.343239 0.226301 1.177079, 
            0.351416 0.226326 1.177530, 0.351941 0.226125 1.179619, 0.369561 0.225217 1.190378, 0.426591 0.227451 1.172654, 
            0.434080 0.226751 1.180414, 0.461987 0.225962 1.190858, 0.512102 0.225118 1.203799, 0.521216 0.224720 1.208632, 
            0.522952 0.224445 1.211576, 0.533686 0.223154 1.225633, 0.651564 0.219964 1.268295, 0.660265 0.220984 1.258696, 
            0.662792 0.220856 1.260214, 0.808776 0.227672 1.203691, 0.019654 0.242924 0.995090, 0.053553 0.241456 1.012956, 
            0.093721 0.242049 1.010423, 0.099697 0.239873 1.033049, 0.115160 0.239162 1.041624, 0.126072 0.239995 1.034112, 
            0.127443 0.239951 1.034678, 0.128654 0.239877 1.035533, 0.131980 0.239599 1.038648, 0.143363 0.241416 1.021181, 
            0.129995 0.237138 1.063471, 0.135713 0.234018 1.095668, 0.191038 0.238624 1.053694, 0.198176 0.239055 1.049944, 
            0.190104 0.236060 1.079660, 0.200797 0.232669 1.115037, 0.214762 0.229886 1.144522, 0.229975 0.228530 1.159618, 
            0.238205 0.227371 1.172113, 0.258732 0.226704 1.180672, 0.309176 0.227415 1.177844, 0.323323 0.228252 1.170576, 
            0.336621 0.227736 1.176979, 0.357950 0.227517 1.181060, 0.365612 0.227148 1.185472, 0.436640 0.227800 1.185031, 
            0.455472 0.227715 1.187537, 0.504431 0.226955 1.199525, 0.539480 0.224206 1.230496, 0.659076 0.222532 1.257924, 
            0.658017 0.218450 1.299291, 0.658527 0.218246 1.301407, 0.661404 0.218183 1.302297, 0.670627 0.219001 1.294790, 
            0.824659 0.230302 1.193418, 0.852441 0.229489 1.204088, -0.013025 0.245491 0.981221, 0.024379 0.244376 0.995809, 
            0.106766 0.241164 1.035615, 0.098665 0.239060 1.056278, 0.108550 0.239105 1.056685, 0.113401 0.238811 1.060091, 
            0.120291 0.238597 1.062858, 0.144814 0.242857 1.021725, 0.147271 0.242417 1.026405, 0.125963 0.236664 1.082996, 
            0.159081 0.237142 1.081020, 0.196444 0.240800 1.047116, 0.192055 0.239088 1.064126, 0.193130 0.238690 1.068260, 
            0.193312 0.237828 1.077038, 0.202709 0.237482 1.081363, 0.199496 0.236288 1.093219, 0.202810 0.235410 1.102427, 
            0.192990 0.232389 1.132255, 0.196769 0.231597 1.140625, 0.233857 0.229228 1.167925, 0.316332 0.229618 1.171149, 
            0.321731 0.230024 1.167495, 0.319926 0.229389 1.173781, 0.324878 0.228218 1.186110, 0.365050 0.228514 1.186606, 
            0.438493 0.229615 1.181815, 0.443581 0.229365 1.184793, 0.447507 0.229199 1.186827, 0.457138 0.229196 1.187693, 
            0.568863 0.225759 1.232333, 0.649219 0.222767 1.269727, 0.653266 0.223221 1.265473, 0.660354 0.223941 1.258779, 
            0.660177 0.223310 1.265167, 0.654327 0.221625 1.281775, 0.670615 0.220469 1.294935, 0.823261 0.231213 1.199093, 
            0.828940 0.231671 1.194936, 0.825723 0.230774 1.203766, 0.827014 0.230715 1.204476, 0.006682 0.246142 0.991380, 
            0.061591 0.244695 1.010864, 0.106379 0.240171 1.060718, 0.123925 0.240145 1.062506, 0.128217 0.240644 1.057810, 
            0.128476 0.240095 1.063415, 0.128067 0.237628 1.088433, 0.172633 0.240832 1.059768, 0.192556 0.242444 1.045133, 
            0.196809 0.239649 1.073898, 0.198768 0.239415 1.076440, 0.201812 0.236096 1.110417, 0.219495 0.232511 1.148382, 
            0.225056 0.231453 1.159614, 0.230402 0.231251 1.162127, 0.272023 0.230322 1.175189, 0.280829 0.230465 1.174507, 
            0.304012 0.230292 1.178283, 0.318431 0.230880 1.173561, 0.322580 0.229261 1.190371, 0.335771 0.229920 1.184825, 
            0.337062 0.229861 1.185536, 0.349973 0.229870 1.186565, 0.353908 0.230303 1.182513, 0.509061 0.229859 1.200536, 
            0.575287 0.226631 1.239097, 0.597539 0.224492 1.262761, 0.641909 0.224671 1.264803, 0.647317 0.224182 1.270240, 
            0.652581 0.224264 1.269866, 0.656144 0.221341 1.299872, 0.657799 0.221350 1.299927, 0.658601 0.221200 1.301518, 
            0.669111 0.221660 1.297764, 0.815187 0.234170 1.183404, 0.832557 0.233515 1.191579, 0.849807 0.233733 1.190864, 
            0.855264 0.233253 1.196213, 0.860586 0.233645 1.192697, 0.861005 0.233424 1.194978, 0.033130 0.246552 1.004574, 
            0.044946 0.246358 1.007575, 0.052415 0.246252 1.009299, 0.104156 0.244813 1.028420, 0.099568 0.241570 1.060964, 
            0.126178 0.241436 1.064640, 0.132107 0.240746 1.072173, 0.185422 0.243783 1.045962, 0.191660 0.243747 1.046869, 
            0.190466 0.243227 1.052055, 0.193718 0.242935 1.055303, 0.194860 0.241952 1.065388, 0.196227 0.240413 1.081138, 
            0.203328 0.240836 1.077455, 0.205867 0.240711 1.078952, 0.205265 0.240300 1.083073, 0.204076 0.238286 1.103427, 
            0.200715 0.234076 1.145904, 0.215492 0.234133 1.146608, 0.220738 0.233315 1.155372, 0.243835 0.231632 1.174480, 
            0.323043 0.232012 1.177518, 0.325422 0.230363 1.194481, 0.321755 0.229083 1.207156, 0.324159 0.228933 1.208896, 
            0.336880 0.230401 1.195091, 0.374783 0.230872 1.193603, 0.434807 0.233364 1.173521, 0.520431 0.230454 1.210534, 
            0.605906 0.226023 1.262991, 0.649239 0.225412 1.272971, 0.652635 0.225147 1.275961, 0.652797 0.223085 1.296916, 
            0.666407 0.222926 1.299721, 0.704415 0.229393 1.237337, 0.827831 0.235301 1.188070, 0.856763 0.235301 1.190598, 
            0.863787 0.235112 1.193125, -0.000099 0.249316 0.988660, 0.029395 0.248523 0.999282, 0.031293 0.248278 1.001933, 
            0.019289 0.245449 1.029624, 0.036293 0.248012 1.005070, 0.046381 0.248094 1.005113, 0.059072 0.247764 1.009573, 
            0.062805 0.248159 1.005885, 0.073427 0.248042 1.008002, 0.098213 0.246972 1.021033, 0.105433 0.246222 1.029276, 
            0.093987 0.243497 1.055961, 0.131484 0.242399 1.070382, 0.133936 0.240763 1.087214, 0.162022 0.242099 1.076088, 
            0.196640 0.244350 1.056233, 0.205809 0.245158 1.048825, 0.202157 0.244181 1.058437, 0.206017 0.244300 1.057557, 
            0.196506 0.242234 1.077723, 0.200102 0.242006 1.080351, 0.204102 0.242152 1.079217, 0.202648 0.241283 1.087909, 
            0.203241 0.240497 1.095947, 0.188086 0.236485 1.135383, 0.247870 0.232657 1.179476, 0.315383 0.233851 1.173224, 
            0.319970 0.232313 1.189245, 0.320473 0.232108 1.191375, 0.326193 0.230183 1.211425, 0.345203 0.232521 1.189328, 
            0.347269 0.232607 1.188642, 0.381260 0.232351 1.194201, 0.419079 0.235197 1.168581, 0.464454 0.233173 1.193094, 
            0.515341 0.232173 1.207682, 0.528083 0.231554 1.215086, 0.537858 0.230383 1.227834, 0.569644 0.229418 1.240399, 
            0.588565 0.227855 1.257920, 0.626456 0.228624 1.253419, 0.640672 0.228876 1.252097, 0.657647 0.226652 1.276161, 
            0.654520 0.224278 1.300006, 0.718645 0.231715 1.230041, -0.005964 0.250592 0.990239, 0.014723 0.246967 1.028865, 
            0.019277 0.246319 1.035839, 0.056251 0.249606 1.005669, 0.068349 0.249763 1.005128, 0.111260 0.243994 1.067469, 
            0.118277 0.243805 1.070008, 0.135988 0.243212 1.077569, 0.146023 0.242388 1.086813, 0.189740 0.246331 1.050570, 
            0.197460 0.246570 1.048808, 0.194984 0.245811 1.056303, 0.208326 0.246499 1.050484, 0.210129 0.245340 1.062414, 
            0.212126 0.245113 1.064888, 0.227360 0.235693 1.161901, 0.231342 0.235537 1.163834, 0.240187 0.234791 1.172188, 
            0.321297 0.235225 1.174836, 0.320143 0.232321 1.204232, 0.327720 0.231339 1.214868, 0.330374 0.231235 1.216159, 
            0.364960 0.234377 1.187256, 0.401695 0.234930 1.184836, 0.495973 0.234227 1.200191, 0.515754 0.233720 1.207059, 
            0.563724 0.231581 1.232969, 0.589620 0.229223 1.259178, 0.652478 0.227759 1.279522, 0.654072 0.227458 1.282721, 
            0.697958 0.231133 1.249210, 0.844840 0.238714 1.184999, -0.000309 0.251918 0.992316, 0.027668 0.251441 0.999599, 
            0.052580 0.250992 1.006333, 0.087763 0.250957 1.009743, 0.093217 0.246294 1.057593, 0.097602 0.245913 1.061836, 
            0.104315 0.245667 1.064922, 0.128840 0.245744 1.066282, 0.130486 0.245452 1.069387, 0.184765 0.248071 1.047511, 
            0.197027 0.248258 1.046675, 0.202372 0.248057 1.049188, 0.209896 0.247961 1.050814, 0.211981 0.247751 1.053130, 
            0.207634 0.243955 1.091313, 0.209271 0.238283 1.149072, 0.219993 0.238184 1.151008, 0.224163 0.237465 1.158674, 
            0.238995 0.236637 1.168385, 0.272463 0.236284 1.174884, 0.288907 0.236352 1.175621, 0.319087 0.235986 1.181973, 
            0.324230 0.235149 1.190922, 0.347329 0.235259 1.191815, 0.351306 0.235401 1.190721, 0.442004 0.236721 1.185207, 
            0.455648 0.236568 1.187950, 0.506217 0.235808 1.200075, 0.523979 0.234627 1.213615, 0.544741 0.233108 1.230858, 
            0.644258 0.230689 1.264095, 0.659015 0.227157 1.301260, 0.670508 0.227799 1.295736, 0.815860 0.240474 1.179643, 
            0.849016 0.240063 1.186704, -0.013897 0.253850 0.986558, 0.014166 0.250401 1.024040, 0.013277 0.249040 1.037783, 
            0.043262 0.252522 1.005025, 0.062094 0.252736 1.004496, 0.082113 0.252573 1.007900, 0.134507 0.246474 1.074409, 
            0.143412 0.246337 1.076582, 0.181903 0.249308 1.049752, 0.192269 0.249143 1.052330, 0.216581 0.248582 1.060143, 
            0.215999 0.247578 1.070298, 0.207621 0.245423 1.091458, 0.217625 0.239812 1.149323, 0.321973 0.238291 1.173861, 
            0.323082 0.234314 1.214359, 0.333428 0.234145 1.216973, 0.359105 0.237125 1.188938, 0.438422 0.238422 1.182673, 
            0.516458 0.236492 1.209070, 0.516988 0.236292 1.211150, 0.532741 0.235635 1.219202, 0.534599 0.235681 1.218892, 
            0.565929 0.234333 1.235312, 0.591100 0.232139 1.259793, 0.598196 0.231964 1.262188, 0.696381 0.233780 1.252294, 
            0.709540 0.235329 1.237700, 0.718780 0.235553 1.236234, 0.841021 0.241541 1.186051, 0.861369 0.241439 1.188860, 
            0.006202 0.254574 0.996011, 0.009704 0.254627 0.995774, 0.014931 0.254404 0.998501, 0.026325 0.254430 0.999227, 
            0.019158 0.250408 1.039454, 0.024047 0.250720 1.036718, 0.069209 0.254034 1.006980, 0.105739 0.252458 1.026177, 
            0.102707 0.248607 1.065027, 0.124301 0.248139 1.071664, 0.127435 0.248124 1.072091, 0.131690 0.248018 1.073534, 
            0.140253 0.248714 1.067218, 0.139347 0.248246 1.071884, 0.191960 0.250854 1.049973, 0.192257 0.250611 1.052474, 
            0.217041 0.250735 1.053366, 0.185472 0.242776 1.131472, 0.184382 0.242274 1.136470, 0.191657 0.240638 1.153721, 
            0.213830 0.241174 1.150211, 0.221856 0.241172 1.150932, 0.245490 0.238991 1.175142, 0.254469 0.238867 1.177183, 
            0.260332 0.239061 1.175729, 0.319062 0.238921 1.182262, 0.319461 0.238398 1.187614, 0.317857 0.236606 1.205678, 
            0.321329 0.236056 1.211567, 0.338038 0.235576 1.217898, 0.353988 0.237943 1.195241, 0.374818 0.238528 1.191113, 
            0.425521 0.241378 1.166572, 0.434158 0.241191 1.169227, 0.446145 0.239535 1.187098, 0.525612 0.237572 1.213952, 
            0.563428 0.236533 1.227798, 0.565448 0.235415 1.239336, 0.567991 0.234991 1.243863, 0.595761 0.233579 1.260625, 
            0.633063 0.235433 1.245042, 0.635931 0.235368 1.245948, 0.711356 0.236240 1.243658, 0.824763 0.243276 1.182064, 
            0.024423 0.255845 0.999739, 0.013004 0.253424 1.023342, 0.009537 0.252182 1.035656, 0.052049 0.255602 1.004619, 
            0.086374 0.255109 1.012611, 0.094441 0.250931 1.055753, 0.188136 0.252510 1.047875, 0.196628 0.252594 1.047758, 
            0.209409 0.252281 1.052057, 0.212804 0.251119 1.064154, 0.211710 0.250318 1.072196, 0.209891 0.249083 1.084577, 
            0.219159 0.242738 1.149841, 0.227454 0.242188 1.156147, 0.229271 0.241928 1.158946, 0.234547 0.241714 1.161585, 
            0.322308 0.241293 1.173501, 0.319184 0.240115 1.185200, 0.321614 0.239969 1.186893, 0.320973 0.238953 1.197153, 
            0.324661 0.237547 1.211758, 0.362804 0.240155 1.188591, 0.530464 0.238749 1.217476, 0.627536 0.236174 1.252082, 
            0.667727 0.232290 1.295040, 0.686173 0.235420 1.264853, 0.699501 0.236702 1.252989, 0.706543 0.237712 1.243341, 
            0.721109 0.238328 1.238355, 0.809182 0.245137 1.176859, 0.837511 0.244725 1.183509, -0.007392 0.257677 0.993419, 
            0.022816 0.257316 0.999720, 0.012668 0.255130 1.021033, 0.077301 0.256985 1.007826, 0.111062 0.251009 1.071470, 
            0.118147 0.250832 1.073886, 0.129083 0.251071 1.072402, 0.147021 0.251119 1.073482, 0.174596 0.252659 1.060243, 
            0.186833 0.254037 1.047309, 0.192072 0.254712 1.040909, 0.190897 0.253896 1.049096, 0.217218 0.253709 1.053291, 
            0.214082 0.252528 1.065009, 0.197935 0.242952 1.160871, 0.225325 0.244159 1.150998, 0.257219 0.242020 1.175509, 
            0.290087 0.242452 1.173983, 0.317207 0.243010 1.170669, 0.319282 0.240707 1.194250, 0.320401 0.240018 1.201341, 
            0.319157 0.239488 1.206618, 0.369389 0.241654 1.188994, 0.419278 0.244055 1.168953, 0.503035 0.241993 1.197188, 
            0.534887 0.240145 1.218738, 0.539131 0.240037 1.220201, 0.587166 0.236416 1.261171, 0.638659 0.237620 1.253419, 
            0.643457 0.236122 1.269060, 0.651418 0.234912 1.282040, 0.654258 0.234245 1.289067, 0.657592 0.233669 1.295204, 
            0.666424 0.233817 1.294474, 0.684401 0.236859 1.265131, 0.708937 0.239030 1.245222, 0.803101 0.246971 1.172758, 
            0.868789 0.245734 1.191039, 0.021947 0.258624 1.001408, 0.027863 0.255241 1.036282, 0.047196 0.258536 1.004498, 
            0.062945 0.258475 1.006485, 0.067552 0.258734 1.004259, 0.079980 0.258654 1.006158, 0.101349 0.256948 1.025343, 
            0.104919 0.256715 1.028018, 0.101843 0.253156 1.063913, 0.155126 0.253199 1.068114, 0.161962 0.253274 1.067943, 
            0.181241 0.254766 1.054467, 0.213115 0.255013 1.054731, 0.217409 0.245652 1.150201, 0.231180 0.246120 1.146646, 
            0.231406 0.245564 1.152310, 0.233914 0.245433 1.153863, 0.270963 0.243355 1.178196, 0.320062 0.244413 1.171719, 
            0.322978 0.243163 1.184679, 0.322990 0.242268 1.193765, 0.318361 0.240810 1.208172, 0.325899 0.239821 1.218879, 
            0.331098 0.239891 1.218621, 0.337329 0.239854 1.219540, 0.342803 0.240274 1.215752, 0.360466 0.242959 1.190009, 
            0.510803 0.243114 1.201530, 0.513573 0.241238 1.220824, 0.542533 0.241840 1.217232, 0.566276 0.240278 1.235174, 
            0.576355 0.238565 1.253447, 0.584377 0.237965 1.260246, 0.596813 0.237886 1.262131, 0.617364 0.238419 1.258505, 
            0.637579 0.239487 1.249416, 0.697033 0.239482 1.254643, 0.723394 0.241394 1.237517, 0.814148 0.247805 1.180300, 
            0.819072 0.247525 1.183573, 0.822443 0.247554 1.183572, 0.842209 0.247642 1.184398, -0.015786 0.260849 0.990569, 
            0.001235 0.260427 0.996337, 0.011028 0.260455 0.996912, 0.008879 0.257366 1.028100, 0.007747 0.256558 1.036210, 
            0.011227 0.256010 1.042084, 0.027851 0.256709 1.036427, 0.074526 0.260305 1.003962, 0.075194 0.260131 1.005795, 
            0.126132 0.253762 1.074926, 0.189700 0.257510 1.042390, 0.191554 0.257556 1.042085, 0.191171 0.257186 1.045811, 
            0.193508 0.257321 1.044636, 0.195625 0.257117 1.046894, 0.216244 0.256766 1.052254, 0.220564 0.256374 1.056615, 
            0.204402 0.245899 1.161608, 0.240062 0.245356 1.170229, 0.305565 0.245579 1.173669, 0.320952 0.245750 1.173274, 
            0.323291 0.244392 1.187273, 0.317840 0.242482 1.206196, 0.320390 0.242359 1.207674, 0.323006 0.242247 1.209035, 
            0.393905 0.244968 1.187578, 0.406520 0.245519 1.183069, 0.437202 0.246741 1.173338, 0.453378 0.245564 1.186699, 
            0.538591 0.243176 1.218382, 0.552957 0.242858 1.222862, 0.569076 0.240774 1.245431, 0.582648 0.239711 1.257411, 
            0.633726 0.241137 1.247371, 0.647679 0.238352 1.276878, 0.655172 0.237653 1.284629, 0.660145 0.237382 1.287814, 
            0.663298 0.237072 1.291240, 0.666808 0.237426 1.287954, 0.682662 0.239775 1.265470, 0.715814 0.242053 1.245222, 
            0.747418 0.247031 1.197406, 0.805698 0.249796 1.174393, 0.846597 0.249032 1.185721, -0.015003 0.262166 0.992317, 
            0.020239 0.261844 0.998656, 0.007960 0.258665 1.029877, 0.023557 0.257680 1.041247, 0.049931 0.261387 1.005885, 
            0.060945 0.261641 1.004261, 0.061552 0.261455 1.006204, 0.086090 0.261236 1.010573, 0.103366 0.259367 1.031060, 
            0.098109 0.258091 1.043563, 0.102809 0.255976 1.065453, 0.108527 0.255545 1.070331, 0.142522 0.257382 1.054634, 
            0.191349 0.258987 1.042577, 0.191495 0.258716 1.045349, 0.212622 0.257862 1.055863, 0.214988 0.256509 1.069813, 
            0.236470 0.248250 1.155573, 0.251320 0.246528 1.174358, 0.320282 0.247394 1.171567, 0.321674 0.245263 1.193343, 
            0.319441 0.243354 1.212541, 0.324599 0.242818 1.218429, 0.325890 0.242759 1.219139, 0.331027 0.243117 1.215958, 
            0.347505 0.243490 1.213598, 0.362691 0.246014 1.189281, 0.387944 0.246226 1.189329, 0.418710 0.248359 1.170342, 
            0.439981 0.247831 1.177561, 0.497259 0.246525 1.195814, 0.513732 0.243610 1.226853, 0.542475 0.244471 1.220614, 
            0.549126 0.244512 1.220778, 0.569580 0.244429 1.223398, 0.572160 0.244311 1.224821, 0.567875 0.243216 1.235575, 
            0.573959 0.241658 1.251934, 0.635659 0.242668 1.247046, 0.706492 0.242985 1.249991, 0.730445 0.245346 1.228098, 
            0.747159 0.248154 1.201030, 0.749740 0.248036 1.202451, 0.810540 0.250672 1.180972, 0.002157 0.263539 0.994920, 
            0.007049 0.263552 0.995216, 0.017746 0.262253 1.009339, 0.058475 0.262951 1.005796, 0.063701 0.263026 1.005490, 
            0.067266 0.262792 1.008176, 0.076731 0.263057 1.006305, 0.082465 0.262928 1.008119, 0.084331 0.262976 1.007794, 
            0.084413 0.262692 1.010682, 0.116731 0.256747 1.073888, 0.146796 0.258451 1.059200, 0.170540 0.258382 1.061965, 
            0.216098 0.259081 1.058830, 0.180430 0.251555 1.132178, 0.198846 0.248404 1.165787, 0.225028 0.250283 1.148985, 
            0.231932 0.250371 1.148692, 0.239062 0.250800 1.144956, 0.280658 0.248073 1.176276, 0.324153 0.247193 1.189000, 
            0.327695 0.245162 1.209938, 0.329674 0.244933 1.212445, 0.334221 0.244284 1.219433, 0.341947 0.244525 1.217659, 
            0.447645 0.248932 1.182091, 0.510330 0.247137 1.205783, 0.540976 0.245961 1.220400, 0.573438 0.245720 1.225676, 
            0.583648 0.242538 1.258890, 0.603678 0.242675 1.259237, 0.652885 0.241065 1.279886, 0.653709 0.240919 1.281437, 
            0.681050 0.242714 1.265582, 0.738123 0.247645 1.220461, 0.749101 0.249088 1.206760, 0.761476 0.251090 1.187507, 
            0.765889 0.251313 1.185630, 0.800365 0.252940 1.172101, 0.804314 0.252777 1.174095, 0.843288 0.251954 1.185855, 
            0.847139 0.251773 1.188024, 0.856832 0.251782 1.188778, 0.009729 0.264922 0.996581, 0.007404 0.261801 1.028088, 
            0.054836 0.264641 1.003365, 0.071181 0.264392 1.007317, 0.088097 0.263951 1.013273, 0.088508 0.263131 1.021639, 
            0.092307 0.262642 1.026939, 0.112152 0.258263 1.073151, 0.144620 0.259815 1.060204, 0.186530 0.261928 1.042393, 
            0.196205 0.261336 1.049252, 0.197054 0.260896 1.053793, 0.202433 0.260701 1.056245, 0.214987 0.260943 1.054882, 
            0.217215 0.260759 1.056940, 0.215676 0.259875 1.065783, 0.192900 0.249964 1.164477, 0.235494 0.251905 1.148468, 
            0.321084 0.248392 1.191615, 0.324743 0.248474 1.191095, 0.320953 0.247471 1.200955, 0.323151 0.247282 1.203068, 
            0.329588 0.246088 1.215757, 0.332552 0.246340 1.213454, 0.362873 0.248988 1.189197, 0.375379 0.249221 1.187920, 
            0.405778 0.249792 1.184771, 0.434003 0.251452 1.170360, 0.488685 0.249365 1.196323, 0.505095 0.249427 1.197121, 
            0.511382 0.248504 1.207046, 0.519874 0.246198 1.231211, 0.545050 0.247292 1.222291, 0.569297 0.246122 1.236292, 
            0.574361 0.244971 1.248420, 0.581960 0.243993 1.259015, 0.631190 0.245674 1.246232, 0.666043 0.242291 1.283626, 
            0.683714 0.244381 1.263942, 0.729125 0.247742 1.233754, 0.747429 0.250547 1.206857, 0.755193 0.251392 1.198945, 
            0.770753 0.253089 1.183061, 0.773744 0.253048 1.183744, 0.782350 0.253751 1.177351, 0.812703 0.253416 1.183390, 
            0.820388 0.253052 1.187761, -0.010764 0.266468 0.994154, 0.008832 0.266225 0.998318, 0.013759 0.266544 0.995515, 
            0.017474 0.265740 1.004001, 0.030491 0.262482 1.038229, 0.054152 0.264789 1.016860, 0.080706 0.266139 1.005459, 
            0.101630 0.263454 1.034553, 0.097476 0.261786 1.051140, 0.130309 0.259522 1.076995, 0.144405 0.261843 1.054643, 
            0.150474 0.262374 1.049783, 0.179766 0.254372 1.133617, 0.206074 0.251493 1.165153, 0.260998 0.250645 1.178541, 
            0.324009 0.249509 1.195573, 0.323875 0.248289 1.207956, 0.326314 0.248145 1.209635, 0.328203 0.248197 1.209268, 
            0.330250 0.247980 1.211651, 0.349509 0.248273 1.210353, 0.441674 0.252257 1.177912, 0.510304 0.250371 1.203037, 
            0.542456 0.248878 1.221014, 0.563692 0.248940 1.222225, 0.573892 0.249043 1.222067, 0.573223 0.247425 1.238449, 
            0.577707 0.247063 1.242514, 0.576978 0.246031 1.252933, 0.585930 0.245603 1.258058, 0.654702 0.243745 1.282927, 
            0.659168 0.243679 1.283990, 0.714110 0.247616 1.248777, 0.731766 0.249404 1.232155, 0.757800 0.252749 1.200442, 
            0.808050 0.255217 1.179751, -0.007132 0.267716 0.996839, 0.058602 0.266189 1.018073, 0.085160 0.267540 1.006665, 
            0.099635 0.265151 1.032196, 0.100131 0.264645 1.037374, 0.099319 0.262702 1.057048, 0.108337 0.261689 1.068125, 
            0.154647 0.263424 1.054530, 0.213629 0.263630 1.057573, 0.217223 0.263701 1.057169, 0.217590 0.263470 1.059545, 
            0.179350 0.256063 1.131453, 0.179600 0.255512 1.137073, 0.235265 0.255102 1.146090, 0.244653 0.255950 1.138287, 
            0.241748 0.253617 1.161732, 0.316187 0.253410 1.170323, 0.319260 0.253383 1.170860, 0.324079 0.249498 1.210746, 
            0.326981 0.249141 1.214625, 0.447675 0.253348 1.182404, 0.455979 0.252800 1.188694, 0.461298 0.252593 1.191257, 
            0.506403 0.250220 1.219293, 0.577400 0.250568 1.221941, 0.596466 0.247239 1.257415, 0.626038 0.248254 1.249684, 
            0.635029 0.248730 1.245634, 0.640643 0.248279 1.250699, 0.648663 0.245885 1.275715, 0.655284 0.245323 1.282002, 
            0.664642 0.245568 1.280323, 0.704175 0.248733 1.251617, 0.743067 0.252676 1.214957, 0.794977 0.257245 1.173066, 
            0.811928 0.256511 1.181995, 0.873945 0.255489 1.197783, 0.017816 0.269341 0.997558, 0.006989 0.266432 1.026165, 
            0.005304 0.265223 1.038306, 0.075997 0.268502 1.011149, 0.089480 0.267423 1.023290, 0.133961 0.262842 1.073697, 
            0.153003 0.265485 1.048507, 0.174424 0.264984 1.055457, 0.184822 0.266319 1.042800, 0.193006 0.266048 1.046272, 
            0.217211 0.265168 1.057314, 0.179338 0.257531 1.131597, 0.193622 0.254508 1.163543, 0.222687 0.256026 1.150653, 
            0.247892 0.256827 1.144716, 0.245184 0.254531 1.167806, 0.249612 0.254457 1.168937, 0.320806 0.254244 1.177304, 
            0.323546 0.252662 1.193616, 0.325443 0.251222 1.208410, 0.328178 0.251132 1.209557, 0.331910 0.250930 1.211940, 
            0.335210 0.250348 1.218139, 0.362188 0.253570 1.187760, 0.369201 0.253678 1.187272, 0.426252 0.255916 1.169509, 
            0.555597 0.251870 1.221872, 0.559312 0.251664 1.224287, 0.563667 0.251876 1.222514, 0.653324 0.246728 1.282617, 
            0.688391 0.248764 1.264990, 0.801189 0.258674 1.174139, 0.879788 0.256551 1.202557, -0.007572 0.270574 0.997876, 
            0.001310 0.270731 0.997056, 0.007765 0.270736 0.997570, 0.054583 0.268382 1.025556, 0.121472 0.263186 1.084171, 
            0.218719 0.266321 1.060790, 0.198064 0.255609 1.167805, 0.243337 0.258944 1.137866, 0.248685 0.256353 1.164659, 
            0.255313 0.255493 1.173967, 0.275840 0.255424 1.176457, 0.325237 0.254446 1.190691, 0.322025 0.252355 1.211653, 
            0.334479 0.252280 1.213506, 0.347293 0.252869 1.208640, 0.385893 0.254964 1.190719, 0.418851 0.257205 1.170818, 
            0.437373 0.256764 1.176918, 0.497668 0.255421 1.195807, 0.506237 0.255221 1.198588, 0.509356 0.254904 1.202076, 
            0.507538 0.251877 1.232669, 0.548708 0.253254 1.222261, 0.557674 0.253128 1.224324, 0.581933 0.253454 1.223126, 
            0.628120 0.251581 1.246178, 0.660539 0.248343 1.281887, 0.677619 0.249725 1.269336, 0.712854 0.251793 1.251405, 
            0.745862 0.255239 1.219274, 0.768562 0.258861 1.184459, 0.788968 0.259666 1.178060, 0.807213 0.259770 1.178588, 
            0.813834 0.258909 1.187912, 0.888247 0.257800 1.205655, -0.006845 0.272180 0.996687, 0.014269 0.272220 0.998119, 
            0.003899 0.269097 1.028939, 0.009131 0.267679 1.043798, 0.072934 0.270873 1.016910, 0.082448 0.272044 1.005845, 
            0.111070 0.265710 1.072673, 0.114320 0.264820 1.081997, 0.155442 0.268280 1.050429, 0.155532 0.267700 1.056338, 
            0.160250 0.267680 1.056946, 0.181148 0.269174 1.043590, 0.198525 0.268520 1.051753, 0.179757 0.260250 1.134122, 
            0.203416 0.257177 1.167394, 0.246040 0.260618 1.136155, 0.247913 0.260667 1.135816, 0.249914 0.259844 1.144354, 
            0.323685 0.255926 1.190574, 0.322774 0.254861 1.201320, 0.329665 0.253751 1.213193, 0.330955 0.253692 1.213903, 
            0.337123 0.253643 1.214937, 0.359133 0.256240 1.190471, 0.503975 0.255075 1.214925, 0.547701 0.254537 1.224197, 
            0.560983 0.254615 1.224558, 0.575396 0.255203 1.219846, 0.578678 0.255215 1.220005, 0.587212 0.254411 1.228918, 
            0.597095 0.252363 1.250579, 0.612202 0.252183 1.253722, 0.724015 0.254142 1.243566, 0.772961 0.260551 1.182730, 
            0.795906 0.261529 1.174792, 0.811344 0.260514 1.186447, 0.850745 0.260068 1.194403, -0.008947 0.273558 0.997561, 
            0.000858 0.273289 1.001148, 0.003791 0.269650 1.038361, 0.087374 0.273533 1.006201, 0.096116 0.271273 1.029916, 
            0.099868 0.271074 1.032264, 0.130985 0.266699 1.079422, 0.153763 0.269140 1.056610, 0.158132 0.269354 1.054811, 
            0.204515 0.269609 1.056263, 0.210533 0.269532 1.057565, 0.215544 0.269567 1.057647, 0.246283 0.261834 1.138875, 
            0.289185 0.259350 1.167843, 0.320932 0.258976 1.174407, 0.326845 0.256490 1.200182, 0.332836 0.255512 1.210639, 
            0.347420 0.256131 1.205618, 0.359216 0.257726 1.190444, 0.363106 0.257851 1.189508, 0.508585 0.257701 1.203708, 
            0.516325 0.254359 1.238333, 0.619362 0.254387 1.247019, 0.642772 0.253658 1.256457, 0.648707 0.251773 1.276123, 
            0.652459 0.251276 1.281505, 0.747764 0.257935 1.222162, 0.757525 0.259451 1.207616, 0.889351 0.260647 1.206947, 
            -0.018206 0.274203 1.005252, -0.006378 0.274908 0.999127, 0.008752 0.274732 1.002229, 0.037945 0.271194 1.040711, 
            0.049410 0.272428 1.029168, 0.080034 0.274236 1.013471, 0.140544 0.269348 1.068399, 0.174682 0.271809 1.046372, 
            0.189467 0.271868 1.047062, 0.202758 0.271350 1.053477, 0.218008 0.270599 1.062435, 0.399080 0.259434 1.191617, 
            0.415230 0.261241 1.174671, 0.422166 0.261634 1.171285, 0.480726 0.259969 1.193299, 0.494424 0.259826 1.195945, 
            0.502593 0.259551 1.199445, 0.501039 0.256573 1.229562, 0.526547 0.255936 1.238257, 0.573672 0.257822 1.223195, 
            0.577524 0.258240 1.219293, 0.578100 0.258048 1.221289, 0.590073 0.258481 1.217937, 0.609849 0.255284 1.252134, 
            0.747752 0.259403 1.222306, 0.772517 0.263408 1.183772, 0.796610 0.264600 1.173768, 0.819299 0.263140 1.190576, 
            0.865669 0.263093 1.195085, -0.013807 0.275594 1.006556, -0.007402 0.275888 1.004127, 0.002836 0.276297 1.000865, 
            0.001886 0.274328 1.020789, 0.008143 0.272204 1.042908, 0.089338 0.275941 1.012014, 0.094927 0.274590 1.026231, 
            0.101148 0.273655 1.036272, 0.125499 0.269216 1.083476, 0.148374 0.271078 1.066559, 0.155573 0.272117 1.056629, 
            0.158299 0.272026 1.057790, 0.163507 0.272098 1.057516, 0.184430 0.273597 1.044114, 0.183973 0.265145 1.129928, 
            0.326278 0.258727 1.207517, 0.331428 0.258787 1.207348, 0.333628 0.258300 1.212490, 0.335309 0.258314 1.212498, 
            0.426806 0.262771 1.175191, 0.440908 0.262404 1.180145, 0.507146 0.260672 1.203508, 0.568977 0.259316 1.222666, 
            0.596878 0.257331 1.245262, 0.618833 0.257527 1.245181, 0.711090 0.257644 1.252034, 0.716225 0.257702 1.251892, 
            0.823986 0.264286 1.194396, 0.877726 0.264115 1.200809, -0.099110 0.277344 0.996407, 0.000177 0.274584 1.033095, 
            0.031149 0.273767 1.044090, 0.121531 0.270546 1.084675, 0.155230 0.272926 1.063440, 0.166685 0.273860 1.054950, 
            0.197901 0.274284 1.053363, 0.206922 0.274466 1.052292, 0.212832 0.274071 1.056824, 0.215153 0.272709 1.070857, 
            0.186668 0.264426 1.152514, 0.206025 0.263542 1.163182, 0.211527 0.264266 1.156308, 0.247719 0.266511 1.136654, 
            0.321565 0.263205 1.176667, 0.330201 0.260030 1.209678, 0.332652 0.259888 1.211335, 0.452382 0.263318 1.186920, 
            0.502874 0.261946 1.205252, 0.577498 0.261175 1.219582, 0.583746 0.261141 1.220471, 0.591207 0.261631 1.216140, 
            0.591239 0.261338 1.219118, 0.591973 0.260280 1.229937, 0.603321 0.258505 1.248957, 0.615318 0.258942 1.245562, 
            0.641075 0.258351 1.253808, 0.671913 0.256612 1.274151, 0.698951 0.258351 1.258842, 0.733848 0.260655 1.238485, 
            0.741900 0.261852 1.227018, 0.746880 0.262180 1.224120, 0.770760 0.266321 1.184145, 0.775424 0.266889 1.178780, 
            0.787221 0.267289 1.175745, 0.799391 0.267459 1.175074, 0.813325 0.266164 1.189438, -0.010806 0.278494 1.007466, 
            0.039181 0.275535 1.041886, 0.085579 0.278781 1.012956, 0.095454 0.277329 1.028561, 0.113787 0.272370 1.080532, 
            0.143324 0.273677 1.069827, 0.146977 0.273758 1.069320, 0.151742 0.274345 1.063773, 0.188433 0.276384 1.046255, 
            0.192182 0.275886 1.051645, 0.219229 0.275236 1.060602, 0.185757 0.266922 1.142136, 0.255776 0.265594 1.161723, 
            0.300738 0.265286 1.168769, 0.325523 0.264515 1.178766, 0.333785 0.262465 1.200311, 0.494755 0.264297 1.195716, 
            0.564445 0.261414 1.231073, 0.587914 0.263087 1.216121, 0.593841 0.261499 1.232764, 0.596614 0.260820 1.239911, 
            0.609852 0.260292 1.246424, 0.614610 0.260878 1.240888, 0.629152 0.260593 1.245050, 0.657607 0.257515 1.278791, 
            0.690364 0.258823 1.268360, 0.741308 0.263212 1.228207, 0.749330 0.263807 1.222865, 0.840135 0.266642 1.201979, 
            -0.091098 0.279682 1.003468, -0.011329 0.279867 1.008531, 0.018581 0.276761 1.042686, 0.050883 0.277985 1.033072, 
            0.143343 0.274852 1.072950, 0.155182 0.275857 1.063769, 0.171697 0.277433 1.049202, 0.218241 0.276821 1.059468, 
            0.214796 0.275882 1.068708, 0.187034 0.269227 1.133887, 0.226108 0.268721 1.142431, 0.242736 0.269421 1.136766, 
            0.251296 0.268921 1.142596, 0.253789 0.267890 1.153282, 0.316739 0.266742 1.170425, 0.332586 0.263413 1.205627, 
            0.342936 0.263544 1.205199, 0.421372 0.267366 1.173201, 0.449365 0.266294 1.186527, 0.499972 0.265243 1.201618, 
            0.518442 0.261504 1.241200, 0.582990 0.264239 1.219041, 0.596258 0.264913 1.213357, 0.603723 0.263910 1.224195, 
            0.606861 0.263597 1.227648, 0.698376 0.261184 1.260122, 0.772891 0.269358 1.183586, 0.782103 0.269875 1.179136, 
            0.860118 0.268838 1.196464, 0.002891 0.278602 1.037677, 0.110634 0.277115 1.062170, 0.135108 0.276285 1.072728, 
            0.212870 0.279086 1.051051, 0.210229 0.275308 1.089196, 0.192703 0.271751 1.123798, 0.187075 0.269510 1.146075, 
            0.193589 0.267733 1.164697, 0.247247 0.270834 1.137870, 0.256503 0.268968 1.157622, 0.357794 0.266581 1.190700, 
            0.417338 0.268684 1.174518, 0.474202 0.267301 1.193516, 0.496874 0.267034 1.198212, 0.496374 0.264251 1.226432, 
            0.500717 0.263266 1.236821, 0.574048 0.265541 1.220090, 0.597977 0.265806 1.219489, 0.609818 0.263525 1.243691, 
            0.649500 0.262235 1.260247, 0.780713 0.271684 1.175691, 0.817967 0.270242 1.193584, 0.844627 0.269520 1.203240, 
            0.866569 0.270013 1.200144, -0.111654 0.282686 1.001275, -0.110213 0.282057 1.007786, -0.105751 0.281691 1.011891, 
            -0.095329 0.281835 1.011332, -0.087851 0.282329 1.006970, -0.007185 0.282681 1.010416, -0.003000 0.282862 1.008949, 
            0.001248 0.282755 1.010405, -0.000393 0.280657 1.031573, 0.029396 0.279620 1.044699, 0.100453 0.281473 1.032063, 
            0.121129 0.276651 1.082850, 0.145410 0.277578 1.075542, 0.164624 0.279656 1.056112, 0.208936 0.280721 1.049152, 
            0.212212 0.280732 1.049322, 0.198120 0.269148 1.165765, 0.204683 0.269472 1.163051, 0.217163 0.270596 1.152715, 
            0.249715 0.271866 1.142651, 0.287073 0.270144 1.163392, 0.328795 0.268338 1.185380, 0.340406 0.266611 1.203927, 
            0.389368 0.268242 1.191628, 0.595447 0.268001 1.212025, 0.599773 0.267908 1.213339, 0.600100 0.267670 1.215787, 
            0.602338 0.267788 1.214791, 0.604804 0.267648 1.216420, 0.603420 0.267092 1.221947, 0.726363 0.265442 1.249418, 
            0.747029 0.267790 1.227374, 0.773822 0.272471 1.182154, 0.782981 0.272978 1.177799, 0.786582 0.272751 1.180418, 
            0.804636 0.272222 1.187361, 0.811346 0.271677 1.193489, 0.820401 0.271268 1.198429, -0.116141 0.284218 1.000372, 
            -0.081310 0.283820 1.007451, -0.005492 0.284167 1.010525, 0.038104 0.281513 1.041278, 0.111184 0.279858 1.064458, 
            0.114661 0.278114 1.082479, 0.141015 0.279128 1.074473, 0.145233 0.278417 1.082054, 0.150570 0.278513 1.081547, 
            0.165903 0.281064 1.056967, 0.196708 0.281711 1.053085, 0.212240 0.278024 1.091889, 0.191848 0.273636 1.134688, 
            0.188049 0.271734 1.153672, 0.295529 0.271692 1.163462, 0.348867 0.269056 1.194880, 0.363164 0.269921 1.187344, 
            0.376570 0.270022 1.187481, 0.425996 0.271440 1.177381, 0.457775 0.270475 1.189957, 0.497918 0.268374 1.214789, 
            0.529236 0.265530 1.246408, 0.564731 0.266749 1.237115, 0.576312 0.268603 1.219293, 0.609826 0.267661 1.231779, 
            0.610196 0.267132 1.237184, 0.616424 0.266796 1.241144, 0.629316 0.266802 1.242208, 0.635319 0.265826 1.252643, 
            0.653200 0.264667 1.265968, 0.662244 0.264257 1.270927, 0.667293 0.264299 1.270939, 0.775964 0.274339 1.178417, 
            0.780306 0.274548 1.176668, 0.791228 0.274188 1.181280, 0.828188 0.272393 1.202737, 0.869619 0.272922 1.200965, 
            0.888142 0.271584 1.216170, -0.119328 0.285095 1.006234, -0.115754 0.284864 1.008902, -0.109559 0.284820 1.009887, 
            -0.085734 0.285065 1.009472, -0.004671 0.285491 1.012203, -0.001005 0.285276 1.014706, -0.002229 0.284451 1.022982, 
            0.011647 0.282847 1.040485, 0.063116 0.284645 1.026705, 0.106226 0.284590 1.031015, 0.107698 0.283668 1.040506, 
            0.108856 0.280298 1.074844, 0.146998 0.279319 1.088103, 0.150184 0.279613 1.085399, 0.212013 0.283635 1.049924, 
            0.213584 0.283031 1.056201, 0.217644 0.282590 1.061031, 0.234700 0.275601 1.133514, 0.305450 0.272915 1.166962, 
            0.335422 0.270418 1.194935, 0.396234 0.271263 1.191645, 0.437561 0.272371 1.183991, 0.520185 0.266812 1.247654, 
            0.545495 0.267034 1.247600, 0.607201 0.269839 1.224487, 0.619585 0.270348 1.220396, 0.614029 0.269016 1.233439, 
            0.614641 0.268532 1.238407, 0.651324 0.266685 1.260364, 0.685015 0.266075 1.269496, 0.780135 0.275688 1.180132, 
            0.835459 0.273720 1.204940, -0.117269 0.296510 0.905515, -0.115551 0.295634 0.914563, -0.124147 0.286566 1.005928, 
            -0.105966 0.286061 1.012642, -0.095505 0.286213 1.012015, -0.012884 0.287227 1.008905, 0.104638 0.285765 1.033996, 
            0.107810 0.282171 1.070780, 0.141770 0.281013 1.085499, 0.152753 0.280963 1.086964, 0.169985 0.283867 1.058964, 
            0.173863 0.283990 1.058050, 0.190323 0.284958 1.049653, 0.212019 0.284808 1.053070, 0.252699 0.275337 1.152820, 
            0.262638 0.274794 1.159201, 0.278964 0.274242 1.166222, 0.341972 0.272209 1.192367, 0.402085 0.273223 1.187301, 
            0.421791 0.274495 1.176092, 0.485387 0.273468 1.192071, 0.491623 0.273133 1.196016, 0.494005 0.272679 1.200833, 
            0.497457 0.272125 1.206756, 0.589065 0.272420 1.211744, 0.604403 0.272283 1.214471, 0.606831 0.272136 1.216170, 
            0.606320 0.271743 1.220127, 0.608901 0.271625 1.221548, 0.607188 0.271008 1.227668, 0.617588 0.270251 1.236257, 
            0.619328 0.269977 1.239193, 0.624508 0.270043 1.238969, 0.652513 0.268078 1.261378, 0.657045 0.267725 1.265358, 
            0.707703 0.268774 1.259108, 0.743104 0.271470 1.234809, 0.800039 0.276375 1.189937, 0.806023 0.276293 1.191300, 
            0.812578 0.275718 1.197707, 0.823795 0.275413 1.201786, 0.831756 0.275398 1.202626, 0.872815 0.275560 1.204558, 
            -0.119156 0.298227 0.902964, -0.129231 0.295757 0.927181, -0.123901 0.295552 0.929723, -0.082062 0.288090 1.009172, 
            0.013907 0.285310 1.045765, 0.056331 0.287220 1.030062, 0.067637 0.287528 1.027911, 0.072983 0.287925 1.024354, 
            0.077878 0.288237 1.021608, 0.088207 0.289260 1.012112, 0.099591 0.287791 1.028033, 0.106934 0.287064 1.036055, 
            0.114392 0.286657 1.040834, 0.114263 0.285139 1.056244, 0.155285 0.282306 1.088597, 0.162559 0.283359 1.078532, 
            0.219646 0.285603 1.060704, 0.213180 0.282609 1.090561, 0.214261 0.281913 1.097721, 0.195182 0.278068 1.135120, 
            0.191996 0.275683 1.159069, 0.203625 0.275454 1.162408, 0.224107 0.277468 1.143730, 0.232005 0.278637 1.132541, 
            0.245112 0.278683 1.133217, 0.280825 0.275759 1.166028, 0.305233 0.276113 1.164562, 0.338840 0.273993 1.189023, 
            0.382449 0.274031 1.192435, 0.389765 0.273897 1.194435, 0.450378 0.274705 1.191504, 0.496778 0.270780 1.235419, 
            0.500584 0.270292 1.240706, 0.505615 0.270032 1.243786, 0.551663 0.269926 1.248875, 0.599537 0.273745 1.214253, 
            0.609516 0.274105 1.211455, 0.609652 0.272637 1.226388, 0.631450 0.271011 1.244799, 0.642389 0.269757 1.258488, 
            0.665523 0.268679 1.271457, 0.693436 0.269684 1.263679, 0.772142 0.278039 1.185666, 0.831440 0.276810 1.203315, 
            0.838461 0.276620 1.205848, 0.867130 0.277467 1.199742, 0.893541 0.275803 1.218953, -0.131575 0.297389 0.925453, 
            -0.125085 0.289332 1.007862, -0.113196 0.289151 1.010732, -0.010259 0.290057 1.010492, 0.023112 0.286101 1.053591, 
            0.062924 0.288720 1.030451, -0.022649 0.272515 1.187612, -0.021751 0.272383 1.189028, -0.020448 0.272027 1.192753, 
            0.082497 0.289968 1.019482, 0.086179 0.290353 1.015885, 0.092031 0.290844 1.011417, 0.095515 0.289997 1.020318, 
            0.098441 0.289346 1.027189, 0.002493 0.271212 1.203035, 0.101998 0.289110 1.029890, 0.108391 0.289104 1.030516, 
            0.110681 0.288633 1.035499, 0.131505 0.284435 1.079948, 0.135553 0.284590 1.078728, 0.139167 0.284366 1.081325, 
            0.145603 0.283470 1.090980, 0.176684 0.286857 1.059284, 0.195693 0.288000 1.049331, 0.202028 0.287982 1.050061, 
            0.206018 0.287827 1.051982, 0.217206 0.287218 1.059150, 0.218404 0.286544 1.066097, 0.220704 0.278605 1.146947, 
            0.231639 0.280338 1.130287, 0.249750 0.279820 1.137128, 0.286414 0.277372 1.165189, 0.299597 0.277731 1.162693, 
            0.310100 0.277890 1.161988, 0.327888 0.276714 1.175481, 0.341062 0.275279 1.191213, 0.351342 0.275397 1.190911, 
            0.366579 0.275838 1.187750, 0.418629 0.277147 1.178994, 0.420852 0.277261 1.178027, 0.456279 0.276376 1.190104, 
            0.479393 0.276489 1.190968, 0.616174 0.275618 1.211727, 0.623747 0.276129 1.207195, 0.624865 0.275739 1.211252, 
            0.615987 0.273491 1.233311, 0.743041 0.274398 1.235165, 0.772130 0.279506 1.185811, 0.775082 0.279757 1.183528, 
            0.783369 0.279803 1.183779, 0.803500 0.279063 1.193053, 0.805970 0.278924 1.194675, 0.888147 0.277167 1.219683, 
            -0.133174 0.299159 0.922385, -0.128365 0.298260 0.931936, -0.130171 0.291052 1.005003, -0.120835 0.290695 1.009435, 
            -0.019835 0.292437 1.000542, -0.015546 0.292039 1.004958, -0.001301 0.290503 1.021798, 0.021470 0.287564 1.053634, 
            0.032444 0.288110 1.049046, 0.040999 0.289103 1.039708, 0.061083 0.290147 1.030853, -0.024901 0.273865 1.188753, 
            -0.016479 0.273339 1.194832, -0.011821 0.273308 1.195548, 0.093043 0.292203 1.012751, 0.094392 0.291557 1.019428, 
            -0.006383 0.272526 1.203967, -0.000126 0.272195 1.207875, 0.003783 0.272324 1.206904, 0.104124 0.290677 1.029217, 
            0.111470 0.290548 1.031164, 0.110068 0.289989 1.036724, 0.161608 0.285525 1.086559, 0.239917 0.281853 1.130676, 
            0.268809 0.279454 1.157560, 0.280922 0.278120 1.172167, 0.293476 0.278959 1.164733, 0.435852 0.278232 1.184522, 
            0.445775 0.277686 1.190933, 0.491949 0.277304 1.198829, 0.732737 0.274252 1.250811, 0.810922 0.280119 1.198019, 
            0.816226 0.279910 1.200607, 0.837551 0.279690 1.204695, -0.148240 0.295737 0.970890, -0.146074 0.295243 0.976094, 
            -0.143589 0.294510 0.983761, -0.140064 0.294568 0.983483, -0.085999 0.292366 1.010557, -0.061841 0.293270 1.003472, 
            -0.027921 0.294794 0.990945, -0.017064 0.293824 1.001744, 0.029351 0.289603 1.048667, 0.056984 0.291452 1.032287, 
            -0.026154 0.275102 1.191132, 0.024113 0.280561 1.140056, -0.008220 0.274252 1.201326, 0.000379 0.273460 1.210121, 
            0.003796 0.273498 1.210038, 0.108941 0.292146 1.029769, 0.112463 0.291904 1.032532, 0.116130 0.291689 1.035034, 
            0.117054 0.290367 1.048546, 0.105354 0.287594 1.075689, 0.107763 0.287146 1.080457, 0.156381 0.286322 1.093059, 
            0.192405 0.291225 1.046389, 0.198388 0.292038 1.038649, 0.204267 0.291637 1.043237, 0.204479 0.291079 1.048926, 
            0.215089 0.287075 1.090524, 0.219103 0.286924 1.092401, 0.200350 0.283140 1.129212, 0.257172 0.280853 1.157392, 
            0.272529 0.280420 1.163123, 0.274934 0.279672 1.170932, 0.321395 0.280838 1.163137, 0.332698 0.279054 1.182238, 
            0.361792 0.278785 1.187510, 0.364700 0.278728 1.188344, 0.366930 0.278545 1.190397, 0.373850 0.278636 1.190074, 
            0.380410 0.278660 1.190402, 0.382833 0.278512 1.192109, 0.396231 0.278314 1.195295, 0.474217 0.279662 1.188392, 
            0.564094 0.275152 1.242029, 0.580923 0.277683 1.217790, 0.606267 0.278509 1.211602, 0.615595 0.278749 1.209978, 
            0.624305 0.279472 1.203398, 0.625496 0.278797 1.210359, 0.639170 0.274465 1.255544, 0.646916 0.274113 1.259805, 
            0.662347 0.273395 1.268437, 0.672923 0.273269 1.270637, -0.317159 0.327066 0.652997, -0.137082 0.301672 0.926631, 
            -0.133690 0.300808 0.935700, -0.149705 0.297532 0.967579, -0.140467 0.295664 0.987366, -0.137495 0.295917 0.985048, 
            -0.137522 0.295315 0.991167, -0.124649 0.293823 1.007442, -0.059477 0.294881 1.002371, -0.009803 0.293955 1.016106, 
            -0.000244 0.293042 1.026208, 0.017687 0.290698 1.051584, 0.023030 0.290496 1.054104, -0.028172 0.277093 1.185783, 
            -0.026428 0.276222 1.194783, -0.011097 0.275486 1.203595, 0.105819 0.293334 1.032480, 0.115841 0.292508 1.041747, 
            0.107299 0.290024 1.066238, 0.119187 0.288050 1.087322, 0.131463 0.288838 1.080389, 0.178047 0.291222 1.060230, 
            0.196854 0.293522 1.038499, 0.222181 0.288668 1.090014, 0.201628 0.284549 1.130067, 0.231853 0.285087 1.127231, 
            0.244695 0.284785 1.131421, 0.258287 0.282530 1.155506, 0.305223 0.282290 1.162031, 0.331129 0.281428 1.173044, 
            0.359641 0.279855 1.191505, 0.379317 0.279927 1.192492, 0.387532 0.279661 1.195908, 0.412085 0.280639 1.188111, 
            0.420790 0.281659 1.178504, 0.445414 0.280559 1.191825, 0.500279 0.276116 1.241742, 0.538103 0.275078 1.255573, 
            0.590798 0.279793 1.212267, 0.616717 0.278037 1.232363, 0.622178 0.277259 1.240739, 0.657034 0.275372 1.262951, 
            0.695497 0.275648 1.263489, 0.771637 0.283526 1.190098, 0.787693 0.283821 1.188498, 0.794100 0.283518 1.192136, 
            0.802064 0.283504 1.192969, 0.826231 0.282917 1.201044, 0.827970 0.282941 1.200947, 0.835855 0.282614 1.204957, 
            0.877882 0.281760 1.217290, -0.136613 0.302332 0.935016, -0.140726 0.296787 0.990989, -0.134574 0.295540 1.004191, 
            -0.031565 0.297655 0.991680, -0.020056 0.298001 0.989164, 0.011226 0.293955 1.032989, 0.038311 0.293312 1.041880, 
            0.050016 0.293695 1.039010, 0.005953 0.276241 1.212468, 0.108977 0.295092 1.029948, 0.111950 0.295047 1.030664, 
            0.119522 0.294363 1.038274, 0.114765 0.289594 1.086301, 0.118003 0.289300 1.089576, 0.148778 0.289044 1.094855, 
            0.162710 0.289841 1.087975, 0.180760 0.292897 1.058501, 0.215269 0.292439 1.066162, 0.216910 0.290652 1.084453, 
            0.219003 0.290443 1.086753, 0.221157 0.290545 1.085910, 0.222564 0.289611 1.095517, 0.200456 0.284605 1.144441, 
            0.211747 0.283716 1.154460, 0.233395 0.287142 1.121541, 0.238135 0.286529 1.128180, 0.271336 0.283736 1.159443, 
            0.284435 0.282286 1.175311, 0.329658 0.283222 1.169746, 0.338945 0.281661 1.186408, 0.344650 0.281228 1.191309, 
            0.363002 0.281651 1.188609, 0.365030 0.281132 1.194062, 0.381129 0.281435 1.192385, 0.436127 0.282693 1.184390, 
            0.497098 0.278787 1.229382, 0.612855 0.281479 1.212122, 0.618032 0.279453 1.233151, 0.715135 0.277183 1.264667, 
            0.768111 0.284341 1.196572, 0.780458 0.284843 1.192545, -0.319639 0.330441 0.648601, -0.130623 0.307008 0.903101, 
            -0.139585 0.304744 0.925313, -0.138328 0.303782 0.935191, -0.152930 0.300769 0.964525, -0.025292 0.299394 0.989610, 
            -0.014496 0.297815 1.006590, -0.031175 0.280073 1.185363, -0.022579 0.278384 1.203270, 0.110455 0.296538 1.030444, 
            0.115424 0.296267 1.033636, 0.118059 0.296458 1.031926, 0.112384 0.291219 1.084642, 0.153155 0.290431 1.096200, 
            0.201169 0.296368 1.040077, 0.199724 0.295800 1.045714, 0.202639 0.295147 1.052605, 0.225754 0.291077 1.095965, 
            0.227045 0.291018 1.096675, 0.201362 0.285646 1.149003, 0.202364 0.284936 1.156303, 0.210444 0.285243 1.153893, 
            0.247430 0.287337 1.135844, 0.298950 0.284960 1.164468, 0.338389 0.283028 1.187532, 0.347514 0.282633 1.192343, 
            0.354396 0.282717 1.192089, 0.370188 0.282365 1.197037, 0.375986 0.282546 1.195700, 0.453005 0.283416 1.193575, 
            0.482769 0.283869 1.191567, 0.486357 0.283639 1.194212, 0.498903 0.281788 1.214110, 0.522278 0.277766 1.257000, 
            0.551897 0.278490 1.252221, 0.562561 0.279277 1.245155, 0.583088 0.282197 1.217290, 0.605281 0.282736 1.213744, 
            0.620917 0.283849 1.203794, 0.626408 0.283675 1.206045, 0.628279 0.283126 1.211783, 0.625596 0.280237 1.240897, 
            0.643728 0.278826 1.256806, 0.739517 0.280794 1.245158, 0.824038 0.286047 1.199166, 0.827991 0.285885 1.201153, 
            0.890646 0.283188 1.234004, -0.317862 0.336126 0.606062, -0.320411 0.330871 0.659219, -0.315933 0.329911 0.669366, 
            -0.139908 0.305556 0.932087, -0.154710 0.302207 0.964817, -0.149075 0.300267 0.985022, -0.130804 0.298284 1.006752, 
            -0.106973 0.298531 1.006324, -0.096700 0.298348 1.009070, -0.038545 0.300194 0.995389, -0.023104 0.300673 0.991862, 
            0.006907 0.297287 1.028872, 0.025168 0.295303 1.050618, 0.027718 0.295478 1.049061, 0.045218 0.296341 1.041825, 
            -0.032478 0.281599 1.184797, -0.031268 0.281227 1.188687, 0.010362 0.279403 1.210841, 0.111305 0.297867 1.032070, 
            0.113041 0.297891 1.031979, 0.117150 0.297759 1.033684, 0.120788 0.297240 1.039273, 0.108802 0.292920 1.082109, 
            0.112931 0.292791 1.083779, 0.120477 0.292102 1.091435, 0.131821 0.293015 1.083146, 0.138637 0.293087 1.083011, 
            0.197361 0.297728 1.040986, 0.205446 0.286680 1.153911, 0.209647 0.286863 1.152414, 0.238087 0.291552 1.107262, 
            0.263648 0.287339 1.152287, 0.313322 0.287010 1.159952, 0.325188 0.286527 1.165898, 0.339671 0.284736 1.185344, 
            0.350239 0.284012 1.193628, 0.355129 0.284024 1.193927, 0.384570 0.284118 1.195537, 0.429604 0.285915 1.181207, 
            0.624178 0.282938 1.228396, 0.621306 0.282105 1.236604, 0.632858 0.281264 1.246151, 0.683869 0.279690 1.266586, 
            0.774214 0.287818 1.191893, 0.808651 0.287645 1.196648, 0.834675 0.287103 1.204413, 0.842817 0.287123 1.204925, 
            -0.309464 0.336767 0.615341, -0.307094 0.336311 0.620179, -0.324484 0.332780 0.654535, -0.103757 0.315838 0.845850, 
            -0.138805 0.308725 0.915046, -0.155859 0.304360 0.957904, -0.139731 0.300186 1.001705, -0.050481 0.300640 1.004867, 
            -0.027123 0.302293 0.990115, 0.021715 0.296729 1.050888, 0.023993 0.296555 1.052857, 0.027338 0.296579 1.052902, 
            -0.033006 0.283270 1.182833, -0.017516 0.281368 1.203501, -0.010630 0.280856 1.209311, 0.012262 0.280927 1.210577, 
            0.118551 0.299489 1.031283, 0.119730 0.299111 1.035230, 0.103323 0.295463 1.070850, 0.117461 0.293609 1.090918, 
            0.166331 0.294625 1.084855, 0.189430 0.298321 1.049322, 0.197517 0.298928 1.043862, 0.220965 0.294919 1.086621, 
            0.224977 0.294470 1.091536, 0.231639 0.293915 1.097751, 0.207306 0.289093 1.144611, 0.236350 0.293596 1.101408, 
            0.238174 0.293337 1.104192, 0.252179 0.289964 1.139675, 0.270275 0.288248 1.158685, 0.277964 0.286390 1.178225, 
            0.285872 0.286366 1.179160, 0.302909 0.288039 1.163652, 0.321461 0.288200 1.163627, 0.324748 0.287915 1.166812, 
            0.328977 0.287804 1.168302, 0.340030 0.285974 1.187854, 0.347173 0.285808 1.190166, 0.354785 0.285729 1.191634, 
            0.379289 0.285802 1.193030, 0.491603 0.286060 1.200185, 0.508585 0.281149 1.251553, 0.625634 0.286471 1.207684, 
            0.626963 0.286120 1.211361, 0.726704 0.282249 1.259372, 0.739087 0.283654 1.246175, 0.770071 0.289115 1.193407, 
            0.776391 0.289094 1.194165, 0.807788 0.289253 1.195288, 0.815626 0.288917 1.199383, 0.829805 0.288564 1.204200, 
            0.869961 0.288857 1.204725, 0.873898 0.288394 1.209775, 0.875761 0.287545 1.218561, -0.308709 0.338078 0.617138, 
            -0.327027 0.334374 0.653167, -0.324170 0.334009 0.657128, -0.319749 0.333635 0.661306, -0.312263 0.332338 0.675142, 
            -0.312712 0.330461 0.694162, -0.326097 0.327675 0.721305, -0.323562 0.327548 0.722809, -0.322271 0.327489 0.723520, 
            -0.103974 0.317865 0.840293, -0.132525 0.312259 0.894751, -0.138346 0.310878 0.908270, -0.141697 0.309060 0.926447, 
            -0.157163 0.305887 0.957337, -0.134606 0.301414 1.004736, -0.066554 0.302111 1.003584, -0.041355 0.302910 0.997658, 
            -0.015899 0.302861 1.000376, -0.000876 0.300573 1.024921, -0.042171 0.286324 1.166074, -0.041844 0.285488 1.174591, 
            -0.040519 0.285435 1.175239, 0.038548 0.298937 1.044976, -0.022525 0.282505 1.206574, -0.013224 0.282441 1.208034, 
            0.006243 0.281577 1.218503, 0.012249 0.282395 1.210721, 0.113967 0.301003 1.030554, 0.118416 0.300635 1.034683, 
            0.102812 0.296540 1.074928, 0.114118 0.295354 1.087955, 0.127133 0.295383 1.088797, 0.200250 0.300607 1.042098, 
            0.217496 0.296342 1.086920, 0.232907 0.295322 1.098623, 0.281834 0.287683 1.180484, 0.336615 0.288005 1.181985, 
            0.372403 0.286589 1.199484, 0.382790 0.287026 1.195953, 0.387291 0.286966 1.196952, 0.389338 0.286749 1.199336, 
            0.446464 0.288104 1.190544, 0.591368 0.286950 1.214884, 0.618021 0.288020 1.206340, 0.624873 0.288098 1.206142, 
            0.628486 0.287873 1.208740, 0.626490 0.286905 1.218406, 0.627028 0.286407 1.223507, 0.621479 0.285077 1.236536, 
            0.622682 0.285002 1.237406, 0.651850 0.283252 1.257720, 0.676051 0.282671 1.265734, 0.778563 0.290669 1.193411, 
            0.810501 0.290630 1.196594, 0.812898 0.290478 1.198347, 0.885254 0.287492 1.234975, -0.328331 0.335901 0.652601, 
            -0.327447 0.335468 0.657080, -0.318076 0.335118 0.661450, -0.328317 0.329031 0.722391, -0.319968 0.327893 0.734672, 
            -0.317822 0.327994 0.733840, -0.105278 0.319392 0.839727, -0.133828 0.313786 0.894185, -0.143000 0.310587 0.925881, 
            -0.145514 0.303845 0.994151, -0.045945 0.303826 1.003013, -0.034839 0.304396 0.998187, -0.028673 0.304945 0.993152, 
            -0.021303 0.305119 0.992019, -0.017776 0.302787 1.016020, 0.004199 0.301792 1.028044, 0.019189 0.300096 1.046576, 
            -0.034922 0.286751 1.177422, -0.031371 0.285618 1.189240, -0.015640 0.283163 1.215543, 0.031103 0.287370 1.176886, 
            0.118421 0.302405 1.031761, 0.099043 0.298504 1.069698, 0.203820 0.301844 1.044895, 0.203986 0.300979 1.053703, 
            0.236908 0.296640 1.100646, 0.244938 0.295443 1.113502, 0.271621 0.290243 1.168646, 0.327039 0.290683 1.169000, 
            0.351825 0.288418 1.194172, 0.351003 0.287667 1.201723, 0.363159 0.286939 1.210184, 0.367334 0.286818 1.211771, 
            0.416605 0.289403 1.189808, 0.462073 0.289786 1.189871, 0.473581 0.290133 1.187357, 0.478808 0.289610 1.193118, 
            0.489004 0.289414 1.196003, 0.492684 0.289201 1.198481, 0.496513 0.288419 1.206761, 0.502364 0.285024 1.241753, 
            0.622437 0.289414 1.207615, 0.624964 0.289585 1.206100, 0.627820 0.289519 1.207025, 0.625061 0.286914 1.233243, 
            0.636041 0.285668 1.246855, 0.738943 0.286568 1.246679, 0.750389 0.288397 1.229099, 0.777372 0.291918 1.195677, 
            0.781879 0.292158 1.193630, 0.782451 0.291966 1.195634, 0.792074 0.292261 1.193480, 0.835800 0.291424 1.205788, 
            0.858772 0.291809 1.203873, 0.878866 0.289568 1.228390, -0.314841 0.341970 0.607179, -0.327687 0.337491 0.651564, 
            -0.312528 0.335228 0.675862, -0.314189 0.334023 0.687960, -0.143333 0.313788 0.908390, -0.145264 0.312533 0.920974, 
            -0.144000 0.312170 0.924768, -0.158936 0.309095 0.954704, -0.156877 0.307685 0.969207, -0.119716 0.304731 1.002445, 
            -0.014720 0.303630 1.022779, 0.010264 0.303194 1.029382, 0.017950 0.301933 1.042858, -0.048387 0.288706 1.171442, 
            -0.028511 0.285528 1.205458, -0.019942 0.284431 1.217342, 0.029255 0.288496 1.180336, 0.032381 0.288778 1.177741, 
            0.093054 0.299757 1.071500, 0.097133 0.299918 1.070224, 0.141158 0.298539 1.088062, 0.146320 0.298303 1.090908, 
            0.162172 0.298561 1.089675, 0.176709 0.300665 1.069563, 0.190256 0.302586 1.051235, 0.206800 0.301478 1.063932, 
            0.215419 0.299494 1.084834, 0.255043 0.294608 1.137918, 0.343668 0.290164 1.190774, 0.356242 0.288916 1.204552, 
            0.370323 0.287947 1.215614, 0.380949 0.289325 1.202548, 0.406593 0.290207 1.195820, 0.409730 0.290192 1.196240, 
            0.384643 0.284931 1.247496, 0.423277 0.291217 1.187018, 0.440059 0.291646 1.184112, 0.512471 0.285086 1.257061, 
            0.573631 0.288386 1.228861, 0.630538 0.290597 1.211359, 0.630662 0.290322 1.214170, 0.684520 0.285691 1.265900, 
            0.773449 0.293555 1.193759, 0.829759 0.292966 1.204649, 0.882279 0.290477 1.234506, -0.308088 0.342903 0.613350, 
            -0.316009 0.337545 0.667077, -0.331396 0.331996 0.722108, -0.321548 0.330241 0.740795, -0.312616 0.330407 0.739886, 
            -0.301145 0.325965 0.786004, -0.143485 0.315827 0.902715, -0.144739 0.313502 0.926220, -0.132067 0.305997 1.003565, 
            -0.098209 0.305717 1.009361, -0.049535 0.306696 1.003651, 0.017065 0.303239 1.044573, -0.047248 0.290985 1.163442, 
            -0.041636 0.289638 1.177618, -0.007874 0.285455 1.223047, 0.034285 0.290303 1.177470, 0.092539 0.300833 1.075585, 
            0.095292 0.300747 1.076697, 0.117448 0.299486 1.091429, 0.200781 0.303920 1.053648, 0.211903 0.302402 1.070041, 
            0.220188 0.300356 1.091543, 0.242409 0.299108 1.106158, 0.253999 0.297079 1.127778, 0.318675 0.293562 1.169131, 
            0.344725 0.291831 1.188992, 0.349399 0.291205 1.195749, 0.354162 0.289999 1.208419, 0.356362 0.290109 1.207492, 
            0.358444 0.289600 1.212848, 0.362857 0.289225 1.217041, 0.374285 0.289257 1.217706, 0.397087 0.291105 1.200920, 
            0.380613 0.286549 1.245770, 0.382628 0.286326 1.248211, 0.389836 0.286470 1.247370, 0.424904 0.292690 1.187245, 
            0.436982 0.293142 1.183705, 0.504134 0.289488 1.226667, 0.558347 0.287912 1.247405, 0.577732 0.290320 1.224634, 
            0.626996 0.292305 1.208753, 0.625926 0.289417 1.237999, 0.631076 0.288880 1.243899, 0.730766 0.288286 1.258615, 
            0.768006 0.294611 1.197614, 0.780325 0.294510 1.199708, 0.805870 0.295075 1.196195, 0.813017 0.294910 1.198500, 
            0.817813 0.294606 1.202002, 0.835851 0.294074 1.208974, 0.874887 0.293860 1.214551, -0.322974 0.339813 0.658495, 
            -0.319352 0.339589 0.661078, -0.313202 0.337147 0.686425, -0.306055 0.332200 0.737297, -0.305144 0.327588 0.784223, 
            -0.146306 0.317670 0.898810, -0.147422 0.316864 0.906892, -0.147448 0.315963 0.916045, -0.159880 0.312158 0.953612, 
            -0.145552 0.308247 0.994585, -0.136562 0.307528 1.002676, -0.090794 0.307370 1.008271, -0.007368 0.305844 1.031029, 
            0.000470 0.306106 1.029054, 0.014586 0.305742 1.033984, 0.017532 0.305094 1.040819, -0.049330 0.291769 1.170350, 
            -0.035850 0.290988 1.179460, -0.035382 0.290776 1.181652, 0.004993 0.287225 1.221242, 0.026948 0.291007 1.184734, 
            0.034461 0.291507 1.180310, 0.093436 0.302171 1.077126, 0.119067 0.300959 1.091670, 0.159454 0.301593 1.088743, 
            0.167444 0.302481 1.080423, 0.179157 0.303762 1.068434, 0.224610 0.301752 1.092806, 0.274124 0.294222 1.173608, 
            0.282485 0.293684 1.179798, 0.315740 0.295383 1.165434, 0.337215 0.294893 1.172286, 0.341056 0.293515 1.186615, 
            0.344271 0.293216 1.189932, 0.348289 0.291871 1.203942, 0.384802 0.292085 1.204957, 0.380618 0.288916 1.236776, 
            0.383223 0.287608 1.250297, 0.391114 0.287879 1.248225, 0.426182 0.294099 1.188100, 0.540283 0.288415 1.255779, 
            0.628123 0.293089 1.215951, 0.656997 0.289790 1.251974, 0.669556 0.288837 1.262743, 0.679571 0.288607 1.265952, 
            0.738075 0.290816 1.248607, 0.776830 0.296227 1.197019, 0.777244 0.296006 1.199308, 0.811245 0.296349 1.198777, 
            0.845039 0.295758 1.207725, 0.879019 0.294305 1.225444, 0.880928 0.293764 1.231111, 0.888871 0.291953 1.250195, 
            -0.326120 0.346375 0.606612, -0.323725 0.342039 0.650864, -0.331357 0.335242 0.719246, -0.331622 0.334296 0.728829, 
            -0.328360 0.333707 0.735096, -0.312373 0.332794 0.745763, -0.305646 0.329264 0.782212, -0.303283 0.328209 0.793134, 
            -0.150534 0.318353 0.906548, -0.161221 0.313080 0.959186, -0.075278 0.309333 1.004729, -0.017760 0.310164 1.001301, 
            0.014573 0.307209 1.034128, -0.052927 0.294363 1.158738, -0.049459 0.294112 1.161597, -0.034091 0.290394 1.200697, 
            -0.026644 0.289089 1.214602, 0.002834 0.288592 1.222217, 0.099238 0.303524 1.078940, 0.113604 0.302608 1.089489, 
            0.117035 0.302350 1.092417, 0.118401 0.302305 1.092990, 0.134506 0.302908 1.088267, 0.144745 0.303018 1.088039, 
            0.183847 0.305804 1.063143, 0.195769 0.306825 1.053812, 0.235001 0.302464 1.101531, 0.239083 0.302326 1.103285, 
            0.245632 0.301750 1.109703, 0.272709 0.296923 1.161102, 0.307786 0.296869 1.164705, 0.330639 0.296635 1.169075, 
            0.333753 0.296616 1.169536, 0.362056 0.292016 1.218728, 0.376007 0.291920 1.220920, 0.392373 0.293767 1.203585, 
            0.396595 0.290069 1.241511, 0.399783 0.290363 1.238805, 0.430996 0.295866 1.185623, 0.471640 0.296249 1.185269, 
            0.636780 0.291984 1.242976, 0.649761 0.291708 1.246915, 0.720402 0.290197 1.268417, 0.768322 0.297610 1.197287, 
            0.772907 0.297267 1.201171, 0.876759 0.296849 1.214459, 0.880724 0.293701 1.246777, -0.305142 0.346964 0.617517, 
            -0.322566 0.343127 0.654969, -0.310218 0.341538 0.672189, -0.311776 0.340651 0.681066, -0.321133 0.333832 0.749520, 
            -0.304829 0.334771 0.741403, -0.297532 0.334633 0.743438, -0.295980 0.334025 0.749747, -0.146095 0.317960 0.925992, 
            -0.115614 0.311374 0.995544, -0.023378 0.310291 1.014578, -0.022306 0.309295 1.024789, 0.013270 0.308736 1.033562, 
            -0.054334 0.295871 1.158358, -0.046598 0.294321 1.174778, -0.033115 0.293241 1.186918, -0.033366 0.291402 1.205584, 
            0.028155 0.293873 1.185840, 0.032199 0.293728 1.187662, 0.094620 0.305032 1.078272, 0.039767 0.290055 1.225632, 
            0.043336 0.289822 1.228312, 0.122340 0.303910 1.092089, 0.229747 0.304153 1.098976, 0.268836 0.298868 1.156058, 
            0.294414 0.297049 1.176769, 0.319831 0.297889 1.170450, 0.344499 0.296199 1.189765, 0.349236 0.294390 1.208552, 
            0.368548 0.293199 1.222333, 0.384094 0.293698 1.218617, 0.379389 0.292525 1.230127, 0.386116 0.290488 1.251401, 
            0.393016 0.290874 1.248079, 0.433447 0.297493 1.184365, 0.443424 0.297854 1.181572, 0.587769 0.295102 1.222097, 
            0.613128 0.296827 1.206778, 0.630194 0.296712 1.209429, 0.674204 0.291745 1.263721, 0.782963 0.298813 1.201392, 
            0.796362 0.299212 1.198508, 0.849661 0.298661 1.208750, 0.864880 0.298801 1.208658, 0.873128 0.298541 1.212014, 
            0.894606 0.294764 1.252252, -0.347207 0.351372 0.584128, -0.332588 0.337953 0.721707, -0.296111 0.334574 0.759212, 
            -0.301061 0.330964 0.795447, -0.153129 0.321708 0.902360, -0.160068 0.316533 0.954316, -0.149582 0.313701 0.983996, 
            -0.142631 0.312603 0.995760, -0.101587 0.312164 1.003791, -0.065937 0.312515 1.003326, -0.050372 0.312421 1.005646, 
            -0.027014 0.313476 0.996965, -0.023927 0.313452 0.997476, -0.020385 0.312915 1.003237, 0.008634 0.310241 1.032928, 
            0.010293 0.310250 1.032974, -0.056398 0.297555 1.156127, -0.033070 0.295018 1.183924, -0.039289 0.293265 1.201196, 
            -0.036344 0.292617 1.208033, -0.028813 0.292224 1.212681, -0.020436 0.291390 1.221877, 0.013360 0.292891 1.209574, 
            0.025209 0.294795 1.191268, 0.029006 0.295202 1.187464, 0.156923 0.306130 1.087597, 0.167302 0.306864 1.081044, 
            0.202327 0.309490 1.057422, 0.211940 0.307094 1.082602, 0.217275 0.306591 1.088171, 0.342938 0.297677 1.189662, 
            0.345539 0.296965 1.197120, 0.356957 0.295203 1.216015, 0.402818 0.293270 1.239652, 0.435448 0.299036 1.183918, 
            0.503594 0.295866 1.222058, 0.550224 0.293477 1.250380, 0.633958 0.295595 1.236161, 0.650625 0.294808 1.245602, 
            0.666659 0.293904 1.256184, 0.675991 0.293248 1.263659, 0.725649 0.293514 1.265283, 0.770343 0.300328 1.199962, 
            0.790774 0.300241 1.202624, 0.819421 0.299889 1.208699, 0.826580 0.299426 1.214018, 0.839986 0.299528 1.214156, 
            0.869705 0.300271 1.209197, 0.878316 0.297987 1.233146, -0.304542 0.349418 0.622750, -0.319005 0.346132 0.654869, 
            -0.318563 0.345915 0.657108, -0.313187 0.345719 0.659568, -0.306622 0.344549 0.672027, -0.327277 0.337422 0.742617, 
            -0.307382 0.333650 0.782669, -0.307070 0.333110 0.788178, -0.297891 0.332426 0.795928, -0.146551 0.320516 0.930093, 
            -0.105646 0.314374 0.996048, -0.083028 0.314096 1.000841, -0.024360 0.312451 1.022660, -0.022736 0.312155 1.025806, 
            -0.012227 0.311419 1.034197, -0.058100 0.299007 1.156279, -0.035778 0.296881 1.179818, -0.042313 0.294471 1.203729, 
            -0.012358 0.292569 1.225661, 0.028864 0.296347 1.190878, 0.035177 0.296923 1.185579, 0.186780 0.309863 1.067332, 
            0.209158 0.309242 1.075593, 0.313510 0.301447 1.163865, 0.352973 0.297128 1.211169, 0.377593 0.296027 1.224498, 
            0.378027 0.295510 1.229788, 0.380770 0.293928 1.246095, 0.397652 0.294078 1.246043, 0.502462 0.295631 1.239394, 
            0.526753 0.293871 1.259388, 0.606816 0.299490 1.209284, 0.641011 0.297480 1.232686, 0.645601 0.296839 1.239597, 
            0.772607 0.301920 1.199041, 0.827666 0.299604 1.227360, 0.836783 0.300103 1.223083, 0.843153 0.300989 1.214645, 
            0.868582 0.301532 1.211341, 0.879205 0.300817 1.219525, -0.334648 0.352463 0.604247, -0.303732 0.350739 0.624448, 
            -0.334004 0.340630 0.724501, -0.298568 0.338551 0.748705, -0.302876 0.336257 0.771639, -0.285283 0.334746 0.788520, 
            -0.277619 0.335573 0.780786, -0.155736 0.324761 0.901227, -0.149302 0.322670 0.923029, -0.160124 0.319164 0.957697, 
            -0.148226 0.317192 0.978763, -0.020868 0.316064 1.001317, -0.005954 0.312860 1.035162, 0.001527 0.313055 1.033831, 
            -0.058970 0.300615 1.154932, -0.048618 0.299252 1.169677, -0.033806 0.298120 1.182459, -0.040536 0.295375 1.209755, 
            -0.027525 0.294806 1.216676, 0.034077 0.298188 1.187681, 0.096314 0.309458 1.078622, 0.097850 0.309445 1.078891, 
            0.105507 0.309075 1.083312, 0.106441 0.308950 1.084666, 0.107366 0.308823 1.086035, 0.035926 0.295245 1.217739, 
            0.130139 0.308873 1.087514, 0.197313 0.311498 1.066695, 0.205097 0.311451 1.067853, 0.213643 0.309753 1.085850, 
            0.214300 0.309576 1.087702, 0.308667 0.302913 1.163604, 0.333825 0.302509 1.169895, 0.336882 0.302181 1.173495, 
            0.349879 0.298621 1.210793, 0.354676 0.298317 1.214295, 0.363191 0.297808 1.220206, 0.470079 0.302736 1.179462, 
            0.502692 0.295650 1.254279, 0.514712 0.295195 1.259949, 0.654435 0.297560 1.248089, 0.679337 0.295914 1.266982, 
            0.680121 0.295761 1.268606, 0.765870 0.303333 1.199156, 0.799050 0.303226 1.203139, 0.805927 0.303309 1.202893, 
            0.821309 0.301387 1.223756, 0.837849 0.301473 1.224320, 0.854307 0.302739 1.212890, 0.876461 0.302973 1.212448, 
            0.884325 0.298757 1.255957, -0.349673 0.355921 0.582864, -0.345940 0.355719 0.585246, -0.315399 0.349443 0.651654, 
            -0.316328 0.348972 0.656362, -0.305297 0.347735 0.669884, -0.327705 0.339386 0.752739, -0.313399 0.339057 0.757326, 
            -0.294408 0.335715 0.792934, -0.155275 0.324524 0.918732, -0.147045 0.323364 0.931226, -0.122515 0.317166 0.996320, 
            -0.093991 0.316791 1.002617, -0.047936 0.316985 1.004659, -0.023274 0.317684 0.999701, 0.004260 0.314137 1.038135, 
            -0.058983 0.302082 1.155076, -0.057499 0.301760 1.158475, -0.051885 0.301310 1.163540, -0.042094 0.298050 1.197507, 
            -0.044079 0.297382 1.204118, 0.012627 0.297165 1.211260, 0.023327 0.298855 1.195022, 0.036587 0.299826 1.186318, 
            0.106266 0.310388 1.085102, 0.036578 0.297135 1.213653, 0.049587 0.295370 1.232717, 0.131662 0.310327 1.087928, 
            0.207144 0.311210 1.085536, 0.224041 0.310765 1.091528, 0.227805 0.310568 1.093854, 0.234138 0.309952 1.100660, 
            0.263725 0.306786 1.135397, 0.281773 0.303567 1.169669, 0.290084 0.303319 1.172913, 0.301105 0.303874 1.168241, 
            0.341651 0.302446 1.186275, 0.347877 0.300316 1.208450, 0.352897 0.299755 1.214585, 0.365170 0.299347 1.219799, 
            0.391217 0.296719 1.248770, 0.400968 0.297037 1.246385, 0.437095 0.303453 1.184354, 0.499392 0.302483 1.199637, 
            0.500402 0.301177 1.212994, 0.507124 0.300334 1.222136, 0.511555 0.296676 1.259686, 0.544471 0.298013 1.248966, 
            0.613845 0.302542 1.209009, 0.635219 0.302331 1.213007, 0.638238 0.301996 1.216677, 0.676336 0.297723 1.263403, 
            0.678818 0.297287 1.268040, 0.684044 0.297064 1.270768, 0.720795 0.297620 1.268320, 0.726052 0.297999 1.264922, 
            0.783044 0.303812 1.210841, 0.789130 0.303748 1.212021, 0.859556 0.303990 1.215700, 0.878644 0.304251 1.214709, 
            0.877437 0.300740 1.250271, -0.332013 0.355893 0.599744, -0.305330 0.354578 0.615428, -0.314243 0.350530 0.655764, 
            -0.334514 0.343475 0.725663, -0.332073 0.340941 0.751621, -0.308278 0.339388 0.769472, -0.307924 0.338856 0.774905, 
            -0.309209 0.337720 0.786326, -0.305345 0.337243 0.791508, -0.291513 0.337125 0.793913, -0.157909 0.327895 0.899314, 
            -0.158757 0.322059 0.958513, -0.109645 0.318937 0.994509, -0.074350 0.318625 1.000754, -0.064151 0.318728 1.000595, 
            -0.059357 0.318423 1.004103, -0.034923 0.301152 1.181677, -0.036450 0.297880 1.214781, -0.029294 0.297716 1.217071, 
            -0.001353 0.297232 1.224418, 0.008124 0.298396 1.213420, 0.105470 0.312008 1.083624, 0.034276 0.298476 1.214884, 
            0.033562 0.298044 1.219206, 0.031274 0.297320 1.226363, 0.049993 0.296616 1.235144, 0.133600 0.311859 1.087596, 
            0.139091 0.311983 1.086811, 0.282543 0.305778 1.162333, 0.370343 0.300584 1.222746, 0.376426 0.300220 1.226966, 
            0.398658 0.298376 1.247633, 0.485296 0.304620 1.191757, 0.509300 0.301312 1.227444, 0.503649 0.299664 1.243692, 
            0.649330 0.300747 1.245388, 0.660371 0.300408 1.249784, 0.700479 0.298600 1.271643, 0.752932 0.304167 1.219666, 
            0.765840 0.306267 1.199453, 0.775741 0.306016 1.202868, 0.842742 0.304426 1.224856, 0.881612 0.301491 1.258052, 
            0.886822 0.301564 1.257773, 0.890850 0.301715 1.256589, -0.326475 0.356898 0.605069, -0.305159 0.356378 0.612206, 
            -0.302584 0.355064 0.625782, -0.307829 0.353492 0.641298, -0.304501 0.350823 0.668694, -0.325407 0.341857 0.757950, 
            -0.313375 0.340807 0.769667, -0.158030 0.329940 0.893583, -0.160410 0.328900 0.903940, -0.156135 0.322821 0.966054, 
            -0.097361 0.320598 0.993755, -0.084834 0.320238 0.998510, -0.024881 0.319429 1.011944, -0.001608 0.316882 1.039841, 
            0.002979 0.316839 1.040687, -0.057453 0.305307 1.152565, -0.035838 0.302750 1.180412, -0.035692 0.302479 1.183185, 
            -0.044328 0.299977 1.207844, -0.041213 0.299660 1.211340, -0.025163 0.299057 1.218858, -0.022333 0.298986 1.219832, 
            -0.021515 0.298839 1.221393, 0.014977 0.300243 1.210306, 0.025291 0.301862 1.194765, 0.036561 0.302761 1.186607, 
            0.098437 0.313964 1.078199, 0.103484 0.313707 1.081252, 0.032527 0.300218 1.212086, 0.032356 0.298095 1.233641, 
            0.050170 0.297821 1.237981, 0.135406 0.313365 1.087499, 0.240330 0.312549 1.104928, 0.256744 0.310819 1.123932, 
            0.298571 0.306940 1.166977, 0.337059 0.305728 1.182648, 0.348074 0.303890 1.202269, 0.354584 0.302710 1.214826, 
            0.356919 0.302546 1.216692, 0.358647 0.302569 1.216614, 0.362726 0.302431 1.218374, 0.367926 0.302202 1.221151, 
            0.386548 0.299687 1.248318, 0.405027 0.300134 1.245389, 0.442130 0.306732 1.181599, 0.457144 0.307730 1.172769, 
            0.490533 0.306167 1.191554, 0.507278 0.303602 1.219066, 0.582438 0.303827 1.223325, 0.635313 0.304990 1.216117, 
            0.642564 0.304545 1.221271, 0.642917 0.303415 1.232776, 0.673139 0.300965 1.260299, 0.679879 0.300126 1.269408, 
            0.694852 0.299921 1.272794, 0.724494 0.300949 1.264937, 0.763673 0.307634 1.200442, 0.769512 0.307524 1.202068, 
            0.809676 0.307220 1.208649, 0.874070 0.304847 1.238368, 0.877540 0.303101 1.256401, -0.305268 0.353346 0.658056, 
            -0.332693 0.347053 0.719592, -0.284592 0.340754 0.787762, -0.165588 0.331200 0.895176, -0.160208 0.331304 0.894593, 
            -0.159446 0.329353 0.914468, -0.151392 0.328161 0.927280, -0.037456 0.321251 1.007396, -0.027351 0.321038 1.010445, 
            0.000673 0.318478 1.038891, -0.045269 0.304858 1.173237, -0.042318 0.302717 1.195240, -0.016931 0.300264 1.222366, 
            0.007817 0.301279 1.214217, 0.014596 0.301642 1.211114, 0.040342 0.304635 1.182955, 0.099588 0.315349 1.079284, 
            0.026290 0.300529 1.223441, 0.051449 0.299229 1.238836, 0.136684 0.314774 1.088354, 0.227121 0.314851 1.095452, 
            0.318879 0.308898 1.163911, 0.389788 0.301162 1.248674, 0.503981 0.305355 1.216021, 0.508317 0.301380 1.256777, 
            0.563791 0.303026 1.244890, 0.596618 0.305841 1.219153, 0.619809 0.306566 1.213810, 0.722960 0.302432 1.264786, 
            0.760896 0.308886 1.202531, 0.800823 0.308240 1.212574, 0.871455 0.308520 1.215880, 0.875769 0.308425 1.217218, 
            0.878011 0.307946 1.222284, 0.873833 0.304181 1.260164, -0.310998 0.360026 0.604755, -0.306158 0.356742 0.638533, 
            -0.304296 0.354399 0.662498, -0.304461 0.354069 0.665831, -0.311672 0.342868 0.778986, -0.299309 0.341580 0.793144, 
            -0.290987 0.341633 0.793331, -0.168778 0.332974 0.891936, -0.168596 0.332410 0.897680, -0.164564 0.332263 0.899524, 
            -0.165297 0.331529 0.906915, -0.156959 0.330091 0.922251, -0.156744 0.326545 0.958289, -0.140986 0.324394 0.981509, 
            -0.140402 0.323905 0.986528, -0.128589 0.323411 0.992569, -0.103651 0.323863 0.990150, -0.082910 0.323834 0.992254, 
            -0.074043 0.323689 0.994494, -0.027495 0.322182 1.013861, -0.057083 0.308016 1.155178, -0.052966 0.306989 1.165974, 
            -0.040192 0.306076 1.176358, -0.031538 0.302306 1.215406, -0.011114 0.301620 1.224153, -0.006257 0.301627 1.224510, 
            0.023648 0.304496 1.197966, 0.028388 0.304780 1.195501, 0.028906 0.304577 1.197603, 0.036789 0.305744 1.186441, 
            0.022153 0.302127 1.221908, 0.028809 0.300973 1.234203, 0.040468 0.300451 1.240522, 0.051221 0.300657 1.239367, 
            0.144744 0.316248 1.089137, 0.201331 0.318101 1.075245, 0.206602 0.316093 1.096106, 0.232239 0.315778 1.101532, 
            0.270153 0.312367 1.139484, 0.314732 0.310494 1.162396, 0.326214 0.309939 1.169035, 0.328138 0.309998 1.168604, 
            0.346985 0.306329 1.207509, 0.347650 0.305855 1.212382, 0.380800 0.303351 1.240702, 0.387813 0.302563 1.249318, 
            0.392325 0.302506 1.250298, 0.393121 0.302355 1.251900, 0.469948 0.310659 1.174235, 0.505653 0.303849 1.246519, 
            0.514291 0.302765 1.258281, 0.522062 0.303015 1.256425, 0.603321 0.307661 1.216310, 0.675989 0.303239 1.267550, 
            0.736166 0.306357 1.241122, 0.764307 0.310691 1.199543, 0.770430 0.310037 1.206729, 0.811762 0.309353 1.217276, 
            0.828441 0.307373 1.238837, -0.347565 0.363663 0.579675, -0.341351 0.363324 0.583660, -0.340176 0.362646 0.590651, 
            -0.333185 0.362153 0.596272, -0.329449 0.361951 0.598648, -0.301974 0.359886 0.622014, -0.337860 0.349331 0.726107, 
            -0.331191 0.346089 0.759625, -0.286597 0.343322 0.791616, -0.176670 0.334471 0.891097, -0.173118 0.334235 0.893804, 
            -0.152289 0.329142 0.947351, -0.088911 0.325683 0.988005, -0.032293 0.324254 1.007448, -0.006891 0.320609 1.046687, 
            0.005359 0.321392 1.039800, -0.038416 0.307279 1.179350, -0.043571 0.305125 1.200777, -0.034960 0.303738 1.215622, 
            -0.020647 0.303709 1.217161, -0.007561 0.303452 1.220909, 0.027603 0.306104 1.197037, 0.029854 0.305925 1.199054, 
            0.135437 0.317482 1.090844, 0.203731 0.318224 1.089257, 0.209668 0.317236 1.099810, 0.237376 0.317008 1.104543, 
            0.264503 0.314281 1.134605, 0.311311 0.312225 1.159573, 0.347847 0.308856 1.196972, 0.353870 0.306987 1.216478, 
            0.365068 0.306678 1.220592, 0.370007 0.305803 1.229909, 0.405930 0.304413 1.247165, 0.421473 0.307003 1.222205, 
            0.448853 0.311794 1.175926, 0.502883 0.310183 1.196994, 0.516806 0.307691 1.223519, 0.537149 0.305496 1.247587, 
            0.636526 0.309327 1.217333, 0.642291 0.308904 1.222128, 0.651451 0.306722 1.245089, 0.703627 0.304767 1.269496, 
            0.717873 0.305323 1.265085, 0.723237 0.305723 1.261495, 0.743622 0.309213 1.227815, 0.760871 0.311822 1.202820, 
            0.771424 0.309600 1.226308, 0.816367 0.308691 1.239458, 0.876035 0.310817 1.223052, 0.880696 0.306903 1.263223, 
            -0.355385 0.365174 0.578705, -0.338564 0.364715 0.584833, -0.305014 0.361986 0.615469, -0.305422 0.344878 0.789220, 
            -0.148577 0.331899 0.934717, -0.153288 0.329530 0.958378, -0.068305 0.326501 0.996546, -0.060390 0.326179 1.000502, 
            -0.044222 0.325599 1.007807, -0.011037 0.304873 1.221222, -0.000784 0.304688 1.224002, 0.012572 0.305676 1.215125, 
            0.015149 0.305558 1.216553, 0.026497 0.304380 1.229504, 0.049755 0.303324 1.242252, 0.054309 0.303872 1.237085, 
            0.156553 0.319590 1.086324, 0.298001 0.313910 1.156350, 0.331803 0.312423 1.174390, 0.399531 0.305291 1.252740, 
            0.461528 0.313827 1.171433, 0.601832 0.310324 1.219235, 0.610677 0.310175 1.221517, 0.629255 0.310939 1.215375, 
            0.674984 0.306291 1.266569, 0.767517 0.311539 1.221325, 0.809501 0.312769 1.212486, 0.813589 0.310540 1.235477, 
            0.848864 0.311420 1.229617, 0.870535 0.310966 1.236115, 0.868644 0.308523 1.260769, 0.875961 0.308090 1.265803, 
            0.883410 0.307980 1.267564, -0.299389 0.362410 0.626708, -0.302629 0.361211 0.638612, -0.301071 0.359707 0.654020, 
            -0.325796 0.347043 0.780507, -0.272132 0.346560 0.790091, -0.170239 0.335618 0.910112, -0.150376 0.333932 0.928972, 
            -0.148537 0.330090 0.968155, -0.103733 0.328856 0.984592, -0.096905 0.328930 0.984435, -0.090154 0.329288 0.981383, 
            -0.018361 0.323808 1.043306, -0.054596 0.313188 1.148029, -0.038840 0.310439 1.177323, -0.014637 0.306571 1.218722, 
            -0.009768 0.307177 1.212986, -0.003573 0.306237 1.223077, 0.017294 0.306530 1.221917, 0.024131 0.306008 1.227816, 
            0.029220 0.304862 1.239899, 0.136176 0.320261 1.092793, 0.143476 0.320423 1.091786, 0.199486 0.320674 1.094111, 
            0.220991 0.320189 1.100909, 0.225653 0.320159 1.101619, 0.228859 0.319859 1.104949, 0.246063 0.319471 1.110388, 
            0.258520 0.317304 1.133484, 0.348025 0.309439 1.221177, 0.377681 0.308377 1.234543, 0.384533 0.307260 1.246485, 
            0.405174 0.307212 1.248768, 0.422522 0.309839 1.223594, 0.451949 0.315011 1.173629, 0.472057 0.314864 1.176873, 
            0.476995 0.314885 1.177085, 0.481619 0.314250 1.183934, 0.486761 0.314011 1.186814, 0.505395 0.312992 1.198784, 
            0.520366 0.310994 1.220386, 0.510587 0.308579 1.244070, 0.512619 0.308060 1.249515, 0.518045 0.307873 1.251884, 
            0.536201 0.308858 1.243467, 0.578165 0.310682 1.228595, 0.591367 0.311641 1.219994, 0.620568 0.311691 1.222036, 
            0.673390 0.307764 1.266527, 0.679979 0.307495 1.269835, 0.704582 0.308183 1.264983, 0.728756 0.309688 1.251798, 
            0.747241 0.312228 1.227611, 0.761443 0.314569 1.205067, 0.806309 0.314243 1.212286, 0.878078 0.309655 1.265146, 
            0.892153 0.309283 1.270150, -0.323982 0.367078 0.592203, -0.317894 0.366118 0.602486, -0.341271 0.353705 0.726545, 
            -0.340509 0.351755 0.746419, -0.311239 0.348231 0.784764, -0.301957 0.347864 0.789294, -0.290463 0.347611 0.792875, 
            -0.163181 0.336009 0.921804, -0.162713 0.335798 0.923997, -0.158101 0.335758 0.924796, -0.149713 0.334329 0.940041, 
            -0.087222 0.330407 0.985329, -0.065857 0.329298 0.998452, -0.064087 0.329328 0.998299, -0.027281 0.328102 1.013963, 
            -0.011434 0.324772 1.049164, -0.000443 0.325023 1.047580, -0.038900 0.312196 1.174517, -0.040923 0.311223 1.184231, 
            -0.009234 0.307850 1.221253, -0.004642 0.308106 1.219053, 0.017780 0.309584 1.205989, 0.014022 0.308587 1.215792, 
            0.013968 0.308278 1.218924, 0.020938 0.307482 1.227619, 0.051730 0.306333 1.241974, 0.172452 0.323693 1.076144, 
            0.239764 0.320965 1.109713, 0.253890 0.320005 1.120697, 0.260388 0.318524 1.136310, 0.278414 0.318289 1.140269, 
            0.306330 0.316904 1.156769, 0.315970 0.316305 1.163689, 0.344060 0.313757 1.192017, 0.388891 0.308345 1.250899, 
            0.419718 0.311087 1.225732, 0.425040 0.311479 1.222216, 0.467308 0.316646 1.173406, 0.510924 0.313697 1.207160, 
            0.522646 0.311693 1.228542, 0.527024 0.311311 1.232800, 0.518731 0.309471 1.250771, 0.522444 0.309564 1.250153, 
            0.530028 0.310674 1.239531, 0.564333 0.310776 1.241488, 0.647568 0.311904 1.237272, 0.650591 0.310972 1.247004, 
            0.742443 0.313105 1.233339, 0.758562 0.315802 1.207344, 0.764172 0.315949 1.206345, 0.811000 0.315390 1.216100, 
            0.815796 0.312695 1.243888, 0.871101 0.314609 1.229269, 0.879633 0.310816 1.268540, -0.365273 0.369539 0.578668, 
            -0.319750 0.367841 0.599879, -0.298327 0.364950 0.631109, -0.299036 0.363324 0.647563, -0.334485 0.352253 0.756939, 
            -0.333372 0.350368 0.776183, -0.299712 0.349154 0.791442, -0.149221 0.334696 0.951419, -0.095849 0.332962 0.973672, 
            -0.091060 0.332657 0.977188, -0.066446 0.330957 0.996599, -0.030363 0.329597 1.013564, -0.025047 0.327597 1.034343, 
            0.000178 0.326309 1.049620, -0.052453 0.314434 1.165660, -0.042755 0.310559 1.205865, -0.027351 0.309837 1.214546, 
            -0.019524 0.309798 1.215626, -0.016041 0.309549 1.218459, -0.011828 0.309435 1.219977, -0.005442 0.309427 1.220616, 
            -0.002934 0.309296 1.222171, 0.019856 0.311141 1.205406, 0.015014 0.309943 1.217162, 0.137472 0.323143 1.093738, 
            0.186980 0.325473 1.074383, 0.190868 0.325299 1.076487, 0.194109 0.324706 1.082790, 0.193526 0.324000 1.089912, 
            0.197748 0.323590 1.094450, 0.202148 0.323212 1.098666, 0.205823 0.322999 1.101152, 0.231903 0.322468 1.108818, 
            0.382399 0.310102 1.247538, 0.386605 0.309689 1.252103, 0.404795 0.310082 1.249695, 0.516361 0.314684 1.212666, 
            0.519694 0.314706 1.212733, 0.670291 0.311024 1.263246, 0.683705 0.310529 1.269439, 0.756909 0.317264 1.207408, 
            0.821531 0.314036 1.245821, 0.856099 0.315681 1.232128, 0.863573 0.316173 1.227773, -0.329339 0.371114 0.580847, 
            -0.315657 0.368876 0.604771, -0.299049 0.364792 0.647707, -0.150414 0.336541 0.947618, -0.106591 0.334229 0.974928, 
            -0.082009 0.333718 0.982256, -0.074567 0.333309 0.987064, -0.033114 0.331452 1.009536, -0.028341 0.331144 1.013080, 
            -0.027887 0.330332 1.021368, -0.055663 0.316802 1.156386, -0.046169 0.315578 1.169641, -0.040159 0.315500 1.170957, 
            -0.030114 0.311690 1.210537, -0.012641 0.311352 1.215492, 0.009332 0.311552 1.215376, 0.014886 0.311688 1.214480, 
            0.208994 0.324461 1.101634, 0.272245 0.321576 1.136448, 0.275110 0.321511 1.137358, 0.311440 0.319598 1.159951, 
            0.332247 0.316892 1.189253, 0.338452 0.314459 1.214503, 0.339724 0.313799 1.221318, 0.355176 0.313684 1.223841, 
            0.426500 0.314391 1.222865, 0.456614 0.319690 1.171663, 0.462494 0.319289 1.176249, 0.499042 0.318014 1.192379, 
            0.525508 0.315464 1.220596, 0.529628 0.314138 1.234423, 0.536619 0.313644 1.240044, 0.543194 0.313372 1.243380, 
            0.658181 0.313231 1.254825, 0.765000 0.316652 1.229380, 0.768703 0.316444 1.231817, -0.341873 0.372645 0.579262, 
            -0.327385 0.372350 0.583520, -0.306756 0.369013 0.619216, -0.300162 0.368147 0.628586, -0.341970 0.358284 0.725135, 
            -0.324887 0.352196 0.788463, -0.166876 0.339733 0.928823, -0.150381 0.338317 0.944646, -0.132920 0.335586 0.973904, 
            -0.070585 0.334622 0.989120, -0.062141 0.333503 1.001229, -0.019461 0.329483 1.045774, -0.053169 0.319034 1.148980, 
            -0.042367 0.315066 1.190232, -0.042104 0.313919 1.201901, -0.003122 0.313396 1.210610, 0.001901 0.313732 1.207635, 
            0.003606 0.313153 1.213671, 0.016812 0.313814 1.208097, 0.018103 0.313756 1.208808, 0.017289 0.312110 1.225449, 
            0.024805 0.311714 1.230125, 0.026219 0.311380 1.233650, 0.028922 0.310388 1.243957, 0.034545 0.310238 1.245972, 
            0.038036 0.310289 1.245756, 0.045109 0.310409 1.245157, 0.053934 0.310854 1.241405, 0.196741 0.326642 1.093471, 
            0.222314 0.326315 1.099013, 0.259144 0.323002 1.135882, 0.261537 0.322849 1.137643, 0.265731 0.322732 1.139195, 
            0.291173 0.322381 1.144974, 0.294002 0.322608 1.142913, 0.294606 0.322123 1.147897, 0.301959 0.321697 1.152864, 
            0.341950 0.315086 1.223500, 0.347794 0.314977 1.225116, 0.364491 0.315092 1.225397, 0.370506 0.314417 1.232777, 
            0.376401 0.313720 1.240371, 0.388411 0.312068 1.258201, 0.399424 0.312621 1.253542, 0.405426 0.313139 1.248802, 
            0.418961 0.315356 1.227461, 0.429160 0.316057 1.221232, 0.459337 0.321068 1.172952, 0.483392 0.320161 1.184264, 
            0.673622 0.313687 1.266596, 0.745046 0.318298 1.225982, 0.783724 0.318316 1.229167, 0.808700 0.319970 1.214539, 
            0.813264 0.317233 1.242742, 0.866913 0.316149 1.258425, 0.870481 0.315318 1.267175, 0.879302 0.315165 1.269500, 
            0.880074 0.315009 1.271146, 0.896538 0.315081 1.271847, -0.349644 0.374164 0.578202, -0.297647 0.368291 0.642391, 
            -0.342109 0.359728 0.725506, -0.344122 0.358756 0.735202, -0.329313 0.353739 0.787449, -0.289781 0.353318 0.795169, 
            -0.187724 0.343901 0.899716, -0.182298 0.342818 0.911191, -0.173683 0.342328 0.916922, -0.171324 0.341571 0.924816, 
            -0.160882 0.340823 0.933327, -0.148423 0.339254 0.950347, -0.118606 0.337027 0.975564, -0.028327 0.334086 1.013299, 
            -0.000003 0.330685 1.050311, 0.000465 0.330474 1.052502, -0.037450 0.318346 1.172392, -0.038437 0.317864 1.177205, 
            -0.035170 0.314586 1.210781, -0.024189 0.315134 1.206180, -0.024290 0.314517 1.212434, -0.004913 0.314533 1.213958, 
            0.002302 0.314679 1.213104, 0.005198 0.314321 1.216995, 0.015585 0.314758 1.213464, 0.015775 0.314195 1.219193, 
            0.018128 0.313736 1.224060, 0.018524 0.313511 1.226383, 0.025714 0.312158 1.240751, 0.034958 0.311187 1.251420, 
            0.053921 0.312321 1.241550, 0.137912 0.327635 1.093310, 0.155438 0.328203 1.089062, 0.170293 0.329171 1.080521, 
            0.229357 0.327002 1.107698, 0.277980 0.324387 1.138503, 0.292699 0.324135 1.142347, 0.296839 0.323709 1.147032, 
            0.327694 0.321077 1.176451, 0.339079 0.317217 1.216653, 0.372083 0.315583 1.236129, 0.457640 0.322522 1.173094, 
            0.519893 0.319153 1.212740, 0.616326 0.318551 1.227251, 0.648558 0.317371 1.242047, 0.660401 0.315986 1.257140, 
            0.670690 0.315508 1.262892, 0.711741 0.316266 1.258770, 0.743743 0.319824 1.225415, 0.754440 0.321514 1.209184, 
            0.810082 0.319605 1.233419, 0.816485 0.318405 1.246168, 0.867736 0.319266 1.241888, -0.316995 0.373337 0.604510, 
            -0.316686 0.372199 0.616096, -0.337428 0.358482 0.753621, -0.334823 0.357472 0.764106, -0.155533 0.341195 0.945062, 
            -0.143121 0.340514 0.953061, -0.127448 0.339244 0.967329, -0.050261 0.336260 1.004360, -0.043733 0.335980 1.007779, 
            -0.037558 0.335932 1.008798, -0.030388 0.335771 1.011062, 0.000848 0.332015 1.051935, -0.051079 0.322064 1.148496, 
            -0.053889 0.321242 1.156593, -0.039299 0.319472 1.175845, -0.048226 0.317514 1.194958, -0.048007 0.316957 1.200634, 
            -0.030274 0.316070 1.211192, -0.024201 0.316601 1.206324, -0.022342 0.316349 1.209046, -0.019991 0.316487 1.207848, 
            -0.007964 0.315735 1.216540, -0.004899 0.315707 1.217091, 0.008349 0.317572 1.199300, 0.002290 0.316147 1.213249, 
            0.004871 0.316029 1.214670, 0.051462 0.313633 1.243065, 0.136563 0.329153 1.092826, 0.159746 0.329279 1.093567, 
            0.200738 0.329428 1.095622, 0.256994 0.327335 1.121785, 0.276031 0.325793 1.139101, 0.278904 0.325730 1.139997, 
            0.287464 0.325827 1.139756, 0.336580 0.320016 1.203062, 0.342362 0.318102 1.223002, 0.356736 0.318085 1.224432, 
            0.368726 0.317027 1.236227, 0.363845 0.315820 1.248052, 0.366468 0.315710 1.249399, 0.381230 0.315765 1.250129, 
            0.430325 0.319213 1.219378, 0.459859 0.323508 1.178325, 0.489937 0.322824 1.187896, 0.497694 0.322473 1.192138, 
            0.502868 0.322239 1.194961, 0.512822 0.321400 1.204350, 0.525377 0.320447 1.215127, 0.567470 0.318410 1.239481, 
            0.644689 0.319317 1.236996, 0.663320 0.317401 1.258077, 0.729664 0.319574 1.241788, 0.736319 0.320213 1.235873, 
            0.752918 0.323000 1.209012, 0.753575 0.322524 1.213900, 0.864469 0.321324 1.235752, -0.367346 0.376503 0.583010, 
            -0.341675 0.377092 0.579269, -0.336561 0.377445 0.576130, -0.318207 0.376673 0.585568, -0.335358 0.359440 0.759121, 
            -0.328696 0.356495 0.789618, -0.322591 0.356435 0.790763, -0.295521 0.356387 0.793610, -0.135036 0.341993 0.953797, 
            -0.131758 0.341108 0.963072, -0.098894 0.340942 0.967623, -0.031929 0.337253 1.010923, -0.025734 0.336911 1.014943, 
            -0.027027 0.335475 1.029414, -0.015210 0.333488 1.050625, -0.009830 0.333293 1.053076, -0.003639 0.333547 1.051032, 
            0.002566 0.333804 1.048962, 0.003857 0.333745 1.049673, -0.050898 0.322073 1.163469, -0.046700 0.321957 1.165014, 
            -0.045146 0.321648 1.168285, -0.040579 0.321601 1.169166, -0.042312 0.317992 1.205675, -0.039182 0.317976 1.206110, 
            -0.029970 0.317896 1.207730, 0.001779 0.316924 1.220362, 0.025097 0.315880 1.233001, 0.021714 0.314653 1.245164, 
            0.046406 0.315060 1.243186, 0.162921 0.330443 1.097076, 0.179363 0.332602 1.076569, 0.203404 0.331095 1.093977, 
            0.249196 0.329746 1.111670, 0.252761 0.329512 1.114355, 0.262838 0.327202 1.138700, 0.266848 0.327051 1.140584, 
            0.292204 0.326983 1.143481, 0.295511 0.326701 1.146632, 0.324699 0.324357 1.172982, 0.331636 0.321762 1.199947, 
            0.356465 0.319505 1.225041, 0.360724 0.319400 1.226476, 0.366131 0.318612 1.234950, 0.361271 0.317111 1.249776, 
            0.375100 0.317291 1.249151, 0.389997 0.315578 1.267851, 0.456486 0.325247 1.175417, 0.463097 0.324086 1.187794, 
            0.634544 0.321591 1.228070, 0.754196 0.324408 1.209867, 0.752728 0.323837 1.215546, 0.756933 0.324021 1.214043, 
            0.766067 0.322432 1.230982, 0.783156 0.322620 1.230556, 0.815042 0.321674 1.242941, 0.848743 0.322560 1.236880, 
            0.877627 0.319562 1.269848, -0.328804 0.378862 0.577458, -0.318656 0.375669 0.610781, -0.305052 0.373416 0.634846, 
            -0.337127 0.361777 0.750287, -0.337935 0.358937 0.779061, -0.336164 0.358370 0.784978, -0.064919 0.339464 1.000649, 
            -0.039346 0.339137 1.006192, -0.035821 0.338896 1.008948, -0.033778 0.338977 1.008305, 0.002116 0.334892 1.052931, 
            -0.049814 0.324940 1.149496, -0.052345 0.324171 1.157089, -0.043868 0.323057 1.169140, -0.063035 0.318598 1.212768, 
            -0.055899 0.318430 1.215093, -0.049191 0.319079 1.209082, -0.034518 0.319118 1.209972, -0.015578 0.319052 1.212285, 
            -0.009200 0.319043 1.212939, -0.004924 0.318642 1.217380, -0.003454 0.318617 1.217766, -0.009747 0.316551 1.238206, 
            0.008359 0.318721 1.217738, 0.011116 0.318636 1.218843, 0.014910 0.319042 1.215046, 0.015171 0.318493 1.220646, 
            0.017971 0.318117 1.224708, 0.021116 0.317805 1.228151, 0.027550 0.315116 1.256022, 0.054803 0.317194 1.237291, 
            0.143799 0.332243 1.092180, 0.184077 0.334052 1.077307, 0.194274 0.332661 1.092330, 0.213146 0.332583 1.094766, 
            0.221164 0.332878 1.092466, 0.225749 0.332236 1.099384, 0.253074 0.331040 1.113913, 0.259823 0.329008 1.135147, 
            0.283390 0.328607 1.141266, 0.315099 0.323445 1.196465, 0.319715 0.323108 1.200292, 0.366022 0.320659 1.229197, 
            0.365179 0.318112 1.255000, 0.420771 0.321274 1.227722, 0.431827 0.322433 1.216916, 0.460352 0.326539 1.177682, 
            0.468283 0.325324 1.190716, 0.487995 0.325701 1.188602, 0.495747 0.325648 1.189816, 0.522508 0.324348 1.205361, 
            0.526407 0.322383 1.225657, 0.623342 0.322771 1.230157, 0.640023 0.322286 1.236536, 0.649256 0.321612 1.244191, 
            0.659195 0.320471 1.256644, 0.668405 0.320091 1.261303, 0.701196 0.320509 1.259917, 0.734492 0.322814 1.239407, 
            0.803018 0.325690 1.216153, 0.823962 0.322412 1.251280, 0.868314 0.323783 1.241211, 0.886052 0.320805 1.273007, 
            -0.317231 0.376209 0.620479, -0.188190 0.349396 0.904078, -0.147272 0.345049 0.951797, -0.036364 0.340564 1.007014, 
            -0.028115 0.340305 1.010368, -0.026765 0.339061 1.023115, -0.010085 0.336186 1.053780, -0.044845 0.324645 1.167986, 
            -0.067307 0.320170 1.211478, -0.037211 0.320685 1.208875, -0.012388 0.320518 1.212731, -0.008651 0.320316 1.215107, 
            -0.007568 0.320219 1.216191, -0.015447 0.318157 1.236453, -0.007705 0.317504 1.243756, -0.000000 0.317442 1.245057, 
            0.005717 0.317608 1.243866, 0.002085 0.316634 1.253443, 0.003824 0.316360 1.256380, 0.004321 0.316153 1.258522, 
            0.011429 0.316279 1.257862, 0.017538 0.317116 1.249894, 0.036597 0.316774 1.255027, 0.137980 0.333826 1.090641, 
            0.151635 0.333078 1.099434, 0.160258 0.332888 1.102118, 0.167477 0.333034 1.101256, 0.191334 0.335078 1.082570, 
            0.198006 0.333928 1.094837, 0.228601 0.333340 1.103476, 0.255421 0.332349 1.115878, 0.264491 0.330150 1.139002, 
            0.279537 0.330258 1.139222, 0.312424 0.325314 1.192298, 0.330235 0.324442 1.202714, 0.333466 0.324445 1.202966, 
            0.335489 0.324223 1.205392, 0.335301 0.323591 1.211802, 0.363936 0.322040 1.230042, 0.358826 0.320194 1.248352, 
            0.380970 0.318633 1.266140, 0.391400 0.318181 1.271637, 0.456276 0.328148 1.176038, 0.473870 0.326638 1.192917, 
            0.483259 0.327188 1.188148, 0.492509 0.327114 1.189699, 0.616128 0.324394 1.228095, 0.644557 0.323404 1.240634, 
            0.674951 0.321583 1.261776, 0.762573 0.325619 1.228412, 0.770826 0.325360 1.231759, 0.807299 0.327060 1.217671, 
            0.816849 0.324054 1.249037, -0.379511 0.379847 0.593145, -0.314874 0.376324 0.634567, -0.342654 0.365483 0.742273, 
            -0.311075 0.361193 0.788600, -0.305069 0.361413 0.786889, -0.178156 0.349444 0.919517, -0.163892 0.347314 0.942392, 
            -0.153726 0.346515 0.951401, -0.131609 0.346442 0.954062, -0.059495 0.342217 1.003265, -0.029154 0.342179 1.006291, 
            -0.027613 0.341569 1.012622, -0.025845 0.341300 1.015509, -0.022893 0.341550 1.013227, -0.016316 0.337992 1.049947, 
            -0.050623 0.327132 1.157267, -0.045941 0.326210 1.167047, -0.068967 0.321631 1.211554, -0.043540 0.322174 1.208254, 
            -0.030742 0.322162 1.209486, -0.019400 0.320087 1.231553, -0.017261 0.319887 1.233772, -0.014350 0.318934 1.243705, 
            -0.005819 0.318428 1.249588, -0.001314 0.318070 1.253617, 0.003766 0.317520 1.259643, 0.047793 0.319728 1.241055, 
            0.148489 0.334859 1.096117, 0.195522 0.335833 1.090326, 0.226014 0.335823 1.093080, 0.229421 0.335560 1.096051, 
            0.232567 0.334650 1.105561, 0.241035 0.334133 1.111556, 0.280008 0.331815 1.138495, 0.282664 0.331711 1.139782, 
            0.284259 0.331111 1.146015, 0.290365 0.330453 1.153230, 0.296476 0.330095 1.157402, 0.315255 0.329103 1.169108, 
            0.318584 0.328826 1.172218, 0.357026 0.324019 1.224397, 0.363632 0.322856 1.236783, 0.359366 0.321167 1.253571, 
            0.362796 0.320908 1.256499, 0.366890 0.320772 1.258232, 0.371805 0.320790 1.258486, 0.376356 0.320739 1.259397, 
            0.431084 0.325234 1.218498, 0.458384 0.329114 1.181471, 0.460957 0.328397 1.188977, 0.551655 0.323741 1.244170, 
            0.609080 0.325749 1.228769, 0.664957 0.323287 1.258651, 0.751335 0.327988 1.218421, 0.755274 0.328122 1.217397, 
            0.755018 0.327776 1.220893, 0.759377 0.327690 1.222149, 0.811780 0.327868 1.224899, 0.899946 0.324236 1.269475, 
            -0.320364 0.383048 0.580833, -0.321635 0.378330 0.628653, -0.332323 0.365885 0.754142, -0.297194 0.362255 0.794074, 
            -0.093109 0.347300 0.963762, -0.088300 0.346998 0.967242, -0.072674 0.346018 0.978557, -0.072494 0.345753 0.981269, 
            -0.041044 0.343531 1.006580, -0.038248 0.343453 1.007616, -0.024270 0.343660 1.006723, -0.014220 0.339253 1.052365, 
            -0.079824 0.326461 1.176593, -0.004547 0.339259 1.053155, 0.001536 0.339194 1.054340, -0.045361 0.330178 1.141840, 
            -0.053887 0.322318 1.220940, -0.032326 0.323935 1.206390, -0.029039 0.323949 1.206540, -0.014710 0.323624 1.211087, 
            0.013957 0.319092 1.259621, 0.018334 0.319606 1.254774, 0.149060 0.336137 1.098245, 0.171449 0.335816 1.103452, 
            0.186435 0.338004 1.082532, 0.244862 0.335717 1.110856, 0.252865 0.335411 1.114655, 0.280340 0.333048 1.141054, 
            0.317581 0.330109 1.174147, 0.361863 0.325193 1.227948, 0.359510 0.323560 1.244327, 0.385979 0.321010 1.272539, 
            0.397009 0.320968 1.273921, 0.408120 0.322436 1.259979, 0.455935 0.331025 1.176896, 0.458147 0.330839 1.178983, 
            0.499734 0.329903 1.192108, 0.592796 0.327480 1.224830, 0.596441 0.327559 1.224336, 0.635833 0.326814 1.235342, 
            0.689674 0.325168 1.256749, 0.735590 0.327129 1.240829, 0.807857 0.330103 1.216909, 0.813001 0.328071 1.237999, 
            0.828309 0.326733 1.252922, 0.856000 0.327996 1.242509, -0.320013 0.380998 0.616747, -0.335173 0.365928 0.768503, 
            -0.299383 0.363915 0.792069, -0.297772 0.363916 0.792202, -0.123808 0.348741 0.961503, -0.108006 0.348690 0.963396, 
            -0.080183 0.347885 0.973992, -0.016641 0.340871 1.050776, -0.085289 0.327812 1.177453, -0.083999 0.327753 1.178164, 
            -0.079352 0.327720 1.178901, -0.009075 0.340485 1.055362, -0.047192 0.329515 1.163474, -0.071777 0.324646 1.210788, 
            0.036330 0.337570 1.088927, -0.019106 0.325472 1.206984, -0.025527 0.322784 1.233727, -0.019287 0.321853 1.243735, 
            -0.000768 0.320514 1.258947, 0.133682 0.338633 1.086605, 0.155476 0.337006 1.105024, 0.185124 0.338932 1.088050, 
            0.260254 0.336462 1.119681, 0.275024 0.334725 1.138610, 0.289848 0.332998 1.157440, 0.309494 0.329479 1.194905, 
            0.361248 0.325951 1.235249, 0.405627 0.323144 1.267627, 0.456191 0.332244 1.179592, 0.477287 0.331085 1.193199, 
            0.483946 0.331427 1.190311, 0.495012 0.331691 1.188592, 0.679746 0.326586 1.256540, 0.751232 0.330610 1.221886, 
            0.759474 0.330349 1.225253, 0.800107 0.331328 1.218848, 0.851578 0.329541 1.241488, 0.865203 0.329683 1.241232, 
            0.907379 0.327064 1.271508, -0.325847 0.386463 0.575776, -0.324330 0.381367 0.627680, -0.297834 0.380016 0.643703, 
            -0.344029 0.371131 0.729938, -0.322810 0.364915 0.794924, -0.316928 0.365112 0.793436, -0.294485 0.365101 0.795510, 
            -0.070883 0.348096 0.987717, -0.025754 0.345129 1.021780, -0.019442 0.342717 1.046837, -0.018955 0.342509 1.048994, 
            -0.087542 0.329461 1.175561, -0.077406 0.328954 1.181589, -0.005689 0.341986 1.055456, -0.001070 0.342247 1.053208, 
            0.001821 0.342187 1.054071, -0.051649 0.331949 1.153410, -0.049252 0.331498 1.158200, -0.073081 0.326172 1.210222, 
            -0.071010 0.325362 1.218635, -0.037942 0.326728 1.207642, -0.028371 0.327311 1.202546, 0.038429 0.339430 1.085269, 
            -0.025790 0.327194 1.203967, -0.020066 0.327062 1.205801, -0.028740 0.324852 1.227493, -0.025736 0.323618 1.240296, 
            -0.005305 0.322336 1.255098, 0.019138 0.322397 1.256606, 0.038335 0.322977 1.252384, 0.147840 0.339447 1.094616, 
            0.191303 0.340355 1.089185, 0.196111 0.340053 1.092667, 0.204555 0.340129 1.092635, 0.210582 0.340054 1.093922, 
            0.222838 0.340539 1.090059, 0.238111 0.340390 1.092906, 0.238453 0.339557 1.101395, 0.243906 0.339077 1.106750, 
            0.257083 0.338239 1.116407, 0.351306 0.328561 1.222922, 0.360267 0.328135 1.228032, 0.361375 0.325353 1.256389, 
            0.395726 0.323371 1.279510, 0.406905 0.324552 1.268482, 0.457949 0.333742 1.179583, 0.459240 0.333683 1.180294, 
            0.465934 0.332537 1.192521, 0.528330 0.331883 1.204590, 0.538528 0.328400 1.240859, 0.598799 0.330340 1.226404, 
            0.644768 0.329323 1.240742, 0.667848 0.327935 1.256844, 0.716672 0.328644 1.253898, 0.742146 0.330391 1.238372, 
            0.752510 0.332019 1.222741, 0.761373 0.331873 1.224990, 0.831108 0.329895 1.251160, 0.871527 0.330834 1.245141, 
            0.876044 0.329283 1.261288, 0.883306 0.328840 1.266421, -0.316234 0.386134 0.595009, -0.297032 0.381337 0.645416, 
            -0.328921 0.370329 0.754451, -0.338182 0.367712 0.780236, -0.313637 0.366895 0.790666, -0.308389 0.367572 0.784250, 
            -0.305028 0.367599 0.784267, -0.305178 0.367272 0.787571, -0.189698 0.356167 0.910439, -0.132618 0.352434 0.953331, 
            -0.125587 0.352545 0.952810, -0.119880 0.352411 0.954673, -0.067126 0.351161 0.971966, -0.064994 0.350959 0.974198, 
            -0.036535 0.348480 1.001860, -0.036824 0.348128 1.005415, -0.024250 0.348074 1.007052, -0.021766 0.348237 1.005613, 
            -0.088737 0.330709 1.177834, -0.073610 0.330532 1.180944, -0.001932 0.343557 1.054881, -0.000641 0.343498 1.055591, 
            -0.069662 0.330370 1.182940, -0.065637 0.329624 1.190867, -0.063717 0.326096 1.226869, -0.058184 0.325929 1.229045, 
            -0.051928 0.326196 1.226884, -0.028935 0.328677 1.203684, 0.037072 0.340647 1.087835, -0.023380 0.329112 1.199749, 
            -0.020471 0.328457 1.206651, 0.005712 0.323164 1.262696, 0.031717 0.324114 1.255319, 0.175140 0.340016 1.106276, 
            0.184689 0.341492 1.092113, 0.251821 0.339627 1.116901, 0.273853 0.338643 1.128821, 0.272816 0.338151 1.133724, 
            0.276370 0.335525 1.160711, 0.300591 0.335545 1.162619, 0.338890 0.330412 1.218088, 0.358520 0.327487 1.249512, 
            0.391290 0.324614 1.281552, 0.458650 0.335043 1.181478, 0.461085 0.334898 1.183162, 0.462437 0.334253 1.189835, 
            0.529136 0.332009 1.218437, 0.529982 0.330672 1.232090, 0.602910 0.331678 1.228226, 0.624746 0.330956 1.237465, 
            0.723686 0.330820 1.247458, 0.800153 0.334575 1.215973, 0.818623 0.331136 1.252521, 0.820659 0.331215 1.251890, 
            0.884102 0.330757 1.262073, -0.323741 0.383520 0.635969, -0.297519 0.383015 0.643378, -0.330355 0.372429 0.748049, 
            -0.330744 0.367875 0.794280, -0.313279 0.368133 0.793178, -0.306332 0.369126 0.783701, -0.303666 0.369023 0.784971, 
            -0.300360 0.368443 0.791159, -0.190337 0.357817 0.908676, -0.181355 0.356797 0.919816, -0.179887 0.356174 0.926279, 
            -0.170269 0.354674 0.942347, -0.151390 0.353701 0.953873, -0.113095 0.353648 0.957750, -0.106748 0.353931 0.955425, 
            -0.047040 0.349790 1.002690, -0.017013 0.349694 1.006282, -0.021665 0.345841 1.045013, -0.091465 0.332568 1.173765, 
            -0.073569 0.331711 1.184028, -0.069951 0.331786 1.183582, -0.074977 0.329358 1.207810, -0.042963 0.328735 1.216929, 
            -0.026964 0.330214 1.203290, -0.021505 0.330034 1.205600, -0.031063 0.327958 1.225849, -0.027436 0.326541 1.240566, 
            0.013034 0.324800 1.261773, 0.036758 0.325923 1.252433, 0.128179 0.342618 1.090811, 0.153779 0.341400 1.105411, 
            0.156989 0.341100 1.108736, 0.160188 0.341097 1.109045, 0.178924 0.341890 1.102617, 0.234494 0.343853 1.087523, 
            0.265307 0.340317 1.126122, 0.277486 0.339294 1.137576, 0.271984 0.337375 1.156592, 0.337137 0.332752 1.209227, 
            0.354938 0.331280 1.225732, 0.356373 0.330949 1.229217, 0.360291 0.330183 1.237338, 0.505489 0.335658 1.194372, 
            0.568483 0.331231 1.244823, 0.579819 0.331844 1.239583, 0.606216 0.332866 1.231501, 0.654165 0.331619 1.248342, 
            0.815455 0.335005 1.227994, 0.815915 0.332700 1.251450, 0.824017 0.332413 1.255068, 0.898772 0.331667 1.269163, 
            -0.376882 0.388559 0.595210, -0.362224 0.390088 0.580953, -0.349775 0.390310 0.579777, -0.316739 0.387785 0.608304, 
            -0.302743 0.384709 0.640767, -0.297067 0.384270 0.645722, -0.343050 0.375424 0.731575, -0.304920 0.369961 0.790387, 
            -0.131012 0.355672 0.950682, -0.122091 0.355538 0.952827, -0.067188 0.352296 0.990535, -0.055944 0.351398 1.000636, 
            -0.045667 0.351515 1.000340, -0.041881 0.351323 1.002626, -0.039292 0.351206 1.004034, -0.019869 0.350932 1.008512, 
            -0.024640 0.348850 1.029245, -0.077402 0.331273 1.203193, -0.073637 0.329881 1.217660, -0.049823 0.329228 1.226371, 
            -0.030166 0.331388 1.206145, -0.022534 0.332209 1.198469, -0.031616 0.328728 1.233039, -0.019023 0.326885 1.252852, 
            -0.012407 0.326920 1.253078, 0.000310 0.326295 1.260528, 0.022479 0.327129 1.253990, 0.035454 0.327449 1.251867, 
            0.126576 0.344088 1.090785, 0.145773 0.344370 1.089599, 0.155817 0.342352 1.110969, 0.223737 0.344817 1.091842, 
            0.272644 0.341956 1.125171, 0.283995 0.338388 1.162399, 0.291357 0.338561 1.161281, 0.304778 0.338367 1.164427, 
            0.317305 0.334420 1.205608, 0.357153 0.331966 1.234006, 0.361809 0.329843 1.255974, 0.394741 0.327299 1.284686, 
            0.407078 0.328397 1.274607, 0.459750 0.337889 1.182776, 0.470407 0.336882 1.193935, 0.501674 0.337614 1.189222, 
            0.554700 0.332529 1.245487, 0.611394 0.334103 1.234437, 0.638574 0.333777 1.240122, 0.641729 0.333766 1.240510, 
            0.650992 0.333396 1.245074, 0.660973 0.332860 1.251379, 0.677110 0.332872 1.252670, 0.695532 0.332710 1.255915, 
            0.734324 0.334244 1.243718, 0.739112 0.334835 1.238131, 0.742899 0.334941 1.237382, 0.751692 0.336277 1.224580, 
            0.808026 0.337784 1.214179, 0.814461 0.334498 1.248119, 0.815533 0.334099 1.252259, 0.824823 0.334033 1.253740, 
            0.861681 0.335207 1.245028, 0.876569 0.334687 1.251601, 0.903225 0.333068 1.270370, -0.322062 0.392150 0.578553, 
            -0.327261 0.386702 0.633446, -0.340967 0.377580 0.724911, -0.342924 0.376619 0.734506, -0.325351 0.375104 0.751421, 
            -0.326725 0.370665 0.796392, -0.320473 0.370632 0.797273, -0.309518 0.371175 0.792718, -0.304307 0.371545 0.789405, 
            -0.154645 0.356634 0.953909, -0.063030 0.356332 0.964955, -0.058719 0.355639 0.972368, -0.035635 0.353356 0.997568, 
            -0.035404 0.353100 1.000189, -0.029832 0.353240 0.999259, -0.025413 0.352866 1.003442, -0.020231 0.353231 1.000180, 
            -0.085622 0.334204 1.187766, -0.076739 0.334361 1.186945, -0.073821 0.334306 1.187759, -0.041515 0.331645 1.217600, 
            -0.035010 0.331958 1.214991, -0.021144 0.333041 1.205193, -0.039143 0.328500 1.249753, -0.016486 0.328229 1.254475, 
            -0.000794 0.327859 1.259603, 0.126563 0.345556 1.090929, 0.138590 0.345999 1.087480, 0.153196 0.343933 1.109739, 
            0.160793 0.343253 1.117305, 0.166333 0.343685 1.113397, 0.171280 0.344007 1.110558, 0.186459 0.345633 1.095361, 
            0.271969 0.340611 1.153827, 0.272841 0.339877 1.161361, 0.311567 0.339306 1.170534, 0.343387 0.334762 1.219461, 
            0.346427 0.334729 1.220056, 0.462564 0.339284 1.183900, 0.521273 0.338544 1.196539, 0.606386 0.335838 1.231438, 
            0.622660 0.332289 1.268905, 0.619190 0.331046 1.281227, 0.643007 0.335174 1.241365, 0.671325 0.334462 1.251069, 
            0.723460 0.335188 1.248232, 0.736531 0.335825 1.242902, 0.785899 0.337830 1.226835, 0.820497 0.335596 1.252546, 
            0.827671 0.335136 1.257838, 0.842831 0.335862 1.251781, 0.879506 0.336105 1.252505, 0.882797 0.335522 1.258719, 
            0.905413 0.334347 1.272622, -0.362300 0.393014 0.581333, -0.327144 0.393871 0.575685, -0.317926 0.387517 0.641039, 
            -0.336056 0.373688 0.779930, -0.335898 0.372821 0.788752, -0.331934 0.372362 0.793754, -0.191227 0.361464 0.916715, 
            -0.164301 0.358401 0.950174, -0.113115 0.358652 0.952081, -0.077866 0.358630 0.955373, -0.058315 0.357483 0.968726, 
            -0.066020 0.355453 0.988674, -0.030521 0.354582 1.000622, -0.028113 0.354432 1.002356, -0.025010 0.354710 0.999803, 
            -0.020740 0.354308 1.004253, -0.018378 0.353253 1.015175, -0.023812 0.351944 1.027999, -0.020925 0.351883 1.028870, 
            -0.022411 0.350710 1.040652, -0.092288 0.337423 1.169541, -0.083061 0.335552 1.189347, -0.081136 0.334117 1.204093, 
            -0.067956 0.332384 1.222849, -0.022559 0.335144 1.198758, -0.031171 0.332647 1.223374, -0.030534 0.329180 1.258653, 
            -0.022492 0.328882 1.262379, -0.002869 0.329541 1.257392, -0.000807 0.329327 1.259747, 0.001055 0.329374 1.259430, 
            0.054205 0.333576 1.221375, 0.163154 0.344564 1.119246, 0.181911 0.346258 1.103673, 0.215143 0.347654 1.092387, 
            0.217863 0.347562 1.093559, 0.223161 0.347352 1.096157, 0.242711 0.347998 1.091300, 0.258105 0.345779 1.115175, 
            0.265122 0.345589 1.117714, 0.270286 0.345055 1.123590, 0.276953 0.344800 1.126759, 0.276033 0.343135 1.143593, 
            0.279531 0.341096 1.164612, 0.334705 0.337308 1.207900, 0.377478 0.331811 1.267455, 0.405977 0.331132 1.276833, 
            0.460161 0.340905 1.182280, 0.608544 0.337111 1.233745, 0.616273 0.336755 1.238035, 0.630060 0.336628 1.240522, 
            0.634838 0.336620 1.241023, 0.617095 0.333023 1.276015, 0.617080 0.332124 1.285147, 0.685152 0.335813 1.253605, 
            0.742632 0.337831 1.238106, 0.817124 0.336737 1.255709, 0.847622 0.337326 1.252379, 0.874527 0.337845 1.249452, 
            0.889090 0.336668 1.262683, -0.353716 0.394884 0.578135, -0.344706 0.395065 0.577085, -0.330175 0.395375 0.575197, 
            -0.300570 0.388627 0.646325, -0.342283 0.380574 0.724489, -0.334586 0.379017 0.740979, -0.328462 0.376569 0.766376, 
            -0.323679 0.373574 0.797220, -0.300223 0.374348 0.791399, -0.293951 0.374020 0.795280, -0.155784 0.359661 0.953169, 
            -0.152156 0.359738 0.952705, -0.135774 0.359795 0.953553, -0.130674 0.360145 0.950439, -0.112941 0.360752 0.945818, 
            -0.062457 0.356390 0.994520, -0.038559 0.356350 0.997009, -0.030442 0.356365 0.997567, -0.029152 0.356306 0.998277, 
            -0.027416 0.356031 1.001221, -0.022423 0.352178 1.040796, -0.092073 0.338036 1.178382, -0.086404 0.336998 1.189420, 
            -0.084172 0.335919 1.200576, -0.065622 0.333391 1.227874, -0.060283 0.333188 1.230399, -0.022460 0.336035 1.204772, 
            -0.041577 0.331585 1.248309, -0.003473 0.330899 1.258600, 0.053320 0.334881 1.223091, 0.128061 0.348476 1.091510, 
            0.131361 0.348491 1.091638, 0.189005 0.348449 1.097089, 0.201818 0.348440 1.098296, 0.249299 0.347405 1.112946, 
            0.267973 0.347290 1.115737, 0.271949 0.347133 1.117683, 0.271851 0.343230 1.157318, 0.301440 0.342754 1.164733, 
            0.327238 0.338883 1.206294, 0.340760 0.338110 1.215329, 0.352659 0.337035 1.227288, 0.369816 0.333650 1.263165, 
            0.466704 0.341500 1.191864, 0.505430 0.341825 1.191930, 0.531933 0.338684 1.226150, 0.611714 0.338573 1.234228, 
            0.613816 0.335079 1.269900, 0.615699 0.334532 1.275615, 0.647747 0.337800 1.245213, 0.656822 0.337395 1.250115, 
            0.754629 0.340635 1.225726, 0.774982 0.340534 1.228528, 0.784832 0.340870 1.225964, 0.791467 0.341506 1.220085, 
            0.810867 0.342124 1.215497, 0.815298 0.338764 1.250012, 0.864146 0.339477 1.247024, 0.872025 0.339448 1.248009, 
            0.873803 0.339480 1.247843, 0.899095 0.337906 1.266032, -0.325872 0.396749 0.576674, -0.325315 0.396553 0.578706, 
            -0.314391 0.394401 0.601526, -0.323993 0.390524 0.640069, -0.342680 0.381971 0.725326, -0.335997 0.376340 0.783103, 
            -0.303416 0.375822 0.791200, -0.284695 0.375418 0.796941, -0.183723 0.364006 0.921656, -0.178353 0.362912 0.933232, 
            -0.175184 0.362306 0.939665, -0.127485 0.362208 0.944817, -0.073614 0.361464 0.957064, -0.054445 0.360246 0.971106, 
            -0.062398 0.358170 0.991500, -0.033300 0.357603 0.999799, -0.030359 0.357552 1.000573, -0.022932 0.358036 0.996302, 
            -0.016825 0.358274 0.994411, -0.018356 0.357093 1.006274, -0.015370 0.356453 1.013036, -0.021654 0.354986 1.027391, 
            -0.022536 0.353627 1.041120, -0.092313 0.340358 1.169830, -0.082487 0.336806 1.206770, -0.078750 0.336305 1.212180, 
            -0.070551 0.335439 1.221696, -0.030295 0.336646 1.212934, -0.034169 0.335329 1.225982, -0.008720 0.332589 1.256032, 
            0.011145 0.332397 1.259713, 0.029808 0.333176 1.253418, 0.035479 0.333633 1.249274, 0.048714 0.335794 1.228472, 
            0.054598 0.336290 1.223946, 0.129934 0.349995 1.091293, 0.142745 0.350285 1.089469, 0.155889 0.347050 1.123467, 
            0.161700 0.346935 1.125143, 0.214883 0.350546 1.093098, 0.237620 0.351186 1.088571, 0.273272 0.347952 1.124527, 
            0.303242 0.341571 1.191963, 0.351124 0.338817 1.224103, 0.355653 0.337567 1.237194, 0.358235 0.337449 1.238615, 
            0.359731 0.336831 1.245025, 0.364891 0.335699 1.256980, 0.388556 0.333225 1.284171, 0.499736 0.343731 1.187129, 
            0.514786 0.343242 1.193412, 0.568661 0.338315 1.248147, 0.621363 0.339745 1.238218, 0.626382 0.339482 1.241320, 
            0.613574 0.336205 1.273494, 0.681951 0.338755 1.253544, 0.710160 0.338919 1.254339, 0.819680 0.339555 1.257419, 
            0.859168 0.340620 1.250041, -0.313718 0.396593 0.594366, -0.314282 0.395592 0.604487, -0.327635 0.392512 0.634607, 
            -0.342259 0.382622 0.733796, -0.339731 0.382196 0.738349, -0.323194 0.376604 0.796590, -0.314887 0.376654 0.796806, 
            -0.180022 0.364969 0.927253, -0.168239 0.362975 0.948526, -0.159644 0.362780 0.951259, -0.074825 0.363307 0.953297, 
            -0.049565 0.359336 0.995827, -0.025133 0.359097 1.000389, -0.019170 0.359906 0.992684, -0.019634 0.359222 0.999592, 
            -0.014845 0.358917 1.003107, -0.017202 0.357284 1.019493, -0.021010 0.356277 1.029389, -0.021950 0.354907 1.043222, 
            -0.093183 0.341368 1.174553, -0.089679 0.340226 1.186456, -0.086280 0.339065 1.198545, -0.085626 0.338589 1.203439, 
            -0.038076 0.337567 1.217965, -0.012627 0.333930 1.257120, -0.006490 0.333876 1.258208, 0.021192 0.334539 1.253881, 
            0.058313 0.338152 1.220411, 0.131323 0.351424 1.091950, 0.135794 0.351658 1.089969, 0.157793 0.348276 1.126231, 
            0.233487 0.352187 1.093101, 0.244060 0.352359 1.092271, 0.260167 0.350572 1.111828, 0.274960 0.350035 1.118574, 
            0.276116 0.349353 1.125598, 0.275739 0.345697 1.162701, 0.281599 0.345592 1.164287, 0.290716 0.345792 1.163045, 
            0.351238 0.340010 1.227055, 0.325148 0.334562 1.280116, 0.329796 0.333932 1.286923, 0.337072 0.334388 1.282923, 
            0.372920 0.335673 1.272995, 0.383646 0.334678 1.284030, 0.460998 0.345172 1.184173, 0.472885 0.344095 1.196153, 
            0.489901 0.344867 1.189789, 0.536083 0.340901 1.234096, 0.556748 0.339663 1.248478, 0.621147 0.341174 1.238729, 
            0.621492 0.340940 1.241143, 0.624856 0.340968 1.241154, 0.609152 0.337451 1.275508, 0.615082 0.337955 1.270899, 
            0.616373 0.337897 1.271610, 0.626257 0.336746 1.284161, 0.632432 0.337595 1.276076, 0.650582 0.340371 1.249456, 
            0.695540 0.339763 1.259544, 0.731890 0.341440 1.245677, 0.838686 0.341570 1.253662, -0.326412 0.394509 0.629492, 
            -0.310355 0.393310 0.643067, -0.302232 0.392728 0.649685, -0.343262 0.384802 0.726619, -0.342920 0.383970 0.735109, 
            -0.331076 0.383183 0.744129, -0.328556 0.378273 0.794227, -0.306349 0.378815 0.790656, -0.183905 0.366613 0.925263, 
            -0.181270 0.365011 0.941765, -0.162943 0.364234 0.951252, -0.160132 0.364159 0.952260, -0.140298 0.364260 0.952961, 
            -0.101723 0.364857 0.950263, -0.065495 0.365017 0.951791, -0.060417 0.364765 0.954787, -0.060379 0.364175 0.960789, 
            -0.055288 0.361236 0.991080, -0.039286 0.360924 0.995648, -0.038676 0.360739 0.997584, -0.036609 0.360824 0.996897, 
            -0.031766 0.360529 1.000317, -0.026437 0.360623 0.999823, -0.019071 0.361693 0.989593, -0.017216 0.360544 1.001428, 
            -0.057699 0.337779 1.229146, -0.051583 0.337721 1.230271, -0.003458 0.335312 1.258939, 0.034305 0.336355 1.251632, 
            0.047563 0.338520 1.230789, 0.053654 0.338756 1.228925, 0.156470 0.349800 1.125699, 0.184268 0.352277 1.102952, 
            0.220350 0.353008 1.098673, 0.241204 0.354195 1.088431, 0.250299 0.352300 1.108474, 0.254686 0.351920 1.112715, 
            0.273741 0.350980 1.123925, 0.272377 0.348037 1.153701, 0.348141 0.342099 1.220613, 0.320377 0.336042 1.279725, 
            0.409516 0.337371 1.273983, 0.467116 0.345688 1.194523, 0.548125 0.341323 1.245919, 0.604217 0.342784 1.235953, 
            0.608112 0.342612 1.238045, 0.622010 0.342207 1.243367, 0.613548 0.339140 1.273783, 0.610719 0.338315 1.281916, 
            0.650615 0.341548 1.252553, 0.672616 0.342052 1.249353, 0.678719 0.341991 1.250503, 0.685577 0.341473 1.256364, 
            0.757909 0.345057 1.226255, 0.818161 0.346396 1.217903, 0.859801 0.343677 1.249144, 0.866573 0.343741 1.249089, 
            0.907357 0.340863 1.281871, -0.375283 0.399445 0.590148, -0.338406 0.400921 0.578367, -0.312906 0.399087 0.599218, 
            -0.314649 0.398165 0.608427, -0.303724 0.394518 0.646422, -0.344489 0.386343 0.725914, -0.324878 0.383415 0.757371, 
            -0.333420 0.380034 0.790969, -0.156550 0.365697 0.952001, -0.152572 0.365540 0.953942, -0.066468 0.366306 0.953666, 
            -0.064510 0.366072 0.956209, -0.053455 0.363346 0.984864, -0.039099 0.362130 0.998469, -0.035777 0.362150 0.998556, 
            -0.012048 0.362079 1.001348, -0.040179 0.339817 1.225030, -0.012980 0.336506 1.261033, 0.004174 0.337005 1.257456, 
            0.131298 0.354360 1.092239, 0.139964 0.354477 1.091807, 0.196442 0.354217 1.099358, 0.215888 0.355143 1.091654, 
            0.225444 0.354230 1.101761, 0.235147 0.355435 1.090356, 0.274758 0.351742 1.131322, 0.305859 0.348559 1.166368, 
            0.310087 0.348150 1.170894, 0.316527 0.343968 1.213933, 0.333435 0.344421 1.210798, 0.344357 0.343762 1.218445, 
            0.315614 0.337523 1.279319, 0.339531 0.337188 1.284809, 0.360319 0.340753 1.250404, 0.378290 0.338117 1.278743, 
            0.386202 0.337496 1.285740, 0.399981 0.337965 1.282172, 0.507062 0.348308 1.186442, 0.511991 0.348029 1.189706, 
            0.515919 0.348161 1.188703, 0.583994 0.343484 1.242145, 0.606027 0.340408 1.275310, 0.610348 0.340016 1.279669, 
            0.646122 0.342781 1.254698, 0.709577 0.342922 1.258790, 0.726788 0.343730 1.252073, 0.753360 0.346279 1.228498, 
            0.891862 0.345131 1.252229, -0.316426 0.401695 0.587467, -0.324356 0.397532 0.629069, -0.326368 0.396560 0.638762, 
            -0.321210 0.396025 0.644648, -0.307517 0.396180 0.644269, -0.304132 0.395614 0.650315, -0.334615 0.386362 0.741642, 
            -0.294328 0.381898 0.790496, -0.190486 0.369824 0.922182, -0.172954 0.367107 0.951314, -0.165097 0.367372 0.949304, 
            -0.157162 0.367054 0.953225, -0.136352 0.367635 0.949134, -0.128000 0.367693 0.949268, -0.112621 0.368460 0.942817, 
            -0.103250 0.368110 0.947186, -0.099373 0.368234 0.946273, -0.068922 0.367917 0.952137, -0.062691 0.367582 0.956090, 
            -0.049942 0.369055 0.942235, -0.056872 0.367468 0.957753, -0.050310 0.364206 0.991464, -0.039645 0.363797 0.996539, 
            -0.025883 0.363965 0.996035, -0.016336 0.363648 1.000087, -0.013160 0.363640 1.000439, -0.014123 0.363163 1.005208, 
            -0.090847 0.345016 1.182854, -0.082519 0.342680 1.207315, -0.062610 0.340703 1.229129, -0.037612 0.341764 1.220529, 
            -0.035507 0.341856 1.219775, -0.037699 0.340851 1.229793, -0.037322 0.340324 1.235185, -0.044203 0.338447 1.253647, 
            -0.041134 0.337822 1.260262, 0.052818 0.341541 1.230673, 0.153441 0.353073 1.122293, 0.158134 0.352750 1.125982, 
            0.205727 0.355919 1.097935, 0.217746 0.356659 1.091465, 0.277946 0.355299 1.110525, 0.276339 0.354403 1.119490, 
            0.275350 0.351828 1.145555, 0.274612 0.351093 1.152955, 0.279567 0.350819 1.156172, 0.302403 0.347892 1.187891, 
            0.305503 0.346078 1.206590, 0.342689 0.345221 1.218535, 0.313592 0.339514 1.273976, 0.340809 0.338596 1.285664, 
            0.380459 0.338795 1.287101, 0.426868 0.342939 1.249044, 0.535683 0.349420 1.192687, 0.540388 0.348502 1.202424, 
            0.536936 0.346366 1.223818, 0.541619 0.345145 1.236633, 0.607647 0.341581 1.278585, 0.618343 0.340581 1.289675, 
            0.627755 0.341135 1.284865, 0.734010 0.345945 1.245259, 0.802067 0.349631 1.213744, 0.816735 0.350266 1.208573, 
            0.821555 0.349967 1.212034, 0.845130 0.345982 1.254564, 0.850710 0.346123 1.253620, -0.327120 0.387133 0.749512, 
            -0.326121 0.385825 0.762889, -0.333657 0.383826 0.782534, -0.329352 0.382834 0.792991, -0.322409 0.382331 0.798698, 
            -0.165390 0.368787 0.949952, -0.140206 0.368687 0.953160, -0.122004 0.369680 0.944661, -0.062473 0.369391 0.952785, 
            -0.054453 0.368491 0.962623, -0.048232 0.367855 0.969631, -0.053165 0.366340 0.984587, -0.044766 0.365511 0.993742, 
            -0.041878 0.365151 0.997646, -0.037093 0.365144 0.998135, -0.034028 0.365116 0.998685, -0.016995 0.366788 0.983184, 
            -0.011640 0.365094 1.000858, -0.023063 0.362074 1.030537, -0.021994 0.360779 1.043788, -0.092266 0.347418 1.173390, 
            -0.067477 0.342464 1.225875, -0.036411 0.342860 1.224559, -0.037059 0.342141 1.231797, -0.023205 0.338442 1.270587, 
            -0.009373 0.339817 1.257816, -0.000794 0.339918 1.257542, 0.004966 0.340391 1.253239, 0.011202 0.340355 1.254148, 
            0.015124 0.340486 1.253156, 0.029536 0.340177 1.257552, 0.035722 0.340729 1.252480, 0.049049 0.342908 1.231512, 
            0.057640 0.343608 1.225147, 0.133994 0.357502 1.090662, 0.149410 0.356483 1.102357, 0.153416 0.354837 1.119423, 
            0.168370 0.354629 1.122845, 0.254845 0.357854 1.097617, 0.291578 0.351832 1.161979, 0.304016 0.351754 1.163860, 
            0.301024 0.348508 1.196568, 0.333003 0.346982 1.214856, 0.336040 0.346949 1.215456, 0.338621 0.346831 1.216877, 
            0.310642 0.341033 1.273341, 0.310520 0.340413 1.279632, 0.321438 0.339753 1.287285, 0.331749 0.339279 1.292997, 
            0.342087 0.340005 1.286519, 0.362317 0.343467 1.253119, 0.365598 0.342582 1.262386, 0.372078 0.340799 1.281070, 
            0.373703 0.339906 1.290283, 0.389896 0.340824 1.282367, 0.463344 0.350592 1.189541, 0.472089 0.349528 1.201108, 
            0.504460 0.351362 1.185301, 0.510601 0.351308 1.186382, 0.526949 0.351358 1.187292, 0.604916 0.346129 1.247202, 
            0.613722 0.345973 1.249553, 0.604578 0.342481 1.284234, 0.610477 0.342083 1.288787, 0.643273 0.345191 1.260073, 
            0.649933 0.345831 1.254149, 0.793986 0.350794 1.216280, 0.903566 0.346660 1.267818, -0.364996 0.404870 0.581093, 
            -0.321669 0.398880 0.645719, -0.305287 0.398937 0.646568, -0.306896 0.398040 0.655536, -0.326557 0.388110 0.754690, 
            -0.300576 0.384872 0.789851, -0.194961 0.370139 0.948698, -0.152539 0.370256 0.951213, -0.145856 0.370302 0.951318, 
            -0.114451 0.371060 0.946356, -0.078715 0.371129 0.948770, -0.052418 0.372132 0.940868, -0.055876 0.370892 0.953167, 
            -0.053139 0.370504 0.957343, -0.049210 0.370039 0.962408, -0.048071 0.366964 0.993745, -0.013436 0.366529 1.001179, 
            -0.017655 0.364550 1.020918, -0.022288 0.363390 1.032299, -0.071876 0.344311 1.221779, -0.045843 0.343772 1.229527, 
            -0.041075 0.344359 1.223974, -0.039338 0.344383 1.223882, -0.044697 0.341893 1.248711, -0.045365 0.341171 1.255984, 
            0.014399 0.342120 1.251547, 0.033974 0.341874 1.255752, 0.132537 0.359000 1.090372, 0.175238 0.357077 1.113631, 
            0.209913 0.359338 1.093674, 0.241261 0.360384 1.085781, 0.245568 0.360587 1.084093, 0.250891 0.360382 1.086648, 
            0.272885 0.359091 1.101672, 0.282207 0.357836 1.115236, 0.274129 0.355139 1.141927, 0.283217 0.353541 1.158948, 
            0.307310 0.352641 1.170190, 0.314238 0.347952 1.218420, 0.302158 0.342420 1.273567, 0.304339 0.342228 1.275710, 
            0.335349 0.340820 1.292706, 0.343795 0.341494 1.286601, 0.369937 0.342767 1.275941, 0.415692 0.344101 1.266381, 
            0.422020 0.344679 1.261054, 0.601078 0.344495 1.278519, 0.627430 0.344015 1.285694, 0.676950 0.347841 1.251140, 
            0.716155 0.347359 1.259448, 0.741744 0.349128 1.243715, 0.803814 0.353494 1.204771, -0.380895 0.405477 0.588601, 
            -0.330179 0.407135 0.576178, -0.311483 0.404634 0.603212, -0.310976 0.400544 0.644794, -0.341446 0.393088 0.717885, 
            -0.345378 0.392058 0.728003, -0.331547 0.390446 0.745586, -0.326168 0.385469 0.796606, -0.319235 0.385264 0.799297, 
            -0.153491 0.371549 0.953049, -0.148492 0.371581 0.953151, -0.145869 0.371770 0.951462, -0.142647 0.371771 0.951730, 
            -0.134330 0.372122 0.948892, -0.102756 0.372612 0.946662, -0.070641 0.372904 0.946492, -0.060464 0.372406 0.952445, 
            -0.055048 0.371918 0.957867, -0.053152 0.371972 0.957487, -0.049972 0.371069 0.966937, -0.047167 0.370694 0.970991, 
            -0.051905 0.369216 0.985596, -0.049316 0.368800 0.990039, -0.035026 0.367871 1.000726, -0.027365 0.368099 0.999070, 
            -0.008377 0.370434 0.977012, -0.013708 0.368248 0.998755, -0.013797 0.367932 1.001951, -0.010867 0.367879 1.002744, 
            -0.091807 0.348949 1.187984, -0.085712 0.347692 1.201289, -0.076971 0.346926 1.209829, -0.074746 0.346443 1.214928, 
            -0.067833 0.345337 1.226760, -0.052764 0.345150 1.229973, -0.044816 0.345134 1.230834, -0.037350 0.345027 1.232565, 
            -0.002186 0.342898 1.257258, 0.050479 0.346114 1.229182, 0.054484 0.346260 1.228038, 0.137252 0.360450 1.091109, 
            0.148485 0.359251 1.104266, 0.164374 0.357423 1.124215, 0.214565 0.361076 1.091488, 0.221398 0.360852 1.094358, 
            0.260560 0.360959 1.096674, 0.289087 0.355206 1.157603, 0.299532 0.354757 1.163074, 0.326249 0.349563 1.218156, 
            0.299902 0.343769 1.274716, 0.305958 0.343401 1.278985, 0.308520 0.343279 1.280443, 0.363962 0.346115 1.256470, 
            0.366359 0.345963 1.258225, 0.367341 0.342559 1.292881, 0.377637 0.342382 1.295584, 0.383083 0.342497 1.294882, 
            0.395508 0.343911 1.281608, 0.427111 0.346199 1.261113, 0.464459 0.352843 1.196883, 0.487070 0.353161 1.195618, 
            0.538913 0.353235 1.199377, 0.543989 0.352984 1.202375, 0.545376 0.352644 1.205947, 0.538869 0.350538 1.226773, 
            0.598285 0.349032 1.247246, 0.645829 0.348009 1.261783, 0.679180 0.349128 1.253317, 0.684196 0.348566 1.259460, 
            0.711176 0.348800 1.259432, 0.729002 0.349424 1.254644, 0.754568 0.352384 1.226811, 0.822712 0.352201 1.234599, 
            0.872321 0.351263 1.248450, -0.325495 0.408280 0.580005, -0.326711 0.402675 0.636832, -0.326530 0.402111 0.642577, 
            -0.344907 0.393018 0.733347, -0.325476 0.389458 0.771199, -0.331353 0.387768 0.787855, -0.173185 0.372047 0.961323, 
            -0.159161 0.373160 0.951242, -0.081982 0.374059 0.948828, -0.066452 0.373958 0.951210, -0.055081 0.373980 0.951977, 
            -0.046094 0.373260 0.960074, -0.015383 0.370601 0.989751, -0.013056 0.370735 0.988597, -0.063746 0.346671 1.228626, 
            -0.042448 0.346745 1.229726, -0.045491 0.344685 1.250384, -0.026553 0.342528 1.273947, 0.005457 0.345191 1.249685, 
            0.052843 0.347724 1.228081, 0.130169 0.361799 1.091846, 0.139938 0.361822 1.092463, 0.150709 0.359342 1.118595, 
            0.154204 0.359095 1.121406, 0.192684 0.361466 1.100666, 0.224980 0.362390 1.094100, 0.275757 0.358979 1.133166, 
            0.276599 0.357940 1.143792, 0.280578 0.357783 1.145732, 0.286987 0.356883 1.155436, 0.304089 0.356177 1.164094, 
            0.303217 0.351832 1.208159, 0.310138 0.351027 1.216942, 0.298752 0.345623 1.270838, 0.296527 0.343715 1.290024, 
            0.301287 0.343704 1.290555, 0.310185 0.344461 1.283636, 0.347359 0.344498 1.286497, 0.365055 0.347489 1.257659, 
            0.362124 0.344255 1.290256, 0.373929 0.343760 1.296312, 0.366247 0.341435 1.319255, 0.367096 0.341294 1.320761, 
            0.371155 0.341153 1.322557, 0.507675 0.355772 1.185947, 0.521081 0.355873 1.186084, 0.537125 0.355568 1.190577, 
            0.545059 0.350469 1.243066, 0.559149 0.349801 1.251077, 0.603508 0.350277 1.250103, 0.607736 0.349569 1.257665, 
            0.605097 0.346987 1.283666, 0.620457 0.346555 1.289390, 0.634868 0.347740 1.278611, 0.650558 0.350059 1.256423, 
            0.657094 0.350377 1.253757, 0.684540 0.349503 1.265032, 0.811392 0.356348 1.206543, 0.827852 0.356420 1.207251, 
            0.890794 0.353477 1.242620, 0.896486 0.352742 1.250581, -0.313268 0.408138 0.597564, -0.313336 0.406632 0.612864, 
            -0.320133 0.403276 0.646354, -0.306884 0.402751 0.652846, -0.345089 0.395351 0.724691, -0.145381 0.374502 0.953863, 
            -0.119563 0.375118 0.949857, -0.113361 0.375673 0.944758, -0.073981 0.375821 0.946679, -0.069572 0.376342 0.941775, 
            -0.070862 0.375803 0.947134, -0.067483 0.375535 0.950154, -0.052445 0.376836 0.938246, -0.056518 0.374884 0.957724, 
            -0.048580 0.373969 0.967710, -0.024630 0.371548 0.994387, -0.023856 0.368405 1.026383, -0.021275 0.368287 1.027804, 
            -0.023048 0.366762 1.043139, -0.088180 0.351368 1.193837, -0.053459 0.347961 1.231468, -0.043443 0.348030 1.231642, 
            -0.038358 0.347780 1.234625, -0.022518 0.344150 1.272873, -0.003856 0.345826 1.257473, 0.024258 0.345972 1.258440, 
            0.141294 0.361153 1.114425, 0.157048 0.360795 1.119441, 0.283438 0.363371 1.104278, 0.282183 0.362241 1.115645, 
            0.280319 0.358907 1.149355, 0.296273 0.357987 1.160082, 0.298671 0.355445 1.186116, 0.291813 0.345504 1.286494, 
            0.304962 0.345259 1.290129, 0.365753 0.348491 1.262594, 0.367662 0.347950 1.268262, 0.368816 0.342487 1.323857, 
            0.371588 0.342404 1.324935, 0.406015 0.347608 1.275069, 0.425965 0.348627 1.266457, 0.466841 0.355628 1.198906, 
            0.469510 0.355526 1.200170, 0.514816 0.357374 1.185349, 0.532706 0.357412 1.186516, 0.547800 0.355138 1.210932, 
            0.541062 0.352989 1.232173, 0.691651 0.350501 1.270558, 0.698990 0.350670 1.269482, 0.719116 0.351722 1.260552, 
            0.765686 0.355597 1.225241, 0.838483 0.353591 1.251968, 0.893539 0.354262 1.249939, 0.900952 0.353847 1.254800, 
            -0.342045 0.411431 0.576667, -0.306986 0.404800 0.647080, -0.337861 0.395475 0.739113, -0.329258 0.394086 0.753972, 
            -0.182512 0.374748 0.963188, -0.148708 0.375951 0.953905, -0.122441 0.376650 0.949092, -0.106408 0.376941 0.947534, 
            -0.107187 0.376498 0.951973, -0.093847 0.376587 0.952228, -0.081823 0.376431 0.954856, -0.070876 0.377868 0.941209, 
            -0.064720 0.377220 0.948335, -0.064914 0.376885 0.951720, -0.058872 0.377709 0.943872, -0.051857 0.376324 0.958557, 
            -0.043314 0.376418 0.958346, -0.048859 0.372996 0.992617, -0.048741 0.372720 0.995439, -0.016899 0.373559 0.989690, 
            -0.093810 0.354780 1.173744, -0.039427 0.349350 1.233636, -0.044922 0.348030 1.246568, 0.019083 0.347676 1.255740, 
            0.031276 0.347552 1.258062, 0.142536 0.364348 1.097134, 0.144247 0.361678 1.124405, 0.176638 0.362918 1.114633, 
            0.207055 0.364986 1.096274, 0.219374 0.365184 1.095335, 0.222961 0.365253 1.094945, 0.239541 0.367140 1.077223, 
            0.256843 0.365874 1.091593, 0.273378 0.365660 1.095201, 0.277671 0.365263 1.099609, 0.289309 0.364438 1.109003, 
            0.284723 0.360000 1.153686, 0.304144 0.358829 1.167274, 0.325231 0.353784 1.220355, 0.316277 0.347040 1.288083, 
            0.346749 0.347026 1.290873, 0.352479 0.347195 1.289660, 0.357206 0.347177 1.290252, 0.362965 0.345260 1.310234, 
            0.364801 0.344107 1.322104, 0.365542 0.343946 1.323804, 0.352988 0.340118 1.361592, 0.358990 0.340337 1.359888, 
            0.409900 0.349502 1.271230, 0.429327 0.350423 1.263559, 0.466859 0.357101 1.198996, 0.468783 0.357160 1.198565, 
            0.493452 0.357562 1.196631, 0.537868 0.358647 1.189483, 0.571182 0.352886 1.250896, 0.605855 0.352459 1.258261, 
            0.674314 0.353530 1.253340, 0.714344 0.353202 1.260162, 0.788068 0.358240 1.215404, 0.820959 0.359572 1.204733, 
            0.825963 0.359606 1.204826, 0.869183 0.355986 1.245363, 0.891295 0.355913 1.248033, 0.892586 0.355854 1.248743, 
            0.896756 0.356032 1.247303, -0.327968 0.412828 0.578753, -0.311012 0.410601 0.602852, -0.306538 0.405755 0.652465, 
            -0.323246 0.394283 0.767548, -0.295809 0.392510 0.787946, -0.189348 0.376441 0.960445, -0.149399 0.377591 0.952238, 
            -0.146129 0.377602 0.952419, -0.071425 0.378639 0.948392, -0.061515 0.378987 0.945719, -0.059859 0.378398 0.951843, 
            -0.058434 0.378065 0.955347, -0.042785 0.373802 1.000011, -0.026204 0.373897 1.000500, -0.025873 0.369177 1.048471, 
            -0.093375 0.354837 1.188260, -0.060090 0.350864 1.231513, -0.006754 0.348228 1.262937, 0.036059 0.349612 1.252605, 
            0.053718 0.352596 1.223835, 0.128125 0.366128 1.092858, 0.135277 0.366262 1.092118, 0.139720 0.366191 1.093222, 
            0.140538 0.364849 1.106924, 0.154441 0.363250 1.124379, 0.195783 0.366154 1.098486, 0.283973 0.365813 1.109629, 
            0.286715 0.366024 1.107726, 0.288171 0.365995 1.108139, 0.290306 0.365795 1.110364, 0.277724 0.362858 1.139097, 
            0.278787 0.362159 1.146287, 0.282203 0.361898 1.149242, 0.289515 0.361165 1.157320, 0.294139 0.361128 1.158098, 
            0.295290 0.361044 1.159060, 0.296677 0.360704 1.162633, 0.301916 0.360482 1.165338, 0.299781 0.359488 1.175255, 
            0.296349 0.358252 1.187506, 0.295651 0.356628 1.203940, 0.298667 0.355994 1.210650, 0.298800 0.355720 1.213445, 
            0.304307 0.355548 1.215668, 0.294130 0.347979 1.291670, 0.299415 0.347766 1.294293, 0.338795 0.347914 1.296215, 
            0.356331 0.346692 1.310163, 0.347505 0.343557 1.341235, 0.357328 0.343889 1.338720, 0.360797 0.341844 1.359790, 
            0.412395 0.351137 1.269894, 0.476669 0.358303 1.202696, 0.499997 0.359352 1.194070, 0.541706 0.359933 1.191798, 
            0.602521 0.352711 1.270457, 0.679789 0.353926 1.264848, 0.722261 0.354948 1.258166, 0.755576 0.357854 1.231552, 
            0.762900 0.358318 1.227469, 0.833872 0.360455 1.211949, 0.832582 0.356928 1.247663, 0.886401 0.357967 1.241793, 
            0.891049 0.357636 1.245562, 0.893904 0.357569 1.246490, 0.893970 0.357282 1.249406, 0.910205 0.354025 1.283909, 
            -0.367474 0.413828 0.580215, -0.319378 0.412907 0.593758, -0.344590 0.399555 0.727193, -0.329527 0.398171 0.742559, 
            -0.329085 0.397357 0.750869, -0.306731 0.393444 0.792563, -0.170632 0.377505 0.966318, -0.148184 0.378690 0.956241, 
            -0.140654 0.379193 0.951784, -0.092789 0.379126 0.956638, -0.079115 0.379576 0.953257, -0.066389 0.380447 0.945514, 
            -0.062818 0.380513 0.945153, -0.063671 0.380056 0.949723, -0.059872 0.379866 0.951988, -0.051945 0.379248 0.958958, 
            -0.031991 0.375187 1.001940, -0.015234 0.376210 0.993007, -0.088875 0.358936 1.162065, -0.095717 0.357366 1.177423, 
            -0.042379 0.352638 1.230090, 0.015862 0.351212 1.249643, 0.026735 0.350544 1.257379, 0.031646 0.350859 1.254605, 
            0.136420 0.367347 1.096252, 0.161098 0.365659 1.115548, 0.188036 0.366483 1.109524, 0.216925 0.368267 1.093918, 
            0.260756 0.368944 1.090859, 0.275181 0.368637 1.095232, 0.276321 0.368251 1.099249, 0.281882 0.367791 1.104411, 
            0.282363 0.366685 1.115686, 0.284440 0.363485 1.148369, 0.293753 0.362228 1.161949, 0.293451 0.360678 1.177671, 
            0.273858 0.356737 1.215995, 0.275306 0.356707 1.216423, 0.298642 0.356862 1.216887, 0.347243 0.349162 1.299334, 
            0.353779 0.348584 1.305774, 0.342856 0.345657 1.334554, 0.350315 0.344354 1.348437, 0.349859 0.343672 1.355330, 
            0.362075 0.343253 1.360645, 0.414433 0.352687 1.269381, 0.468219 0.360294 1.196790, 0.475167 0.359793 1.202489, 
            0.483365 0.360420 1.196830, 0.506347 0.360807 1.194896, 0.515817 0.361372 1.189982, 0.521421 0.361219 1.192031, 
            0.547767 0.358646 1.220464, 0.553188 0.355769 1.250159, 0.586060 0.356201 1.248627, 0.617049 0.352698 1.286909, 
            0.685530 0.354969 1.269807, 0.735005 0.356994 1.253548, 0.834001 0.362248 1.208804, 0.829224 0.359268 1.238657, 
            0.876462 0.359084 1.244638, -0.351092 0.415354 0.581186, -0.310085 0.413116 0.607497, -0.317452 0.409356 0.645047, 
            -0.305946 0.408805 0.651642, -0.340418 0.402099 0.716764, -0.323142 0.394851 0.791889, -0.146569 0.380161 0.956490, 
            -0.137284 0.380393 0.954943, -0.111996 0.380611 0.954928, -0.103344 0.380726 0.954522, -0.073069 0.381572 0.948559, 
            -0.061102 0.381406 0.951289, -0.051898 0.382519 0.940784, -0.049493 0.380874 0.957699, -0.045441 0.381030 0.956473, 
            -0.051060 0.377296 0.993912, -0.050157 0.377165 0.995321, -0.036950 0.376632 1.001887, -0.026304 0.374427 1.025208, 
            -0.027904 0.372935 1.040231, -0.028338 0.372256 1.047083, -0.065129 0.365119 1.116382, -0.085205 0.356905 1.198072, 
            -0.067642 0.353596 1.233216, -0.042258 0.353832 1.233030, 0.035235 0.352698 1.251298, 0.054164 0.355917 1.220240, 
            0.125035 0.368792 1.095631, 0.138550 0.368615 1.098607, 0.151125 0.365872 1.127561, 0.169975 0.367285 1.114857, 
            0.289277 0.364360 1.154956, 0.272032 0.358166 1.216369, 0.278341 0.358144 1.217148, 0.284901 0.358168 1.217474, 
            0.288850 0.351432 1.286246, 0.343808 0.350292 1.302607, 0.364741 0.344920 1.359000, 0.417092 0.354352 1.267748, 
            0.476644 0.361238 1.202985, 0.537864 0.362757 1.192891, 0.548145 0.361680 1.204728, 0.544317 0.359175 1.229834, 
            0.603567 0.356742 1.259713, 0.648808 0.356785 1.263219, 0.654944 0.357626 1.255204, 0.693969 0.356215 1.272942, 
            0.795322 0.363400 1.208777, 0.859367 0.360364 1.245195, 0.865158 0.360545 1.243871, 0.898149 0.360103 1.251229, 
            -0.337178 0.417319 0.577495, -0.314906 0.415483 0.598089, -0.321336 0.411598 0.636988, -0.304995 0.410153 0.653087, 
            -0.340788 0.403201 0.720588, -0.324875 0.396896 0.786025, -0.148095 0.381945 0.953289, -0.134477 0.382086 0.953045, 
            -0.134658 0.381753 0.956407, -0.124194 0.382204 0.952736, -0.121648 0.382379 0.951186, -0.107354 0.382048 0.955795, 
            -0.094658 0.381718 0.960248, -0.089605 0.382060 0.957217, -0.079555 0.382135 0.957328, -0.055117 0.383689 0.943668, 
            -0.052536 0.383572 0.945089, -0.054789 0.382555 0.955219, -0.050162 0.382519 0.955990, -0.045954 0.383002 0.951448, 
            -0.037962 0.383591 0.946159, -0.040005 0.382315 0.958945, -0.048824 0.380377 0.977864, -0.031400 0.378237 1.001118, 
            -0.010593 0.378818 0.997033, -0.026244 0.375610 1.028256, -0.028655 0.374564 1.038669, -0.067987 0.366954 1.112546, 
            -0.066788 0.366579 1.116457, -0.059540 0.355376 1.230889, -0.050903 0.353396 1.251757, -0.048751 0.352601 1.260022, 
            0.009550 0.354174 1.249114, 0.013408 0.354294 1.248236, 0.133848 0.370406 1.095056, 0.134554 0.369940 1.099855, 
            0.146492 0.367079 1.129956, 0.198163 0.370707 1.097599, 0.228446 0.371854 1.088588, 0.237124 0.373168 1.075994, 
            0.252308 0.373003 1.078999, 0.280483 0.368379 1.128421, 0.284896 0.368303 1.129580, 0.282235 0.367509 1.137407, 
            0.283658 0.366280 1.150022, 0.288510 0.363297 1.180743, 0.270890 0.359723 1.215513, 0.272791 0.359479 1.218159, 
            0.288959 0.359197 1.222429, 0.304219 0.359643 1.219227, 0.321348 0.359540 1.221766, 0.310965 0.352231 1.295103, 
            0.321399 0.352378 1.294522, 0.325490 0.352242 1.296261, 0.349484 0.351323 1.307683, 0.340464 0.349049 1.329999, 
            0.353605 0.345814 1.364003, 0.362369 0.345949 1.363396, 0.366020 0.346329 1.359855, 0.432923 0.356972 1.257570, 
            0.468474 0.363281 1.196575, 0.472710 0.362874 1.201086, 0.486331 0.363612 1.194767, 0.523557 0.363360 1.200568, 
            0.534674 0.363634 1.198758, 0.549549 0.362514 1.211426, 0.585550 0.359046 1.249788, 0.603547 0.356714 1.275047, 
            0.634576 0.356506 1.279868, 0.653349 0.358800 1.258198, 0.674393 0.359126 1.256720, 0.702328 0.358043 1.270150, 
            0.716685 0.359218 1.259470, 0.783012 0.364674 1.209822, 0.791722 0.364799 1.209312, 0.831575 0.365334 1.207346, 
            0.852093 0.361677 1.246277, -0.376844 0.418289 0.579245, -0.319798 0.413653 0.631304, -0.307116 0.412126 0.647923, 
            -0.338559 0.405086 0.716695, -0.337577 0.403774 0.730104, -0.316784 0.400766 0.762468, -0.152635 0.383169 0.955517, 
            -0.138772 0.383355 0.954833, -0.127205 0.383115 0.958281, -0.123822 0.383146 0.958260, -0.116226 0.383363 0.956720, 
            -0.104955 0.383067 0.960702, -0.086634 0.383186 0.961094, -0.056597 0.384287 0.952526, -0.052537 0.384145 0.954319, 
            -0.042818 0.384458 0.951991, -0.038727 0.383724 0.959800, -0.010963 0.380219 0.997821, -0.068345 0.367461 1.122418, 
            -0.096820 0.361571 1.179774, -0.089948 0.360457 1.191680, -0.074565 0.356743 1.230753, -0.072441 0.356540 1.232999, 
            -0.043878 0.356769 1.233155, -0.028582 0.352740 1.275419, -0.024021 0.352990 1.273275, -0.015811 0.353918 1.264559, 
            -0.009755 0.353849 1.265793, -0.001395 0.354208 1.262878, 0.033123 0.355843 1.249274, 0.048870 0.358172 1.226983, 
            0.123393 0.371726 1.095796, 0.136098 0.371099 1.103268, 0.139078 0.369263 1.122183, 0.165855 0.370654 1.110380, 
            0.279789 0.371812 1.108545, 0.281203 0.371178 1.115106, 0.288931 0.370224 1.125470, 0.283513 0.368918 1.138262, 
            0.286398 0.368558 1.142173, 0.286533 0.366790 1.160142, 0.269791 0.361287 1.214580, 0.277072 0.360848 1.219677, 
            0.321200 0.360983 1.222154, 0.288494 0.354604 1.284095, 0.305039 0.353496 1.296793, 0.345372 0.348742 1.348599, 
            0.347976 0.348031 1.356051, 0.351283 0.347450 1.362236, 0.420546 0.357337 1.267842, 0.428233 0.357869 1.263103, 
            0.467201 0.364814 1.195954, 0.469217 0.364890 1.195359, 0.500615 0.365048 1.196479, 0.546698 0.364351 1.207578, 
            0.544944 0.362232 1.228949, 0.551191 0.360405 1.248051, 0.600917 0.360086 1.255623, 0.658709 0.360669 1.254738, 
            0.682461 0.359705 1.266594, 0.727413 0.360889 1.258481, 0.747270 0.362488 1.243965, 0.759423 0.364150 1.228147, 
            0.840173 0.366012 1.216267, 0.863000 0.363980 1.238895, 0.877613 0.363409 1.245965, 0.885190 0.363324 1.247495, 
            0.902414 0.362640 1.255934, 0.907151 0.360533 1.277755, -0.358232 0.419633 0.582269, -0.308615 0.417202 0.611284, 
            -0.319533 0.414574 0.637020, -0.303957 0.413286 0.651460, -0.303569 0.413060 0.653797, -0.337757 0.406406 0.718409, 
            -0.330893 0.404992 0.733365, -0.283082 0.400134 0.786880, -0.188208 0.383405 0.965072, -0.141204 0.384373 0.959334, 
            -0.114910 0.385077 0.954472, -0.113763 0.384992 0.955441, -0.078547 0.385262 0.955757, -0.078689 0.384937 0.959048, 
            -0.069720 0.385409 0.955035, -0.060879 0.386156 0.948219, -0.060734 0.385585 0.954028, -0.058068 0.385483 0.955298, 
            -0.047270 0.385996 0.951026, -0.044828 0.386152 0.949662, -0.035320 0.386425 0.947715, -0.046987 0.383360 0.977835, 
            -0.046038 0.381444 0.997372, -0.005453 0.383610 0.978912, -0.004215 0.383242 0.982754, -0.028831 0.378368 1.030124, 
            -0.030773 0.377708 1.036658, -0.080341 0.361322 1.198783, -0.057823 0.358038 1.234111, -0.053970 0.356363 1.251453, 
            -0.039122 0.354342 1.273277, 0.005649 0.356688 1.253347, 0.022370 0.356808 1.253587, 0.072147 0.363670 1.188217, 
            0.152887 0.370311 1.127787, 0.161070 0.371534 1.116085, 0.190803 0.372578 1.108064, 0.210822 0.373909 1.096292, 
            0.218908 0.374515 1.090834, 0.265996 0.374901 1.091015, 0.270332 0.374811 1.092312, 0.273040 0.374119 1.099576, 
            0.283454 0.369779 1.144562, 0.281801 0.362301 1.220388, 0.309170 0.362308 1.222695, 0.290270 0.355508 1.290124, 
            0.300595 0.355036 1.295812, 0.306961 0.354726 1.299522, 0.308782 0.353570 1.311419, 0.340701 0.350838 1.341958, 
            0.368187 0.349373 1.359231, 0.423723 0.359098 1.265276, 0.467231 0.366289 1.196022, 0.474492 0.365846 1.201155, 
            0.506589 0.366433 1.197983, 0.539956 0.366659 1.198594, 0.547253 0.366522 1.200628, 0.548185 0.363408 1.232340, 
            0.587413 0.362034 1.249712, 0.594068 0.362076 1.249867, 0.690855 0.360644 1.272845, 0.728905 0.362636 1.255915, 
            0.774155 0.367163 1.213877, 0.791696 0.367734 1.209601, 0.815401 0.368256 1.206367, 0.837791 0.365545 1.235854, 
            0.839804 0.365322 1.238300, 0.843546 0.364822 1.243702, 0.885093 0.364178 1.253862, 0.899820 0.364226 1.254657, 
            -0.369670 0.421367 0.578709, -0.330334 0.421208 0.583747, -0.313340 0.419287 0.604739, -0.302702 0.414392 0.655394, 
            -0.321371 0.406141 0.737583, -0.323009 0.404641 0.752676, -0.180532 0.384509 0.969581, -0.168143 0.384422 0.971550, 
            -0.151874 0.385952 0.957426, -0.149293 0.385834 0.958847, -0.143798 0.386257 0.955022, -0.137423 0.385949 0.958716, 
            -0.128498 0.385814 0.960854, -0.094670 0.385529 0.966705, -0.076841 0.386751 0.955841, -0.074444 0.386898 0.954559, 
            -0.056419 0.386961 0.955484, -0.053519 0.386903 0.956332, -0.040743 0.387485 0.951533, -0.033523 0.387631 0.950672, 
            -0.024767 0.382685 1.001680, -0.005438 0.384784 0.982043, -0.073813 0.371476 1.111263, -0.073721 0.370896 1.117167, 
            -0.095571 0.365340 1.171698, -0.093758 0.363884 1.186644, -0.074731 0.362042 1.207012, -0.069606 0.359409 1.234206, 
            -0.061131 0.359491 1.234119, -0.049947 0.359478 1.235223, -0.047075 0.359713 1.233087, -0.047429 0.359348 1.236759, 
            0.034533 0.359045 1.246977, 0.045818 0.360545 1.232724, 0.135818 0.374585 1.097945, 0.199917 0.375145 1.097841, 
            0.231175 0.376772 1.084038, 0.243183 0.378107 1.071518, 0.257073 0.377402 1.079888, 0.279917 0.375074 1.105523, 
            0.285725 0.367488 1.183089, 0.298416 0.356699 1.293788, 0.304875 0.355211 1.309472, 0.313727 0.355063 1.311741, 
            0.340681 0.355890 1.305690, 0.344057 0.355621 1.308716, 0.355597 0.350296 1.363816, 0.401867 0.356506 1.304762, 
            0.469694 0.367918 1.194742, 0.502497 0.368039 1.196369, 0.510674 0.367766 1.199854, 0.549881 0.363998 1.241547, 
            0.562359 0.363031 1.252462, 0.601326 0.361907 1.267270, 0.683119 0.362469 1.268688, 0.726097 0.363883 1.258059, 
            0.786108 0.369062 1.210682, 0.831023 0.369940 1.205671, 0.840854 0.368481 1.221353, 0.845378 0.368425 1.222312, 
            0.875720 0.366894 1.240512, -0.385202 0.423237 0.573415, -0.338796 0.422899 0.580896, -0.316452 0.421076 0.601360, 
            -0.316012 0.418468 0.627887, -0.316419 0.417197 0.640761, -0.308572 0.416564 0.647875, -0.305557 0.416527 0.648516, 
            -0.332990 0.409634 0.716137, -0.314189 0.404464 0.770300, -0.190183 0.386277 0.965838, -0.188279 0.386332 0.965444, 
            -0.158675 0.386456 0.966761, -0.144851 0.386934 0.963111, -0.121787 0.387636 0.957995, -0.080324 0.387573 0.962237, 
            -0.062015 0.388287 0.956579, -0.058094 0.388419 0.955587, -0.053586 0.388958 0.950504, -0.046163 0.389441 0.946241, 
            -0.036682 0.389709 0.944341, -0.031962 0.389093 0.951016, -0.047382 0.385928 0.981824, -0.040000 0.384312 0.998883, 
            -0.035903 0.384177 1.000609, -0.031592 0.384082 1.001952, -0.026071 0.384211 1.001114, -0.064374 0.376793 1.073137, 
            -0.065017 0.376374 1.077329, -0.071363 0.371609 1.125185, -0.057876 0.361267 1.231414, -0.050091 0.361220 1.232570, 
            -0.050023 0.360934 1.235482, -0.055985 0.359228 1.252290, -0.055608 0.358999 1.254648, -0.033867 0.357064 1.276197, 
            0.019068 0.360031 1.250672, 0.130148 0.376196 1.096138, 0.136857 0.375650 1.102267, 0.142408 0.373395 1.125656, 
            0.144305 0.373150 1.128312, 0.147447 0.373137 1.128724, 0.164891 0.375184 1.109446, 0.180824 0.374859 1.114138, 
            0.266401 0.377618 1.093565, 0.282919 0.375907 1.112380, 0.283692 0.373660 1.135271, 0.286011 0.370804 1.164483, 
            0.336176 0.357419 1.304821, 0.341125 0.357144 1.308048, 0.335915 0.355578 1.323502, 0.343621 0.353424 1.346049, 
            0.359724 0.351935 1.362576, 0.385189 0.354278 1.340993, 0.454058 0.366482 1.223026, 0.486175 0.369762 1.192500, 
            0.497350 0.369748 1.193620, 0.514148 0.368986 1.202825, 0.546016 0.366841 1.227383, 0.605420 0.362345 1.278230, 
            0.609403 0.362189 1.280164, 0.620865 0.362228 1.280767, 0.635184 0.363096 1.273189, 0.808294 0.371070 1.207270, 
            0.839119 0.371421 1.206388, 0.843014 0.370950 1.211515, 0.859805 0.369290 1.229838, 0.889322 0.366709 1.258631, 
            0.892087 0.366924 1.256686, 0.898071 0.366841 1.258051, -0.363855 0.424193 0.580621, -0.350798 0.423930 0.584423, 
            -0.320578 0.422675 0.599808, -0.308684 0.421300 0.614810, -0.315638 0.419709 0.630370, -0.300839 0.417379 0.655318, 
            -0.318778 0.408965 0.739228, -0.309848 0.404649 0.783852, -0.285046 0.405075 0.781676, -0.141015 0.388221 0.965430, 
            -0.125205 0.388470 0.964274, -0.072077 0.389381 0.959647, -0.062231 0.390016 0.954054, -0.059228 0.389977 0.954716, 
            -0.054890 0.390484 0.949938, -0.053387 0.389867 0.956338, -0.033288 0.391213 0.944421, -0.044814 0.387576 0.980357, 
            -0.044586 0.387021 0.986017, -0.045416 0.386269 0.993583, -0.043618 0.386005 0.996416, -0.041068 0.385882 0.997893, 
            -0.039148 0.385641 1.000506, -0.036697 0.385499 1.002163, -0.034624 0.385585 1.001464, -0.071089 0.378508 1.070176, 
            -0.071821 0.377476 1.080601, -0.070151 0.377488 1.080627, -0.079143 0.374322 1.111999, -0.096537 0.368101 1.173682, 
            -0.083118 0.366710 1.188973, -0.073530 0.362815 1.229376, -0.055841 0.362517 1.233942, -0.045159 0.359124 1.269339, 
            -0.019760 0.359662 1.266089, -0.016239 0.360018 1.262783, 0.006740 0.361301 1.251749, 0.012127 0.362003 1.245082, 
            0.017307 0.362070 1.244858, 0.040720 0.362836 1.239114, 0.050516 0.363462 1.233611, 0.097640 0.371624 1.154809, 
            0.132332 0.376877 1.104468, 0.136360 0.376132 1.112388, 0.215471 0.378585 1.094354, 0.228178 0.379752 1.083609, 
            0.253756 0.380622 1.077001, 0.265877 0.379289 1.091594, 0.280045 0.377739 1.108572, 0.286792 0.373615 1.151056, 
            0.282862 0.370792 1.179383, 0.286979 0.370362 1.184109, 0.271939 0.367268 1.214233, 0.302106 0.366301 1.226678, 
            0.303689 0.359125 1.299711, 0.307004 0.357949 1.311953, 0.336500 0.358351 1.310429, 0.350724 0.353824 1.357659, 
            0.371865 0.353869 1.359043, 0.382212 0.355493 1.343442, 0.387942 0.355662 1.342228, 0.504760 0.370802 1.198607, 
            0.509031 0.370700 1.200022, 0.546514 0.367209 1.238750, 0.587598 0.366478 1.249745, 0.779215 0.371916 1.211199, 
            0.790816 0.372578 1.205482, 0.796250 0.372393 1.207836, 0.805037 0.372233 1.210223, 0.845583 0.372300 1.213081, 
            0.851545 0.371615 1.220554, 0.903038 0.368338 1.258332, 0.905714 0.367939 1.262618, -0.310160 0.423392 0.608484, 
            -0.297664 0.418543 0.658827, -0.328113 0.412585 0.716702, -0.327648 0.412073 0.721936, -0.312450 0.407129 0.773484, 
            -0.191093 0.389347 0.964685, -0.063979 0.391161 0.957325, -0.061411 0.391340 0.955735, -0.039461 0.392731 0.943519, 
            -0.035722 0.392828 0.942855, -0.033140 0.392710 0.944276, -0.034358 0.392185 0.949505, -0.030556 0.392294 0.948727, 
            -0.038001 0.390611 0.965172, -0.045579 0.388605 0.984892, -0.046419 0.387851 0.992476, -0.079210 0.381457 1.054571, 
            -0.079632 0.380781 1.061401, -0.076460 0.381072 1.058724, -0.072664 0.378491 1.085275, -0.075817 0.374916 1.121309, 
            -0.077101 0.367506 1.196470, -0.059068 0.363985 1.233805, -0.049671 0.364238 1.232057, -0.057017 0.362275 1.251358, 
            -0.037921 0.360147 1.274637, -0.035966 0.360211 1.274152, -0.026731 0.360434 1.272695, -0.004052 0.361661 1.262201, 
            0.021964 0.363210 1.248733, 0.095404 0.372678 1.158958, 0.097647 0.372796 1.157953, 0.101553 0.372626 1.160025, 
            0.134492 0.378151 1.106769, 0.261266 0.381396 1.084844, 0.267205 0.380110 1.098431, 0.284184 0.378783 1.113380, 
            0.283876 0.373945 1.162500, 0.285956 0.371941 1.183037, 0.279753 0.368397 1.218494, 0.286655 0.367290 1.230345, 
            0.316865 0.368124 1.224501, 0.288444 0.362543 1.278724, 0.324960 0.360067 1.307053, 0.332993 0.358871 1.319902, 
            0.357125 0.354990 1.361430, 0.371852 0.355337 1.359187, 0.474267 0.372581 1.192942, 0.493265 0.372825 1.192115, 
            0.498316 0.372569 1.195159, 0.509552 0.371968 1.202241, 0.544735 0.368945 1.236005, 0.552608 0.368317 1.243073, 
            0.582961 0.367983 1.249111, 0.596075 0.368030 1.249776, 0.598034 0.367797 1.252318, 0.651174 0.367814 1.256775, 
            0.690150 0.366691 1.271567, 0.697515 0.366865 1.270444, 0.716101 0.368228 1.258217, 0.771542 0.372856 1.216035, 
            0.875726 0.369213 1.262115, -0.381296 0.427775 0.572817, -0.374925 0.427466 0.576519, -0.371865 0.427437 0.577078, 
            -0.357232 0.426870 0.584113, -0.335144 0.426792 0.586826, -0.315930 0.425284 0.603822, -0.315378 0.421800 0.639252, 
            -0.326492 0.414057 0.716941, -0.320766 0.413329 0.724839, -0.314177 0.409175 0.767610, -0.308523 0.408433 0.775639, 
            -0.123999 0.391037 0.968414, -0.087220 0.391299 0.968952, -0.048237 0.393764 0.947306, -0.044830 0.393203 0.953311, 
            -0.085013 0.382745 1.056038, -0.081698 0.381270 1.071314, -0.079390 0.380503 1.079299, -0.068183 0.379598 1.089468, 
            -0.079433 0.377208 1.112765, -0.096862 0.370383 1.180582, -0.072579 0.368621 1.200588, -0.069016 0.365698 1.230597, 
            -0.064186 0.365699 1.231002, -0.061548 0.365592 1.232321, -0.019126 0.363019 1.262155, 0.011602 0.365145 1.243236, 
            0.104270 0.374003 1.161322, 0.139389 0.378439 1.119319, 0.192117 0.380471 1.103272, 0.223199 0.382065 1.089785, 
            0.256899 0.383250 1.080690, 0.277700 0.380841 1.106968, 0.282935 0.380021 1.115752, 0.279149 0.373939 1.177208, 
            0.282486 0.369180 1.225834, 0.290739 0.368623 1.232217, 0.286934 0.363134 1.287636, 0.310938 0.360723 1.314217, 
            0.330688 0.360510 1.318105, 0.340802 0.357908 1.345420, 0.380716 0.358155 1.346380, 0.390912 0.358557 1.343193, 
            0.474132 0.373727 1.196343, 0.477984 0.373845 1.195476, 0.496974 0.374088 1.194663, 0.538742 0.370497 1.234779, 
            0.601705 0.367558 1.270111, 0.732561 0.370069 1.256010, 0.741632 0.370559 1.251815, 0.841516 0.375679 1.208508, 
            0.872354 0.373941 1.228849, 0.871584 0.371109 1.257555, 0.901223 0.371239 1.258810, 0.905620 0.371160 1.259997, 
            -0.308856 0.425678 0.615486, -0.311841 0.423031 0.642110, -0.299721 0.421699 0.656704, -0.296771 0.421052 0.663533, 
            -0.315427 0.411906 0.754806, -0.301896 0.409640 0.779001, -0.299757 0.409739 0.778185, -0.187459 0.392066 0.967490, 
            -0.063890 0.394118 0.957407, -0.058277 0.394564 0.953368, -0.055695 0.394446 0.954789, -0.043819 0.394860 0.951612, 
            -0.034172 0.395757 0.943343, -0.031975 0.394970 0.951528, -0.087607 0.384330 1.054761, -0.087003 0.382949 1.068850, 
            -0.070546 0.380928 1.090810, -0.079639 0.378939 1.110222, -0.078620 0.378232 1.117493, -0.081921 0.376722 1.132546, 
            -0.079067 0.376057 1.139548, -0.096034 0.372604 1.173141, -0.072047 0.369593 1.205822, -0.063857 0.367529 1.227497, 
            -0.057881 0.367146 1.231909, -0.030520 0.363267 1.273693, 0.044679 0.367384 1.238420, 0.048557 0.367508 1.237505, 
            0.058057 0.368975 1.223431, 0.095285 0.375596 1.159415, 0.100202 0.375314 1.162701, 0.107644 0.375801 1.158404, 
            0.134982 0.380584 1.112201, 0.138286 0.379704 1.121427, 0.144568 0.379378 1.125290, 0.159176 0.380599 1.114157, 
            0.177313 0.380982 1.111844, 0.179148 0.381025 1.111574, 0.179210 0.380737 1.114497, 0.181921 0.380943 1.112650, 
            0.188576 0.381283 1.109770, 0.194009 0.381994 1.103021, 0.204646 0.382776 1.096004, 0.212299 0.383003 1.094362, 
            0.254021 0.385081 1.076889, 0.255738 0.384504 1.082903, 0.281765 0.381871 1.111910, 0.285358 0.374770 1.184359, 
            0.289874 0.363956 1.294604, 0.306351 0.362536 1.310459, 0.322775 0.362601 1.311232, 0.348128 0.358947 1.350558, 
            0.368716 0.358291 1.359010, 0.393372 0.359886 1.344955, 0.394663 0.359827 1.345665, 0.480748 0.375530 1.193656, 
            0.499868 0.375498 1.195643, 0.525214 0.373934 1.213736, 0.559148 0.370979 1.246713, 0.564444 0.371366 1.243246, 
            0.589325 0.371209 1.247000, 0.600255 0.370253 1.257667, 0.604631 0.368676 1.274069, 0.678191 0.370994 1.256925, 
            0.793177 0.376830 1.207665, 0.807955 0.376588 1.211404, 0.841645 0.377472 1.205361, -0.376123 0.430482 0.575885, 
            -0.312460 0.425283 0.634239, -0.319408 0.418015 0.707461, -0.310961 0.411517 0.774202, -0.177388 0.393017 0.973755, 
            -0.081426 0.394420 0.967865, -0.056592 0.396048 0.953491, -0.042649 0.397146 0.943556, -0.041250 0.396210 0.953178, 
            -0.034834 0.397104 0.944657, -0.031766 0.397077 0.945202, -0.033278 0.396497 0.950961, -0.088672 0.385901 1.053766, 
            -0.072757 0.370034 1.216331, -0.067053 0.369003 1.227304, -0.057891 0.369510 1.222945, -0.052054 0.368803 1.230643, 
            -0.054421 0.365972 1.259189, -0.038932 0.364668 1.273787, 0.037347 0.368687 1.239606, 0.050741 0.369085 1.236730, 
            0.096060 0.376911 1.161176, 0.110491 0.377502 1.156433, 0.137424 0.381612 1.117032, 0.138879 0.381285 1.120481, 
            0.148955 0.381365 1.120545, 0.148956 0.381066 1.123579, 0.163651 0.382602 1.109253, 0.173985 0.382730 1.108853, 
            0.086120 0.365202 1.279246, 0.086401 0.364358 1.287847, 0.091720 0.364450 1.287374, 0.199238 0.383838 1.099796, 
            0.222854 0.385240 1.087615, 0.239138 0.387669 1.064357, 0.242456 0.387688 1.064451, 0.254753 0.386388 1.078728, 
            0.262581 0.384855 1.094984, 0.278254 0.383286 1.112286, 0.283846 0.383130 1.114356, 0.282946 0.382664 1.119011, 
            0.285398 0.382523 1.120666, 0.288023 0.379723 1.149328, 0.278842 0.377718 1.168898, 0.273991 0.373828 1.207989, 
            0.285283 0.371744 1.230146, 0.301896 0.372142 1.227543, 0.328923 0.363421 1.318493, 0.385380 0.361066 1.347330, 
            0.388126 0.360680 1.351491, 0.392980 0.360686 1.351853, 0.505619 0.376543 1.200584, 0.599785 0.372233 1.252565, 
            0.644385 0.371559 1.263297, 0.655698 0.372467 1.255063, 0.783105 0.377623 1.213787, 0.802920 0.378019 1.211488, 
            0.839332 0.378811 1.206614, 0.841819 0.378974 1.205170, 0.852162 0.378506 1.210824, 0.874887 0.376156 1.236673, 
            0.878008 0.373450 1.264441, 0.894565 0.374137 1.258903, -0.310270 0.429252 0.609170, -0.317918 0.418866 0.714005, 
            -0.318294 0.417899 0.723788, -0.313828 0.417534 0.727886, -0.314903 0.413151 0.772319, -0.307594 0.413015 0.774331, 
            -0.169492 0.394162 0.977869, -0.114808 0.394765 0.976510, -0.084845 0.395852 0.968074, -0.062204 0.397371 0.954615, 
            -0.057503 0.397349 0.955254, -0.038637 0.396971 0.960734, -0.084639 0.384535 1.083048, -0.074627 0.383707 1.092334, 
            -0.081930 0.381752 1.111557, -0.085019 0.379683 1.132299, -0.077526 0.378686 1.143086, -0.094124 0.375302 1.176015, 
            -0.091001 0.374687 1.182533, -0.068714 0.374646 1.184886, -0.064774 0.371494 1.217250, -0.065173 0.370523 1.227075, 
            -0.059587 0.371263 1.220049, -0.057198 0.371109 1.221817, -0.059367 0.370407 1.228759, -0.054412 0.370133 1.231977, 
            -0.051593 0.370059 1.232970, -0.051701 0.369740 1.236200, -0.056128 0.368021 1.253279, 0.059652 0.371912 1.223837, 
            0.114054 0.379037 1.156208, 0.137575 0.382811 1.119915, 0.145814 0.382550 1.123289, 0.149047 0.382553 1.123538, 
            0.154330 0.383236 1.117058, 0.159625 0.383922 1.110555, 0.176561 0.384081 1.110406, 0.095509 0.366027 1.286742, 
            0.201601 0.385449 1.098696, 0.278975 0.379512 1.165745, 0.282602 0.378094 1.180460, 0.284268 0.377806 1.183530, 
            0.278015 0.374552 1.216040, 0.287610 0.368268 1.280714, 0.286911 0.367241 1.291079, 0.303417 0.366425 1.300810, 
            0.334759 0.364183 1.326316, 0.336143 0.362647 1.342035, 0.484591 0.378587 1.193047, 0.492338 0.378533 1.194271, 
            0.525845 0.376394 1.218912, 0.526246 0.375273 1.230333, 0.615219 0.371492 1.276491, 0.719674 0.374474 1.255304, 
            0.789123 0.379614 1.209140, 0.795126 0.379833 1.207435, 0.854525 0.380714 1.203655, 0.878513 0.379496 1.218123, 
            0.880827 0.379328 1.220025, 0.916800 0.373465 1.282721, -0.385313 0.435000 0.559292, -0.363997 0.432986 0.581607, 
            -0.309598 0.430846 0.608082, -0.308258 0.430498 0.611739, -0.296050 0.425297 0.665635, -0.316258 0.420943 0.708102, 
            -0.314690 0.420637 0.711349, -0.165927 0.395697 0.977640, -0.103174 0.396007 0.979961, -0.056329 0.399037 0.953261, 
            -0.049805 0.399353 0.950617, -0.046365 0.399693 0.947457, -0.044372 0.399168 0.952973, -0.031811 0.400307 0.942492, 
            -0.089716 0.388946 1.052854, -0.078095 0.380349 1.141198, -0.092356 0.377100 1.172953, -0.065066 0.375001 1.196649, 
            -0.027088 0.368315 1.267876, -0.017684 0.369167 1.260045, 0.037424 0.371940 1.236674, 0.119639 0.380947 1.152341, 
            0.138223 0.384103 1.121906, 0.143641 0.384213 1.121253, 0.147163 0.383972 1.124016, 0.150221 0.384241 1.121545, 
            0.169378 0.385710 1.108289, 0.171620 0.385828 1.107285, 0.175258 0.385608 1.109840, 0.081797 0.367937 1.281205, 
            0.082424 0.367754 1.283113, 0.084244 0.367196 1.288940, 0.238513 0.390792 1.062691, 0.257316 0.387713 1.095602, 
            0.281873 0.385405 1.121187, 0.288968 0.383138 1.144833, 0.277342 0.379782 1.177914, 0.275167 0.376987 1.206115, 
            0.298940 0.374832 1.230075, 0.314608 0.375354 1.226140, 0.315391 0.375200 1.227764, 0.291093 0.368293 1.295811, 
            0.301512 0.367839 1.301327, 0.305329 0.367652 1.303559, 0.313690 0.366816 1.312784, 0.383353 0.363629 1.351224, 
            0.393239 0.363375 1.354666, 0.493804 0.379678 1.197824, 0.557324 0.375349 1.247329, 0.561863 0.375595 1.245225, 
            0.579870 0.375954 1.243147, 0.584320 0.376183 1.241202, 0.589424 0.375937 1.244152, 0.595468 0.375566 1.248443, 
            0.673156 0.375664 1.254218, 0.678245 0.375414 1.257193, 0.681548 0.374833 1.263387, 0.714612 0.375600 1.258472, 
            0.775382 0.380322 1.215798, 0.857899 0.382214 1.203770, 0.870224 0.380321 1.224067, 0.873180 0.380572 1.221778, 
            0.871117 0.377798 1.249777, 0.870983 0.376877 1.259124, 0.881937 0.376522 1.263679, 0.912977 0.375419 1.277587, 
            0.918650 0.374980 1.282546, -0.313495 0.432489 0.606116, -0.300142 0.427799 0.654914, -0.318240 0.416367 0.769465, 
            -0.313638 0.416027 0.773318, -0.191563 0.398378 0.963226, -0.185437 0.397724 0.970405, -0.147288 0.397644 0.974545, 
            -0.136083 0.397635 0.975611, -0.128053 0.397932 0.973291, -0.048318 0.401398 0.945025, -0.048517 0.401062 0.948420, 
            -0.033599 0.401744 0.942798, -0.031017 0.401626 0.944219, -0.077898 0.386637 1.092398, -0.076196 0.381574 1.143970, 
            -0.090041 0.378403 1.174977, -0.066336 0.378028 1.180847, -0.064339 0.377503 1.186356, -0.069528 0.374746 1.213914, 
            -0.064117 0.374556 1.216311, -0.057627 0.374866 1.213727, -0.054803 0.373299 1.229889, -0.005647 0.371380 1.253664, 
            0.026279 0.373430 1.235622, 0.050768 0.373500 1.237046, 0.093545 0.380854 1.166072, 0.101514 0.380542 1.169931, 
            0.162361 0.387071 1.108908, 0.088103 0.368487 1.291218, 0.207052 0.388506 1.098228, 0.215081 0.388803 1.095909, 
            0.240185 0.392274 1.062836, 0.270965 0.387537 1.113638, 0.281937 0.387186 1.118158, 0.288675 0.384554 1.145483, 
            0.279995 0.380848 1.182364, 0.286040 0.380478 1.186654, 0.288571 0.371386 1.279227, 0.321572 0.368556 1.310851, 
            0.326611 0.367998 1.316952, 0.343080 0.365083 1.347997, 0.377763 0.365255 1.349272, 0.396393 0.364834 1.355179, 
            0.487055 0.381387 1.194925, 0.516814 0.379747 1.214175, 0.629352 0.374669 1.275562, 0.638644 0.375798 1.264897, 
            0.644804 0.376047 1.262910, 0.690917 0.375953 1.267881, 0.852825 0.383936 1.200889, 0.863582 0.382947 1.211868, 
            0.878682 0.382168 1.221098, 0.880802 0.382264 1.220314, 0.881270 0.382052 1.222506, 0.884401 0.382036 1.222938, 
            0.873879 0.377989 1.263137, 0.909941 0.378417 1.261929, -0.376600 0.436572 0.574196, -0.310855 0.431461 0.631836, 
            -0.301286 0.430252 0.644954, -0.312274 0.424325 0.704206, -0.289566 0.417489 0.775615, -0.157426 0.398723 0.977750, 
            -0.141929 0.398915 0.977156, -0.042888 0.402682 0.947508, -0.038534 0.402296 0.951809, -0.092403 0.391387 1.057936, 
            -0.085705 0.386357 1.109616, -0.081928 0.383473 1.139238, -0.073609 0.382927 1.145503, -0.080790 0.379202 1.182720, 
            -0.071711 0.379993 1.175472, -0.070488 0.379623 1.179342, -0.061958 0.378220 1.194331, -0.059223 0.376338 1.213688, 
            -0.052358 0.374626 1.231677, -0.015917 0.372734 1.254071, 0.035654 0.375149 1.234035, 0.153667 0.387224 1.121653, 
            0.170193 0.388802 1.107064, 0.172916 0.388710 1.108230, 0.100616 0.370490 1.287015, 0.254053 0.392138 1.080476, 
            0.265494 0.390082 1.102364, 0.279727 0.388843 1.116189, 0.289083 0.386996 1.135763, 0.276778 0.383812 1.167032, 
            0.272797 0.382176 1.183307, 0.275343 0.382051 1.184793, 0.287136 0.381853 1.187836, 0.277968 0.379850 1.207383, 
            0.279524 0.379541 1.210653, 0.289959 0.377895 1.228283, 0.314283 0.377935 1.230003, 0.286980 0.372262 1.285250, 
            0.302849 0.370729 1.302198, 0.489838 0.382478 1.199140, 0.496696 0.382558 1.198929, 0.544069 0.378215 1.247163, 
            0.557928 0.378401 1.246485, 0.579923 0.379501 1.237223, 0.707661 0.378742 1.256058, 0.761652 0.381905 1.228630, 
            0.839045 0.384936 1.204583, 0.856813 0.385251 1.202935, 0.868323 0.385000 1.206487, 0.870593 0.384227 1.214541, 
            0.883635 0.383962 1.218369, 0.889586 0.379988 1.259251, 0.899851 0.380701 1.252905, 0.905803 0.380612 1.254327, 
            -0.353502 0.436957 0.587353, -0.314310 0.424221 0.720135, -0.311748 0.423502 0.727663, -0.314285 0.421835 0.744373, 
            -0.182099 0.400089 0.976778, -0.174155 0.399773 0.980684, -0.154330 0.399872 0.981401, -0.150063 0.399769 0.982822, 
            -0.134859 0.400503 0.976687, -0.087204 0.401293 0.972811, -0.042222 0.403678 0.952502, -0.040036 0.402890 0.960706, 
            -0.091258 0.390978 1.077244, -0.088420 0.390310 1.084274, -0.084422 0.381790 1.171170, -0.066038 0.380725 1.183590, 
            -0.060760 0.378718 1.204437, -0.056436 0.378625 1.205755, -0.056105 0.377790 1.214265, -0.049097 0.377300 1.219855, 
            -0.049506 0.375730 1.235769, -0.026816 0.372776 1.267751, 0.041107 0.376437 1.236478, 0.058821 0.377638 1.225821, 
            0.089771 0.383092 1.173113, 0.113458 0.384507 1.160804, 0.147160 0.388680 1.121353, 0.160837 0.390027 1.108861, 
            0.079915 0.372893 1.275855, 0.201258 0.390369 1.108908, 0.212752 0.391609 1.097312, 0.256441 0.391960 1.097545, 
            0.288810 0.387817 1.142448, 0.270868 0.383885 1.180834, 0.286418 0.383488 1.186216, 0.288276 0.383236 1.188940, 
            0.285706 0.379770 1.223923, 0.296886 0.379756 1.225035, 0.353150 0.368103 1.348315, 0.366257 0.367849 1.352027, 
            0.382548 0.367889 1.353041, 0.384463 0.367947 1.352626, 0.399970 0.367841 1.355050, 0.484994 0.383347 1.204951, 
            0.502248 0.383566 1.204228, 0.519347 0.380768 1.234139, 0.525196 0.380361 1.238781, 0.592699 0.381254 1.235583, 
            0.595050 0.380496 1.243490, 0.602217 0.379438 1.254864, 0.616658 0.377341 1.277421, 0.639506 0.378899 1.263589, 
            0.650438 0.379138 1.262110, 0.701843 0.379728 1.260588, 0.752466 0.382266 1.239226, 0.783619 0.385367 1.210435, 
            0.855902 0.386850 1.201662, 0.873384 0.386215 1.209636, 0.878955 0.385458 1.217813, 0.872534 0.381575 1.256696, 
            0.913933 0.380007 1.276230, -0.385932 0.441064 0.557859, -0.378132 0.439825 0.571128, -0.368950 0.439141 0.578874, 
            -0.360668 0.438589 0.585206, -0.340588 0.438437 0.588500, -0.333653 0.437335 0.600292, -0.326578 0.436857 0.605761, 
            -0.309207 0.434110 0.635183, -0.302716 0.433822 0.638669, -0.299690 0.429604 0.681785, -0.310008 0.427088 0.706438, 
            -0.310605 0.426380 0.713585, -0.313032 0.425630 0.720990, -0.157200 0.401406 0.980621, -0.145333 0.400624 0.989601, 
            -0.123741 0.401948 0.978031, -0.115791 0.401633 0.981925, -0.100533 0.401780 0.981763, -0.054400 0.404977 0.953309, 
            -0.048677 0.404845 0.955144, -0.041720 0.405242 0.951720, -0.037503 0.405129 0.953231, -0.093205 0.394477 1.056589, 
            -0.072460 0.385782 1.146712, -0.080221 0.382547 1.178903, -0.073271 0.382643 1.178527, -0.068825 0.383171 1.173554, 
            -0.067568 0.382508 1.180397, -0.064259 0.382824 1.177472, -0.053109 0.375932 1.248451, 0.049358 0.378245 1.233880, 
            0.124867 0.387500 1.146449, 0.139831 0.389684 1.125568, 0.152173 0.390185 1.121551, 0.171135 0.391618 1.108647, 
            0.103263 0.373623 1.285527, 0.202536 0.391777 1.109763, 0.237958 0.396569 1.064177, 0.255013 0.395555 1.075956, 
            0.254093 0.394189 1.089754, 0.276537 0.391489 1.119144, 0.287964 0.389429 1.141059, 0.274314 0.386593 1.168679, 
            0.271862 0.384942 1.185235, 0.288505 0.384151 1.194721, 0.289161 0.381285 1.223892, 0.296721 0.374024 1.298303, 
            0.308814 0.373284 1.306875, 0.361008 0.369539 1.349461, 0.369342 0.369594 1.349628, 0.380275 0.369535 1.351185, 
            0.387132 0.369016 1.357048, 0.494859 0.384260 1.211588, 0.551252 0.380997 1.249646, 0.684080 0.381184 1.259312, 
            0.801267 0.387129 1.209125, 0.826240 0.387289 1.209677, 0.867118 0.388314 1.202830, 0.884069 0.387281 1.214795, 
            0.888567 0.386922 1.218835, 0.875067 0.384114 1.246186, -0.365906 0.440280 0.582619, -0.312901 0.438180 0.608567, 
            -0.303316 0.433388 0.658083, -0.315185 0.423114 0.761415, -0.166252 0.402389 0.984906, -0.151359 0.402169 0.988435, 
            -0.141873 0.402140 0.989563, -0.135980 0.402936 0.981984, -0.129824 0.403184 0.980002, -0.048016 0.406737 0.951039, 
            -0.037387 0.407816 0.941003, -0.084144 0.392252 1.095028, -0.069441 0.384228 1.177820, -0.064034 0.384336 1.177189, 
            -0.064644 0.383326 1.187393, -0.058279 0.381820 1.203248, -0.050472 0.381777 1.204364, -0.049390 0.379289 1.229734, 
            -0.043001 0.375695 1.266792, 0.013784 0.379677 1.231295, 0.085598 0.385854 1.174801, 0.094313 0.385980 1.174282, 
            0.118915 0.387864 1.157291, 0.129678 0.389267 1.143976, 0.160688 0.392939 1.109372, 0.166192 0.393066 1.108566, 
            0.078073 0.375491 1.279416, 0.083296 0.374370 1.291256, 0.111275 0.375985 1.277288, 0.204616 0.393036 1.112209, 
            0.217504 0.394834 1.095069, 0.241966 0.397887 1.066186, 0.253683 0.397675 1.069366, 0.256322 0.396671 1.079791, 
            0.267595 0.393687 1.111088, 0.287094 0.391036 1.139711, 0.273010 0.388120 1.168113, 0.288209 0.384968 1.201446, 
            0.293095 0.384083 1.210859, 0.302401 0.382526 1.227487, 0.293720 0.375534 1.297758, 0.305087 0.375256 1.301568, 
            0.342326 0.371122 1.346808, 0.406115 0.371624 1.347262, 0.515473 0.384482 1.226184, 0.598104 0.383107 1.247339, 
            0.603331 0.381390 1.265243, 0.759820 0.385975 1.232293, 0.772209 0.386784 1.225158, 0.807594 0.388580 1.209993, 
            0.854045 0.389744 1.202215, 0.879878 0.388869 1.213359, 0.875931 0.384549 1.256894, 0.881223 0.384337 1.259503, 
            -0.381795 0.443578 0.562793, -0.377289 0.442921 0.569854, -0.310094 0.439275 0.612741, -0.311479 0.437225 0.633448, 
            -0.315206 0.425775 0.749433, -0.160747 0.403986 0.984218, -0.140063 0.403647 0.989460, -0.124134 0.404815 0.978983, 
            -0.088540 0.405754 0.972548, -0.062333 0.407637 0.955700, -0.039139 0.408363 0.950350, -0.094286 0.396020 1.070921, 
            -0.088686 0.391085 1.121542, -0.074993 0.388849 1.145447, -0.070343 0.388518 1.149213, -0.068722 0.388222 1.152365, 
            -0.076865 0.386409 1.170066, -0.068850 0.386106 1.173843, -0.068593 0.385855 1.176415, -0.065034 0.386218 1.173040, 
            -0.065967 0.385746 1.177756, -0.058235 0.383896 1.197219, -0.047486 0.380216 1.235532, -0.036888 0.377106 1.268046, 
            -0.014356 0.379203 1.248712, 0.045057 0.381581 1.229729, 0.091258 0.387778 1.170801, 0.092717 0.387452 1.174243, 
            0.143753 0.392755 1.124819, 0.147190 0.392797 1.124699, 0.156013 0.393540 1.117913, 0.078117 0.377566 1.273389, 
            0.113934 0.377351 1.278692, 0.240663 0.399414 1.065620, 0.252448 0.398616 1.074747, 0.253974 0.397406 1.087176, 
            0.254532 0.396613 1.095278, 0.266983 0.395641 1.106241, 0.271429 0.388100 1.183224, 0.288225 0.378672 1.280458, 
            0.287892 0.377714 1.290164, 0.336839 0.373664 1.335564, 0.363565 0.372357 1.351171, 0.374132 0.372528 1.350351, 
            0.407393 0.373033 1.348117, 0.483847 0.386946 1.213453, 0.486389 0.386821 1.214944, 0.492875 0.387727 1.206299, 
            0.518886 0.384793 1.238370, 0.556909 0.384092 1.248807, 0.625696 0.382236 1.273649, 0.682046 0.384343 1.257149, 
            0.693394 0.384361 1.257959, 0.737820 0.385746 1.247757, 0.778696 0.389161 1.216632, 0.890043 0.389837 1.219456, 
            0.876392 0.386702 1.250114, 0.892426 0.386396 1.254623, -0.388326 0.445328 0.559500, -0.312253 0.440942 0.610681, 
            -0.313505 0.439514 0.625077, -0.304272 0.438541 0.635766, -0.308494 0.429389 0.728360, -0.189731 0.406941 0.966729, 
            -0.153935 0.404929 0.990284, -0.149922 0.404779 0.992161, -0.069952 0.408289 0.963473, -0.049588 0.409683 0.951080, 
            -0.041410 0.410905 0.939386, -0.040957 0.410690 0.941604, -0.034831 0.410634 0.942713, -0.036570 0.409713 0.951916, 
            -0.093431 0.398844 1.057363, -0.090153 0.396466 1.081813, -0.092140 0.393108 1.115744, -0.079307 0.390712 1.141198, 
            -0.063398 0.387096 1.179322, -0.049664 0.379788 1.254753, -0.025577 0.379185 1.262973, 0.080901 0.387921 1.183505, 
            0.092732 0.389224 1.171303, 0.147929 0.394404 1.123490, 0.156001 0.395008 1.118058, 0.162947 0.396000 1.108582, 
            0.096808 0.377431 1.291448, 0.116687 0.378736 1.279926, 0.213999 0.396525 1.107694, 0.242109 0.400854 1.066172, 
            0.252989 0.400486 1.070860, 0.256408 0.399627 1.079879, 0.273480 0.396227 1.115910, 0.284073 0.394012 1.139325, 
            0.271022 0.391288 1.165866, 0.277407 0.389187 1.187756, 0.285026 0.389408 1.186176, 0.290371 0.388908 1.191724, 
            0.294851 0.386753 1.214009, 0.299328 0.386688 1.215053, 0.311454 0.384759 1.235708, 0.294485 0.378616 1.296624, 
            0.326483 0.377393 1.311843, 0.334068 0.375814 1.328534, 0.361113 0.373969 1.349637, 0.383582 0.373663 1.354700, 
            0.388771 0.373133 1.360531, 0.392411 0.372914 1.363081, 0.391134 0.371182 1.380559, 0.392424 0.371123 1.381270, 
            0.393715 0.371064 1.381980, 0.491842 0.387810 1.220423, 0.512002 0.387972 1.220537, 0.580474 0.386655 1.239876, 
            0.587313 0.387627 1.230595, 0.594897 0.387543 1.232111, 0.599424 0.387787 1.230029, 0.608691 0.383832 1.271010, 
            0.620618 0.383658 1.273812, 0.651511 0.385218 1.260665, 0.664199 0.386082 1.252991, 0.890529 0.391697 1.215668, 
            0.887422 0.390820 1.224298, 0.899693 0.388619 1.247728, 0.911139 0.387758 1.257467, -0.371704 0.445405 0.575216, 
            -0.325589 0.442622 0.607503, -0.315090 0.442482 0.609841, -0.300348 0.439545 0.640962, -0.301160 0.435509 0.681883, 
            -0.308738 0.432607 0.710708, -0.305046 0.426719 0.770838, -0.172665 0.406802 0.984679, -0.123554 0.407863 0.978181, 
            -0.059282 0.410845 0.953484, -0.038611 0.412297 0.940537, -0.038459 0.412027 0.943297, -0.087957 0.396252 1.099226, 
            -0.091615 0.394078 1.120992, -0.068709 0.390567 1.158655, -0.073289 0.389118 1.172976, -0.071200 0.388908 1.175283, 
            -0.066342 0.388616 1.178675, -0.040276 0.385393 1.213684, -0.042644 0.384654 1.220984, -0.040271 0.384199 1.225816, 
            -0.047109 0.382629 1.241168, 0.050443 0.384626 1.229378, 0.059661 0.385742 1.218846, 0.062243 0.385624 1.220267, 
            0.088142 0.390139 1.176656, 0.093709 0.390278 1.175735, 0.162283 0.397347 1.109901, 0.167317 0.397386 1.109940, 
            0.082272 0.378888 1.290432, 0.089318 0.378704 1.292918, 0.211090 0.397455 1.113057, 0.254023 0.400056 1.090368, 
            0.257878 0.399279 1.098602, 0.269617 0.395783 1.135130, 0.293938 0.388949 1.206670, 0.289943 0.381931 1.277608, 
            0.352268 0.375587 1.347478, 0.371380 0.375255 1.352516, 0.385759 0.374641 1.360007, 0.388094 0.374179 1.364908, 
            0.379585 0.372298 1.383268, 0.381559 0.372068 1.385783, 0.487988 0.389161 1.221415, 0.537962 0.386797 1.249787, 
            0.560309 0.386767 1.252034, 0.566538 0.387029 1.249920, 0.593083 0.389273 1.229430, 0.602349 0.388605 1.237024, 
            0.601286 0.388109 1.241973, 0.604129 0.387741 1.245960, 0.614722 0.385228 1.272410, 0.644852 0.386346 1.263675, 
            0.686060 0.387432 1.256234, 0.700975 0.387515 1.256689, 0.739399 0.389278 1.242122, 0.768518 0.390807 1.229135, 
            0.789560 0.392925 1.209449, 0.799561 0.392991 1.209650, 0.884448 0.393231 1.214601, 0.890138 0.393094 1.216493, 
            0.889006 0.392585 1.221566, 0.898951 0.390549 1.243116, -0.378031 0.447193 0.571556, -0.345830 0.445709 0.589444, 
            -0.309876 0.443726 0.612713, -0.305188 0.439219 0.658906, -0.183527 0.408644 0.980082, -0.089869 0.409917 0.975306, 
            -0.092196 0.399623 1.079665, -0.069477 0.391296 1.166232, -0.068425 0.390296 1.176478, -0.056637 0.388304 1.197743, 
            -0.052336 0.387908 1.202138, -0.046391 0.382439 1.258209, 0.042281 0.386371 1.225989, 0.044662 0.386515 1.224735, 
            0.043633 0.386025 1.229624, 0.054703 0.386888 1.221827, 0.060940 0.387151 1.219701, 0.062230 0.387092 1.220412, 
            0.083451 0.390737 1.185226, 0.089806 0.391620 1.176817, 0.123179 0.393939 1.156169, 0.147355 0.397237 1.124768, 
            0.154087 0.397592 1.121749, 0.165879 0.398888 1.109616, 0.076439 0.381665 1.276776, 0.104746 0.380950 1.286500, 
            0.119810 0.381957 1.277580, 0.245259 0.403782 1.066814, 0.248209 0.403733 1.067571, 0.278468 0.396508 1.143593, 
            0.268777 0.394408 1.164084, 0.270044 0.393747 1.170907, 0.311178 0.387647 1.236448, 0.343564 0.377232 1.345065, 
            0.344394 0.377088 1.346605, 0.348533 0.376961 1.348256, 0.350915 0.376806 1.350037, 0.380727 0.374877 1.372227, 
            0.376389 0.373772 1.383077, 0.387184 0.373089 1.390951, 0.396815 0.373684 1.385747, 0.488674 0.390460 1.223337, 
            0.513820 0.390353 1.226612, 0.588270 0.390446 1.232149, 0.635226 0.387820 1.262921, 0.806759 0.394305 1.211983, 
            0.892376 0.394382 1.218654, 0.882723 0.392289 1.239076, 0.882994 0.391443 1.247695, 0.902701 0.392118 1.242554, 
            0.906273 0.391587 1.248262, 0.916955 0.388791 1.277588, -0.383751 0.449393 0.563768, -0.378766 0.448826 0.569965, 
            -0.337203 0.446990 0.592239, -0.332873 0.446898 0.593548, -0.311877 0.443629 0.628580, -0.305255 0.437091 0.695573, 
            -0.309281 0.430067 0.766567, -0.286181 0.429281 0.776564, -0.145771 0.409064 0.994156, -0.116018 0.410710 0.980029, 
            -0.035680 0.414886 0.944608, -0.037255 0.414294 0.950479, -0.093452 0.400262 1.088120, -0.072691 0.394261 1.150893, 
            -0.067493 0.391940 1.174921, -0.040785 0.389135 1.205738, -0.035823 0.387667 1.221085, -0.044753 0.385409 1.243239, 
            0.024196 0.387468 1.228329, 0.029867 0.387925 1.224186, 0.035271 0.387734 1.226594, 0.049804 0.388941 1.215595, 
            0.052823 0.388905 1.216229, 0.058523 0.388769 1.218105, 0.074495 0.391439 1.192372, 0.081550 0.392452 1.182702, 
            0.082148 0.392264 1.184660, 0.086582 0.392790 1.179709, 0.165013 0.399898 1.114333, 0.207359 0.399402 1.123055, 
            0.216956 0.400290 1.114876, 0.219660 0.400195 1.116077, 0.268345 0.401475 1.107311, 0.273241 0.401190 1.110635, 
            0.274209 0.400772 1.114961, 0.267573 0.395953 1.163338, 0.272340 0.395046 1.172965, 0.276408 0.394009 1.183851, 
            0.282433 0.393934 1.185140, 0.295642 0.391309 1.212951, 0.299102 0.391056 1.215824, 0.307282 0.389290 1.234481, 
            0.327393 0.381972 1.310570, 0.371029 0.377831 1.356427, 0.382181 0.377514 1.360624, 0.374685 0.375224 1.383230, 
            0.398093 0.375093 1.386602, 0.490520 0.391974 1.223169, 0.503906 0.392670 1.217272, 0.513004 0.391672 1.228203, 
            0.578385 0.390677 1.244004, 0.597388 0.392715 1.224955, 0.600983 0.392487 1.227586, 0.625621 0.388998 1.265166, 
            0.755793 0.392875 1.237121, 0.781547 0.395272 1.215018, 0.889066 0.394938 1.227774, 0.897750 0.393564 1.242488, 
            -0.311661 0.446932 0.610100, -0.306724 0.444563 0.634599, -0.301451 0.444646 0.634208, -0.308204 0.436518 0.716184, 
            -0.314576 0.432645 0.754978, -0.295868 0.431042 0.772885, -0.179705 0.411398 0.982548, -0.163364 0.411148 0.986506, 
            -0.156924 0.410851 0.990084, -0.147108 0.410584 0.993651, -0.145142 0.410651 0.993146, -0.133772 0.411270 0.987845, 
            -0.078325 0.413509 0.969934, -0.048922 0.415687 0.950368, -0.039669 0.416810 0.939773, -0.093783 0.405257 1.052412, 
            -0.095636 0.398936 1.116458, -0.080154 0.396435 1.143210, -0.068731 0.394972 1.159061, -0.069503 0.394232 1.166521, 
            -0.065540 0.394072 1.168491, -0.060816 0.391962 1.190335, -0.045938 0.391141 1.199964, -0.034545 0.389076 1.221940, 
            -0.043887 0.386443 1.247871, -0.034765 0.385150 1.261795, 0.057219 0.390296 1.217539, 0.073192 0.392966 1.191806, 
            0.081056 0.393830 1.183714, 0.086466 0.394238 1.180041, 0.086202 0.393890 1.183551, 0.100894 0.395127 1.172267, 
            0.163362 0.401360 1.114394, 0.157099 0.399897 1.128708, 0.076739 0.384661 1.276478, 0.076498 0.384018 1.282985, 
            0.121029 0.384825 1.278665, 0.220222 0.401470 1.118221, 0.249066 0.406533 1.069307, 0.254674 0.404886 1.086525, 
            0.269363 0.401043 1.126848, 0.276257 0.399336 1.144785, 0.267342 0.397081 1.166912, 0.304200 0.392577 1.215871, 
            0.311153 0.390583 1.236737, 0.290742 0.385295 1.288677, 0.321023 0.384050 1.303952, 0.330357 0.382499 1.320530, 
            0.334359 0.381151 1.334568, 0.343288 0.380121 1.345805, 0.375497 0.379534 1.354571, 0.381338 0.379126 1.359229, 
            0.373248 0.377323 1.376835, 0.378080 0.375831 1.392415, 0.384486 0.375528 1.396054, 0.496598 0.393379 1.224485, 
            0.506931 0.393806 1.221052, 0.528434 0.391527 1.246065, 0.613047 0.390820 1.260617, 0.614564 0.390505 1.263955, 
            0.666397 0.392072 1.252554, 0.677585 0.391761 1.256688, 0.716645 0.393045 1.247043, 0.798592 0.397520 1.208725, 
            0.812180 0.397356 1.211570, 0.874842 0.398545 1.204948, 0.877946 0.398226 1.208463, 0.882000 0.398083 1.210267, 
            0.883871 0.397833 1.212969, 0.890623 0.397295 1.219020, 0.890311 0.396938 1.222618, 0.886538 0.395341 1.238519, 
            0.902714 0.395658 1.236704, -0.394918 0.452349 0.562876, -0.381042 0.451641 0.571274, -0.323279 0.448633 0.606866, 
            -0.300116 0.445468 0.641030, -0.304304 0.439012 0.706247, -0.309824 0.435894 0.737435, -0.115637 0.414020 0.976551, 
            -0.097253 0.413851 0.979865, -0.092258 0.414481 0.973904, -0.036007 0.418064 0.942404, -0.095086 0.406783 1.051846, 
            -0.089337 0.401876 1.102200, -0.072197 0.395798 1.165425, -0.069017 0.395792 1.165769, -0.040731 0.386706 1.260520, 
            0.031965 0.390956 1.223686, 0.039169 0.390801 1.225888, 0.045348 0.391651 1.217794, 0.051050 0.392113 1.213596, 
            0.049836 0.391588 1.218817, 0.053631 0.391995 1.215017, 0.054145 0.391792 1.217127, 0.057636 0.392142 1.213874, 
            0.087744 0.395647 1.180896, 0.092963 0.395720 1.180602, 0.117304 0.397854 1.161045, 0.123318 0.398076 1.159318, 
            0.135278 0.399402 1.146884, 0.149405 0.401431 1.127512, 0.154505 0.401482 1.127432, 0.155796 0.401423 1.128142, 
            0.078539 0.386764 1.270324, 0.089404 0.384899 1.290215, 0.120866 0.386265 1.279079, 0.206550 0.401893 1.127791, 
            0.210978 0.401820 1.128921, 0.220955 0.402778 1.120059, 0.249257 0.407740 1.072121, 0.250973 0.407461 1.075100, 
            0.272618 0.398038 1.172708, 0.274634 0.397516 1.178182, 0.279992 0.397317 1.180674, 0.304541 0.392915 1.227521, 
            0.292959 0.388372 1.272663, 0.308925 0.385961 1.298544, 0.330283 0.382760 1.332925, 0.341988 0.381947 1.342197, 
            0.372616 0.378975 1.375059, 0.373221 0.377593 1.389148, 0.389918 0.377111 1.395499, 0.540384 0.392529 1.251983, 
            0.594928 0.395795 1.223558, 0.659407 0.393437 1.253125, 0.788883 0.398679 1.211156, 0.858946 0.400049 1.203347, 
            0.902102 0.396716 1.240963, -0.367360 0.452069 0.583178, -0.325264 0.450929 0.598420, -0.320236 0.450370 0.604542, 
            -0.317566 0.449970 0.608839, -0.314256 0.449987 0.608947, -0.298432 0.447251 0.638119, -0.307098 0.445043 0.659798, 
            -0.308203 0.443941 0.670894, -0.114717 0.415362 0.978051, -0.044341 0.419180 0.945395, -0.083410 0.400264 1.134142, 
            -0.068769 0.397009 1.168479, -0.064280 0.396648 1.172535, -0.035489 0.393035 1.211742, -0.034086 0.391204 1.230463, 
            -0.033025 0.388712 1.255869, -0.022051 0.390155 1.242175, -0.012831 0.390673 1.237711, 0.006327 0.391545 1.230523, 
            0.048491 0.394004 1.209220, 0.048119 0.393038 1.218996, 0.053732 0.393185 1.217992, 0.076030 0.396732 1.183903, 
            0.112222 0.398977 1.164248, 0.081993 0.392761 1.224764, 0.085508 0.392518 1.227540, 0.094108 0.393220 1.221156, 
            0.152604 0.402898 1.127943, 0.115758 0.395750 1.197341, 0.078311 0.388191 1.270857, 0.080044 0.386721 1.285947, 
            0.116203 0.387466 1.281529, 0.123629 0.387950 1.277260, 0.207828 0.403302 1.128646, 0.226037 0.404595 1.117098, 
            0.250661 0.408873 1.075783, 0.253646 0.408233 1.082549, 0.256168 0.407805 1.087113, 0.274702 0.399297 1.175147, 
            0.275308 0.399111 1.177091, 0.279375 0.398971 1.178871, 0.288705 0.395924 1.210633, 0.294371 0.395483 1.215606, 
            0.306648 0.393881 1.232953, 0.311269 0.393544 1.236773, 0.329560 0.384693 1.328279, 0.331738 0.383902 1.336497, 
            0.347199 0.382294 1.354181, 0.377150 0.381586 1.363981, 0.371015 0.379848 1.381101, 0.401133 0.379769 1.384527, 
            0.490919 0.396160 1.225851, 0.509190 0.396269 1.226333, 0.583246 0.395691 1.238650, 0.597699 0.397183 1.224760, 
            0.603951 0.396851 1.228676, 0.845772 0.401162 1.205947, 0.881836 0.400993 1.210807, 0.881487 0.400629 1.214472, 
            0.890662 0.399346 1.228300, 0.894645 0.399190 1.230233, 0.894884 0.398936 1.232837, 0.897226 0.399072 1.231654, 
            0.901385 0.398949 1.233270, -0.400464 0.454856 0.567039, -0.376237 0.454279 0.575004, -0.360906 0.452946 0.589888, 
            -0.328939 0.452613 0.596056, -0.309456 0.451154 0.612566, -0.306698 0.436128 0.765437, -0.303369 0.435851 0.768549, 
            -0.297901 0.435672 0.770841, -0.291357 0.435394 0.774232, -0.121281 0.416807 0.977854, -0.063704 0.419740 0.953073, 
            -0.039077 0.420732 0.945143, -0.096687 0.409725 1.051937, -0.096678 0.408830 1.061028, -0.089890 0.405012 1.100403, 
            -0.097192 0.403356 1.116590, -0.080639 0.400755 1.144448, -0.073429 0.398808 1.164852, -0.071861 0.398502 1.168100, 
            -0.067119 0.398487 1.168664, -0.051049 0.396095 1.194358, -0.036556 0.390721 1.250210, -0.022115 0.392210 1.236341, 
            -0.016872 0.391990 1.239040, 0.014621 0.393063 1.230884, 0.037990 0.394717 1.216113, 0.049872 0.395432 1.209889, 
            0.051101 0.394465 1.219817, 0.057818 0.395414 1.210756, 0.081313 0.398288 1.183616, 0.100894 0.398939 1.178703, 
            0.079031 0.394278 1.224150, 0.135480 0.401782 1.152835, 0.136771 0.401723 1.153545, 0.113211 0.397045 1.199014, 
            0.111602 0.396148 1.207982, 0.211437 0.404546 1.131375, 0.217820 0.404836 1.128984, 0.226873 0.405921 1.118751, 
            0.271932 0.403838 1.143833, 0.276077 0.403712 1.145474, 0.266904 0.401708 1.165031, 0.267369 0.401197 1.170264, 
            0.284336 0.399570 1.188271, 0.288104 0.398776 1.196661, 0.286492 0.397879 1.205635, 0.306627 0.396542 1.220971, 
            0.299740 0.389285 1.294083, 0.337546 0.385257 1.338300, 0.369905 0.383502 1.358938, 0.382016 0.379777 1.397833, 
            0.489639 0.397392 1.228278, 0.494766 0.397448 1.228151, 0.512561 0.397469 1.229489, 0.608797 0.396532 1.247388, 
            0.644997 0.395492 1.261110, 0.690652 0.396508 1.254766, 0.738668 0.397963 1.244168, 0.745254 0.398589 1.238378, 
            0.892800 0.400616 1.230641, 0.895923 0.400599 1.231088, 0.901268 0.400098 1.236638, -0.307581 0.448192 0.657876, 
            -0.304959 0.445691 0.683508, -0.307905 0.441558 0.725239, -0.312342 0.438940 0.751442, -0.173178 0.417296 0.983422, 
            -0.108126 0.418332 0.978565, -0.047327 0.421864 0.947981, -0.097710 0.411303 1.050866, -0.095600 0.405420 1.110809, 
            -0.058110 0.398345 1.185949, -0.058428 0.397987 1.189558, -0.050076 0.397447 1.195763, -0.041140 0.397017 1.200915, 
            -0.030573 0.395096 1.221343, -0.028295 0.394026 1.232417, 0.044360 0.396176 1.216904, 0.055224 0.397000 1.209479, 
            0.058015 0.396921 1.210523, 0.084503 0.399753 1.184063, 0.097732 0.400419 1.178449, 0.080336 0.395094 1.231028, 
            0.073644 0.393551 1.246117, 0.079746 0.393490 1.247268, 0.091599 0.395395 1.228954, 0.110065 0.397930 1.204803, 
            0.088367 0.393300 1.249952, 0.078991 0.391258 1.269874, 0.077858 0.390450 1.277986, 0.080440 0.390332 1.279407, 
            0.124464 0.391045 1.276001, 0.206835 0.406057 1.130678, 0.250950 0.411269 1.081577, 0.277212 0.405095 1.146586, 
            0.294084 0.392991 1.271003, 0.322708 0.389347 1.310510, 0.369057 0.382424 1.384871, 0.389787 0.381497 1.396100, 
            0.498831 0.399076 1.227021, 0.521052 0.397828 1.241636, 0.535000 0.397134 1.249905, 0.567280 0.397158 1.252473, 
            0.594474 0.399822 1.227776, 0.598556 0.399983 1.226495, 0.706395 0.398215 1.253850, 0.715887 0.399083 1.245862, 
            0.729827 0.399283 1.245037, 0.785000 0.402965 1.212444, 0.909655 0.401035 1.242902, 0.932665 0.396946 1.286450, 
            -0.346753 0.455528 0.594994, -0.304325 0.452956 0.624815, -0.314200 0.441559 0.739733, -0.179113 0.418858 0.982091, 
            -0.164267 0.418629 0.985705, -0.113312 0.420033 0.975886, -0.101139 0.420204 0.975209, -0.076143 0.421264 0.966615, 
            -0.041476 0.423525 0.946671, -0.099094 0.412516 1.053480, -0.095212 0.408755 1.092020, -0.091133 0.408019 1.099850, 
            -0.089651 0.404410 1.136641, -0.070752 0.401947 1.163309, -0.049535 0.399018 1.194909, -0.026430 0.395544 1.232216, 
            0.004187 0.396155 1.228672, 0.023496 0.396457 1.227285, 0.040749 0.397871 1.214423, 0.059377 0.398345 1.211227, 
            0.078227 0.400355 1.192453, 0.097642 0.401574 1.181768, 0.073901 0.396862 1.227562, 0.080924 0.394880 1.248302, 
            0.083769 0.394811 1.249250, 0.086350 0.394694 1.250671, 0.079901 0.391702 1.280499, 0.206181 0.407406 1.131979, 
            0.208105 0.407465 1.131548, 0.228046 0.408482 1.122951, 0.259030 0.411851 1.091429, 0.270125 0.407040 1.141261, 
            0.270915 0.403900 1.173227, 0.279397 0.403385 1.179197, 0.286265 0.401674 1.197181, 0.286301 0.400784 1.206222, 
            0.304570 0.399697 1.218849, 0.308250 0.398290 1.233469, 0.295825 0.395382 1.261919, 0.308581 0.391777 1.299651, 
            0.317179 0.391583 1.302376, 0.330380 0.390152 1.318061, 0.331648 0.388296 1.337024, 0.355632 0.386180 1.360606, 
            0.376011 0.383095 1.393716, 0.385151 0.382702 1.398500, 0.402247 0.384386 1.382887, 0.506306 0.400741 1.225821, 
            0.512797 0.400453 1.229308, 0.559575 0.398092 1.257365, 0.622244 0.398386 1.259837, 0.650454 0.399147 1.254560, 
            0.654586 0.399318 1.253189, 0.696774 0.399391 1.256124, 0.729496 0.400692 1.245755, 0.765008 0.402512 1.230361, 
            0.830009 0.405331 1.207385, 0.859444 0.405723 1.205971, 0.871436 0.405860 1.205620, 0.878527 0.405684 1.208027, 
            0.881914 0.405118 1.214068, 0.889046 0.404053 1.225505, 0.905332 0.402897 1.238668, -0.332404 0.457275 0.593554, 
            -0.300954 0.454157 0.627972, -0.311534 0.441134 0.759337, -0.293643 0.439977 0.772644, -0.287835 0.439563 0.777361, 
            -0.184368 0.420845 0.976500, -0.178888 0.420370 0.981807, -0.116897 0.421434 0.976393, -0.089209 0.422099 0.972056, 
            -0.059884 0.424561 0.949593, -0.046428 0.424971 0.946605, -0.070806 0.402809 1.169599, -0.063121 0.402445 1.173971, 
            -0.053580 0.400633 1.193211, -0.051304 0.400458 1.195182, -0.048784 0.400329 1.196715, -0.026141 0.397665 1.225746, 
            0.041370 0.399158 1.216463, 0.046785 0.399268 1.215816, 0.052740 0.400076 1.208126, 0.058919 0.400029 1.209137, 
            0.072173 0.401895 1.191337, 0.092411 0.402968 1.182206, 0.072157 0.398306 1.227790, 0.080889 0.394551 1.266700, 
            0.105449 0.393438 1.280139, 0.122042 0.393833 1.277571, 0.128883 0.394508 1.271319, 0.207247 0.408775 1.133215, 
            0.251892 0.413787 1.086195, 0.260868 0.413364 1.091277, 0.267962 0.412292 1.102784, 0.273081 0.412048 1.105704, 
            0.276458 0.411779 1.108729, 0.278462 0.407968 1.147615, 0.269429 0.405990 1.166918, 0.273275 0.405510 1.172133, 
            0.288631 0.401790 1.211254, 0.293236 0.401451 1.215102, 0.307853 0.399686 1.234306, 0.293030 0.394839 1.282251, 
            0.301687 0.393161 1.300048, 0.379340 0.384287 1.396948, 0.489658 0.401805 1.228610, 0.638979 0.399978 1.260173, 
            0.735420 0.402068 1.247350, 0.837289 0.406959 1.206538, 0.885745 0.406105 1.219431, 0.893680 0.405190 1.229422, 
            0.895427 0.404917 1.232347, 0.900588 0.404980 1.232157, 0.903427 0.404611 1.236150, 0.904593 0.404230 1.240120, 
            -0.408896 0.460663 0.567536, -0.334072 0.458734 0.593646, -0.323685 0.458872 0.593150, -0.321200 0.458736 0.594745, 
            -0.314900 0.457815 0.604646, -0.295209 0.455499 0.629889, -0.308391 0.451555 0.668807, -0.307998 0.450433 0.680241, 
            -0.306440 0.446838 0.716894, -0.313045 0.443219 0.753074, -0.294769 0.441537 0.771758, -0.194282 0.423759 0.961088, 
            -0.180087 0.421916 0.981054, -0.135391 0.421260 0.991612, -0.080393 0.424012 0.968442, -0.070813 0.425195 0.957259, 
            -0.061756 0.425683 0.953086, -0.057158 0.426239 0.947842, -0.041640 0.426434 0.947210, -0.099119 0.415451 1.053769, 
            -0.073250 0.404423 1.168053, -0.066606 0.404164 1.171263, -0.065012 0.403862 1.174462, -0.061118 0.403391 1.179591, 
            -0.060200 0.402665 1.187043, -0.057115 0.402043 1.193629, -0.054618 0.401910 1.195202, -0.052169 0.402066 1.193828, 
            -0.051401 0.401910 1.195479, 0.042086 0.400761 1.215294, 0.048135 0.400690 1.216541, 0.054351 0.401547 1.208380, 
            0.059351 0.401281 1.211516, 0.088647 0.404037 1.186071, 0.069692 0.398123 1.244494, 0.085111 0.397104 1.256183, 
            0.077851 0.395157 1.275329, 0.080501 0.394753 1.279663, 0.217637 0.410384 1.132836, 0.229058 0.411012 1.127444, 
            0.252017 0.414981 1.089127, 0.257357 0.415077 1.088616, 0.277784 0.409013 1.151993, 0.272958 0.407519 1.166755, 
            0.283458 0.405885 1.184268, 0.307913 0.401466 1.231285, 0.295415 0.398844 1.256830, 0.298932 0.395015 1.296026, 
            0.337295 0.391090 1.339239, 0.370516 0.388301 1.370467, 0.378766 0.385950 1.395068, 0.396991 0.386349 1.392597, 
            0.499445 0.403601 1.226281, 0.603149 0.404052 1.230730, 0.606007 0.403686 1.234689, 0.614257 0.401933 1.253219, 
            0.645647 0.402090 1.254355, 0.792905 0.408247 1.204642, 0.847645 0.408262 1.209255, 0.877556 0.408443 1.210019, 
            0.902510 0.405910 1.237924, 0.910269 0.405560 1.242161, -0.320114 0.459810 0.598982, -0.303534 0.457513 0.623756, 
            -0.307921 0.454009 0.658976, -0.312306 0.446321 0.736689, -0.179133 0.423264 0.982491, -0.152263 0.422582 0.991768, 
            -0.148625 0.422361 0.994322, -0.145395 0.422364 0.994576, -0.058915 0.427682 0.948092, -0.098205 0.416792 1.055282, 
            -0.092691 0.416025 1.063562, -0.091110 0.412733 1.097138, -0.097567 0.410636 1.117875, -0.079565 0.406213 1.164372, 
            -0.068773 0.405530 1.172252, -0.038440 0.402502 1.205646, -0.021266 0.400615 1.226316, -0.005962 0.400172 1.232141, 
            0.038479 0.402457 1.212807, 0.048871 0.401998 1.218373, 0.055152 0.402867 1.210095, 0.057223 0.402953 1.209402, 
            0.084363 0.405607 1.184802, 0.087892 0.405665 1.184516, 0.069397 0.401331 1.226935, 0.071587 0.400543 1.235132, 
            0.080173 0.396461 1.277339, 0.083225 0.396730 1.274877, 0.098303 0.396245 1.281110, 0.132956 0.397607 1.270299, 
            0.209906 0.411612 1.134741, 0.229214 0.412213 1.130320, 0.268612 0.415352 1.101856, 0.275148 0.413878 1.117401, 
            0.283949 0.411032 1.147082, 0.274236 0.408927 1.167610, 0.307750 0.403204 1.228664, 0.294111 0.400370 1.256264, 
            0.390170 0.387149 1.398933, 0.489632 0.404741 1.228899, 0.576859 0.403623 1.247848, 0.608702 0.404462 1.242098, 
            0.669102 0.404036 1.251693, 0.827305 0.409836 1.206550, 0.880412 0.409249 1.217139, 0.891965 0.407811 1.232755, 
            0.893735 0.407542 1.235637, 0.909376 0.406864 1.243891, 0.920911 0.403928 1.274717, -0.318225 0.461034 0.601773, 
            -0.314981 0.461039 0.601999, -0.291660 0.458501 0.629811, -0.307875 0.455188 0.662051, -0.313489 0.445778 0.757152, 
            -0.312011 0.445455 0.760561, -0.305017 0.444962 0.766177, -0.293934 0.444333 0.773534, -0.290174 0.444136 0.775867, 
            -0.217125 0.428430 0.941766, -0.173931 0.424506 0.985385, -0.153899 0.424046 0.991802, -0.107676 0.426064 0.975330, 
            -0.059466 0.429348 0.946170, -0.050302 0.429258 0.947878, -0.041954 0.429316 0.948019, -0.095363 0.410424 1.135275, 
            -0.066755 0.407076 1.171775, -0.046016 0.404656 1.198165, 0.017926 0.402198 1.228698, 0.041404 0.403574 1.216766, 
            0.044464 0.403844 1.214290, 0.057721 0.404216 1.211661, 0.067357 0.402422 1.230730, 0.070283 0.402069 1.234566, 
            0.069308 0.401589 1.239357, 0.081683 0.400304 1.253494, 0.080455 0.397984 1.276953, 0.089802 0.397928 1.278330, 
            0.254574 0.417799 1.090837, 0.276775 0.416248 1.108524, 0.273770 0.413000 1.141253, 0.279880 0.412642 1.145425, 
            0.283348 0.412689 1.145251, 0.285227 0.412440 1.147937, 0.276984 0.410012 1.171889, 0.280167 0.410305 1.169192, 
            0.281008 0.409863 1.173748, 0.300877 0.405787 1.216881, 0.307299 0.404889 1.226564, 0.292708 0.401878 1.255877, 
            0.298164 0.398410 1.291582, 0.367437 0.389772 1.385362, 0.374527 0.388998 1.393839, 0.397595 0.389103 1.394788, 
            0.492473 0.406440 1.226941, 0.536921 0.403945 1.256160, 0.543227 0.403623 1.259978, 0.729993 0.406664 1.245347, 
            0.805334 0.411107 1.206783, 0.876960 0.411572 1.208300, 0.879649 0.411175 1.212563, 0.910328 0.408511 1.242299, 
            -0.416558 0.465740 0.560453, -0.386726 0.463815 0.582607, -0.324218 0.463183 0.594475, -0.300156 0.460185 0.627023, 
            -0.319375 0.448246 0.746628, -0.320281 0.447479 0.754331, -0.154907 0.425628 0.990703, -0.151700 0.425327 0.994034, 
            -0.101485 0.428087 0.970370, -0.084911 0.428778 0.964802, -0.049720 0.430837 0.946952, -0.089662 0.421918 1.034068, 
            -0.094993 0.417042 1.083129, -0.086930 0.409876 1.156632, -0.061771 0.408576 1.172027, -0.060453 0.407028 1.187864, 
            -0.060349 0.406450 1.193748, -0.053229 0.405980 1.199136, 0.042805 0.405006 1.217400, 0.048038 0.405381 1.214045, 
            0.064466 0.406343 1.205706, 0.074602 0.407928 1.190484, 0.076904 0.401782 1.253117, 0.058471 0.397459 1.295422, 
            0.081846 0.401505 1.256358, 0.083137 0.401446 1.257068, 0.079709 0.399614 1.275384, 0.112839 0.399497 1.279457, 
            0.131890 0.400349 1.272462, 0.218136 0.414587 1.135339, 0.226762 0.414099 1.141049, 0.262675 0.418982 1.094579, 
            0.277578 0.416075 1.125411, 0.282468 0.413995 1.146957, 0.284561 0.413787 1.149258, 0.285260 0.413020 1.157106, 
            0.285138 0.412101 1.166431, 0.306963 0.406596 1.224254, 0.291405 0.403405 1.255311, 0.292387 0.401197 1.277826, 
            0.292798 0.400377 1.286191, 0.299804 0.398392 1.306962, 0.332835 0.397062 1.323355, 0.370850 0.390681 1.391478, 
            0.378720 0.390351 1.395516, 0.381906 0.390346 1.395848, 0.495217 0.408121 1.225156, 0.520448 0.406835 1.240421, 
            0.586987 0.407848 1.235923, 0.657190 0.406853 1.252142, 0.690089 0.406992 1.253597, 0.787222 0.412497 1.206138, 
            0.861361 0.413130 1.206165, 0.874733 0.412926 1.209399, 0.882230 0.411033 1.229284, 0.883636 0.410697 1.232823, 
            0.897849 0.410350 1.237578, 0.916621 0.407863 1.264475, 0.934319 0.405774 1.287237, -0.415377 0.466832 0.564519, 
            -0.408344 0.466347 0.570064, -0.401401 0.466143 0.572736, -0.339577 0.464487 0.594941, -0.330733 0.464936 0.591155, 
            -0.309659 0.452119 0.723179, -0.205156 0.430308 0.953843, -0.199911 0.430087 0.956537, -0.110152 0.429142 0.973961, 
            -0.092469 0.429739 0.969430, -0.065447 0.431475 0.954151, -0.058388 0.432189 0.947509, -0.052605 0.432368 0.946199, 
            -0.045239 0.432243 0.948109, -0.073613 0.410235 1.169193, -0.040883 0.407056 1.204341, -0.006285 0.405120 1.227018, 
            0.008483 0.405475 1.224701, 0.038913 0.406649 1.215426, 0.046489 0.406563 1.216958, 0.062502 0.407746 1.206329, 
            0.084816 0.409803 1.187387, 0.068237 0.406123 1.223319, 0.068338 0.404050 1.244384, 0.073781 0.403568 1.249758, 
            0.052041 0.398630 1.298019, 0.056450 0.398254 1.302220, 0.059038 0.398138 1.303629, 0.081968 0.402102 1.265365, 
            0.083287 0.401151 1.275132, 0.122034 0.401182 1.278194, 0.208358 0.415734 1.137894, 0.212533 0.415912 1.136446, 
            0.258592 0.420589 1.092949, 0.276899 0.418614 1.114613, 0.276710 0.416188 1.139237, 0.285284 0.412702 1.175396, 
            0.285404 0.411230 1.190356, 0.296591 0.401357 1.291623, 0.294660 0.400400 1.301172, 0.305763 0.399775 1.308492, 
            0.340531 0.395779 1.352110, 0.361309 0.394561 1.366290, 0.367799 0.393078 1.381918, 0.385124 0.391517 1.399281, 
            0.413009 0.394609 1.370306, 0.499999 0.409883 1.222734, 0.506037 0.409810 1.224002, 0.539127 0.406697 1.258500, 
            0.566676 0.406738 1.260484, 0.705252 0.408890 1.250692, 0.744317 0.410175 1.241040, 0.794087 0.414347 1.203001, 
            0.874093 0.414576 1.207638, 0.874202 0.414298 1.210477, 0.877099 0.412147 1.232577, 0.879089 0.410425 1.250241, 
            -0.399387 0.467390 0.575300, -0.378069 0.466273 0.588507, -0.317738 0.465534 0.601260, -0.311762 0.464852 0.608710, 
            -0.294004 0.463073 0.628326, -0.292014 0.462547 0.633850, -0.306224 0.459308 0.665514, -0.304858 0.455079 0.708583, 
            -0.324623 0.450808 0.750253, -0.323355 0.450147 0.757076, -0.195557 0.431171 0.960958, -0.192826 0.430484 0.968181, 
            -0.184507 0.429341 0.980516, -0.102570 0.431124 0.969533, -0.098084 0.431062 0.970560, -0.090858 0.431509 0.966651, 
            -0.086677 0.428700 0.995546, -0.083551 0.428683 0.995986, -0.082023 0.428669 0.996269, -0.052503 0.433857 0.946138, 
            -0.050011 0.433723 0.947720, -0.092273 0.424672 1.035977, -0.090627 0.421691 1.066402, -0.098886 0.415076 1.132878, 
            -0.075599 0.411635 1.169857, -0.070521 0.411383 1.172853, -0.067956 0.411263 1.174304, -0.038083 0.408747 1.202454, 
            -0.033473 0.407811 1.212364, 0.025828 0.407778 1.217868, 0.033018 0.407620 1.220095, 0.041054 0.408517 1.211692, 
            0.073287 0.410922 1.190062, 0.065620 0.407406 1.225118, 0.067894 0.406334 1.236199, 0.071809 0.404970 1.250396, 
            0.049278 0.400483 1.294011, 0.049682 0.399662 1.302389, 0.060317 0.399547 1.304484, 0.082656 0.403400 1.267285, 
            0.083225 0.402311 1.278401, 0.085248 0.402089 1.280828, 0.104296 0.402343 1.279910, 0.131910 0.403293 1.272669, 
            0.207077 0.416966 1.140323, 0.218383 0.416976 1.141208, 0.227700 0.416317 1.148710, 0.259811 0.421987 1.093912, 
            0.275466 0.420415 1.111247, 0.299022 0.410450 1.214517, 0.315672 0.401593 1.305944, 0.348426 0.396326 1.362296, 
            0.396543 0.393317 1.397049, 0.521040 0.409885 1.239597, 0.526540 0.409413 1.244867, 0.593327 0.411070 1.233853, 
            0.611338 0.409936 1.246943, 0.617426 0.409275 1.254190, 0.785353 0.415687 1.203678, 0.869511 0.416091 1.206907, 
            0.876048 0.414617 1.222451, 0.877335 0.414258 1.226204, 0.871219 0.412524 1.243290, 0.871684 0.411714 1.251557, 
            0.909191 0.412112 1.250783, 0.913723 0.411759 1.254762, -0.418617 0.470066 0.561492, -0.393013 0.468252 0.582155, 
            -0.387894 0.468008 0.585076, -0.371975 0.466784 0.598900, -0.333363 0.467985 0.590064, -0.324967 0.467752 0.593155, 
            -0.325927 0.452334 0.749687, -0.319885 0.451365 0.760054, -0.301850 0.450236 0.773101, -0.294811 0.450050 0.775601, 
            -0.225784 0.435987 0.924461, -0.187523 0.431146 0.976965, -0.175287 0.430433 0.985281, -0.159127 0.430150 0.989564, 
            -0.116038 0.431585 0.978736, -0.107298 0.432015 0.975135, -0.103420 0.432436 0.971187, -0.072802 0.433944 0.958537, 
            -0.081160 0.430000 0.997872, -0.077607 0.429764 1.000579, -0.094352 0.426353 1.033773, -0.093138 0.425981 1.037658, 
            -0.097082 0.417180 1.126716, -0.080627 0.413067 1.169929, -0.083656 0.411308 1.187526, -0.077315 0.411292 1.188247, 
            -0.073125 0.411473 1.186771, -0.045758 0.409687 1.207295, -0.038371 0.409566 1.209166, 0.018833 0.409143 1.218445, 
            0.030635 0.408946 1.221472, 0.058617 0.410562 1.207498, 0.064845 0.410823 1.205388, 0.075151 0.412440 1.189861, 
            0.077168 0.412217 1.192300, 0.083551 0.412507 1.189910, 0.046090 0.401659 1.296840, 0.054355 0.400805 1.306237, 
            0.063029 0.401222 1.302755, 0.085061 0.404720 1.269145, 0.113622 0.403754 1.281447, 0.116902 0.403766 1.281610, 
            0.228979 0.417726 1.149565, 0.270406 0.422140 1.108339, 0.291278 0.412274 1.210374, 0.306605 0.411238 1.222229, 
            0.302385 0.402684 1.308750, 0.362735 0.397168 1.370036, 0.363383 0.396990 1.371903, 0.383995 0.394546 1.398522, 
            0.389568 0.394387 1.400626, 0.412983 0.397544 1.370595, 0.497002 0.412863 1.222306, 0.539269 0.409663 1.258488, 
            0.571351 0.409949 1.258379, 0.606248 0.411954 1.241056, 0.778609 0.416202 1.212910, 0.873246 0.417359 1.209406, 
            0.868253 0.414040 1.242682, 0.868556 0.413798 1.245172, 0.900782 0.414110 1.244802, 0.908409 0.414034 1.246241, 
            -0.361892 0.468036 0.602109, -0.332715 0.469276 0.592054, -0.304363 0.466179 0.625981, -0.326419 0.453115 0.756766, 
            -0.213402 0.435575 0.944777, -0.174609 0.432029 0.984181, -0.092262 0.434486 0.966389, -0.092383 0.431775 0.993925, 
            -0.081437 0.430821 1.004563, -0.095286 0.427948 1.032543, -0.094955 0.426217 1.050158, -0.095914 0.425739 1.054922, 
            -0.090680 0.424920 1.063706, -0.092218 0.423737 1.075583, -0.097361 0.419494 1.118234, -0.091171 0.416163 1.152617, 
            -0.081930 0.414593 1.169362, -0.087406 0.413277 1.182259, -0.057462 0.410775 1.210284, -0.039053 0.411806 1.201409, 
            -0.036817 0.411624 1.203454, 0.014285 0.410963 1.214617, 0.030810 0.410748 1.218243, 0.059018 0.412405 1.203863, 
            0.062087 0.412378 1.204406, 0.070144 0.408198 1.247568, 0.044787 0.403186 1.296274, 0.080011 0.405251 1.278363, 
            0.086024 0.405174 1.279673, 0.122257 0.405335 1.281193, 0.260799 0.424812 1.095411, 0.262182 0.424770 1.095954, 
            0.278606 0.420652 1.139223, 0.285727 0.419883 1.147646, 0.289683 0.409264 1.255864, 0.288598 0.406970 1.279066, 
            0.292045 0.404623 1.303211, 0.297255 0.404396 1.305969, 0.338085 0.400631 1.347776, 0.393112 0.395918 1.400437, 
            0.400211 0.396640 1.393722, 0.508913 0.414157 1.225257, 0.578625 0.412473 1.248434, 0.610419 0.413004 1.245808, 
            0.625657 0.412250 1.254787, 0.639938 0.412813 1.250314, 0.686500 0.413101 1.251442, 0.712709 0.413491 1.249769, 
            0.730479 0.413507 1.251153, 0.735616 0.413566 1.251005, 0.742291 0.414209 1.245055, 0.764408 0.416228 1.226467, 
            0.803415 0.418996 1.201744, 0.845112 0.418679 1.208599, 0.871439 0.415206 1.246171, 0.907361 0.415010 1.251288, 
            -0.375185 0.469725 0.598854, -0.333388 0.470920 0.590353, -0.330704 0.470821 0.591590, -0.292230 0.467215 0.631568, 
            -0.306425 0.464278 0.660169, -0.316746 0.453993 0.763750, -0.226320 0.439126 0.922635, -0.080805 0.436592 0.961052, 
            -0.077494 0.436610 0.961160, -0.084956 0.432235 1.004953, -0.088080 0.423586 1.092534, -0.102157 0.419176 1.136101, 
            -0.099426 0.418190 1.146358, -0.083914 0.416591 1.163950, -0.037395 0.412987 1.204617, -0.038450 0.412492 1.209552, 
            -0.035846 0.412378 1.210933, -0.032893 0.412329 1.211685, 0.029123 0.412203 1.218369, 0.033335 0.412687 1.213818, 
            0.048284 0.413075 1.211176, 0.062674 0.413658 1.206507, 0.082161 0.415488 1.189621, 0.064887 0.411978 1.223769, 
            0.069216 0.409795 1.246325, 0.042604 0.404549 1.297291, 0.043945 0.404201 1.300947, 0.066410 0.404193 1.302981, 
            0.083887 0.407143 1.274538, 0.221794 0.420526 1.150607, 0.227209 0.420337 1.152995, 0.230442 0.420639 1.150208, 
            0.278885 0.421875 1.141878, 0.279350 0.421662 1.144076, 0.283386 0.421516 1.145913, 0.286793 0.417667 1.185308, 
            0.289638 0.417001 1.192325, 0.288483 0.415889 1.203511, 0.293640 0.407286 1.291354, 0.323754 0.404815 1.319073, 
            0.339668 0.403291 1.335940, 0.353300 0.400446 1.366025, 0.365467 0.399122 1.380536, 0.367870 0.398673 1.385313, 
            0.379304 0.397810 1.395073, 0.417327 0.400993 1.366050, 0.498478 0.415779 1.222927, 0.706518 0.414707 1.251934, 
            0.736353 0.414276 1.258907, 0.748985 0.416325 1.239190, 0.785786 0.420477 1.200227, 0.861385 0.420485 1.206730, 
            0.867499 0.420426 1.207860, 0.866268 0.417508 1.237394, 0.866879 0.416127 1.251470, 0.869308 0.415383 1.259238, 
            0.911380 0.416331 1.253277, 0.921670 0.414658 1.271168, 0.925417 0.414159 1.276561, 0.938130 0.413235 1.287053, 
            -0.381546 0.471805 0.592220, -0.368833 0.470881 0.602712, -0.341568 0.471766 0.596102, -0.318412 0.470990 0.605997, 
            -0.307720 0.465806 0.659589, -0.308230 0.464815 0.669614, -0.308045 0.463654 0.681423, -0.328158 0.456330 0.754072, 
            -0.325638 0.455901 0.758639, -0.307769 0.454741 0.771985, -0.302465 0.454531 0.774574, -0.223882 0.440153 0.927472, 
            -0.101619 0.437181 0.968307, -0.089100 0.437417 0.967008, -0.095166 0.434795 0.993109, -0.095926 0.434056 1.000549, 
            -0.094398 0.431053 1.031187, -0.088950 0.427285 1.069940, -0.090903 0.425726 1.085599, -0.095060 0.423161 1.111298, 
            -0.097843 0.422046 1.122382, -0.090216 0.416292 1.181493, -0.084926 0.414885 1.196250, -0.076667 0.414926 1.196551, 
            -0.068498 0.414950 1.197014, -0.034082 0.414176 1.207877, -0.028225 0.413472 1.215540, -0.017970 0.412987 1.221354, 
            0.013537 0.414063 1.213173, 0.016890 0.413790 1.216239, 0.048897 0.414958 1.207159, 0.056412 0.415458 1.202731, 
            0.055818 0.415049 1.206835, 0.062679 0.415428 1.203584, 0.068050 0.416128 1.196945, 0.066958 0.415028 1.208019, 
            0.080658 0.416977 1.189415, 0.068051 0.412243 1.236405, 0.069095 0.411840 1.240594, 0.041588 0.406428 1.293171, 
            0.059754 0.405023 1.309020, 0.070014 0.406034 1.299646, 0.083772 0.408293 1.277903, 0.115307 0.408178 1.281813, 
            0.129405 0.408707 1.277670, 0.203409 0.422164 1.147417, 0.230429 0.422107 1.150353, 0.273139 0.426460 1.109853, 
            0.276727 0.426230 1.112498, 0.279128 0.425780 1.117278, 0.280769 0.424890 1.126465, 0.287806 0.421716 1.159321, 
            0.293132 0.408661 1.292392, 0.300506 0.407343 1.306428, 0.329978 0.405948 1.323161, 0.594685 0.416605 1.237964, 
            0.608721 0.415927 1.246074, 0.614932 0.415587 1.250064, 0.665045 0.416536 1.244796, 0.696781 0.416160 1.251380, 
            0.712334 0.416361 1.250688, 0.716815 0.416298 1.251723, 0.729212 0.415315 1.262783, 0.768660 0.419660 1.222089, 
            0.820223 0.422371 1.199032, 0.871388 0.421423 1.213119, 0.866580 0.420231 1.224813, 0.883077 0.416723 1.261879, 
            0.912942 0.417195 1.259691, 0.914547 0.416896 1.262871, -0.388587 0.473759 0.586812, -0.200802 0.439041 0.955838, 
            -0.175935 0.436491 0.983899, -0.155043 0.435594 0.994837, -0.147481 0.434907 1.002465, -0.132155 0.435665 0.996110, 
            -0.092558 0.434957 1.006747, -0.083541 0.434840 1.008719, -0.092867 0.431911 1.037657, -0.088012 0.426538 1.092656, 
            -0.090700 0.425740 1.100533, -0.099147 0.423572 1.121816, -0.108323 0.421568 1.141379, -0.096371 0.420502 1.153241, 
            -0.087499 0.420060 1.158511, -0.036568 0.416080 1.203370, 0.006623 0.415443 1.213606, 0.022245 0.415657 1.212788, 
            0.024703 0.415517 1.214431, 0.060085 0.417014 1.202308, 0.066747 0.417654 1.196379, 0.072033 0.416844 1.205072, 
            0.067375 0.415679 1.216495, 0.041103 0.408405 1.288097, 0.088126 0.409676 1.279289, 0.094968 0.410051 1.276071, 
            0.211607 0.423963 1.144916, 0.226223 0.423393 1.151979, 0.261620 0.429076 1.097332, 0.277815 0.424914 1.141014, 
            0.290447 0.423976 1.151652, 0.291384 0.418472 1.207635, 0.300352 0.417749 1.215767, 0.289126 0.413570 1.257233, 
            0.294192 0.409133 1.302746, 0.335276 0.407208 1.325882, 0.362864 0.402774 1.373326, 0.369776 0.401668 1.385159, 
            0.400829 0.401165 1.392973, 0.498383 0.418701 1.223342, 0.535293 0.416000 1.253996, 0.718785 0.417536 1.254367, 
            0.758755 0.420185 1.230944, 0.776660 0.422617 1.207801, 0.873303 0.417871 1.264429, 0.908401 0.419315 1.252815, 
            -0.411035 0.476734 0.569692, -0.400128 0.476072 0.577366, -0.372860 0.473969 0.601104, -0.296826 0.471668 0.631105, 
            -0.305104 0.464152 0.706722, -0.316692 0.458413 0.764018, -0.300712 0.457498 0.774697, -0.294054 0.457541 0.774847, 
            -0.188099 0.438987 0.972540, -0.184389 0.438482 0.977999, -0.170801 0.437720 0.986916, -0.157480 0.437208 0.993277, 
            -0.081699 0.440836 0.963027, -0.081430 0.440587 0.965579, -0.097311 0.437336 0.997216, -0.086492 0.436359 1.008085, 
            -0.090124 0.435086 1.020697, -0.093729 0.433819 1.033261, -0.092897 0.430985 1.062116, -0.088747 0.428171 1.091066, 
            -0.114523 0.423081 1.140525, -0.111589 0.422730 1.144347, 0.024222 0.416897 1.215420, 0.026219 0.416671 1.217894, 
            0.056435 0.419000 1.196862, 0.055130 0.418459 1.202248, 0.059016 0.418883 1.198283, 0.058294 0.418450 1.202619, 
            0.061001 0.418355 1.203814, 0.067537 0.418972 1.198113, 0.069881 0.418810 1.199963, 0.069132 0.417775 1.210417, 
            0.068516 0.415569 1.232775, 0.038552 0.408804 1.298883, 0.049644 0.407877 1.309260, 0.072896 0.409211 1.297736, 
            0.128469 0.411473 1.279598, 0.147421 0.414697 1.248500, 0.203876 0.424892 1.149855, 0.232097 0.425357 1.147593, 
            0.306652 0.418896 1.219719, 0.295046 0.411061 1.298294, 0.519745 0.418464 1.242661, 0.524643 0.418179 1.245981, 
            0.573843 0.417763 1.254498, 0.654090 0.419531 1.243523, 0.755576 0.421064 1.236791, 0.783394 0.424741 1.201866, 
            0.865455 0.425054 1.205835, 0.869960 0.424397 1.212899, 0.860416 0.420232 1.254371, 0.862579 0.419439 1.262617, 
            0.906494 0.420430 1.256371, 0.908803 0.420561 1.255248, -0.394557 0.477084 0.582631, -0.388290 0.476754 0.586521, 
            -0.381626 0.476200 0.592731, -0.368830 0.475292 0.603072, -0.356749 0.475446 0.602562, -0.327337 0.476132 0.598155, 
            -0.313956 0.469654 0.665116, -0.309467 0.469593 0.666137, -0.311103 0.468691 0.675153, -0.326660 0.460719 0.754774, 
            -0.322166 0.460060 0.761857, -0.291490 0.458890 0.776421, -0.283427 0.455906 0.807429, -0.199979 0.441835 0.957634, 
            -0.094044 0.437920 1.006631, -0.087709 0.430431 1.083247, -0.110848 0.423740 1.149206, -0.085156 0.422539 1.163639, 
            -0.091495 0.421062 1.178093, -0.090987 0.419363 1.195390, -0.083467 0.418968 1.200057, -0.030214 0.418408 1.210383, 
            0.024235 0.418669 1.212483, 0.025168 0.418543 1.213837, 0.068577 0.420337 1.199397, 0.065241 0.419418 1.208442, 
            0.037187 0.410916 1.292357, 0.085116 0.412654 1.278883, 0.122635 0.412456 1.284157, 0.163949 0.418940 1.221890, 
            0.205914 0.426442 1.149343, 0.228989 0.426548 1.150277, 0.261722 0.432035 1.097393, 0.266331 0.431397 1.104268, 
            0.294785 0.425033 1.171400, 0.291402 0.423806 1.183564, 0.293992 0.423092 1.191041, 0.291864 0.422398 1.197909, 
            0.283936 0.415546 1.266824, 0.295113 0.413141 1.292225, 0.357097 0.406136 1.368780, 0.386414 0.403517 1.397933, 
            0.412237 0.405927 1.375705, 0.497546 0.421485 1.225093, 0.513869 0.420635 1.235154, 0.538785 0.418692 1.257056, 
            0.545217 0.418693 1.257613, 0.561162 0.418668 1.259248, 0.617051 0.420093 1.249648, 0.622055 0.420126 1.249743, 
            0.724125 0.419078 1.269276, 0.739055 0.419463 1.266669, 0.763452 0.423699 1.225762, 0.785293 0.426564 1.198567, 
            0.837094 0.426332 1.205437, 0.866630 0.424650 1.225088, 0.900030 0.421894 1.255993, 0.905775 0.422066 1.254753, 
            0.914439 0.421584 1.260395, -0.419618 0.480469 0.561111, -0.407981 0.479345 0.573542, -0.363159 0.476920 0.602087, 
            -0.354359 0.477061 0.601414, -0.330499 0.477313 0.600936, -0.310736 0.475608 0.619977, -0.300086 0.474599 0.631150, 
            -0.309060 0.469644 0.680703, -0.306018 0.468118 0.696470, -0.289820 0.459774 0.782641, -0.180643 0.441520 0.977567, 
            -0.166042 0.440648 0.987695, -0.158711 0.439621 0.998773, -0.144801 0.438620 1.010145, -0.138414 0.438911 1.007748, 
            -0.112077 0.442014 0.978525, -0.098754 0.440307 0.997024, -0.097782 0.439591 1.004379, -0.088645 0.439198 1.009171, 
            -0.085581 0.438871 1.012758, -0.088555 0.433238 1.069717, -0.090110 0.432351 1.078588, -0.117333 0.426096 1.139760, 
            -0.081310 0.420541 1.199330, -0.075526 0.420420 1.201054, -0.074706 0.420274 1.202612, -0.065776 0.419245 1.213847, 
            -0.055780 0.419011 1.217090, 0.022133 0.420047 1.213355, 0.046760 0.421039 1.205424, 0.059317 0.421281 1.204055, 
            0.061668 0.421120 1.205892, 0.064593 0.421365 1.203659, 0.063937 0.420945 1.207876, 0.067605 0.420730 1.210377, 
            0.039717 0.411362 1.303100, 0.063946 0.411085 1.308028, 0.073745 0.412010 1.299485, 0.087860 0.414335 1.277099, 
            0.097829 0.414096 1.280390, 0.104334 0.414708 1.274745, 0.130543 0.414500 1.279142, 0.165227 0.420349 1.222745, 
            0.207909 0.427984 1.148906, 0.275408 0.432164 1.112325, 0.281564 0.431814 1.116414, 0.284146 0.431398 1.120870, 
            0.283923 0.430759 1.127343, 0.279039 0.429552 1.139174, 0.280015 0.429136 1.143487, 0.281878 0.428885 1.146202, 
            0.290514 0.428697 1.148860, 0.294106 0.428169 1.154532, 0.303516 0.422448 1.213469, 0.307049 0.421909 1.219248, 
            0.316444 0.413795 1.302493, 0.340126 0.411025 1.332689, 0.374726 0.405803 1.388750, 0.417819 0.408136 1.368809, 
            0.529851 0.420593 1.252021, 0.586663 0.421591 1.246830, 0.599787 0.421939 1.244440, 0.612790 0.421667 1.248338, 
            0.637168 0.421716 1.249962, 0.694145 0.422147 1.250545, 0.698485 0.422058 1.251835, 0.799884 0.428057 1.199727, 
            0.862924 0.425431 1.231885, 0.862882 0.424228 1.244103, 0.919665 0.422233 1.269317, -0.399786 0.480546 0.577117, 
            -0.365476 0.478258 0.603347, -0.306463 0.476378 0.627580, -0.306755 0.468256 0.710062, -0.322141 0.464499 0.746878, 
            -0.298389 0.462041 0.773914, -0.233376 0.449922 0.902686, -0.214277 0.446898 0.935064, -0.085677 0.444805 0.967523, 
            -0.100990 0.436282 1.052774, -0.100705 0.435737 1.058332, -0.087908 0.434231 1.074744, -0.087611 0.433390 1.083315, 
            -0.101976 0.426237 1.154718, -0.087790 0.425587 1.162556, -0.069138 0.421285 1.207882, -0.043351 0.421297 1.210003, 
            -0.029676 0.422046 1.203587, -0.003781 0.421182 1.214620, 0.018085 0.421960 1.208627, 0.030769 0.421628 1.213100, 
            0.058866 0.423564 1.195884, 0.063110 0.423456 1.197346, 0.068160 0.422901 1.203428, 0.067804 0.422237 1.210140, 
            0.064652 0.420456 1.227959, 0.065923 0.420094 1.231740, 0.034204 0.413900 1.291903, 0.093546 0.415667 1.279120, 
            0.098326 0.415659 1.279617, 0.166505 0.421758 1.223600, 0.222638 0.429801 1.146783, 0.272178 0.433930 1.109159, 
            0.296526 0.427101 1.180649, 0.298658 0.426302 1.188951, 0.294420 0.425216 1.199619, 0.297326 0.424262 1.209562, 
            0.290002 0.416326 1.289531, 0.299073 0.416219 1.291407, 0.304961 0.415820 1.295978, 0.334689 0.413278 1.324390, 
            0.337209 0.412850 1.328958, 0.341382 0.410637 1.351797, 0.345887 0.409682 1.361895, 0.370158 0.407320 1.387993, 
            0.373088 0.407267 1.388787, 0.401442 0.407159 1.392357, 0.416770 0.409411 1.370821, 0.498396 0.424285 1.226840, 
            0.583808 0.422830 1.249058, 0.617970 0.422905 1.251273, 0.622209 0.423095 1.249709, 0.681735 0.424299 1.242664, 
            0.690776 0.423888 1.247629, 0.867298 0.428910 1.211987, 0.864223 0.428039 1.220562, 0.856139 0.424146 1.259405, 
            0.863704 0.423461 1.267026, 0.866370 0.423657 1.265261, 0.910969 0.424477 1.260819, 0.929296 0.422804 1.279412, 
            -0.423211 0.483638 0.558721, -0.372628 0.479892 0.601172, -0.341261 0.479448 0.608422, -0.329300 0.480177 0.602055, 
            -0.326119 0.479274 0.611504, -0.322908 0.472998 0.675533, -0.315553 0.467791 0.729064, -0.316985 0.466928 0.737714, 
            -0.321626 0.465467 0.752144, -0.299509 0.463602 0.773018, -0.292080 0.460501 0.805167, -0.220661 0.449572 0.922402, 
            -0.192206 0.445299 0.968284, -0.189818 0.444847 0.973088, -0.162020 0.443141 0.992836, -0.093824 0.446255 0.967141, 
            -0.099272 0.443450 0.995164, -0.088021 0.440760 1.023467, -0.087129 0.435248 1.079533, -0.119682 0.428898 1.141199, 
            -0.119719 0.427397 1.156442, -0.076182 0.423238 1.202478, 0.042126 0.424014 1.204908, 0.064568 0.424301 1.203948, 
            0.068147 0.424368 1.203572, 0.067503 0.423352 1.213839, 0.063188 0.421952 1.227682, 0.031660 0.415793 1.287500, 
            0.044945 0.413780 1.309105, 0.074050 0.414708 1.302214, 0.088802 0.416852 1.281716, 0.103156 0.417429 1.277110, 
            0.216535 0.431631 1.142719, 0.221635 0.431384 1.145675, 0.273304 0.435609 1.107252, 0.301734 0.430137 1.165321, 
            0.296118 0.428196 1.184542, 0.328716 0.415131 1.320094, 0.343108 0.413025 1.342739, 0.538574 0.423063 1.257802, 
            0.551849 0.423140 1.258174, 0.593728 0.424650 1.246489, 0.606456 0.424625 1.247850, 0.718099 0.423564 1.268353, 
            0.780181 0.430920 1.199033, 0.782466 0.431046 1.197953, 0.789317 0.431124 1.197755, 0.793295 0.430967 1.199698, 
            0.799186 0.431166 1.198193, 0.809117 0.431518 1.195484, 0.861612 0.431116 1.204137, 0.865995 0.430436 1.211421, 
            0.863372 0.429650 1.219180, 0.864476 0.428959 1.226299, 0.857858 0.425039 1.265536, 0.867452 0.424731 1.269505, 
            0.916436 0.425768 1.263235, -0.404049 0.483590 0.575931, -0.391080 0.483012 0.582926, -0.315717 0.480287 0.617173, 
            -0.314829 0.480153 0.618610, -0.301330 0.479077 0.630721, -0.325773 0.474234 0.677780, -0.308305 0.470609 0.716133, 
            -0.310167 0.465780 0.765017, -0.288951 0.461656 0.808759, -0.182967 0.446096 0.976048, -0.088641 0.447792 0.967034, 
            -0.098068 0.445741 0.987047, -0.103009 0.439444 1.050584, -0.099436 0.438016 1.065397, -0.087991 0.436857 1.078172, 
            -0.119468 0.430707 1.137900, -0.108011 0.428653 1.159760, -0.098852 0.428562 1.161477, -0.094718 0.426044 1.187420, 
            -0.069291 0.423898 1.211436, -0.061762 0.423205 1.219125, -0.031685 0.425210 1.201377, -0.019530 0.424780 1.206804, 
            0.011695 0.424907 1.208237, 0.024230 0.424847 1.209944, 0.029006 0.425435 1.204377, 0.050569 0.425559 1.205000, 
            0.063967 0.426555 1.196047, 0.054983 0.423690 1.224368, 0.022392 0.417333 1.286102, 0.028737 0.417018 1.289853, 
            0.032125 0.416453 1.295892, 0.036940 0.416153 1.299360, 0.056073 0.414928 1.313467, 0.089392 0.418133 1.283810, 
            0.097633 0.418470 1.281109, 0.129679 0.418749 1.281063, 0.150440 0.422310 1.246706, 0.154668 0.422796 1.242128, 
            0.157333 0.422396 1.246433, 0.160812 0.422146 1.249273, 0.165766 0.422469 1.246421, 0.223212 0.432848 1.145992, 
            0.227608 0.433068 1.144146, 0.270281 0.437115 1.106747, 0.284662 0.433513 1.144589, 0.301700 0.429807 1.183716, 
            0.302677 0.427599 1.206239, 0.365951 0.410674 1.383673, 0.371823 0.410271 1.388274, 0.375658 0.410386 1.387437, 
            0.402629 0.410320 1.390462, 0.414809 0.411986 1.374596, 0.419417 0.412544 1.369332, 0.561033 0.424823 1.256932, 
            0.611835 0.425899 1.250424, 0.698818 0.426231 1.254634, 0.738420 0.424926 1.271336, 0.780234 0.432400 1.199060, 
            0.833989 0.432830 1.199375, 0.864015 0.432435 1.206002, 0.854032 0.427591 1.254337, 0.854350 0.426754 1.262869, 
            0.904342 0.427380 1.260857, 0.911938 0.427298 1.262353, -0.424539 0.486929 0.555285, -0.415402 0.485340 0.572217, 
            -0.386108 0.484211 0.586235, -0.358738 0.482725 0.603717, -0.348188 0.482296 0.608998, -0.327869 0.482188 0.611864, 
            -0.314993 0.481593 0.619025, -0.313142 0.481638 0.618727, -0.315133 0.474694 0.689093, -0.310548 0.474351 0.692975, 
            -0.156890 0.443747 1.017230, -0.091754 0.449281 0.966691, -0.098966 0.445849 1.000929, -0.096013 0.445501 1.004716, 
            -0.090695 0.445294 1.007279, -0.084446 0.444663 1.014236, -0.120464 0.432290 1.136781, -0.126961 0.430784 1.151517, 
            -0.125773 0.430407 1.155449, -0.084696 0.426090 1.202880, -0.054022 0.424022 1.226554, -0.026659 0.426718 1.201554, 
            0.039450 0.427054 1.203901, 0.049776 0.428376 1.191374, 0.046649 0.427496 1.200040, 0.017790 0.419143 1.282372, 
            0.019327 0.418831 1.285675, 0.023785 0.418464 1.289787, 0.051364 0.416419 1.312963, 0.079407 0.417747 1.301916, 
            0.096004 0.419637 1.284164, 0.100808 0.419932 1.281584, 0.102481 0.419945 1.281606, 0.107520 0.420284 1.278600, 
            0.162182 0.423273 1.252998, 0.166645 0.423505 1.251031, 0.226843 0.434396 1.145645, 0.236615 0.435316 1.137151, 
            0.283777 0.435118 1.143269, 0.287536 0.435517 1.139535, 0.299167 0.431404 1.182328, 0.300589 0.431370 1.182804, 
            0.300740 0.429605 1.200744, 0.300244 0.429214 1.204671, 0.308329 0.428326 1.214394, 0.291550 0.424909 1.247649, 
            0.342061 0.415173 1.350939, 0.407163 0.412035 1.388489, 0.498853 0.428481 1.229418, 0.518946 0.426538 1.250901, 
            0.537307 0.425768 1.260326, 0.543241 0.425675 1.261781, 0.579145 0.427269 1.248716, 0.625954 0.427603 1.249400, 
            0.696002 0.427775 1.253759, 0.782632 0.434017 1.197898, 0.857696 0.434224 1.202328, 0.863750 0.433258 1.212673, 
            0.863347 0.432585 1.219469, 0.862307 0.427611 1.269908, 0.919087 0.428603 1.264775, 0.942640 0.426706 1.286097, 
            -0.390376 0.486382 0.578867, -0.378198 0.485956 0.584252, -0.374477 0.486050 0.583621, -0.376309 0.485411 0.589955, 
            -0.373901 0.484962 0.594724, -0.354376 0.483512 0.611160, -0.337589 0.483046 0.617351, -0.303388 0.482232 0.628601, 
            -0.332120 0.476592 0.683384, -0.204513 0.451904 0.945284, -0.192595 0.450533 0.960244, -0.191906 0.449466 0.971144, 
            -0.099718 0.448673 0.987228, -0.085541 0.446228 1.013296, -0.085507 0.445936 1.016269, -0.088163 0.440063 1.075690, 
            -0.119177 0.431310 1.161902, -0.051432 0.425376 1.228080, -0.045187 0.425939 1.222905, -0.031710 0.428146 1.201666, 
            -0.022655 0.428036 1.203569, 0.018525 0.427921 1.208322, 0.021919 0.427955 1.208279, 0.045484 0.429347 1.196190, 
            0.049721 0.429835 1.191594, 0.048066 0.429229 1.197611, 0.053668 0.429075 1.199663, 0.061284 0.429295 1.198087, 
            0.040413 0.418543 1.305491, 0.086534 0.419347 1.301344, 0.091448 0.419663 1.298563, 0.106681 0.421598 1.280233, 
            0.167515 0.424837 1.252622, 0.170045 0.425009 1.251100, 0.231385 0.436112 1.143657, 0.261580 0.441127 1.095345, 
            0.274279 0.439902 1.108896, 0.287539 0.437287 1.136616, 0.287880 0.437051 1.139037, 0.292162 0.436951 1.140431, 
            0.299994 0.435717 1.153644, 0.305889 0.434124 1.170343, 0.309146 0.429649 1.216079, 0.284968 0.424558 1.265696, 
            0.291759 0.422533 1.286854, 0.341074 0.418850 1.328555, 0.344816 0.417454 1.343064, 0.389263 0.412867 1.393531, 
            0.408441 0.413444 1.389344, 0.620247 0.428610 1.253730, 0.693950 0.429461 1.251505, 0.720284 0.427483 1.273888, 
            0.779988 0.435294 1.199745, 0.861927 0.435584 1.203935, 0.894773 0.429737 1.266192, 0.904082 0.429973 1.264603, 
            0.953557 0.427516 1.293875, -0.365138 0.485671 0.603348, -0.347461 0.484474 0.617039, -0.326616 0.484464 0.618956, 
            -0.307241 0.484181 0.623521, -0.332099 0.478365 0.680432, -0.315063 0.477050 0.695279, -0.307676 0.475136 0.715365, 
            -0.302584 0.470106 0.766900, -0.294975 0.469428 0.774445, -0.295461 0.466948 0.799602, -0.294013 0.466320 0.806101, 
            -0.175587 0.450682 0.975262, -0.166220 0.449734 0.985710, -0.159934 0.446719 1.016885, -0.152481 0.446312 1.021673, 
            -0.103747 0.444015 1.049242, -0.091287 0.441849 1.072332, -0.129978 0.433462 1.154159, -0.093983 0.432682 1.165213, 
            -0.093026 0.432263 1.169562, -0.047215 0.427032 1.226679, -0.034119 0.429168 1.206127, -0.018074 0.429162 1.207583, 
            -0.012640 0.429276 1.206902, 0.028515 0.430053 1.202592, 0.041835 0.430736 1.196812, 0.046578 0.430422 1.200413, 
            0.015188 0.422197 1.281232, 0.093610 0.420937 1.300862, 0.114533 0.423033 1.281389, 0.126749 0.423212 1.280636, 
            0.144979 0.426302 1.250837, 0.172614 0.426359 1.252665, 0.176683 0.426817 1.248372, 0.262679 0.442503 1.096522, 
            0.265169 0.442368 1.098108, 0.282962 0.438803 1.135874, 0.284080 0.438413 1.139931, 0.286374 0.438242 1.141871, 
            0.307801 0.435053 1.176128, 0.311100 0.434471 1.182328, 0.304851 0.432114 1.205724, 0.325888 0.422279 1.307462, 
            0.336615 0.420687 1.324567, 0.401826 0.414581 1.392274, 0.497406 0.431152 1.232268, 0.500963 0.431215 1.231932, 
            0.505851 0.430929 1.235270, 0.584339 0.430278 1.248712, 0.602499 0.429471 1.258498, 0.685783 0.431804 1.242053, 
            0.695681 0.430058 1.260650, 0.742206 0.429741 1.267917, 0.806903 0.437584 1.193888, 0.813765 0.437664 1.193670, 
            0.847294 0.437621 1.197024, 0.853327 0.437548 1.198299, 0.864219 0.436584 1.209036, 0.916680 0.431693 1.263282, 
            -0.427858 0.492216 0.546452, -0.395126 0.489634 0.575524, -0.387111 0.489331 0.579300, -0.382844 0.489228 0.580722, 
            -0.369709 0.490474 0.569205, -0.364684 0.490213 0.572298, -0.305530 0.485371 0.626631, -0.336985 0.479226 0.686319, 
            -0.333436 0.479587 0.682962, -0.330167 0.478102 0.698323, -0.320294 0.478145 0.698753, -0.312465 0.475118 0.730182, 
            -0.291558 0.470039 0.783589, -0.222832 0.458909 0.902637, -0.219421 0.457750 0.914706, -0.217938 0.456233 0.930247, 
            -0.194652 0.453987 0.955086, -0.188654 0.453309 0.962495, -0.187216 0.452381 0.972047, -0.164622 0.448812 1.010272, 
            -0.133784 0.448568 1.015439, -0.107509 0.451360 0.989362, -0.102220 0.451148 0.991979, -0.091238 0.443029 1.075401, 
            -0.131558 0.435236 1.151056, -0.111672 0.434151 1.163805, -0.095174 0.433931 1.167481, -0.094054 0.430852 1.198853, 
            -0.057509 0.428083 1.230163, -0.027165 0.431034 1.202831, 0.018598 0.431174 1.205398, 0.036724 0.431854 1.200070, 
            0.058340 0.431987 1.200597, 0.014799 0.422997 1.288125, 0.028002 0.422164 1.297733, 0.033495 0.421990 1.299983, 
            0.039135 0.421843 1.301965, 0.047357 0.420981 1.311440, 0.080099 0.421390 1.310141, 0.094362 0.421650 1.308735, 
            0.099108 0.421636 1.309294, 0.142252 0.427564 1.252835, 0.167623 0.427499 1.255705, 0.172955 0.427593 1.255209, 
            0.263903 0.443902 1.097474, 0.272372 0.443085 1.106504, 0.276524 0.442960 1.108133, 0.280586 0.442819 1.109923, 
            0.285722 0.441682 1.121920, 0.289367 0.439969 1.139637, 0.289905 0.439770 1.141705, 0.303276 0.438072 1.160118, 
            0.290473 0.426429 1.277273, 0.343434 0.421631 1.330619, 0.345511 0.420524 1.342054, 0.342617 0.419388 1.353337, 
            0.361813 0.416980 1.379473, 0.390769 0.416386 1.388028, 0.408242 0.416048 1.392982, 0.559076 0.430638 1.257909, 
            0.590350 0.431073 1.256218, 0.620865 0.431068 1.258930, 0.680382 0.433465 1.239761, 0.735339 0.430532 1.274336, 
            0.744132 0.431569 1.264570, 0.781199 0.438161 1.200844, 0.830196 0.438901 1.197587, 0.855268 0.435494 1.234385, 
            0.850473 0.434005 1.249094, 0.872625 0.431847 1.272938, 0.933596 0.431527 1.281503, -0.424717 0.492477 0.559129, 
            -0.383841 0.491708 0.570498, -0.361536 0.491073 0.578891, -0.370036 0.488895 0.600272, -0.318365 0.487444 0.619516, 
            -0.306534 0.486954 0.625525, -0.338564 0.480701 0.686249, -0.337956 0.479918 0.694261, -0.311843 0.475807 0.738291, 
            -0.309918 0.474372 0.753036, -0.287997 0.468884 0.810686, -0.268336 0.468655 0.814734, -0.226459 0.461199 0.894115, 
            -0.188935 0.454130 0.969193, -0.171135 0.453553 0.976595, -0.128544 0.450713 1.009157, -0.115850 0.451578 1.001472, 
            -0.113600 0.451698 1.000455, -0.102705 0.452229 0.996009, -0.089420 0.451113 1.008507, -0.109047 0.445373 1.065104, 
            -0.121113 0.435659 1.162719, -0.098866 0.435312 1.168181, -0.093690 0.435079 1.171000, -0.099552 0.433392 1.187630, 
            -0.098426 0.432705 1.194708, -0.089631 0.431949 1.203151, -0.066539 0.430863 1.216196, -0.034144 0.432103 1.206416, 
            0.030250 0.433614 1.196674, 0.051479 0.433676 1.197899, 0.057996 0.433692 1.198304, 0.059287 0.433633 1.199015, 
            0.014156 0.424945 1.283333, 0.032575 0.423588 1.298726, 0.069357 0.422954 1.308363, 0.089660 0.422844 1.311255, 
            0.118252 0.426067 1.281006, 0.122034 0.426172 1.280265, 0.129196 0.426906 1.273437, 0.180989 0.429959 1.246932, 
            0.284269 0.441388 1.139835, 0.295745 0.441131 1.143448, 0.306902 0.439619 1.159779, 0.308826 0.434896 1.207915, 
            0.334112 0.423759 1.323247, 0.342245 0.419593 1.366272, 0.359369 0.418593 1.377925, 0.360083 0.418427 1.379674, 
            0.365211 0.418185 1.382581, 0.371485 0.418156 1.383422, 0.396413 0.417709 1.390126, 0.498587 0.434012 1.233420, 
            0.512078 0.432934 1.245546, 0.578127 0.432960 1.251037, 0.585749 0.432883 1.252487, 0.607605 0.431866 1.264723, 
            0.626448 0.432679 1.258104, 0.637245 0.434088 1.244728, 0.793490 0.439824 1.200076, 0.839054 0.440823 1.193897, 
            0.848237 0.440737 1.195571, 0.856216 0.436841 1.235836, 0.851344 0.434143 1.262822, 0.920429 0.434434 1.265880, 
            0.926816 0.433529 1.275625, 0.947132 0.432226 1.290635, -0.382295 0.493465 0.567836, -0.374304 0.493756 0.565584, 
            -0.370331 0.490609 0.597888, -0.369388 0.490187 0.602261, -0.320210 0.488571 0.622961, -0.306621 0.480339 0.707759, 
            -0.308521 0.479090 0.720287, -0.299684 0.474158 0.771150, -0.276554 0.470091 0.814481, -0.204928 0.458005 0.943483, 
            -0.186629 0.456327 0.962127, -0.179734 0.455517 0.970957, -0.105645 0.453750 0.995355, -0.095667 0.452916 1.004702, 
            -0.085624 0.452093 1.013931, -0.106066 0.447994 1.053785, -0.108104 0.446420 1.069597, -0.092854 0.445968 1.075520, 
            -0.129438 0.438869 1.144446, -0.108387 0.437104 1.164204, -0.094168 0.433174 1.205372, -0.044202 0.431704 1.224653, 
            -0.034235 0.433258 1.209736, -0.024796 0.433518 1.207913, -0.020666 0.433389 1.209581, 0.027780 0.435223 1.195175, 
            0.059466 0.435136 1.198813, 0.081307 0.423956 1.314281, 0.097639 0.424004 1.315219, 0.103856 0.424263 1.313127, 
            0.129183 0.428374 1.273582, 0.157990 0.430441 1.255086, 0.264746 0.446699 1.099235, 0.298965 0.442004 1.149912, 
            0.301363 0.441254 1.157736, 0.307097 0.441424 1.156515, 0.308645 0.440516 1.165868, 0.308622 0.439914 1.171981, 
            0.291056 0.431270 1.258254, 0.314147 0.427793 1.295585, 0.339737 0.424781 1.328416, 0.346135 0.423281 1.344210, 
            0.402317 0.418783 1.394791, 0.409752 0.418970 1.393541, 0.499865 0.435421 1.234275, 0.516602 0.432257 1.267873, 
            0.607362 0.432394 1.274389, 0.613046 0.432255 1.276293, 0.658767 0.436272 1.239476, 0.687581 0.435950 1.245252, 
            0.690097 0.434625 1.258932, 0.708507 0.433864 1.268270, 0.723251 0.433019 1.278138, 0.859698 0.441648 1.202368, 
            0.857173 0.439684 1.222093, 0.859035 0.434950 1.270340, 0.916469 0.436064 1.264029, -0.409998 0.493969 0.575358, 
            -0.366215 0.495534 0.563278, -0.360949 0.494122 0.578076, -0.369299 0.491972 0.599188, -0.317646 0.490219 0.621500, 
            -0.312736 0.490235 0.621763, -0.307880 0.489942 0.625159, -0.340494 0.483581 0.686935, -0.332067 0.482159 0.702110, 
            -0.310954 0.482498 0.700508, -0.294726 0.472367 0.804836, -0.260878 0.469395 0.837971, -0.223070 0.462677 0.909503, 
            -0.161008 0.452400 1.019306, -0.141668 0.452110 1.023932, -0.094157 0.447495 1.074954, -0.125373 0.441393 1.134211, 
            -0.129458 0.439140 1.156745, -0.126297 0.438831 1.160158, -0.116976 0.438472 1.164617, -0.100352 0.434390 1.207526, 
            -0.055052 0.432053 1.235209, -0.041619 0.433355 1.223157, -0.014623 0.435086 1.207926, 0.010510 0.435873 1.202119, 
            0.041008 0.437060 1.192719, 0.051633 0.437242 1.191795, 0.057383 0.436817 1.196615, 0.059415 0.425242 1.314371, 
            0.094151 0.425423 1.315552, 0.142070 0.431940 1.253528, 0.160523 0.431784 1.256717, 0.175519 0.431883 1.257026, 
            0.178510 0.432140 1.254674, 0.269315 0.448122 1.100235, 0.275786 0.447233 1.109827, 0.286599 0.444163 1.141953, 
            0.290812 0.443452 1.149542, 0.306323 0.441853 1.167135, 0.313382 0.442269 1.163528, 0.309212 0.441195 1.174075, 
            0.312543 0.438826 1.198429, 0.309672 0.436798 1.218775, 0.346624 0.421854 1.373804, 0.407089 0.420244 1.395423, 
            0.531540 0.433516 1.271444, 0.714989 0.434746 1.274929, 0.860945 0.442752 1.206314, 0.855621 0.436682 1.267505, 
            -0.429162 0.498451 0.543218, -0.386400 0.496240 0.569401, -0.360624 0.496549 0.568508, -0.349286 0.490290 0.633077, 
            -0.340853 0.485283 0.684667, -0.301797 0.478499 0.756987, -0.221717 0.465295 0.898081, -0.220261 0.464968 0.901530, 
            -0.204513 0.460724 0.946014, -0.201702 0.460350 0.950058, -0.190357 0.459769 0.956944, -0.180772 0.459459 0.960927, 
            -0.099556 0.456328 0.999808, -0.109828 0.449936 1.063839, -0.125813 0.443080 1.132090, -0.120676 0.440151 1.162298, 
            -0.113633 0.439966 1.164789, -0.106240 0.439846 1.166651, -0.106010 0.436303 1.202662, -0.070963 0.435347 1.215423, 
            -0.053528 0.433508 1.235623, -0.032486 0.435925 1.212901, -0.022717 0.436247 1.210483, -0.016990 0.436116 1.212310, 
            0.006077 0.437117 1.204153, 0.029521 0.438188 1.195318, 0.032686 0.438178 1.195689, 0.047673 0.438574 1.192979, 
            0.057958 0.438095 1.198738, 0.011064 0.429079 1.286232, 0.029429 0.428011 1.298687, 0.074318 0.426793 1.314969, 
            0.105101 0.426837 1.317198, 0.155392 0.432898 1.260010, 0.177541 0.433430 1.256541, 0.266621 0.449689 1.099137, 
            0.301226 0.443870 1.161260, 0.307112 0.444366 1.156731, 0.303293 0.443059 1.169679, 0.312293 0.443836 1.162575, 
            0.314875 0.443718 1.163997, 0.314019 0.442065 1.180715, 0.313821 0.440235 1.199284, 0.348532 0.426965 1.337101, 
            0.337090 0.424539 1.360745, 0.336657 0.423861 1.367595, 0.498751 0.438154 1.236526, 0.511834 0.435506 1.264564, 
            0.566905 0.436480 1.259472, 0.584020 0.436972 1.255965, 0.612178 0.434735 1.281134, 0.649268 0.438940 1.241651, 
            0.726920 0.436043 1.277846, 0.824934 0.444998 1.195411, 0.842733 0.445319 1.193707, 0.852652 0.445071 1.197089, 
            0.862966 0.437725 1.272610, -0.354469 0.492290 0.627357, -0.338078 0.491453 0.637295, -0.312527 0.492915 0.624665, 
            -0.311766 0.492758 0.626329, -0.341676 0.486003 0.692342, -0.339110 0.485583 0.696826, -0.307155 0.484949 0.706051, 
            -0.309315 0.482157 0.734224, -0.293653 0.476402 0.794042, -0.223192 0.465594 0.909966, -0.175050 0.460798 0.962886, 
            -0.166308 0.457343 0.998741, -0.129651 0.456088 1.014674, -0.086461 0.456646 1.012770, -0.085190 0.456285 1.016552, 
            -0.097639 0.450385 1.075398, -0.096948 0.450215 1.077188, -0.128836 0.443690 1.140691, -0.117001 0.441407 1.164906, 
            -0.107067 0.441162 1.168262, -0.059601 0.435343 1.231506, 0.018517 0.439405 1.197047, 0.040221 0.440451 1.188309, 
            0.066644 0.427733 1.319806, 0.072006 0.427833 1.319255, 0.090146 0.428515 1.313903, 0.143919 0.434626 1.256513, 
            0.174418 0.434618 1.259253, 0.275667 0.450450 1.107249, 0.281057 0.448165 1.130930, 0.301889 0.445762 1.157154, 
            0.305310 0.445203 1.163133, 0.303568 0.444281 1.172342, 0.306794 0.444283 1.172603, 0.314196 0.445360 1.162305, 
            0.309189 0.440844 1.207749, 0.308645 0.439249 1.223905, 0.291059 0.435681 1.258614, 0.338697 0.426607 1.354936, 
            0.344482 0.424694 1.374871, 0.351591 0.424521 1.377244, 0.359898 0.423974 1.383530, 0.398834 0.423442 1.392323, 
            0.410101 0.423445 1.393277, 0.512151 0.437931 1.255009, 0.542321 0.436069 1.276554, 0.572422 0.438079 1.258763, 
            0.643281 0.439895 1.246485, 0.741859 0.438796 1.266237, 0.833833 0.446629 1.194681, 0.851072 0.446546 1.197021, 
            0.853499 0.442216 1.241216, 0.852045 0.440153 1.262048, 0.942829 0.438202 1.289767, -0.418898 0.499116 0.567470, 
            -0.388707 0.499349 0.567729, -0.312389 0.494112 0.627575, -0.341290 0.488441 0.682662, -0.332037 0.486575 0.702422, 
            -0.325720 0.486554 0.703185, -0.306768 0.485893 0.711546, -0.188693 0.462421 0.960260, -0.181842 0.462499 0.960062, 
            -0.167635 0.460359 0.983041, -0.163988 0.457152 1.015933, -0.152367 0.456324 1.025355, -0.146215 0.456272 1.026416, 
            -0.121381 0.457602 1.015078, -0.124640 0.446537 1.127186, -0.098727 0.442389 1.171575, -0.096492 0.442207 1.173621, 
            -0.088857 0.438546 1.211472, -0.056261 0.436537 1.234718, -0.040760 0.437925 1.221975, -0.036934 0.438038 1.221157, 
            -0.003807 0.440610 1.197916, 0.015842 0.440976 1.195915, 0.027224 0.442792 1.178452, 0.026661 0.441194 1.194643, 
            0.036755 0.442173 1.185568, 0.052982 0.441604 1.192766, 0.057075 0.441767 1.191466, 0.016044 0.431152 1.295720, 
            0.050675 0.429820 1.312266, 0.076936 0.429323 1.319605, 0.103893 0.429553 1.319618, 0.108567 0.429824 1.317272, 
            0.145216 0.436038 1.257335, 0.149617 0.435960 1.258513, 0.168933 0.435965 1.260148, 0.273904 0.450995 1.116617, 
            0.303432 0.446025 1.169672, 0.315443 0.446763 1.163217, 0.310702 0.445284 1.177827, 0.315949 0.443869 1.192660, 
            0.320042 0.434171 1.291526, 0.333717 0.431633 1.318498, 0.348290 0.430756 1.328675, 0.349129 0.430315 1.333235, 
            0.376228 0.425790 1.381558, 0.382346 0.426031 1.379646, 0.387949 0.425877 1.381696, 0.497600 0.440880 1.238842, 
            0.502362 0.440869 1.239371, 0.558102 0.438082 1.272536, 0.565985 0.438352 1.270479, 0.620330 0.437696 1.281873, 
            0.675747 0.442320 1.239734, 0.692781 0.439510 1.269763, 0.778914 0.446855 1.202655, 0.850457 0.442523 1.252887, 
            0.936778 0.440042 1.285609, 0.955617 0.439360 1.294175, -0.427510 0.502272 0.549714, -0.422875 0.501341 0.559576, 
            -0.363766 0.501570 0.562390, -0.359731 0.502022 0.558158, -0.356438 0.501140 0.567404, -0.370740 0.497585 0.602270, 
            -0.364216 0.496407 0.614802, -0.347569 0.494122 0.639457, -0.314064 0.495569 0.627678, -0.341702 0.489237 0.689597, 
            -0.338463 0.488643 0.695905, -0.303929 0.484604 0.739944, -0.299653 0.481813 0.768667, -0.234648 0.471784 0.876206, 
            -0.222853 0.469195 0.903528, -0.187361 0.464139 0.957984, -0.186006 0.464092 0.958579, -0.150096 0.457918 1.024422, 
            -0.138186 0.458040 1.024220, -0.107986 0.460366 1.003216, -0.085765 0.459118 1.017831, -0.112884 0.453778 1.069709, 
            -0.099942 0.453196 1.076753, -0.125656 0.448117 1.126101, -0.124075 0.444825 1.159679, -0.108603 0.441127 1.198591, 
            -0.087239 0.440018 1.211715, -0.074166 0.439460 1.218522, -0.051220 0.438048 1.234867, 0.033943 0.444615 1.175578, 
            0.093983 0.431272 1.316342, 0.114221 0.431747 1.313280, 0.156210 0.436863 1.264974, 0.159523 0.436881 1.265077, 
            0.179169 0.437844 1.257010, 0.267934 0.454044 1.100173, 0.304052 0.447610 1.168678, 0.305489 0.446682 1.178231, 
            0.307337 0.446727 1.177939, 0.317005 0.447030 1.175702, 0.308423 0.443343 1.212408, 0.308278 0.441822 1.227846, 
            0.293215 0.438723 1.258009, 0.332463 0.428089 1.369443, 0.337360 0.427804 1.372765, 0.367053 0.426750 1.386064, 
            0.401642 0.426306 1.393580, 0.406527 0.426318 1.393887, 0.507466 0.441794 1.245478, 0.516938 0.439072 1.273949, 
            0.574608 0.440827 1.261142, 0.588998 0.440813 1.262542, 0.611084 0.438643 1.286506, 0.705833 0.441015 1.270660, 
            0.713502 0.440648 1.275060, 0.859342 0.448334 1.209688, -0.369781 0.502819 0.564239, -0.353330 0.503486 0.558894, 
            -0.358294 0.496886 0.625507, -0.322069 0.496149 0.636146, -0.310405 0.489652 0.703163, -0.223896 0.471966 0.890351, 
            -0.220831 0.471041 0.900008, -0.224011 0.470151 0.908771, -0.222949 0.469153 0.919000, -0.176711 0.465497 0.960172, 
            -0.171453 0.465279 0.962843, -0.153162 0.459415 1.023995, -0.145750 0.459299 1.025822, -0.101708 0.462107 1.001137, 
            -0.126709 0.449093 1.131156, -0.113047 0.445656 1.167257, -0.097724 0.445217 1.173047, -0.101695 0.441192 1.213588, 
            -0.066484 0.440267 1.226055, -0.055569 0.439606 1.233715, -0.034425 0.440847 1.222951, -0.014991 0.441770 1.215268, 
            0.010061 0.443738 1.197466, 0.028274 0.445928 1.176804, 0.041341 0.445369 1.183622, 0.047314 0.444686 1.191078, 
            0.054633 0.444851 1.190036, 0.060060 0.444665 1.192403, 0.013892 0.435784 1.278591, 0.010053 0.434771 1.288541, 
            0.011436 0.434431 1.292121, 0.043049 0.433733 1.301961, 0.146542 0.438926 1.258224, 0.169291 0.438971 1.259746, 
            0.275372 0.455104 1.105111, 0.271835 0.453550 1.120587, 0.291435 0.449723 1.161170, 0.300076 0.449536 1.163819, 
            0.306587 0.448655 1.173341, 0.314271 0.447991 1.180749, 0.308418 0.443019 1.230750, 0.350277 0.433767 1.328375, 
            0.349748 0.433370 1.332364, 0.396206 0.429156 1.379210, 0.411167 0.429547 1.376547, 0.483225 0.442344 1.252835, 
            0.488306 0.442690 1.249754, 0.604778 0.440136 1.285845, 0.638481 0.443413 1.255497, 0.681106 0.445061 1.242468, 
            0.827612 0.451078 1.194109, 0.855650 0.450612 1.201283, 0.901937 0.444275 1.269685, -0.418414 0.503616 0.566964, 
            -0.411928 0.503327 0.570459, -0.367613 0.504692 0.560457, -0.362241 0.505093 0.556853, -0.362370 0.499092 0.617792, 
            -0.330738 0.497203 0.639739, -0.322346 0.497269 0.639803, -0.343679 0.493004 0.681260, -0.340737 0.492057 0.691137, 
            -0.333256 0.491655 0.695877, -0.292114 0.481373 0.803898, -0.287756 0.480988 0.808191, -0.277198 0.480560 0.813458, 
            -0.231487 0.474415 0.879863, -0.222308 0.472834 0.896719, -0.225781 0.470396 0.921186, -0.210710 0.468117 0.945645, 
            -0.183667 0.466869 0.960681, -0.093169 0.463371 1.004091, -0.086947 0.462137 1.017168, -0.113244 0.456950 1.067567, 
            -0.111661 0.456049 1.076857, -0.101093 0.455922 1.079069, -0.128392 0.449353 1.143414, -0.125752 0.448649 1.150801, 
            -0.101950 0.446798 1.171674, -0.109681 0.444166 1.197742, -0.092123 0.442648 1.214684, -0.037304 0.442380 1.222188, 
            0.011837 0.445538 1.194388, 0.019741 0.446110 1.189259, 0.038602 0.446927 1.182607, 0.040615 0.447002 1.182018, 
            0.023401 0.435137 1.301047, 0.039096 0.435365 1.300097, 0.045071 0.434981 1.304512, 0.081371 0.433661 1.321089, 
            0.114498 0.434440 1.316060, 0.157536 0.439750 1.265864, 0.163089 0.439886 1.264968, 0.182949 0.441187 1.253482, 
            0.269744 0.457022 1.100192, 0.273977 0.456614 1.104711, 0.272552 0.456050 1.110312, 0.275372 0.454183 1.129516, 
            0.284483 0.451694 1.155600, 0.304826 0.449499 1.179670, 0.306850 0.449576 1.179059, 0.310141 0.449291 1.182237, 
            0.315809 0.449747 1.178101, 0.318598 0.448473 1.191290, 0.297595 0.441581 1.259471, 0.299579 0.441352 1.261968, 
            0.306129 0.440179 1.274454, 0.332222 0.431283 1.367086, 0.333466 0.430917 1.370916, 0.366716 0.429627 1.386914, 
            0.381727 0.430923 1.375056, 0.390217 0.431306 1.371906, 0.396926 0.430760 1.378034, 0.400390 0.430806 1.377867, 
            0.404120 0.430305 1.383290, 0.469581 0.441875 1.271460, 0.522957 0.441936 1.275493, 0.534511 0.441693 1.278965, 
            0.561654 0.441957 1.278646, 0.599948 0.442501 1.276452, 0.628688 0.443062 1.273257, 0.683796 0.446134 1.246850, 
            0.857399 0.452108 1.201291, 0.850732 0.447881 1.243652, 0.855788 0.445832 1.264899, 0.868027 0.445119 1.273209, 
            -0.432795 0.506596 0.550492, -0.378401 0.505352 0.567867, -0.360084 0.506665 0.556125, -0.368987 0.502619 0.596442, 
            -0.364273 0.500507 0.618306, -0.363194 0.500110 0.622433, -0.363289 0.499495 0.628676, -0.352628 0.498488 0.639828, 
            -0.342281 0.498320 0.642440, -0.257576 0.481793 0.817699, -0.236819 0.476687 0.871375, -0.226370 0.472055 0.919335, 
            -0.202016 0.468514 0.957426, -0.172332 0.468354 0.961634, -0.164596 0.467103 0.975019, -0.106066 0.464834 1.003159, 
            -0.106583 0.444419 1.210495, -0.087285 0.444121 1.215198, -0.058662 0.442868 1.230424, -0.048944 0.442881 1.231132, 
            -0.033253 0.443407 1.227155, 0.002562 0.446778 1.196038, 0.015706 0.447129 1.193612, 0.029622 0.449417 1.171585, 
            0.038405 0.448958 1.177013, 0.010434 0.438081 1.285064, 0.086517 0.435490 1.318011, 0.148793 0.441687 1.260484, 
            0.152207 0.441425 1.263441, 0.272540 0.456024 1.125633, 0.314107 0.450901 1.181288, 0.316952 0.450832 1.182234, 
            0.307201 0.447526 1.214974, 0.309069 0.445482 1.235892, 0.308455 0.444472 1.246103, 0.302739 0.442513 1.265505, 
            0.333079 0.438590 1.307992, 0.337436 0.437906 1.315322, 0.369046 0.431231 1.385875, 0.388004 0.432962 1.369943, 
            0.393499 0.433087 1.369151, 0.395013 0.432472 1.375532, 0.455582 0.443432 1.269476, 0.456892 0.443377 1.270153, 
            0.458097 0.443302 1.271019, 0.460182 0.443391 1.270297, 0.461235 0.442989 1.274472, 0.464277 0.442658 1.278098, 
            0.470602 0.442937 1.275813, 0.484491 0.445220 1.253834, 0.591502 0.444194 1.273574, 0.677766 0.447978 1.242656, 
            0.686845 0.446079 1.262729, 0.780644 0.453056 1.200026, 0.784235 0.453425 1.196595, 0.797046 0.453416 1.197804, 
            0.817632 0.454254 1.191080, 0.939669 0.445862 1.286961, 0.945756 0.445499 1.291174, 0.961901 0.444914 1.298521, 
            -0.411198 0.506403 0.569387, -0.396524 0.506740 0.567241, -0.354790 0.507924 0.558852, -0.352256 0.508096 0.557325, 
            -0.350477 0.507829 0.560191, -0.370319 0.502945 0.608070, -0.369795 0.500652 0.631409, -0.366112 0.500440 0.633881, 
            -0.358489 0.500662 0.632293, -0.346044 0.495804 0.682727, -0.343858 0.495314 0.687896, -0.337382 0.495023 0.691410, 
            -0.313442 0.494393 0.699894, -0.299173 0.486886 0.777397, -0.260531 0.483610 0.814037, -0.258451 0.480710 0.843680, 
            -0.219953 0.476212 0.892722, -0.228149 0.473493 0.919625, -0.223756 0.473115 0.923854, -0.208408 0.470290 0.953884, 
            -0.162775 0.465325 1.008285, -0.159183 0.464499 1.016994, -0.146049 0.463653 1.026728, -0.120897 0.451296 1.154442, 
            -0.100047 0.449793 1.171527, -0.097958 0.449584 1.173834, -0.110022 0.447042 1.198598, -0.103735 0.445522 1.214593, 
            -0.081449 0.445182 1.219986, -0.060308 0.444331 1.230475, -0.036427 0.444885 1.226923, -0.026607 0.444918 1.227448, 
            -0.010119 0.446189 1.215964, 0.005706 0.448234 1.196569, 0.049859 0.449569 1.186859, 0.052440 0.449451 1.188280, 
            0.058201 0.449327 1.190047, 0.061446 0.449332 1.190273, 0.066522 0.435932 1.326829, 0.117469 0.437334 1.317024, 
            0.151380 0.443040 1.262019, 0.269318 0.459883 1.101204, 0.279683 0.456730 1.134137, 0.293586 0.453637 1.166768, 
            0.298621 0.452780 1.175911, 0.318783 0.451447 1.191199, 0.344957 0.438682 1.323145, 0.351232 0.438056 1.330056, 
            0.335179 0.434773 1.362004, 0.350681 0.433172 1.379614, 0.403472 0.436710 1.348275, 0.423777 0.439588 1.320811, 
            0.454298 0.444962 1.268876, 0.469695 0.443940 1.280605, 0.492588 0.447000 1.251514, 0.603375 0.444584 1.285701, 
            0.616025 0.444545 1.287200, 0.641993 0.448177 1.252571, 0.689398 0.447128 1.267359, 0.694479 0.446877 1.270349, 
            0.705785 0.446887 1.271234, 0.741716 0.447589 1.267226, 0.780992 0.454591 1.199521, 0.831671 0.455047 1.199305, 
            0.834986 0.455065 1.199407, 0.893642 0.448637 1.269813, 0.926011 0.448678 1.272222, 0.956143 0.446509 1.296871, 
            -0.427736 0.509281 0.553765, -0.419083 0.507901 0.568534, -0.374595 0.508700 0.564291, -0.369412 0.505480 0.597451, 
            -0.366944 0.503548 0.617290, -0.355998 0.501698 0.637036, -0.326301 0.501242 0.644255, -0.341593 0.496607 0.690009, 
            -0.339681 0.496664 0.689601, -0.294531 0.491310 0.747910, -0.227378 0.478991 0.878897, -0.220244 0.473444 0.935862, 
            -0.192492 0.471431 0.958727, -0.186183 0.471409 0.959506, -0.168345 0.470840 0.966838, -0.111343 0.460518 1.076648, 
            -0.101169 0.460318 1.079573, -0.125394 0.455516 1.126239, -0.117542 0.451896 1.163698, -0.112994 0.451546 1.167649, 
            -0.098746 0.451206 1.172341, -0.110416 0.448738 1.196394, -0.088114 0.446907 1.216935, -0.077311 0.446525 1.221760, 
            -0.037352 0.446183 1.228711, -0.003772 0.448540 1.207691, 0.000636 0.449061 1.202787, 0.011677 0.449918 1.195043, 
            0.035734 0.452298 1.172962, 0.045345 0.451395 1.182969, 0.048360 0.451358 1.183609, 0.058879 0.450624 1.191983, 
            0.010240 0.439790 1.297798, 0.149831 0.444521 1.261894, 0.162746 0.444531 1.262916, 0.170791 0.445130 1.257533, 
            0.179904 0.445330 1.256297, 0.185360 0.445747 1.252541, 0.271822 0.460324 1.111992, 0.284026 0.455720 1.159826, 
            0.307129 0.450452 1.215347, 0.309674 0.446443 1.256293, 0.319339 0.444654 1.275311, 0.351930 0.439357 1.331955, 
            0.378854 0.435397 1.374525, 0.393154 0.437158 1.357876, 0.457649 0.446458 1.269032, 0.471307 0.444813 1.286930, 
            0.501971 0.448720 1.249913, 0.508570 0.447855 1.259276, 0.510087 0.446941 1.268684, 0.538095 0.445574 1.285018, 
            0.565229 0.446135 1.281677, 0.579132 0.447823 1.265743, 0.582762 0.447900 1.265276, 0.586722 0.447740 1.267250, 
            0.608436 0.445800 1.288850, 0.621965 0.446521 1.282695, 0.682897 0.450676 1.245800, 0.706328 0.448457 1.270377, 
            0.713002 0.448204 1.273533, 0.737587 0.448590 1.271749, 0.751960 0.450664 1.251934, 0.783041 0.456143 1.198988, 
            0.785068 0.456221 1.198373, 0.827929 0.456718 1.197061, 0.840219 0.456014 1.205280, 0.858141 0.456058 1.206390, 
            0.858906 0.454706 1.220189, 0.852354 0.451397 1.253238, 0.915234 0.450236 1.270507, -0.423508 0.509744 0.564484, 
            -0.367633 0.510568 0.560980, -0.362480 0.510928 0.557770, -0.358979 0.510981 0.557534, -0.350595 0.510747 0.560647, 
            -0.372232 0.503438 0.633006, -0.327221 0.502840 0.642998, -0.345436 0.498857 0.681876, -0.307996 0.497150 0.702469, 
            -0.255898 0.486216 0.818078, -0.220575 0.479933 0.884980, -0.219637 0.479211 0.892396, -0.213435 0.474387 0.941933, 
            -0.169905 0.472618 0.963699, -0.163264 0.471163 0.979057, -0.161570 0.470282 0.988147, -0.158518 0.468758 1.003898, 
            -0.160315 0.468125 1.010170, -0.120957 0.467373 1.021238, -0.112578 0.462954 1.066853, -0.072562 0.447682 1.225471, 
            -0.015454 0.448735 1.219746, 0.014774 0.451963 1.189587, 0.014428 0.451600 1.193245, 0.031352 0.454149 1.168833, 
            0.027910 0.452015 1.190211, 0.039100 0.453497 1.176126, 0.052875 0.452472 1.187741, 0.011348 0.442661 1.283783, 
            0.054291 0.439288 1.321783, 0.060424 0.438934 1.325913, 0.093185 0.439645 1.321545, 0.115723 0.439950 1.320411, 
            0.151597 0.446021 1.261871, 0.279680 0.458175 1.149562, 0.310696 0.455275 1.181725, 0.313242 0.455449 1.180176, 
            0.316246 0.455111 1.183872, 0.318934 0.455013 1.185101, 0.318604 0.454354 1.191766, 0.305900 0.450499 1.229823, 
            0.310593 0.449578 1.239583, 0.326973 0.443957 1.298108, 0.334275 0.436947 1.369947, 0.356842 0.435166 1.390009, 
            0.418033 0.442058 1.325329, 0.452967 0.447655 1.271517, 0.462651 0.445869 1.290500, 0.523709 0.446760 1.286768, 
            0.597670 0.447958 1.281043, 0.638028 0.450380 1.259956, 0.647950 0.451626 1.248156, 0.698597 0.449984 1.269247, 
            0.751947 0.452132 1.252078, 0.822206 0.458319 1.195350, 0.855813 0.452016 1.262306, 0.862753 0.451513 1.268019, 
            0.920225 0.451737 1.270745, 0.933601 0.450936 1.280043, 0.948690 0.449558 1.295362, -0.379474 0.511331 0.567252, 
            -0.369985 0.511601 0.565337, -0.361442 0.512591 0.556022, -0.358170 0.512303 0.559235, -0.368754 0.508543 0.596510, 
            -0.369167 0.506673 0.615467, -0.370218 0.504685 0.635570, -0.362811 0.504568 0.637407, -0.345092 0.500092 0.684413, 
            -0.280538 0.488186 0.810977, -0.268714 0.487993 0.813964, -0.255673 0.487429 0.820829, -0.253754 0.484200 0.853797, 
            -0.230876 0.477695 0.921867, -0.175337 0.474273 0.961462, -0.150101 0.468506 1.022248, -0.089703 0.469274 1.019705, 
            -0.112294 0.463282 1.078606, -0.107675 0.462945 1.082427, -0.102574 0.462997 1.082346, -0.127036 0.458151 1.129440, 
            -0.107652 0.450100 1.212907, -0.106649 0.449988 1.214137, -0.100018 0.449726 1.217370, -0.067444 0.448908 1.228516, 
            -0.062820 0.448871 1.229293, -0.044311 0.449324 1.226311, -0.032943 0.449046 1.230119, -0.002294 0.452054 1.202236, 
            0.007353 0.452951 1.193967, 0.029071 0.455792 1.166994, 0.040630 0.454355 1.182599, 0.051046 0.453901 1.188122, 
            0.059241 0.453332 1.194609, 0.008074 0.443523 1.289800, 0.008789 0.443058 1.294584, 0.018609 0.442493 1.301180, 
            0.042357 0.442425 1.303938, 0.121494 0.441895 1.316211, 0.186295 0.448263 1.257171, 0.267441 0.463048 1.114056, 
            0.270248 0.463270 1.112036, 0.302144 0.456649 1.182074, 0.309627 0.456546 1.183772, 0.321709 0.446839 1.283427, 
            0.323119 0.445906 1.293030, 0.367232 0.436774 1.389630, 0.401951 0.441136 1.348345, 0.456461 0.447683 1.286593, 
            0.467775 0.447096 1.293535, 0.472840 0.447142 1.293517, 0.505625 0.450845 1.258752, 0.507492 0.449698 1.270566, 
            0.511579 0.449262 1.275347, 0.515938 0.449176 1.276602, 0.685668 0.453235 1.250159, 0.733361 0.451343 1.273534, 
            0.741839 0.452022 1.267369, 0.783046 0.459084 1.199223, 0.818622 0.460019 1.192821, 0.827861 0.459047 1.203498, 
            0.848778 0.459051 1.205284, 0.892421 0.452820 1.272377, 0.955896 0.450575 1.300716, 0.962457 0.450599 1.301042, 
            -0.375335 0.512973 0.565990, -0.372817 0.513142 0.564490, -0.366788 0.513366 0.562737, -0.373047 0.508318 0.613470, 
            -0.376437 0.506493 0.631717, -0.336072 0.505629 0.644007, -0.329435 0.505667 0.644195, -0.345393 0.502402 0.675971, 
            -0.335618 0.500932 0.691755, -0.297175 0.492241 0.783390, -0.228416 0.478726 0.926663, -0.224833 0.477898 0.935386, 
            -0.224886 0.477589 0.938517, -0.153992 0.471942 1.002060, -0.146819 0.469689 1.025567, -0.144238 0.469571 1.026988, 
            -0.113890 0.465949 1.066426, -0.101178 0.464427 1.082990, -0.126377 0.459444 1.131411, -0.128016 0.458542 1.140434, 
            -0.116463 0.457104 1.156050, -0.114193 0.456629 1.161068, -0.099791 0.455721 1.171553, -0.109720 0.451484 1.213718, 
            -0.079093 0.450902 1.222299, -0.040990 0.450813 1.226523, -0.022565 0.450652 1.229761, -0.014401 0.451572 1.221129, 
            0.006177 0.453903 1.199243, 0.027250 0.457223 1.167359, 0.029203 0.457287 1.166877, 0.036519 0.456854 1.171913, 
            0.039153 0.456746 1.173239, 0.056183 0.455130 1.191133, 0.023930 0.444055 1.300825, 0.073241 0.441866 1.327356, 
            0.100278 0.442409 1.324190, 0.153042 0.448930 1.262548, 0.160638 0.448848 1.264043, 0.167896 0.449301 1.260077, 
            0.268719 0.464456 1.114911, 0.307793 0.454986 1.214516, 0.339729 0.439108 1.378579, 0.391563 0.441572 1.358070, 
            0.410720 0.444236 1.332674, 0.429404 0.446215 1.314198, 0.451655 0.450052 1.277159, 0.487193 0.449188 1.289036, 
            0.505574 0.451409 1.268072, 0.543756 0.449841 1.287329, 0.569043 0.450656 1.281245, 0.594745 0.450952 1.280484, 
            0.622759 0.451079 1.281629, 0.788145 0.460904 1.196233, 0.829416 0.459910 1.209926, 0.855476 0.459973 1.211554, 
            0.859075 0.459447 1.217215, 0.900161 0.454235 1.273737, 0.941775 0.453005 1.289848, -0.439538 0.515358 0.551226, 
            -0.421320 0.513963 0.566978, -0.416470 0.513669 0.570385, -0.389120 0.514271 0.566656, -0.380437 0.514391 0.566195, 
            -0.374120 0.514669 0.563924, -0.372312 0.514407 0.566737, -0.361675 0.515488 0.556685, -0.355784 0.515388 0.558216, 
            -0.375755 0.507791 0.633646, -0.363255 0.507425 0.638451, -0.359987 0.507435 0.638635, -0.352539 0.507026 0.643433, 
            -0.334069 0.507173 0.643557, -0.305369 0.500555 0.713280, -0.244470 0.486176 0.864639, -0.222245 0.484630 0.882282, 
            -0.219132 0.484312 0.885780, -0.235595 0.480654 0.921503, -0.231707 0.478987 0.938784, -0.108435 0.472915 1.011191, 
            -0.101704 0.473569 1.005139, -0.095621 0.473205 1.009359, -0.090025 0.472154 1.020528, -0.099912 0.465834 1.083867, 
            -0.125487 0.460781 1.132965, -0.125670 0.459253 1.148471, -0.120494 0.458721 1.154325, -0.112978 0.457728 1.165071, 
            -0.113431 0.454057 1.202312, 0.024326 0.458747 1.166677, 0.007677 0.455353 1.199698, 0.008110 0.455135 1.201953, 
            0.009896 0.455168 1.201773, 0.035308 0.457800 1.177251, 0.047927 0.457755 1.178806, 0.049394 0.457430 1.182235, 
            0.054069 0.457403 1.182921, 0.057960 0.456632 1.191090, 0.060113 0.456434 1.193282, 0.060155 0.443294 1.326763, 
            0.116948 0.443990 1.324641, 0.121310 0.444502 1.319821, 0.154749 0.450419 1.262630, 0.189483 0.451198 1.257744, 
            0.267070 0.465321 1.121038, 0.268361 0.465262 1.121749, 0.279319 0.463713 1.138437, 0.320604 0.459733 1.182459, 
            0.320075 0.459037 1.189482, 0.314060 0.454035 1.239774, 0.314163 0.452859 1.251732, 0.323100 0.451830 1.262954, 
            0.352713 0.445382 1.331033, 0.339588 0.442644 1.357708, 0.350152 0.440125 1.384212, 0.352540 0.439673 1.389016, 
            0.360014 0.439269 1.393767, 0.370413 0.440007 1.387181, 0.486827 0.450291 1.292852, 0.591240 0.452667 1.277812, 
            0.601549 0.452192 1.283528, 0.613326 0.451991 1.286599, 0.688898 0.455281 1.259762, 0.748702 0.455939 1.258289, 
            0.798584 0.462522 1.195765, 0.852894 0.461860 1.207221, 0.861687 0.461402 1.212632, 0.869530 0.455987 1.268320, 
            0.920632 0.455924 1.273412, -0.407411 0.515030 0.572404, -0.368393 0.516606 0.559800, -0.352279 0.516314 0.564167, 
            -0.373235 0.511821 0.607982, -0.337008 0.508694 0.642900, -0.343948 0.505611 0.673613, -0.307095 0.503198 0.701335, 
            -0.304385 0.500415 0.729842, -0.294534 0.499258 0.742453, -0.257440 0.492108 0.818307, -0.256486 0.489298 0.846941, 
            -0.245033 0.487841 0.862738, -0.238124 0.482850 0.914039, -0.235543 0.482732 0.915460, -0.234355 0.480861 0.934568, 
            -0.228552 0.480147 0.942329, -0.192998 0.478389 0.963283, -0.169769 0.478523 0.963941, -0.161669 0.478236 0.967564, 
            -0.155911 0.477214 0.978443, -0.094919 0.474208 1.014288, -0.114868 0.468408 1.071466, -0.124209 0.462190 1.133820, 
            -0.127438 0.461291 1.142672, -0.122469 0.460720 1.148899, -0.117879 0.460378 1.152774, -0.102110 0.458827 1.169902, 
            -0.116674 0.455821 1.199168, -0.081699 0.453955 1.221167, -0.077061 0.453921 1.221919, -0.072648 0.453546 1.226112, 
            0.002441 0.456746 1.200145, 0.026163 0.460260 1.166525, 0.031978 0.460145 1.168194, 0.039040 0.459665 1.173686, 
            0.042101 0.459636 1.174244, 0.044470 0.459479 1.176048, 0.058577 0.457918 1.193136, 0.057298 0.457381 1.198474, 
            0.008312 0.447977 1.289737, 0.013996 0.446942 1.300747, 0.084021 0.445615 1.320325, 0.087834 0.445726 1.319529, 
            0.112372 0.445207 1.326935, 0.120141 0.445755 1.322048, 0.191487 0.452741 1.257291, 0.281073 0.463418 1.156646, 
            0.288255 0.462661 1.164959, 0.301678 0.460973 1.183278, 0.305983 0.460876 1.184631, 0.304008 0.457222 1.221577, 
            0.323825 0.450447 1.292123, 0.328143 0.449457 1.302558, 0.410725 0.447177 1.332908, 0.450646 0.452506 1.282254, 
            0.517028 0.452892 1.284110, 0.522600 0.452434 1.289251, 0.531634 0.452320 1.291193, 0.536810 0.452087 1.294011, 
            0.550423 0.452825 1.287706, 0.563948 0.453247 1.284595, 0.576105 0.454610 1.271805, 0.641429 0.456892 1.254319, 
            0.682256 0.458206 1.244527, 0.694132 0.456230 1.265633, 0.782144 0.463326 1.201214, 0.823952 0.463627 1.201798, 
            0.859651 0.463390 1.207316, 0.855970 0.459718 1.244298, 0.961522 0.454835 1.303090, -0.430586 0.517870 0.556593, 
            -0.422958 0.516898 0.567137, -0.382909 0.517170 0.567854, -0.356985 0.518403 0.557588, -0.357679 0.517677 0.564909, 
            -0.380720 0.511900 0.621584, -0.380031 0.511131 0.629450, -0.356790 0.510073 0.642227, -0.333061 0.509702 0.648055, 
            -0.342823 0.506095 0.683850, -0.312995 0.505364 0.693871, -0.301596 0.497025 0.779577, -0.278452 0.494454 0.807708, 
            -0.239741 0.483123 0.926179, -0.217124 0.481350 0.946151, -0.212585 0.480102 0.959223, -0.154000 0.477247 0.993334, 
            -0.143422 0.475627 1.010707, -0.142761 0.474256 1.024694, -0.134127 0.474068 1.027355, -0.097272 0.468667 1.085426, 
            -0.126573 0.462623 1.144270, -0.118184 0.457309 1.198976, -0.088994 0.455862 1.216216, -0.037012 0.455066 1.228828, 
            -0.028199 0.454613 1.234204, 0.022273 0.461903 1.164547, 0.026319 0.461759 1.166366, 0.009871 0.458103 1.202062, 
            0.016191 0.458681 1.196749, 0.030167 0.460681 1.177648, 0.026259 0.459656 1.187722, 0.032749 0.460563 1.179069, 
            0.036574 0.460677 1.178251, 0.038965 0.460822 1.176978, 0.040540 0.460517 1.180212, 0.044733 0.460400 1.181767, 
            0.046174 0.460369 1.182206, 0.049488 0.460687 1.179273, 0.055479 0.459708 1.189730, 0.093094 0.446978 1.322318, 
            0.153797 0.453182 1.264588, 0.161670 0.453151 1.265585, 0.171097 0.453410 1.263782, 0.267988 0.468133 1.122663, 
            0.295525 0.462793 1.179305, 0.320770 0.462107 1.188473, 0.303715 0.458040 1.228297, 0.318179 0.456844 1.241707, 
            0.318360 0.455981 1.250487, 0.336337 0.450060 1.312205, 0.354891 0.448428 1.330390, 0.335186 0.444168 1.371949, 
            0.355468 0.442261 1.393092, 0.421944 0.449238 1.328001, 0.450803 0.453408 1.288165, 0.453925 0.453092 1.291647, 
            0.505636 0.455233 1.274397, 0.586414 0.456204 1.271571, 0.624786 0.455866 1.278345, 0.667063 0.459242 1.247731, 
            0.740094 0.457877 1.267964, 0.750304 0.459177 1.255646, 0.791657 0.465370 1.196343, 0.809450 0.465689 1.194650, 
            0.862145 0.464726 1.209015, 0.860975 0.462716 1.229334, 0.858547 0.459575 1.261026, 0.887012 0.458890 1.270466, 
            0.889443 0.458744 1.272159, 0.926451 0.458452 1.278354, 0.932976 0.458170 1.281778, -0.433529 0.519391 0.555944, 
            -0.415317 0.517995 0.571709, -0.410207 0.518048 0.571611, -0.365508 0.519783 0.557884, -0.358868 0.519225 0.564136, 
            -0.353656 0.518998 0.566891, -0.369103 0.511943 0.637208, -0.334533 0.511496 0.644758, -0.343359 0.508362 0.675831, 
            -0.293907 0.502015 0.744603, -0.293658 0.497878 0.786649, -0.285947 0.496622 0.800080, -0.224223 0.489270 0.880140, 
            -0.204693 0.480948 0.966379, -0.155685 0.480794 0.972208, -0.101080 0.470326 1.083300, -0.120519 0.465517 1.130453, 
            -0.115498 0.463163 1.154799, -0.111729 0.462370 1.163187, -0.105261 0.461779 1.169751, -0.114886 0.457599 1.211370, 
            -0.068080 0.456439 1.227234, -0.010935 0.457499 1.221444, 0.024847 0.463254 1.166104, 0.008913 0.459993 1.197839, 
            0.011494 0.459875 1.199260, 0.017469 0.460089 1.197605, 0.033096 0.462098 1.178564, 0.037662 0.462349 1.176412, 
            0.041053 0.461784 1.182445, 0.048887 0.462344 1.177442, 0.054303 0.461856 1.182865, 0.056000 0.461574 1.185879, 
            0.058094 0.460469 1.197284, 0.031524 0.449554 1.305847, 0.052140 0.448306 1.320316, 0.064375 0.447592 1.328634, 
            0.076599 0.448071 1.324831, 0.091386 0.448728 1.319445, 0.118265 0.448346 1.325671, 0.123579 0.449035 1.319135, 
            0.154964 0.454570 1.265644, 0.269745 0.469930 1.119620, 0.284385 0.465778 1.163066, 0.291068 0.464331 1.178349, 
            0.320100 0.464050 1.183731, 0.320758 0.463574 1.188618, 0.303514 0.460070 1.222710, 0.307977 0.459107 1.232885, 
            0.326874 0.455149 1.274734, 0.331231 0.452074 1.306346, 0.431400 0.451570 1.320197, 0.449953 0.454122 1.295888, 
            0.457000 0.453938 1.298372, 0.513362 0.456047 1.281851, 0.580395 0.457750 1.270392, 0.597503 0.456747 1.282074, 
            0.607458 0.456804 1.282357, 0.630283 0.458059 1.271601, 0.645669 0.460023 1.252995, 0.689834 0.460463 1.252370, 
            0.819960 0.466722 1.200126, 0.829266 0.464567 1.222825, 0.842371 0.465210 1.217433, 0.863831 0.460533 1.266808, 
            0.924668 0.460188 1.275615, -0.434376 0.521002 0.554556, -0.426821 0.520315 0.562197, -0.382182 0.515166 0.618391, 
            -0.381966 0.514309 0.627108, -0.338594 0.513108 0.643087, -0.295891 0.504312 0.736157, -0.231948 0.491396 0.872926, 
            -0.246967 0.486512 0.921225, -0.201270 0.482157 0.969441, -0.181142 0.482612 0.966579, -0.172603 0.482705 0.966375, 
            -0.155244 0.482047 0.974571, -0.150528 0.482027 0.975183, -0.104278 0.479269 1.007227, -0.089024 0.477921 1.022249, 
            -0.112957 0.473174 1.068389, -0.111576 0.471936 1.081080, -0.096154 0.471516 1.086692, -0.121413 0.460247 1.198964, 
            -0.119946 0.459623 1.205427, -0.096277 0.458345 1.220470, -0.092602 0.458729 1.216887, -0.058167 0.458257 1.224679, 
            0.020934 0.464893 1.164167, 0.005890 0.460005 1.212510, 0.040231 0.463699 1.177978, 0.039750 0.463310 1.181879, 
            0.042250 0.463476 1.180412, 0.044832 0.463359 1.181833, 0.051817 0.463163 1.184429, 0.053406 0.463160 1.184602, 
            0.054309 0.462730 1.189047, 0.060035 0.462599 1.190876, 0.009970 0.452695 1.287117, 0.010368 0.451574 1.298541, 
            0.021962 0.450741 1.308014, 0.026267 0.450943 1.306332, 0.042106 0.450899 1.308157, 0.045125 0.450863 1.308791, 
            0.048494 0.450593 1.311828, 0.088266 0.450216 1.319115, 0.107457 0.449600 1.327047, 0.111973 0.449543 1.328019, 
            0.164712 0.455462 1.272490, 0.182623 0.456699 1.261479, 0.193686 0.457560 1.253695, 0.278444 0.470028 1.134429, 
            0.286584 0.467059 1.165298, 0.311970 0.465204 1.186355, 0.325164 0.455704 1.284006, 0.334356 0.453528 1.306911, 
            0.340563 0.452590 1.316978, 0.336074 0.446675 1.376665, 0.381523 0.447354 1.373728, 0.411960 0.451817 1.331049, 
            0.446388 0.455527 1.296361, 0.461515 0.455351 1.299468, 0.494064 0.456022 1.295482, 0.535536 0.455663 1.302743, 
            0.566582 0.457848 1.283251, 0.587345 0.459018 1.273174, 0.602103 0.458176 1.283017, 0.633906 0.460202 1.265198, 
            0.672549 0.462306 1.247200, 0.730775 0.460578 1.269816, 0.774963 0.466402 1.214512, 0.794847 0.468006 1.199947, 
            0.885031 0.461761 1.271242, 0.925196 0.461457 1.277822, -0.435974 0.522474 0.554521, -0.417655 0.521098 0.570093, 
            -0.366544 0.522531 0.559993, -0.358828 0.522770 0.558238, -0.355310 0.521929 0.567077, -0.379371 0.515365 0.631662, 
            -0.340802 0.512972 0.659328, -0.340272 0.512174 0.667479, -0.306448 0.509198 0.700656, -0.303882 0.502802 0.765847, 
            -0.240598 0.493350 0.867380, -0.239398 0.486401 0.938068, -0.176187 0.484405 0.963847, -0.146382 0.483073 0.979978, 
            -0.138913 0.479082 1.021163, -0.105137 0.480878 1.005860, -0.099473 0.473266 1.083685, -0.124565 0.467107 1.144054, 
            -0.108713 0.464974 1.167106, -0.048338 0.460359 1.219240, -0.020603 0.459538 1.229995, -0.012421 0.460462 1.221328, 
            0.023308 0.466206 1.166084, 0.000220 0.461616 1.210702, 0.000605 0.461090 1.216081, 0.012697 0.462441 1.203408, 
            0.033104 0.465637 1.172723, 0.031672 0.464474 1.184408, 0.042723 0.465632 1.173610, 0.045566 0.465563 1.174561, 
            0.048282 0.465470 1.175740, 0.054569 0.464846 1.182630, 0.055325 0.464687 1.184303, 0.056912 0.463787 1.193586, 
            0.012139 0.453074 1.298508, 0.015347 0.452475 1.304873, 0.025878 0.451743 1.313225, 0.060597 0.450727 1.326576, 
            0.093780 0.451516 1.321448, 0.100198 0.451215 1.325064, 0.120861 0.451470 1.324274, 0.152622 0.457075 1.270105, 
            0.269720 0.472865 1.119909, 0.272113 0.473011 1.118635, 0.271910 0.472674 1.122036, 0.281243 0.471122 1.138616, 
            0.309245 0.466765 1.185314, 0.323843 0.466789 1.186340, 0.304127 0.462527 1.227922, 0.328869 0.457862 1.277455, 
            0.358758 0.452960 1.329861, 0.337682 0.448743 1.370856, 0.423994 0.453432 1.330744, 0.477839 0.456568 1.303580, 
            0.507429 0.459080 1.280639, 0.528475 0.457912 1.294335, 0.542776 0.457283 1.301966, 0.557214 0.459071 1.285068, 
            0.575450 0.460369 1.273471, 0.594801 0.459782 1.281113, 0.601468 0.459527 1.284283, 0.754969 0.464454 1.247610, 
            0.818499 0.467298 1.224249, 0.822451 0.467137 1.226237, 0.853324 0.468991 1.210091, 0.857840 0.469233 1.208028, 
            0.861147 0.468951 1.211179, 0.862676 0.468936 1.211461, 0.889615 0.463186 1.272214, 0.923259 0.463165 1.275361, 
            -0.405506 0.522137 0.575652, -0.360650 0.523901 0.561640, -0.384362 0.517999 0.619525, -0.362563 0.516374 0.637936, 
            -0.336388 0.515860 0.645428, -0.293969 0.506414 0.745081, -0.298954 0.502499 0.784412, -0.288428 0.501766 0.792773, 
            -0.229125 0.493964 0.877192, -0.249920 0.489800 0.917680, -0.246174 0.488404 0.932182, -0.221454 0.486724 0.951401, 
            -0.218795 0.485724 0.961790, -0.145581 0.483795 0.987764, -0.098909 0.482012 1.009942, -0.088927 0.480580 1.025353, 
            -0.111933 0.476005 1.069825, -0.102739 0.474726 1.083619, -0.094325 0.474497 1.086677, -0.109321 0.461251 1.219924, 
            -0.104114 0.461024 1.222686, -0.099098 0.461060 1.222759, -0.036212 0.461394 1.224840, -0.011078 0.462181 1.219032, 
            -0.001567 0.463053 1.211008, -0.000276 0.462994 1.211718, 0.005466 0.462866 1.213518, 0.037799 0.466784 1.176530, 
            0.046794 0.466663 1.178542, 0.052140 0.466462 1.181055, 0.052164 0.465869 1.187083, 0.056139 0.465412 1.192065, 
            0.048521 0.463399 1.211856, 0.049197 0.463225 1.213674, 0.013446 0.456281 1.281099, 0.069809 0.452116 1.328319, 
            0.105376 0.452751 1.324968, 0.117392 0.452594 1.327608, 0.124696 0.453354 1.320524, 0.191222 0.460341 1.255343, 
            0.195127 0.460469 1.254379, 0.288548 0.468870 1.177182, 0.293369 0.468571 1.180641, 0.322405 0.468290 1.186017, 
            0.325619 0.468290 1.186299, 0.330024 0.461639 1.254248, 0.326487 0.457694 1.294008, 0.331927 0.456614 1.305458, 
            0.337591 0.456471 1.307399, 0.359742 0.454314 1.331245, 0.354199 0.448203 1.392830, 0.395999 0.452686 1.350933, 
            0.453544 0.457705 1.304962, 0.515993 0.460050 1.286584, 0.521404 0.459861 1.288980, 0.525309 0.459690 1.291053, 
            0.559168 0.460605 1.284707, 0.591366 0.461809 1.275281, 0.744320 0.464542 1.260840, 0.785980 0.470194 1.207055, 
            0.796956 0.471039 1.199428, 0.820706 0.468581 1.226466, 0.861467 0.470480 1.210724, 0.861103 0.470114 1.214414, 
            0.857239 0.466407 1.251728, 0.858699 0.465483 1.261240, 0.889111 0.464562 1.273244, 0.916292 0.464834 1.272854, 
            0.935440 0.464210 1.280863, -0.444026 0.526308 0.544984, -0.441227 0.525932 0.549050, -0.429833 0.525360 0.555846, 
            -0.420607 0.524087 0.569583, -0.415900 0.524065 0.570211, -0.412124 0.523871 0.572516, -0.361442 0.525523 0.560153, 
            -0.359979 0.525197 0.563590, -0.357594 0.525043 0.565364, -0.347972 0.517269 0.645166, -0.339641 0.514634 0.672656, 
            -0.302594 0.510464 0.718241, -0.307033 0.504559 0.777837, -0.258295 0.498080 0.847896, -0.254792 0.497237 0.856764, 
            -0.233354 0.495843 0.872789, -0.253899 0.490530 0.924969, -0.248495 0.489742 0.933448, -0.230626 0.488282 0.949830, 
            -0.226451 0.488162 0.951417, -0.205340 0.486409 0.971066, -0.180455 0.486851 0.968742, -0.170875 0.487137 0.966665, 
            -0.168736 0.486937 0.968883, -0.161017 0.486878 0.970156, -0.156447 0.486532 0.974068, -0.154073 0.486675 0.972827, 
            -0.144730 0.486021 0.980282, -0.095241 0.476395 1.082377, -0.121618 0.469699 1.148097, -0.113141 0.468286 1.163183, 
            -0.124889 0.464608 1.199518, -0.113290 0.463179 1.215052, -0.084531 0.463743 1.211822, -0.040168 0.463025 1.222981, 
            -0.028955 0.462420 1.230103, 0.004433 0.465040 1.206393, 0.007015 0.464923 1.207814, 0.016653 0.465818 1.199562, 
            0.032968 0.468253 1.176248, 0.031647 0.467410 1.184697, 0.056246 0.468396 1.176817, 0.035438 0.461839 1.241613, 
            0.013273 0.457420 1.284569, 0.012337 0.455752 1.301432, 0.012161 0.454524 1.313890, 0.016489 0.454133 1.318236, 
            0.152240 0.459645 1.274073, 0.174979 0.459688 1.275613, 0.195015 0.461919 1.254702, 0.271676 0.475870 1.119666, 
            0.273804 0.475966 1.118867, 0.272317 0.475391 1.124581, 0.286983 0.471543 1.164945, 0.305448 0.465413 1.228821, 
            0.344960 0.456622 1.321566, 0.357882 0.456335 1.325610, 0.339110 0.451650 1.371562, 0.339388 0.450805 1.380167, 
            0.344581 0.450276 1.385992, 0.361939 0.449917 1.391153, 0.388863 0.453428 1.357837, 0.459047 0.459003 1.307315, 
            0.464232 0.458174 1.316188, 0.511060 0.461500 1.286484, 0.520803 0.461219 1.290185, 0.539459 0.459906 1.305148, 
            0.544582 0.460260 1.301993, 0.582771 0.463474 1.272670, 0.659385 0.465763 1.256098, 0.763931 0.469060 1.231711, 
            0.815473 0.470573 1.220835, 0.845837 0.471137 1.217749, 0.859830 0.471945 1.210758, 0.870139 0.466391 1.268076, 
            0.882493 0.466297 1.270108, -0.419945 0.525680 0.568512, -0.412844 0.525506 0.570899, -0.408607 0.525098 0.575411, 
            -0.360511 0.526867 0.561634, -0.339632 0.518795 0.645444, -0.343291 0.517218 0.661141, -0.318581 0.514640 0.689485, 
            -0.301252 0.513379 0.703805, -0.307265 0.506882 0.769271, -0.256699 0.498950 0.854249, -0.234953 0.497614 0.869720, 
            -0.230425 0.496961 0.876742, -0.252115 0.492631 0.918843, -0.253121 0.491547 0.929759, -0.235293 0.490080 0.946216, 
            -0.231625 0.489268 0.954787, -0.228640 0.488627 0.961553, -0.224462 0.488508 0.963133, -0.223522 0.488384 0.964475, 
            -0.191824 0.487403 0.977198, -0.169587 0.489146 0.961431, -0.167005 0.489028 0.962852, -0.164651 0.488270 0.970753, 
            -0.140707 0.487940 0.976193, -0.092292 0.477516 1.086293, -0.120928 0.471895 1.140905, -0.109612 0.469217 1.169090, 
            -0.076053 0.465295 1.211850, -0.067189 0.464552 1.220169, -0.062658 0.464498 1.221114, -0.052689 0.465156 1.215300, 
            -0.043508 0.464771 1.220012, -0.003697 0.465298 1.218122, 0.029371 0.470548 1.167671, 0.031953 0.470431 1.169092, 
            0.042059 0.470516 1.169101, 0.041646 0.469543 1.178951, 0.050977 0.469783 1.177323, 0.050633 0.468524 1.190084, 
            0.047543 0.466456 1.210826, 0.048349 0.466008 1.215445, 0.035249 0.462975 1.245110, 0.035947 0.456531 1.310632, 
            0.060187 0.455359 1.324646, 0.100796 0.455736 1.324354, 0.167650 0.460693 1.279828, 0.199720 0.463964 1.249385, 
            0.282503 0.473675 1.157959, 0.330074 0.471162 1.187625, 0.308795 0.466908 1.228984, 0.312566 0.467011 1.228263, 
            0.316714 0.466587 1.232934, 0.329374 0.463263 1.267804, 0.354015 0.457982 1.323592, 0.361376 0.457558 1.328545, 
            0.340695 0.453414 1.368829, 0.353374 0.451289 1.391524, 0.382723 0.454055 1.365983, 0.432031 0.458439 1.325741, 
            0.445527 0.460649 1.304469, 0.475419 0.459931 1.314373, 0.518727 0.462602 1.291009, 0.525264 0.462622 1.291377, 
            0.529055 0.461832 1.299726, 0.533183 0.461404 1.304433, 0.555993 0.463254 1.287633, 0.564126 0.463869 1.282092, 
            0.597377 0.464074 1.282910, 0.623325 0.465311 1.272601, 0.682493 0.468540 1.244955, 0.686786 0.468442 1.246327, 
            0.693487 0.467894 1.252472, 0.753314 0.468855 1.247922, 0.776555 0.472279 1.215168, 0.785748 0.473091 1.207717, 
            0.819682 0.471630 1.225518, 0.825611 0.471536 1.226982, 0.860174 0.473479 1.210260, 0.862540 0.473620 1.209035, 
            0.862733 0.473357 1.211723, 0.949049 0.464898 1.305162, -0.367835 0.528469 0.559771, -0.358135 0.528181 0.563547, 
            -0.384839 0.522918 0.614679, -0.347130 0.520067 0.646929, -0.340632 0.519780 0.650402, -0.309573 0.515991 0.691595, 
            -0.293037 0.511296 0.740731, -0.305706 0.506849 0.784797, -0.292979 0.506526 0.789193, -0.283220 0.505650 0.798934, 
            -0.251038 0.499978 0.859352, -0.235021 0.491003 0.951920, -0.212091 0.489588 0.968292, -0.197293 0.488753 0.978064, 
            -0.171161 0.489725 0.970458, -0.169088 0.489812 0.969760, -0.161845 0.489963 0.968857, -0.160033 0.489702 0.971664, 
            -0.143930 0.489707 0.973015, -0.088190 0.485127 1.024390, -0.087706 0.484620 1.029590, -0.108270 0.480498 1.069663, 
            -0.108984 0.480067 1.073985, -0.103992 0.479501 1.080170, -0.093800 0.479602 1.080026, -0.088726 0.479350 1.083029, 
            -0.120257 0.473190 1.142854, -0.118916 0.472244 1.152580, -0.049422 0.466635 1.215609, -0.014403 0.466272 1.222351, 
            -0.000806 0.466708 1.219108, 0.031389 0.471497 1.173264, 0.035461 0.471955 1.168966, 0.034682 0.471213 1.176440, 
            0.044946 0.471925 1.170094, 0.048364 0.471365 1.176079, 0.050277 0.470824 1.181740, 0.055565 0.471210 1.178288, 
            0.053305 0.469295 1.197535, 0.035048 0.464707 1.242559, 0.015463 0.460468 1.283904, 0.043110 0.458137 1.309993, 
            0.052481 0.457488 1.317399, 0.072147 0.456363 1.330544, 0.077961 0.456547 1.329179, 0.089474 0.457193 1.323619, 
            0.122334 0.457624 1.322108, 0.331025 0.473406 1.179963, 0.332643 0.472512 1.189190, 0.332504 0.472187 1.192475, 
            0.316900 0.468988 1.223615, 0.326544 0.463011 1.285165, 0.330715 0.461396 1.301936, 0.362295 0.458899 1.330048, 
            0.341973 0.454823 1.369684, 0.355830 0.452917 1.390257, 0.414035 0.459254 1.330957, 0.460857 0.461084 1.316439, 
            0.503001 0.463539 1.295172, 0.525678 0.463870 1.293790, 0.545248 0.463324 1.301037, 0.584733 0.466480 1.272416, 
            0.649459 0.468651 1.256007, 0.759870 0.471544 1.236235, 0.811569 0.473683 1.219004, 0.898240 0.468876 1.275380, 
            0.919316 0.469208 1.273844, 0.936141 0.468750 1.279965, -0.438432 0.530264 0.550451, -0.436365 0.530050 0.552800, 
            -0.425654 0.529053 0.563862, -0.415899 0.528476 0.570575, -0.368767 0.522595 0.634420, -0.327435 0.517727 0.687464, 
            -0.303449 0.517106 0.695863, -0.297105 0.515895 0.708720, -0.298021 0.514529 0.722511, -0.309046 0.509491 0.772722, 
            -0.267687 0.506123 0.810540, -0.232563 0.500400 0.871730, -0.230159 0.499951 0.876505, -0.216919 0.491057 0.968004, 
            -0.165199 0.491108 0.971984, -0.163781 0.491073 0.972466, -0.137308 0.491213 0.973351, -0.131128 0.489971 0.986504, 
            -0.111035 0.488327 1.004951, -0.106004 0.488366 1.004996, -0.099393 0.488101 1.008267, -0.086374 0.486039 1.030349, 
            -0.106555 0.481690 1.072766, -0.101272 0.481477 1.075392, -0.098186 0.480855 1.081977, -0.087341 0.480779 1.083691, 
            -0.112430 0.472530 1.165302, -0.109515 0.472175 1.169160, 0.030591 0.473416 1.168753, 0.032760 0.473521 1.167882, 
            0.031377 0.472965 1.173408, 0.041169 0.473590 1.167912, 0.049208 0.471498 1.189859, 0.051856 0.471094 1.194196, 
            0.049746 0.470403 1.201030, 0.048020 0.469484 1.210211, 0.047199 0.468734 1.217760, 0.035565 0.465974 1.244785, 
            0.048528 0.459419 1.312499, 0.097199 0.458605 1.325005, 0.116304 0.458570 1.327020, 0.148473 0.463654 1.278188, 
            0.180393 0.463909 1.278368, 0.198097 0.466603 1.252553, 0.271542 0.479956 1.123308, 0.282721 0.479046 1.133527, 
            0.296131 0.474367 1.182224, 0.314389 0.473876 1.188800, 0.335747 0.473961 1.189792, 0.322021 0.470514 1.223619, 
            0.337154 0.467948 1.251000, 0.343108 0.462480 1.307056, 0.347663 0.461534 1.317063, 0.363573 0.460308 1.330903, 
            0.342652 0.455822 1.374654, 0.343440 0.455072 1.382342, 0.351812 0.454536 1.388510, 0.361296 0.456000 1.374464, 
            0.366234 0.456321 1.371641, 0.378541 0.457114 1.364651, 0.389957 0.458041 1.356232, 0.405099 0.459361 1.344138, 
            0.483594 0.462896 1.315071, 0.489546 0.462807 1.316493, 0.504279 0.464948 1.296027, 0.508322 0.465102 1.294817, 
            0.527611 0.465400 1.293465, 0.532325 0.464484 1.303187, 0.612310 0.467100 1.283577, 0.640422 0.469636 1.260265, 
            0.700121 0.470274 1.258979, 0.743416 0.470852 1.256885, 0.768398 0.474001 1.227069, 0.790872 0.476087 1.207837, 
            0.815324 0.474955 1.221470, 0.860310 0.471364 1.261860, 0.883245 0.470548 1.272154, 0.932380 0.470417 1.277755, 
            -0.412054 0.530063 0.569842, -0.383671 0.526075 0.612819, -0.383312 0.525245 0.621279, -0.355577 0.523229 0.644175, 
            -0.345827 0.522651 0.650896, -0.338955 0.520642 0.671909, -0.331961 0.519551 0.683595, -0.313397 0.519117 0.689620, 
            -0.292590 0.514319 0.740171, -0.309108 0.510352 0.779027, -0.260408 0.507153 0.815764, -0.258248 0.506658 0.820981, 
            -0.261170 0.505219 0.835350, -0.257006 0.504200 0.846061, -0.239997 0.502282 0.867028, -0.255072 0.496491 0.924533, 
            -0.227457 0.492958 0.962823, -0.222323 0.492718 0.965717, -0.214087 0.492456 0.969095, -0.200326 0.491726 0.977701, 
            -0.164452 0.493016 0.967724, -0.155339 0.492320 0.975594, -0.145246 0.492701 0.972594, -0.133672 0.492462 0.976030, 
            -0.106361 0.482897 1.075574, -0.092205 0.482540 1.080432, -0.084739 0.482733 1.079127, -0.117791 0.476290 1.141691, 
            -0.118462 0.475568 1.148971, -0.122103 0.471006 1.194988, -0.109090 0.468943 1.217081, -0.108633 0.468729 1.219294, 
            -0.053535 0.470006 1.211119, -0.040961 0.469057 1.221860, -0.009821 0.469466 1.220412, 0.002318 0.469631 1.219797, 
            0.042103 0.473142 1.187599, 0.044979 0.473078 1.188490, 0.016451 0.463592 1.282368, 0.061147 0.459649 1.326318, 
            0.102794 0.459920 1.327192, 0.169880 0.464621 1.285283, 0.201978 0.468495 1.248720, 0.303185 0.475654 1.184818, 
            0.328219 0.476423 1.179190, 0.326465 0.471315 1.230915, 0.338433 0.469357 1.251855, 0.332039 0.467869 1.266406, 
            0.357354 0.463610 1.311873, 0.346092 0.457035 1.377687, 0.347709 0.456439 1.383880, 0.373833 0.458306 1.367184, 
            0.414646 0.462307 1.330099, 0.425311 0.462497 1.329104, 0.434477 0.463304 1.321701, 0.445477 0.465050 1.304925, 
            0.453676 0.464781 1.308369, 0.454525 0.464640 1.309876, 0.463024 0.463830 1.318851, 0.492198 0.463874 1.320943, 
            0.519849 0.466922 1.292390, 0.537054 0.465936 1.303897, 0.579697 0.469380 1.272625, 0.595269 0.468689 1.281002, 
            0.688698 0.472908 1.246286, 0.711080 0.471391 1.263646, 0.806470 0.476572 1.219325, 0.862098 0.478545 1.204126, 
            0.858660 0.474619 1.243707, 0.943994 0.469564 1.302490, -0.437102 0.533152 0.551335, -0.417008 0.531508 0.569781, 
            -0.360370 0.532175 0.567939, -0.333276 0.521673 0.676979, -0.325982 0.520638 0.688125, -0.307589 0.512702 0.770342, 
            -0.288067 0.510355 0.795889, -0.279684 0.509821 0.802037, -0.258216 0.508134 0.821043, -0.251123 0.504672 0.856835, 
            -0.238075 0.495742 0.948679, -0.230615 0.494738 0.959527, -0.183841 0.492974 0.981521, -0.173062 0.493483 0.977282, 
            -0.140178 0.494217 0.972694, -0.121756 0.492562 0.991115, -0.121963 0.491925 0.997559, -0.112996 0.491501 1.002655, 
            -0.084572 0.488716 1.033417, -0.094683 0.485044 1.069841, -0.081573 0.484492 1.076581, -0.118556 0.477319 1.146226, 
            -0.108309 0.475339 1.167231, -0.122956 0.471720 1.202717, -0.119611 0.471147 1.208834, -0.074708 0.471425 1.209916, 
            -0.057384 0.471657 1.209067, -0.029469 0.470870 1.219498, -0.022057 0.470753 1.221325, -0.015845 0.471012 1.219241, 
            -0.010611 0.470789 1.221957, -0.001244 0.470738 1.223298, 0.031352 0.475900 1.173697, 0.039189 0.476759 1.165652, 
            0.042527 0.476483 1.168745, 0.046187 0.474773 1.186436, 0.049103 0.473223 1.202432, 0.048496 0.472513 1.209596, 
            0.036441 0.469674 1.237380, 0.034694 0.468752 1.246597, 0.007500 0.461606 1.316823, 0.011099 0.461079 1.322482, 
            0.015043 0.460916 1.324485, 0.023384 0.460972 1.324639, 0.056536 0.461158 1.325637, 0.074567 0.460326 1.335657, 
            0.110007 0.461535 1.326463, 0.117211 0.461679 1.325629, 0.124941 0.462518 1.317779, 0.147460 0.466405 1.280255, 
            0.153855 0.466399 1.280880, 0.183020 0.466740 1.279952, 0.192290 0.468164 1.266291, 0.273252 0.482915 1.123507, 
            0.274987 0.482939 1.123417, 0.337919 0.471329 1.246831, 0.339745 0.470772 1.252649, 0.328419 0.466575 1.294296, 
            0.361488 0.464654 1.316690, 0.364620 0.462248 1.341403, 0.358322 0.460778 1.355781, 0.359722 0.460441 1.359331, 
            0.350238 0.457781 1.385518, 0.362637 0.459787 1.366222, 0.375094 0.460011 1.365034, 0.387098 0.460748 1.358591, 
            0.403933 0.462085 1.346481, 0.443982 0.466541 1.304703, 0.471291 0.465342 1.319260, 0.487504 0.465069 1.323449, 
            0.510636 0.466679 1.309104, 0.530021 0.468191 1.295439, 0.808750 0.477868 1.221411, 0.866598 0.479955 1.205249, 
            0.920032 0.473453 1.275956, 0.948861 0.470743 1.305987, -0.428024 0.534218 0.556354, -0.423776 0.533214 0.566915, 
            -0.391810 0.532881 0.573086, -0.382353 0.529260 0.610689, -0.383385 0.528471 0.618618, -0.379268 0.528041 0.623344, 
            -0.376308 0.527695 0.627119, -0.345302 0.524195 0.665372, -0.330620 0.522442 0.684458, -0.297106 0.521798 0.693910, 
            -0.293027 0.520465 0.707811, -0.292244 0.517323 0.739790, -0.309107 0.512994 0.782304, -0.262653 0.510273 0.813981, 
            -0.261718 0.508356 0.833544, -0.254716 0.506669 0.851287, -0.229165 0.504546 0.875081, -0.241229 0.497821 0.942340, 
            -0.195963 0.494282 0.982227, -0.161673 0.495875 0.969035, -0.141761 0.495393 0.975666, -0.136244 0.495522 0.974835, 
            -0.132473 0.495028 0.980185, -0.081831 0.489500 1.040744, -0.082384 0.488800 1.047810, -0.088745 0.486123 1.074443, 
            -0.076579 0.487189 1.064673, -0.113949 0.477554 1.159298, -0.120906 0.473272 1.202182, -0.068161 0.472618 1.213422, 
            -0.045789 0.472294 1.218658, -0.008165 0.472116 1.223744, 0.001884 0.472490 1.220822, 0.010389 0.473473 1.211574, 
            0.020911 0.475130 1.195659, 0.040778 0.478226 1.165947, 0.041300 0.477426 1.174114, 0.050390 0.478219 1.166848, 
            0.047747 0.473545 1.214103, 0.041111 0.463944 1.311045, 0.079814 0.461576 1.338469, 0.160016 0.467819 1.282045, 
            0.179122 0.467784 1.284058, 0.184646 0.468214 1.280179, 0.193767 0.469610 1.266788, 0.274975 0.484406 1.123562, 
            0.288860 0.480413 1.165331, 0.289795 0.479392 1.175789, 0.294119 0.479000 1.180142, 0.338573 0.478598 1.188102, 
            0.335168 0.477367 1.200307, 0.329729 0.469484 1.279915, 0.334746 0.467428 1.301233, 0.353336 0.467596 1.301141, 
            0.358821 0.467421 1.303403, 0.363416 0.465585 1.322446, 0.364761 0.463445 1.344307, 0.362288 0.462686 1.351796, 
            0.360891 0.462128 1.357347, 0.363215 0.461962 1.359232, 0.368234 0.461700 1.362334, 0.414667 0.465251 1.330306, 
            0.433375 0.466338 1.320893, 0.480598 0.466749 1.320832, 0.492184 0.466213 1.327282, 0.555230 0.470163 1.292653, 
            0.600186 0.471348 1.284531, 0.663351 0.474722 1.255756, 0.762364 0.477887 1.232231, 0.794305 0.479641 1.217197, 
            0.817842 0.479534 1.220336, 0.857077 0.481150 1.207342, 0.879258 0.475113 1.270595, 0.885045 0.474993 1.272313, 
            0.929059 0.474808 1.278031, -0.429158 0.535776 0.555483, -0.418732 0.534427 0.570094, -0.398889 0.534231 0.573815, 
            -0.295187 0.520039 0.727001, -0.301680 0.513454 0.793333, -0.295566 0.513096 0.797497, -0.283738 0.512904 0.800478, 
            -0.229692 0.506216 0.873117, -0.251456 0.501872 0.915351, -0.190787 0.495519 0.985167, -0.161468 0.496785 0.974857, 
            -0.128975 0.496251 0.983113, -0.105621 0.494317 1.004793, -0.079797 0.491049 1.040238, -0.086772 0.488558 1.064941, 
            -0.079692 0.488678 1.064332, -0.074184 0.488507 1.066553, -0.116451 0.480352 1.145714, -0.105753 0.478157 1.168941, 
            -0.121204 0.474388 1.205877, -0.116262 0.473813 1.212151, -0.098553 0.473220 1.219716, -0.078616 0.474535 1.208091, 
            -0.070525 0.474246 1.211730, -0.050862 0.474614 1.209706, -0.022299 0.473947 1.218968, -0.009884 0.473864 1.220891, 
            0.005404 0.474316 1.217640, 0.010376 0.474941 1.211719, 0.041221 0.479479 1.168307, 0.045330 0.479944 1.163941, 
            0.044305 0.479455 1.168823, 0.047885 0.479224 1.171481, 0.049626 0.476858 1.195664, 0.044248 0.475261 1.211422, 
            0.047362 0.474943 1.214919, 0.035544 0.472448 1.239240, 0.007616 0.465165 1.310786, 0.011749 0.463841 1.324591, 
            0.050066 0.464688 1.319321, 0.063431 0.463288 1.334709, 0.085693 0.463243 1.337109, 0.101984 0.463283 1.338123, 
            0.126489 0.465746 1.315234, 0.146554 0.469177 1.282130, 0.185925 0.469622 1.281034, 0.195424 0.471089 1.266960, 
            0.276498 0.485861 1.123976, 0.279804 0.485878 1.124091, 0.302513 0.479939 1.186394, 0.338084 0.480873 1.179999, 
            0.343286 0.474071 1.249550, 0.362547 0.470181 1.290744, 0.431070 0.467678 1.322132, 0.441752 0.469365 1.305928, 
            0.449479 0.469307 1.307189, 0.486995 0.467615 1.327645, 0.497586 0.467791 1.326781, 0.506199 0.469093 1.314304, 
            0.511667 0.469213 1.313562, 0.525144 0.471420 1.292324, 0.534315 0.471331 1.294019, 0.590817 0.473766 1.274209, 
            0.646062 0.475668 1.259699, 0.914046 0.476475 1.274839, 0.931107 0.476360 1.277499, 0.936700 0.475905 1.282604, 
            -0.434529 0.537443 0.553136, -0.425674 0.536399 0.564506, -0.405518 0.535963 0.570699, -0.403157 0.535804 0.572517, 
            -0.362674 0.536157 0.572453, -0.382513 0.532171 0.611220, -0.378046 0.530610 0.627458, -0.365530 0.529949 0.635269, 
            -0.352575 0.528771 0.648361, -0.308799 0.516290 0.778957, -0.260982 0.512927 0.817285, -0.258803 0.512734 0.819433, 
            -0.260139 0.510693 0.840050, -0.255902 0.509986 0.847596, -0.250154 0.509561 0.852420, -0.255350 0.502320 0.925522, 
            -0.252758 0.501307 0.936029, -0.250380 0.501152 0.937818, -0.241662 0.500680 0.943364, -0.216395 0.498803 0.964634, 
            -0.203837 0.498149 0.972370, -0.165398 0.498720 0.969915, -0.152476 0.498134 0.976996, -0.135475 0.498007 0.979765, 
            -0.122752 0.497683 0.984168, -0.107382 0.496058 1.002017, -0.076588 0.491921 1.046721, -0.075052 0.491609 1.050025, 
            -0.118391 0.476979 1.194861, -0.049006 0.475832 1.212555, -0.041129 0.475204 1.219615, -0.031471 0.475505 1.217397, 
            -0.009658 0.475078 1.223640, -0.004938 0.475059 1.224247, 0.038627 0.481662 1.160959, 0.041208 0.481545 1.162380, 
            0.049838 0.480758 1.171121, 0.045231 0.479304 1.185490, 0.043472 0.478679 1.191692, 0.047574 0.478246 1.196446, 
            0.044341 0.477346 1.205304, 0.046251 0.466645 1.314172, 0.169381 0.470109 1.289705, 0.198073 0.472753 1.265347, 
            0.277776 0.487270 1.124830, 0.320361 0.481440 1.187759, 0.332371 0.470823 1.296650, 0.370331 0.470409 1.304164, 
            0.366892 0.466781 1.340711, 0.362850 0.465731 1.351027, 0.397201 0.465542 1.355936, 0.539705 0.472608 1.296574, 
            0.543829 0.472777 1.295217, 0.612760 0.474534 1.283376, 0.678109 0.478613 1.247632, 0.813988 0.482355 1.221450, 
            0.854185 0.484150 1.206723, 0.949277 0.475231 1.305604, -0.440564 0.538986 0.551986, -0.419810 0.537465 0.569243, 
            -0.364115 0.537658 0.572135, -0.382064 0.532529 0.622675, -0.372506 0.531915 0.629744, -0.339990 0.527799 0.674383, 
            -0.324539 0.526189 0.692085, -0.294221 0.520469 0.752823, -0.273348 0.515385 0.806291, -0.247660 0.510299 0.860192, 
            -0.235760 0.509821 0.866076, -0.230214 0.509059 0.874300, -0.243856 0.502340 0.941367, -0.222385 0.500654 0.960367, 
            -0.195905 0.498703 0.982488, -0.182545 0.498497 0.985743, -0.174723 0.499055 0.980762, -0.138744 0.499766 0.976668, 
            -0.117961 0.499147 0.984767, -0.068976 0.491817 1.063487, -0.114272 0.483099 1.148104, -0.084606 0.477258 1.210017, 
            -0.079932 0.477529 1.207669, -0.075392 0.477477 1.208600, -0.074724 0.477302 1.210430, -0.047310 0.477617 1.209622, 
            -0.046944 0.477087 1.215033, 0.005851 0.477637 1.214043, 0.045246 0.483167 1.161300, 0.048827 0.482040 1.173063, 
            0.042279 0.480524 1.187891, 0.045218 0.480772 1.185634, 0.046467 0.478613 1.207668, 0.033211 0.473460 1.258861, 
            0.008739 0.467118 1.321149, 0.011885 0.466806 1.324590, 0.039664 0.468085 1.314018, 0.080799 0.465871 1.340097, 
            0.092435 0.465344 1.346458, 0.097227 0.465339 1.346933, 0.117033 0.467526 1.326438, 0.178000 0.471687 1.289480, 
            0.186399 0.472352 1.283460, 0.203227 0.474882 1.259221, 0.280106 0.488874 1.123791, 0.332056 0.483888 1.178959, 
            0.340175 0.483306 1.185584, 0.338654 0.478242 1.236888, 0.337196 0.472293 1.297187, 0.344012 0.472365 1.297051, 
            0.354572 0.472834 1.293209, 0.375453 0.474624 1.276848, 0.371719 0.473631 1.286610, 0.365739 0.469531 1.327733, 
            0.392342 0.466707 1.358739, 0.414163 0.469866 1.328543, 0.506869 0.471859 1.316377, 0.562080 0.475249 1.286750, 
            0.720807 0.479354 1.258876, 0.778748 0.483849 1.218262, 0.865733 0.480296 1.261932, 0.954060 0.476394 1.309252, 
            -0.407496 0.539132 0.568434, -0.380937 0.539587 0.566131, -0.384059 0.535122 0.611214, -0.349172 0.530551 0.660687, 
            -0.329891 0.527859 0.689704, -0.303386 0.528304 0.687497, -0.288661 0.526260 0.709542, -0.307231 0.518924 0.782448, 
            -0.246895 0.503843 0.940891, -0.164060 0.501311 0.973820, -0.163404 0.500836 0.978709, -0.155370 0.501134 0.976381, 
            -0.113058 0.500333 0.988199, -0.070779 0.494148 1.054715, -0.065721 0.493594 1.060781, -0.100632 0.483220 1.163119, 
            -0.115760 0.480109 1.193401, -0.052933 0.479536 1.204695, 0.014957 0.480202 1.203835, 0.041562 0.484849 1.158952, 
            0.042212 0.484671 1.160816, 0.019799 0.480206 1.204220, 0.043003 0.483623 1.171533, 0.046078 0.483896 1.169030, 
            0.044861 0.479785 1.210681, 0.034562 0.475480 1.253515, 0.024621 0.468552 1.323020, 0.312943 0.484196 1.189221, 
            0.338736 0.485405 1.179191, 0.335606 0.475858 1.275889, 0.373373 0.477799 1.259469, 0.373620 0.477247 1.265095, 
            0.369634 0.475908 1.278344, 0.376266 0.475946 1.278541, 0.374775 0.472979 1.308545, 0.365523 0.468570 1.352527, 
            0.375844 0.467500 1.364293, 0.396515 0.468355 1.357415, 0.430578 0.472595 1.317313, 0.439835 0.474017 1.303676, 
            0.453299 0.473830 1.306744, 0.501679 0.472364 1.325845, 0.514152 0.473786 1.312488, 0.667269 0.481032 1.252222, 
            0.695148 0.481732 1.247540, 0.859479 0.487177 1.206539, 0.868034 0.487273 1.206307, 0.868822 0.487121 1.207923, 
            0.862863 0.485416 1.224727, 0.900236 0.481008 1.272759, 0.946423 0.478238 1.304916, -0.405385 0.540696 0.567790, 
            -0.405308 0.540412 0.570686, -0.400319 0.540144 0.573843, -0.331518 0.530222 0.680614, -0.294931 0.529553 0.690603, 
            -0.289574 0.528756 0.699166, -0.293097 0.526009 0.726759, -0.305261 0.519564 0.791163, -0.268736 0.517987 0.810369, 
            -0.260598 0.517408 0.816959, -0.263023 0.515762 0.833468, -0.240544 0.513068 0.862795, -0.252026 0.507646 0.916865, 
            -0.237537 0.504662 0.948442, -0.197298 0.501982 0.979170, -0.187747 0.501367 0.986250, -0.127587 0.502091 0.984135, 
            -0.093076 0.499541 1.013039, -0.065571 0.495689 1.054561, -0.098402 0.484805 1.162260, -0.098920 0.479629 1.214794, 
            -0.065035 0.480549 1.208402, -0.026263 0.479688 1.220525, 0.000061 0.479501 1.224715, 0.015893 0.481249 1.208341, 
            0.022725 0.481622 1.205142, 0.044160 0.485308 1.169571, 0.048386 0.484898 1.174102, 0.042254 0.483460 1.188181, 
            0.043028 0.481810 1.205000, 0.046315 0.481525 1.208185, 0.047149 0.480784 1.215790, 0.033242 0.477601 1.246907, 
            0.008709 0.471248 1.309306, 0.042042 0.470870 1.316048, 0.044303 0.470693 1.318047, 0.047715 0.469833 1.327078, 
            0.047120 0.468826 1.337256, 0.069815 0.468861 1.338875, 0.102761 0.468411 1.346315, 0.125904 0.471517 1.316774, 
            0.145702 0.474899 1.284153, 0.172172 0.474440 1.291114, 0.205783 0.477700 1.260931, 0.283535 0.491854 1.123929, 
            0.285892 0.491993 1.122720, 0.291127 0.487587 1.167928, 0.290348 0.486546 1.178436, 0.332927 0.487289 1.174597, 
            0.337617 0.487264 1.175256, 0.353927 0.480734 1.243013, 0.335242 0.476663 1.282737, 0.344304 0.475957 1.290698, 
            0.351984 0.476488 1.285973, 0.375335 0.478139 1.271234, 0.372257 0.475475 1.298026, 0.367786 0.472254 1.330360, 
            0.371296 0.471412 1.339215, 0.383007 0.469704 1.357583, 0.442598 0.475701 1.301856, 0.477097 0.474046 1.321676, 
            0.494847 0.473461 1.329167, 0.527719 0.477479 1.291209, 0.580321 0.479488 1.275388, 0.585954 0.479638 1.274349, 
            0.596519 0.479511 1.276568, 0.606074 0.478896 1.283642, 0.690773 0.483285 1.246436, 0.707843 0.482872 1.252115, 
            0.749851 0.484107 1.243235, 0.792770 0.486407 1.223607, 0.821072 0.487186 1.218162, 0.863003 0.484222 1.251915, 
            0.919927 0.482552 1.273840, 0.923060 0.482238 1.277303, 0.954441 0.479405 1.308809, -0.369065 0.536068 0.633017, 
            -0.351287 0.533994 0.655634, -0.298676 0.520167 0.800672, -0.277919 0.519842 0.805783, -0.232151 0.514006 0.869048, 
            -0.249260 0.510527 0.902898, -0.239871 0.506594 0.943660, -0.162024 0.503733 0.979503, -0.135479 0.503588 0.983295, 
            -0.101780 0.501784 1.004555, -0.069992 0.497832 1.047469, -0.061658 0.496691 1.059778, -0.107993 0.487780 1.146267, 
            -0.115605 0.482480 1.199436, -0.111721 0.481708 1.207617, -0.111660 0.481420 1.210543, -0.105907 0.481295 1.212323, 
            -0.101841 0.481453 1.211070, -0.036761 0.481896 1.212235, -0.010608 0.481080 1.222804, -0.008104 0.480948 1.224366, 
            0.010110 0.482241 1.212808, 0.045450 0.487018 1.167370, 0.046349 0.486587 1.171822, 0.044155 0.484386 1.193986, 
            0.041105 0.483521 1.202514, 0.028553 0.477900 1.258510, 0.031138 0.477485 1.262960, 0.012950 0.473805 1.298755, 
            0.039329 0.472732 1.311950, 0.042585 0.472441 1.315192, 0.290016 0.493034 1.127556, 0.288602 0.489783 1.160456, 
            0.296952 0.487451 1.184876, 0.336314 0.488791 1.174690, 0.337908 0.488191 1.180925, 0.344009 0.485141 1.212432, 
            0.356303 0.482048 1.244927, 0.338980 0.477931 1.285232, 0.344168 0.477999 1.284994, 0.369122 0.481741 1.249156, 
            0.372333 0.481741 1.249444, 0.376796 0.481375 1.253547, 0.378290 0.475975 1.308529, 0.373334 0.472962 1.338702, 
            0.368536 0.471174 1.356450, 0.393052 0.471249 1.357826, 0.488339 0.474916 1.328868, 0.512270 0.476377 1.316120, 
            0.557779 0.479457 1.288793, 0.565528 0.479702 1.286976, 0.705223 0.484752 1.247850, 0.779171 0.488039 1.220902, 
            0.782035 0.488272 1.218778, 0.932149 0.483306 1.282302, 0.934649 0.482874 1.286906, 0.943875 0.481601 1.300643, 
            0.950293 0.481001 1.307297, -0.429324 0.544565 0.556513, -0.402465 0.543282 0.571881, -0.348526 0.534782 0.662925, 
            -0.338591 0.533641 0.675385, -0.329000 0.532435 0.688465, -0.290552 0.532111 0.695101, -0.287724 0.530545 0.711256, 
            -0.292798 0.526614 0.750747, -0.303544 0.523720 0.779208, -0.269379 0.521106 0.808735, -0.255148 0.518074 0.840777, 
            -0.243834 0.516890 0.853788, -0.235359 0.516075 0.862806, -0.254421 0.510739 0.915352, -0.174010 0.504768 0.983001, 
            -0.115113 0.504959 0.986196, -0.109467 0.504514 0.991204, -0.060792 0.498621 1.055305, -0.060380 0.498100 1.060633, 
            -0.113751 0.483697 1.202289, -0.110413 0.483421 1.205384, -0.092238 0.483214 1.209073, -0.015206 0.482890 1.219067, 
            -0.010475 0.482575 1.222687, -0.008317 0.482677 1.221836, 0.041386 0.487434 1.177846, 0.048061 0.487479 1.177965, 
            0.042524 0.486151 1.190974, 0.043839 0.484602 1.206817, 0.032717 0.480742 1.245062, 0.009159 0.473973 1.311774, 
            0.009943 0.473521 1.316433, 0.042707 0.474232 1.312060, 0.041259 0.473664 1.317701, 0.054879 0.471116 1.344772, 
            0.093020 0.470735 1.351962, 0.119224 0.473515 1.326014, 0.143302 0.477691 1.285684, 0.202029 0.479942 1.267937, 
            0.284335 0.494942 1.122733, 0.336302 0.489661 1.180905, 0.341163 0.489668 1.181255, 0.359804 0.483571 1.244813, 
            0.366387 0.483301 1.248134, 0.377188 0.480527 1.277246, 0.371751 0.474736 1.335605, 0.399290 0.473281 1.352782, 
            0.416146 0.476115 1.325459, 0.469247 0.477619 1.314810, 0.637762 0.484439 1.260202, 0.795875 0.489327 1.224328, 
            0.881891 0.485892 1.266706, 0.948360 0.482709 1.304828, -0.384341 0.545133 0.569713, -0.377598 0.544892 0.572745, 
            -0.371191 0.543992 0.582454, -0.353505 0.537418 0.650768, -0.340366 0.535378 0.672634, -0.333900 0.535086 0.676163, 
            -0.330347 0.534551 0.681906, -0.318349 0.533793 0.690651, -0.300067 0.525836 0.773068, -0.248971 0.518899 0.847986, 
            -0.255460 0.512613 0.911274, -0.236060 0.509347 0.946146, -0.231800 0.508943 0.950615, -0.214931 0.508792 0.953622, 
            -0.191507 0.506273 0.981246, -0.179610 0.506094 0.984103, -0.169730 0.506138 0.984520, -0.161710 0.506134 0.985253, 
            -0.118631 0.506373 0.986583, -0.093880 0.504399 1.008782, -0.087977 0.504301 1.010293, -0.082243 0.502977 1.024248, 
            -0.103842 0.490595 1.148139, -0.093748 0.489184 1.163350, -0.111137 0.484458 1.209844, -0.106943 0.484341 1.211397, 
            -0.079372 0.485581 1.201199, -0.064989 0.485267 1.205648, -0.025588 0.484224 1.219674, 0.009757 0.485116 1.213687, 
            0.024533 0.486070 1.205286, 0.044814 0.489242 1.174830, 0.046758 0.489006 1.177399, 0.042109 0.486647 1.200949, 
            0.032333 0.480049 1.267122, 0.013646 0.475679 1.309885, 0.011454 0.474973 1.316868, 0.043028 0.475463 1.314638, 
            0.044104 0.475066 1.318771, 0.079217 0.472329 1.349627, 0.159798 0.479240 1.286448, 0.289027 0.495492 1.132616, 
            0.293085 0.492062 1.167801, 0.343731 0.491018 1.182823, 0.350044 0.486215 1.232159, 0.373608 0.484918 1.247391, 
            0.377380 0.484722 1.249704, 0.381867 0.478982 1.308401, 0.377426 0.475468 1.343718, 0.374079 0.473949 1.358852, 
            0.397730 0.474759 1.352680, 0.440347 0.480291 1.300205, 0.446154 0.480175 1.301888, 0.478379 0.478097 1.325804, 
            0.496345 0.477850 1.329870, 0.500595 0.478043 1.328286, 0.518769 0.479927 1.310730, 0.532292 0.482142 1.289408, 
            0.538452 0.482390 1.287421, 0.695831 0.487739 1.246798, 0.745887 0.488676 1.241633, 0.870026 0.493225 1.206242, 
            0.871646 0.492928 1.209396, 0.920004 0.486976 1.274068, 0.924244 0.486569 1.278572, -0.405820 0.546495 0.569061, 
            -0.396205 0.546490 0.569956, -0.387392 0.542152 0.614790, -0.296819 0.535680 0.688419, -0.259920 0.523414 0.816225, 
            -0.258231 0.523130 0.819253, -0.233549 0.518754 0.865861, -0.232682 0.510847 0.946254, -0.183378 0.507760 0.981905, 
            -0.056178 0.501224 1.059380, -0.105460 0.487581 1.193671, -0.072943 0.486752 1.204919, -0.031104 0.486162 1.214553, 
            -0.012644 0.485709 1.220766, 0.001480 0.485645 1.222645, 0.014608 0.487488 1.205072, 0.018230 0.487265 1.207655, 
            0.023230 0.487596 1.204720, 0.024581 0.487250 1.208357, 0.028071 0.487600 1.205106, 0.030898 0.487826 1.203051, 
            0.033060 0.487631 1.205228, 0.040539 0.488722 1.194792, 0.045208 0.486602 1.216737, 0.024842 0.482517 1.256452, 
            0.026099 0.481855 1.263296, 0.012343 0.477206 1.309319, 0.019706 0.476184 1.320340, 0.040530 0.477067 1.313188, 
            0.042374 0.477110 1.312903, 0.047783 0.474231 1.342620, 0.060307 0.473870 1.347381, 0.201981 0.482873 1.268267, 
            0.285668 0.498130 1.120575, 0.346344 0.493272 1.175204, 0.361575 0.487438 1.235796, 0.382380 0.484134 1.271175, 
            0.376004 0.477868 1.334260, 0.382629 0.476112 1.352681, 0.395716 0.476154 1.353392, 0.412926 0.479054 1.325432, 
            0.425667 0.479928 1.317661, 0.532479 0.483647 1.289194, 0.559714 0.483928 1.288708, 0.605530 0.485273 1.279038, 
            0.647666 0.487726 1.257784, 0.865441 0.492647 1.226764, 0.931950 0.487380 1.286063, -0.344245 0.539091 0.664686, 
            -0.306928 0.537362 0.685501, -0.299768 0.526740 0.794021, -0.293665 0.525783 0.804276, -0.266292 0.525194 0.812646, 
            -0.238669 0.521065 0.856993, -0.233972 0.520444 0.863710, -0.260005 0.515306 0.913633, -0.257074 0.514655 0.920495, 
            -0.196235 0.511023 0.962689, -0.191730 0.510068 0.972786, -0.176410 0.509031 0.984653, -0.169144 0.508888 0.986744, 
            -0.100561 0.494145 1.142475, -0.099470 0.493152 1.152651, -0.091457 0.491653 1.168573, -0.067189 0.488993 1.197713, 
            0.016447 0.488702 1.207953, 0.035037 0.489169 1.204824, 0.043620 0.489569 1.201507, 0.029251 0.483014 1.266846, 
            0.015187 0.478906 1.307353, 0.016528 0.478258 1.314045, 0.024998 0.478936 1.307895, 0.032845 0.478901 1.308940, 
            0.042628 0.479225 1.306495, 0.043097 0.479014 1.308686, 0.041778 0.478470 1.314098, 0.075347 0.475446 1.347733, 
            0.190870 0.482875 1.282330, 0.209109 0.485369 1.258586, 0.327760 0.493977 1.181478, 0.343856 0.492786 1.194983, 
            0.379416 0.482961 1.297881, 0.386971 0.481676 1.311593, 0.392301 0.477587 1.353595, 0.412282 0.480703 1.323677, 
            0.442903 0.483108 1.301915, 0.447158 0.483002 1.303359, 0.487636 0.480367 1.333657, 0.491346 0.479562 1.342152, 
            0.507497 0.481369 1.325204, 0.552304 0.485515 1.286998, 0.609580 0.486898 1.277937, 0.625681 0.487799 1.270185, 
            0.674666 0.490032 1.251773, 0.774050 0.493863 1.221507, 0.873494 0.495913 1.209345, 0.867390 0.493882 1.229445, 
            -0.422886 0.549849 0.563617, -0.408785 0.549781 0.565537, -0.378514 0.543455 0.632433, -0.252951 0.523765 0.843377, 
            -0.242907 0.522942 0.852606, -0.250024 0.514149 0.941308, -0.236379 0.513996 0.944050, -0.223158 0.513764 0.947556, 
            -0.216724 0.513765 0.948111, -0.165943 0.510355 0.987170, -0.105630 0.510809 0.987815, -0.054841 0.504113 1.060251, 
            -0.103634 0.490263 1.196696, -0.091211 0.490480 1.195569, -0.030524 0.489808 1.207682, 0.015965 0.490381 1.205907, 
            0.019649 0.490169 1.208378, 0.023530 0.490592 1.204423, 0.027335 0.490403 1.206676, 0.037005 0.490706 1.204437, 
            0.044562 0.491812 1.193861, 0.043134 0.491248 1.199468, 0.044783 0.489762 1.214711, 0.022701 0.485358 1.257518, 
            0.033205 0.484322 1.268953, 0.015693 0.480171 1.309600, 0.016980 0.480111 1.310317, 0.028205 0.480405 1.308312, 
            0.037894 0.480413 1.309074, 0.042697 0.480708 1.306494, 0.043821 0.477630 1.337857, 0.051486 0.476664 1.348336, 
            0.067455 0.476943 1.346893, 0.105749 0.477487 1.344701, 0.123346 0.480161 1.319078, 0.142667 0.483453 1.287314, 
            0.147836 0.483518 1.287110, 0.288265 0.500955 1.122212, 0.328734 0.495629 1.179845, 0.336719 0.495619 1.180641, 
            0.346785 0.496593 1.171616, 0.380020 0.480957 1.333340, 0.383705 0.480148 1.341880, 0.385110 0.479812 1.345420, 
            0.386566 0.479485 1.348870, 0.389147 0.479367 1.350291, 0.406898 0.482069 1.324391, 0.436557 0.484594 1.301326, 
            0.480791 0.482357 1.327896, 0.493146 0.480470 1.348139, 0.513697 0.483394 1.320229, 0.536489 0.487033 1.285251, 
            0.540248 0.487134 1.284551, 0.587271 0.488405 1.275743, 0.871838 0.497673 1.206379, 0.876370 0.497320 1.210358, 
            0.887721 0.492258 1.262763, -0.377046 0.544899 0.632945, -0.370781 0.544569 0.636840, -0.347961 0.542237 0.662517, 
            -0.307319 0.540528 0.683414, -0.297680 0.532459 0.766221, -0.297014 0.529296 0.798409, -0.276149 0.528692 0.806361, 
            -0.256631 0.526344 0.831915, -0.252963 0.515969 0.937617, -0.213470 0.515242 0.948443, -0.188767 0.512364 0.979835, 
            -0.173164 0.511977 0.985122, -0.138733 0.511205 0.995957, -0.086475 0.511058 1.002003, -0.058567 0.506385 1.051907, 
            -0.097476 0.497061 1.143233, -0.096447 0.496057 1.153520, -0.088231 0.494297 1.172112, -0.099112 0.491975 1.194745, 
            -0.097899 0.491603 1.198630, -0.081395 0.493476 1.181047, -0.043307 0.492488 1.194403, -0.037976 0.491686 1.203013, 
            -0.013969 0.489873 1.223518, 0.021846 0.492048 1.204542, 0.023517 0.492060 1.204568, 0.027890 0.492275 1.202762, 
            0.045688 0.495285 1.173742, 0.035533 0.492202 1.204175, 0.038283 0.492115 1.205292, 0.040552 0.492238 1.204241, 
            0.040348 0.491901 1.207643, 0.036617 0.485530 1.272035, 0.019824 0.481512 1.311388, 0.040557 0.482079 1.307435, 
            0.084996 0.477789 1.354881, 0.158522 0.485181 1.286198, 0.286809 0.502453 1.121922, 0.289820 0.502117 1.125604, 
            0.294348 0.496982 1.178156, 0.296131 0.496716 1.181017, 0.298511 0.496859 1.179765, 0.298821 0.496618 1.182241, 
            0.393001 0.484840 1.310083, 0.397917 0.483961 1.319440, 0.402503 0.483917 1.320287, 0.405295 0.483839 1.321330, 
            0.535202 0.488264 1.287691, 0.603667 0.489635 1.279723, 0.654049 0.492128 1.258795, 0.718228 0.494495 1.240334, 
            0.782531 0.497184 1.218617, 0.870225 0.497349 1.224583, 0.915059 0.493730 1.265249, 0.938889 0.491287 1.292142, 
            0.947246 0.489852 1.307443, -0.402251 0.552740 0.566155, -0.378802 0.551720 0.578559, -0.376575 0.551536 0.580617, 
            -0.390605 0.548629 0.608923, -0.390181 0.547513 0.620301, -0.364332 0.545445 0.643557, -0.324916 0.542313 0.678805, 
            -0.291553 0.538056 0.724952, -0.260823 0.529724 0.812269, -0.252824 0.528521 0.825180, -0.249954 0.526067 0.850364, 
            -0.224385 0.516775 0.946976, -0.189702 0.514257 0.975569, -0.181145 0.513756 0.981406, -0.167915 0.513227 0.987931, 
            -0.167266 0.513049 0.989798, -0.129587 0.512881 0.994784, -0.110006 0.513832 0.986835, -0.098939 0.513498 0.991185, 
            -0.073550 0.509253 1.036518, -0.052190 0.506948 1.061790, -0.094415 0.498801 1.140875, -0.089542 0.496121 1.168524, 
            -0.085264 0.495721 1.172960, -0.083531 0.495445 1.175911, -0.073143 0.494687 1.184518, -0.048439 0.494199 1.191626, 
            -0.016644 0.491443 1.222386, 0.012847 0.493339 1.205695, 0.037419 0.496413 1.176617, 0.042352 0.496732 1.173801, 
            0.049960 0.497250 1.169205, 0.019700 0.483258 1.308698, 0.025890 0.483512 1.306654, 0.033016 0.483940 1.302925, 
            0.042360 0.484183 1.301273, 0.066929 0.479785 1.348084, 0.075213 0.479532 1.351376, 0.094917 0.479609 1.352312, 
            0.141005 0.486383 1.287516, 0.161073 0.486827 1.284760, 0.342506 0.499037 1.176532, 0.350274 0.500182 1.165577, 
            0.354090 0.500294 1.164774, 0.358961 0.494326 1.225814, 0.375451 0.493507 1.235575, 0.380997 0.492745 1.243799, 
            0.387560 0.489781 1.274474, 0.418016 0.485581 1.319787, 0.431551 0.487201 1.304515, 0.435390 0.487616 1.300636, 
            0.498597 0.483228 1.350706, 0.507224 0.484235 1.341238, 0.540069 0.490041 1.285117, 0.541360 0.489982 1.285828, 
            0.549424 0.490286 1.283445, 0.554658 0.490063 1.286159, 0.730692 0.496190 1.239256, 0.858144 0.500757 1.203969, 
            0.876063 0.500502 1.208119, 0.870747 0.498020 1.232871, 0.920750 0.493867 1.279404, 0.941131 0.491978 1.300368, 
            -0.448417 0.554892 0.555328, -0.411393 0.554304 0.564530, -0.415211 0.546422 0.644256, -0.413955 0.546058 0.648064, 
            -0.383104 0.548207 0.628925, -0.381408 0.547924 0.631939, -0.378549 0.547858 0.632862, -0.376176 0.547702 0.634659, 
            -0.355399 0.546484 0.648839, -0.337841 0.544966 0.665781, -0.300656 0.543512 0.683798, -0.293165 0.537135 0.749226, 
            -0.296246 0.533574 0.785129, -0.252844 0.530585 0.819268, -0.250996 0.528837 0.837186, -0.237097 0.526640 0.860719, 
            -0.262573 0.521605 0.909638, -0.255436 0.519944 0.927138, -0.248564 0.518532 0.942080, -0.186658 0.515994 0.973244, 
            -0.089450 0.514640 0.995465, -0.076435 0.513175 1.011482, -0.095370 0.498599 1.157894, -0.064065 0.495752 1.189539, 
            0.001803 0.493354 1.219638, 0.020998 0.495428 1.200243, 0.043082 0.498338 1.172610, 0.045033 0.496907 1.187308, 
            0.038373 0.488498 1.272151, 0.027800 0.485337 1.303335, 0.041729 0.484938 1.308603, 0.046697 0.482873 1.330009, 
            0.043568 0.481993 1.338680, 0.051353 0.481050 1.348941, 0.172316 0.488295 1.285880, 0.200990 0.489740 1.273696, 
            0.286410 0.505319 1.122883, 0.387172 0.489087 1.296542, 0.410296 0.487110 1.318637, 0.433765 0.489082 1.300649, 
            0.447098 0.489170 1.300918, 0.474887 0.487164 1.323718, 0.481816 0.485763 1.338556, 0.541347 0.491450 1.285972, 
            0.569833 0.491366 1.289303, 0.620798 0.493668 1.270360, 0.752678 0.498759 1.230133, 0.837844 0.502338 1.201193, 
            0.876467 0.498162 1.246973, 0.923433 0.494940 1.283799, 0.928463 0.494680 1.286880, 0.945623 0.493088 1.304540, 
            -0.441975 0.556065 0.559024, -0.438168 0.556175 0.558240, -0.427135 0.555836 0.562650, -0.382411 0.554587 0.579231, 
            -0.412101 0.546677 0.656988, -0.407788 0.546583 0.658327, -0.398258 0.547159 0.653304, -0.383701 0.549566 0.630120, 
            -0.350358 0.547098 0.658093, -0.326078 0.545635 0.675070, -0.312752 0.545124 0.681423, -0.297371 0.533639 0.799418, 
            -0.251101 0.529690 0.843568, -0.245635 0.528614 0.854971, -0.253932 0.521096 0.930622, -0.242146 0.519999 0.942783, 
            -0.207395 0.519586 0.950008, -0.188178 0.518377 0.963962, -0.187597 0.516991 0.978093, -0.103604 0.516767 0.987689, 
            -0.091736 0.501940 1.139331, -0.080501 0.498650 1.173732, -0.036948 0.497183 1.192421, -0.015333 0.494627 1.220269, 
            0.011428 0.496314 1.205460, 0.015426 0.496161 1.207365, 0.041594 0.499531 1.175412, 0.041655 0.495359 1.217796, 
            0.024362 0.491547 1.255014, 0.032448 0.490062 1.270804, 0.036037 0.490131 1.270410, 0.042865 0.489608 1.276325, 
            0.032967 0.487170 1.300223, 0.034796 0.486912 1.302999, 0.071880 0.482451 1.351552, 0.076382 0.482391 1.352550, 
            0.103846 0.483313 1.345580, 0.121578 0.486011 1.319714, 0.287245 0.506646 1.124536, 0.296011 0.505287 1.139103, 
            0.312509 0.501182 1.182237, 0.354034 0.503821 1.159049, 0.351345 0.500930 1.188175, 0.469141 0.489359 1.315976, 
            0.477529 0.487631 1.334258, 0.484615 0.486259 1.348814, 0.495418 0.485876 1.353640, 0.502604 0.486017 1.352839, 
            0.506850 0.486507 1.348226, 0.544900 0.493282 1.282730, 0.739348 0.499843 1.233016, 0.811039 0.501814 1.219238, 
            0.851167 0.504492 1.195530, 0.854573 0.504527 1.195467, 0.862574 0.503624 1.205340, 0.934841 0.495841 1.290693, 
            -0.420458 0.557053 0.565924, -0.392497 0.556871 0.570202, -0.386080 0.556570 0.573819, -0.384275 0.556308 0.576640, 
            -0.419768 0.549113 0.646636, -0.421096 0.547671 0.661169, -0.396980 0.548568 0.654159, -0.383518 0.550771 0.632948, 
            -0.378737 0.550763 0.633443, -0.285967 0.544401 0.706152, -0.294478 0.540727 0.742728, -0.292287 0.539640 0.753960, 
            -0.296065 0.537743 0.772905, -0.262421 0.523677 0.918715, -0.225852 0.521211 0.946948, -0.119418 0.517687 0.992011, 
            -0.105889 0.518110 0.988891, -0.103832 0.518194 0.988221, -0.096976 0.517974 0.991050, -0.086023 0.517321 0.998642, 
            -0.082763 0.517031 1.001875, -0.059653 0.512660 1.048279, -0.050985 0.511284 1.063021, -0.088221 0.500477 1.169547, 
            -0.052609 0.498730 1.190397, -0.031546 0.498163 1.197991, 0.015390 0.497923 1.204516, 0.025984 0.498996 1.194542, 
            0.039000 0.501116 1.174135, 0.022848 0.492735 1.257863, 0.044615 0.491104 1.276330, 0.043305 0.488171 1.306008, 
            0.044302 0.484771 1.340637, 0.067148 0.484236 1.348056, 0.109574 0.485548 1.338421, 0.139669 0.490844 1.287253, 
            0.187317 0.491633 1.283389, 0.298965 0.503720 1.170329, 0.339018 0.503396 1.177108, 0.343443 0.503621 1.175211, 
            0.357951 0.504226 1.170328, 0.373673 0.498184 1.233072, 0.376427 0.498098 1.234182, 0.455923 0.491958 1.303479, 
            0.544888 0.494749 1.282874, 0.637699 0.497957 1.258376, 0.715066 0.500684 1.237412, 0.794572 0.502912 1.221701, 
            0.875535 0.502124 1.236753, 0.918391 0.498735 1.274911, 0.940470 0.496265 1.301923, -0.451170 0.559388 0.554582, 
            -0.395290 0.558420 0.569282, -0.430569 0.551563 0.635857, -0.391742 0.558183 0.571999, -0.387832 0.558013 0.574062, 
            -0.385579 0.557834 0.576074, -0.421229 0.550909 0.643318, -0.425049 0.549601 0.656269, -0.416880 0.548729 0.665839, 
            -0.380040 0.552290 0.632877, -0.379445 0.552102 0.634840, -0.374764 0.552075 0.635515, -0.307680 0.548409 0.678602, 
            -0.288688 0.546560 0.699032, -0.291086 0.535955 0.806555, -0.267681 0.536122 0.806895, -0.249567 0.531720 0.853191, 
            -0.239359 0.530928 0.862124, -0.263768 0.526092 0.909120, -0.215179 0.522872 0.946058, -0.182822 0.519623 0.981877, 
            -0.157152 0.518120 0.999387, -0.115756 0.519838 0.985537, -0.056777 0.513470 1.055363, -0.094407 0.504085 1.147420, 
            -0.093992 0.503863 1.149708, -0.070399 0.500778 1.183099, -0.062639 0.500428 1.187334, 0.041564 0.502466 1.175708, 
            0.045170 0.502538 1.175285, 0.047260 0.502329 1.177591, 0.046538 0.501597 1.184963, 0.036759 0.499182 1.208645, 
            0.036998 0.498629 1.214287, 0.040900 0.498458 1.216365, 0.039241 0.497850 1.222388, 0.024125 0.494742 1.252649, 
            0.024102 0.493243 1.267866, 0.026481 0.493088 1.269653, 0.042225 0.492727 1.274686, 0.058863 0.485660 1.347921, 
            0.085046 0.485447 1.352366, 0.099946 0.486125 1.346778, 0.154390 0.492958 1.282108, 0.288408 0.509503 1.125721, 
            0.292048 0.509283 1.128271, 0.295613 0.507854 1.143099, 0.387458 0.496837 1.263004, 0.392411 0.495069 1.281400, 
            0.428895 0.493783 1.297645, 0.475886 0.490863 1.331389, 0.484689 0.488914 1.351959, 0.503376 0.488802 1.354726, 
            0.507850 0.489334 1.349705, 0.547866 0.496474 1.280667, 0.673115 0.500332 1.252382, 0.764590 0.503889 1.224221, 
            0.784892 0.504675 1.218009, 0.840458 0.506935 1.199885, 0.927576 0.499223 1.285808, 0.931164 0.498994 1.288453, 
            0.946790 0.497117 1.308875, -0.449447 0.560580 0.557672, -0.434063 0.560153 0.563353, -0.396859 0.559897 0.569194, 
            -0.430509 0.552447 0.641942, -0.427927 0.552329 0.643363, -0.424697 0.552332 0.643617, -0.423277 0.551998 0.647128, 
            -0.426325 0.551133 0.655655, -0.413390 0.549951 0.668782, -0.317623 0.550421 0.672350, -0.296746 0.538166 0.798658, 
            -0.248898 0.536601 0.818719, -0.257151 0.525804 0.927678, -0.237917 0.524000 0.947674, -0.186871 0.521835 0.974115, 
            -0.171567 0.520496 0.989047, -0.140141 0.519465 1.002260, -0.127554 0.520012 0.997801, -0.108731 0.521718 0.982112, 
            -0.104910 0.521233 0.987371, -0.085285 0.520099 1.000591, -0.071974 0.518689 1.016077, -0.048429 0.514101 1.064731, 
            -0.055545 0.501423 1.192893, 0.014366 0.501270 1.200534, 0.032280 0.504302 1.171303, 0.052064 0.507381 1.141743, 
            0.047668 0.506265 1.152696, 0.045660 0.504996 1.165418, 0.043371 0.504271 1.172576, 0.035541 0.494449 1.271669, 
            0.047167 0.493622 1.281084, 0.041420 0.491657 1.300540, 0.044774 0.490488 1.312712, 0.252428 0.504285 1.190645, 
            0.290660 0.510794 1.127858, 0.305311 0.506047 1.177355, 0.323885 0.506213 1.177289, 0.331297 0.506096 1.179118, 
            0.352920 0.508024 1.161420, 0.359958 0.508137 1.160885, 0.375882 0.501833 1.226302, 0.382745 0.501017 1.235188, 
            0.391242 0.498115 1.265415, 0.397139 0.495924 1.288184, 0.417354 0.495199 1.297305, 0.440057 0.495236 1.298910, 
            0.474223 0.491427 1.340578, 0.470495 0.490136 1.353363, 0.506189 0.490496 1.352817, 0.553221 0.498043 1.280250, 
            0.563760 0.497611 1.285553, 0.589031 0.499022 1.273426, 0.614949 0.499058 1.275312, 0.655315 0.501183 1.257246, 
            0.684451 0.501818 1.253336, 0.857545 0.509191 1.193515, 0.882742 0.508197 1.205805, -0.453485 0.562196 0.555960, 
            -0.401384 0.561721 0.565324, -0.434807 0.554014 0.640699, -0.428029 0.553481 0.646703, -0.404244 0.551627 0.667608, 
            -0.352584 0.554058 0.647413, -0.344592 0.552855 0.660337, -0.294574 0.549901 0.694700, -0.297163 0.540754 0.787389, 
            -0.244275 0.537138 0.828726, -0.245764 0.534470 0.855690, -0.260343 0.527577 0.924444, -0.252145 0.526710 0.933961, 
            -0.188994 0.525002 0.956814, -0.149966 0.520902 1.001865, -0.123493 0.521639 0.996680, -0.111248 0.523317 0.980696, 
            -0.083118 0.504940 1.169827, -0.082991 0.504664 1.172634, -0.041578 0.503697 1.186070, 0.031792 0.505980 1.169270, 
            0.049943 0.508756 1.142649, 0.044668 0.506879 1.161255, 0.042429 0.505566 1.174395, 0.029438 0.495980 1.270641, 
            0.047103 0.492690 1.305603, 0.049704 0.488990 1.343413, 0.063034 0.488778 1.346723, 0.092670 0.488908 1.347984, 
            0.110659 0.490758 1.330761, 0.170966 0.495693 1.285886, 0.193599 0.496613 1.278512, 0.204543 0.497153 1.273976, 
            0.248396 0.504408 1.204100, 0.292133 0.511940 1.131397, 0.295590 0.511686 1.134277, 0.299682 0.508562 1.166367, 
            0.361570 0.509010 1.167209, 0.394724 0.498140 1.280513, 0.404982 0.497358 1.289356, 0.459300 0.496099 1.306869, 
            0.472921 0.491161 1.358220, 0.547971 0.499434 1.280722, 0.603554 0.500203 1.277745, 0.806667 0.508076 1.215459, 
            0.839630 0.510020 1.198586, 0.843934 0.510521 1.193868, 0.914506 0.504814 1.257990, 0.919595 0.504266 1.264001, 
            0.929693 0.501959 1.288310, 0.935792 0.501001 1.298573, -0.452695 0.563514 0.557694, -0.452630 0.562929 0.563648, 
            -0.440702 0.563054 0.563412, -0.417817 0.562826 0.567725, -0.437090 0.555956 0.635826, -0.385209 0.556038 0.639517, 
            -0.373780 0.556369 0.637145, -0.292338 0.543718 0.772751, -0.298365 0.540805 0.801818, -0.270987 0.540814 0.804110, 
            -0.249694 0.540887 0.805218, -0.248290 0.536367 0.851255, -0.241314 0.535273 0.862974, -0.229979 0.526623 0.951832, 
            -0.194100 0.527316 0.947918, -0.188122 0.524841 0.973577, -0.180018 0.523658 0.986299, -0.168778 0.523058 0.993373, 
            -0.131286 0.522557 1.001731, -0.074534 0.522348 1.008790, -0.048064 0.517109 1.064318, -0.091905 0.508661 1.146314, 
            -0.089679 0.506983 1.163553, -0.079470 0.505892 1.175520, -0.027442 0.504208 1.197156, 0.000009 0.502737 1.214494, 
            0.006994 0.503438 1.207984, 0.030488 0.507506 1.168704, 0.035807 0.507300 1.171267, 0.040004 0.507183 1.172814, 
            0.045869 0.506779 1.177427, 0.038499 0.502720 1.218019, 0.034571 0.497508 1.270624, 0.045551 0.496859 1.278167, 
            0.046544 0.495550 1.291556, 0.046087 0.493373 1.313625, 0.133066 0.496393 1.290526, 0.237570 0.504463 1.217651, 
            0.244486 0.505450 1.208229, 0.247270 0.505370 1.209285, 0.295043 0.513055 1.135384, 0.295419 0.512826 1.137741, 
            0.296917 0.512507 1.141115, 0.326794 0.509096 1.178366, 0.359768 0.507456 1.197896, 0.372872 0.505110 1.222860, 
            0.396394 0.499323 1.283698, 0.428253 0.498671 1.293096, 0.469768 0.496228 1.321528, 0.472871 0.495012 1.334150, 
            0.466940 0.493013 1.353939, 0.498072 0.493122 1.355538, 0.505657 0.493337 1.354020, 0.680462 0.504614 1.254694, 
            0.754713 0.507957 1.227199, 0.920490 0.504408 1.277689, -0.400733 0.564483 0.567432, -0.426679 0.556074 0.650587, 
            -0.426617 0.554592 0.665652, -0.378567 0.557846 0.636782, -0.378301 0.557597 0.639338, -0.356577 0.557152 0.645743, 
            -0.346556 0.556326 0.655012, -0.301299 0.554280 0.679738, -0.289760 0.546862 0.756087, -0.247516 0.538878 0.840877, 
            -0.263346 0.532050 0.908849, -0.236620 0.528054 0.951774, -0.203832 0.528770 0.947357, -0.183707 0.525638 0.980924, 
            -0.180653 0.524413 0.993635, -0.124705 0.524652 0.996071, -0.110416 0.526113 0.982477, -0.100750 0.525519 0.989350, 
            -0.090627 0.510070 1.147169, -0.065965 0.506287 1.187743, -0.046235 0.506667 1.185596, -0.016694 0.504688 1.208274, 
            -0.010549 0.504336 1.212384, 0.005429 0.504916 1.207888, 0.030149 0.509212 1.166402, 0.032713 0.509091 1.167854, 
            0.046413 0.507753 1.182639, 0.022718 0.499763 1.261741, 0.024412 0.499181 1.267796, 0.039493 0.498697 1.274022, 
            0.049832 0.498229 1.279685, 0.051249 0.493711 1.325698, 0.107358 0.493682 1.330880, 0.237081 0.505842 1.218653, 
            0.261053 0.508207 1.196724, 0.266652 0.508351 1.195746, 0.301441 0.511531 1.166477, 0.339526 0.510841 1.176802, 
            0.355023 0.512825 1.157997, 0.357132 0.512918 1.157234, 0.387541 0.504825 1.242093, 0.399162 0.500710 1.284906, 
            0.435844 0.500058 1.294723, 0.457817 0.499361 1.303713, 0.465924 0.494593 1.352854, 0.488029 0.494817 1.352501, 
            0.490102 0.494904 1.351803, 0.501512 0.494634 1.355536, 0.572945 0.502832 1.278481, 0.632589 0.505253 1.259083, 
            0.853194 0.513987 1.189576, 0.881320 0.513239 1.199626, 0.927793 0.505144 1.285905, -0.461209 0.564573 0.576308, 
            -0.455134 0.565403 0.568402, -0.449456 0.565562 0.567281, -0.427295 0.565797 0.566827, -0.438044 0.558719 0.637789, 
            -0.431443 0.557854 0.647146, -0.411030 0.555672 0.671088, -0.405009 0.555895 0.669351, -0.374992 0.558785 0.642606, 
            -0.369116 0.558682 0.644164, -0.296722 0.545544 0.783925, -0.260895 0.544136 0.801354, -0.240860 0.543079 0.813834, 
            -0.187616 0.525485 0.997193, -0.171564 0.526078 0.992565, -0.163697 0.525747 0.996606, -0.078907 0.525671 1.004768, 
            -0.054611 0.520625 1.058141, -0.046703 0.520003 1.065145, -0.088146 0.511104 1.151930, -0.081267 0.509694 1.166858, 
            -0.080124 0.509309 1.170870, -0.059541 0.507457 1.191471, -0.046931 0.508008 1.186972, -0.022998 0.507377 1.195468, 
            0.028846 0.510739 1.165836, 0.033092 0.510930 1.164258, 0.042901 0.510064 1.173909, 0.038907 0.506334 1.211458, 
            0.038435 0.505051 1.224448, 0.027508 0.502721 1.247164, 0.060342 0.493584 1.342833, 0.077301 0.493151 1.348712, 
            0.128766 0.499131 1.292444, 0.204562 0.501566 1.274308, 0.252336 0.508056 1.212546, 0.299538 0.515037 1.145743, 
            0.300407 0.514302 1.153284, 0.304601 0.514186 1.154837, 0.361322 0.511581 1.186234, 0.393293 0.505272 1.253102, 
            0.467611 0.499365 1.319585, 0.475713 0.495193 1.362663, 0.549176 0.504068 1.278917, 0.797158 0.512512 1.214738, 
            0.844045 0.515251 1.190999, 0.895397 0.510453 1.244207, 0.934184 0.504216 1.310940, -0.400843 0.567403 0.567874, 
            -0.418586 0.557232 0.669642, -0.385996 0.560003 0.644334, -0.382278 0.560096 0.643709, -0.311359 0.557740 0.673818, 
            -0.285551 0.555366 0.700184, -0.287213 0.549081 0.763885, -0.298661 0.546056 0.793611, -0.244184 0.545425 0.804767, 
            -0.236471 0.544169 0.818192, -0.196527 0.532171 0.943549, -0.178669 0.527124 0.996377, -0.165963 0.527394 0.994739, 
            -0.163206 0.527309 0.995844, -0.159877 0.527031 0.998954, -0.154661 0.526805 1.001701, -0.084290 0.527335 1.002444, 
            -0.043294 0.521210 1.068233, -0.077692 0.510334 1.175718, -0.069405 0.509484 1.185075, -0.031502 0.509657 1.186623, 
            -0.022282 0.509578 1.188228, -0.011820 0.508235 1.202776, -0.005195 0.508271 1.202985, 0.000760 0.508781 1.198330, 
            0.018665 0.511212 1.175188, 0.031940 0.512186 1.166456, 0.034371 0.512339 1.165113, 0.036498 0.511539 1.173422, 
            0.039713 0.506459 1.225303, 0.027880 0.503961 1.249652, 0.026345 0.503078 1.258487, 0.047728 0.501375 1.277646, 
            0.051688 0.501215 1.279621, 0.046758 0.498804 1.303676, 0.057628 0.496342 1.329629, 0.068593 0.495094 1.343269, 
            0.108418 0.497417 1.323143, 0.151347 0.502109 1.279213, 0.201634 0.502791 1.276667, 0.221966 0.505674 1.249156, 
            0.239341 0.508605 1.220897, 0.260380 0.509826 1.210321, 0.266139 0.510299 1.206020, 0.274806 0.511014 1.199516, 
            0.302252 0.515817 1.153119, 0.304195 0.515879 1.152655, 0.308121 0.514218 1.169866, 0.319554 0.513953 1.173559, 
            0.362009 0.515270 1.163871, 0.366524 0.514615 1.170917, 0.393300 0.505249 1.268388, 0.450821 0.502794 1.298344, 
            0.466097 0.499955 1.328505, 0.468073 0.496737 1.361369, 0.505161 0.497953 1.352243, 0.599454 0.506516 1.273475, 
            0.620467 0.507135 1.269017, 0.672627 0.509062 1.253992, 0.886393 0.516226 1.199838, 0.888338 0.515990 1.202406, 
            0.885217 0.514214 1.220169, 0.888958 0.512818 1.234678, 0.921721 0.510242 1.263696, -0.461147 0.567226 0.579475, 
            -0.437606 0.561442 0.640278, -0.425605 0.560386 0.652052, -0.427739 0.559391 0.661968, -0.426548 0.559015 0.665893, 
            -0.334338 0.560318 0.660690, -0.315686 0.559601 0.669591, -0.283224 0.555774 0.711292, -0.291939 0.553258 0.736095, 
            -0.292618 0.552235 0.746424, -0.251686 0.547294 0.800187, -0.245264 0.541614 0.858434, -0.241573 0.541105 0.863929, 
            -0.257224 0.534909 0.925506, -0.246532 0.533908 0.936603, -0.215983 0.533013 0.948359, -0.190104 0.533640 0.944245, 
            -0.185247 0.530060 0.981028, -0.191033 0.528686 0.994484, -0.167608 0.528857 0.994789, -0.136866 0.527997 1.006198, 
            -0.130830 0.528522 1.001398, -0.084095 0.528842 1.002213, -0.066543 0.526427 1.028273, -0.078124 0.515907 1.134123, 
            -0.083560 0.514299 1.149983, -0.076552 0.513510 1.158609, 0.006184 0.511259 1.188683, 0.042469 0.517705 1.126366, 
            0.045191 0.517016 1.133604, 0.031346 0.514143 1.161576, 0.045088 0.512813 1.176285, 0.046250 0.510638 1.198476, 
            0.039276 0.509043 1.214071, 0.040211 0.508022 1.224529, 0.030775 0.503579 1.268842, 0.052972 0.502326 1.283500, 
            0.108409 0.499184 1.320246, 0.124873 0.501945 1.293628, 0.274079 0.512349 1.200947, 0.275666 0.512345 1.201125, 
            0.309732 0.516585 1.161016, 0.333152 0.514962 1.179543, 0.400548 0.505078 1.285810, 0.420033 0.504816 1.290176,
[truncated: 5,427,474 more chars]
