# Supplementary material for: Data for spatial analysis of growth anomaly lesions on Montipora capitata coral colonies using 3D reconstruction techniques
Source: Data Brief. 2016 Sep 19;9:460–2. doi: 10.1016/j.dib.2016.09.009 (PMC5045566; doi:10.1016/j.dib.2016.09.009)
Supplement: Supplementary file 6 — Supplementary material [file mmc6.zip › mmc6.wrl]

#VRML V2.0 utf8

NavigationInfo {
	type [ "EXAMINE", "ANY" ]
}
Transform {
  scale 1.0 1.0 1.0
  translation 0.0 0.0 0.0
  children
  [
    Shape
    {
      geometry IndexedFaceSet {
        creaseAngle .5
        solid FALSE
        coord Coordinate {
          point
          [
            0.858795 1.091302 1.873010, 0.870487 1.071513 1.861533, 0.868990 1.072732 1.864649, 0.865407 1.078047 1.866726, 
            0.854460 1.093628 1.874556, 0.868434 1.070102 1.862544, 0.876831 1.060103 1.841997, 0.874786 1.060322 1.849490, 
            0.870944 1.061215 1.862486, 0.866801 1.069458 1.860192, 0.865424 1.070896 1.862348, 0.876419 1.057735 1.838745, 
            0.874502 1.062138 1.836364, 0.856548 1.080740 1.864777, 0.841221 1.104131 1.872210, 0.875644 1.054706 1.838387, 
            0.873778 1.059202 1.835603, 0.871511 1.062965 1.836025, 0.868345 1.061143 1.852462, 0.863067 1.067316 1.859235, 
            0.858151 1.074148 1.863120, 0.842500 1.096949 1.873138, 0.876412 1.050540 1.834560, 0.873054 1.056265 1.834842, 
            0.863915 1.063296 1.854763, 0.862080 1.063900 1.860572, 0.859230 1.066601 1.865646, 0.854257 1.077279 1.861142, 
            0.836506 1.104148 1.870247, 0.877282 1.046561 1.829909, 0.873402 1.051334 1.834365, 0.869904 1.056803 1.835769, 
            0.865277 1.056266 1.855026, 0.861923 1.061998 1.855281, 0.856220 1.067395 1.865451, 0.840179 1.093433 1.869741, 
            0.839065 1.095351 1.869797, 0.880361 1.038713 1.825305, 0.870753 1.052787 1.831282, 0.864546 1.057266 1.845477, 
            0.862658 1.057771 1.851714, 0.859100 1.063131 1.853598, 0.853735 1.069146 1.861063, 0.851450 1.072877 1.861628, 
            0.850523 1.075136 1.860186, 0.847139 1.080814 1.860675, 0.845923 1.082546 1.861542, 0.837982 1.091760 1.871901, 
            0.836839 1.093625 1.872184, 0.874556 1.042308 1.829745, 0.868996 1.051915 1.829929, 0.866263 1.054830 1.834069, 
            0.859648 1.058565 1.851519, 0.847567 1.076029 1.859556, 0.842496 1.082579 1.864678, 0.837723 1.089671 1.867425, 
            0.836115 1.090688 1.871423, 0.832721 1.096348 1.871993, 0.881188 1.029090 1.823299, 0.879390 1.029761 1.828812, 
            0.870662 1.045438 1.827768, 0.862462 1.054181 1.840191, 0.856852 1.059750 1.849613, 0.852703 1.064032 1.856214, 
            0.846843 1.073092 1.858795, 0.845429 1.074463 1.861242, 0.843144 1.078194 1.861808, 0.835856 1.088600 1.866947, 
            0.828350 1.098608 1.873829, 0.878178 1.029884 1.823103, 0.873906 1.037891 1.821843, 0.865196 1.049652 1.829498, 
            0.864119 1.051638 1.829255, 0.857312 1.058971 1.839401, 0.848530 1.066653 1.856468, 0.843562 1.073392 1.860764, 
            0.839558 1.081886 1.857371, 0.837645 1.082348 1.863799, 0.835264 1.085904 1.865130, 0.833721 1.087040 1.868608, 
            0.879740 1.023217 1.821776, 0.877454 1.026947 1.822342, 0.874941 1.030264 1.824723, 0.872472 1.033659 1.826756, 
            0.869810 1.040652 1.821484, 0.867191 1.043775 1.824712, 0.866048 1.045640 1.824995, 0.864568 1.046892 1.827966, 
            0.858147 1.054928 1.835030, 0.849062 1.062058 1.854522, 0.844693 1.069888 1.854037, 0.842407 1.073618 1.854602, 
            0.840673 1.074406 1.859603, 0.836404 1.082418 1.858323, 0.833397 1.084833 1.864651, 0.881482 1.016879 1.819006, 
            0.879241 1.020692 1.819212, 0.876010 1.026647 1.818486, 0.872096 1.031357 1.823214, 0.871120 1.033527 1.822164, 
            0.870228 1.035850 1.820441, 0.864987 1.042090 1.826922, 0.851692 1.057339 1.844659, 0.844981 1.064848 1.854032, 
            0.841841 1.070970 1.852577, 0.832673 1.081896 1.863890, 0.831472 1.083656 1.864636, 0.824834 1.091297 1.873430, 
            0.876429 1.021845 1.817442, 0.861977 1.042884 1.826727, 0.860338 1.043844 1.830975, 0.857514 1.046593 1.835840, 
            0.854143 1.052294 1.836226, 0.852056 1.052437 1.844052, 0.849703 1.056045 1.845158, 0.839686 1.069373 1.854402, 
            0.836102 1.074685 1.856494, 0.833953 1.078666 1.855963, 0.829663 1.082690 1.863695, 0.877748 1.014736 1.818049, 
            0.869864 1.028006 1.819100, 0.867042 1.030756 1.823957, 0.864837 1.034635 1.823873, 0.860763 1.039053 1.829880, 
            0.857274 1.044540 1.831208, 0.852057 1.050823 1.837499, 0.847860 1.055019 1.844480, 0.843361 1.058662 1.853879, 
            0.841247 1.062706 1.853075, 0.838961 1.066436 1.853641, 0.837785 1.068240 1.854195, 0.827564 1.081196 1.865067, 
            0.813132 1.098321 1.883043, 0.871653 1.021753 1.815958, 0.869139 1.025066 1.818352, 0.867460 1.025954 1.822913, 
            0.863983 1.031461 1.824152, 0.853926 1.044716 1.833718, 0.848731 1.051041 1.839826, 0.846300 1.054506 1.841556, 
            0.840971 1.060585 1.848739, 0.838583 1.064130 1.850119, 0.837555 1.066205 1.849481, 0.835956 1.067238 1.853411, 
            0.829609 1.075411 1.859880, 0.827407 1.079294 1.859774, 0.825697 1.080125 1.864589, 0.824514 1.081917 1.865191, 
            0.823401 1.083836 1.865240, 0.820765 1.086928 1.868604, 0.819313 1.088231 1.871349, 0.816303 1.090641 1.877701, 
            0.808860 1.100764 1.884077, 0.867501 1.024412 1.816045, 0.859455 1.033436 1.827237, 0.848542 1.049080 1.834791, 
            0.843990 1.052627 1.844612, 0.841361 1.055732 1.847920, 0.840141 1.057456 1.848822, 0.829186 1.073024 1.856709, 
            0.810875 1.094923 1.879132, 0.874686 1.008253 1.814028, 0.873374 1.009811 1.815657, 0.866776 1.021475 1.815284, 
            0.865114 1.022393 1.819715, 0.861441 1.027542 1.822521, 0.856445 1.034230 1.827041, 0.853726 1.037171 1.831065, 
            0.839490 1.054653 1.847473, 0.834964 1.062197 1.848242, 0.833537 1.063544 1.850794, 0.832647 1.065871 1.849057, 
            0.830900 1.066633 1.854170, 0.826967 1.071310 1.859047, 0.823538 1.076905 1.859895, 0.819244 1.080923 1.867656, 
            0.817030 1.084785 1.867648, 0.816249 1.087309 1.865044, 0.812569 1.088498 1.876744, 0.809794 1.091336 1.881220, 
            0.873076 1.007651 1.811495, 0.867112 1.016522 1.814904, 0.863886 1.018538 1.822980, 0.862077 1.023137 1.819740, 
            0.856595 1.028939 1.828140, 0.851346 1.035164 1.834684, 0.850337 1.037274 1.833897, 0.845291 1.043869 1.838821, 
            0.840117 1.050230 1.844770, 0.836937 1.052330 1.852478, 0.835370 1.057371 1.847304, 0.825261 1.070532 1.857283, 
            0.822814 1.073969 1.859134, 0.821118 1.074826 1.863833, 0.816668 1.082507 1.864000, 0.815049 1.083505 1.868082, 
            0.809839 1.089802 1.874313, 0.800397 1.100229 1.887811, 0.874960 1.001572 1.807591, 0.870063 1.008439 1.811325, 
            0.857394 1.024830 1.824061, 0.853585 1.029733 1.827944, 0.837355 1.047528 1.851434, 0.828179 1.062389 1.853965, 
            0.825782 1.065918 1.855416, 0.816752 1.077096 1.865626, 0.873177 1.004603 1.797597, 0.870485 1.003643 1.810256, 
            0.866399 1.008040 1.816355, 0.864351 1.012205 1.815018, 0.854374 1.025606 1.823942, 0.851207 1.027729 1.831548, 
            0.843976 1.038240 1.836230, 0.837571 1.046306 1.843164, 0.835488 1.046457 1.850955, 0.833149 1.050091 1.851944, 
            0.832120 1.052162 1.851324, 0.817412 1.072733 1.862657, 0.811323 1.081376 1.867066, 0.805125 1.085872 1.881186, 
            0.801607 1.091305 1.882749, 0.799064 1.094567 1.885366, 0.795375 1.099688 1.888296, 0.860991 1.012360 1.817622, 
            0.856244 1.019501 1.820155, 0.852265 1.024093 1.825397, 0.844537 1.033697 1.834050, 0.843189 1.035187 1.835977, 
            0.842306 1.037526 1.834184, 0.839790 1.040837 1.836586, 0.834082 1.046227 1.846793, 0.825269 1.057801 1.855268, 
            0.824228 1.059852 1.854737, 0.820703 1.065270 1.856362, 0.819684 1.067361 1.855657, 0.817323 1.070955 1.856822, 
            0.811924 1.076908 1.864561, 0.811402 1.079904 1.859888, 0.808385 1.082302 1.866293, 0.804703 1.083487 1.878010, 
            0.800883 1.088368 1.881987, 0.799409 1.089631 1.884911, 0.796658 1.092512 1.889195, 0.795949 1.095169 1.886011, 
            0.856418 1.014252 1.821067, 0.852786 1.015529 1.832381, 0.851541 1.021157 1.824636, 0.844956 1.028895 1.833006, 
            0.841582 1.034590 1.833423, 0.835242 1.042776 1.839829, 0.827006 1.051453 1.852544, 0.817817 1.066290 1.855179, 
            0.815316 1.069629 1.857460, 0.813122 1.069577 1.866139, 0.811929 1.071351 1.866824, 0.811392 1.074321 1.862266, 
            0.808210 1.080367 1.861143, 0.803266 1.079251 1.882939, 0.801391 1.083729 1.880230, 0.800154 1.085423 1.881262, 
            0.797683 1.084866 1.892156, 0.796540 1.086731 1.892438, 0.791866 1.097955 1.885544, 0.863909 1.002600 1.807762, 
            0.859761 1.006885 1.814351, 0.856133 1.012117 1.816795, 0.852062 1.012592 1.831620, 0.850578 1.017785 1.825781, 
            0.847389 1.023816 1.824723, 0.837197 1.036826 1.835363, 0.825434 1.050920 1.849706, 0.819156 1.059218 1.855623, 
            0.818108 1.061256 1.855150, 0.813182 1.068071 1.859112, 0.812039 1.069936 1.859395, 0.809754 1.073667 1.859961, 
            0.801399 1.078179 1.882461, 0.796001 1.084133 1.890195, 0.794067 1.088504 1.887956, 0.792156 1.092918 1.885528, 
            0.791142 1.095018 1.884783, 0.788856 1.098748 1.885348, 0.852860 1.012431 1.818700, 0.849938 1.015001 1.824350, 
            0.847807 1.019014 1.823679, 0.840282 1.028987 1.830714, 0.838985 1.030573 1.832222, 0.835490 1.036047 1.833604, 
            0.832689 1.038837 1.838290, 0.830366 1.042499 1.839155, 0.828515 1.043073 1.845093, 0.826229 1.046804 1.845658, 
            0.822296 1.051480 1.850533, 0.810134 1.068795 1.859224, 0.808195 1.069208 1.865867, 0.804500 1.078268 1.859994, 
            0.798389 1.078973 1.882265, 0.791832 1.086763 1.890411, 0.860178 1.000464 1.806775, 0.857780 1.003990 1.808237, 
            0.854935 1.006700 1.813275, 0.849639 1.012839 1.820196, 0.842116 1.022817 1.827208, 0.835289 1.030114 1.837513, 
            0.834766 1.033110 1.832842, 0.826925 1.042509 1.842394, 0.825505 1.043867 1.844897, 0.821700 1.048777 1.848750, 
            0.819414 1.052508 1.849315, 0.817845 1.053596 1.853002, 0.809410 1.065858 1.858463, 0.807163 1.069659 1.858721, 
            0.804623 1.072927 1.861311, 0.799401 1.079202 1.867638, 0.793429 1.080160 1.888802, 0.859502 1.001563 1.796790, 
            0.857056 1.001053 1.807476, 0.847074 1.010496 1.825288, 0.839528 1.024380 1.823643, 0.834564 1.027178 1.836751, 
            0.832279 1.030908 1.837317, 0.826584 1.040270 1.838576, 0.813655 1.056187 1.853389, 0.808479 1.062546 1.859348, 
            0.806400 1.066652 1.858267, 0.805088 1.068208 1.859903, 0.788098 1.084620 1.889454, 0.783065 1.095188 1.885430, 
            1.063073 0.648454 1.782942, 0.852300 1.002612 1.812385, 0.849065 1.004613 1.820528, 0.846350 1.007559 1.824527, 
            0.831016 1.030939 1.832012, 0.828624 1.034474 1.833431, 0.824334 1.038501 1.841155, 0.822049 1.042231 1.841720, 
            0.819345 1.045200 1.845620, 0.815607 1.050231 1.848943, 0.810228 1.056220 1.856523, 0.807998 1.060052 1.856647, 
            0.804327 1.065205 1.859435, 0.803390 1.067446 1.858072, 0.797212 1.071978 1.872035, 0.791960 1.074249 1.887444, 
            1.063531 0.643724 1.781582, 1.060924 0.646869 1.784714, 0.856054 0.999943 1.793545, 0.846055 1.005407 1.820333, 
            0.843340 1.008353 1.824332, 0.842705 1.011144 1.820559, 0.840263 1.014589 1.822377, 0.837899 1.018177 1.823567, 
            0.832885 1.024832 1.828230, 0.818464 1.041977 1.846116, 0.816178 1.045708 1.846681, 0.806076 1.058880 1.856610, 
            0.803602 1.062268 1.858674, 0.797243 1.070418 1.865241, 1.064244 0.635511 1.787028, 1.056707 0.649410 1.785320, 
            1.055032 0.650306 1.789847, 1.052660 0.653878 1.791106, 1.049231 0.659474 1.791954, 1.048395 0.661898 1.789788, 
            1.047300 0.663851 1.789687, 1.038206 0.678861 1.791566, 1.025561 0.699245 1.795264, 1.021846 0.708267 1.789560, 
            0.853045 1.000737 1.793349, 0.851698 1.002231 1.795256, 0.849244 1.001706 1.806009, 0.843971 1.003938 1.821594, 
            0.839756 1.012049 1.819878, 0.836589 1.014172 1.827484, 0.833304 1.020030 1.827186, 0.827395 1.029001 1.830155, 
            0.819327 1.037985 1.841524, 0.812523 1.045325 1.851640, 0.808767 1.050323 1.855104, 0.804249 1.057881 1.855813, 
            0.792582 1.068201 1.878234, 0.786975 1.073774 1.887639, 0.784675 1.077479 1.888315, 0.782271 1.080994 1.889823, 
            0.778215 1.089394 1.886844, 0.775995 1.093244 1.886885, 1.063327 0.628272 1.796659, 1.057125 0.644608 1.784276, 
            1.052854 0.648667 1.791853, 1.044246 0.664564 1.789845, 1.039315 0.671369 1.793852, 1.023755 0.698284 1.794301, 
            1.021576 0.702210 1.794012, 1.020352 0.703928 1.794941, 1.017129 0.709898 1.794150, 1.014118 0.716254 1.791669, 
            0.853463 0.995935 1.792305, 0.846774 0.999535 1.810350, 0.841511 1.005734 1.817007, 0.840175 1.007247 1.818834, 
            0.832473 1.016898 1.827279, 0.830294 1.020824 1.826991, 0.821057 1.031626 1.838847, 0.820040 1.033720 1.838126, 
            0.817529 1.037039 1.840497, 0.815673 1.037604 1.846474, 0.815078 1.040469 1.842378, 0.813196 1.040986 1.848566, 
            0.809426 1.045960 1.852138, 0.803524 1.054944 1.855052, 0.801944 1.056011 1.858831, 0.799320 1.059126 1.862097, 
            0.783198 1.073170 1.893566, 0.780117 1.079398 1.891644, 1.054747 0.642605 1.787877, 1.044025 0.658596 1.793912, 
            1.038591 0.668432 1.793091, 1.036305 0.672163 1.793656, 1.032182 0.680441 1.791208, 1.023904 0.692991 1.795408, 
            1.018221 0.702374 1.796577, 1.009952 0.718888 1.791864, 1.007641 0.722574 1.792627, 0.850522 0.996854 1.791562, 
            0.848236 1.000584 1.792128, 0.845510 0.999564 1.805053, 0.843343 0.999561 1.813517, 0.837165 1.008041 1.818639, 
            0.835533 1.009016 1.822823, 0.828032 1.019033 1.829665, 0.823084 1.025806 1.833809, 0.816804 1.034102 1.839736, 
            0.815697 1.036033 1.839733, 0.813222 1.039418 1.841812, 0.811967 1.041077 1.842995, 0.809905 1.041268 1.850614, 
            0.806538 1.046975 1.850975, 0.784383 1.069766 1.886399, 0.772308 1.091186 1.885556, 1.059313 0.625620 1.797934, 
            1.050446 0.644993 1.789151, 1.049074 0.646440 1.791267, 1.046788 0.650170 1.791833, 1.044435 0.653777 1.792940, 
            1.037803 0.665381 1.792833, 1.033528 0.673380 1.791605, 1.022726 0.689227 1.798272, 1.014333 0.705515 1.794550, 
            1.012337 0.709775 1.792798, 1.009140 0.715792 1.791801, 1.006917 0.719637 1.791866, 0.849729 0.993792 1.791348, 
            0.847292 0.997246 1.793125, 0.844677 1.000376 1.796320, 0.843324 1.001858 1.798284, 0.840333 1.000355 1.813321, 
            0.839544 1.002865 1.810780, 0.834809 1.006079 1.822062, 0.831088 1.011141 1.825249, 0.827379 1.016226 1.828336, 
            0.817571 1.029934 1.835914, 0.815059 1.033253 1.838282, 0.812548 1.036573 1.840649, 0.810082 1.039975 1.842655, 
            0.808851 1.041679 1.843641, 0.806895 1.042062 1.850418, 0.801087 1.051216 1.852586, 0.797012 1.055633 1.858599, 
            0.794443 1.058848 1.861423, 0.791540 1.061453 1.866918, 0.785372 1.066002 1.880805, 0.783017 1.069607 1.881923, 
            0.775822 1.076233 1.895165, 0.772517 1.086003 1.886182, 0.770943 1.087082 1.889908, 1.059538 0.620465 1.798434, 
            1.055155 0.628270 1.798061, 1.044536 0.648397 1.794429, 1.039067 0.658171 1.793885, 1.035639 0.663767 1.794733, 
            1.032696 0.666299 1.800549, 1.025729 0.681239 1.794277, 1.023525 0.685119 1.794189, 1.011609 0.706831 1.792069, 
            1.004832 0.718169 1.793126, 1.001372 0.719757 1.803075, 0.840314 1.002652 1.798088, 0.837398 1.001286 1.812526, 
            0.836651 1.003872 1.809653, 0.833947 1.006841 1.813555, 0.828486 1.012679 1.821793, 0.820776 1.022316 1.830303, 
            0.809949 1.034167 1.846017, 0.806171 1.039125 1.849657, 0.800410 1.048366 1.851448, 0.794907 1.054129 1.860014, 
            0.788966 1.059092 1.872089, 0.782293 1.066670 1.881162, 0.780605 1.067543 1.885794, 0.776688 1.072247 1.890548, 
            0.769076 1.086011 1.889430, 0.768651 1.089185 1.883979, 1.061640 0.610834 1.801637, 1.060133 0.612035 1.804829, 
            1.048750 0.638668 1.789608, 1.047477 0.640296 1.790930, 1.044997 0.643672 1.793048, 1.040380 0.651051 1.794542, 
            1.039452 0.653308 1.793107, 1.036562 0.655935 1.798505, 1.034677 0.660398 1.795865, 1.030857 0.657382 1.817529, 
            1.028378 0.672607 1.793106, 1.015410 0.692400 1.799392, 1.001674 0.718691 1.794119, 0.999203 0.718136 1.805007, 
            0.840962 0.998268 1.795214, 0.839059 1.002696 1.792723, 0.833223 1.003904 1.812794, 0.832471 1.006481 1.809958, 
            0.828910 1.007886 1.820709, 0.824121 1.014951 1.823578, 0.822476 1.015900 1.827874, 0.813432 1.027054 1.838187, 
            0.811147 1.030785 1.838752, 0.803365 1.040291 1.847833, 0.797115 1.048640 1.853527, 0.792039 1.051232 1.867537, 
            0.790762 1.052853 1.868886, 0.788063 1.055831 1.872751, 0.785677 1.059378 1.874121, 0.783305 1.062951 1.875376, 
            0.781115 1.062907 1.884023, 0.776424 1.070149 1.886112, 0.774180 1.070008 1.895184, 0.772225 1.070392 1.901954, 
            0.771895 1.073738 1.895750, 0.769802 1.077821 1.894774, 1.052421 0.624000 1.797967, 1.049402 0.630342 1.795546, 
            1.032958 0.655647 1.803050, 1.030133 0.654445 1.816767, 1.027486 0.657518 1.820216, 1.026456 0.671434 1.793070, 
            1.023023 0.673073 1.802800, 1.019127 0.681766 1.798534, 1.007328 0.703691 1.795482, 1.001098 0.716026 1.792169, 
            0.993078 0.721148 1.812001, 0.991377 0.721996 1.816741, 0.842515 0.995535 1.785108, 0.840009 0.998863 1.787434, 
            0.836049 1.003490 1.792527, 0.831882 1.003790 1.808120, 0.829461 1.007275 1.809763, 0.824823 1.010665 1.820271, 
            0.821873 1.013185 1.826141, 0.817042 1.020173 1.829346, 0.814694 1.023790 1.830410, 0.806289 1.032159 1.844470, 
            0.802685 1.037434 1.846723, 0.796494 1.045891 1.851944, 0.787693 1.053539 1.869164, 0.783663 1.058039 1.874816, 
            0.782905 1.060604 1.872030, 0.767322 1.079581 1.890347, 1.047297 0.628838 1.796965, 1.041238 0.641484 1.792290, 
            1.036290 0.648258 1.796432, 1.035259 0.650328 1.795820, 1.014968 0.684412 1.798678, 1.003632 0.707183 1.791921, 
            1.001452 0.711106 1.791641, 1.000193 0.712759 1.792854, 0.996714 0.714314 1.802951, 0.986638 0.723586 1.821511, 
            0.839442 0.996214 1.785415, 0.836467 0.998688 1.791483, 0.833611 1.001378 1.796608, 0.825577 1.006475 1.816548, 
            0.823229 1.010093 1.817609, 0.821267 1.010463 1.824438, 0.820670 1.013325 1.820359, 0.817461 1.015371 1.828302, 
            0.812725 1.022532 1.830749, 0.809818 1.025129 1.836277, 0.807532 1.028860 1.836842, 0.806209 1.030397 1.838561, 
            0.803375 1.033128 1.843506, 0.800518 1.035817 1.848634, 0.799631 1.038148 1.846876, 0.794715 1.044980 1.850765, 
            0.787895 1.048343 1.869849, 0.785493 1.051861 1.871345, 0.780402 1.058374 1.876629, 0.778549 1.058945 1.882583, 
            0.776051 1.062287 1.884847, 0.775095 1.064495 1.883632, 0.772690 1.068007 1.885155, 0.768105 1.067545 1.904082, 
            0.765612 1.070898 1.906303, 0.761981 1.087971 1.882239, 1.055254 0.602240 1.815316, 1.054314 0.608423 1.805137, 
            1.046401 0.625588 1.797576, 1.043382 0.631930 1.795155, 1.042854 0.634917 1.790523, 1.040670 0.638833 1.790280, 
            1.035922 0.645971 1.792824, 1.032565 0.647748 1.801946, 1.032249 0.651121 1.795624, 1.027181 0.649779 1.818412, 
            1.022358 0.656781 1.821554, 1.020090 0.660545 1.821973, 1.016749 0.670249 1.813279, 1.014686 0.678333 1.803229, 
            1.006388 0.694797 1.798739, 0.988903 0.718201 1.814565, 0.985022 0.722973 1.819024, 0.838560 0.992990 1.785912, 
            0.833609 0.999758 1.790079, 0.830112 1.001280 1.800320, 0.820282 1.011000 1.816918, 0.813211 1.017852 1.829167, 
            0.805702 1.027856 1.836069, 0.800092 1.033424 1.845493, 0.798674 1.034786 1.847980, 0.797531 1.036651 1.848263, 
            0.794020 1.042098 1.849766, 0.792066 1.042484 1.856528, 0.770486 1.066321 1.887368, 0.759796 1.086320 1.884300, 
            1.054912 0.596052 1.820342, 1.054105 0.598530 1.817944, 1.051844 0.602305 1.818315, 1.040916 0.633715 1.790619, 
            1.038691 0.637557 1.790696, 1.028464 0.646553 1.810467, 1.014149 0.667840 1.818660, 1.014821 0.673015 1.804445, 
            1.000116 0.705438 1.789224, 0.999074 0.707487 1.788699, 0.996393 0.710497 1.792421, 0.985893 0.718995 1.814370, 
            0.983184 0.721954 1.818318, 0.980609 0.725156 1.821198, 0.978225 0.728709 1.822543, 0.835703 0.994062 1.784497, 
            0.833265 0.997515 1.786282, 0.829980 0.999423 1.794831, 0.827186 1.002227 1.799454, 0.824665 1.001580 1.810740, 
            0.816672 1.010700 1.821511, 0.808991 1.020389 1.829792, 0.796717 1.033551 1.848218, 0.794439 1.037296 1.848722, 
            0.785944 1.045502 1.863496, 0.782876 1.047805 1.870314, 0.775208 1.057518 1.878488, 0.771221 1.062095 1.883798, 
            0.765517 1.067493 1.893970, 0.763954 1.068591 1.897612, 0.762102 1.073113 1.894710, 0.760166 1.081429 1.883644, 
            1.056416 0.589279 1.819478, 1.049525 0.608308 1.803754, 1.043416 0.620861 1.799484, 1.041730 0.625687 1.795254, 
            1.033331 0.641963 1.791584, 1.031380 0.642355 1.798321, 1.027775 0.643681 1.809421, 1.024457 0.645529 1.818231, 
            1.018624 0.654638 1.820599, 1.006460 0.683797 1.802766, 1.002496 0.692365 1.799046, 1.000954 0.697452 1.793672, 
            0.998778 0.701382 1.793364, 0.993144 0.710854 1.794140, 0.991616 0.712017 1.797498, 0.982431 0.718965 1.817785, 
            0.980133 0.722673 1.818450, 0.979193 0.724907 1.817117, 0.977584 0.725924 1.821118, 0.974447 0.728101 1.828486, 
            0.834592 0.994369 1.777981, 0.832541 0.994578 1.785521, 0.821235 1.001607 1.813903, 0.818771 1.005013 1.815891, 
            0.815948 1.007764 1.820750, 0.815285 1.010505 1.817198, 0.811878 1.012190 1.826722, 0.808334 1.017575 1.828493, 
            0.805611 1.020508 1.832552, 0.801767 1.025348 1.836713, 0.793797 1.034508 1.847306, 0.780651 1.046082 1.872691, 
            0.779661 1.048225 1.871757, 0.777123 1.051496 1.874334, 0.774809 1.055175 1.875128, 0.772447 1.058765 1.876308, 
            0.769703 1.061661 1.880531, 0.765699 1.066208 1.885975, 0.757156 1.082223 1.883449, 1.048086 0.600117 1.817552, 
            1.044383 0.613112 1.802900, 1.037799 0.628749 1.793574, 1.035007 0.635506 1.789338, 1.021370 0.646183 1.818651, 
            1.009701 0.668346 1.814557, 1.008901 0.674785 1.803256, 0.992229 0.711518 1.786061, 0.990797 0.712856 1.788653, 
            0.985457 0.714968 1.804760, 0.981098 0.718867 1.813041, 0.977554 0.724252 1.814816, 0.973390 0.728507 1.821538, 
            0.971437 0.728895 1.828290, 0.969151 0.732626 1.828856, 0.829684 0.995650 1.784106, 0.828232 0.996953 1.786854, 
            0.827266 0.999140 1.785725, 0.824580 1.002140 1.789492, 0.818225 1.002401 1.813707, 0.815723 1.005737 1.816002, 
            0.814081 1.006692 1.820272, 0.813485 1.009554 1.816188, 0.811187 1.009313 1.825697, 0.805720 1.019090 1.825137, 
            0.802071 1.020335 1.836592, 0.799349 1.023270 1.840642, 0.795035 1.027253 1.848556, 0.788143 1.038380 1.850534, 
            0.782324 1.039618 1.870475, 0.776399 1.048560 1.873573, 0.767487 1.059953 1.882841, 0.760974 1.067823 1.890632, 
            0.759644 1.069348 1.892407, 0.755475 1.081490 1.881487, 1.054901 0.583285 1.818488, 1.052714 0.587195 1.818267, 
            1.048316 0.594973 1.818010, 1.045706 0.602061 1.812323, 1.044649 0.608030 1.803080, 1.042516 0.612040 1.802422, 
            1.041808 0.614699 1.799231, 1.038638 0.620765 1.798019, 1.037947 0.623455 1.794689, 1.035711 0.627275 1.794863, 
            1.033232 0.634603 1.788123, 1.027646 0.640213 1.797364, 1.020646 0.643246 1.817889, 1.019232 0.644618 1.820336, 
            1.015692 0.650009 1.822078, 1.012457 0.655959 1.821377, 1.008698 0.664901 1.816022, 1.006735 0.673167 1.805171, 
            0.996206 0.697409 1.791973, 0.993949 0.701191 1.792309, 0.986694 0.711658 1.797181, 0.983119 0.716986 1.799203, 
            0.979231 0.717796 1.812562, 0.975708 0.723219 1.814168, 0.966882 0.730821 1.831589, 0.826365 0.995881 1.786376, 
            0.824020 0.999503 1.787417, 0.809151 1.011884 1.817719, 0.807034 1.011973 1.825784, 0.788630 1.033703 1.848947, 
            0.785342 1.035606 1.857516, 0.781319 1.036169 1.871957, 0.780176 1.038034 1.872240, 0.777814 1.041626 1.873414, 
            0.771173 1.053210 1.873391, 0.769855 1.054757 1.875069, 0.767488 1.058338 1.876289, 0.763265 1.062486 1.883483, 
            0.759433 1.067347 1.887548, 0.758065 1.068802 1.889628, 0.757126 1.071038 1.888287, 0.754996 1.075053 1.887607, 
            1.050777 0.585997 1.818342, 1.049635 0.587862 1.818625, 1.041571 0.604752 1.812268, 1.040113 0.613939 1.797384, 
            1.036080 0.622383 1.794210, 1.033825 0.626169 1.794533, 1.032952 0.628525 1.792666, 1.024881 0.637505 1.804051, 
            1.022230 0.640569 1.807540, 1.009515 0.656875 1.820645, 1.004031 0.674520 1.802529, 0.992508 0.700897 1.788426, 
            0.990825 0.705726 1.784183, 0.983685 0.712452 1.796985, 0.978880 0.719488 1.799980, 0.974976 0.724216 1.804628, 
            0.972302 0.723290 1.817138, 0.969656 0.726364 1.820581, 0.967241 0.729859 1.822178, 0.965634 0.730879 1.826165, 
            0.965993 0.735481 1.814461, 0.964967 0.737560 1.813803, 0.963707 0.739211 1.815026, 0.962596 0.741135 1.815053, 
            0.960316 0.744876 1.815574, 0.826577 0.994651 1.778139, 0.821218 1.000676 1.785560, 0.808717 1.009475 1.814647, 
            0.806377 1.009159 1.824485, 0.800808 1.018750 1.824741, 0.797016 1.019733 1.837338, 0.793133 1.024501 1.841814, 
            0.787741 1.030465 1.849503, 0.786070 1.031368 1.854003, 0.783784 1.035098 1.854569, 0.778281 1.036911 1.871987, 
            0.771589 1.048403 1.872368, 0.768167 1.054011 1.873164, 0.766764 1.055402 1.875528, 0.765499 1.057045 1.876783, 
            0.758709 1.064410 1.886787, 0.754116 1.071832 1.888091, 1.056176 0.574479 1.812906, 1.052364 0.579376 1.816814, 
            1.043333 0.594502 1.818182, 1.041480 0.599021 1.815296, 1.034885 0.618587 1.797214, 1.020234 0.639263 1.808089, 
            1.018316 0.639715 1.814563, 1.010714 0.649548 1.822209, 1.009734 0.651710 1.821194, 1.007166 0.658875 1.815167, 
            1.003940 0.664840 1.814400, 1.004015 0.668925 1.804958, 1.001865 0.672903 1.804438, 0.994126 0.690383 1.795496, 
            0.993643 0.693453 1.790505, 0.991358 0.697183 1.791070, 0.989578 0.701837 1.787592, 0.985726 0.710608 1.782985, 
            0.984273 0.711909 1.785740, 0.981988 0.715640 1.786305, 0.978242 0.716709 1.798529, 0.972044 0.725153 1.803809, 
            0.968778 0.727096 1.812205, 0.954892 0.741268 1.834658, 0.821263 0.995194 1.787498, 0.819026 0.999013 1.787674, 
            0.804779 1.008577 1.821863, 0.801227 1.013948 1.823697, 0.797350 1.018727 1.828122, 0.796158 1.020502 1.828799, 
            0.793673 1.019920 1.839803, 0.791029 1.022997 1.843231, 0.781503 1.033271 1.857401, 0.778830 1.032348 1.869899, 
            0.771995 1.043579 1.871425, 0.769722 1.047332 1.871890, 0.768999 1.049964 1.868815, 0.755766 1.065325 1.886061, 
            0.751657 1.073630 1.883498, 0.749371 1.077360 1.884063, 0.748460 1.079648 1.882496, 1.045951 0.585811 1.817266, 
            1.036824 0.608660 1.801716, 1.036395 0.611826 1.796298, 1.026910 0.630074 1.792448, 1.015147 0.640218 1.815638, 
            1.013549 0.641253 1.819562, 1.011066 0.644624 1.821699, 1.006634 0.652340 1.821716, 1.002530 0.664602 1.810269, 
            1.002148 0.667854 1.804480, 1.000397 0.672558 1.800778, 0.999590 0.675037 1.798373, 0.997305 0.678769 1.798935, 
            0.995275 0.682965 1.797461, 0.977512 0.717710 1.788969, 0.975232 0.717503 1.798333, 0.974506 0.720127 1.795290, 
            0.965146 0.726756 1.816976, 0.963639 0.727958 1.820164, 0.963519 0.731687 1.812281, 0.956582 0.742733 1.814616, 
            0.953263 0.740630 1.832281, 0.951882 0.742062 1.834462, 0.816721 1.001091 1.781855, 0.815578 1.002956 1.782138, 
            0.809565 1.003840 1.803628, 0.802294 1.010328 1.817474, 0.798260 1.014820 1.823160, 0.797428 1.017253 1.820955, 
            0.794593 1.019982 1.825909, 0.790327 1.020101 1.842293, 0.786479 1.024933 1.846487, 0.782230 1.029033 1.853889, 
            0.780779 1.030335 1.856640, 0.774678 1.035007 1.869986, 0.768104 1.046715 1.869421, 0.765989 1.050758 1.868620, 
            0.759027 1.057808 1.880004, 0.750470 1.069850 1.886431, 1.054040 0.571300 1.808031, 1.040783 0.590569 1.816615, 
            1.038112 0.597545 1.811419, 1.036712 0.602890 1.804912, 1.035014 0.607693 1.800781, 1.034528 0.610755 1.795820, 
            1.029137 0.620670 1.794654, 1.022315 0.631926 1.796070, 1.011592 0.640018 1.819799, 1.000171 0.662634 1.813720, 
            0.998212 0.670908 1.802836, 0.990893 0.689154 1.790539, 0.986539 0.700961 1.781086, 0.983134 0.706600 1.781746, 
            0.979706 0.712196 1.782594, 0.977065 0.715279 1.785994, 0.959289 0.734206 1.812984, 0.957002 0.737934 1.813559, 
            0.955859 0.739799 1.813846, 0.957553 0.746836 1.791474, 0.954833 0.749774 1.795508, 0.949300 0.743636 1.830850, 
            0.819259 0.992256 1.781569, 0.816435 0.995005 1.786434, 0.815375 0.997020 1.786061, 0.814184 0.998798 1.786726, 
            0.811577 1.001944 1.789855, 0.809292 1.005674 1.790420, 0.804346 1.004556 1.812225, 0.801745 1.007711 1.815312, 
            0.795968 1.016923 1.817230, 0.787317 1.020895 1.842098, 0.785009 1.024585 1.842840, 0.781753 1.026545 1.851160, 
            0.779201 1.029791 1.853851, 0.776997 1.029721 1.862607, 0.774006 1.032166 1.868806, 0.770351 1.037350 1.871459, 
            0.767131 1.043324 1.870651, 0.760402 1.054750 1.871322, 0.756173 1.058886 1.878566, 0.754737 1.060217 1.881188, 
            0.749905 1.067203 1.884401, 0.748603 1.068778 1.885953, 0.746780 1.073352 1.882824, 0.744495 1.077083 1.883389, 
            1.208340 0.298163 1.807374, 1.037071 0.594032 1.813183, 1.034103 0.600467 1.810355, 1.034689 0.605483 1.796836, 
            1.018496 0.631244 1.802340, 1.002790 0.649997 1.821637, 1.001327 0.655227 1.815633, 0.998527 0.665916 1.802624, 
            0.982321 0.703501 1.781695, 0.973097 0.718274 1.784612, 0.964851 0.726934 1.797399, 0.962641 0.730803 1.797358, 
            0.962598 0.734672 1.788863, 0.959416 0.740718 1.787738, 0.958053 0.742182 1.789779, 0.952268 0.751379 1.791761, 
            0.951148 0.753285 1.791864, 0.945148 0.746295 1.830937, 0.804157 1.006543 1.798352, 0.802414 1.007315 1.803423, 
            0.798662 1.008371 1.815702, 0.797709 1.010584 1.814464, 0.792958 1.017716 1.817035, 0.782072 1.025512 1.842060, 
            0.777353 1.028755 1.853215, 0.775223 1.028819 1.861389, 0.763262 1.046501 1.868468, 0.755456 1.055963 1.877741, 
            1.028752 0.612787 1.793481, 1.026052 0.619712 1.788511, 1.024810 0.621396 1.789586, 1.020920 0.630098 1.785280, 
            1.000828 0.648751 1.821923, 0.997294 0.658103 1.814769, 0.995470 0.662676 1.811644, 0.994230 0.672262 1.795015, 
            0.981718 0.700786 1.779965, 0.977018 0.708012 1.782126, 0.972280 0.715169 1.784590, 0.968066 0.719332 1.791714, 
            0.962179 0.728345 1.794501, 0.951576 0.748501 1.790741, 0.950458 0.750412 1.790824, 0.948173 0.754143 1.791389, 
            0.940815 0.744678 1.841304, 0.814941 0.992998 1.776430, 0.813589 0.994481 1.778387, 0.807843 0.999801 1.788898, 
            0.805716 1.003820 1.788202, 0.804573 1.005685 1.788485, 0.798205 1.009872 1.803959, 0.792414 1.015108 1.814834, 
            0.791271 1.016974 1.815117, 0.788421 1.015726 1.829036, 0.786637 1.016422 1.834440, 0.785803 1.018850 1.832257, 
            0.782885 1.021429 1.837869, 0.771070 1.031478 1.861476, 0.767337 1.036520 1.864752, 0.756722 1.052706 1.869930, 
            0.748717 1.061804 1.880801, 0.742486 1.070189 1.886340, 1.207226 0.296847 1.794342, 1.202663 0.308272 1.786564, 
            1.199197 0.313800 1.787709, 1.045089 0.573826 1.806813, 1.036697 0.586167 1.811928, 1.025328 0.616775 1.787750, 
            1.017799 0.630690 1.785971, 1.015598 0.630626 1.794704, 1.001072 0.643631 1.822273, 0.994606 0.659485 1.811997, 
            0.975387 0.707370 1.779766, 0.971635 0.712376 1.783198, 0.970453 0.714171 1.783788, 0.968220 0.717997 1.783938, 
            0.966359 0.718553 1.789956, 0.965182 0.720355 1.790513, 0.964685 0.723399 1.785635, 0.954539 0.740441 1.787064, 
            0.951303 0.746387 1.786379, 0.949319 0.746719 1.793378, 0.948021 0.748302 1.794898, 0.946542 0.749554 1.797868, 
            0.942705 0.750457 1.810819, 0.937806 0.745472 1.841108, 0.812865 0.991545 1.777626, 0.806282 0.999287 1.785980, 
            0.802101 1.003511 1.792835, 0.792926 1.014426 1.804200, 0.787227 1.015881 1.823186, 0.784521 1.018845 1.827108, 
            0.776377 1.023742 1.847926, 0.757747 1.049009 1.864048, 0.747424 1.061779 1.875737, 0.745338 1.061924 1.883555, 
            0.744047 1.063521 1.885013, 0.741762 1.067252 1.885579, 0.738885 1.073853 1.882026, 1.205267 0.299558 1.785750, 
            1.193237 0.309215 1.811074, 1.189309 0.313901 1.815907, 1.049656 0.568689 1.790331, 1.037236 0.581585 1.809920, 
            1.030782 0.593512 1.808400, 1.030437 0.600780 1.793468, 1.023209 0.615245 1.789280, 1.021175 0.619434 1.787837, 
            1.017191 0.627965 1.784282, 1.004943 0.633277 1.820186, 1.001616 0.639057 1.820228, 0.996215 0.648955 1.819140, 
            0.989811 0.668871 1.799528, 0.986411 0.682415 1.782465, 0.983083 0.688195 1.782505, 0.982170 0.690479 1.780957, 
            0.976773 0.700384 1.779838, 0.974474 0.704090 1.780510, 0.972377 0.708164 1.779570, 0.969781 0.711329 1.782611, 
            0.965262 0.718886 1.783323, 0.960626 0.726228 1.784975, 0.957411 0.732213 1.784120, 0.948491 0.747542 1.784603, 
            0.947414 0.749527 1.784360, 0.944848 0.748797 1.796012, 0.939696 0.751250 1.810624, 0.812632 0.993453 1.764095, 
            0.809855 0.992339 1.777430, 0.803177 0.999907 1.786544, 0.799019 1.004174 1.793216, 0.796474 1.007432 1.795851, 
            0.794612 1.007985 1.801880, 0.792233 1.011546 1.803187, 0.789948 1.015277 1.803753, 0.788394 1.016392 1.807322, 
            0.782989 1.018385 1.823953, 0.781511 1.019639 1.826912, 0.769352 1.029062 1.853263, 0.767539 1.029706 1.858895, 
            0.763794 1.034725 1.862274, 0.758108 1.044103 1.863459, 0.750997 1.054831 1.867186, 0.749148 1.055409 1.873110, 
            0.744414 1.062573 1.875541, 0.741038 1.064315 1.884818, 0.736907 1.076529 1.873583, 1.201126 0.302237 1.785749, 
            1.194350 0.313576 1.786799, 1.188585 0.310964 1.815146, 1.051360 0.566232 1.779016, 1.048442 0.568809 1.784634, 
            1.046019 0.572288 1.786300, 1.043509 0.571661 1.797501, 1.037357 0.580189 1.802411, 1.036063 0.581779 1.803900, 
            1.034226 0.582379 1.809724, 1.031201 0.588710 1.807356, 1.028743 0.596076 1.800447, 1.025357 0.605698 1.792116, 
            1.020451 0.616497 1.787076, 1.020259 0.620096 1.779766, 1.010659 0.626287 1.803369, 1.005642 0.628986 1.816904, 
            1.000790 0.635937 1.820273, 0.998326 0.639340 1.822271, 0.987486 0.670913 1.793863, 0.985476 0.675147 1.792225, 
            0.983405 0.683216 1.782237, 0.977349 0.695869 1.777535, 0.975064 0.699599 1.778100, 0.972778 0.703330 1.778666, 
            0.966748 0.712081 1.782602, 0.961305 0.721902 1.781850, 0.940134 0.750434 1.800577, 0.934766 0.748545 1.825758, 
            0.819949 0.985431 1.743340, 0.815666 0.989470 1.751009, 0.813303 0.989111 1.761036, 0.808402 0.992022 1.773643, 
            0.806084 0.995694 1.774466, 0.802638 0.997308 1.784305, 0.800279 1.000906 1.785453, 0.798534 1.001672 1.790548, 
            0.796300 1.005498 1.790695, 0.791148 1.011899 1.796471, 0.789273 1.012430 1.802598, 0.786938 1.016071 1.803557, 
            0.783735 1.014180 1.820293, 0.782293 1.015499 1.822968, 0.774942 1.021842 1.837451, 0.767689 1.028363 1.851155, 
            0.766214 1.029624 1.854086, 0.759897 1.037850 1.860319, 0.758985 1.040137 1.858756, 0.754203 1.047214 1.861569, 
            0.751825 1.050776 1.862872, 0.748631 1.052850 1.870696, 0.738334 1.061718 1.891022, 0.736183 1.073593 1.872822, 
            0.733898 1.077323 1.873387, 0.733584 1.080701 1.867044, 1.202584 0.291432 1.794091, 1.201361 0.297102 1.786165, 
            1.200442 0.299374 1.784665, 1.195911 0.306909 1.785473, 1.192198 0.311986 1.788591, 1.185575 0.311758 1.814951, 
            1.183051 0.315054 1.817424, 1.178539 0.330521 1.800391, 1.176254 0.334251 1.800957, 1.048351 0.567026 1.778821, 
            1.046575 0.567738 1.784155, 1.044290 0.571468 1.784721, 1.042812 0.572723 1.787676, 1.040499 0.572455 1.797305, 
            1.039313 0.574242 1.797933, 1.038220 0.576197 1.797820, 1.036633 0.577253 1.801650, 1.034587 0.581421 1.800296, 
            1.030721 0.586218 1.804644, 1.030499 0.589763 1.797572, 1.029841 0.592512 1.793982, 1.027335 0.599790 1.787463, 
            1.020716 0.611415 1.787258, 1.020051 0.618100 1.774883, 1.017249 0.620890 1.779571, 1.014953 0.624601 1.780222, 
            1.008402 0.624505 1.806004, 0.997611 0.636421 1.821434, 0.995241 0.639999 1.822669, 0.993142 0.644068 1.821750, 
            0.991001 0.648063 1.821159, 0.990346 0.650817 1.817547, 0.988335 0.655049 1.815918, 0.980856 0.684851 1.778360, 
            0.977413 0.690420 1.779325, 0.968612 0.705966 1.778856, 0.967500 0.707887 1.778896, 0.966024 0.709144 1.781841, 
            0.965074 0.711361 1.780585, 0.962803 0.715119 1.781030, 0.956947 0.724186 1.783578, 0.946962 0.741521 1.783726, 
            0.944738 0.745364 1.783798, 0.941562 0.751421 1.782628, 0.938226 0.757186 1.782736, 0.821210 0.978217 1.744409, 
            0.819005 0.982094 1.744334, 0.815741 0.987991 1.743864, 0.809151 0.991770 1.761123, 0.805392 0.992816 1.773448, 
            0.797269 1.001699 1.785257, 0.795504 1.002430 1.790511, 0.792058 1.007993 1.791502, 0.784183 1.017329 1.801327, 
            0.777043 1.016159 1.831813, 0.766965 1.025426 1.850394, 0.765871 1.027381 1.850285, 0.764473 1.028781 1.852606, 
            0.763478 1.030916 1.851706, 0.759790 1.036038 1.854632, 0.758653 1.037915 1.854864, 0.751719 1.048965 1.857179, 
            0.750576 1.050830 1.857462, 0.749433 1.052696 1.857745, 0.742966 1.056700 1.874019, 0.739537 1.062296 1.874867, 
            0.736467 1.060647 1.890544, 0.735324 1.062512 1.890826, 0.735459 1.070656 1.872061, 0.732274 1.080645 1.862118, 
            0.731160 1.082562 1.862173, 1.196128 0.301739 1.786040, 1.190528 0.311274 1.786539, 1.187563 0.313766 1.792530, 
            1.186080 0.318960 1.786685, 1.179495 0.322750 1.803900, 1.140032 0.373216 1.844894, 1.136935 0.379416 1.843096, 
            1.136164 0.381959 1.840411, 1.048989 0.562624 1.776025, 1.041282 0.572266 1.784506, 1.039699 0.573330 1.788301, 
            1.033623 0.578047 1.801454, 1.032854 0.580594 1.798747, 1.031186 0.581502 1.803226, 1.026851 0.593342 1.793629, 
            1.026596 0.596826 1.786820, 1.024600 0.601084 1.785076, 1.010204 0.622224 1.793916, 0.999342 0.630063 1.818751, 
            0.994601 0.637215 1.821239, 0.987878 0.648651 1.821864, 0.984627 0.658519 1.812452, 0.982712 0.670824 1.792366, 
            0.973284 0.693122 1.779226, 0.970998 0.696852 1.779791, 0.969347 0.697791 1.784132, 0.968857 0.700847 1.779200, 
            0.965749 0.707027 1.777492, 0.961228 0.714580 1.778217, 0.953231 0.727642 1.780176, 0.941993 0.746641 1.781489, 
            0.928747 0.750133 1.825367, 0.818502 0.979562 1.741802, 0.815115 0.985233 1.742320, 0.812731 0.988785 1.743669, 
            0.809532 0.990850 1.751531, 0.805014 0.990509 1.769928, 0.798146 0.997733 1.780551, 0.793086 1.004303 1.785589, 
            0.789998 1.006571 1.792562, 0.788738 1.008223 1.793779, 0.786453 1.011953 1.794345, 0.772390 1.017906 1.835899, 
            0.768333 1.022355 1.841767, 0.760468 1.031710 1.851510, 0.757929 1.034978 1.854103, 0.756997 1.037229 1.852698, 
            0.743336 1.051810 1.873362, 0.733457 1.061441 1.890348, 0.732449 1.071450 1.871865, 0.730164 1.075180 1.872430, 
            1.191064 0.306685 1.784563, 1.177318 0.329011 1.788210, 1.175243 0.329177 1.795936, 1.172958 0.332907 1.796502, 
            1.170376 0.336097 1.799435, 1.140183 0.356079 1.872524, 1.043700 0.567161 1.776337, 1.040562 0.569337 1.783713, 
            1.035411 0.575741 1.789475, 1.032813 0.578903 1.792533, 1.031214 0.579936 1.796462, 1.030187 0.582012 1.795821, 
            1.027269 0.588540 1.792585, 1.025053 0.596346 1.783750, 1.021590 0.601878 1.784881, 1.017964 0.611062 1.778464, 
            1.016254 0.615843 1.774427, 1.013969 0.619574 1.774992, 1.011219 0.622458 1.779266, 1.005813 0.624450 1.795902, 
            1.003266 0.623754 1.807404, 0.997281 0.628638 1.819823, 0.989067 0.641304 1.823515, 0.982405 0.664698 1.797122, 
            0.972064 0.689282 1.782420, 0.969693 0.692858 1.783666, 0.966168 0.702225 1.776448, 0.955709 0.718696 1.780378, 
            0.950206 0.728408 1.780101, 0.946881 0.734192 1.780127, 0.945593 0.735793 1.781565, 0.943308 0.739524 1.782131, 
            0.942440 0.741891 1.780214, 0.932207 0.758773 1.782345, 0.812105 0.986027 1.742124, 0.808906 0.988091 1.749990, 
            0.802004 0.991303 1.769732, 0.795137 0.998527 1.780356, 0.789957 1.004880 1.786342, 0.783073 1.012073 1.797101, 
            0.779538 1.017474 1.798803, 0.775126 1.017329 1.816345, 0.769332 1.022560 1.827247, 0.766756 1.025762 1.830126, 
            0.760887 1.026908 1.850467, 0.758601 1.030639 1.851032, 0.757944 1.033389 1.847439, 0.753988 1.038023 1.852502, 
            0.751682 1.041716 1.853231, 0.749238 1.045159 1.855054, 0.746854 1.048710 1.856407, 0.743024 1.049625 1.869306, 
            0.739183 1.054469 1.873449, 0.736824 1.058065 1.874603, 0.734468 1.061667 1.875731, 0.733128 1.063174 1.877583, 
            0.730508 1.062346 1.889667, 1.198594 0.275360 1.815166, 1.196184 0.294660 1.781347, 1.183626 0.315201 1.784357, 
            1.180377 0.325074 1.774922, 1.177864 0.328389 1.777309, 1.169973 0.333747 1.796104, 1.167366 0.336891 1.799239, 
            1.163678 0.338067 1.810998, 1.156161 0.336208 1.844499, 1.142704 0.347213 1.872374, 1.140866 0.351759 1.869368, 
            1.138281 0.354945 1.872321, 1.137113 0.356764 1.872806, 1.134091 0.363101 1.870409, 1.136298 0.371073 1.843938, 
            1.126020 0.395772 1.828736, 1.032320 0.576387 1.789928, 1.031209 0.578311 1.789953, 1.029533 0.579203 1.794499, 
            1.027131 0.586671 1.787146, 1.023890 0.592609 1.786496, 1.022044 0.597140 1.783554, 1.020964 0.599120 1.783335, 
            1.018103 0.605752 1.779648, 1.017395 0.608410 1.776458, 1.014282 0.614581 1.774785, 1.010494 0.619521 1.778505, 
            1.009352 0.621387 1.778787, 1.006294 0.619762 1.794359, 0.996995 0.626500 1.815563, 0.991806 0.632836 1.821622, 
            0.984992 0.644105 1.822981, 0.982582 0.647608 1.824542, 0.980726 0.652123 1.821673, 0.978811 0.664428 1.801587, 
            0.964336 0.697269 1.784529, 0.955345 0.716416 1.776742, 0.951001 0.724293 1.776051, 0.936002 0.748282 1.780863, 
            0.934860 0.750147 1.781145, 0.932434 0.757572 1.773985, 0.929197 0.759568 1.782149, 0.923929 0.757860 1.806535, 
            0.921298 0.764910 1.801012, 0.820686 0.968463 1.737809, 0.808920 0.986501 1.743329, 0.807039 0.987020 1.749512, 
            0.805812 0.988732 1.750465, 0.799914 0.989826 1.771033, 0.797491 0.993306 1.772695, 0.794412 0.995591 1.779594, 
            0.790589 1.000467 1.783593, 0.783976 1.008154 1.792190, 0.780461 1.013592 1.793732, 0.774300 1.018156 1.807553, 
            0.770727 1.019540 1.818398, 0.750957 1.038779 1.852470, 0.748348 1.041920 1.855619, 0.741650 1.045503 1.873738, 
            0.738059 1.050802 1.875885, 0.736979 1.052783 1.875664, 0.735767 1.054521 1.876502, 0.732338 1.060117 1.877349, 
            1.197513 0.271774 1.817249, 1.195498 0.279947 1.806810, 1.185922 0.309874 1.777157, 1.181773 0.318104 1.774923, 
            1.179918 0.322620 1.772046, 1.175997 0.327318 1.776830, 1.174149 0.327899 1.782738, 1.171766 0.335399 1.775244, 
            1.164356 0.337685 1.799043, 1.155675 0.333705 1.841841, 1.152246 0.339300 1.842689, 1.147390 0.334396 1.872627, 
            1.145181 0.338266 1.872583, 1.142948 0.342093 1.872724, 1.136713 0.354418 1.869455, 1.132816 0.367058 1.856357, 
            1.133666 0.372556 1.840726, 1.128635 0.383128 1.836684, 1.127323 0.388634 1.829472, 1.125022 0.392336 1.830164, 
            1.129144 0.403800 1.788398, 1.128001 0.405665 1.788681, 1.046970 0.558044 1.763666, 1.044367 0.561196 1.766764, 
            1.041173 0.563270 1.774585, 1.037509 0.568437 1.777315, 1.034223 0.570343 1.785870, 1.031723 0.573682 1.788151, 
            1.028211 0.579126 1.789665, 1.026853 0.580599 1.791668, 1.024178 0.587569 1.786494, 1.020033 0.595807 1.784225, 
            1.019848 0.599419 1.776856, 1.017707 0.603413 1.776267, 1.013244 0.611071 1.776535, 1.012520 0.613701 1.773470, 
            1.010301 0.617552 1.773507, 1.009464 0.619975 1.771347, 1.003103 0.620224 1.795615, 0.999860 0.622209 1.803827, 
            0.991169 0.630058 1.820167, 0.964755 0.692467 1.783485, 0.962525 0.696300 1.783603, 0.961876 0.699066 1.779941, 
            0.959254 0.706131 1.774355, 0.943328 0.732380 1.777721, 0.940041 0.738232 1.777446, 0.934929 0.748658 1.774044, 
            0.933292 0.749622 1.778274, 0.928543 0.760708 1.771983, 0.923528 0.755513 1.803191, 0.922062 0.756789 1.806057, 
            0.833896 0.947495 1.723044, 0.832685 0.949236 1.723872, 0.817676 0.969257 1.737613, 0.815589 0.973351 1.736587, 
            0.813067 0.976650 1.739040, 0.810655 0.980151 1.740614, 0.806576 0.984560 1.746662, 0.801078 0.986383 1.764035, 
            0.795687 0.992349 1.771716, 0.791445 0.996461 1.779063, 0.787813 1.001687 1.781534, 0.782608 1.007992 1.787727, 
            0.773576 1.015219 1.806792, 0.766740 1.018552 1.826008, 0.765402 1.020061 1.827849, 0.763022 1.023620 1.829169, 
            0.760737 1.027350 1.829734, 0.757401 1.025217 1.847533, 0.752274 1.035614 1.844255, 0.749430 1.038327 1.849281, 
            0.741374 1.043384 1.869394, 0.729320 1.060895 1.877223, 1.192674 0.277130 1.813977, 1.194133 0.283739 1.793483, 
            1.182913 0.310668 1.776961, 1.180948 0.314985 1.774960, 1.175088 0.327993 1.768700, 1.173240 0.332521 1.765772, 
            1.161827 0.339357 1.795003, 1.159317 0.338730 1.806205, 1.146368 0.334865 1.865402, 1.144082 0.338595 1.865968, 
            1.142224 0.339156 1.871963, 1.136685 0.348801 1.871983, 1.132411 0.368652 1.844202, 1.131845 0.371569 1.839880, 
            1.127926 0.380219 1.835801, 1.128291 0.384833 1.824044, 1.126846 0.401942 1.791365, 1.123257 0.407245 1.793497, 
            1.122265 0.409387 1.792568, 1.049236 0.556610 1.747868, 1.042179 0.559539 1.768849, 1.039894 0.563270 1.769415, 
            1.012697 0.608458 1.774355, 1.008367 0.616360 1.773557, 1.000093 0.621018 1.795420, 0.999970 0.624742 1.787559, 
            0.993206 0.624257 1.815047, 0.992063 0.626122 1.815330, 0.984500 0.636027 1.822664, 0.981971 0.639313 1.825176, 
            0.979874 0.643388 1.824235, 0.978731 0.645253 1.824517, 0.973781 0.663870 1.802143, 0.973729 0.667724 1.793714, 
            0.969892 0.680472 1.780137, 0.967222 0.683502 1.783770, 0.966335 0.685835 1.782007, 0.964936 0.687233 1.784336, 
            0.956796 0.707931 1.769750, 0.955272 0.709103 1.773072, 0.935970 0.741041 1.776877, 0.935157 0.743509 1.774522, 
            0.925077 0.760670 1.775430, 0.919834 0.759008 1.799617, 0.829719 0.950110 1.723325, 0.821778 0.963274 1.724835, 
            0.811616 0.976337 1.735242, 0.802078 0.986589 1.749508, 0.799211 0.985312 1.763557, 0.796140 0.987609 1.770399, 
            0.791236 0.994465 1.774184, 0.788382 0.997158 1.779292, 0.769006 1.017117 1.810213, 0.763730 1.019346 1.825812, 
            0.762479 1.021012 1.826964, 0.752999 1.031372 1.840760, 0.748706 1.035390 1.848520, 0.744898 1.036346 1.861237, 
            0.734323 1.048657 1.874942, 0.726275 1.061626 1.877303, 1.225514 0.212973 1.819330, 1.191524 0.273417 1.816617, 
            1.189980 0.286398 1.793571, 1.189125 0.292737 1.782710, 1.186326 0.299480 1.778533, 1.183535 0.306238 1.774289, 
            1.182188 0.307732 1.776200, 1.180561 0.312662 1.771509, 1.177133 0.318258 1.772357, 1.176423 0.320913 1.769183, 
            1.168218 0.333597 1.772795, 1.167076 0.335462 1.773078, 1.164981 0.335592 1.780964, 1.161103 0.336420 1.794242, 
            1.152434 0.332461 1.836945, 1.148566 0.337256 1.841301, 1.144501 0.333793 1.864924, 1.139490 0.340452 1.869569, 
            1.135960 0.345865 1.871221, 1.135005 0.348071 1.870008, 1.134270 0.350680 1.867036, 1.131023 0.356607 1.866432, 
            1.129043 0.372742 1.838021, 1.125883 0.402520 1.783663, 1.118268 0.408380 1.800260, 1.042585 0.558662 1.759069, 
            1.028964 0.569369 1.788246, 1.013864 0.601072 1.776179, 1.011855 0.605306 1.774537, 1.000388 0.619940 1.786516, 
            0.996960 0.625536 1.787364, 0.994621 0.625221 1.797198, 0.984967 0.631313 1.821234, 0.983551 0.632681 1.823695, 
            0.976344 0.643234 1.828189, 0.956093 0.701085 1.777663, 0.953786 0.708725 1.769555, 0.951150 0.711816 1.772922, 
            0.948075 0.718057 1.770944, 0.925424 0.759687 1.766111, 0.922067 0.761464 1.775235, 0.837276 0.934628 1.718343, 
            0.835205 0.938750 1.717194, 0.830028 0.945108 1.723159, 0.828958 0.947105 1.722864, 0.824386 0.954566 1.723995, 
            0.808606 0.977131 1.735047, 0.805127 0.978686 1.745140, 0.790414 0.991349 1.774208, 0.789369 0.993393 1.773706, 
            0.787762 0.994412 1.777695, 0.781752 1.003199 1.781473, 0.772580 1.014120 1.792812, 0.763417 1.017157 1.821774, 
            0.759304 1.021505 1.828089, 0.758326 1.023672 1.827051, 0.755745 1.026864 1.829976, 0.747310 1.035177 1.844280, 
            0.739647 1.037003 1.870097, 0.735634 1.041533 1.875614, 0.732588 1.047825 1.873412, 0.730100 1.051187 1.875592, 
            0.726713 1.056859 1.876108, 1.225554 0.211429 1.812470, 1.223268 0.215159 1.813035, 1.193917 0.264317 1.817493, 
            1.189919 0.280722 1.796355, 1.176722 0.319842 1.760248, 1.175579 0.321707 1.760531, 1.165209 0.334391 1.772600, 
            1.162356 0.337087 1.777694, 1.159688 0.340121 1.781314, 1.149424 0.333255 1.836749, 1.147068 0.336857 1.837879, 
            1.145288 0.337561 1.843250, 1.141491 0.334587 1.864728, 1.140170 0.336129 1.866430, 1.138542 0.337108 1.870593, 
            1.136256 0.340839 1.871158, 1.135528 0.343460 1.868131, 1.137296 0.350632 1.845167, 1.130299 0.353670 1.865671, 
            1.132078 0.360862 1.842621, 1.131255 0.363311 1.840349, 1.129125 0.367326 1.839668, 1.127637 0.372510 1.833867, 
            1.125668 0.376818 1.831902, 1.117389 0.409109 1.791894, 1.049976 0.550778 1.737713, 1.046931 0.553123 1.744344, 
            1.041822 0.555656 1.758612, 1.032244 0.561885 1.782045, 1.022096 0.574976 1.792332, 1.014693 0.589120 1.789546, 
            1.009712 0.603731 1.776266, 1.008013 0.608531 1.772145, 0.998596 0.619005 1.785440, 0.996236 0.622600 1.786603, 
            0.993751 0.625967 1.788757, 0.989472 0.622114 1.814090, 0.988050 0.623471 1.816598, 0.982655 0.629431 1.824308, 
            0.979315 0.635188 1.824447, 0.972059 0.645651 1.829335, 0.968847 0.651642 1.828455, 0.969848 0.665314 1.793927, 
            0.968705 0.667179 1.794210, 0.968209 0.670222 1.789333, 0.963400 0.681200 1.783511, 0.953090 0.705839 1.768572, 
            0.942549 0.722162 1.773153, 0.935863 0.733665 1.773486, 0.933392 0.737057 1.775536, 0.916473 0.757546 1.795677, 
            0.837448 0.929376 1.719269, 0.820050 0.956891 1.725548, 0.819187 0.959266 1.723595, 0.815337 0.964093 1.727813, 
            0.812446 0.966721 1.733209, 0.807887 0.974204 1.734242, 0.806347 0.975345 1.737698, 0.800819 0.981061 1.746475, 
            0.786048 0.993620 1.775997, 0.783762 0.997350 1.776562, 0.779639 1.001680 1.782958, 0.774553 1.008202 1.788203, 
            0.760944 1.014982 1.826131, 0.755021 1.023927 1.829215, 0.751583 1.025557 1.838982, 0.741688 1.031209 1.864944, 
            0.731864 1.044889 1.872650, 0.730778 1.046859 1.872473, 0.725111 1.056272 1.873509, 1.195503 0.257694 1.815973, 
            1.193246 0.261478 1.816304, 1.187976 0.271614 1.814173, 1.187140 0.274038 1.812010, 1.184297 0.292549 1.781645, 
            1.176338 0.317526 1.756770, 1.174855 0.318771 1.759770, 1.169434 0.328632 1.758838, 1.164207 0.334897 1.765210, 
            1.154522 0.344882 1.780647, 1.146738 0.334640 1.833964, 1.138795 0.332005 1.870869, 1.137652 0.333870 1.871152, 
            1.135532 0.337902 1.870397, 1.134613 0.340175 1.868895, 1.136909 0.348310 1.841714, 1.131353 0.357926 1.841860, 
            1.128401 0.364389 1.838906, 1.128811 0.369086 1.826788, 1.127668 0.370951 1.827071, 1.135637 0.389429 1.754584, 
            1.134573 0.391437 1.754239, 1.132209 0.395025 1.755432, 1.129769 0.394525 1.766072, 1.127216 0.401716 1.759934, 
            1.122391 0.404767 1.771933, 1.117488 0.407674 1.784556, 1.111404 0.408429 1.806610, 1.047440 0.552435 1.733736, 
            1.044186 0.554400 1.742034, 1.041989 0.554342 1.750740, 1.039113 0.556998 1.756014, 1.035229 0.557814 1.769348, 
            1.032449 0.560643 1.773863, 1.026554 0.565692 1.785559, 1.006036 0.607260 1.772542, 1.002369 0.612420 1.775300, 
            0.996626 0.617745 1.785789, 0.993027 0.623031 1.787996, 0.988331 0.622367 1.807809, 0.982352 0.627262 1.820183, 
            0.975672 0.634828 1.829308, 0.972477 0.640850 1.828292, 0.966793 0.666024 1.794096, 0.955116 0.692122 1.781222, 
            0.947766 0.710313 1.769163, 0.946805 0.712510 1.767993, 0.943377 0.718106 1.768841, 0.922807 0.755631 1.765081, 
            0.921718 0.757595 1.764932, 0.919961 0.762289 1.761278, 0.914606 0.756475 1.795198, 0.838634 0.922025 1.720937, 
            0.833542 0.932485 1.717387, 0.830762 0.939263 1.713056, 0.826116 0.942640 1.723625, 0.823830 0.946371 1.724190, 
            0.813535 0.963141 1.726811, 0.812322 0.964878 1.727658, 0.806529 0.974059 1.729706, 0.803385 0.976226 1.737122, 
            0.799449 0.980896 1.742025, 0.796416 0.983265 1.748556, 0.792102 0.983297 1.765323, 0.780422 0.997542 1.779005, 
            0.768510 1.011364 1.794540, 0.755552 1.019330 1.827274, 0.751854 1.024435 1.830273, 0.749999 1.025002 1.836242, 
            0.748074 1.025442 1.842770, 0.744668 1.031078 1.843441, 0.735913 1.034860 1.869140, 0.734661 1.036526 1.870296, 
            0.728954 1.045865 1.871654, 0.727711 1.047548 1.872738, 1.225305 0.187998 1.845588, 1.192420 0.258355 1.816362, 
            1.186765 0.275687 1.799613, 1.178670 0.308315 1.758130, 1.172315 0.320422 1.755819, 1.159047 0.335719 1.773345, 
            1.156336 0.338675 1.777303, 1.152942 0.344334 1.777876, 1.151512 0.345676 1.780451, 1.143800 0.335565 1.833196, 
            1.140797 0.337988 1.839490, 1.134808 0.334965 1.869636, 1.137461 0.343751 1.839607, 1.133899 0.349104 1.841518, 
            1.130973 0.355616 1.838354, 1.127677 0.361453 1.838145, 1.126944 0.368014 1.826310, 1.134913 0.386492 1.753823, 
            1.129169 0.395763 1.755478, 1.127656 0.396954 1.758716, 1.113810 0.403301 1.798543, 1.069226 0.519459 1.712395, 
            1.059926 0.534093 1.715918, 1.057640 0.537824 1.716483, 1.056615 0.539903 1.715829, 1.046914 0.549860 1.731388, 
            1.046046 0.552225 1.729481, 1.043509 0.555499 1.732050, 1.038389 0.554061 1.755252, 1.033026 0.556130 1.771551, 
            1.023866 0.563123 1.791643, 1.009024 0.591347 1.786355, 1.007325 0.592198 1.791083, 1.006703 0.598963 1.778357, 
            0.993190 0.617764 1.788990, 0.985514 0.619564 1.814916, 0.981639 0.624346 1.819332, 0.963769 0.650999 1.829384, 
            0.958170 0.680278 1.785664, 0.957537 0.683073 1.781874, 0.953161 0.690890 1.781447, 0.950362 0.697634 1.777265, 
            0.950268 0.701411 1.769171, 0.944975 0.711506 1.767219, 0.934419 0.727800 1.771927, 0.932171 0.731599 1.772193, 
            0.924405 0.749032 1.763459, 0.922264 0.753025 1.762872, 0.920828 0.758305 1.756649, 0.919783 0.760349 1.756151, 
            0.918641 0.762214 1.756433, 0.912739 0.755404 1.794720, 0.842259 0.911223 1.720817, 0.841198 0.913238 1.720445, 
            0.837863 0.919004 1.720547, 0.835868 0.923264 1.718795, 0.830037 0.936327 1.712295, 0.824622 0.942249 1.720168, 
            0.819180 0.948123 1.728252, 0.818004 0.949927 1.728802, 0.816882 0.951831 1.728915, 0.815173 0.956613 1.724874, 
            0.811598 0.961941 1.726897, 0.808090 0.967392 1.728379, 0.792103 0.981682 1.758770, 0.785234 0.988903 1.769408, 
            0.782314 0.991477 1.775040, 0.780954 0.992947 1.777055, 0.778668 0.996677 1.777621, 0.773464 1.002985 1.783806, 
            0.769275 1.007194 1.790730, 0.766930 1.010816 1.791767, 0.762070 1.013803 1.804047, 0.752875 1.016781 1.833266, 
            0.750057 1.015593 1.846927, 0.749636 1.018774 1.841443, 0.748493 1.020640 1.841726, 0.739096 1.027201 1.863705, 
            0.733911 1.033542 1.869742, 0.725089 1.049049 1.869445, 1.222707 0.189544 1.842098, 1.223319 0.202506 1.810682, 
            1.219815 0.207964 1.812130, 1.215392 0.215696 1.812078, 1.187329 0.263253 1.815093, 1.184450 0.269849 1.811560, 
            1.184072 0.277058 1.796888, 1.174561 0.311053 1.757874, 1.161835 0.331289 1.762220, 1.158338 0.336759 1.763618, 
            1.152218 0.341397 1.777115, 1.150344 0.345879 1.774390, 1.143435 0.337231 1.820728, 1.138718 0.340479 1.831861, 
            1.137748 0.358453 1.795392, 1.135795 0.362791 1.793297, 1.134809 0.364942 1.792330, 1.135769 0.382486 1.749291, 
            1.134626 0.384352 1.749573, 1.132043 0.387541 1.752511, 1.129696 0.391160 1.753565, 1.128599 0.393109 1.753481, 
            1.081818 0.497363 1.702571, 1.071211 0.509615 1.716530, 1.063720 0.523600 1.714443, 1.048467 0.547125 1.721292, 
            1.047854 0.549957 1.717339, 1.035379 0.554855 1.755057, 1.024783 0.559230 1.786614, 1.016721 0.568225 1.797935, 
            0.993711 0.613148 1.787130, 0.985940 0.618723 1.804974, 0.981356 0.622213 1.815050, 0.960551 0.655361 1.822011, 
            0.957858 0.666247 1.808139, 0.950484 0.692290 1.778593, 0.945370 0.706660 1.766370, 0.943961 0.708041 1.768774, 
            0.925589 0.741675 1.765150, 0.922446 0.751740 1.754877, 0.915631 0.763008 1.756238, 0.840474 0.910301 1.719684, 
            0.839626 0.912703 1.717616, 0.837183 0.916147 1.719439, 0.835270 0.920557 1.717029, 0.832984 0.924287 1.717594, 
            0.832025 0.926487 1.716411, 0.828800 0.932455 1.715629, 0.813388 0.955690 1.723745, 0.811143 0.959496 1.723981, 
            0.799910 0.974556 1.734094, 0.780230 0.990010 1.776294, 0.774231 0.998817 1.779983, 0.772671 0.999922 1.783597, 
            0.747115 1.016511 1.846186, 0.745483 1.021434 1.841530, 0.742533 1.023952 1.847404, 0.740247 1.027683 1.847970, 
            0.728579 1.038000 1.870406, 1.224466 0.179288 1.848041, 1.223544 0.185505 1.837715, 1.196167 0.246159 1.808720, 
            1.183098 0.273667 1.798122, 1.180041 0.279940 1.796001, 1.175014 0.306314 1.756556, 1.171963 0.312599 1.754384, 
            1.154226 0.339494 1.763376, 1.148611 0.349000 1.764002, 1.140425 0.338025 1.820532, 1.135409 0.340727 1.834054, 
            1.133597 0.345320 1.830842, 1.135281 0.379981 1.746641, 1.133081 0.383868 1.746520, 1.131654 0.385215 1.749075, 
            1.130711 0.387444 1.747761, 1.129021 0.388312 1.752416, 1.127829 0.390089 1.753086, 1.115260 0.402713 1.773869, 
            1.109865 0.400773 1.799271, 1.107579 0.404504 1.799836, 1.101134 0.412499 1.807084, 1.083190 0.490349 1.702763, 
            1.078808 0.498157 1.702375, 1.075374 0.499793 1.712116, 1.070402 0.506524 1.716447, 1.068201 0.510409 1.716334, 
            1.067862 0.513740 1.710196, 1.054023 0.535895 1.714589, 1.051738 0.539626 1.715155, 1.049217 0.542928 1.717599, 
            1.044978 0.550994 1.716078, 1.039775 0.553356 1.731094, 1.034748 0.552088 1.753553, 1.002448 0.591921 1.790409, 
            0.996886 0.605474 1.781760, 0.981409 0.620694 1.808079, 0.975959 0.622603 1.825077, 0.973417 0.625867 1.827686, 
            0.961139 0.646919 1.828459, 0.958914 0.650760 1.828538, 0.955604 0.656572 1.828441, 0.950068 0.685967 1.784212, 
            0.949351 0.688609 1.781094, 0.946421 0.695114 1.777959, 0.946371 0.698972 1.769514, 0.941206 0.709298 1.766548, 
            0.937782 0.714903 1.767355, 0.934689 0.721111 1.765524, 0.931310 0.726795 1.765984, 0.927136 0.734982 1.763935, 
            0.924865 0.738739 1.764389, 0.923554 0.744247 1.757168, 0.915952 0.758028 1.755975, 0.914167 0.762672 1.752540, 
            0.911045 0.764878 1.759783, 0.843016 0.901473 1.719371, 0.839618 0.907124 1.719975, 0.838105 0.912264 1.714370, 
            0.836772 0.913781 1.716176, 0.834486 0.917512 1.716741, 0.823145 0.936324 1.718870, 0.820665 0.939701 1.720987, 
            0.813160 0.949710 1.727861, 0.807838 0.959752 1.726144, 0.806825 0.961853 1.725390, 0.803149 0.966998 1.728216, 
            0.799186 0.971619 1.733333, 0.788454 0.979695 1.757132, 0.781178 0.986174 1.771020, 0.773724 0.996277 1.777486, 
            0.772016 0.997111 1.782284, 0.763215 1.008707 1.790664, 0.759228 1.013286 1.795966, 0.755568 1.018459 1.798666, 
            0.746391 1.013574 1.845425, 0.742923 1.019098 1.846591, 0.734032 1.026582 1.864527, 0.732378 1.027516 1.868892, 
            0.730093 1.031246 1.869458, 0.715935 1.056769 1.867552, 1.224176 0.173194 1.852654, 1.211438 0.213152 1.812877, 
            1.210014 0.214505 1.815406, 1.189529 0.252184 1.810972, 1.184079 0.261993 1.810270, 1.182721 0.267413 1.803434, 
            1.176364 0.291364 1.774601, 1.166714 0.317208 1.754384, 1.160691 0.325971 1.758266, 1.152539 0.338749 1.761464, 
            1.150293 0.342552 1.761714, 1.146922 0.348253 1.762101, 1.146447 0.351336 1.757052, 1.137415 0.338818 1.820337, 
            1.139866 0.351185 1.783073, 1.137855 0.355416 1.781446, 1.134179 0.368458 1.766583, 1.136267 0.376213 1.741066, 
            1.133854 0.379712 1.742649, 1.132271 0.380775 1.746446, 1.127743 0.388314 1.747234, 1.124868 0.390971 1.752503, 
            1.123576 0.392564 1.753978, 1.121940 0.393530 1.758202, 1.119636 0.397228 1.758908, 1.117288 0.400844 1.759975, 
            1.115375 0.401305 1.766412, 1.113036 0.404938 1.767401, 1.081171 0.489001 1.703495, 1.079208 0.493321 1.701481, 
            1.076764 0.496762 1.703316, 1.070637 0.501387 1.716869, 1.069763 0.503742 1.715007, 1.067477 0.507472 1.715573, 
            1.067179 0.510878 1.709109, 1.064808 0.514452 1.710361, 1.059959 0.521407 1.713707, 1.053182 0.532745 1.714766, 
            1.044497 0.548502 1.713371, 1.042897 0.549533 1.717306, 1.039515 0.555214 1.717784, 1.036658 0.553954 1.731755, 
            1.027335 0.552753 1.770832, 1.005867 0.576793 1.800781, 0.998994 0.595854 1.784915, 0.994556 0.599609 1.793826, 
            0.985064 0.613894 1.798880, 0.962021 0.639014 1.832555, 0.953640 0.655324 1.828738, 0.951880 0.675808 1.789728, 
            0.951422 0.678922 1.784544, 0.947058 0.686761 1.784017, 0.938988 0.707588 1.768869, 0.938201 0.710101 1.766311, 
            0.935935 0.713868 1.766719, 0.930716 0.724098 1.764176, 0.926412 0.732046 1.763174, 0.922845 0.741337 1.756287, 
            0.914721 0.758117 1.750415, 0.845511 0.892559 1.719431, 0.836881 0.908415 1.717602, 0.833772 0.914594 1.715898, 
            0.828172 0.924127 1.716405, 0.812735 0.947319 1.724713, 0.810448 0.951046 1.725290, 0.808152 0.954759 1.725936, 
            0.806883 0.956393 1.727229, 0.802514 0.964224 1.726741, 0.777434 0.989578 1.767846, 0.773833 0.990911 1.778912, 
            0.766291 1.000853 1.786081, 0.753933 1.017811 1.796336, 0.748517 1.011886 1.830745, 0.746505 1.012167 1.837966, 
            0.745363 1.014032 1.838249, 0.743341 1.014296 1.845547, 0.733330 1.023685 1.863594, 0.730379 1.026202 1.869473, 
            0.722856 1.040128 1.867646, 0.715211 1.053832 1.866791, 1.221220 0.174086 1.852031, 1.220665 0.180971 1.838776, 
            1.219293 0.186367 1.832046, 1.193590 0.246126 1.798523, 1.193004 0.249006 1.794362, 1.189262 0.254031 1.797709, 
            1.186728 0.253359 1.809108, 1.183608 0.259517 1.807492, 1.183689 0.263614 1.798001, 1.171709 0.304953 1.752172, 
            1.146865 0.346534 1.756008, 1.143856 0.352894 1.753508, 1.136878 0.371762 1.738488, 1.130857 0.380528 1.742353, 
            1.123583 0.390961 1.747377, 1.121930 0.391897 1.751730, 1.118930 0.394324 1.758006, 1.118143 0.396837 1.755450, 
            1.115445 0.399816 1.759306, 1.112312 0.402002 1.766640, 1.105086 0.400675 1.797814, 1.102663 0.404155 1.799475, 
            1.084778 0.454473 1.756586, 1.071169 0.500740 1.706080, 1.070172 0.502871 1.705199, 1.066455 0.507941 1.708348, 
            1.063026 0.513537 1.709196, 1.055870 0.524183 1.713283, 1.046750 0.539147 1.715364, 1.043362 0.544816 1.715891, 
            1.042273 0.546779 1.715744, 1.038920 0.552514 1.715987, 1.031796 0.551371 1.746351, 1.009511 0.566025 1.800512, 
            0.999875 0.583997 1.797868, 0.999230 0.586771 1.794172, 0.988047 0.605870 1.795043, 0.985741 0.609563 1.795775, 
            0.977439 0.618120 1.809013, 0.971025 0.622222 1.824858, 0.951870 0.654429 1.827484, 0.942488 0.696556 1.769753, 
            0.934048 0.712761 1.766398, 0.932098 0.717103 1.764285, 0.929835 0.720875 1.764669, 0.926256 0.730145 1.757877, 
            0.923402 0.732840 1.762979, 0.915249 0.753514 1.748498, 0.911170 0.761872 1.745699, 0.908912 0.765654 1.746042, 
            0.831895 0.913504 1.715502, 0.829602 0.917221 1.716127, 0.828473 0.919112 1.716294, 0.825140 0.924881 1.716385, 
            0.820554 0.932316 1.717630, 0.817029 0.937736 1.719250, 0.813227 0.942650 1.723085, 0.811812 0.944020 1.725537, 
            0.807354 0.951688 1.725762, 0.801701 0.961125 1.726693, 0.789970 0.975277 1.740784, 0.784303 0.980741 1.750659, 
            0.779203 0.983288 1.764864, 0.777880 0.984826 1.766582, 0.772196 0.990258 1.776602, 0.769681 0.993570 1.778999, 
            0.763235 1.001563 1.786255, 0.754352 1.013009 1.795292, 0.751834 1.016317 1.797709, 0.746650 1.010814 1.830266, 
            0.734036 1.023357 1.851406, 0.732795 1.025042 1.852476, 0.729480 1.022948 1.870104, 0.728071 1.028277 1.863667, 
            0.724398 1.033427 1.866469, 0.719149 1.043601 1.864168, 0.717980 1.045419 1.864659, 0.715814 1.049368 1.864270, 
            0.714867 1.051590 1.862989, 0.711438 1.057185 1.863840, 1.221611 0.169233 1.851208, 1.219353 0.173014 1.851553, 
            1.220184 0.178479 1.836071, 1.208693 0.208864 1.812867, 1.197514 0.227971 1.813703, 1.185347 0.257123 1.795899, 
            1.183144 0.261004 1.795807, 1.176967 0.273434 1.792078, 1.174691 0.277183 1.792565, 1.174690 0.281130 1.783726, 
            1.173435 0.286740 1.776061, 1.171545 0.291192 1.773466, 1.161962 0.317157 1.752716, 1.148805 0.336607 1.760507, 
            1.148059 0.339197 1.757616, 1.145780 0.342939 1.758129, 1.144998 0.345462 1.755530, 1.142379 0.356482 1.741072, 
            1.137604 0.355674 1.761520, 1.135634 0.359980 1.759565, 1.137435 0.367213 1.736334, 1.131275 0.375726 1.741309, 
            1.128935 0.379357 1.742313, 1.126657 0.383102 1.742816, 1.125808 0.385503 1.740750, 1.122575 0.387507 1.748880, 
            1.120948 0.392438 1.744188, 1.113514 0.402578 1.750491, 1.111196 0.402300 1.760161, 1.105940 0.404563 1.775608, 
            1.102076 0.401469 1.797619, 1.092468 0.415543 1.803594, 1.090785 0.416423 1.808194, 1.078544 0.484929 1.702540, 
            1.077942 0.487779 1.698507, 1.075792 0.491757 1.697987, 1.067271 0.503864 1.704130, 1.058618 0.515730 1.711326, 
            1.055082 0.521130 1.713033, 1.051779 0.526954 1.712883, 1.038023 0.549261 1.716609, 1.015382 0.555369 1.791297, 
            1.013033 0.558983 1.792371, 1.011470 0.560084 1.796003, 1.000029 0.578713 1.798936, 0.994008 0.591428 1.793958, 
            0.991257 0.594311 1.798236, 0.973294 0.616845 1.817880, 0.966200 0.623656 1.830310, 0.940769 0.691806 1.776937, 
            0.931212 0.713871 1.764816, 0.927675 0.723218 1.757687, 0.923339 0.731108 1.756941, 0.917119 0.743461 1.753551, 
            0.842991 0.888680 1.717629, 0.839492 0.894147 1.719040, 0.825524 0.920016 1.715617, 0.817428 0.932897 1.718367, 
            0.816380 0.934936 1.717891, 0.812252 0.939257 1.724323, 0.806674 0.948831 1.724655, 0.794265 0.965697 1.735309, 
            0.790804 0.971233 1.736418, 0.779850 0.982853 1.753148, 0.763795 0.997019 1.784081, 0.760364 1.002609 1.784954, 
            0.751529 1.014144 1.793602, 0.750157 1.015592 1.795713, 0.741629 1.011889 1.837292, 0.736891 1.015098 1.848596, 
            0.734759 1.019110 1.847931, 0.731026 1.024151 1.851211, 0.716155 1.044424 1.863845, 1.223090 0.162415 1.850542, 
            1.221116 0.166714 1.848618, 1.218766 0.170328 1.849696, 1.219207 0.175081 1.837327, 1.215548 0.184205 1.831176, 
            1.209180 0.204186 1.811277, 1.199627 0.218360 1.816818, 1.194324 0.228435 1.814951, 1.188463 0.249340 1.791007, 
            1.177069 0.268057 1.793555, 1.173486 0.277320 1.786793, 1.171778 0.286052 1.773904, 1.167758 0.302415 1.752947, 
            1.158843 0.317752 1.753393, 1.154066 0.324839 1.756164, 1.144062 0.346088 1.747616, 1.133357 0.362111 1.753513, 
            1.134425 0.368007 1.736139, 1.132140 0.371738 1.736704, 1.131119 0.373825 1.736015, 1.122570 0.385882 1.742375, 
            1.120169 0.389401 1.743868, 1.117938 0.393232 1.743993, 1.110868 0.404035 1.747391, 1.099120 0.402361 1.796991, 
            1.096788 0.406007 1.797929, 1.094177 0.409143 1.801097, 1.089626 0.416642 1.802061, 1.087003 0.423707 1.796476, 
            1.080395 0.455097 1.751965, 1.076397 0.487295 1.695455, 1.065177 0.502378 1.705467, 1.062869 0.506069 1.706205, 
            1.058116 0.513198 1.708795, 1.045254 0.533186 1.714224, 1.042812 0.536632 1.716038, 1.041846 0.538820 1.714908, 
            1.039682 0.542771 1.714505, 1.037396 0.546502 1.715070, 1.032708 0.553750 1.717135, 1.028110 0.549316 1.745011, 
            1.018486 0.551514 1.777652, 1.012431 0.556271 1.790629, 0.985804 0.598548 1.799869, 0.985162 0.601326 1.796151, 
            0.978005 0.611970 1.800246, 0.974027 0.616565 1.805479, 0.966831 0.619240 1.827577, 0.957450 0.633729 1.831737, 
            0.953075 0.641547 1.831305, 0.946739 0.657637 1.819997, 0.939526 0.687925 1.780312, 0.937064 0.695282 1.773445, 
            0.935377 0.700104 1.769231, 0.931829 0.705481 1.771036, 0.928875 0.711943 1.768089, 0.928387 0.715002 1.763147, 
            0.926843 0.720085 1.757786, 0.924749 0.724165 1.756820, 0.922662 0.728258 1.755798, 0.907464 0.759780 1.744520, 
            0.906450 0.761881 1.743774, 0.905167 0.763491 1.745174, 0.845121 0.883049 1.711760, 0.829167 0.909247 1.715354, 
            0.827711 0.910541 1.718139, 0.814509 0.933857 1.717447, 0.813313 0.935626 1.718148, 0.812226 0.937594 1.717984, 
            0.794853 0.961203 1.732917, 0.790080 0.968296 1.735657, 0.785869 0.972466 1.742754, 0.782855 0.974868 1.749137, 
            0.776937 0.979874 1.761025, 0.774310 0.982982 1.764314, 0.757215 1.003151 1.785864, 0.753331 1.007915 1.790355, 
            0.748624 1.011180 1.801414, 0.745290 1.009050 1.819196, 0.742916 1.008671 1.829309, 0.737674 1.010961 1.844642, 
            0.733888 1.015906 1.848342, 0.727420 1.023857 1.855780, 0.724804 1.026986 1.858980, 0.722234 1.030198 1.861817, 
            0.722014 1.033745 1.854731, 0.718971 1.036094 1.861349, 0.714594 1.043910 1.860926, 0.713347 1.045586 1.862040, 
            0.712308 1.047641 1.861492, 1.218483 0.172145 1.836566, 1.210222 0.196572 1.814097, 1.209536 0.199269 1.810737, 
            1.206102 0.204856 1.811627, 1.201138 0.211601 1.815895, 1.184385 0.252135 1.790499, 1.182039 0.255757 1.791542, 
            1.178516 0.261180 1.793147, 1.169893 0.280998 1.782418, 1.167789 0.289009 1.772685, 1.164112 0.305997 1.748990, 
            1.160556 0.311361 1.750857, 1.142040 0.340785 1.757225, 1.140023 0.352902 1.737958, 1.138880 0.354768 1.738241, 
            1.137737 0.356633 1.738523, 1.135026 0.355640 1.751327, 1.125706 0.378135 1.737322, 1.123665 0.382313 1.735930, 
            1.120372 0.388155 1.735701, 1.114264 0.396764 1.740255, 1.112632 0.397738 1.744444, 1.100113 0.406503 1.773678, 
            1.097813 0.410208 1.774353, 1.093778 0.406801 1.797733, 1.087870 0.419722 1.791852, 1.085542 0.423376 1.792755, 
            1.079458 0.439925 1.779439, 1.071358 0.492288 1.693774, 1.067517 0.497130 1.697922, 1.054869 0.513561 1.710486, 
            1.052598 0.517318 1.710937, 1.038484 0.538972 1.717523, 1.036368 0.543011 1.716737, 1.028221 0.551851 1.728734, 
            1.025100 0.550110 1.744815, 1.011211 0.556378 1.784989, 1.007797 0.558052 1.794564, 1.001406 0.566145 1.801378, 
            0.997892 0.571584 1.802915, 0.995857 0.575772 1.801477, 0.993607 0.579566 1.801762, 0.990496 0.585742 1.800072, 
            0.985943 0.593237 1.801053, 0.982762 0.599284 1.799926, 0.979940 0.605985 1.795934, 0.977383 0.609221 1.798662, 
            0.972523 0.616155 1.802105, 0.969542 0.618618 1.808225, 0.963607 0.619644 1.829089, 0.958943 0.626936 1.830962, 
            0.954605 0.634823 1.830228, 0.950489 0.643113 1.827725, 0.946537 0.651704 1.823909, 0.943478 0.665870 1.804121, 
            0.944617 0.671897 1.786175, 0.927873 0.708499 1.769553, 0.922681 0.722727 1.757950, 0.910606 0.748099 1.748253, 
            0.906183 0.759778 1.739361, 0.845557 0.878279 1.710578, 0.838043 0.888274 1.717518, 0.827908 0.905335 1.718862, 
            0.821537 0.917413 1.716677, 0.814840 0.924948 1.725941, 0.811957 0.931538 1.722434, 0.811502 0.934657 1.717223, 
            0.809500 0.934955 1.724373, 0.795263 0.956384 1.731944, 0.789223 0.965118 1.735954, 0.785340 0.969886 1.740432, 
            0.773586 0.980046 1.763553, 0.766449 0.986779 1.776328, 0.757915 0.998861 1.782576, 0.751127 1.010178 1.783725, 
            0.747462 1.011394 1.795303, 0.743423 1.007979 1.818718, 0.740444 1.006497 1.833663, 0.733352 1.013311 1.846081, 
            0.727317 1.022052 1.850060, 0.723465 1.026876 1.854291, 0.721179 1.030606 1.854857, 0.720436 1.033200 1.851949, 
            0.717862 1.036405 1.854818, 0.716041 1.037034 1.860517, 0.708156 1.050300 1.861579, 1.218524 0.162706 1.847379, 
            1.215556 0.173090 1.835707, 1.214131 0.178390 1.829400, 1.211001 0.184528 1.827869, 1.201822 0.207283 1.812730, 
            1.188684 0.234665 1.802680, 1.185453 0.252467 1.775421, 1.183627 0.253087 1.781159, 1.182430 0.254854 1.781874, 
            1.181537 0.257174 1.780164, 1.180394 0.259039 1.780447, 1.177900 0.258441 1.791519, 1.177601 0.261844 1.785065, 
            1.169004 0.277762 1.782969, 1.164193 0.300580 1.750643, 1.151728 0.321291 1.752907, 1.150490 0.322985 1.753943, 
            1.148281 0.326854 1.753901, 1.141713 0.342521 1.744446, 1.140227 0.347710 1.738625, 1.140681 0.352486 1.726156, 
            1.138386 0.356200 1.726793, 1.132470 0.357261 1.747505, 1.132905 0.365952 1.726343, 1.128561 0.369879 1.734504, 
            1.126826 0.374613 1.730674, 1.124084 0.377511 1.734886, 1.111224 0.397502 1.740307, 1.109755 0.398773 1.743192, 
            1.107469 0.402503 1.743758, 1.105023 0.401993 1.754446, 1.102059 0.404486 1.760432, 1.097103 0.407297 1.773482, 
            1.090768 0.407595 1.797537, 1.088483 0.411325 1.798103, 1.079584 0.430641 1.789573, 1.062635 0.498461 1.703828, 
            1.057993 0.505792 1.705531, 1.051896 0.514421 1.710001, 1.047357 0.521941 1.710872, 1.045017 0.525573 1.711869, 
            1.041251 0.530553 1.715415, 1.039949 0.532128 1.716969, 1.033294 0.543688 1.717052, 1.031235 0.547831 1.715811, 
            1.029493 0.548605 1.720876, 1.024981 0.552226 1.730375, 1.018265 0.551827 1.757484, 1.010607 0.553660 1.783266, 
            1.003560 0.560557 1.795325, 0.986343 0.588401 1.800159, 0.976611 0.606197 1.798286, 0.973073 0.611593 1.800011, 
            0.964470 0.615652 1.824497, 0.952664 0.633617 1.830340, 0.949350 0.639422 1.830271, 0.945408 0.648030 1.826377, 
            0.941274 0.656288 1.824017, 0.938226 0.662577 1.821830, 0.941723 0.672903 1.785053, 0.940581 0.674768 1.785336, 
            0.939812 0.677315 1.782633, 0.936222 0.686566 1.775921, 0.934000 0.690412 1.775982, 0.933330 0.693139 1.772488, 
            0.924002 0.707723 1.776235, 0.922859 0.709588 1.776518, 0.919539 0.727228 1.749966, 0.917342 0.731120 1.749827, 
            0.905204 0.756377 1.740630, 0.903574 0.761303 1.735962, 0.900741 0.764036 1.740896, 0.894515 0.776378 1.737553, 
            0.891360 0.786421 1.727377, 0.850748 0.870332 1.697949, 0.849427 0.871872 1.699657, 0.845371 0.876324 1.705519, 
            0.844193 0.878125 1.706079, 0.837329 0.885355 1.716679, 0.836082 0.887030 1.717793, 0.828693 0.901200 1.714896, 
            0.824898 0.906129 1.718667, 0.823716 0.907923 1.719263, 0.819044 0.915201 1.721198, 0.818024 0.917289 1.720502, 
            0.815020 0.919710 1.726804, 0.804086 0.939264 1.725686, 0.801881 0.943142 1.725605, 0.800482 0.944540 1.727933, 
            0.797077 0.950179 1.728593, 0.789976 0.960925 1.732243, 0.787494 0.964298 1.734377, 0.784414 0.966581 1.741284, 
            0.781188 0.972545 1.740519, 0.776642 0.972155 1.759133, 0.774357 0.975885 1.759699, 0.770576 0.980840 1.763358, 
            0.756712 0.999001 1.776793, 0.751452 1.005206 1.783424, 0.743828 1.011049 1.800097, 0.734936 1.010635 1.835726, 
            0.731290 1.011884 1.847161, 0.728903 1.015430 1.848536, 0.726535 1.019010 1.849761, 0.724937 1.020046 1.853678, 
            0.724086 1.022444 1.851626, 0.719584 1.030031 1.852205, 0.714513 1.036580 1.857331, 0.713303 1.038324 1.858144, 
            0.710080 1.044295 1.857351, 0.708605 1.045553 1.860293, 0.707696 1.047846 1.858703, 0.705385 1.051530 1.859474, 
            1.215222 0.170863 1.831836, 1.210276 0.181592 1.827108, 1.209741 0.184565 1.822538, 1.204630 0.198938 1.810297, 
            1.202305 0.202597 1.811177, 1.197319 0.209302 1.815620, 1.179670 0.256102 1.779686, 1.168280 0.274825 1.782208, 
            1.168038 0.278333 1.775294, 1.159430 0.306075 1.746759, 1.154492 0.312869 1.750813, 1.151058 0.318454 1.751708, 
            1.148718 0.322085 1.752711, 1.144192 0.329629 1.753479, 1.140997 0.335652 1.752459, 1.133324 0.361150 1.725299, 
            1.119168 0.382727 1.732226, 1.114367 0.389770 1.735187, 1.108284 0.398423 1.739551, 1.099888 0.406809 1.753538, 
            1.081815 0.421246 1.791743, 1.076437 0.450928 1.746256, 1.075262 0.480378 1.684883, 1.068967 0.488644 1.690939, 
            1.066397 0.491856 1.693777, 1.062355 0.496334 1.699523, 1.051451 0.511994 1.707006, 1.049993 0.513283 1.709812, 
            1.043289 0.524754 1.710285, 1.034602 0.536558 1.717755, 1.033597 0.538676 1.716931, 1.031322 0.542425 1.717415, 
            1.030415 0.544721 1.715810, 1.024985 0.550617 1.723799, 1.017565 0.548934 1.756529, 1.013482 0.553336 1.762607, 
            1.004925 0.557480 1.786724, 1.003782 0.559345 1.787007, 1.000256 0.560814 1.797480, 0.990902 0.575351 1.801429, 
            0.986492 0.583107 1.801268, 0.983241 0.589027 1.800698, 0.976704 0.600801 1.799844, 0.967595 0.611836 1.810682, 
            0.956511 0.623219 1.828448, 0.955320 0.624996 1.829116, 0.948626 0.636485 1.829510, 0.946804 0.641061 1.826373, 
            0.939856 0.671831 1.784575, 0.937459 0.675359 1.786030, 0.936078 0.680738 1.779371, 0.927049 0.699816 1.771885, 
            0.913890 0.735058 1.744312, 0.900923 0.762751 1.732902, 0.899428 0.763975 1.735993, 0.897252 0.763957 1.744526, 
            0.890071 0.778506 1.739967, 0.889735 0.785791 1.724962, 0.844647 0.873387 1.704757, 0.835293 0.883976 1.717548, 
            0.830761 0.891509 1.718363, 0.824172 0.903189 1.717923, 0.821319 0.905884 1.723023, 0.819048 0.909642 1.723468, 
            0.818320 0.912264 1.720437, 0.809974 0.920741 1.734025, 0.805191 0.931765 1.728004, 0.794734 0.948240 1.731918, 
            0.792659 0.952353 1.730806, 0.782509 0.965439 1.741114, 0.781666 0.967850 1.739003, 0.770995 0.976038 1.762314, 
            0.768482 0.979354 1.764693, 0.762929 0.985025 1.773667, 0.757089 0.994123 1.776081, 0.753702 0.999795 1.776597, 
            0.725304 1.015150 1.853044, 0.712694 1.035598 1.856462, 0.710294 1.039118 1.857949, 1.222769 0.147468 1.844613, 
            1.221518 0.149137 1.845755, 1.216933 0.164469 1.829312, 1.213709 0.170438 1.828528, 1.210435 0.176316 1.828141, 
            1.205816 0.187638 1.820810, 1.203656 0.195547 1.811528, 1.179921 0.254945 1.771132, 1.177262 0.257993 1.774685, 
            1.168272 0.273194 1.775728, 1.167385 0.275526 1.773968, 1.162683 0.286698 1.767294, 1.143581 0.326898 1.751817, 
            1.140509 0.333146 1.749812, 1.137923 0.344225 1.735094, 1.138022 0.348355 1.725455, 1.133643 0.356166 1.725054, 
            1.129171 0.363810 1.725386, 1.126145 0.370138 1.723026, 1.118235 0.383359 1.724285, 1.110871 0.393626 1.730035, 
            1.108632 0.393494 1.739067, 1.107623 0.395602 1.738286, 1.106347 0.397224 1.739633, 1.105337 0.399332 1.738852, 
            1.101333 0.403879 1.744294, 1.095639 0.409293 1.754396, 1.094160 0.410546 1.757361, 1.086040 0.411537 1.786834, 
            1.084305 0.412323 1.791843, 1.081126 0.418373 1.790700, 1.077454 0.427474 1.784650, 1.073948 0.476364 1.688838, 
            1.071122 0.483060 1.684870, 1.055303 0.501604 1.705078, 1.050727 0.509057 1.706245, 1.049194 0.510211 1.709645, 
            1.036500 0.530506 1.713735, 1.035020 0.531756 1.716711, 1.032859 0.535713 1.716286, 1.027052 0.544870 1.718439, 
            1.013029 0.550895 1.759677, 1.010743 0.554626 1.760242, 1.010098 0.557398 1.756549, 1.007843 0.557236 1.765713, 
            1.005024 0.559994 1.770541, 0.996085 0.563440 1.797712, 0.993507 0.566638 1.800610, 0.977025 0.595821 1.799579, 
            0.970594 0.607790 1.797871, 0.968697 0.612229 1.795334, 0.952290 0.625754 1.829079, 0.945803 0.637620 1.827821, 
            0.940477 0.647653 1.826138, 0.933253 0.662125 1.821920, 0.930817 0.685324 1.779472, 0.928929 0.689781 1.776858, 
            0.927602 0.691311 1.778608, 0.923602 0.699813 1.775179, 0.919010 0.707236 1.776476, 0.917620 0.708651 1.778732, 
            0.913002 0.719976 1.771394, 0.913380 0.724613 1.759534, 0.913539 0.728853 1.749416, 0.913210 0.732201 1.743203, 
            0.901412 0.758078 1.731291, 0.897095 0.766002 1.730395, 0.896046 0.771987 1.721087, 0.893677 0.771618 1.731157, 
            0.891102 0.774821 1.734032, 0.890154 0.780989 1.723919, 0.856740 0.854330 1.690073, 0.852653 0.858726 1.696177, 
            0.846808 0.867814 1.698636, 0.844481 0.871469 1.699535, 0.841418 0.873782 1.706311, 0.831107 0.886574 1.717902, 
            0.825263 0.895663 1.720356, 0.823448 0.900252 1.717162, 0.821575 0.900787 1.723272, 0.815310 0.913058 1.720241, 
            0.814070 0.914746 1.721299, 0.809240 0.917787 1.733342, 0.805691 0.923163 1.735151, 0.802975 0.926107 1.739160, 
            0.800292 0.933063 1.734051, 0.798270 0.937275 1.732511, 0.788506 0.955013 1.730893, 0.784348 0.959278 1.737568, 
            0.762205 0.982088 1.772906, 0.758787 0.987705 1.773663, 0.741562 1.007635 1.796257, 0.733265 1.004354 1.835988, 
            0.731177 1.008446 1.834974, 0.729240 1.008863 1.841600, 0.715812 1.027819 1.851552, 0.713526 1.031550 1.852118, 
            0.710593 1.034099 1.857857, 0.706573 1.042565 1.854587, 0.704039 1.045842 1.857137, 1.220288 0.149226 1.840193, 
            1.217434 0.151920 1.845297, 1.215412 0.160080 1.834917, 1.215129 0.163513 1.828330, 1.212792 0.167149 1.829308, 
            1.204409 0.187407 1.816654, 1.198674 0.200643 1.809393, 1.188855 0.214333 1.817055, 1.185044 0.223180 1.812116, 
            1.182183 0.245604 1.773061, 1.180778 0.250941 1.766591, 1.179261 0.252125 1.769860, 1.175769 0.257604 1.771219, 
            1.174019 0.258363 1.776347, 1.166408 0.272129 1.775223, 1.160360 0.292693 1.752771, 1.147271 0.316215 1.751177, 
            1.139395 0.341344 1.725637, 1.137154 0.345156 1.725842, 1.135012 0.349149 1.725260, 1.132588 0.352627 1.726931, 
            1.130372 0.356485 1.726939, 1.128447 0.360873 1.724625, 1.127553 0.363192 1.722921, 1.114460 0.386706 1.721361, 
            1.111410 0.389044 1.728027, 1.107861 0.394420 1.729840, 1.104613 0.396396 1.738090, 1.101752 0.399077 1.743250, 
            1.096166 0.404689 1.752482, 1.089188 0.411711 1.763992, 1.082438 0.411252 1.791365, 1.081668 0.413795 1.788676, 
            1.080367 0.415372 1.790221, 1.079487 0.417717 1.788402, 1.071126 0.438013 1.775580, 1.061051 0.490724 1.696847, 
            1.057498 0.496092 1.698694, 1.041583 0.518412 1.710818, 1.039282 0.522115 1.711505, 1.032164 0.532830 1.715290, 
            1.028721 0.538398 1.716257, 1.026536 0.542313 1.716016, 1.024084 0.545741 1.717909, 1.023544 0.548705 1.713379, 
            1.021744 0.549373 1.718905, 1.021258 0.552435 1.713945, 1.019903 0.553914 1.715919, 1.016008 0.550761 1.738187, 
            1.006202 0.556577 1.763430, 1.000872 0.562653 1.770628, 0.997119 0.559760 1.791754, 0.994833 0.563491 1.792320, 
            0.988521 0.571727 1.798510, 0.984892 0.576958 1.800957, 0.977294 0.590746 1.799731, 0.975296 0.595002 1.797996, 
            0.974015 0.596615 1.799383, 0.964779 0.611368 1.802389, 0.955201 0.617598 1.825820, 0.951531 0.622752 1.828601, 
            0.930583 0.667488 1.810165, 0.927643 0.685820 1.780584, 0.912230 0.713003 1.779857, 0.912486 0.729264 1.742442, 
            0.910200 0.732995 1.743007, 0.896879 0.763991 1.725579, 0.894179 0.770915 1.720609, 0.887726 0.782844 1.719077, 
            0.882792 0.789643 1.723107, 0.880049 0.796490 1.718476, 0.857314 0.849812 1.687789, 0.845975 0.864678 1.698750, 
            0.845162 0.867145 1.696397, 0.832843 0.880225 1.715182, 0.831531 0.881781 1.716819, 0.826408 0.892186 1.713506, 
            0.817504 0.903594 1.722711, 0.815185 0.907264 1.723542, 0.811067 0.911602 1.729899, 0.807928 0.913778 1.737276, 
            0.802250 0.923171 1.738399, 0.800998 0.924837 1.739555, 0.800025 0.927011 1.738485, 0.799540 0.930075 1.733515, 
            0.792906 0.941674 1.733429, 0.784767 0.954476 1.736524, 0.784059 0.957134 1.733333, 0.773703 0.969844 1.745287, 
            0.764812 0.977328 1.763224, 0.762207 0.980476 1.766344, 0.759210 0.982909 1.772591, 0.755641 0.988250 1.774559, 
            0.751123 0.995808 1.775266, 0.745851 1.001992 1.781991, 0.743530 1.005658 1.782840, 0.740512 1.004105 1.798096, 
            0.738096 1.007597 1.799703, 0.714284 1.023417 1.857210, 0.711767 1.026726 1.859623, 0.705849 1.039628 1.853826, 
            1.215669 0.154983 1.835163, 1.207745 0.172129 1.827687, 1.204823 0.178646 1.824496, 1.200324 0.194137 1.807362, 
            1.175097 0.254762 1.770042, 1.167977 0.265475 1.773835, 1.164615 0.271192 1.774155, 1.161568 0.277484 1.771953, 
            1.159135 0.296741 1.738320, 1.154154 0.303454 1.742728, 1.149293 0.310387 1.746172, 1.146614 0.313401 1.749879, 
            1.142017 0.320815 1.751217, 1.135216 0.343956 1.725929, 1.134144 0.345950 1.725646, 1.118210 0.376132 1.720240, 
            1.116826 0.377557 1.722450, 1.115763 0.379568 1.722096, 1.110423 0.389577 1.720522, 1.107543 0.392223 1.725835, 
            1.101172 0.400353 1.732492, 1.098742 0.399871 1.743055, 1.097578 0.401698 1.743509, 1.084248 0.408986 1.779212, 
            1.074396 0.422615 1.787138, 1.075893 0.452985 1.713276, 1.074126 0.465560 1.692010, 1.056858 0.493309 1.697257, 
            1.040989 0.515713 1.709017, 1.039827 0.517543 1.709453, 1.032687 0.528219 1.713408, 1.025812 0.539377 1.715255, 
            1.020534 0.549498 1.713184, 1.016939 0.554790 1.715364, 1.015796 0.556655 1.715647, 1.008915 0.552008 1.752912, 
            1.003915 0.558688 1.757466, 1.001598 0.558412 1.767127, 0.997862 0.563447 1.770432, 0.994109 0.560554 1.791559, 
            0.993356 0.567079 1.779883, 0.991102 0.566918 1.789040, 0.984209 0.574096 1.799869, 0.979897 0.582029 1.798933, 
            0.972310 0.595840 1.797610, 0.966995 0.605892 1.795842, 0.964963 0.610086 1.794377, 0.959374 0.611742 1.812484, 
            0.957434 0.612154 1.819134, 0.953563 0.616943 1.823516, 0.946499 0.627757 1.826866, 0.940109 0.639801 1.824830, 
            0.933466 0.651383 1.824819, 0.929519 0.659982 1.820963, 0.927996 0.665103 1.815439, 0.925837 0.669064 1.814995, 
            0.924986 0.687257 1.777572, 0.922768 0.691111 1.777594, 0.917341 0.700960 1.776720, 0.915611 0.701755 1.781691, 
            0.905499 0.738603 1.738632, 0.892724 0.766647 1.725679, 0.889753 0.777025 1.714032, 0.884291 0.782863 1.722277, 
            0.879747 0.794322 1.714347, 0.876807 0.800809 1.711293, 0.865692 0.831880 1.685083, 0.864769 0.834146 1.683611, 
            0.849983 0.854575 1.695568, 0.826299 0.886423 1.716676, 0.825841 0.889537 1.711489, 0.823556 0.893267 1.712054, 
            0.820334 0.895292 1.720092, 0.818984 0.896779 1.722033, 0.816698 0.900509 1.722598, 0.814893 0.901167 1.728171, 
            0.803728 0.916351 1.737740, 0.800932 0.919150 1.742385, 0.795415 0.932786 1.733377, 0.793308 0.936842 1.732515, 
            0.788776 0.944375 1.733333, 0.786444 0.948020 1.734274, 0.784155 0.951745 1.734864, 0.780468 0.956869 1.737777, 
            0.778954 0.958058 1.741025, 0.769317 0.968130 1.756079, 0.765553 0.973114 1.759606, 0.761482 0.977539 1.765583, 
            0.758695 0.980355 1.770154, 0.751603 0.991118 1.773729, 0.743685 1.000376 1.783899, 0.735810 1.001814 1.811412, 
            0.728479 1.000294 1.843430, 0.725208 1.002228 1.851867, 0.720678 1.009766 1.852662, 0.714913 1.018998 1.854489, 
            0.699598 1.042412 1.861819, 1.216694 0.151288 1.829271, 1.212649 0.159708 1.826200, 1.203404 0.178392 1.820439, 
            1.198512 0.189218 1.815285, 1.181046 0.232402 1.786736, 1.171334 0.258132 1.767015, 1.168878 0.261552 1.768943, 
            1.158291 0.281740 1.765047, 1.156110 0.285660 1.764781, 1.156162 0.293652 1.746681, 1.155163 0.299729 1.736966, 
            1.152866 0.303438 1.737625, 1.149779 0.305708 1.744592, 1.136051 0.328066 1.748094, 1.135986 0.335845 1.730927, 
            1.135661 0.339201 1.724680, 1.128805 0.350395 1.726365, 1.125550 0.356306 1.725833, 1.123839 0.361084 1.721809, 
            1.121605 0.364910 1.721960, 1.119748 0.369422 1.719099, 1.113443 0.381619 1.716394, 1.111114 0.385271 1.717306, 
            1.106495 0.392646 1.718813, 1.104574 0.393092 1.725311, 1.101952 0.396210 1.728560, 1.098162 0.401147 1.732296, 
            1.095732 0.400665 1.742859, 1.093218 0.403979 1.745251, 1.080973 0.409296 1.781134, 1.067368 0.435828 1.774811, 
            1.073657 0.451242 1.715744, 1.072807 0.457590 1.704841, 1.068303 0.473071 1.687748, 1.066023 0.476812 1.688269, 
            1.063872 0.480788 1.687760, 1.060151 0.485850 1.690945, 1.053540 0.493542 1.699519, 1.049936 0.498817 1.701773, 
            1.047635 0.502519 1.702464, 1.037795 0.516170 1.710296, 1.035509 0.519900 1.710861, 1.033359 0.523879 1.710341, 
            1.032253 0.525811 1.710333, 1.027165 0.532330 1.715590, 1.023727 0.537908 1.716518, 1.021806 0.542304 1.714165, 
            1.016485 0.552347 1.712442, 1.015123 0.553812 1.714476, 1.012783 0.557444 1.715475, 0.983688 0.571529 1.797486, 
            0.981767 0.575926 1.795135, 0.972798 0.591164 1.796011, 0.965912 0.602302 1.797946, 0.965103 0.604776 1.795559, 
            0.962842 0.608552 1.795929, 0.947026 0.623154 1.824951, 0.931680 0.650459 1.823695, 0.929457 0.654303 1.823762, 
            0.918883 0.694258 1.775547, 0.916434 0.697691 1.777413, 0.910245 0.706152 1.782620, 0.907208 0.712461 1.780343, 
            0.905604 0.717434 1.775465, 0.906956 0.731745 1.738138, 0.890171 0.772224 1.712989, 0.883188 0.783184 1.715698, 
            0.880349 0.789856 1.711833, 0.876866 0.795351 1.713124, 0.869513 0.817484 1.692251, 0.866111 0.827078 1.684039, 
            0.861949 0.835285 1.681906, 0.858491 0.840828 1.682984, 0.853505 0.847533 1.687427, 0.841093 0.864392 1.698111, 
            0.838806 0.868120 1.698689, 0.835856 0.870639 1.704561, 0.830055 0.875858 1.715514, 0.826627 0.881454 1.716362, 
            0.823473 0.887550 1.715018, 0.822832 0.890331 1.711293, 0.815564 0.896824 1.725117, 0.814169 0.898231 1.727409, 
            0.811839 0.901880 1.728329, 0.807017 0.908885 1.731460, 0.804147 0.911549 1.736696, 0.800140 0.916090 1.742165, 
            0.793348 0.927401 1.743341, 0.780887 0.952067 1.736733, 0.769969 0.967702 1.744330, 0.758473 0.978333 1.765387, 
            0.753260 0.984625 1.771643, 0.750890 0.988202 1.772881, 0.747860 0.990576 1.779388, 0.743185 0.997847 1.781349, 
            0.739094 0.998287 1.796332, 0.735086 0.998878 1.810651, 0.732801 1.002608 1.811216, 0.714084 1.015871 1.854562, 
            0.709150 1.022670 1.858593, 0.707771 1.024105 1.860763, 0.706727 1.026150 1.860256, 0.702893 1.031007 1.864342, 
            0.700259 1.038052 1.858842, 1.216588 0.145528 1.832423, 1.213399 0.155511 1.822508, 1.203284 0.172608 1.823697, 
            1.202671 0.175440 1.819746, 1.196956 0.192663 1.803478, 1.188761 0.201414 1.815863, 1.180175 0.217351 1.813681, 
            1.161314 0.269838 1.769741, 1.160511 0.272324 1.767306, 1.159013 0.273541 1.770429, 1.154511 0.292976 1.744470, 
            1.153053 0.298214 1.738433, 1.148504 0.305715 1.739386, 1.142292 0.314136 1.744769, 1.140616 0.315028 1.749314, 
            1.138474 0.319020 1.748734, 1.134243 0.335000 1.729455, 1.133309 0.337245 1.728075, 1.132666 0.340022 1.724366, 
            1.128132 0.347552 1.725195, 1.122858 0.357679 1.723100, 1.110878 0.379276 1.721488, 1.110389 0.382334 1.716545, 
            1.106981 0.387966 1.717236, 1.103386 0.393258 1.719415, 1.092494 0.401042 1.744490, 1.086485 0.405883 1.757097, 
            1.076910 0.412119 1.780503, 1.072882 0.416621 1.786144, 1.072238 0.419396 1.782443, 1.068874 0.425110 1.782772, 
            1.067059 0.429698 1.779582, 1.064359 0.436622 1.774615, 1.069112 0.465032 1.692433, 1.065208 0.473710 1.688233, 
            1.049388 0.496201 1.699607, 1.047887 0.497414 1.702750, 1.039616 0.509976 1.706894, 1.035947 0.515133 1.709666, 
            1.030279 0.524544 1.710709, 1.026489 0.529481 1.714445, 1.018975 0.543424 1.712541, 1.013364 0.552937 1.713139, 
            1.008838 0.556533 1.722748, 0.997695 0.567808 1.740985, 0.988479 0.566802 1.779209, 0.984760 0.567919 1.791219, 
            0.969644 0.591695 1.796970, 0.966295 0.597436 1.797181, 0.963016 0.603303 1.796840, 0.958288 0.606530 1.808067, 
            0.951414 0.613742 1.818743, 0.947566 0.618573 1.822942, 0.940678 0.629708 1.824886, 0.938697 0.633994 1.823018, 
            0.934002 0.641230 1.825135, 0.932733 0.642865 1.826429, 0.930500 0.646691 1.826573, 0.924262 0.662960 1.814482, 
            0.922178 0.674956 1.795751, 0.919775 0.682421 1.788411, 0.917575 0.690257 1.779447, 0.916853 0.692889 1.776369, 
            0.914351 0.696227 1.778658, 0.904435 0.713686 1.778261, 0.906837 0.725963 1.741386, 0.902824 0.734443 1.738058, 
            0.900816 0.742629 1.727559, 0.891302 0.764770 1.715105, 0.884865 0.776728 1.713445, 0.880729 0.784983 1.711101, 
            0.875172 0.794596 1.711259, 0.874707 0.797697 1.706128, 0.869482 0.811864 1.694793, 0.859893 0.833869 1.682937, 
            0.859392 0.836905 1.678091, 0.856378 0.839308 1.684470, 0.852646 0.844350 1.687745, 0.849924 0.847284 1.691799, 
            0.841466 0.859507 1.697431, 0.840360 0.861439 1.697423, 0.838131 0.865273 1.697536, 0.820294 0.888036 1.716173, 
            0.819151 0.889901 1.716455, 0.817219 0.890328 1.723040, 0.809302 0.899588 1.733198, 0.808095 0.901336 1.733994, 
            0.804557 0.906732 1.735718, 0.802917 0.907690 1.739976, 0.798092 0.914690 1.743128, 0.797130 0.916884 1.741970, 
            0.794839 0.920605 1.742576, 0.793489 0.922092 1.744516, 0.792410 0.924075 1.744286, 0.790221 0.931929 1.735242, 
            0.788358 0.936431 1.732425, 0.778564 0.950166 1.739891, 0.774013 0.957663 1.740864, 0.772600 0.959035 1.743307, 
            0.768010 0.966463 1.744583, 0.762402 0.972034 1.753993, 0.761891 0.975052 1.749229, 0.759679 0.978917 1.749206, 
            0.749608 0.988197 1.767727, 0.738383 0.995375 1.795462, 0.735872 0.998695 1.797827, 0.731323 0.998297 1.816475, 
            0.725681 0.995910 1.843839, 0.721197 0.999580 1.853122, 0.713417 1.013038 1.853348, 0.706747 1.020622 1.862391, 
            0.705792 1.022829 1.861179, 0.704488 1.024400 1.862748, 0.699013 1.034163 1.862253, 1.222347 0.130719 1.832949, 
            1.218023 0.138631 1.832101, 1.212010 0.151361 1.827060, 1.203487 0.167413 1.824377, 1.201937 0.172485 1.819064, 
            1.199706 0.176314 1.819197, 1.196845 0.182945 1.815512, 1.194955 0.187397 1.812918, 1.185691 0.202098 1.816149, 
            1.183439 0.205889 1.816449, 1.177586 0.218912 1.810124, 1.165314 0.259720 1.766624, 1.161243 0.268093 1.763760, 
            1.152430 0.295463 1.736857, 1.150401 0.299662 1.735373, 1.143814 0.307397 1.743757, 1.139345 0.315044 1.744073, 
            1.133912 0.332779 1.725559, 1.125045 0.348205 1.725617, 1.121816 0.354163 1.724877, 1.118914 0.360720 1.721518, 
            1.116988 0.365106 1.719211, 1.114845 0.369097 1.718634, 1.110962 0.373865 1.723111, 1.105024 0.386732 1.717470, 
            1.096866 0.395550 1.729563, 1.095580 0.397154 1.730988, 1.072764 0.414790 1.780538, 1.065218 0.428674 1.778894, 
            1.068800 0.451000 1.714912, 1.058976 0.480476 1.687238, 1.049806 0.491399 1.698563, 1.047286 0.494701 1.701005, 
            1.044823 0.498109 1.702987, 1.042477 0.501729 1.704036, 1.027113 0.525053 1.711761, 1.022336 0.532140 1.714533, 
            1.010329 0.553686 1.713140, 0.996971 0.564872 1.740224, 0.995994 0.567039 1.739185, 0.993708 0.570769 1.739751, 
            0.979465 0.572444 1.791589, 0.977396 0.576570 1.790422, 0.975944 0.577871 1.793176, 0.972530 0.583494 1.793906, 
            0.967788 0.590643 1.796406, 0.966895 0.592964 1.794692, 0.959084 0.606364 1.795167, 0.957211 0.606899 1.801279, 
            0.948022 0.613839 1.821599, 0.942193 0.622956 1.823928, 0.922839 0.658750 1.819300, 0.920781 0.666845 1.809203, 
            0.919722 0.676759 1.791135, 0.909761 0.698087 1.782246, 0.903703 0.710736 1.777559, 0.901462 0.714548 1.777767, 
            0.900683 0.717077 1.775143, 0.901039 0.733520 1.736929, 0.893550 0.759355 1.708295, 0.885466 0.772258 1.710949, 
            0.883275 0.776161 1.710758, 0.878591 0.783417 1.712790, 0.877758 0.785848 1.710593, 0.874439 0.791642 1.710572, 
            0.873512 0.793901 1.709130, 0.872928 0.796786 1.704946, 0.869825 0.806925 1.694350, 0.860137 0.828749 1.683285, 
            0.852172 0.841869 1.684988, 0.845748 0.849902 1.692070, 0.841969 0.854859 1.695716, 0.839468 0.858197 1.698001, 
            0.837182 0.861927 1.698567, 0.836207 0.864098 1.697510, 0.832448 0.869092 1.700998, 0.814209 0.891122 1.722845, 
            0.803351 0.902916 1.738809, 0.799899 0.908470 1.739843, 0.789614 0.925258 1.742384, 0.781932 0.942844 1.732980, 
            0.771925 0.956189 1.742148, 0.764805 0.966901 1.745949, 0.750794 0.984794 1.760559, 0.741737 0.991974 1.779827, 
            0.738817 0.990600 1.794300, 0.717021 1.002197 1.853396, 0.715777 1.003877 1.854488, 0.714821 1.006084 1.853276, 
            0.710350 1.013728 1.853605, 0.707353 1.016162 1.859851, 0.706023 1.017686 1.861630, 0.703703 1.021354 1.862467, 
            0.698288 1.031226 1.861492, 0.695166 1.037380 1.859898, 1.221623 0.127782 1.832188, 1.212893 0.143457 1.831154, 
            1.208553 0.155288 1.821595, 1.207584 0.157471 1.820485, 1.204032 0.162842 1.822319, 1.203226 0.165321 1.819914, 
            1.198169 0.175845 1.816082, 1.193921 0.187844 1.805788, 1.187313 0.195541 1.814340, 1.177111 0.248021 1.736620, 
            1.173357 0.253023 1.740069, 1.171232 0.257046 1.739350, 1.160519 0.265157 1.762999, 1.162177 0.272128 1.740915, 
            1.148534 0.298590 1.734895, 1.141282 0.309061 1.739749, 1.139764 0.310242 1.743029, 1.134411 0.328124 1.723871, 
            1.124430 0.345466 1.723988, 1.116658 0.358940 1.724144, 1.113210 0.364500 1.725146, 1.110363 0.371155 1.721356, 
            1.108315 0.371370 1.728868, 1.105134 0.381367 1.718892, 1.099655 0.391121 1.718430, 1.097354 0.394824 1.719120, 
            1.092618 0.398036 1.730408, 1.089424 0.400111 1.738228, 1.085190 0.404238 1.745510, 1.078719 0.404287 1.770657, 
            1.075522 0.406356 1.778499, 1.072060 0.411891 1.779613, 1.065610 0.423825 1.778060, 1.063325 0.427556 1.778620, 
            1.062429 0.429870 1.776938, 1.069173 0.446115 1.714233, 1.067540 0.451035 1.709586, 1.064499 0.465235 1.689654, 
            1.060383 0.473527 1.687146, 1.049259 0.488786 1.696387, 1.041859 0.498987 1.702420, 1.034698 0.509624 1.706549, 
            1.033342 0.511100 1.708537, 1.022938 0.527672 1.712024, 1.009629 0.550794 1.712182, 1.007341 0.554519 1.712773, 
            1.005056 0.558252 1.713327, 1.003596 0.559538 1.716150, 1.001334 0.563312 1.716523, 0.997257 0.563776 1.731398, 
            0.991928 0.569857 1.738573, 0.978741 0.569507 1.790828, 0.980120 0.575970 1.770971, 0.977104 0.574420 1.786215, 
            0.974818 0.578151 1.786780, 0.971117 0.583250 1.789802, 0.968983 0.587257 1.789159, 0.961567 0.597430 1.795318, 
            0.959378 0.601336 1.795116, 0.958359 0.603428 1.794406, 0.956996 0.604891 1.796449, 0.950525 0.608888 1.812753, 
            0.942689 0.618295 1.822268, 0.927184 0.645311 1.822278, 0.924931 0.649101 1.822581, 0.920908 0.661510 1.810494, 
            0.918599 0.669147 1.802399, 0.917456 0.671013 1.802682, 0.912932 0.690407 1.776903, 0.910644 0.694133 1.777486, 
            0.899595 0.713476 1.777289, 0.902430 0.726543 1.736959, 0.900743 0.731365 1.732741, 0.878112 0.780928 1.710065, 
            0.872768 0.790929 1.708524, 0.868973 0.799806 1.703454, 0.860795 0.828333 1.671481, 0.858094 0.831305 1.675369, 
            0.855658 0.834762 1.677134, 0.852479 0.836864 1.684832, 0.848569 0.841582 1.689525, 0.831577 0.865886 1.701415, 
            0.826720 0.872827 1.704826, 0.815373 0.887679 1.715846, 0.805423 0.897181 1.733400, 0.786586 0.929967 1.733494, 
            0.784384 0.933850 1.733389, 0.773517 0.949578 1.740576, 0.771163 0.953184 1.741690, 0.741333 0.989622 1.776503, 
            0.739230 0.989737 1.784456, 0.736944 0.989518 1.793866, 0.733457 0.995007 1.795183, 0.731959 0.996224 1.798306, 
            0.729003 0.994785 1.813063, 0.719778 0.993762 1.851361, 0.715052 1.000941 1.853727, 0.712519 1.004220 1.856269, 
            0.711758 1.006780 1.853508, 0.703046 1.018539 1.861175, 0.698406 1.025875 1.862855, 0.694172 1.033951 1.861289, 
            0.692253 1.038351 1.858923, 1.218700 0.128735 1.831297, 1.213293 0.138621 1.830257, 1.209788 0.148027 1.822868, 
            1.207141 0.155047 1.817478, 1.195633 0.181451 1.803260, 1.190794 0.188426 1.806522, 1.183105 0.198099 1.814870, 
            1.174701 0.214369 1.811230, 1.174095 0.248803 1.736476, 1.161154 0.264698 1.751383, 1.157338 0.277484 1.737640, 
            1.140693 0.306371 1.737909, 1.138255 0.309824 1.739690, 1.134719 0.315223 1.741401, 1.127148 0.336959 1.722269, 
            1.115915 0.355968 1.723537, 1.113800 0.360010 1.722739, 1.112486 0.361564 1.724385, 1.107905 0.365058 1.734441, 
            1.105550 0.368662 1.735556, 1.100567 0.383271 1.722287, 1.098770 0.387891 1.718955, 1.096272 0.391234 1.721217, 
            1.093849 0.394716 1.722873, 1.087478 0.398895 1.738383, 1.070561 0.411490 1.776197, 1.069123 0.412817 1.778839, 
            1.068215 0.415110 1.777248, 1.065929 0.418841 1.777814, 1.061470 0.426507 1.778047, 1.063694 0.458203 1.698377, 
            1.053126 0.482373 1.685493, 1.049354 0.487342 1.689086, 1.046026 0.489173 1.697974, 1.032628 0.508182 1.707693, 
            1.025731 0.519301 1.709708, 1.024551 0.521099 1.710287, 1.016730 0.534481 1.710842, 1.012192 0.542003 1.711705, 
            0.997714 0.562994 1.721198, 0.988603 0.570076 1.740897, 0.977110 0.576764 1.770776, 0.975006 0.576877 1.778735, 
            0.972951 0.577079 1.786302, 0.957801 0.600794 1.792319, 0.955436 0.604380 1.793518, 0.953160 0.604178 1.802855, 
            0.944629 0.612318 1.817921, 0.938693 0.621240 1.821104, 0.932998 0.630601 1.822368, 0.930739 0.634381 1.822718, 
            0.927494 0.640310 1.822104, 0.916783 0.664220 1.810358, 0.915839 0.674346 1.791362, 0.913182 0.681347 1.786053, 
            0.907256 0.694236 1.780316, 0.901351 0.703215 1.783253, 0.898491 0.709848 1.779557, 0.897673 0.716253 1.768407, 
            0.899682 0.731763 1.725830, 0.895111 0.747121 1.709273, 0.893440 0.751974 1.704925, 0.880968 0.772671 1.707249, 
            0.879582 0.774094 1.709472, 0.854790 0.831564 1.677519, 0.850945 0.836400 1.681695, 0.840528 0.848998 1.694137, 
            0.831000 0.863218 1.699475, 0.828567 0.866680 1.701219, 0.819281 0.877392 1.713471, 0.814408 0.884303 1.717010, 
            0.806913 0.890383 1.732645, 0.801005 0.899355 1.735611, 0.791818 0.910249 1.747067, 0.777905 0.940167 1.734362, 
            0.775394 0.943486 1.736732, 0.773767 0.944468 1.740883, 0.770219 0.949846 1.742684, 0.769224 0.951982 1.741783, 
            0.764773 0.959661 1.741958, 0.762284 0.963022 1.744143, 0.758855 0.968616 1.744998, 0.758442 0.971811 1.739455, 
            0.752448 0.980629 1.743100, 0.716768 0.994555 1.851165, 0.713059 0.999640 1.854255, 0.710652 1.003149 1.855791, 
            0.709580 1.005143 1.855508, 0.705135 1.012835 1.855630, 0.700003 1.019274 1.861239, 0.698662 1.020777 1.863105, 
            0.694554 1.029083 1.860535, 0.691529 1.035415 1.858162, 1.217700 0.125296 1.832736, 1.212407 0.135390 1.830785, 
            1.209502 0.141940 1.827455, 1.209015 0.145000 1.822503, 1.206779 0.148821 1.822673, 1.199668 0.163500 1.817548, 
            1.197747 0.167895 1.815201, 1.197044 0.174510 1.803132, 1.194768 0.178258 1.803622, 1.189541 0.188473 1.801143, 
            1.184845 0.191758 1.812115, 1.177844 0.202687 1.814961, 1.175561 0.218269 1.788976, 1.174936 0.221078 1.785123, 
            1.174001 0.243066 1.739528, 1.173308 0.245753 1.736211, 1.168894 0.253499 1.736092, 1.167529 0.254959 1.738150, 
            1.166591 0.257199 1.736792, 1.165398 0.258972 1.737479, 1.159364 0.267716 1.741445, 1.158639 0.270342 1.738395, 
            1.157128 0.275486 1.732769, 1.135611 0.315234 1.727728, 1.131078 0.322763 1.728559, 1.130825 0.326252 1.721730, 
            1.126717 0.334557 1.719166, 1.122960 0.339554 1.722636, 1.119432 0.344968 1.724281, 1.111762 0.358627 1.723624, 
            1.109097 0.357716 1.736067, 1.101962 0.376300 1.722292, 1.096492 0.386071 1.721757, 1.095925 0.388985 1.717444, 
            1.088091 0.398396 1.726944, 1.084185 0.399173 1.740447, 1.078933 0.405394 1.747011, 1.075405 0.406858 1.757501, 
            1.072123 0.404823 1.774871, 1.069853 0.408582 1.775311, 1.068152 0.413379 1.771207, 1.063380 0.420475 1.773937, 
            1.060746 0.423570 1.777286, 1.067278 0.443377 1.707431, 1.061200 0.459937 1.694065, 1.054609 0.475562 1.684795, 
            1.045321 0.486271 1.697059, 1.033360 0.503952 1.704144, 1.020347 0.523664 1.710784, 1.019295 0.525695 1.710343, 
            1.018063 0.527398 1.711339, 1.015891 0.531336 1.710993, 1.005990 0.548825 1.710468, 1.001322 0.556110 1.712370, 
            0.999021 0.559811 1.713062, 0.993259 0.565101 1.723704, 0.975158 0.575539 1.770972, 0.967383 0.581108 1.788846, 
            0.954791 0.601588 1.792123, 0.938068 0.618484 1.819554, 0.929173 0.633857 1.819839, 0.928030 0.635722 1.820122, 
            0.917605 0.656205 1.814933, 0.905766 0.693853 1.776824, 0.904158 0.694870 1.780823, 0.896696 0.708907 1.778508, 
            0.896777 0.713004 1.769015, 0.899839 0.722535 1.735719, 0.896993 0.741038 1.705386, 0.894707 0.744769 1.705952, 
            0.889288 0.754633 1.705012, 0.867972 0.790798 1.707208, 0.867444 0.793786 1.702576, 0.865987 0.810872 1.669997, 
            0.858249 0.824406 1.669887, 0.854776 0.829921 1.671090, 0.849888 0.832856 1.683593, 0.844835 0.839440 1.688569, 
            0.834746 0.852637 1.698389, 0.827686 0.863457 1.701710, 0.826543 0.865323 1.701993, 0.822971 0.870657 1.703988, 
            0.821462 0.871854 1.707196, 0.785125 0.916174 1.749754, 0.782250 0.922778 1.746188, 0.780650 0.931708 1.732432, 
            0.767209 0.950640 1.742488, 0.758131 0.965680 1.744237, 0.754289 0.974471 1.739543, 0.743340 0.982151 1.765077, 
            0.730892 0.991047 1.793735, 0.728068 0.993795 1.798603, 0.713567 0.995001 1.852498, 0.708856 1.002207 1.854747, 
            0.706512 1.005831 1.855777, 0.704215 1.009540 1.856438, 0.696766 1.019654 1.862856, 0.694519 1.023454 1.863114, 
            1.205235 0.148339 1.819613, 1.199978 0.162448 1.808532, 1.198975 0.164568 1.807697, 1.193041 0.177443 1.802020, 
            1.192107 0.179688 1.800639, 1.185746 0.187836 1.807215, 1.183359 0.191382 1.808593, 1.181790 0.192469 1.812280, 
            1.171987 0.210137 1.810970, 1.173694 0.217197 1.788498, 1.171951 0.221918 1.784725, 1.162747 0.260420 1.734417, 
            1.160432 0.264097 1.735218, 1.159418 0.266198 1.734469, 1.157448 0.270504 1.732514, 1.151009 0.294304 1.704340, 
            1.134887 0.312297 1.726967, 1.131143 0.321266 1.721492, 1.122413 0.336940 1.720461, 1.103317 0.361358 1.740302, 
            1.098957 0.377102 1.722058, 1.097678 0.378719 1.723429, 1.096671 0.380833 1.722624, 1.087678 0.396028 1.723692, 
            1.086536 0.397893 1.723974, 1.083744 0.396752 1.737426, 1.081175 0.399967 1.740252, 1.080177 0.402096 1.739380, 
            1.079000 0.403899 1.739932, 1.074852 0.408182 1.746530, 1.072129 0.407167 1.759431, 1.062714 0.417645 1.772711, 
            1.060428 0.421374 1.773279, 1.061768 0.431715 1.744889, 1.060766 0.449632 1.708674, 1.060449 0.456952 1.693515, 
            1.058190 0.460731 1.693869, 1.054421 0.469655 1.688593, 1.052799 0.474595 1.683860, 1.047010 0.483784 1.685875, 
            1.043829 0.485883 1.693586, 1.041309 0.489186 1.696026, 1.039688 0.490180 1.700125, 1.033863 0.499305 1.702423, 
            1.030473 0.504970 1.702966, 1.028919 0.506085 1.706537, 1.025408 0.511531 1.708042, 1.016389 0.526678 1.709321, 
            1.014103 0.530408 1.709886, 0.996011 0.560605 1.712866, 0.970414 0.573170 1.784632, 0.967841 0.576377 1.787488, 
            0.961189 0.587942 1.787551, 0.957835 0.593674 1.787801, 0.947140 0.605766 1.802464, 0.942868 0.609825 1.810046, 
            0.932681 0.622843 1.820648, 0.917599 0.650629 1.817282, 0.911847 0.671732 1.792471, 0.911575 0.675186 1.785793, 
            0.897080 0.727735 1.724674, 0.887831 0.754310 1.701253, 0.870457 0.781866 1.707351, 0.869533 0.784131 1.705882, 
            0.865948 0.793389 1.699141, 0.864807 0.795258 1.699407, 0.863434 0.812499 1.666152, 0.861070 0.816088 1.667341, 
            0.859548 0.817262 1.670650, 0.807533 0.884332 1.723447, 0.805988 0.885465 1.726941, 0.803688 0.889167 1.727628, 
            0.800763 0.891733 1.733298, 0.791335 0.902186 1.746680, 0.787913 0.907793 1.747480, 0.786878 0.909856 1.746899, 
            0.780861 0.922578 1.741892, 0.778019 0.929244 1.738053, 0.777420 0.932101 1.733991, 0.770965 0.940076 1.741327, 
            0.759034 0.961760 1.739327, 0.754545 0.969373 1.739794, 0.753565 0.971534 1.738781, 0.751002 0.974758 1.741564, 
            0.748006 0.977195 1.747796, 0.728906 0.989759 1.794207, 0.722310 0.989579 1.820352, 0.702390 1.008545 1.855623, 
            0.697622 1.015649 1.858321, 0.696042 1.016717 1.862095, 0.690764 1.026837 1.860032, 0.687777 1.033239 1.857348, 
            1.206972 0.138044 1.825726, 1.205527 0.143306 1.819582, 1.190900 0.179821 1.794889, 1.189594 0.181388 1.796475, 
            1.185853 0.186414 1.799819, 1.181327 0.190009 1.809435, 1.176445 0.196904 1.813044, 1.172050 0.212585 1.795078, 
            1.171762 0.239700 1.735475, 1.169476 0.243431 1.736041, 1.155391 0.269087 1.733550, 1.146449 0.296220 1.707685, 
            1.135243 0.311329 1.717583, 1.133700 0.312465 1.721058, 1.132723 0.314633 1.720016, 1.116738 0.340773 1.723860, 
            1.104435 0.353882 1.742520, 1.097252 0.368429 1.737970, 1.097530 0.372883 1.726913, 1.089106 0.389117 1.723433, 
            1.087860 0.390794 1.724537, 1.086872 0.392942 1.723585, 1.084455 0.396432 1.725204, 1.081874 0.395675 1.736971, 
            1.078178 0.400784 1.739953, 1.077381 0.403279 1.737477, 1.073212 0.407525 1.744240, 1.070926 0.411255 1.744806, 
            1.066501 0.411085 1.762460, 1.064892 0.416050 1.757616, 1.062519 0.415673 1.767723, 1.061264 0.417332 1.768908, 
            1.057796 0.422858 1.770065, 1.059334 0.449354 1.704720, 1.057440 0.457746 1.693319, 1.050360 0.472481 1.687950, 
            1.049789 0.475389 1.683664, 1.047525 0.479159 1.684058, 1.045874 0.480098 1.688396, 1.044611 0.481743 1.689645, 
            1.040228 0.485598 1.698116, 1.029749 0.502034 1.702205, 1.020127 0.516082 1.708294, 1.019094 0.518148 1.707699, 
            1.007720 0.536899 1.710098, 1.004484 0.542847 1.709404, 0.999956 0.550386 1.710192, 0.997671 0.554117 1.710757, 
            0.995306 0.557704 1.711950, 0.990586 0.564893 1.714271, 0.988659 0.565328 1.720821, 0.986373 0.569059 1.721386, 
            0.983576 0.571857 1.726036, 0.952197 0.597574 1.790909, 0.950892 0.599144 1.792483, 0.949902 0.601287 1.791549, 
            0.943401 0.605231 1.808089, 0.935868 0.615190 1.815187, 0.933205 0.618232 1.818767, 0.928770 0.625941 1.818812, 
            0.923204 0.635538 1.819039, 0.916206 0.650422 1.813018, 0.910361 0.667407 1.797789, 0.907314 0.681595 1.777907, 
            0.905287 0.685797 1.776408, 0.904372 0.688078 1.774871, 0.893125 0.707061 1.776251, 0.898154 0.720180 1.727240, 
            0.896877 0.725748 1.719753, 0.892980 0.730491 1.724341, 0.893264 0.738905 1.704387, 0.892121 0.740771 1.704670, 
            0.886988 0.751156 1.701447, 0.879808 0.765708 1.696876, 0.875507 0.769713 1.704694, 0.872096 0.775341 1.705401, 
            0.870813 0.776951 1.706802, 0.865413 0.786849 1.705710, 0.863362 0.806804 1.669021, 0.858021 0.816809 1.667461, 
            0.855910 0.820859 1.666628, 0.850625 0.827018 1.673465, 0.847379 0.828998 1.681698, 0.844077 0.834825 1.681533, 
            0.835210 0.846302 1.690436, 0.827421 0.855793 1.699582, 0.823805 0.861047 1.701925, 0.822809 0.863180 1.701036, 
            0.820401 0.866686 1.702583, 0.816441 0.871314 1.707673, 0.814786 0.872246 1.712047, 0.812429 0.875847 1.713179, 
            0.804257 0.884641 1.725376, 0.797464 0.892000 1.735411, 0.778420 0.920460 1.745998, 0.776355 0.928543 1.735952, 
            0.766872 0.942844 1.740936, 0.758056 0.958363 1.740586, 0.756599 0.963604 1.734533, 0.754442 0.967567 1.734078, 
            0.748944 0.973340 1.742604, 0.736935 0.983036 1.767763, 0.712363 0.989573 1.849025, 0.702862 1.003841 1.854149, 
            0.702303 1.006771 1.849770, 0.693112 1.017656 1.861263, 1.199054 0.157531 1.802819, 1.192778 0.177680 1.782188, 
            1.190493 0.181410 1.782753, 1.188655 0.182009 1.788584, 1.186355 0.181764 1.798110, 1.172622 0.200164 1.810499, 
            1.170539 0.204264 1.809448, 1.171326 0.209648 1.794317, 1.170183 0.211513 1.794600, 1.170050 0.215218 1.786823, 
            1.152452 0.270009 1.732794, 1.146134 0.294030 1.703654, 1.144874 0.295682 1.704869, 1.141154 0.300746 1.708049, 
            1.135636 0.306481 1.716738, 1.133376 0.310258 1.717104, 1.118471 0.334420 1.721160, 1.107913 0.350710 1.725882, 
            1.097157 0.362690 1.741031, 1.093377 0.375543 1.727000, 1.090947 0.379010 1.728720, 1.089311 0.379976 1.732942, 
            1.086084 0.385939 1.732181, 1.084267 0.386576 1.737844, 1.079705 0.394054 1.738900, 1.075514 0.402208 1.736999, 
            1.073984 0.403368 1.740370, 1.067916 0.412049 1.744610, 1.064864 0.414382 1.751300, 1.063860 0.416500 1.750473, 
            1.054602 0.423315 1.771342, 1.061512 0.439861 1.707317, 1.058536 0.446282 1.704551, 1.054661 0.455012 1.700124, 
            1.047922 0.474317 1.683186, 1.044418 0.479776 1.684635, 1.034868 0.490005 1.699003, 1.033467 0.491401 1.701340, 
            1.032325 0.493267 1.701623, 1.030129 0.497162 1.701467, 1.012657 0.524539 1.708347, 1.005755 0.535650 1.710397, 
            0.996791 0.550897 1.711235, 0.985759 0.566323 1.719747, 0.982875 0.568963 1.725087, 0.980370 0.572293 1.727408, 
            0.978512 0.572854 1.733403, 0.972317 0.577356 1.747496, 0.961988 0.578268 1.785771, 0.955112 0.589426 1.787615, 
            0.954069 0.591473 1.787099, 0.952927 0.593339 1.787382, 0.951192 0.594125 1.792392, 0.946642 0.601625 1.793351, 
            0.940392 0.606025 1.807893, 0.931601 0.617640 1.816189, 0.922602 0.632824 1.817303, 0.905971 0.677532 1.782082, 
            0.904343 0.682460 1.777400, 0.891943 0.707239 1.770300, 0.892321 0.735571 1.705370, 0.889521 0.742312 1.701201, 
            0.888506 0.744409 1.700467, 0.882063 0.756356 1.698858, 0.881274 0.758867 1.696312, 0.871528 0.772690 1.703390, 
            0.864499 0.787516 1.697619, 0.862259 0.807125 1.662444, 0.860923 0.808639 1.664267, 0.855186 0.817922 1.665867, 
            0.849114 0.826596 1.670142, 0.846827 0.830324 1.670719, 0.841972 0.833319 1.682959, 0.829325 0.849750 1.695518, 
            0.822010 0.860107 1.700870, 0.816860 0.866512 1.706629, 0.809055 0.875976 1.715892, 0.802776 0.884272 1.721820, 
            0.798098 0.887590 1.732647, 0.780275 0.910380 1.751166, 0.777173 0.916572 1.749405, 0.776958 0.920128 1.742280, 
            0.773346 0.929337 1.735756, 0.771180 0.933286 1.735364, 0.758415 0.953452 1.740019, 0.757585 0.955887 1.737805, 
            0.754628 0.962343 1.734886, 0.751432 0.968361 1.733883, 0.749570 0.968916 1.739906, 0.743612 0.977797 1.743271, 
            0.741674 0.978213 1.749901, 0.735643 0.983013 1.762692, 0.728988 0.986676 1.780462, 0.722278 0.990237 1.798673, 
            0.718538 0.987367 1.819702, 0.713730 0.986500 1.840406, 0.704398 0.997127 1.853029, 0.700331 1.005507 1.850133, 
            0.696738 1.010805 1.852289, 0.694235 1.014138 1.854596, 0.689130 1.020626 1.859988, 0.688422 1.023284 1.856801, 
            0.686169 1.027075 1.857102, 0.684230 1.031438 1.854898, 1.209360 0.123369 1.828944, 1.189804 0.178539 1.781706, 
            1.176496 0.189816 1.808389, 1.170041 0.209637 1.789192, 1.167008 0.235698 1.742664, 1.165911 0.241596 1.733734, 
            1.161515 0.249377 1.733463, 1.159532 0.253660 1.731610, 1.151648 0.266927 1.732667, 1.145202 0.290715 1.704548, 
            1.144150 0.292745 1.704108, 1.142722 0.294091 1.706666, 1.140372 0.297703 1.707750, 1.136943 0.303299 1.708599, 
            1.131561 0.309282 1.716207, 1.129421 0.313278 1.715608, 1.128047 0.314722 1.717739, 1.125803 0.318529 1.717968, 
            1.122954 0.325180 1.714195, 1.108355 0.345949 1.724657, 1.106872 0.347196 1.727650, 1.101843 0.349874 1.741281, 
            1.093643 0.370463 1.727175, 1.078163 0.385678 1.753514, 1.078585 0.390395 1.741305, 1.071095 0.404382 1.739209, 
            1.069478 0.405382 1.743284, 1.061938 0.415329 1.750432, 1.057552 0.415231 1.767770, 1.051965 0.424789 1.768170, 
            1.054532 0.449212 1.703450, 1.046471 0.466106 1.697077, 1.043670 0.472846 1.692915, 1.041036 0.479890 1.687417, 
            1.035638 0.485844 1.695152, 1.031803 0.490699 1.699244, 1.023639 0.503457 1.702533, 1.017556 0.512110 1.706898, 
            1.015428 0.516129 1.706198, 1.012085 0.521880 1.706370, 1.002888 0.536704 1.709063, 0.997270 0.546205 1.709709, 
            0.992653 0.553583 1.711204, 0.974259 0.575331 1.734290, 0.971774 0.574750 1.745288, 0.969296 0.578129 1.747395, 
            0.964036 0.572489 1.780554, 0.961274 0.575350 1.784926, 0.960060 0.577086 1.785778, 0.955550 0.584658 1.786421, 
            0.951736 0.589553 1.790342, 0.945669 0.598235 1.794578, 0.914258 0.643637 1.815490, 0.908928 0.661563 1.796142, 
            0.906962 0.669824 1.785312, 0.904459 0.677106 1.778774, 0.903330 0.682947 1.770097, 0.894791 0.695020 1.776386, 
            0.891613 0.701073 1.775233, 0.893901 0.721039 1.721585, 0.892156 0.725756 1.717833, 0.892073 0.729553 1.709652, 
            0.889708 0.737088 1.702005, 0.879182 0.757385 1.697632, 0.865331 0.779519 1.702116, 0.863642 0.784337 1.697919, 
            0.861535 0.804188 1.661683, 0.860392 0.806054 1.661966, 0.852975 0.816224 1.668137, 0.849852 0.822377 1.666542, 
            0.842323 0.828393 1.682457, 0.837537 0.835465 1.685295, 0.827216 0.848238 1.696973, 0.824930 0.851968 1.697538, 
            0.818904 0.860725 1.701447, 0.814036 0.867646 1.704946, 0.812824 0.869384 1.705783, 0.811374 0.870691 1.708514, 
            0.808279 0.872945 1.715547, 0.807045 0.874645 1.716555, 0.797095 0.888094 1.725268, 0.794961 0.888152 1.733469, 
            0.790799 0.892411 1.740173, 0.785599 0.898725 1.746327, 0.774223 0.917474 1.748736, 0.772540 0.926253 1.735642, 
            0.770169 0.929827 1.736892, 0.765143 0.936458 1.741657, 0.752269 0.960373 1.738344, 0.750708 0.965425 1.733122, 
            0.748846 0.965980 1.739145, 0.744081 0.973087 1.741824, 0.736477 0.978968 1.758333, 0.726226 0.983972 1.787133, 
            0.719220 0.990943 1.798867, 0.713125 0.987728 1.829854, 0.710720 0.987294 1.840211, 0.703818 0.994453 1.851115, 
            0.697878 1.007318 1.845486, 0.694686 1.009396 1.853291, 0.693543 1.011261 1.853573, 0.684302 1.026003 1.856623, 
            0.684936 1.035056 1.833874, 0.683790 1.036916 1.834181, 0.680784 1.035385 1.849341, 0.679430 1.036864 1.851316, 
            0.678398 1.038932 1.850710, 0.631164 1.126566 1.838790, 0.627581 1.131879 1.840879, 1.207340 0.118070 1.838529, 
            1.203369 0.130574 1.826024, 1.186411 0.178633 1.784575, 1.183778 0.181732 1.787910, 1.181589 0.181690 1.796546, 
            1.172437 0.192645 1.807733, 1.168448 0.201169 1.804209, 1.160934 0.246701 1.731562, 1.160221 0.249350 1.728412, 
            1.159078 0.251215 1.728695, 1.155519 0.256573 1.730584, 1.154283 0.258268 1.731613, 1.152026 0.262052 1.731947, 
            1.147780 0.270106 1.730480, 1.136212 0.300349 1.707896, 1.133140 0.302646 1.714741, 1.123074 0.319835 1.715530, 
            1.119658 0.325452 1.716285, 1.116112 0.330834 1.718071, 1.112399 0.335911 1.721191, 1.108704 0.341022 1.724165, 
            1.106566 0.345020 1.723555, 1.105005 0.346124 1.727176, 1.096448 0.354217 1.742447, 1.092425 0.362676 1.739203, 
            1.089490 0.373122 1.727262, 1.082819 0.380703 1.736322, 1.074908 0.389974 1.746432, 1.072892 0.394195 1.744850, 
            1.069751 0.400315 1.743398, 1.062769 0.411279 1.746095, 1.055853 0.414465 1.765951, 1.050843 0.421126 1.770590, 
            1.049528 0.422679 1.772241, 1.048955 0.425583 1.767974, 1.055316 0.441128 1.708332, 1.040191 0.476734 1.687619, 
            1.035371 0.483742 1.690735, 1.033622 0.484501 1.695863, 1.025125 0.496653 1.701807, 1.023867 0.498308 1.703011, 
            1.008890 0.522337 1.707651, 1.005390 0.527802 1.709071, 1.001989 0.533448 1.709698, 0.998752 0.539393 1.709016, 
            0.987345 0.558085 1.711673, 0.973982 0.573211 1.729953, 0.971249 0.576125 1.734094, 0.966448 0.575270 1.754744, 
            0.960463 0.576205 1.776009, 0.954825 0.581722 1.785660, 0.953534 0.583317 1.787126, 0.936621 0.607764 1.798384, 
            0.933478 0.613880 1.796954, 0.919975 0.628752 1.816347, 0.914676 0.638835 1.814446, 0.913905 0.641377 1.811761, 
            0.904632 0.667909 1.788530, 0.903724 0.674151 1.778095, 0.896765 0.689105 1.771762, 0.892553 0.716965 1.725805, 
            0.893079 0.721872 1.712764, 0.891349 0.726616 1.708891, 0.890342 0.728730 1.708085, 0.876394 0.758584 1.695661, 
            0.869907 0.770450 1.694404, 0.866259 0.775645 1.697010, 0.866192 0.779472 1.688700, 0.864430 0.780209 1.693924, 
            0.863458 0.782385 1.692844, 0.858928 0.789921 1.693649, 0.861711 0.798945 1.662574, 0.859480 0.802774 1.662706, 
            0.853552 0.811711 1.665827, 0.841948 0.830043 1.670060, 0.839313 0.829187 1.682261, 0.837027 0.832918 1.682827, 
            0.829199 0.842339 1.692278, 0.824206 0.849032 1.696777, 0.820499 0.854119 1.699853, 0.814484 0.862896 1.703671, 
            0.812002 0.866270 1.705800, 0.803067 0.877621 1.715253, 0.801527 0.878763 1.718704, 0.794092 0.888901 1.725018, 
            0.787789 0.893205 1.739977, 0.783423 0.897092 1.748312, 0.781138 0.900822 1.748878, 0.778684 0.904247 1.750782, 
            0.770372 0.924632 1.737569, 0.769525 0.927036 1.735491, 0.767000 0.930331 1.737966, 0.757996 0.945506 1.739119, 
            0.754819 0.951561 1.737959, 0.749310 0.961260 1.737739, 0.743324 0.970090 1.741327, 0.735395 0.979328 1.751582, 
            0.729664 0.984675 1.761973, 0.719687 0.986229 1.797434, 0.717353 0.989873 1.798381, 0.712775 0.985474 1.826103, 
            0.699343 1.000473 1.844935, 0.698530 1.002941 1.842581, 0.692235 1.011208 1.848634, 0.680775 1.037700 1.834029, 
            0.677775 1.036179 1.849145, 0.675379 1.051556 1.824056, 0.624066 1.131752 1.844718, 1.180536 0.182102 1.789568, 
            1.170081 0.194631 1.802315, 1.152749 0.257804 1.728473, 1.147560 0.268089 1.725692, 1.141559 0.288737 1.702869, 
            1.140416 0.290603 1.703152, 1.133965 0.294636 1.719298, 1.132112 0.299156 1.716408, 1.125548 0.310882 1.715760, 
            1.124425 0.312784 1.715885, 1.112958 0.331366 1.719022, 1.102287 0.347450 1.724647, 1.099692 0.346667 1.736531, 
            1.089468 0.363566 1.738587, 1.087949 0.368696 1.733026, 1.075640 0.377844 1.760578, 1.062045 0.408342 1.745334, 
            1.045659 0.425854 1.770067, 1.052086 0.441520 1.709897, 1.051595 0.444575 1.704969, 1.042682 0.463864 1.696554, 
            1.034685 0.480874 1.689670, 1.027863 0.488181 1.699931, 1.023200 0.495475 1.701795, 1.014964 0.508102 1.705659, 
            1.012671 0.511819 1.706283, 1.010503 0.515763 1.705915, 1.006988 0.521202 1.707451, 0.991124 0.547562 1.710331, 
            0.988874 0.551357 1.710613, 0.983094 0.560564 1.712550, 0.971884 0.571717 1.731325, 0.965432 0.575749 1.747475, 
            0.956397 0.575073 1.784253, 0.954031 0.578656 1.785462, 0.949332 0.585885 1.787612, 0.947876 0.587180 1.790392, 
            0.934976 0.607098 1.796131, 0.933896 0.609078 1.795910, 0.925386 0.617256 1.810811, 0.915051 0.633952 1.813755, 
            0.904381 0.661885 1.792841, 0.900753 0.675014 1.777595, 0.900850 0.679141 1.767972, 0.894146 0.690611 1.768448, 
            0.888756 0.700529 1.767271, 0.886675 0.704632 1.766206, 0.892078 0.718431 1.714212, 0.880666 0.745012 1.699218, 
            0.871154 0.763210 1.695588, 0.870510 0.765984 1.691887, 0.861622 0.781370 1.692120, 0.860479 0.783235 1.692403, 
            0.859336 0.785100 1.692686, 0.861945 0.793806 1.663006, 0.859844 0.797873 1.662096, 0.853139 0.809341 1.662584, 
            0.850853 0.813071 1.663149, 0.844579 0.821377 1.669037, 0.841221 0.827101 1.669323, 0.836303 0.829981 1.682066, 
            0.825657 0.842163 1.696330, 0.823176 0.845538 1.698456, 0.820612 0.848760 1.701247, 0.810302 0.865503 1.703990, 
            0.806984 0.867351 1.712802, 0.805579 0.868738 1.715178, 0.794856 0.884728 1.721219, 0.787513 0.891085 1.735638, 
            0.784135 0.892824 1.744927, 0.779153 0.899536 1.749342, 0.770795 0.919838 1.736491, 0.768790 0.924080 1.734818, 
            0.748388 0.957964 1.738554, 0.740466 0.971161 1.739919, 0.735736 0.978334 1.742313, 0.733025 0.977341 1.755117, 
            0.732329 0.980020 1.751833, 0.724847 0.982173 1.776215, 0.714344 0.990667 1.798185, 0.709765 0.986268 1.825907, 
            0.698671 0.997633 1.843753, 0.698885 1.001971 1.833204, 0.694427 1.005691 1.842270, 0.687521 1.012844 1.853203, 
            0.686128 1.014253 1.855485, 0.685493 1.017044 1.851713, 0.683207 1.020774 1.852279, 0.682444 1.023332 1.849528, 
            0.681189 1.032891 1.833017, 0.677758 1.038482 1.833885, 0.674054 1.043574 1.836941, 0.674766 1.048822 1.822408, 
            0.671224 1.054210 1.824165, 0.631875 1.116731 1.837715, 0.627474 1.124503 1.837487, 0.626569 1.126802 1.835868, 
            0.623847 1.129736 1.839923, 0.620588 1.135642 1.839412, 1.187182 0.176806 1.765329, 1.182040 0.179278 1.779860, 
            1.175570 0.183278 1.796155, 1.167134 0.195541 1.801613, 1.166740 0.198771 1.795916, 1.165543 0.204486 1.787791, 
            1.164791 0.207063 1.784956, 1.161695 0.213265 1.783148, 1.161954 0.229533 1.745701, 1.160628 0.238962 1.729757, 
            1.157393 0.244911 1.729061, 1.156487 0.247207 1.727455, 1.154201 0.250938 1.728021, 1.152937 0.252581 1.729275, 
            1.148672 0.260601 1.727959, 1.136906 0.290485 1.706951, 1.128234 0.302317 1.714296, 1.123916 0.310239 1.713408, 
            1.122888 0.312314 1.712769, 1.116952 0.321236 1.715958, 1.113493 0.326776 1.717051, 1.112065 0.328121 1.719609, 
            1.107256 0.335148 1.722642, 1.104960 0.338860 1.723290, 1.099277 0.348244 1.724452, 1.095504 0.349263 1.736895, 
            1.092914 0.352437 1.739899, 1.091841 0.354432 1.739616, 1.089768 0.358548 1.738490, 1.087938 0.363111 1.735411, 
            1.069949 0.389547 1.746413, 1.067109 0.396215 1.742566, 1.064823 0.399945 1.743131, 1.062505 0.403616 1.743957, 
            1.049052 0.414629 1.771800, 1.046838 0.418490 1.771793, 1.045565 0.420118 1.773116, 1.049076 0.442314 1.709701, 
            1.046280 0.449062 1.705502, 1.041767 0.456630 1.706166, 1.038530 0.466524 1.696641, 1.031004 0.480445 1.694833, 
            1.026280 0.487628 1.697182, 1.024764 0.488812 1.700452, 1.019090 0.498212 1.701541, 1.015632 0.503754 1.702626, 
            1.012014 0.509004 1.704990, 1.004049 0.522124 1.706694, 1.001626 0.525606 1.708349, 0.997197 0.533325 1.708350, 
            0.995018 0.537251 1.708060, 0.990203 0.544267 1.711139, 0.989308 0.546584 1.709442, 0.987022 0.550315 1.710007, 
            0.978258 0.561979 1.718090, 0.961401 0.578630 1.746591, 0.960852 0.581578 1.742131, 0.952245 0.577734 1.784330, 
            0.943469 0.589375 1.792511, 0.929744 0.611738 1.795997, 0.926569 0.617796 1.794818, 0.921159 0.619780 1.811490, 
            0.907351 0.645939 1.806796, 0.904113 0.659780 1.788437, 0.896897 0.682165 1.766462, 0.889993 0.693270 1.768535, 
            0.885951 0.701695 1.765445, 0.891271 0.715344 1.714113, 0.889118 0.719316 1.713618, 0.886608 0.726587 1.707128, 
            0.884124 0.733904 1.700438, 0.882228 0.738345 1.697892, 0.868643 0.764913 1.691408, 0.866358 0.768644 1.691974, 
            0.864314 0.772815 1.690608, 0.863957 0.776113 1.684616, 0.861705 0.783854 1.676068, 0.862437 0.789137 1.661378, 
            0.861680 0.791705 1.658582, 0.855738 0.800616 1.661814, 0.853452 0.804347 1.662380, 0.852415 0.806404 1.661823, 
            0.849031 0.812081 1.662314, 0.847376 0.813013 1.666686, 0.845098 0.816758 1.667190, 0.838214 0.827900 1.669104, 
            0.824640 0.838692 1.697910, 0.822601 0.842873 1.696506, 0.811827 0.858770 1.702952, 0.809271 0.862006 1.705681, 
            0.801415 0.871377 1.715355, 0.787799 0.889990 1.726810, 0.784363 0.891623 1.736564, 0.774992 0.902180 1.749493, 
            0.769509 0.911929 1.749058, 0.765655 0.924646 1.735619, 0.760897 0.931767 1.738238, 0.732716 0.979110 1.742196, 
            0.727110 0.980734 1.760440, 0.712495 0.989630 1.797557, 0.705668 0.989028 1.825552, 0.700954 0.992282 1.836661, 
            0.699812 0.994147 1.836944, 0.701022 1.000302 1.818434, 0.694300 1.007790 1.827900, 0.689879 1.007629 1.845515, 
            0.678225 1.029819 1.841301, 0.678180 1.033685 1.832822, 0.675992 1.033645 1.841448, 0.673706 1.037376 1.842013, 
            0.674593 1.046890 1.817245, 0.672240 1.050498 1.818349, 0.670613 1.051481 1.822495, 0.633609 1.106429 1.843857, 
            0.634034 1.111154 1.831614, 0.632366 1.112062 1.836091, 0.627977 1.119855 1.835767, 0.627050 1.122113 1.834328, 
            0.623566 1.127607 1.835623, 0.617578 1.136436 1.839216, 1.201248 0.117910 1.832169, 1.199455 0.126488 1.819956, 
            1.182238 0.178024 1.771730, 1.180343 0.182467 1.769176, 1.176951 0.180231 1.787422, 1.171516 0.186116 1.795456, 
            1.168012 0.191576 1.796903, 1.166063 0.195920 1.794779, 1.161090 0.222392 1.754903, 1.156645 0.241930 1.728492, 
            1.146109 0.262209 1.724196, 1.137429 0.285873 1.705071, 1.131151 0.290223 1.719833, 1.121778 0.308673 1.715093, 
            1.111444 0.325372 1.718029, 1.102089 0.339907 1.721987, 1.099818 0.343665 1.722434, 1.097410 0.347173 1.723973, 
            1.077823 0.374644 1.738896, 1.074223 0.372028 1.758805, 1.067830 0.380117 1.765642, 1.066053 0.388724 1.753301, 
            1.063504 0.391974 1.755971, 1.063578 0.396059 1.746530, 1.061293 0.399789 1.747095, 1.058876 0.399332 1.757555, 
            1.044841 0.417181 1.772355, 1.046471 0.435948 1.723962, 1.042970 0.449309 1.707703, 1.030923 0.474731 1.697783, 
            1.026722 0.482869 1.695953, 1.018366 0.495276 1.700780, 0.997527 0.528363 1.708008, 0.993913 0.533619 1.710344, 
            0.992770 0.535484 1.710627, 0.991833 0.537725 1.709264, 0.989548 0.541456 1.709829, 0.980452 0.556464 1.711715, 
            0.977956 0.559810 1.713962, 0.964805 0.575323 1.730547, 0.961429 0.577065 1.739824, 0.952615 0.576792 1.774831, 
            0.944383 0.585477 1.787510, 0.930961 0.604443 1.797420, 0.922937 0.617455 1.799594, 0.909557 0.636499 1.809165, 
            0.905124 0.652109 1.791505, 0.901103 0.660574 1.788241, 0.898205 0.675035 1.767160, 0.896240 0.679350 1.765165, 
            0.895556 0.682051 1.761789, 0.894045 0.683246 1.765007, 0.885236 0.698777 1.764605, 0.886917 0.721586 1.706959, 
            0.885277 0.726493 1.702371, 0.882511 0.733295 1.697934, 0.879204 0.739114 1.697806, 0.868636 0.759334 1.693767, 
            0.865633 0.765707 1.691213, 0.860857 0.788589 1.658607, 0.859813 0.790634 1.658103, 0.858670 0.792499 1.658386, 
            0.856143 0.795791 1.660875, 0.851524 0.803165 1.662387, 0.844808 0.814614 1.662957, 0.843312 0.815834 1.666065, 
            0.839774 0.821231 1.667784, 0.837577 0.821174 1.676489, 0.833921 0.826355 1.679152, 0.829590 0.826356 1.696057, 
            0.800583 0.868244 1.715453, 0.797995 0.871424 1.718431, 0.784281 0.889858 1.730671, 0.783047 0.891556 1.731685, 
            0.780420 0.890717 1.743816, 0.778066 0.894322 1.744931, 0.769706 0.906723 1.749785, 0.762743 0.925618 1.734642, 
            0.746851 0.951929 1.737741, 0.738977 0.965214 1.738721, 0.738059 0.967490 1.737205, 0.734556 0.972950 1.738649, 
            0.717960 0.982181 1.782745, 0.715944 0.982454 1.790006, 0.708631 0.992814 1.795345, 0.706544 0.996908 1.794319, 
            0.702708 1.001760 1.798423, 0.698494 1.005924 1.805545, 0.695062 1.003616 1.824109, 0.691297 1.008597 1.827649, 
            0.688408 1.007279 1.841878, 0.679853 1.019324 1.848289, 0.677465 1.030765 1.831987, 0.674007 1.036307 1.833070, 
            0.672850 1.042096 1.824621, 0.634860 1.099196 1.845009, 0.634102 1.101763 1.842218, 0.632884 1.103492 1.843096, 
            0.633094 1.107823 1.832581, 0.627761 1.117844 1.830949, 0.626618 1.119710 1.831232, 0.619578 1.130567 1.834392, 
            0.614921 1.137872 1.836207, 0.613236 1.138749 1.840820, 1.182798 0.181377 1.751872, 1.179784 0.179830 1.767101, 
            1.175115 0.183164 1.777856, 1.162889 0.200362 1.787056, 1.160035 0.207005 1.783317, 1.162256 0.215004 1.756734, 
            1.161535 0.217639 1.753643, 1.154552 0.244396 1.720974, 1.145322 0.259158 1.723937, 1.131601 0.285478 1.718540, 
            1.120887 0.305432 1.715666, 1.118983 0.309859 1.713184, 1.117936 0.311900 1.712697, 1.113204 0.319068 1.715112, 
            1.110759 0.322508 1.716951, 1.101232 0.336729 1.722284, 1.099027 0.340606 1.722208, 1.085290 0.355051 1.743469, 
            1.080991 0.366956 1.733585, 1.078642 0.370571 1.734657, 1.069092 0.372905 1.766701, 1.060450 0.392688 1.756125, 
            1.059307 0.394553 1.756407, 1.052414 0.401730 1.767237, 1.049920 0.405080 1.769468, 1.046459 0.410617 1.770576, 
            1.045262 0.412384 1.771291, 1.039961 0.422463 1.769409, 1.039333 0.425267 1.765578, 1.045342 0.440171 1.708744, 
            1.043128 0.444033 1.708735, 1.042245 0.446371 1.706948, 1.033803 0.462570 1.703615, 1.031194 0.469661 1.697916, 
            1.027060 0.477919 1.695557, 1.018689 0.490299 1.700502, 1.017627 0.492312 1.700137, 1.016375 0.493979 1.701288, 
            1.015356 0.496069 1.700584, 1.011848 0.501520 1.702068, 1.009367 0.504895 1.704192, 1.007081 0.508625 1.704761, 
            1.002363 0.515818 1.707064, 0.999106 0.521726 1.706548, 0.992001 0.532466 1.710221, 0.979728 0.553527 1.710953, 
            0.978374 0.555009 1.712918, 0.973765 0.562401 1.714352, 0.956747 0.578759 1.744138, 0.939735 0.587233 1.791554, 
            0.932374 0.597505 1.797281, 0.921902 0.617901 1.792472, 0.919967 0.618323 1.799075, 0.919113 0.620715 1.797053, 
            0.915718 0.622422 1.806479, 0.914438 0.624037 1.807860, 0.913425 0.626140 1.807101, 0.905108 0.642566 1.802775, 
            0.905542 0.647307 1.790462, 0.901534 0.655795 1.787097, 0.901243 0.659213 1.780575, 0.899165 0.667272 1.770636, 
            0.892719 0.683162 1.760207, 0.887686 0.689781 1.765026, 0.885522 0.693732 1.764623, 0.887824 0.709775 1.719708, 
            0.887537 0.713201 1.713157, 0.885462 0.717316 1.712036, 0.885361 0.721081 1.703999, 0.878198 0.735662 1.699301, 
            0.876137 0.739803 1.698069, 0.869892 0.752111 1.694876, 0.866656 0.758057 1.694190, 0.865948 0.760715 1.691002, 
            0.860060 0.777623 1.676113, 0.860697 0.782732 1.662185, 0.857535 0.788814 1.660903, 0.855164 0.792390 1.662148, 
            0.852004 0.798474 1.660858, 0.847766 0.806543 1.659327, 0.838983 0.818172 1.667558, 0.836876 0.818280 1.675539, 
            0.814687 0.844955 1.702401, 0.808588 0.853581 1.706886, 0.799516 0.864682 1.717432, 0.798215 0.866259 1.718975, 
            0.793872 0.874137 1.718281, 0.788910 0.880885 1.722539, 0.774863 0.894764 1.746277, 0.771188 0.899910 1.749095, 
            0.766073 0.914278 1.736879, 0.759827 0.926584 1.733695, 0.757890 0.930950 1.731474, 0.755368 0.934249 1.733932, 
            0.749870 0.943969 1.733622, 0.743599 0.952281 1.739478, 0.737526 0.960953 1.743761, 0.726493 0.980327 1.743429, 
            0.721585 0.979276 1.764941, 0.718696 0.981906 1.770325, 0.715219 0.979517 1.789245, 0.712934 0.983247 1.789810, 
            0.706073 0.994432 1.791539, 0.693689 1.003444 1.819690, 0.691750 1.003859 1.826326, 0.682423 1.010548 1.847747, 
            0.680478 1.014899 1.845596, 0.680437 1.018772 1.837081, 0.677920 1.026030 1.830650, 0.672107 1.035175 1.832856, 
            0.673166 1.041056 1.815550, 0.671344 1.041682 1.821260, 0.671042 1.045081 1.814827, 0.668573 1.048478 1.816854, 
            0.633411 1.102836 1.832347, 0.630449 1.109283 1.829468, 0.627646 1.112069 1.834169, 0.622333 1.122128 1.832377, 
            0.615442 1.133257 1.834344, 0.611958 1.138752 1.835635, 0.610746 1.140491 1.836470, 1.200019 0.108488 1.837742, 
            1.195813 0.116615 1.835953, 1.195777 0.120498 1.827400, 1.183663 0.177389 1.747263, 1.182090 0.178470 1.750978, 
            1.179788 0.182171 1.751677, 1.169710 0.183542 1.787939, 1.161669 0.196523 1.790247, 1.159989 0.201358 1.785976, 
            1.159822 0.212899 1.760783, 1.158519 0.222369 1.744659, 1.154731 0.239158 1.721840, 1.151542 0.245189 1.720779, 
            1.150207 0.246705 1.722595, 1.147912 0.250418 1.723234, 1.146594 0.251965 1.724915, 1.144346 0.255763 1.725185, 
            1.130871 0.286479 1.708985, 1.128560 0.286215 1.718593, 1.122895 0.291682 1.728457, 1.115724 0.310198 1.714979, 
            1.114744 0.312361 1.713958, 1.113527 0.314091 1.714833, 1.102793 0.330062 1.720957, 1.100508 0.333792 1.721523, 
            1.099452 0.335817 1.721107, 1.090847 0.343821 1.736765, 1.088433 0.347318 1.738355, 1.079865 0.363288 1.736029, 
            1.077918 0.367634 1.733896, 1.075266 0.366750 1.746225, 1.064683 0.375097 1.768836, 1.061810 0.381705 1.765251, 
            1.060807 0.387774 1.755570, 1.051940 0.399250 1.764477, 1.044721 0.409782 1.769065, 1.041186 0.415183 1.770765, 
            1.038609 0.422330 1.764817, 1.039874 0.428586 1.745868, 1.040974 0.434540 1.728239, 1.038092 0.449030 1.707035, 
            1.026872 0.472011 1.699355, 1.022619 0.480052 1.697947, 0.998129 0.518328 1.707806, 0.992711 0.528196 1.706850, 
            0.982675 0.545438 1.707404, 0.969433 0.564732 1.715875, 0.955096 0.578083 1.741928, 0.946867 0.574925 1.781121, 
            0.941902 0.581668 1.785397, 0.934144 0.591218 1.794286, 0.919927 0.616633 1.792854, 0.908154 0.630708 1.807281, 
            0.907366 0.633221 1.804726, 0.903964 0.638865 1.805365, 0.904870 0.644464 1.789289, 0.897304 0.666211 1.770112, 
            0.896695 0.672999 1.757286, 0.894410 0.676729 1.757851, 0.885173 0.691479 1.760869, 0.885656 0.696308 1.748168, 
            0.884566 0.718015 1.703803, 0.878500 0.730649 1.699182, 0.876544 0.734980 1.697119, 0.873342 0.740988 1.696160, 
            0.865868 0.755005 1.693935, 0.861106 0.766066 1.687752, 0.859973 0.779795 1.661424, 0.857687 0.783526 1.661989, 
            0.853165 0.791076 1.662729, 0.849134 0.799523 1.659544, 0.843360 0.808740 1.661435, 0.841128 0.812569 1.661570, 
            0.832755 0.820997 1.675374, 0.826888 0.822147 1.695698, 0.815537 0.840941 1.697907, 0.809383 0.849464 1.702840, 
            0.806643 0.852366 1.707034, 0.805849 0.854868 1.704527, 0.803611 0.858686 1.704710, 0.799191 0.862474 1.713481, 
            0.797828 0.863937 1.715523, 0.792944 0.870829 1.719147, 0.791597 0.872321 1.721067, 0.790613 0.874476 1.720081, 
            0.788236 0.878041 1.721371, 0.786216 0.878307 1.728658, 0.783993 0.882151 1.728726, 0.778170 0.891279 1.731011, 
            0.775475 0.890314 1.743691, 0.772871 0.893465 1.746795, 0.765263 0.907236 1.745645, 0.763152 0.915234 1.735974, 
            0.758386 0.926288 1.729817, 0.746880 0.944799 1.733267, 0.736972 0.958327 1.741638, 0.730768 0.970708 1.738127, 
            0.714869 0.981210 1.776655, 0.712210 0.980311 1.789049, 0.710680 0.985419 1.783581, 0.708394 0.989149 1.784146, 
            0.706657 0.989932 1.789173, 0.703063 0.995226 1.791343, 0.693496 1.005425 1.805843, 0.687825 1.010882 1.815753, 
            0.678670 1.013934 1.844651, 0.679293 1.022969 1.821979, 0.677209 1.023117 1.829786, 0.670464 1.034513 1.830588, 
            0.671467 1.040290 1.813735, 0.670371 1.042241 1.813641, 0.668037 1.045883 1.814595, 0.629743 1.106379 1.828563, 
            0.628705 1.108436 1.828008, 0.626970 1.109221 1.833020, 0.626312 1.111971 1.829427, 0.615866 1.128465 1.833260, 
            1.194723 0.113012 1.838111, 1.194045 0.123621 1.816999, 1.172182 0.182482 1.770501, 1.169095 0.184752 1.777465, 
            1.166701 0.184335 1.787743, 1.160945 0.193587 1.789486, 1.156517 0.221053 1.745256, 1.147188 0.247482 1.722473, 
            1.142641 0.254988 1.723408, 1.139329 0.260795 1.723329, 1.135103 0.268886 1.721703, 1.132125 0.283201 1.701265, 
            1.124997 0.286000 1.722816, 1.119968 0.292628 1.727599, 1.109284 0.316585 1.715646, 1.105865 0.322198 1.716418, 
            1.095210 0.338313 1.721909, 1.093795 0.339681 1.724371, 1.086168 0.345520 1.741059, 1.076599 0.363614 1.737881, 
            1.074239 0.363261 1.747882, 1.060315 0.373413 1.779491, 1.056048 0.381429 1.778194, 1.056530 0.390206 1.756653, 
            1.054848 0.391088 1.761244, 1.046066 0.402720 1.769466, 1.043781 0.406450 1.770031, 1.040462 0.412246 1.770004, 
            1.031868 0.455811 1.705975, 1.024071 0.473185 1.697495, 1.021932 0.477184 1.696884, 1.017115 0.484197 1.699980, 
            1.014518 0.487360 1.703034, 1.013458 0.489376 1.702654, 1.005597 0.502686 1.703524, 0.987092 0.532131 1.709801, 
            0.983843 0.538053 1.709219, 0.956823 0.575665 1.730439, 0.935546 0.588208 1.785391, 0.915728 0.619207 1.793313, 
            0.913382 0.622829 1.794356, 0.909699 0.624011 1.806086, 0.907430 0.627771 1.806520, 0.906642 0.630284 1.803965, 
            0.904507 0.634290 1.803326, 0.903359 0.644043 1.785965, 0.902391 0.646228 1.784848, 0.900469 0.650620 1.782515, 
            0.898260 0.658440 1.773620, 0.896256 0.662683 1.771939, 0.890252 0.679379 1.757980, 0.887114 0.685505 1.756506, 
            0.884743 0.689080 1.757753, 0.882609 0.700984 1.739422, 0.880559 0.720939 1.702731, 0.871307 0.739610 1.697024, 
            0.869416 0.744061 1.694436, 0.864944 0.751703 1.694774, 0.863356 0.756707 1.689763, 0.857110 0.769011 1.686588, 
            0.859248 0.776859 1.660663, 0.855945 0.782683 1.660511, 0.851402 0.790196 1.661416, 0.848285 0.796359 1.659778, 
            0.845175 0.802535 1.658087, 0.838857 0.810761 1.664321, 0.835369 0.816248 1.665647, 0.833351 0.816518 1.672917, 
            0.829714 0.821733 1.675430, 0.821157 0.825877 1.699550, 0.817635 0.831302 1.701146, 0.809588 0.844272 1.703503, 
            0.806115 0.849787 1.704707, 0.802258 0.854602 1.708976, 0.801293 0.856793 1.707834, 0.799548 0.857560 1.712926, 
            0.795601 0.862210 1.717917, 0.787512 0.875104 1.720610, 0.785492 0.875371 1.727897, 0.784174 0.876916 1.729580, 
            0.783207 0.879101 1.728462, 0.781029 0.883028 1.728166, 0.774319 0.890539 1.737535, 0.769861 0.894259 1.746600, 
            0.765524 0.902146 1.745864, 0.763417 0.910151 1.736159, 0.754201 0.928889 1.730161, 0.748421 0.938096 1.732100, 
            0.738656 0.951883 1.739335, 0.733578 0.958420 1.744511, 0.732772 0.960898 1.742110, 0.730089 0.967854 1.737001, 
            0.727773 0.971529 1.737813, 0.725221 0.974775 1.740498, 0.724189 0.976841 1.739902, 0.721983 0.976769 1.748670, 
            0.711685 0.981687 1.777851, 0.694660 1.001983 1.798839, 0.688308 1.006198 1.814193, 0.683670 1.013536 1.815859, 
            0.674235 1.023977 1.829301, 0.673218 1.026071 1.828580, 0.670808 1.029575 1.830137, 0.670875 1.037594 1.811918, 
            0.665404 1.047364 1.811389, 0.663340 1.047550 1.819028, 0.629771 1.104814 1.821791, 0.627486 1.108545 1.822356, 
            0.622220 1.114740 1.829034, 0.621215 1.116857 1.828216, 0.615441 1.126074 1.830107, 0.612837 1.129224 1.833218, 
            0.609345 1.134703 1.834574, 0.607081 1.138475 1.834961, 1.193944 0.109974 1.837793, 1.178553 0.176686 1.748453, 
            1.173011 0.182377 1.757338, 1.172065 0.184601 1.756049, 1.168580 0.182197 1.775031, 1.167437 0.184063 1.775314, 
            1.165378 0.184257 1.782916, 1.156948 0.200479 1.779485, 1.155151 0.228792 1.723087, 1.152868 0.232529 1.723629, 
            1.150926 0.236885 1.721451, 1.148640 0.240614 1.722025, 1.146876 0.241348 1.727263, 1.142348 0.248888 1.728051, 
            1.141638 0.251541 1.724880, 1.130297 0.278251 1.709323, 1.127054 0.280236 1.717535, 1.126149 0.282536 1.715911, 
            1.119113 0.289451 1.727887, 1.116753 0.293047 1.729042, 1.110936 0.310083 1.713593, 1.107504 0.315673 1.714469, 
            1.095686 0.333616 1.720406, 1.087392 0.342187 1.733582, 1.075298 0.359625 1.741729, 1.063411 0.365595 1.774753, 
            1.051840 0.383989 1.778718, 1.050835 0.386104 1.777903, 1.050049 0.392570 1.766488, 1.044468 0.402139 1.766840, 
            1.043056 0.403514 1.769270, 1.039906 0.409617 1.767895, 1.035525 0.421373 1.758667, 1.032973 0.448310 1.708297, 
            1.032124 0.450712 1.706231, 1.027741 0.458516 1.705862, 1.023551 0.466673 1.703944, 1.018793 0.477743 1.697719, 
            1.014916 0.482521 1.702153, 1.004998 0.499979 1.701761, 0.997753 0.510462 1.706560, 0.995467 0.514193 1.707125, 
            0.991805 0.519363 1.709839, 0.983927 0.532641 1.710850, 0.972764 0.551778 1.711556, 0.971591 0.553588 1.712080, 
            0.968193 0.559240 1.712684, 0.967013 0.561037 1.713264, 0.947080 0.579979 1.748639, 0.942286 0.575187 1.778083, 
            0.938555 0.580233 1.781343, 0.934719 0.585084 1.785451, 0.931801 0.587662 1.791067, 0.927917 0.592427 1.795554, 
            0.924433 0.597922 1.796844, 0.920067 0.605757 1.796337, 0.912841 0.620226 1.792130, 0.908951 0.624981 1.796666, 
            0.902278 0.640456 1.788050, 0.899385 0.647028 1.784625, 0.896588 0.653776 1.780426, 0.895376 0.667361 1.754729, 
            0.889701 0.676759 1.755833, 0.884129 0.686343 1.756115, 0.883383 0.688933 1.753224, 0.880828 0.696121 1.747100, 
            0.881080 0.708427 1.718556, 0.880863 0.711979 1.711446, 0.862572 0.753660 1.689484, 0.857174 0.763563 1.688372, 
            0.857699 0.768469 1.675334, 0.858524 0.773922 1.659902, 0.856239 0.777653 1.660467, 0.853953 0.781383 1.661033, 
            0.846189 0.794870 1.661130, 0.841734 0.802543 1.661331, 0.838441 0.808386 1.661100, 0.837238 0.810141 1.661863, 
            0.833236 0.814693 1.667287, 0.830687 0.817943 1.669956, 0.825043 0.819499 1.688499, 0.822225 0.822260 1.693315, 
            0.813803 0.834546 1.698671, 0.812687 0.836461 1.698736, 0.809127 0.841817 1.700636, 0.805142 0.846397 1.705933, 
            0.801385 0.851394 1.709402, 0.794017 0.861654 1.715180, 0.792533 0.862897 1.718189, 0.779593 0.878795 1.733087, 
            0.776505 0.885011 1.731216, 0.775096 0.886391 1.733626, 0.771507 0.891694 1.735755, 0.770117 0.893108 1.738016, 
            0.766020 0.897486 1.744201, 0.765350 0.900212 1.740711, 0.762804 0.903469 1.743353, 0.757106 0.916773 1.735798, 
            0.755252 0.921291 1.732913, 0.748836 0.933286 1.731089, 0.747819 0.935381 1.730367, 0.745533 0.939112 1.730932, 
            0.742857 0.942129 1.734620, 0.732519 0.954873 1.746425, 0.714057 0.976497 1.770051, 0.707287 0.983899 1.779898, 
            0.701715 0.989535 1.789022, 0.694429 0.999944 1.794146, 0.689278 1.002400 1.808751, 0.684435 1.009366 1.812048, 
            0.670882 1.032043 1.814158, 0.670262 1.034861 1.810268, 0.630903 1.097363 1.823898, 0.630466 1.100517 1.818539, 
            0.625619 1.107474 1.821878, 0.622914 1.110441 1.825787, 0.620660 1.114229 1.826101, 0.609825 1.130014 1.833038, 
            0.607865 1.134338 1.831003, 0.602678 1.140677 1.837052, 1.194195 0.104867 1.838086, 1.191116 0.111101 1.836141, 
            1.172969 0.180684 1.751129, 1.171146 0.181309 1.756841, 1.167610 0.186710 1.758547, 1.162368 0.185051 1.782720, 
            1.155416 0.211864 1.749803, 1.153287 0.227727 1.722585, 1.149855 0.233317 1.723458, 1.142591 0.243765 1.728411, 
            1.130876 0.265845 1.724681, 1.129572 0.275314 1.708562, 1.126888 0.278318 1.712310, 1.125187 0.279164 1.717056, 
            1.124210 0.281333 1.716010, 1.121680 0.284618 1.718528, 1.115739 0.289582 1.730598, 1.113109 0.292686 1.733910, 
            1.112734 0.295950 1.728065, 1.108315 0.307637 1.719136, 1.107923 0.310871 1.713425, 1.103197 0.318050 1.715791, 
            1.102123 0.320041 1.715525, 1.100911 0.321781 1.716356, 1.093704 0.332335 1.720847, 1.091354 0.335947 1.721929, 
            1.083577 0.341512 1.739820, 1.069886 0.359989 1.751873, 1.067142 0.362884 1.756096, 1.048723 0.384587 1.779378, 
            1.044889 0.381545 1.801157, 1.042214 0.384567 1.804827, 1.045897 0.395229 1.766575, 1.045032 0.397602 1.764636, 
            1.040316 0.404798 1.766927, 1.029963 0.449104 1.708102, 1.029198 0.451659 1.705367, 1.019728 0.469932 1.701402, 
            1.017977 0.474638 1.697695, 1.016540 0.475967 1.700330, 1.015691 0.478369 1.698261, 0.999129 0.503456 1.706717, 
            0.995611 0.508889 1.708281, 0.983140 0.529590 1.710589, 0.979767 0.535287 1.710992, 0.964100 0.562006 1.712302, 
            0.957517 0.569748 1.720654, 0.942474 0.577862 1.761195, 0.932989 0.584264 1.783874, 0.912927 0.614817 1.793747, 
            0.902526 0.635343 1.788369, 0.900493 0.639535 1.786917, 0.897403 0.645748 1.785061, 0.896875 0.648733 1.780435, 
            0.893105 0.665553 1.757479, 0.892441 0.668290 1.753944, 0.885659 0.679620 1.755034, 0.880847 0.694540 1.740400, 
            0.882212 0.704925 1.711816, 0.879961 0.708719 1.712106, 0.879466 0.711766 1.707211, 0.877389 0.715877 1.706110, 
            0.873035 0.727682 1.696667, 0.859658 0.754629 1.688519, 0.855935 0.775482 1.656349, 0.852312 0.780725 1.658746, 
            0.851209 0.782662 1.658712, 0.847520 0.787783 1.661644, 0.834991 0.808378 1.664416, 0.823176 0.818428 1.688020, 
            0.815066 0.827335 1.699724, 0.811972 0.833540 1.697903, 0.800886 0.848868 1.706845, 0.795637 0.855094 1.713387, 
            0.793116 0.858396 1.715828, 0.788322 0.865450 1.718744, 0.784614 0.870537 1.721820, 0.772077 0.887168 1.733504, 
            0.769640 0.890623 1.735277, 0.765899 0.895649 1.738619, 0.758542 0.909877 1.735472, 0.754528 0.918354 1.732152, 
            0.752281 0.922156 1.732406, 0.737209 0.946011 1.737805, 0.734246 0.948508 1.743775, 0.727240 0.959427 1.746664, 
            0.725181 0.967521 1.736573, 0.722564 0.970646 1.739791, 0.720455 0.974698 1.738945, 0.719206 0.976370 1.740076, 
            0.713960 0.978652 1.755440, 0.710749 0.976748 1.772236, 0.707951 0.979544 1.776894, 0.697190 0.991516 1.792081, 
            0.694847 0.995142 1.793102, 0.685612 1.005946 1.804950, 0.675628 1.023285 1.805083, 0.667252 1.035654 1.810072, 
            0.666654 1.038514 1.806002, 0.664413 1.042325 1.806213, 0.661495 1.048852 1.802981, 0.633265 1.088207 1.825023, 
            0.631265 1.096407 1.814464, 0.624895 1.104537 1.821117, 0.608284 1.129536 1.829959, 0.602564 1.138852 1.831420, 
            0.600309 1.142639 1.831739, 1.189003 0.109580 1.837632, 1.187535 0.134546 1.787444, 1.174819 0.174543 1.747496, 
            1.168458 0.182690 1.754077, 1.165922 0.185964 1.756643, 1.156768 0.192968 1.776684, 1.148962 0.230072 1.724046, 
            1.147332 0.231049 1.728221, 1.145017 0.234725 1.729023, 1.138557 0.246641 1.727550, 1.137021 0.247789 1.730973, 
            1.131220 0.260906 1.724238, 1.129009 0.264773 1.724203, 1.128324 0.267472 1.720835, 1.125982 0.275049 1.713004, 
            1.117872 0.283956 1.724710, 1.115367 0.287287 1.727026, 1.110176 0.293619 1.733102, 1.108734 0.298888 1.726930, 
            1.104781 0.311424 1.714284, 1.101406 0.317118 1.714700, 1.090439 0.332663 1.722688, 1.076743 0.347182 1.743627, 
            1.059250 0.362675 1.777201, 1.055362 0.367433 1.781722, 1.047964 0.381587 1.778895, 1.044164 0.378608 1.800396, 
            1.039081 0.385135 1.805619, 1.043082 0.396378 1.764824, 1.040734 0.399996 1.765884, 1.034368 0.416030 1.754821, 
            1.030287 0.424387 1.752029, 1.029219 0.446132 1.707498, 1.025800 0.451746 1.708267, 1.023946 0.456263 1.705387, 
            1.015575 0.472591 1.701489, 1.014527 0.474629 1.701016, 1.013181 0.476124 1.702922, 1.010724 0.479542 1.704858, 
            1.000999 0.497352 1.702925, 0.985976 0.521297 1.707928, 0.983763 0.525161 1.707909, 0.970331 0.548058 1.709053, 
            0.964518 0.557204 1.711258, 0.948162 0.578719 1.726908, 0.925788 0.589263 1.790618, 0.917486 0.601768 1.795014, 
            0.907023 0.622182 1.790130, 0.900862 0.634642 1.786269, 0.892375 0.662606 1.756764, 0.888292 0.670956 1.754001, 
            0.887110 0.672751 1.754593, 0.880792 0.684925 1.751984, 0.878673 0.688960 1.751218, 0.879414 0.706106 1.709924, 
            0.877341 0.710223 1.708795, 0.875069 0.717928 1.700408, 0.863040 0.743383 1.690343, 0.854721 0.759807 1.686031, 
            0.848199 0.783456 1.658517, 0.845407 0.786263 1.663130, 0.829632 0.812786 1.665297, 0.827762 0.813325 1.671389, 
            0.823352 0.817132 1.680074, 0.822209 0.818997 1.680356, 0.819343 0.821670 1.685553, 0.816984 0.821318 1.695550, 
            0.811211 0.830538 1.697432, 0.808926 0.834268 1.697997, 0.801363 0.844172 1.705334, 0.793373 0.849351 1.724918, 
            0.784521 0.864802 1.724861, 0.782033 0.868164 1.727041, 0.780407 0.869148 1.731185, 0.768723 0.887335 1.736053, 
            0.760654 0.900264 1.738593, 0.758901 0.904967 1.734899, 0.748424 0.925355 1.730129, 0.740651 0.938824 1.730303, 
            0.728744 0.952656 1.745794, 0.724533 0.960773 1.744051, 0.705571 0.981485 1.771671, 0.702112 0.983078 1.781604, 
            0.694955 0.989774 1.794540, 0.691339 0.995027 1.796891, 0.690901 0.998178 1.791540, 0.688806 1.002256 1.790584, 
            0.685627 1.008307 1.789437, 0.681160 1.012009 1.798581, 0.681798 1.017121 1.784641, 0.668733 1.028840 1.809390, 
            0.667670 1.030852 1.809029, 0.664478 1.040828 1.799144, 0.663954 1.047770 1.785642, 0.661188 1.046676 1.798888, 
            0.657467 1.051739 1.802072, 0.655074 1.055274 1.803495, 0.633683 1.083405 1.823979, 0.633185 1.090394 1.810268, 
            0.624369 1.101962 1.818773, 0.609071 1.125407 1.825967, 0.595457 1.144024 1.837409, 1.190564 0.102913 1.836305, 
            1.189315 0.104584 1.837440, 1.189312 0.124323 1.793238, 1.188170 0.126189 1.793521, 1.187224 0.132363 1.783383, 
            1.177945 0.166780 1.742518, 1.177377 0.169692 1.738213, 1.170559 0.177007 1.748438, 1.165573 0.183713 1.752878, 
            1.161490 0.188115 1.758955, 1.158774 0.187111 1.771806, 1.150278 0.222956 1.724685, 1.124326 0.270415 1.719682, 
            1.119480 0.281324 1.714162, 1.116854 0.284434 1.717446, 1.111599 0.286698 1.732887, 1.109313 0.290429 1.733452, 
            1.105528 0.303272 1.719463, 1.089828 0.329933 1.721023, 1.087348 0.333308 1.723148, 1.082252 0.335864 1.737313, 
            1.077131 0.342323 1.742833, 1.069378 0.355830 1.742842, 1.068081 0.357415 1.744350, 1.061661 0.361506 1.760246, 
            1.054545 0.364327 1.781701, 1.043046 0.374953 1.802782, 1.039496 0.380328 1.804601, 1.036020 0.385836 1.805834, 
            1.040072 0.397172 1.764628, 1.040246 0.401438 1.754395, 1.037565 0.404448 1.758118, 1.034131 0.413982 1.750166, 
            1.031676 0.417405 1.752081, 1.029563 0.421450 1.751268, 1.028448 0.423366 1.751331, 1.015900 0.467619 1.701193, 
            0.995404 0.501331 1.705683, 0.990016 0.507303 1.713338, 0.986683 0.513073 1.713423, 0.983531 0.519172 1.712065, 
            0.982574 0.521376 1.710868, 0.970304 0.542443 1.711574, 0.966071 0.550521 1.710002, 0.925559 0.587228 1.785907, 
            0.918979 0.594976 1.794237, 0.910293 0.610732 1.792847, 0.902275 0.627704 1.786130, 0.896710 0.637301 1.786356, 
            0.893805 0.643852 1.783022, 0.890919 0.650437 1.779539, 0.887549 0.667986 1.753386, 0.885293 0.671770 1.753717, 
            0.884110 0.673562 1.754321, 0.879678 0.681278 1.754335, 0.876140 0.694571 1.738373, 0.872524 0.715620 1.705345, 
            0.872240 0.719051 1.698768, 0.867160 0.729533 1.695119, 0.857286 0.758919 1.667841, 0.852778 0.770443 1.659630, 
            0.852254 0.773437 1.654967, 0.849915 0.777070 1.655957, 0.847315 0.780229 1.659031, 0.842380 0.787026 1.663067, 
            0.837746 0.794372 1.664704, 0.835904 0.798912 1.661725, 0.832530 0.804607 1.662136, 0.824752 0.814119 1.671193, 
            0.823411 0.815624 1.673055, 0.816114 0.822064 1.687109, 0.803292 0.838176 1.701069, 0.800606 0.841177 1.704829, 
            0.795241 0.843242 1.721147, 0.783967 0.862175 1.722744, 0.781472 0.865524 1.724982, 0.777372 0.869896 1.731191, 
            0.759199 0.899945 1.734820, 0.753861 0.909957 1.733234, 0.749749 0.918255 1.730695, 0.742223 0.932176 1.728891, 
            0.732554 0.942189 1.744204, 0.718571 0.968031 1.740901, 0.716614 0.972362 1.738837, 0.713471 0.974529 1.746253, 
            0.709121 0.978445 1.754458, 0.706176 0.977024 1.769138, 0.699588 0.980809 1.786370, 0.691757 0.990225 1.795847, 
            0.688564 0.996250 1.794812, 0.685796 1.003050 1.790388, 0.682624 1.009112 1.789192, 0.681074 1.014185 1.783880, 
            0.678036 1.020492 1.781614, 0.674528 1.018045 1.800785, 0.672242 1.021776 1.801351, 0.669891 1.025386 1.802441, 
            0.670684 1.034730 1.778417, 0.666842 1.031674 1.800257, 0.663754 1.037892 1.798383, 0.664628 1.043433 1.782564, 
            0.660983 1.048635 1.785138, 0.658178 1.047470 1.798692, 0.656743 1.048802 1.801311, 0.650198 1.060563 1.800516, 
            0.633654 1.085683 1.808829, 0.631491 1.089638 1.808411, 0.625245 1.097994 1.814073, 0.622870 1.101562 1.815353, 
            0.620011 1.104247 1.820500, 0.602321 1.131228 1.829111, 0.591688 1.147382 1.834432, 1.190841 0.105749 1.818710, 
            1.187554 0.103707 1.836110, 1.186269 0.113210 1.819840, 1.186285 0.125086 1.793181, 1.186294 0.129050 1.784267, 
            1.175513 0.168627 1.737706, 1.173971 0.169764 1.741178, 1.164849 0.180776 1.752117, 1.160302 0.188281 1.753058, 
            1.143256 0.228283 1.729994, 1.142405 0.230680 1.727949, 1.139720 0.233682 1.731705, 1.136174 0.239064 1.733491, 
            1.124609 0.265364 1.719726, 1.121051 0.274674 1.712759, 1.103205 0.301370 1.722623, 1.101111 0.309399 1.712811, 
            1.098114 0.315780 1.710219, 1.094404 0.320864 1.713312, 1.089561 0.327829 1.716613, 1.081023 0.335956 1.731738, 
            1.079242 0.336658 1.737118, 1.054363 0.362379 1.776611, 1.046973 0.372598 1.782566, 1.040214 0.372123 1.810008, 
            1.038722 0.377300 1.804239, 1.036837 0.377812 1.810449, 1.034551 0.381542 1.811015, 1.034153 0.384764 1.805356, 
            1.039657 0.398749 1.752550, 1.028583 0.418046 1.752554, 1.023684 0.428859 1.747457, 1.024055 0.445332 1.709114, 
            1.022571 0.446573 1.712128, 1.019720 0.453222 1.708364, 1.013588 0.465737 1.704265, 1.011732 0.470251 1.701400, 
            0.959567 0.556790 1.711181, 0.938820 0.578199 1.744205, 0.929380 0.588629 1.757691, 0.920135 0.595467 1.778458, 
            0.915076 0.598091 1.792324, 0.904249 0.617840 1.790351, 0.898352 0.630782 1.784383, 0.888523 0.652350 1.774438, 
            0.887735 0.662760 1.754201, 0.872922 0.691036 1.748686, 0.876645 0.701774 1.710105, 0.865233 0.728354 1.695115, 
            0.864519 0.731000 1.691978, 0.855725 0.750507 1.682612, 0.858286 0.759125 1.653312, 0.856042 0.762932 1.653544, 
            0.839095 0.787319 1.665068, 0.837022 0.791435 1.663942, 0.822687 0.812687 1.672294, 0.816752 0.817662 1.684313, 
            0.810909 0.822804 1.695605, 0.808506 0.826322 1.697103, 0.799325 0.837225 1.708518, 0.786141 0.852676 1.725371, 
            0.784405 0.857408 1.721548, 0.781890 0.860722 1.723938, 0.778010 0.865494 1.728396, 0.775530 0.868871 1.730511, 
            0.770520 0.875531 1.735150, 0.767253 0.881421 1.734709, 0.764989 0.885193 1.735097, 0.759218 0.894415 1.736965, 
            0.718466 0.962276 1.744035, 0.714817 0.967469 1.746644, 0.713126 0.972284 1.742460, 0.710461 0.975323 1.746057, 
            0.706067 0.979157 1.754621, 0.703465 0.978363 1.766552, 0.700136 0.980192 1.775449, 0.693504 0.983896 1.793038, 
            0.684232 1.002531 1.787492, 0.679947 1.010514 1.786336, 0.678064 1.014979 1.783685, 0.672684 1.020965 1.791275, 
            0.668005 1.032178 1.784425, 0.660481 1.046103 1.782604, 0.657588 1.048726 1.788020, 0.653798 1.049714 1.800597, 
            0.651513 1.053445 1.801163, 0.649474 1.057626 1.799755, 0.647188 1.061357 1.800320, 0.645643 1.066437 1.794973, 
            0.635697 1.079894 1.803652, 0.633990 1.080731 1.808442, 0.627166 1.091982 1.809877, 0.625000 1.095931 1.809487, 
            0.618592 1.103993 1.816438, 0.617119 1.105257 1.819356, 0.613482 1.110472 1.821874, 0.598141 1.133837 1.829420, 
            0.593761 1.141648 1.829020, 0.588678 1.148176 1.834237, 0.585336 1.153929 1.834399, 0.582393 1.156462 1.840210, 
            0.581584 1.158935 1.837831, 1.187831 0.106543 1.818514, 1.186220 0.119402 1.796000, 1.184436 0.124046 1.792564, 
            1.182347 0.132085 1.782709, 1.179698 0.143051 1.768489, 1.172327 0.169101 1.738914, 1.168661 0.174263 1.741663, 
            1.159733 0.185627 1.751058, 1.154239 0.195354 1.750715, 1.128874 0.247831 1.732181, 1.120562 0.268216 1.718970, 
            1.116798 0.277150 1.713648, 1.113125 0.282300 1.716451, 1.110909 0.282207 1.725308, 1.106780 0.286527 1.731748, 
            1.104608 0.290465 1.731406, 1.099548 0.308881 1.709907, 1.092906 0.320465 1.709889, 1.091301 0.321487 1.713865, 
            1.071186 0.344046 1.741847, 1.056884 0.357462 1.767618, 1.048239 0.365393 1.783596, 1.043407 0.368430 1.795655, 
            1.039458 0.369128 1.809502, 1.035948 0.374574 1.811005, 1.032535 0.384147 1.802887, 1.033627 0.405882 1.749946, 
            1.030226 0.411528 1.750575, 1.025829 0.419308 1.750311, 1.024686 0.421173 1.750594, 1.019335 0.446956 1.713734, 
            1.014915 0.458642 1.704812, 0.997682 0.486455 1.709781, 0.993537 0.494694 1.707507, 0.992483 0.496720 1.707083, 
            0.989869 0.499853 1.710269, 0.963396 0.546360 1.709432, 0.960143 0.552275 1.708880, 0.924476 0.597816 1.746091, 
            0.915777 0.593803 1.789031, 0.910887 0.600683 1.792706, 0.901378 0.618887 1.789047, 0.894199 0.633441 1.784470, 
            0.893114 0.635411 1.784294, 0.892312 0.637898 1.781854, 0.886633 0.655185 1.765303, 0.882865 0.668060 1.751172, 
            0.880533 0.671705 1.752111, 0.877195 0.677467 1.752232, 0.873194 0.685968 1.748810, 0.870991 0.689849 1.748714, 
            0.871740 0.707009 1.707360, 0.869502 0.710827 1.707543, 0.867758 0.715546 1.703781, 0.866220 0.720639 1.698377, 
            0.862777 0.730157 1.690497, 0.860585 0.734059 1.690313, 0.857984 0.745111 1.675716, 0.855846 0.749111 1.675101, 
            0.851803 0.765434 1.654320, 0.848830 0.771859 1.651534, 0.845917 0.774446 1.657111, 0.842351 0.779791 1.659056, 
            0.839534 0.782553 1.663866, 0.828238 0.801446 1.665641, 0.824955 0.807308 1.665323, 0.823106 0.807885 1.671250, 
            0.817807 0.814020 1.678192, 0.813742 0.818456 1.684118, 0.808232 0.824204 1.692753, 0.800490 0.833783 1.701514, 
            0.796153 0.837723 1.709616, 0.788780 0.844025 1.724279, 0.782300 0.855903 1.722968, 0.772241 0.869156 1.732545, 
            0.767594 0.876478 1.734286, 0.766367 0.878190 1.735237, 0.756653 0.896020 1.733217, 0.753294 0.901742 1.733512, 
            0.752125 0.903560 1.734004, 0.751033 0.905518 1.733880, 0.750028 0.907634 1.733063, 0.747051 0.914054 1.730305, 
            0.744977 0.918170 1.729180, 0.739559 0.928035 1.728232, 0.738416 0.929901 1.728515, 0.723911 0.946893 1.747068, 
            0.714093 0.964533 1.745883, 0.711121 0.967011 1.751932, 0.706485 0.974355 1.753577, 0.699312 0.981022 1.766639, 
            0.695975 0.978887 1.784448, 0.685698 0.991741 1.795768, 0.682862 0.998416 1.791889, 0.679004 1.007177 1.787326, 
            0.676937 1.011308 1.786140, 0.675436 1.016469 1.780438, 0.672852 1.019655 1.783388, 0.667422 1.029499 1.782535, 
            0.661627 1.038678 1.784594, 0.659879 1.043389 1.780867, 0.653153 1.050870 1.790365, 0.649504 1.056065 1.792968, 
            0.646464 1.058420 1.799559, 0.645879 1.061302 1.795390, 0.642633 1.067231 1.794777, 0.633439 1.078110 1.806300, 
            0.632274 1.079936 1.806754, 0.631473 1.082423 1.804312, 0.629187 1.086154 1.804877, 0.627767 1.087514 1.807371, 
            0.621209 1.099250 1.806685, 0.607120 1.117000 1.821920, 0.604766 1.120607 1.823026, 0.600879 1.125367 1.827535, 
            0.598636 1.129175 1.827763, 0.596396 1.132989 1.827961, 0.595131 1.134631 1.829224, 0.586111 1.149776 1.830509, 
            0.582326 1.154722 1.834203, 1.185197 0.100124 1.833006, 1.182762 0.111481 1.817073, 1.184979 0.119472 1.790522, 
            1.182263 0.126366 1.785684, 1.181213 0.132349 1.776380, 1.169490 0.170209 1.737343, 1.167951 0.171352 1.740787, 
            1.155410 0.195874 1.734814, 1.151504 0.208497 1.721788, 1.148465 0.214802 1.719527, 1.138149 0.227586 1.731158, 
            1.123951 0.253035 1.729577, 1.123482 0.256128 1.724480, 1.111979 0.278595 1.719055, 1.100188 0.300535 1.715937, 
            1.078512 0.332095 1.729855, 1.069500 0.343306 1.739920, 1.068176 0.344840 1.741651, 1.064727 0.350400 1.742658, 
            1.062442 0.354131 1.743223, 1.061176 0.355771 1.744491, 1.056922 0.355914 1.760773, 1.052370 0.359462 1.770593, 
            1.050070 0.359217 1.780117, 1.032938 0.375368 1.810810, 1.029510 0.380964 1.811658, 1.029525 0.384941 1.802691, 
            1.026185 0.410442 1.758615, 1.025991 0.414038 1.751314, 1.023706 0.417769 1.751880, 1.021620 0.417914 1.759696, 
            1.020934 0.424561 1.747488, 1.017664 0.430447 1.747065, 1.017748 0.434549 1.737550, 1.015764 0.438829 1.735708, 
            1.017717 0.446339 1.711267, 1.017053 0.449076 1.707728, 1.007575 0.467336 1.703826, 1.002450 0.473788 1.709378, 
            0.998965 0.479282 1.710673, 0.982942 0.505352 1.714823, 0.974619 0.521768 1.710540, 0.970020 0.529179 1.711890, 
            0.968656 0.530640 1.713945, 0.950358 0.560462 1.718569, 0.942947 0.570643 1.724692, 0.941531 0.572010 1.727158, 
            0.932348 0.582910 1.738586, 0.914964 0.594654 1.780133, 0.912767 0.594597 1.788836, 0.911624 0.596462 1.789118, 
            0.910415 0.598207 1.789928, 0.901702 0.613912 1.788760, 0.892390 0.632474 1.783533, 0.892028 0.635764 1.777577, 
            0.883623 0.655979 1.765107, 0.883058 0.658897 1.760778, 0.883006 0.662753 1.752343, 0.868402 0.691409 1.745162, 
            0.871685 0.701345 1.710096, 0.865349 0.717434 1.698790, 0.858154 0.735907 1.685498, 0.855122 0.746174 1.674340, 
            0.857183 0.753882 1.649030, 0.851421 0.763120 1.650832, 0.836621 0.783524 1.662896, 0.835361 0.785176 1.664112, 
            0.829573 0.794367 1.666119, 0.822935 0.805958 1.666066, 0.818893 0.810435 1.671814, 0.813450 0.816306 1.679911, 
            0.810083 0.818065 1.689113, 0.804747 0.824133 1.696348, 0.795483 0.834884 1.708428, 0.793206 0.834682 1.717765, 
            0.791753 0.835983 1.720521, 0.789430 0.839645 1.721390, 0.783541 0.848653 1.724197, 0.778142 0.858554 1.723095, 
            0.776330 0.859199 1.728720, 0.768064 0.871769 1.732832, 0.765643 0.875254 1.734476, 0.764692 0.877469 1.733226, 
            0.762508 0.881385 1.732980, 0.761287 0.883108 1.733883, 0.756797 0.890717 1.734366, 0.754747 0.894878 1.733050, 
            0.749973 0.901969 1.735801, 0.747600 0.905539 1.737068, 0.743076 0.913087 1.737818, 0.739978 0.923234 1.727188, 
            0.737316 0.926279 1.730755, 0.736322 0.928416 1.729847, 0.732929 0.934075 1.730418, 0.726493 0.938137 1.746438, 
            0.710397 0.964075 1.751171, 0.702333 0.977014 1.753664, 0.700190 0.977056 1.761934, 0.692335 0.978531 1.789289, 
            0.673117 1.014574 1.783570, 0.661196 1.036275 1.781495, 0.659033 1.040229 1.781082, 0.656747 1.043960 1.781647, 
            0.641802 1.064100 1.794868, 0.623895 1.090684 1.805221, 0.622553 1.092187 1.807090, 0.607473 1.112079 1.821399, 
            0.598274 1.126898 1.824111, 0.588854 1.141315 1.828587, 0.575083 1.159645 1.841285, 1.182432 0.101365 1.830851, 
            1.182954 0.106265 1.817840, 1.184067 0.116193 1.791261, 1.181376 0.123132 1.786223, 1.179298 0.127242 1.785128, 
            1.177274 0.135398 1.774763, 1.165061 0.172364 1.739638, 1.153889 0.199382 1.722730, 1.147741 0.211866 1.718766, 
            1.145093 0.214936 1.722223, 1.142410 0.217942 1.725962, 1.138581 0.222807 1.730013, 1.130440 0.235608 1.733115, 
            1.122328 0.252409 1.727146, 1.118384 0.261014 1.723267, 1.116435 0.265358 1.721145, 1.113011 0.270962 1.721960, 
            1.111332 0.275797 1.717684, 1.104667 0.283392 1.726685, 1.102618 0.287553 1.725362, 1.101726 0.293823 1.714804, 
            1.092492 0.312529 1.708947, 1.090249 0.316338 1.709171, 1.082350 0.325629 1.719192, 1.079826 0.328924 1.721663, 
            1.074328 0.334697 1.730192, 1.072579 0.335457 1.735316, 1.068769 0.340357 1.739212, 1.067626 0.342222 1.739495, 
            1.065050 0.345423 1.742380, 1.061298 0.350430 1.745811, 1.060593 0.353093 1.742599, 1.056198 0.352977 1.760012, 
            1.051527 0.356308 1.770781, 1.043326 0.361100 1.792058, 1.040733 0.364270 1.795079, 1.038720 0.364549 1.802311, 
            1.036057 0.367592 1.805888, 1.032214 0.372432 1.810049, 1.029729 0.371851 1.821046, 1.028785 0.378028 1.810897, 
            1.031462 0.398703 1.754145, 1.029268 0.402600 1.753980, 1.028620 0.405368 1.750307, 1.026464 0.409335 1.749838, 
            1.024065 0.408909 1.760156, 1.024124 0.412967 1.750836, 1.019469 0.416325 1.761486, 1.016446 0.426609 1.750253, 
            1.014532 0.434967 1.739000, 1.012789 0.439687 1.735233, 1.014169 0.450100 1.706528, 1.012084 0.454197 1.705488, 
            1.004411 0.467849 1.704862, 0.995028 0.482334 1.709039, 0.976874 0.512416 1.712520, 0.970439 0.524378 1.710846, 
            0.968667 0.525095 1.716156, 0.958951 0.542922 1.714147, 0.925890 0.597163 1.721703, 0.926181 0.613488 1.684005, 
            0.923895 0.617219 1.684571, 0.917959 0.610344 1.723140, 0.903252 0.607225 1.787521, 0.899400 0.615998 1.782908, 
            0.895196 0.624127 1.781110, 0.882474 0.660165 1.750053, 0.880278 0.664060 1.749896, 0.877988 0.667783 1.750498, 
            0.869241 0.683426 1.749602, 0.869943 0.700502 1.708617, 0.864887 0.711027 1.704781, 0.862601 0.714757 1.705346, 
            0.862830 0.719123 1.694675, 0.857900 0.729880 1.689823, 0.857430 0.732971 1.684737, 0.856287 0.734836 1.685019, 
            0.855392 0.741103 1.674477, 0.856459 0.750945 1.648269, 0.853077 0.756626 1.648747, 0.845508 0.774416 1.638446, 
            0.841373 0.774775 1.653781, 0.832044 0.785409 1.666374, 0.822154 0.802917 1.665761, 0.819491 0.805960 1.669342, 
            0.817086 0.809473 1.670859, 0.815331 0.810223 1.676029, 0.809494 0.815376 1.687268, 0.808151 0.816876 1.689151, 
            0.807211 0.819112 1.687810, 0.804349 0.821791 1.692982, 0.802375 0.822140 1.699906, 0.800052 0.825803 1.700767, 
            0.796410 0.827062 1.712161, 0.794038 0.830634 1.713421, 0.787268 0.838036 1.723263, 0.782706 0.845514 1.724320, 
            0.779677 0.851837 1.721983, 0.775749 0.856523 1.726820, 0.773321 0.859993 1.728524, 0.768482 0.866968 1.731788, 
            0.759498 0.882179 1.732784, 0.757442 0.886328 1.731516, 0.755476 0.886692 1.738376, 0.751938 0.892089 1.740094, 
            0.751738 0.895672 1.732854, 0.749404 0.899315 1.733800, 0.735449 0.925208 1.730276, 0.727428 0.934278 1.741267, 
            0.716623 0.950118 1.747963, 0.713208 0.955737 1.748707, 0.709155 0.960194 1.754545, 0.700388 0.975802 1.753804, 
            0.693247 0.978577 1.775461, 0.687759 0.980419 1.792753, 0.684142 0.985671 1.795107, 0.666931 1.025371 1.773367, 
            0.663578 1.031106 1.773608, 0.662225 1.032587 1.775574, 0.659647 1.035784 1.778476, 0.653378 1.044099 1.784321, 
            0.641144 1.061283 1.793581, 0.640450 1.063967 1.790278, 0.638245 1.067844 1.790203, 0.634399 1.072679 1.794384, 
            0.632358 1.072907 1.801839, 0.628723 1.078126 1.804339, 0.626721 1.082374 1.802637, 0.623171 1.087747 1.804460, 
            0.622177 1.089884 1.803556, 0.619901 1.093632 1.804044, 0.618414 1.094870 1.807075, 0.617583 1.097305 1.804863, 
            0.615190 1.100839 1.806286, 0.613319 1.101377 1.812387, 0.605883 1.111512 1.818710, 0.604480 1.112903 1.821070, 
            0.601059 1.118514 1.821852, 0.597458 1.123795 1.824081, 0.591958 1.133511 1.823787, 0.584932 1.144395 1.826832, 
            0.580926 1.148938 1.832293, 0.575351 1.158518 1.832594, 1.180171 0.107473 1.815834, 1.178459 0.128045 1.776439, 
            1.176549 0.132461 1.774002, 1.174165 0.139961 1.766511, 1.170734 0.161347 1.732003, 1.155365 0.192560 1.722082, 
            1.151081 0.200543 1.720925, 1.146566 0.208108 1.721600, 1.142082 0.215728 1.722037, 1.136918 0.222108 1.727905, 
            1.123160 0.244411 1.731649, 1.118642 0.255918 1.723512, 1.116650 0.260185 1.721727, 1.113246 0.265826 1.722380, 
            1.104681 0.281800 1.720034, 1.095707 0.300979 1.712102, 1.083128 0.321483 1.715277, 1.080926 0.325365 1.715177, 
            1.069344 0.335839 1.736922, 1.066458 0.334527 1.751126, 1.063805 0.337588 1.754623, 1.061790 0.341812 1.753026, 
            1.061296 0.344861 1.748125, 1.051679 0.354968 1.763026, 1.046578 0.357516 1.777228, 1.043358 0.359542 1.785260, 
            1.032632 0.367630 1.809005, 1.026851 0.372885 1.819801, 1.025776 0.378822 1.810701, 1.028834 0.392295 1.768589, 
            1.026490 0.399868 1.760774, 1.024154 0.403507 1.761744, 1.014233 0.420958 1.761380, 1.013765 0.431952 1.738583, 
            1.010887 0.438552 1.735034, 1.011697 0.447927 1.710876, 1.010555 0.449792 1.711159, 1.010003 0.452735 1.706718, 
            1.005860 0.460977 1.704433, 1.001791 0.465406 1.710391, 0.997177 0.472788 1.711868, 0.994891 0.476519 1.712433, 
            0.992766 0.480542 1.711717, 0.990831 0.484911 1.709484, 0.988566 0.488680 1.709882, 0.984258 0.496621 1.708910, 
            0.978132 0.505197 1.713612, 0.971522 0.516838 1.713342, 0.970057 0.518116 1.716195, 0.969519 0.521083 1.711651, 
            0.965510 0.525621 1.717136, 0.963320 0.529527 1.716933, 0.950121 0.552849 1.716215, 0.940357 0.566638 1.723438, 
            0.935313 0.573236 1.728351, 0.926150 0.607866 1.686554, 0.923226 0.614382 1.683370, 0.899886 0.615266 1.772489, 
            0.898743 0.617131 1.772771, 0.896397 0.616804 1.782658, 0.894399 0.625006 1.772089, 0.882192 0.646189 1.772286, 
            0.880268 0.654527 1.761127, 0.876034 0.666552 1.750716, 0.873766 0.670315 1.751139, 0.870438 0.676094 1.751189, 
            0.859820 0.719917 1.694479, 0.858885 0.722161 1.693104, 0.859191 0.738514 1.655282, 0.856020 0.736683 1.671760, 
            0.853496 0.751824 1.647703, 0.851629 0.756319 1.644921, 0.850067 0.757420 1.648551, 0.845672 0.769151 1.639430, 
            0.843641 0.773345 1.637967, 0.841153 0.772759 1.648986, 0.834035 0.779525 1.661616, 0.831705 0.783174 1.662539, 
            0.827891 0.788068 1.666461, 0.824778 0.794239 1.664791, 0.821576 0.800247 1.663831, 0.820433 0.802113 1.664114, 
            0.815327 0.808598 1.669520, 0.811079 0.812700 1.676911, 0.801555 0.819029 1.699910, 0.789364 0.832342 1.717673, 
            0.785546 0.837230 1.721625, 0.779697 0.846308 1.724124, 0.775486 0.854428 1.722370, 0.772502 0.856885 1.728514, 
            0.765321 0.867486 1.732798, 0.761893 0.873082 1.733647, 0.759815 0.877192 1.732552, 0.755260 0.884682 1.733555, 
            0.754253 0.886795 1.732751, 0.749819 0.894507 1.732785, 0.739333 0.903030 1.754625, 0.726353 0.930700 1.743315, 
            0.723818 0.933977 1.745868, 0.722675 0.935842 1.746151, 0.702647 0.966458 1.755750, 0.697576 0.976957 1.752026, 
            0.680058 0.988455 1.794648, 0.677398 0.995452 1.789358, 0.676914 0.998519 1.784379, 0.672551 1.006360 1.783844, 
            0.671604 1.008583 1.782563, 0.669364 1.012395 1.782771, 0.669389 1.016390 1.773723, 0.666121 1.022279 1.773288, 
            0.646335 1.049386 1.789802, 0.642906 1.054982 1.790650, 0.642132 1.057519 1.787992, 0.631284 1.073282 1.795026, 
            0.629344 1.073693 1.801676, 0.605319 1.108868 1.816667, 0.597895 1.119025 1.822895, 0.585640 1.140120 1.823479, 
            0.584208 1.141458 1.826071, 0.580634 1.146788 1.828084, 0.579491 1.148654 1.828367, 0.569364 1.161781 1.838492, 
            1.181476 0.112185 1.790022, 1.177642 0.120990 1.785266, 1.177471 0.124627 1.777786, 1.175490 0.128913 1.775918, 
            1.172855 0.135956 1.770426, 1.158979 0.173839 1.739742, 1.150356 0.197607 1.720164, 1.149149 0.199354 1.720962, 
            1.137364 0.217356 1.726641, 1.133635 0.222404 1.729891, 1.132557 0.224387 1.729655, 1.131385 0.226200 1.730167, 
            1.130260 0.228098 1.730308, 1.126700 0.233455 1.732204, 1.120876 0.246529 1.725654, 1.117778 0.252727 1.723864, 
            1.116985 0.255229 1.721358, 1.112498 0.262844 1.721814, 1.109606 0.269419 1.718373, 1.103957 0.278863 1.719273, 
            1.102814 0.280728 1.719556, 1.099418 0.286383 1.720146, 1.099187 0.289911 1.713144, 1.081935 0.317692 1.718257, 
            1.072880 0.328823 1.728670, 1.069304 0.326254 1.748380, 1.065347 0.330885 1.753452, 1.062782 0.334107 1.756246, 
            1.056695 0.350651 1.742950, 1.048936 0.352300 1.769541, 1.043959 0.355073 1.782757, 1.033075 0.362872 1.807768, 
            1.029623 0.368424 1.808809, 1.027138 0.367843 1.819806, 1.023822 0.373643 1.819762, 1.026657 0.394608 1.761737, 
            1.024623 0.398797 1.760296, 1.023480 0.400662 1.760579, 1.019110 0.404541 1.768948, 1.017010 0.408611 1.768029, 
            1.010195 0.423827 1.760550, 1.010476 0.432237 1.740615, 1.009424 0.434268 1.740175, 1.007209 0.438127 1.740178, 
            1.005055 0.438150 1.748532, 1.005878 0.455444 1.706589, 1.001718 0.459706 1.713279, 1.000194 0.464826 1.707761, 
            0.997839 0.468431 1.708875, 0.984690 0.491843 1.707760, 0.980939 0.496850 1.711189, 0.975082 0.505917 1.713738, 
            0.969318 0.515152 1.715554, 0.967006 0.518835 1.716329, 0.966034 0.521012 1.715244, 0.958285 0.534527 1.715221, 
            0.953975 0.542463 1.714268, 0.945612 0.554858 1.719150, 0.931576 0.576655 1.725112, 0.924283 0.606796 1.686070, 
            0.922207 0.610907 1.684968, 0.911370 0.618792 1.709604, 0.906019 0.616934 1.734651, 0.898019 0.614195 1.772010, 
            0.887019 0.633629 1.771414, 0.884675 0.637253 1.772446, 0.879827 0.648159 1.766942, 0.879919 0.656223 1.748523, 
            0.876546 0.661920 1.748929, 0.863019 0.688593 1.741986, 0.863115 0.704563 1.705842, 0.860843 0.708319 1.706299, 
            0.859020 0.712893 1.703169, 0.858161 0.719224 1.692343, 0.857565 0.722087 1.688258, 0.860872 0.732065 1.653000, 
            0.857444 0.737661 1.653848, 0.855158 0.741392 1.654413, 0.855242 0.745493 1.644902, 0.847265 0.762541 1.637853, 
            0.846311 0.764750 1.636630, 0.843721 0.767926 1.639623, 0.834794 0.775344 1.657851, 0.832386 0.778852 1.659393, 
            0.829453 0.781401 1.665134, 0.824125 0.791432 1.663462, 0.819567 0.798918 1.664484, 0.815745 0.803796 1.668476, 
            0.809545 0.808287 1.682620, 0.808251 0.809877 1.684105, 0.801471 0.817260 1.694032, 0.783534 0.835894 1.722306, 
            0.780131 0.841536 1.722951, 0.778018 0.845580 1.722141, 0.773318 0.852808 1.724296, 0.770894 0.856285 1.725973, 
            0.766896 0.860842 1.731369, 0.761249 0.870292 1.732244, 0.756618 0.877643 1.733856, 0.749052 0.887542 1.741215, 
            0.746583 0.890939 1.743244, 0.743929 0.893997 1.746753, 0.741198 0.896916 1.750874, 0.726560 0.913667 1.770486, 
            0.715049 0.944014 1.747449, 0.709046 0.952814 1.751169, 0.704084 0.959564 1.755416, 0.698459 0.969052 1.756121, 
            0.697397 0.971065 1.755757, 0.692810 0.978497 1.757014, 0.688367 0.974346 1.783653, 0.686612 0.975095 1.788825, 
            0.679406 0.985651 1.793309, 0.668925 1.009979 1.779728, 0.668730 1.013572 1.772443, 0.662075 1.025133 1.772523, 
            0.657380 1.032369 1.774641, 0.652245 1.038802 1.780276, 0.637063 1.062457 1.786550, 0.627054 1.075799 1.795735, 
            0.617304 1.089615 1.802843, 0.612772 1.097147 1.803664, 0.604739 1.106194 1.814756, 0.598377 1.114339 1.821345, 
            0.583841 1.139173 1.822455, 0.579097 1.146319 1.824966, 0.570474 1.158241 1.831920, 0.563928 1.166050 1.839982, 
            1.175688 0.100016 1.829699, 1.177180 0.118532 1.782407, 1.172131 0.133020 1.769665, 1.170005 0.137040 1.768960, 
            1.163409 0.164504 1.733193, 1.153851 0.178669 1.738772, 1.153502 0.181980 1.732720, 1.151485 0.190150 1.722296, 
            1.140581 0.209758 1.720939, 1.139136 0.211073 1.723633, 1.136850 0.214803 1.724199, 1.119711 0.242789 1.728413, 
            1.116273 0.252316 1.720493, 1.111793 0.259942 1.720901, 1.101823 0.281255 1.712076, 1.096700 0.291659 1.708770, 
            1.095591 0.293585 1.708786, 1.094274 0.295133 1.710459, 1.093061 0.296870 1.711303, 1.089644 0.302488 1.712057, 
            1.086903 0.305388 1.716259, 1.079032 0.318679 1.717216, 1.072330 0.326204 1.726519, 1.068473 0.323121 1.748478, 
            1.059772 0.334901 1.756051, 1.054409 0.344867 1.754665, 1.053579 0.347303 1.752447, 1.026671 0.365375 1.816993, 
            1.022373 0.381232 1.798252, 1.020153 0.385082 1.798294, 1.018716 0.390360 1.792082, 1.017039 0.395200 1.787788, 
            1.014633 0.398711 1.789317, 1.012395 0.402530 1.789496, 1.013808 0.409054 1.769372, 1.007270 0.424775 1.759680, 
            1.005589 0.433558 1.746566, 1.000513 0.440098 1.751732, 0.999778 0.454554 1.722222, 0.998761 0.460597 1.712660, 
            0.997000 0.465284 1.709036, 0.994518 0.468657 1.711169, 0.989995 0.476206 1.711914, 0.987900 0.480283 1.710960, 
            0.979346 0.496280 1.708517, 0.974327 0.502924 1.713226, 0.971827 0.506263 1.715505, 0.969728 0.510335 1.714578, 
            0.958415 0.529197 1.716487, 0.949497 0.544530 1.716954, 0.934132 0.567851 1.724693, 0.925945 0.588465 1.710475, 
            0.922416 0.605724 1.685592, 0.921483 0.607971 1.684206, 0.918499 0.618327 1.672655, 0.915555 0.624806 1.669634, 
            0.889527 0.628687 1.762529, 0.886095 0.634277 1.763405, 0.874819 0.661105 1.747327, 0.872300 0.664410 1.749758, 
            0.864310 0.697228 1.707442, 0.855174 0.720061 1.691959, 0.854434 0.738455 1.653652, 0.853375 0.744422 1.644424, 
            0.852210 0.750196 1.636038, 0.849557 0.757205 1.630694, 0.847304 0.760996 1.630996, 0.846038 0.762637 1.632262, 
            0.845019 0.764726 1.631562, 0.843104 0.765184 1.638010, 0.837060 0.766012 1.659746, 0.836314 0.768601 1.656857, 
            0.833954 0.772196 1.658016, 0.822107 0.790085 1.664191, 0.816422 0.799464 1.665374, 0.814713 0.800298 1.670174, 
            0.812427 0.804028 1.670740, 0.809766 0.807075 1.674303, 0.807596 0.807067 1.682792, 0.806938 0.809815 1.679204, 
            0.803369 0.811206 1.690020, 0.800646 0.814140 1.694076, 0.798040 0.813338 1.706041, 0.796102 0.817702 1.703832, 
            0.793938 0.817706 1.712270, 0.784270 0.831669 1.718734, 0.780815 0.837217 1.719791, 0.778529 0.840948 1.720357, 
            0.773875 0.848257 1.722152, 0.772443 0.849595 1.724744, 0.766456 0.858424 1.728337, 0.762764 0.863539 1.731290, 
            0.761678 0.865508 1.731118, 0.755805 0.874545 1.733804, 0.751417 0.882341 1.733468, 0.749216 0.886225 1.733361, 
            0.739331 0.895845 1.750395, 0.738052 0.897463 1.751763, 0.730501 0.903439 1.767850, 0.728193 0.907130 1.768588, 
            0.726776 0.908496 1.771062, 0.722408 0.916326 1.770573, 0.720455 0.928562 1.750789, 0.718335 0.932595 1.750032, 
            0.704708 0.955137 1.752730, 0.699084 0.964626 1.753429, 0.697816 0.966263 1.754713, 0.696673 0.968128 1.754996, 
            0.696090 0.971014 1.750810, 0.694146 0.975369 1.748642, 0.692590 0.976480 1.752229, 0.692038 0.979423 1.747789, 
            0.682459 0.977754 1.788912, 0.675020 0.991832 1.786419, 0.673728 0.997375 1.779047, 0.663369 1.017978 1.773332, 
            0.657799 1.027567 1.773598, 0.655513 1.031297 1.774163, 0.654285 1.033006 1.775132, 0.650648 1.038223 1.777639, 
            0.646617 1.042720 1.783300, 0.642867 1.047729 1.786719, 0.639258 1.052995 1.789012, 0.638509 1.055579 1.786147, 
            0.631619 1.066710 1.788110, 0.623800 1.076148 1.797490, 0.601383 1.106358 1.817320, 0.599056 1.110012 1.818218, 
            0.591958 1.120764 1.821841, 0.587858 1.129084 1.819210, 0.584260 1.134371 1.821411, 0.579620 1.141708 1.823087, 
            0.575889 1.146751 1.826357, 0.572554 1.152519 1.826454, 0.567145 1.158452 1.834275, 0.562095 1.165040 1.839232, 
            1.174265 0.099755 1.825674, 1.177220 0.113040 1.784386, 1.153502 0.176416 1.735015, 1.137686 0.210762 1.719821, 
            1.134729 0.213269 1.725746, 1.131167 0.218622 1.727661, 1.128758 0.222126 1.729217, 1.123255 0.231837 1.728945, 
            1.120969 0.235568 1.729511, 1.119886 0.237543 1.729313, 1.119428 0.240656 1.724132, 1.111197 0.257241 1.719110, 
            1.107630 0.262583 1.721068, 1.101910 0.275848 1.713682, 1.097189 0.286986 1.707163, 1.092432 0.294107 1.709782, 
            1.081552 0.309811 1.717073, 1.079099 0.313236 1.718980, 1.074627 0.320879 1.719311, 1.059545 0.328922 1.760165, 
            1.057277 0.332683 1.760593, 1.055564 0.337459 1.756581, 1.051708 0.346225 1.751999, 1.049427 0.349962 1.752534, 
            1.035662 0.356457 1.791712, 1.031661 0.357062 1.805970, 1.029341 0.360729 1.806811, 1.027449 0.361228 1.813079, 
            1.020087 0.371500 1.818805, 1.019551 0.378420 1.805401, 1.019363 0.382026 1.798057, 1.016320 0.388324 1.795832, 
            1.009293 0.403154 1.790042, 1.011627 0.411359 1.762554, 1.006363 0.421505 1.760379, 1.004077 0.425236 1.760944, 
            0.993502 0.445444 1.756956, 0.997581 0.460779 1.706691, 0.996439 0.462644 1.706974, 0.993794 0.465720 1.710408, 
            0.992590 0.467474 1.711180, 0.991508 0.469451 1.710973, 0.986226 0.475616 1.717780, 0.983876 0.483178 1.710016, 
            0.976001 0.496463 1.710997, 0.965515 0.512883 1.715150, 0.962941 0.516089 1.718015, 0.958821 0.524373 1.715542, 
            0.944167 0.548992 1.717596, 0.940650 0.554425 1.719155, 0.939507 0.556291 1.719438, 0.938116 0.557703 1.721703, 
            0.915266 0.622661 1.665404, 0.883085 0.635071 1.763209, 0.882223 0.637448 1.761250, 0.879881 0.641075 1.762269, 
            0.878379 0.642285 1.765420, 0.878576 0.650542 1.746158, 0.871720 0.661736 1.747847, 0.865933 0.670930 1.749842, 
            0.860956 0.685549 1.736522, 0.862262 0.691879 1.717250, 0.859451 0.702549 1.704324, 0.854090 0.716468 1.694071, 
            0.853710 0.735519 1.652891, 0.853793 0.739620 1.643380, 0.852468 0.745101 1.636275, 0.851486 0.747259 1.635277, 
            0.849208 0.751004 1.635779, 0.847690 0.756134 1.630216, 0.843115 0.763588 1.631377, 0.833973 0.766665 1.660167, 
            0.827436 0.778440 1.659308, 0.825816 0.779435 1.663401, 0.823495 0.783102 1.664246, 0.819248 0.791154 1.662788, 
            0.816874 0.794724 1.664057, 0.811512 0.800743 1.671506, 0.798376 0.808386 1.705657, 0.797234 0.810251 1.705940, 
            0.782295 0.830401 1.719118, 0.781270 0.832482 1.718452, 0.774174 0.843238 1.722060, 0.771874 0.846943 1.722738, 
            0.770692 0.848735 1.723341, 0.763288 0.858930 1.729401, 0.762248 0.860982 1.728866, 0.755229 0.871880 1.731852, 
            0.753864 0.873339 1.733914, 0.750295 0.878679 1.735884, 0.747961 0.882322 1.736833, 0.736465 0.892952 1.757897, 
            0.735322 0.894817 1.758180, 0.733424 0.899254 1.755651, 0.721683 0.913390 1.769812, 0.717550 0.929547 1.749759, 
            0.714081 0.935068 1.750934, 0.713329 0.937646 1.748093, 0.695341 0.968032 1.750245, 0.693096 0.971837 1.750485, 
            0.690820 0.975585 1.750976, 0.688918 0.980016 1.748473, 0.684867 0.976578 1.771985, 0.683724 0.978444 1.772267, 
            0.677724 0.983300 1.784810, 0.675567 0.987266 1.784345, 0.675468 0.991033 1.776297, 0.674077 0.996395 1.769716, 
            0.668866 1.002690 1.775956, 0.664153 1.013842 1.769372, 0.661867 1.017572 1.769937, 0.659598 1.021332 1.770374, 
            0.657289 1.025021 1.771125, 0.651067 1.033421 1.776595, 0.648786 1.037160 1.777125, 0.647573 1.038897 1.777968, 
            0.624618 1.072073 1.793258, 0.614615 1.085428 1.802389, 0.612683 1.089804 1.800128, 0.609150 1.095208 1.801814, 
            0.607654 1.096430 1.804914, 0.595824 1.110400 1.819801, 0.589245 1.122100 1.819274, 0.576666 1.142603 1.822448, 
            0.568087 1.154604 1.829053, 0.565927 1.158563 1.828619, 0.564160 1.159291 1.833884, 0.561113 1.165583 1.831683, 
            1.174221 0.113853 1.784104, 1.173420 0.120290 1.772817, 1.163179 0.156902 1.730790, 1.158604 0.164357 1.731947, 
            1.156537 0.168487 1.730766, 1.149040 0.186408 1.719888, 1.146780 0.190186 1.720246, 1.144802 0.194478 1.718356, 
            1.141388 0.200099 1.719091, 1.140206 0.201893 1.719687, 1.135871 0.209786 1.718925, 1.118019 0.236472 1.728835, 
            1.115009 0.246778 1.717504, 1.113004 0.251021 1.715824, 1.098433 0.279738 1.708379, 1.094109 0.287651 1.707531, 
            1.090358 0.292659 1.710957, 1.089201 0.294499 1.711350, 1.077638 0.308956 1.724101, 1.075943 0.313763 1.719951, 
            1.074509 0.315097 1.722560, 1.047556 0.348884 1.752086, 1.044309 0.346914 1.769169, 1.016641 0.379396 1.804407, 
            1.006376 0.404118 1.789104, 1.008105 0.411218 1.766453, 1.004033 0.419590 1.763597, 0.990853 0.446897 1.753877, 
            0.994363 0.461193 1.708159, 0.993008 0.462672 1.710136, 0.987997 0.461433 1.732467, 0.981419 0.477082 1.723095, 
            0.978724 0.487963 1.709242, 0.977898 0.490406 1.706995, 0.975612 0.494137 1.707560, 0.971832 0.499091 1.711220, 
            0.969236 0.502255 1.714265, 0.965751 0.507749 1.715562, 0.960240 0.517445 1.715355, 0.955591 0.524764 1.717108, 
            0.948849 0.536166 1.717886, 0.943224 0.545655 1.718587, 0.938384 0.552627 1.721863, 0.931545 0.563850 1.723419, 
            0.928533 0.570207 1.720936, 0.906371 0.620624 1.694519, 0.883507 0.630275 1.762137, 0.882642 0.632646 1.760207, 
            0.880356 0.636376 1.760772, 0.878809 0.645402 1.746594, 0.874496 0.653335 1.745661, 0.867459 0.664198 1.748796, 
            0.860369 0.678913 1.743513, 0.861885 0.689575 1.713716, 0.851175 0.717434 1.693124, 0.855271 0.728851 1.651565, 
            0.846343 0.752062 1.634428, 0.842427 0.760718 1.630322, 0.837261 0.759196 1.653897, 0.834391 0.761863 1.659123, 
            0.829793 0.769275 1.660467, 0.828539 0.770937 1.661643, 0.827995 0.773894 1.657144, 0.824315 0.779031 1.660001, 
            0.822685 0.780008 1.664175, 0.813814 0.795427 1.664262, 0.796752 0.807757 1.703239, 0.792967 0.812702 1.706940, 
            0.791232 0.813488 1.711947, 0.786042 0.819821 1.718021, 0.780546 0.829546 1.717691, 0.775938 0.836940 1.719114, 
            0.772328 0.842205 1.721413, 0.768694 0.847425 1.723906, 0.765127 0.852768 1.725862, 0.759218 0.861740 1.728829, 
            0.755656 0.867092 1.730747, 0.745794 0.880704 1.738749, 0.742568 0.882719 1.746828, 0.741693 0.885073 1.744970, 
            0.737808 0.889837 1.749464, 0.735595 0.889751 1.758293, 0.725599 0.903118 1.767370, 0.716322 0.925692 1.753020, 
            0.703216 0.949182 1.751563, 0.698483 0.956350 1.753981, 0.688304 0.977280 1.746833, 0.685892 0.980780 1.748408, 
            0.681857 0.977372 1.771789, 0.674743 0.988096 1.775536, 0.670229 0.999610 1.767367, 0.665747 1.007233 1.767788, 
            0.663429 1.010905 1.768611, 0.651709 1.029027 1.773764, 0.644611 1.039779 1.777387, 0.642414 1.043670 1.777249, 
            0.636237 1.052153 1.782357, 0.634775 1.053436 1.785190, 0.633840 1.055681 1.783813, 0.627055 1.067003 1.784935, 
            0.619093 1.076180 1.795457, 0.614097 1.082867 1.799982, 0.613102 1.085002 1.799084, 0.608556 1.092510 1.800008, 
            0.607659 1.094822 1.798333, 0.592814 1.111194 1.819605, 0.591888 1.113455 1.818156, 0.588276 1.118718 1.820464, 
            0.574469 1.140930 1.824606, 0.567830 1.152520 1.824558, 0.560015 1.161964 1.833911, 0.556980 1.168278 1.831613, 
            0.553594 1.173951 1.832122, 1.171256 0.094985 1.827771, 1.172570 0.109227 1.790744, 1.172418 0.116847 1.774272, 
            1.171508 0.119136 1.772700, 1.167557 0.127728 1.768878, 1.159038 0.159583 1.730779, 1.157232 0.164188 1.727517, 
            1.152656 0.171641 1.728681, 1.136197 0.204815 1.718621, 1.131724 0.212455 1.718972, 1.128511 0.214495 1.726941, 
            1.126291 0.218345 1.726984, 1.118446 0.231684 1.727728, 1.117074 0.241030 1.712151, 1.114789 0.244760 1.712716, 
            1.113498 0.246355 1.714182, 1.101146 0.267273 1.715542, 1.098028 0.273436 1.713907, 1.094732 0.279273 1.713698, 
            1.094664 0.283097 1.705402, 1.090983 0.288234 1.708260, 1.087355 0.289516 1.719553, 1.083052 0.297467 1.718535, 
            1.081069 0.297800 1.725532, 1.077432 0.303016 1.728044, 1.062724 0.319638 1.748221, 1.060798 0.320075 1.754758, 
            1.055642 0.326471 1.760557, 1.046146 0.344697 1.756801, 1.035833 0.349588 1.786096, 1.033593 0.349453 1.795141, 
            1.027043 0.357256 1.803229, 1.024489 0.360497 1.805940, 1.022664 0.361118 1.811674, 1.019119 0.366501 1.813453, 
            1.017135 0.370782 1.811610, 1.016816 0.374150 1.805307, 1.003811 0.405724 1.785351, 1.003952 0.413878 1.766540, 
            0.997916 0.426565 1.761685, 0.997269 0.429336 1.758002, 0.993760 0.434784 1.759496, 0.990535 0.440750 1.758723, 
            0.989814 0.443385 1.755636, 0.986728 0.449606 1.753746, 0.987900 0.455692 1.735539, 0.986983 0.457967 1.734025, 
            0.979053 0.482998 1.708916, 0.965054 0.504862 1.714584, 0.961238 0.509752 1.718523, 0.954670 0.521470 1.717914, 
            0.953659 0.523575 1.717149, 0.952365 0.525164 1.718638, 0.942572 0.542850 1.717251, 0.941120 0.544152 1.719998, 
            0.924034 0.580132 1.706101, 0.880272 0.634606 1.754901, 0.878198 0.638723 1.753775, 0.858925 0.678614 1.739653, 
            0.861735 0.687685 1.708371, 0.860616 0.689593 1.708466, 0.859129 0.694781 1.702649, 0.856159 0.701212 1.699836, 
            0.850356 0.714326 1.693115, 0.854547 0.725915 1.650804, 0.849976 0.733376 1.651934, 0.848833 0.735241 1.652217, 
            0.846547 0.738972 1.652783, 0.847591 0.744824 1.635601, 0.845206 0.748372 1.636964, 0.842920 0.752103 1.637530, 
            0.841516 0.757440 1.631058, 0.834072 0.759664 1.655128, 0.831355 0.762608 1.659141, 0.830212 0.764473 1.659423, 
            0.828957 0.766135 1.660599, 0.827104 0.766705 1.666555, 0.823591 0.776094 1.659240, 0.820818 0.778937 1.663696, 
            0.818535 0.782673 1.664239, 0.816667 0.787164 1.661469, 0.814381 0.790895 1.662035, 0.813137 0.792575 1.663130, 
            0.807667 0.798397 1.671439, 0.805223 0.801841 1.673263, 0.802267 0.804347 1.679189, 0.799271 0.802836 1.694265, 
            0.784396 0.819152 1.715781, 0.780710 0.824279 1.718684, 0.775316 0.834190 1.717537, 0.771888 0.839786 1.718385, 
            0.770440 0.841095 1.721103, 0.763333 0.851831 1.724797, 0.754934 0.864160 1.729966, 0.753331 0.865185 1.733927, 
            0.750109 0.871158 1.733124, 0.741536 0.883170 1.739679, 0.739691 0.883756 1.745569, 0.733664 0.888563 1.758327, 
            0.731216 0.891997 1.760189, 0.728072 0.898112 1.758765, 0.726150 0.898557 1.765271, 0.723586 0.901780 1.768059, 
            0.719806 0.906735 1.771714, 0.716337 0.912256 1.772890, 0.714666 0.925004 1.750861, 0.711410 0.930915 1.750329, 
            0.705390 0.939683 1.754189, 0.702003 0.945356 1.754700, 0.699753 0.949150 1.754985, 0.690634 0.968065 1.748212, 
            0.689432 0.969822 1.748970, 0.688344 0.971788 1.748811, 0.687673 0.974512 1.745332, 0.685168 0.977844 1.747647, 
            0.682784 0.981395 1.748995, 0.680383 0.980967 1.759325, 0.678098 0.984698 1.759890, 0.675284 0.983516 1.773521, 
            0.672876 0.987025 1.775058, 0.660585 1.012002 1.767087, 0.655831 1.019130 1.769679, 0.653245 1.022312 1.772646, 
            0.648522 1.029497 1.774988, 0.636715 1.047460 1.780838, 0.627548 1.062337 1.783296, 0.623826 1.067397 1.786495, 
            0.619703 1.071727 1.792885, 0.609098 1.087933 1.797980, 0.604321 1.095018 1.800756, 0.590981 1.110185 1.818854, 
            0.590306 1.112905 1.815395, 0.584602 1.122249 1.816730, 0.582317 1.125980 1.817295, 0.580276 1.130156 1.815907, 
            0.577959 1.133830 1.816722, 0.572809 1.140236 1.822474, 0.564497 1.152724 1.826947, 0.561050 1.158286 1.827945, 
            0.559538 1.159478 1.831176, 0.557375 1.163433 1.830758, 0.553861 1.168872 1.832295, 0.550653 1.174871 1.831376, 
            0.549910 1.177465 1.828468, 1.170628 0.088275 1.835085, 1.170682 0.092322 1.825814, 1.168495 0.096231 1.825594, 
            1.171311 0.117162 1.767722, 1.169127 0.121078 1.767476, 1.161643 0.135075 1.765338, 1.148612 0.178448 1.719056, 
            1.117635 0.228590 1.727655, 1.117936 0.233087 1.716410, 1.114508 0.238683 1.717258, 1.113365 0.240548 1.717541, 
            1.112985 0.243804 1.711732, 1.104699 0.256339 1.715999, 1.102257 0.259785 1.717813, 1.098844 0.265409 1.718536, 
            1.096558 0.269140 1.719102, 1.082842 0.291518 1.722516, 1.081050 0.292200 1.727984, 1.078872 0.296127 1.727686, 
            1.071529 0.310382 1.724420, 1.069535 0.314644 1.722656, 1.067019 0.317954 1.725066, 1.050466 0.331212 1.759978, 
            1.046643 0.340039 1.755128, 1.043851 0.342845 1.759741, 1.024034 0.358050 1.803034, 1.022043 0.358370 1.810084, 
            1.012695 0.376866 1.805148, 1.002601 0.401900 1.788475, 1.000438 0.405854 1.788063, 1.000070 0.417031 1.764464, 
            0.994917 0.427380 1.761397, 0.994130 0.429893 1.758844, 0.983718 0.450399 1.753550, 0.975210 0.470428 1.741900, 
            0.972806 0.473942 1.743415, 0.975421 0.482659 1.713683, 0.973136 0.486389 1.714249, 0.967132 0.495187 1.717978, 
            0.962254 0.502090 1.721552, 0.961112 0.503956 1.721835, 0.954548 0.515682 1.721188, 0.954148 0.518902 1.715538, 
            0.951640 0.522228 1.717877, 0.950031 0.523242 1.721888, 0.949499 0.526221 1.717292, 0.929743 0.557332 1.724722, 
            0.925528 0.565444 1.723003, 0.907897 0.620174 1.669239, 0.882492 0.640986 1.721785, 0.877474 0.635786 1.753013, 
            0.877279 0.639380 1.745727, 0.874777 0.646664 1.739178, 0.860201 0.671425 1.740611, 0.857915 0.675156 1.741176, 
            0.861034 0.684791 1.707422, 0.858749 0.688522 1.707988, 0.852118 0.704074 1.699035, 0.852654 0.720848 1.659374, 
            0.851537 0.726709 1.650608, 0.849433 0.730770 1.649722, 0.849126 0.734159 1.643333, 0.843537 0.739766 1.652587, 
            0.838357 0.750065 1.649737, 0.826968 0.760892 1.669939, 0.822550 0.768633 1.669845, 0.815084 0.782662 1.667565, 
            0.814800 0.786093 1.660991, 0.808098 0.793619 1.670292, 0.805823 0.797369 1.670773, 0.781188 0.819585 1.717167, 
            0.774540 0.831157 1.717195, 0.768756 0.840357 1.719163, 0.758126 0.856516 1.724463, 0.755401 0.859445 1.728539, 
            0.748929 0.867391 1.736001, 0.745940 0.873787 1.733345, 0.743537 0.877305 1.734842, 0.733684 0.886982 1.751627, 
            0.732447 0.888677 1.752656, 0.730492 0.889061 1.759428, 0.729349 0.890926 1.759710, 0.726903 0.894363 1.761559, 
            0.725289 0.895370 1.765605, 0.689910 0.965129 1.747451, 0.688704 0.966878 1.748240, 0.687599 0.968814 1.748215, 
            0.686954 0.971585 1.744527, 0.684663 0.975306 1.745137, 0.682060 0.978459 1.748234, 0.675424 0.986104 1.757012, 
            0.671065 0.990003 1.765291, 0.666645 0.997741 1.765213, 0.662249 1.005520 1.764948, 0.653664 1.017510 1.771602, 
            0.646711 1.028528 1.774063, 0.635569 1.047703 1.774603, 0.632384 1.053742 1.773507, 0.624658 1.063349 1.782146, 
            0.620987 1.068504 1.784928, 0.607776 1.087855 1.793149, 0.601639 1.096410 1.797941, 0.595636 1.101261 1.810508, 
            0.584884 1.117197 1.816780, 0.568449 1.142518 1.824215, 0.560188 1.155098 1.828281, 0.558814 1.156541 1.830415, 
            0.554214 1.163951 1.831771, 1.167770 0.093295 1.824833, 1.171730 0.112360 1.766678, 1.159091 0.136703 1.761487, 
            1.155755 0.158263 1.726222, 1.154480 0.159887 1.727560, 1.149801 0.171101 1.720706, 1.147582 0.174953 1.720739, 
            1.144786 0.181701 1.716540, 1.135795 0.196901 1.717587, 1.132343 0.202453 1.718627, 1.130287 0.206602 1.717361, 
            1.128030 0.210386 1.717690, 1.124380 0.215577 1.720313, 1.119144 0.221827 1.726748, 1.118355 0.228285 1.715366, 
            1.116069 0.232016 1.715931, 1.110355 0.241342 1.717345, 1.109904 0.244468 1.712106, 1.107666 0.248286 1.712292, 
            1.100143 0.258263 1.719305, 1.089954 0.275227 1.721078, 1.073577 0.300652 1.728056, 1.058301 0.316239 1.752766, 
            1.054310 0.320810 1.758105, 1.035278 0.345343 1.777441, 1.020119 0.357195 1.810063, 1.017733 0.360742 1.811429, 
            1.015453 0.364484 1.811948, 1.010332 0.378839 1.799786, 1.005701 0.390141 1.792547, 1.000140 0.411592 1.766210, 
            0.997149 0.417985 1.763563, 0.983918 0.445199 1.754253, 0.973397 0.469454 1.740992, 0.968625 0.476549 1.743728, 
            0.969138 0.489331 1.713096, 0.958014 0.504590 1.722340, 0.954616 0.510241 1.722946, 0.954067 0.513190 1.718483, 
            0.947997 0.521867 1.722740, 0.942053 0.534723 1.717145, 0.923031 0.567173 1.718711, 0.894424 0.625585 1.699540, 
            0.885372 0.652518 1.674548, 0.884229 0.654384 1.674831, 0.884562 0.658940 1.663328, 0.871420 0.670519 1.688689, 
            0.870277 0.672384 1.688971, 0.862000 0.665191 1.737388, 0.861340 0.683732 1.698438, 0.859167 0.683720 1.706944, 
            0.851328 0.701018 1.698799, 0.851143 0.704629 1.691432, 0.850368 0.711114 1.679934, 0.850813 0.723772 1.649847, 
            0.848289 0.727067 1.652319, 0.846423 0.731564 1.649527, 0.844924 0.732779 1.652659, 0.842638 0.736510 1.653225, 
            0.842373 0.739974 1.646501, 0.840315 0.744120 1.645249, 0.833735 0.751868 1.653577, 0.828937 0.751018 1.674205, 
            0.827387 0.756090 1.668895, 0.815738 0.774340 1.673490, 0.814266 0.779555 1.667552, 0.809504 0.790618 1.661361, 
            0.808362 0.792483 1.661644, 0.801002 0.798810 1.676197, 0.796750 0.798954 1.692470, 0.793172 0.800329 1.703357, 
            0.785661 0.810328 1.710277, 0.784237 0.811682 1.712801, 0.780722 0.817119 1.714345, 0.774958 0.826355 1.716152, 
            0.771573 0.832031 1.716653, 0.769288 0.835761 1.717218, 0.764510 0.842846 1.719998, 0.763278 0.844548 1.720995, 
            0.760680 0.847710 1.724053, 0.758394 0.851440 1.724619, 0.751200 0.862017 1.729009, 0.744583 0.869697 1.737633, 
            0.742871 0.874473 1.733621, 0.738945 0.879162 1.738440, 0.736386 0.878446 1.750033, 0.735546 0.880863 1.747898, 
            0.730526 0.883557 1.761457, 0.728476 0.887718 1.760138, 0.726629 0.888298 1.766049, 0.714769 0.906164 1.772325, 
            0.710879 0.922766 1.750323, 0.698269 0.943213 1.753743, 0.696110 0.947174 1.753300, 0.691277 0.958107 1.747678, 
            0.685087 0.970514 1.744049, 0.677874 0.981058 1.748585, 0.675068 0.983839 1.753310, 0.672272 0.986638 1.757953, 
            0.668950 0.992430 1.757945, 0.660639 1.004918 1.762414, 0.642492 1.031067 1.774677, 0.626778 1.057700 1.776360, 
            0.623567 1.063693 1.775470, 0.613471 1.072928 1.794192, 0.607675 1.082106 1.796256, 0.577571 1.125942 1.815570, 
            0.559509 1.152244 1.827160, 0.557903 1.153265 1.831139, 0.556920 1.155421 1.830149, 0.550449 1.167318 1.828759, 
            1.166948 0.090179 1.824857, 1.162261 0.125071 1.765001, 1.156980 0.135187 1.762958, 1.154046 0.157480 1.724478, 
            1.150992 0.163759 1.722336, 1.149578 0.165130 1.724785, 1.147860 0.169895 1.720816, 1.145947 0.174304 1.718412, 
            1.145157 0.176812 1.715877, 1.139443 0.186139 1.717291, 1.126283 0.209532 1.716260, 1.118725 0.219446 1.723554, 
            1.118773 0.223483 1.714322, 1.111917 0.234675 1.716019, 1.109631 0.238406 1.716584, 1.108821 0.240877 1.714210, 
            1.100678 0.253673 1.717333, 1.095990 0.260923 1.719392, 1.094976 0.263023 1.718645, 1.082380 0.279546 1.730802, 
            1.081692 0.282241 1.727450, 1.080243 0.283548 1.730179, 1.077958 0.287279 1.730744, 1.072326 0.296756 1.731498, 
            1.070072 0.300544 1.731809, 1.067629 0.307936 1.724790, 1.066184 0.309251 1.727484, 1.063899 0.312982 1.728050, 
            1.060237 0.314203 1.739606, 1.050098 0.323360 1.758670, 1.046732 0.329069 1.759021, 1.041766 0.339761 1.754454, 
            1.038888 0.342411 1.759753, 1.029883 0.341790 1.796290, 1.011883 0.368205 1.807383, 1.005075 0.383434 1.799845, 
            0.996559 0.403448 1.788260, 0.995486 0.405440 1.787986, 0.997130 0.412386 1.766014, 0.996325 0.414868 1.763595, 
            0.993991 0.418510 1.764547, 0.979957 0.448207 1.752811, 0.978944 0.450309 1.752055, 0.977537 0.451693 1.754450, 
            0.976745 0.454198 1.751930, 0.973762 0.464554 1.740378, 0.971476 0.468285 1.740944, 0.957256 0.501592 1.721848, 
            0.943326 0.527529 1.718126, 0.928072 0.551055 1.724970, 0.924811 0.556955 1.724485, 0.921646 0.563031 1.723230, 
            0.917454 0.602773 1.650583, 0.915061 0.610258 1.643160, 0.912133 0.616766 1.640010, 0.883965 0.656234 1.661553, 
            0.880410 0.661599 1.663415, 0.873912 0.657650 1.697620, 0.871421 0.664955 1.690982, 0.869945 0.670163 1.685074, 
            0.867453 0.669567 1.696139, 0.858833 0.669648 1.729600, 0.861499 0.678457 1.699462, 0.858502 0.684839 1.696869, 
            0.856461 0.689016 1.695479, 0.850711 0.698277 1.697178, 0.852549 0.713474 1.655971, 0.851406 0.715339 1.656254, 
            0.841913 0.733571 1.652472, 0.839430 0.736943 1.654611, 0.835472 0.745520 1.650849, 0.833010 0.748931 1.652816, 
            0.830942 0.749110 1.660488, 0.828090 0.747859 1.674421, 0.825805 0.751589 1.674987, 0.823374 0.755055 1.676711, 
            0.822853 0.758054 1.672029, 0.806632 0.787713 1.668914, 0.804212 0.791200 1.670547, 0.793322 0.798987 1.695610, 
            0.783547 0.808808 1.711765, 0.782282 0.810450 1.713027, 0.773965 0.822928 1.717539, 0.769544 0.830663 1.717474, 
            0.763376 0.839163 1.722506, 0.762553 0.841612 1.720234, 0.760764 0.842297 1.725683, 0.753878 0.853437 1.727609, 
            0.750382 0.858909 1.728997, 0.748738 0.859861 1.733280, 0.738335 0.876434 1.736766, 0.735723 0.875620 1.748784, 
            0.730867 0.882562 1.752192, 0.727062 0.883524 1.764885, 0.721258 0.892687 1.767016, 0.709756 0.911205 1.770432, 
            0.697733 0.940619 1.751483, 0.691980 0.949874 1.753207, 0.690241 0.954602 1.749407, 0.682748 0.968582 1.747339, 
            0.672066 0.984646 1.753055, 0.665680 0.992749 1.759831, 0.663599 0.996851 1.758766, 0.661186 1.000351 1.760342, 
            0.659814 1.001798 1.762458, 0.656211 1.007075 1.764702, 0.652696 1.012513 1.766241, 0.638394 1.033826 1.774326, 
            0.636076 1.037496 1.775154, 0.634997 1.039478 1.774926, 0.632726 1.043235 1.775377, 0.631806 1.045508 1.773876, 
            0.624025 1.058963 1.774109, 0.621740 1.062694 1.774675, 0.619868 1.063230 1.780781, 0.608127 1.077363 1.794951, 
            0.605983 1.081352 1.794383, 0.603777 1.085228 1.794315, 0.600746 1.091550 1.791983, 0.596732 1.096078 1.797507, 
            0.594852 1.096600 1.803676, 0.592192 1.099646 1.807237, 0.589823 1.103226 1.808463, 0.586991 1.105960 1.813394, 
            0.583393 1.111247 1.815595, 0.582341 1.113277 1.815158, 0.581088 1.114942 1.816317, 0.572235 1.130392 1.816266, 
            0.570727 1.131593 1.819462, 0.568023 1.134560 1.823372, 0.558682 1.149120 1.827218, 0.557179 1.150329 1.830378, 
            0.555080 1.154399 1.829458, 0.542770 1.179341 1.821639, 1.167526 0.109361 1.769475, 1.167252 0.112810 1.762818, 
            1.162889 0.120651 1.762284, 1.161708 0.122447 1.762874, 1.159454 0.126235 1.763184, 1.154354 0.136681 1.759697, 
            1.149894 0.160139 1.724565, 1.130943 0.196667 1.716720, 1.128609 0.200310 1.717671, 1.116333 0.221367 1.718423, 
            1.115764 0.224277 1.714127, 1.112335 0.229873 1.714975, 1.111473 0.232250 1.713018, 1.109048 0.235727 1.714692, 
            1.103374 0.245126 1.715789, 1.100951 0.248606 1.717452, 1.097542 0.254237 1.718145, 1.092786 0.261362 1.720748, 
            1.071778 0.294140 1.729332, 1.065853 0.303083 1.732427, 1.064317 0.308180 1.727006, 1.062159 0.308194 1.735397, 
            1.059513 0.311266 1.738845, 1.049440 0.320545 1.757376, 1.040949 0.336655 1.754435, 1.033187 0.342248 1.772205, 
            1.019547 0.348970 1.810385, 1.018582 0.351160 1.809247, 1.014344 0.359229 1.807714, 1.010863 0.364729 1.808982, 
            1.004577 0.376960 1.806126, 1.004312 0.380427 1.799394, 1.001080 0.386381 1.798674, 0.999969 0.392254 1.789856, 
            0.994521 0.402065 1.789147, 0.993549 0.404242 1.788064, 0.991369 0.420011 1.761257, 0.980298 0.439314 1.761234, 
            0.977477 0.442070 1.766069, 0.972172 0.456092 1.755370, 0.969302 0.462704 1.751766, 0.964754 0.470208 1.752707, 
            0.962026 0.484978 1.730278, 0.953758 0.497546 1.734400, 0.954162 0.502233 1.722323, 0.951851 0.505916 1.723096, 
            0.949925 0.506355 1.729627, 0.948731 0.508126 1.730320, 0.940094 0.527918 1.719704, 0.939244 0.530318 1.717645, 
            0.937005 0.534132 1.717845, 0.928613 0.546475 1.722954, 0.919937 0.562248 1.721490, 0.917951 0.574423 1.701973, 
            0.901805 0.620013 1.662882, 0.888783 0.635760 1.678439, 0.885034 0.648670 1.664156, 0.883020 0.652895 1.662556, 
            0.882252 0.655445 1.659841, 0.879888 0.659031 1.661037, 0.878129 0.659773 1.666242, 0.873854 0.659877 1.682693, 
            0.872430 0.661231 1.685217, 0.870284 0.665215 1.684670, 0.865924 0.673062 1.684113, 0.862457 0.670689 1.702961, 
            0.862088 0.677914 1.688219, 0.852165 0.691414 1.696712, 0.849987 0.695341 1.696417, 0.850550 0.700316 1.683076, 
            0.849539 0.714268 1.655776, 0.849365 0.717899 1.648325, 0.846422 0.720431 1.654139, 0.843676 0.727272 1.649532, 
            0.839849 0.732141 1.653567, 0.833714 0.740700 1.658343, 0.830218 0.746173 1.659727, 0.829075 0.748038 1.660009, 
            0.819167 0.757616 1.677231, 0.817557 0.762579 1.672399, 0.803503 0.788290 1.669669, 0.801746 0.789036 1.674854, 
            0.792012 0.794981 1.699532, 0.779231 0.811169 1.713160, 0.775713 0.816601 1.714725, 0.774364 0.818090 1.716656, 
            0.772098 0.821857 1.717061, 0.771105 0.823995 1.716151, 0.763080 0.837006 1.718330, 0.752816 0.849883 1.729550, 
            0.742727 0.863080 1.739369, 0.740281 0.866518 1.741217, 0.737975 0.870213 1.741938, 0.735848 0.870283 1.750087, 
            0.728654 0.876912 1.763314, 0.727481 0.878722 1.763841, 0.721061 0.886762 1.770890, 0.715193 0.895808 1.773531, 
            0.706480 0.915461 1.763525, 0.706936 0.920241 1.751039, 0.705793 0.922107 1.751321, 0.704717 0.924093 1.751072, 
            0.702362 0.927698 1.752189, 0.699904 0.931115 1.754129, 0.689806 0.952192 1.746336, 0.686494 0.958000 1.746256, 
            0.678783 0.971584 1.745927, 0.676535 0.975383 1.746192, 0.672709 0.980255 1.750212, 0.668885 0.985129 1.754220, 
            0.665460 0.990731 1.755043, 0.659607 0.999804 1.757566, 0.658117 1.001036 1.760623, 0.656974 1.002901 1.760909, 
            0.644542 1.019725 1.771748, 0.629667 1.043940 1.775572, 0.626794 1.050547 1.771989, 0.624508 1.054278 1.772554, 
            0.619833 1.061550 1.774513, 0.618658 1.063357 1.775053, 0.615541 1.065572 1.782254, 0.609216 1.073785 1.788546, 
            0.599834 1.088270 1.792723, 0.590543 1.098973 1.805017, 0.581620 1.110347 1.814364, 0.579335 1.114078 1.814930, 
            0.577322 1.118307 1.813315, 0.573873 1.123864 1.814332, 0.571730 1.127855 1.813755, 0.559185 1.144472 1.825504, 
            0.554169 1.151123 1.830183, 0.548681 1.160861 1.829793, 0.546995 1.165684 1.825571, 0.544813 1.169604 1.825309, 
            0.544286 1.172591 1.820676, 0.538155 1.185106 1.816575, 0.534546 1.186425 1.827707, 1.165771 0.084800 1.821170, 
            1.165158 0.095530 1.799526, 1.162337 0.118029 1.760148, 1.156473 0.127081 1.762762, 1.152103 0.134909 1.762284, 
            1.150138 0.151071 1.733757, 1.148487 0.159907 1.720413, 1.147420 0.161911 1.720089, 1.142223 0.172180 1.717372, 
            1.141474 0.174764 1.714508, 1.132417 0.189842 1.716085, 1.123638 0.205426 1.715451, 1.117824 0.214571 1.717657, 
            1.109325 0.230667 1.714779, 1.097928 0.249377 1.717357, 1.096541 0.250797 1.719589, 1.095399 0.252663 1.719872, 
            1.077183 0.278685 1.732685, 1.074069 0.284855 1.731019, 1.072908 0.286687 1.731449, 1.066943 0.295555 1.734867, 
            1.062662 0.303545 1.733683, 1.055293 0.313803 1.739469, 1.041333 0.331790 1.753668, 1.036150 0.338135 1.759690, 
            1.033863 0.337915 1.769105, 1.030597 0.339858 1.777502, 1.016516 0.349726 1.810356, 1.006593 0.367174 1.810010, 
            1.005614 0.369337 1.808988, 0.993860 0.399242 1.787884, 0.990239 0.404488 1.790269, 0.992209 0.412028 1.765693, 
            0.986227 0.424814 1.760403, 0.982877 0.430553 1.760625, 0.980474 0.434070 1.762126, 0.973079 0.448229 1.759278, 
            0.958531 0.476990 1.751641, 0.959603 0.482894 1.734233, 0.958400 0.484649 1.735001, 0.955314 0.490869 1.733115, 
            0.950595 0.498061 1.735426, 0.946864 0.507055 1.729842, 0.944552 0.510738 1.730617, 0.943450 0.512676 1.730578, 
            0.941471 0.516966 1.728693, 0.940421 0.522949 1.719391, 0.932530 0.536205 1.720502, 0.930117 0.539702 1.722088, 
            0.923197 0.550781 1.724282, 0.916927 0.563042 1.721294, 0.911869 0.605154 1.646720, 0.909450 0.612590 1.639506, 
            0.887258 0.647160 1.648693, 0.884111 0.649319 1.656143, 0.882748 0.650783 1.658182, 0.881466 0.652394 1.659578, 
            0.873130 0.656940 1.681932, 0.866343 0.668260 1.683069, 0.862663 0.673397 1.685928, 0.848022 0.698039 1.687877, 
            0.849895 0.705404 1.664073, 0.849611 0.708834 1.657498, 0.845398 0.716948 1.655773, 0.841114 0.724934 1.654603, 
            0.840667 0.728066 1.649336, 0.826307 0.745323 1.666733, 0.823031 0.747249 1.675204, 0.815350 0.760886 1.674642, 
            0.811901 0.766445 1.675650, 0.807055 0.777353 1.670135, 0.795838 0.792443 1.680116, 0.784661 0.799708 1.707468, 
            0.778587 0.808378 1.711757, 0.777405 0.810172 1.712352, 0.775018 0.813718 1.713729, 0.766935 0.826622 1.716376, 
            0.764649 0.830353 1.716942, 0.762002 0.833425 1.720393, 0.755732 0.841738 1.726245, 0.746474 0.856448 1.729434, 
            0.744838 0.857415 1.733656, 0.742049 0.860229 1.738234, 0.739550 0.859621 1.749350, 0.737319 0.863452 1.749479, 
            0.732162 0.869845 1.755288, 0.724380 0.879350 1.764371, 0.713832 0.891710 1.777859, 0.705441 0.915899 1.756434, 
            0.698282 0.930490 1.751694, 0.696004 0.934234 1.752202, 0.695142 0.936611 1.750243, 0.691841 0.942440 1.750071, 
            0.690888 0.944650 1.748841, 0.681172 0.962477 1.746833, 0.673173 0.975535 1.748808, 0.669499 0.980682 1.751621, 
            0.666135 0.986397 1.751948, 0.664736 0.987795 1.754282, 0.663919 0.990255 1.751959, 0.660026 0.995002 1.756522, 
            0.655638 1.002799 1.756185, 0.654092 1.003928 1.759693, 0.644811 1.014649 1.771904, 0.641183 1.019882 1.774341, 
            0.633460 1.033444 1.774110, 0.632371 1.035407 1.773963, 0.631184 1.037192 1.774597, 0.630086 1.039138 1.774528, 
            0.627756 1.042788 1.775445, 0.625676 1.046895 1.774364, 0.624434 1.048578 1.775444, 0.623718 1.051221 1.772320, 
            0.617833 1.060237 1.775095, 0.614182 1.065427 1.777717, 0.602249 1.079210 1.793427, 0.599340 1.085753 1.790126, 
            0.597007 1.089397 1.791071, 0.592998 1.093935 1.796551, 0.587393 1.099511 1.805939, 0.585107 1.103242 1.806504, 
            0.583371 1.104024 1.811530, 0.574914 1.120198 1.808313, 0.573168 1.120962 1.813417, 0.567490 1.130356 1.814537, 
            0.565535 1.130739 1.821310, 0.560711 1.137741 1.824455, 0.554098 1.149376 1.824209, 0.552599 1.150592 1.827333, 
            0.540255 1.175473 1.819790, 0.537430 1.182170 1.815814, 0.531691 1.187501 1.826273, 1.163904 0.083728 1.820691, 
            1.163025 0.086076 1.818863, 1.156870 0.122239 1.761893, 1.153374 0.127712 1.763278, 1.149252 0.135994 1.760818, 
            1.143634 0.165238 1.717250, 1.139213 0.172974 1.717176, 1.136284 0.179480 1.714038, 1.132826 0.185022 1.715123, 
            1.129347 0.190527 1.716370, 1.125026 0.198444 1.715503, 1.122913 0.202489 1.714690, 1.119429 0.207982 1.715988, 
            1.097192 0.246419 1.716690, 1.091246 0.255322 1.719959, 1.086551 0.262558 1.722075, 1.071662 0.282798 1.734859, 
            1.068310 0.288533 1.735096, 1.064015 0.296498 1.734022, 1.050223 0.314791 1.746879, 1.043857 0.322928 1.753500, 
            1.038012 0.332017 1.755956, 1.030742 0.338507 1.769795, 1.021819 0.338033 1.805685, 1.013758 0.350978 1.808155, 
            1.009328 0.358697 1.808154, 0.997052 0.383701 1.800068, 0.989431 0.401399 1.790172, 0.989199 0.412822 1.765498, 
            0.979417 0.426578 1.772866, 0.975113 0.430578 1.780704, 0.975629 0.435468 1.767738, 0.974487 0.437333 1.768021, 
            0.970723 0.438369 1.780391, 0.969533 0.444098 1.772203, 0.969522 0.451975 1.754604, 0.968379 0.453841 1.754887, 
            0.965789 0.453067 1.766732, 0.964646 0.454932 1.767014, 0.965030 0.459581 1.755104, 0.954247 0.487308 1.735089, 
            0.947294 0.498325 1.737550, 0.943172 0.506604 1.735097, 0.939815 0.504433 1.753061, 0.936760 0.510711 1.750925, 
            0.933145 0.512016 1.762113, 0.936334 0.525729 1.718951, 0.933906 0.529199 1.720659, 0.923630 0.546004 1.723125, 
            0.918455 0.556313 1.720238, 0.911144 0.602217 1.645959, 0.907539 0.615388 1.630533, 0.892005 0.626556 1.666148, 
            0.887677 0.642358 1.647650, 0.882140 0.648059 1.656491, 0.876154 0.656888 1.660081, 0.868971 0.659589 1.682067, 
            0.859546 0.673996 1.686584, 0.855867 0.679136 1.689430, 0.850615 0.689305 1.687153, 0.848028 0.704332 1.663595, 
            0.846886 0.706197 1.663877, 0.846601 0.709628 1.657302, 0.841358 0.719813 1.654957, 0.833466 0.733065 1.656080, 
            0.831892 0.734146 1.659801, 0.821704 0.747162 1.670414, 0.819897 0.747817 1.675997, 0.817612 0.751548 1.676562, 
            0.811129 0.763421 1.675275, 0.807781 0.769164 1.675475, 0.805715 0.773294 1.674290, 0.800457 0.783454 1.672056, 
            0.795126 0.789529 1.679258, 0.791480 0.790779 1.690688, 0.789347 0.790839 1.698879, 0.785731 0.796093 1.701227, 
            0.778010 0.805709 1.709824, 0.776550 0.806997 1.712637, 0.774264 0.810727 1.713202, 0.770836 0.816323 1.714051, 
            0.769541 0.817911 1.715548, 0.767370 0.821851 1.715197, 0.763648 0.826912 1.718389, 0.760037 0.824277 1.738385, 
            0.757967 0.828400 1.737232, 0.756036 0.836726 1.726119, 0.747895 0.849526 1.729225, 0.742027 0.858573 1.731865, 
            0.737476 0.858172 1.750526, 0.734309 0.864245 1.749283, 0.723608 0.876326 1.763995, 0.720366 0.878312 1.772199, 
            0.710761 0.892393 1.778149, 0.709537 0.898058 1.770239, 0.707580 0.902389 1.768178, 0.705789 0.907020 1.764797, 
            0.700983 0.921951 1.750115, 0.687263 0.948273 1.744709, 0.685009 0.952061 1.745023, 0.682540 0.955456 1.747057, 
            0.672962 0.973534 1.743950, 0.669382 0.974905 1.754849, 0.666554 0.981595 1.750904, 0.660928 0.991081 1.751619, 
            0.659955 0.993257 1.750541, 0.656177 0.998215 1.754184, 0.652778 1.003866 1.754791, 0.644411 1.012304 1.768552, 
            0.638173 1.020676 1.774145, 0.632792 1.030609 1.772903, 0.628175 1.037986 1.774402, 0.617210 1.057483 1.773531, 
            0.612236 1.064212 1.777871, 0.609369 1.066881 1.783084, 0.602818 1.074682 1.791182, 0.600884 1.079053 1.788941, 
            0.599741 1.080919 1.789224, 0.590828 1.092311 1.798494, 0.586809 1.096830 1.804060, 0.574190 1.117261 1.807552, 
            0.570762 1.122857 1.808400, 0.548643 1.153609 1.825854, 0.539583 1.172631 1.818612, 0.536965 1.179705 1.812987, 
            0.532177 1.186771 1.815850, 1.163065 0.084533 1.811996, 1.160914 0.112200 1.758429, 1.157358 0.117565 1.760290, 
            1.154938 0.121050 1.761930, 1.138338 0.169762 1.717620, 1.132988 0.179753 1.716124, 1.122017 0.199238 1.715307, 
            1.118854 0.205319 1.714029, 1.111305 0.219198 1.712409, 1.106744 0.226677 1.713463, 1.103312 0.232266 1.714341, 
            1.101952 0.233736 1.716353, 1.091665 0.250520 1.718915, 1.085803 0.259578 1.721504, 1.084237 0.260672 1.725167, 
            1.083095 0.262537 1.725450, 1.080968 0.266558 1.724742, 1.079777 0.268336 1.725409, 1.061375 0.294017 1.739715, 
            1.060841 0.296992 1.735138, 1.053781 0.307815 1.738452, 1.045985 0.317294 1.747651, 1.041098 0.324180 1.751301, 
            1.038854 0.327986 1.751536, 1.037636 0.329714 1.752421, 1.031671 0.334634 1.764681, 1.001972 0.363414 1.816139, 
            0.994530 0.385385 1.795975, 0.985515 0.404490 1.788370, 0.986180 0.409649 1.774222, 0.984158 0.413862 1.772675, 
            0.983824 0.417201 1.766502, 0.981319 0.420531 1.768822, 0.978959 0.424128 1.769975, 0.975532 0.425776 1.779661, 
            0.974389 0.427642 1.779943, 0.972630 0.428383 1.785148, 0.970344 0.432114 1.785714, 0.964814 0.449673 1.767970, 
            0.960192 0.460991 1.760662, 0.959868 0.464349 1.754405, 0.958725 0.466214 1.754688, 0.954666 0.482506 1.734045, 
            0.950287 0.490319 1.733635, 0.942239 0.495389 1.753692, 0.937948 0.503362 1.752583, 0.935578 0.506938 1.753825, 
            0.928815 0.514353 1.763611, 0.931128 0.526468 1.727450, 0.930557 0.529375 1.723169, 0.919650 0.548978 1.721834, 
            0.913973 0.562321 1.714109, 0.907958 0.610586 1.629489, 0.904529 0.616182 1.630337, 0.876651 0.652231 1.658406, 
            0.872814 0.657080 1.662522, 0.869874 0.655670 1.677152, 0.858929 0.671254 1.684971, 0.856643 0.674984 1.685537, 
            0.854086 0.678220 1.688272, 0.852143 0.682576 1.686096, 0.849891 0.686367 1.686398, 0.849077 0.688833 1.684050, 
            0.845044 0.705173 1.663192, 0.843959 0.707143 1.663019, 0.842768 0.708920 1.663685, 0.841812 0.711128 1.662471, 
            0.841572 0.714638 1.655547, 0.838507 0.716948 1.662337, 0.836235 0.720703 1.662795, 0.834927 0.726216 1.655553, 
            0.832606 0.729883 1.656397, 0.831213 0.731292 1.658678, 0.823724 0.741330 1.665426, 0.818154 0.746971 1.674530, 
            0.816182 0.751273 1.672594, 0.810434 0.760539 1.674274, 0.798788 0.778793 1.678846, 0.795545 0.784727 1.678214, 
            0.791924 0.786023 1.689442, 0.776002 0.804382 1.710468, 0.767412 0.816363 1.717161, 0.764067 0.822110 1.717345, 
            0.753498 0.830482 1.739846, 0.752637 0.836811 1.729030, 0.744465 0.849553 1.732388, 0.737188 0.856031 1.746281, 
            0.734421 0.858883 1.750694, 0.722301 0.872326 1.767890, 0.720814 0.873565 1.770918, 0.712136 0.885384 1.778318, 
            0.707940 0.893529 1.776452, 0.705559 0.901036 1.768932, 0.702003 0.910348 1.761955, 0.690307 0.936409 1.749236, 
            0.688366 0.940769 1.747048, 0.684305 0.949161 1.744098, 0.675643 0.961011 1.751368, 0.672947 0.967941 1.746370, 
            0.667911 0.970606 1.760058, 0.663753 0.982770 1.749040, 0.652054 1.000929 1.754030, 0.650977 1.002915 1.753787, 
            0.647328 1.008108 1.756400, 0.640536 1.011521 1.775263, 0.638102 1.014981 1.777012, 0.631977 1.027506 1.772868, 
            0.628327 1.032698 1.775488, 0.626040 1.036427 1.776061, 0.622942 1.042625 1.774269, 0.619505 1.048205 1.775190, 
            0.610459 1.063304 1.776676, 0.600239 1.076262 1.787544, 0.589143 1.091572 1.796560, 0.586675 1.094970 1.798581, 
            0.585216 1.096259 1.801391, 0.582644 1.099467 1.804245, 0.578333 1.103454 1.812140, 0.573762 1.110916 1.813267, 
            0.573658 1.114675 1.805255, 0.557152 1.135917 1.822103, 0.555834 1.137463 1.823782, 0.553614 1.141313 1.823827, 
            0.552789 1.143758 1.821570, 0.550448 1.147387 1.822580, 0.547985 1.150794 1.824560, 0.544497 1.156282 1.825882, 
            0.541548 1.162751 1.822904, 0.540952 1.165613 1.818821, 0.538751 1.169499 1.818707, 0.531727 1.184335 1.812894, 
            1.160488 0.086115 1.808346, 1.161875 0.092592 1.788430, 1.160975 0.094901 1.786769, 1.157904 0.112994 1.758233, 
            1.142500 0.155989 1.722059, 1.136103 0.168019 1.720084, 1.127596 0.184102 1.717265, 1.110345 0.215831 1.713531, 
            1.100970 0.230329 1.717651, 1.097620 0.236068 1.717872, 1.096625 0.238203 1.716976, 1.093211 0.243825 1.717711, 
            1.090648 0.247050 1.720488, 1.089739 0.249342 1.718904, 1.083720 0.258112 1.722756, 1.077646 0.266783 1.727041, 
            1.072203 0.272653 1.735138, 1.069964 0.276470 1.735328, 1.066288 0.281614 1.738155, 1.064341 0.285963 1.736010, 
            1.055441 0.301327 1.736338, 1.047898 0.311268 1.743515, 1.040374 0.321243 1.750540, 1.032089 0.329832 1.763637, 
            1.029554 0.333107 1.766201, 1.025010 0.336669 1.775958, 1.019922 0.335292 1.798897, 1.015238 0.338599 1.809771, 
            1.011726 0.344041 1.811293, 1.008574 0.350142 1.809928, 0.995168 0.369138 1.819706, 0.991181 0.385561 1.798487, 
            0.984040 0.400183 1.793611, 0.982711 0.405657 1.786538, 0.983170 0.410443 1.774027, 0.981149 0.414656 1.772479, 
            0.980521 0.417461 1.768649, 0.975302 0.423741 1.774951, 0.973124 0.423720 1.783499, 0.969472 0.428908 1.786134, 
            0.963393 0.441517 1.781620, 0.960661 0.452333 1.768057, 0.957182 0.461785 1.760467, 0.956135 0.463825 1.759985, 
            0.950416 0.484988 1.734909, 0.945280 0.491419 1.740550, 0.935672 0.497596 1.764214, 0.927505 0.518245 1.749844, 
            0.926472 0.532158 1.722714, 0.925512 0.534357 1.721536, 0.921975 0.539753 1.723257, 0.916042 0.552631 1.717570, 
            0.912634 0.558263 1.718260, 0.910122 0.565531 1.711783, 0.904574 0.610699 1.632278, 0.903805 0.613245 1.629576, 
            0.900488 0.615096 1.638374, 0.897456 0.617466 1.644903, 0.886496 0.633024 1.652833, 0.879585 0.640167 1.663810, 
            0.874375 0.650413 1.661195, 0.868289 0.655112 1.674425, 0.857005 0.670080 1.684943, 0.853294 0.675160 1.688049, 
            0.850991 0.678859 1.688756, 0.846695 0.690771 1.678842, 0.846580 0.698459 1.662072, 0.843161 0.704072 1.662847, 
            0.840949 0.707937 1.662823, 0.838622 0.711592 1.663719, 0.830518 0.728408 1.657687, 0.825464 0.734988 1.662675, 
            0.823165 0.738695 1.663346, 0.820758 0.742204 1.664881, 0.816654 0.746568 1.671124, 0.809974 0.758083 1.671404, 
            0.805157 0.765097 1.674497, 0.803042 0.769138 1.673701, 0.799662 0.774822 1.674161, 0.792342 0.781221 1.688399, 
            0.785755 0.788956 1.696785, 0.781391 0.792846 1.705107, 0.772816 0.804854 1.711680, 0.769388 0.810450 1.712528, 
            0.767102 0.814181 1.713094, 0.758046 0.817414 1.741198, 0.754218 0.822283 1.745232, 0.750488 0.831277 1.739648, 
            0.749612 0.837577 1.728957, 0.747199 0.841075 1.730541, 0.741538 0.850499 1.731527, 0.739302 0.854319 1.731700, 
            0.737843 0.855610 1.734501, 0.734178 0.856825 1.746085, 0.728467 0.862207 1.756323, 0.726161 0.865901 1.757050, 
            0.707992 0.888060 1.778332, 0.703194 0.903005 1.763587, 0.702055 0.904877 1.763841, 0.700724 0.910349 1.756779, 
            0.693841 0.925441 1.749844, 0.685356 0.941563 1.746853, 0.683356 0.945815 1.745134, 0.681582 0.946528 1.750461, 
            0.681291 0.949947 1.743941, 0.678906 0.949548 1.754142, 0.678760 0.953230 1.746464, 0.677617 0.955096 1.746747, 
            0.669684 0.964325 1.757039, 0.668541 0.966190 1.757322, 0.663749 0.973248 1.760219, 0.662840 0.979490 1.749785, 
            0.660743 0.983564 1.748844, 0.641878 1.012352 1.758000, 0.637645 1.012531 1.774121, 0.635051 1.015699 1.777149, 
            0.632211 1.022369 1.773295, 0.630840 1.023818 1.775398, 0.617872 1.047561 1.772837, 0.612079 1.056744 1.774879, 
            0.606232 1.065828 1.777355, 0.602456 1.070789 1.780984, 0.599533 1.073359 1.786633, 0.593803 1.082655 1.788182, 
            0.583171 1.094862 1.802337, 0.579467 1.099956 1.805384, 0.573038 1.107979 1.812506, 0.572934 1.111738 1.804494, 
            0.570652 1.115476 1.805027, 0.564495 1.123994 1.809982, 0.561387 1.126227 1.817111, 0.560037 1.127713 1.819053, 
            0.552977 1.138535 1.822367, 0.550604 1.142107 1.823631, 0.549779 1.144551 1.821375, 0.533301 1.177690 1.811471, 
            1.160907 0.081313 1.807302, 1.158976 0.093589 1.787343, 1.156278 0.112362 1.755830, 1.155066 0.114101 1.756665, 
            1.153992 0.116093 1.756396, 1.150103 0.120849 1.760921, 1.139930 0.157585 1.718352, 1.135349 0.165028 1.719560, 
            1.127779 0.178869 1.718108, 1.121105 0.190394 1.718346, 1.117432 0.199493 1.712298, 1.114150 0.205357 1.711976, 
            1.109696 0.213032 1.712170, 1.106186 0.218479 1.713669, 1.094258 0.236220 1.720491, 1.089535 0.243404 1.722836, 
            1.088623 0.245691 1.721270, 1.087249 0.247134 1.723402, 1.086584 0.249870 1.719870, 1.084298 0.253601 1.720436, 
            1.082837 0.254886 1.723259, 1.078205 0.262236 1.724879, 1.074578 0.267470 1.727314, 1.059800 0.287914 1.739200, 
            1.053989 0.297063 1.741391, 1.049309 0.304327 1.743388, 1.046985 0.307987 1.744261, 1.036296 0.324038 1.750032, 
            1.033910 0.327587 1.751395, 1.019219 0.332393 1.797967, 1.013576 0.337900 1.807660, 1.007573 0.346699 1.811384, 
            1.005307 0.350466 1.811790, 0.988301 0.378694 1.814944, 0.988420 0.386808 1.796306, 0.979701 0.406451 1.786342, 
            0.980160 0.411237 1.773831, 0.977814 0.414858 1.774878, 0.977511 0.418255 1.768453, 0.969892 0.424108 1.785080, 
            0.965319 0.431567 1.786221, 0.956182 0.450447 1.779600, 0.956683 0.455309 1.766757, 0.956458 0.458848 1.759705, 
            0.953365 0.465056 1.757872, 0.949122 0.473115 1.756385, 0.948119 0.479184 1.746708, 0.946216 0.487562 1.735371, 
            0.940673 0.485353 1.761951, 0.938939 0.490089 1.758114, 0.928246 0.506134 1.763910, 0.923675 0.513595 1.765041, 
            0.925558 0.520978 1.741156, 0.926407 0.526474 1.725533, 0.925264 0.528340 1.725816, 0.924744 0.531340 1.721126, 
            0.916904 0.544687 1.721834, 0.913032 0.553425 1.717375, 0.906468 0.592790 1.654830, 0.904819 0.605581 1.632618, 
            0.897479 0.615890 1.638178, 0.895798 0.616776 1.642752, 0.892917 0.619420 1.648077, 0.885027 0.632678 1.649176, 
            0.883459 0.633767 1.652858, 0.872420 0.645232 1.670268, 0.869733 0.652180 1.665190, 0.867852 0.652699 1.671373, 
            0.865982 0.653239 1.677459, 0.859518 0.661199 1.684861, 0.850225 0.675847 1.688325, 0.843647 0.691496 1.678948, 
            0.832501 0.718560 1.661838, 0.832280 0.722107 1.654755, 0.828810 0.727626 1.655941, 0.826278 0.730907 1.658474, 
            0.821194 0.737435 1.663695, 0.819899 0.739022 1.665195, 0.818688 0.740762 1.666025, 0.810200 0.752930 1.671897, 
            0.805728 0.760572 1.672240, 0.804530 0.762336 1.672965, 0.792033 0.779040 1.684327, 0.788133 0.783778 1.688937, 
            0.782520 0.789339 1.698391, 0.777199 0.795433 1.705511, 0.754813 0.790160 1.804689, 0.762472 0.808072 1.734680, 
            0.761448 0.810153 1.734018, 0.758296 0.812305 1.741499, 0.754986 0.818117 1.741401, 0.751209 0.823076 1.745037, 
            0.749697 0.828218 1.739420, 0.742549 0.830981 1.761132, 0.739973 0.834183 1.764012, 0.742814 0.843312 1.732479, 
            0.741671 0.845177 1.732762, 0.739435 0.848997 1.732934, 0.737149 0.852728 1.733500, 0.728918 0.857466 1.755015, 
            0.721140 0.866978 1.764067, 0.716960 0.871203 1.770921, 0.710711 0.879554 1.776605, 0.687645 0.932274 1.748556, 
            0.686809 0.934698 1.746391, 0.684492 0.938370 1.747211, 0.682075 0.941863 1.748818, 0.673929 0.946756 1.769654, 
            0.668788 0.961075 1.757650, 0.663765 0.967712 1.762392, 0.659362 0.979430 1.753331, 0.657495 0.983923 1.750557, 
            0.636981 1.009704 1.772882, 0.634368 1.012839 1.776055, 0.628857 1.022535 1.775850, 0.622306 1.034284 1.775104, 
            0.620488 1.038868 1.771932, 0.618282 1.042742 1.771867, 0.610341 1.055908 1.773372, 0.598095 1.073069 1.782733, 
            0.586552 1.087564 1.795320, 0.584266 1.091295 1.795886, 0.576457 1.100750 1.805188, 0.575955 1.103784 1.800352, 
            0.574351 1.104808 1.804321, 0.573596 1.107380 1.801507, 0.571317 1.111123 1.802018, 0.564913 1.119192 1.808938, 
            0.552218 1.135534 1.821888, 0.548718 1.141000 1.823307, 0.544251 1.148652 1.823603, 0.543108 1.150517 1.823886, 
            0.540571 1.153788 1.826465, 0.528035 1.182269 1.811601, 1.160128 0.086175 1.789288, 1.151054 0.117018 1.755626, 
            1.149763 0.118613 1.757093, 1.143233 0.130400 1.756180, 1.139574 0.147423 1.732335, 1.138007 0.156413 1.718316, 
            1.136439 0.157501 1.722001, 1.134579 0.162008 1.719164, 1.132680 0.162495 1.725487, 1.128092 0.173874 1.717910, 
            1.123820 0.181881 1.716649, 1.115944 0.195164 1.717640, 1.105544 0.215691 1.712257, 1.101919 0.220929 1.714670, 
            1.099120 0.223723 1.719340, 1.095697 0.229329 1.720146, 1.094950 0.231917 1.717260, 1.093573 0.233354 1.719419, 
            1.075016 0.262704 1.726111, 1.072711 0.266398 1.726835, 1.070882 0.267013 1.732594, 1.068327 0.270252 1.735313, 
            1.064713 0.275511 1.737639, 1.058711 0.284311 1.741359, 1.045944 0.300525 1.754871, 1.039980 0.313343 1.749443, 
            1.028213 0.327430 1.763817, 1.025820 0.330964 1.765244, 1.023839 0.331302 1.772217, 1.018085 0.332659 1.791635, 
            0.998235 0.355701 1.817503, 0.988951 0.370364 1.820898, 0.985590 0.380034 1.812357, 0.984162 0.381378 1.814919, 
            0.977050 0.411849 1.774434, 0.969336 0.421477 1.782978, 0.965709 0.426712 1.785409, 0.964425 0.428320 1.786820, 
            0.955836 0.444251 1.784661, 0.952951 0.450837 1.781172, 0.953448 0.459642 1.759510, 0.950102 0.465388 1.759701, 
            0.949540 0.468313 1.755342, 0.946102 0.481789 1.738580, 0.934979 0.489151 1.765505, 0.926483 0.501304 1.771445, 
            0.925008 0.506512 1.765536, 0.925683 0.523538 1.724772, 0.924540 0.525403 1.725055, 0.922069 0.528795 1.727104, 
            0.919354 0.535691 1.722256, 0.916090 0.541587 1.721789, 0.912825 0.551431 1.712483, 0.911491 0.552947 1.714294, 
            0.896754 0.612954 1.637417, 0.887782 0.624237 1.647167, 0.880625 0.630934 1.660098, 0.865255 0.650297 1.676721, 
            0.861655 0.655581 1.678937, 0.855574 0.664238 1.683285, 0.850739 0.671218 1.686523, 0.847288 0.676773 1.687550, 
            0.842552 0.687883 1.681150, 0.841703 0.698181 1.661398, 0.840208 0.699404 1.664495, 0.839351 0.701791 1.662493, 
            0.831062 0.714320 1.666785, 0.830108 0.716530 1.665559, 0.829228 0.722824 1.654897, 0.820574 0.734687 1.662106, 
            0.816999 0.740016 1.664125, 0.814063 0.742560 1.669885, 0.811777 0.746291 1.670450, 0.803775 0.759344 1.672448, 
            0.785772 0.781805 1.692406, 0.779639 0.790368 1.697163, 0.775209 0.794138 1.706012, 0.773777 0.795477 1.708601, 
            0.771424 0.799084 1.709707, 0.769082 0.802711 1.710724, 0.764048 0.805381 1.724390, 0.752820 0.788860 1.805215, 
            0.758319 0.810731 1.734767, 0.755167 0.812882 1.742254, 0.751400 0.817860 1.745810, 0.746453 0.824636 1.749941, 
            0.745852 0.827489 1.745897, 0.744309 0.828625 1.749374, 0.741378 0.827230 1.763938, 0.735555 0.836359 1.766219, 
            0.733280 0.840107 1.766704, 0.735117 0.847406 1.743186, 0.729789 0.849539 1.759202, 0.720667 0.864499 1.761301, 
            0.714688 0.869394 1.773674, 0.711130 0.874752 1.775561, 0.709918 0.876491 1.776397, 0.706539 0.882179 1.776844, 
            0.705444 0.884130 1.776749, 0.700558 0.894967 1.771549, 0.698484 0.903032 1.761581, 0.698479 0.906972 1.752774, 
            0.681351 0.938926 1.748057, 0.675671 0.940417 1.766889, 0.670636 0.947033 1.771721, 0.669825 0.949503 1.769355, 
            0.666527 0.955337 1.769161, 0.665565 0.961481 1.759153, 0.643646 1.004443 1.748484, 0.637228 1.012487 1.755518, 
            0.629631 1.018381 1.771966, 0.624704 1.025194 1.775937, 0.623948 1.027763 1.773136, 0.620840 1.033943 1.771425, 
            0.618672 1.037889 1.771048, 0.617333 1.039396 1.772902, 0.615219 1.043441 1.772090, 0.603674 1.061881 1.775851, 
            0.594710 1.073179 1.785534, 0.592287 1.076659 1.787196, 0.587356 1.083464 1.791200, 0.582069 1.089620 1.798048, 
            0.578294 1.094585 1.801663, 0.575943 1.098196 1.802753, 0.575393 1.101143 1.798296, 0.570699 1.108380 1.800410, 
            0.569120 1.109450 1.804177, 0.568098 1.111535 1.803496, 0.565812 1.115265 1.804062, 0.560141 1.120721 1.813979, 
            0.555190 1.127490 1.818141, 0.547997 1.138070 1.822516, 0.544565 1.143659 1.823394, 0.542027 1.146930 1.825975, 
            0.512624 1.195992 1.830853, 1.152551 0.110232 1.754816, 1.139813 0.134396 1.750413, 1.137597 0.146151 1.732735, 
            1.135524 0.150268 1.731605, 1.134381 0.152134 1.731888, 1.130032 0.156051 1.740087, 1.123988 0.176622 1.717607, 
            1.099537 0.218918 1.718310, 1.092141 0.229128 1.724306, 1.088552 0.234431 1.726440, 1.087844 0.237088 1.723252, 
            1.085686 0.241052 1.722796, 1.084236 0.242357 1.725534, 1.069662 0.267121 1.726952, 1.067700 0.267494 1.733771, 
            1.064150 0.272868 1.735590, 1.051128 0.292563 1.742306, 1.047872 0.294525 1.750618, 1.039529 0.306955 1.755344, 
            1.037747 0.311606 1.751881, 1.035462 0.315336 1.752446, 1.034530 0.317586 1.751044, 1.032106 0.321064 1.752716, 
            1.027817 0.325092 1.760434, 1.025171 0.328166 1.763874, 1.019187 0.333051 1.776290, 1.007193 0.338825 1.810174, 
            0.990486 0.363649 1.819782, 0.989204 0.365261 1.821176, 0.984130 0.375754 1.817476, 0.981152 0.382172 1.814723, 
            0.981784 0.387272 1.800837, 0.979286 0.394565 1.794251, 0.977001 0.398296 1.794817, 0.976269 0.400911 1.791815, 
            0.974296 0.405212 1.789882, 0.973371 0.407474 1.788426, 0.963701 0.425383 1.786059, 0.962099 0.426411 1.790011, 
            0.959841 0.430193 1.790350, 0.959112 0.432812 1.787332, 0.956982 0.436826 1.786653, 0.949217 0.454260 1.777914, 
            0.950256 0.460103 1.760775, 0.948989 0.461742 1.762046, 0.947109 0.466212 1.759373, 0.944988 0.474191 1.749782, 
            0.943040 0.478538 1.747647, 0.941897 0.480403 1.747930, 0.937532 0.480344 1.765099, 0.922463 0.504204 1.770474, 
            0.922227 0.507722 1.763519, 0.919370 0.514361 1.759800, 0.921345 0.525858 1.726343, 0.897953 0.613523 1.621300, 
            0.888237 0.619502 1.645828, 0.886221 0.623724 1.644241, 0.883936 0.627455 1.644806, 0.866111 0.646293 1.672183, 
            0.863937 0.646277 1.680704, 0.858204 0.655570 1.682267, 0.851434 0.666920 1.683271, 0.846608 0.673917 1.686433, 
            0.845808 0.676408 1.683978, 0.842421 0.682078 1.684497, 0.837106 0.700031 1.665033, 0.830505 0.711689 1.664684, 
            0.826157 0.723506 1.655191, 0.822074 0.727908 1.661267, 0.817458 0.735288 1.662755, 0.813889 0.736679 1.673568, 
            0.809705 0.744845 1.671612, 0.795140 0.769627 1.672953, 0.791831 0.771491 1.681692, 0.780150 0.785734 1.695387, 
            0.774647 0.791497 1.703954, 0.763929 0.775904 1.780712, 0.762786 0.777770 1.780994, 0.760653 0.777831 1.789180, 
            0.759511 0.779696 1.789462, 0.767161 0.797593 1.719518, 0.766018 0.799459 1.719801, 0.764337 0.804291 1.715541, 
            0.762500 0.804891 1.721364, 0.759350 0.803095 1.737684, 0.756970 0.806655 1.738997, 0.741405 0.825663 1.757177, 
            0.738350 0.827991 1.763889, 0.730270 0.840901 1.766509, 0.727387 0.847492 1.763001, 0.726130 0.849150 1.764189, 
            0.725860 0.852605 1.757508, 0.719943 0.861562 1.760540, 0.716371 0.866897 1.762533, 0.708736 0.872720 1.779292, 
            0.697688 0.903914 1.752547, 0.684115 0.930502 1.745974, 0.681900 0.934362 1.745971, 0.680627 0.935990 1.747296, 
            0.678053 0.935246 1.759010, 0.665349 0.951573 1.772024, 0.663517 0.956131 1.768965, 0.650208 0.991098 1.742595, 
            0.640158 1.004366 1.752105, 0.632114 1.009444 1.772127, 0.625461 1.021009 1.772192, 0.621709 1.026015 1.775625, 
            0.619482 1.029851 1.775725, 0.612343 1.044478 1.770830, 0.611382 1.046675 1.769658, 0.607785 1.051964 1.771850, 
            0.597958 1.065637 1.779584, 0.594383 1.070966 1.781603, 0.574264 1.097467 1.800772, 0.562567 1.115630 1.805746, 
            0.550048 1.132294 1.817284, 0.547341 1.135257 1.821214, 0.533269 1.156987 1.827470, 0.522387 1.184534 1.808245, 
            0.512773 1.198596 1.814273, 0.509614 1.196786 1.830658, 1.160012 0.074833 1.794815, 1.159468 0.077790 1.790316, 
            1.151846 0.095485 1.780433, 1.148463 0.113010 1.754386, 1.139971 0.129119 1.751449, 1.136825 0.135230 1.750041, 
            1.135843 0.145285 1.731356, 1.132429 0.150908 1.732087, 1.131286 0.152773 1.732370, 1.126061 0.159042 1.738721, 
            1.119643 0.178931 1.719226, 1.109207 0.199392 1.714133, 1.085367 0.234905 1.727643, 1.084224 0.236770 1.727926, 
            1.076311 0.249985 1.729215, 1.073569 0.256833 1.724580, 1.070104 0.262363 1.725717, 1.068271 0.262970 1.731510, 
            1.062013 0.271304 1.737271, 1.058510 0.276764 1.738713, 1.057159 0.278249 1.740662, 1.053637 0.283675 1.742254, 
            1.051547 0.287761 1.741262, 1.031236 0.317863 1.753115, 1.027869 0.323571 1.753471, 1.019946 0.328870 1.772526, 
            1.014769 0.331277 1.787343, 1.013605 0.333104 1.787796, 1.009094 0.332777 1.806133, 0.989671 0.360548 1.819742, 
            0.978142 0.382966 1.814528, 0.973459 0.398121 1.798864, 0.973259 0.401705 1.791619, 0.967921 0.411716 1.790034, 
            0.962392 0.421381 1.789965, 0.960083 0.425069 1.790714, 0.946207 0.455054 1.777719, 0.944717 0.460234 1.771934, 
            0.945871 0.466288 1.753869, 0.938206 0.479955 1.753177, 0.923135 0.495916 1.776250, 0.922627 0.498938 1.771465, 
            0.920596 0.503133 1.769996, 0.919968 0.521732 1.730790, 0.915764 0.529864 1.728986, 0.912700 0.540072 1.718081, 
            0.907997 0.551241 1.711424, 0.897433 0.610957 1.618912, 0.889720 0.612691 1.645131, 0.886087 0.617915 1.647611, 
            0.882575 0.619410 1.657970, 0.878475 0.627730 1.655337, 0.869217 0.638492 1.667367, 0.866530 0.641491 1.671139, 
            0.848649 0.668124 1.681278, 0.837591 0.691400 1.672307, 0.837320 0.694855 1.665626, 0.833209 0.703155 1.663084, 
            0.825308 0.716393 1.664269, 0.820918 0.724185 1.663953, 0.815694 0.734405 1.661451, 0.814531 0.736234 1.661895, 
            0.810528 0.736832 1.676182, 0.808416 0.740880 1.675354, 0.808003 0.744075 1.669815, 0.801782 0.752478 1.675274, 
            0.796682 0.762923 1.671784, 0.794322 0.766518 1.672946, 0.792001 0.770186 1.673788, 0.780824 0.781397 1.692305, 
            0.777935 0.784029 1.697683, 0.755255 0.778219 1.799214, 0.754112 0.780085 1.799496, 0.762765 0.799809 1.721548, 
            0.761866 0.802118 1.719888, 0.759220 0.805191 1.723333, 0.751327 0.806597 1.750987, 0.744459 0.817769 1.752773, 
            0.741379 0.824000 1.750837, 0.721412 0.850778 1.768797, 0.720143 0.856361 1.761244, 0.715688 0.864035 1.761444, 
            0.713856 0.864643 1.767234, 0.710255 0.865977 1.778299, 0.705009 0.876157 1.775972, 0.702836 0.880092 1.775645, 
            0.699787 0.886381 1.773457, 0.693445 0.910357 1.744511, 0.691918 0.911522 1.747863, 0.691340 0.914417 1.743636, 
            0.688144 0.920436 1.742628, 0.685651 0.923789 1.744850, 0.680296 0.929822 1.752236, 0.677329 0.932309 1.758249, 
            0.674853 0.935694 1.760327, 0.672725 0.935762 1.768484, 0.667887 0.942737 1.771744, 0.660087 0.956158 1.772128, 
            0.659463 0.958969 1.768268, 0.656232 0.964925 1.767541, 0.634585 1.008385 1.754690, 0.627453 1.015127 1.767427, 
            0.625373 1.019232 1.766348, 0.622157 1.021266 1.774346, 0.617239 1.032043 1.769407, 0.609836 1.046190 1.766613, 
            0.608467 1.047642 1.768705, 0.607448 1.049733 1.767998, 0.601298 1.058265 1.772895, 0.590132 1.073446 1.782476, 
            0.587410 1.076382 1.786522, 0.584186 1.082350 1.785739, 0.581823 1.085940 1.786920, 0.577559 1.090012 1.794445, 
            0.576416 1.091877 1.794728, 0.575909 1.094901 1.789935, 0.573623 1.098632 1.790500, 0.571979 1.099582 1.794789, 
            0.558410 1.118282 1.805867, 0.552871 1.123978 1.814726, 0.545933 1.135023 1.817067, 0.541886 1.139491 1.822857, 
            0.538197 1.144611 1.825791, 0.517103 1.189079 1.808525, 0.514616 1.192443 1.810697, 0.513632 1.194598 1.809708, 
            0.510042 1.199899 1.811848, 0.501614 1.212175 1.817247, 1.158350 0.074135 1.792700, 1.155397 0.080599 1.789748, 
            1.152969 0.088018 1.782607, 1.150749 0.091869 1.782647, 1.149713 0.093929 1.782077, 1.146226 0.107315 1.765708, 
            1.133590 0.143510 1.733960, 1.130783 0.146289 1.738692, 1.128354 0.149759 1.740400, 1.120809 0.159697 1.747589, 
            1.117731 0.173829 1.727952, 1.116812 0.180051 1.717605, 1.112269 0.187564 1.718507, 1.111232 0.189621 1.717950, 
            1.106341 0.200449 1.712788, 1.098001 0.212887 1.717480, 1.095710 0.216606 1.718095, 1.094132 0.217678 1.721853, 
            1.093193 0.219915 1.720505, 1.091760 0.221251 1.723106, 1.085886 0.230286 1.725797, 1.081214 0.237564 1.727730, 
            1.072127 0.252587 1.729553, 1.071167 0.254786 1.728375, 1.070488 0.257498 1.724948, 1.068692 0.258171 1.730451, 
            1.057858 0.273958 1.737379, 1.032669 0.310961 1.752817, 1.029201 0.316485 1.753981, 1.028372 0.318921 1.751759, 
            1.026002 0.322500 1.752993, 1.024157 0.323084 1.758885, 1.016848 0.329502 1.773040, 1.007227 0.331706 1.805655, 
            0.999884 0.342012 1.811230, 0.994920 0.348756 1.815502, 0.993653 0.350395 1.816777, 0.984319 0.364970 1.820562, 
            0.980354 0.373535 1.816854, 0.977883 0.376928 1.818899, 0.977197 0.379627 1.815531, 0.974992 0.383504 1.815455, 
            0.975638 0.388630 1.801455, 0.961597 0.418314 1.789772, 0.953092 0.434400 1.786941, 0.950017 0.440640 1.784964, 
            0.944857 0.450976 1.781959, 0.943872 0.457078 1.772134, 0.942207 0.461940 1.767743, 0.942661 0.466717 1.755273, 
            0.939185 0.476175 1.747656, 0.932323 0.479460 1.767078, 0.928797 0.484878 1.768708, 0.926391 0.488389 1.770237, 
            0.923554 0.491114 1.775206, 0.919608 0.495766 1.780187, 0.919737 0.499950 1.770312, 0.915636 0.512218 1.758843, 
            0.915377 0.515694 1.752067, 0.915815 0.524392 1.730878, 0.910552 0.522694 1.755222, 0.909702 0.544837 1.708947, 
            0.894328 0.611578 1.619476, 0.885998 0.616136 1.641775, 0.878345 0.621928 1.658673, 0.875897 0.625363 1.660536, 
            0.873126 0.628207 1.664982, 0.869304 0.633087 1.668967, 0.861150 0.641913 1.681026, 0.857769 0.647595 1.681499, 
            0.855483 0.651325 1.682064, 0.850769 0.658527 1.684332, 0.839825 0.678063 1.683292, 0.835289 0.685588 1.684143, 
            0.836070 0.690960 1.669062, 0.824996 0.714208 1.660218, 0.820528 0.721856 1.660528, 0.816742 0.726801 1.664229, 
            0.815777 0.728990 1.663094, 0.814176 0.730020 1.667035, 0.813827 0.733334 1.660973, 0.812664 0.735162 1.661416, 
            0.809803 0.733895 1.675421, 0.807137 0.736932 1.679026, 0.803850 0.746734 1.669902, 0.786908 0.771130 1.681386, 
            0.781466 0.777004 1.689469, 0.775923 0.778744 1.707206, 0.773540 0.786247 1.699704, 0.758536 0.766788 1.801847, 
            0.754525 0.775272 1.798500, 0.752245 0.779013 1.799018, 0.759106 0.795469 1.735386, 0.755677 0.801065 1.736235, 
            0.752482 0.803137 1.744067, 0.746183 0.807449 1.758992, 0.743687 0.810795 1.761242, 0.740420 0.820634 1.751957, 
            0.736528 0.825386 1.756503, 0.718323 0.851428 1.769232, 0.717322 0.853552 1.768379, 0.716046 0.855174 1.769729, 
            0.705002 0.870577 1.778336, 0.698375 0.886137 1.769351, 0.695716 0.893137 1.764052, 0.694129 0.898140 1.759041, 
            0.690082 0.910506 1.747141, 0.689593 0.913564 1.742199, 0.686465 0.919708 1.740645, 0.684228 0.923527 1.740825, 
            0.669600 0.936347 1.769204, 0.667263 0.939984 1.770179, 0.660436 0.951229 1.771640, 0.659032 0.952619 1.774006, 
            0.656424 0.959709 1.768308, 0.653708 0.966604 1.763464, 0.653079 0.969408 1.759639, 0.649062 0.977879 1.756345, 
            0.647522 0.986917 1.742115, 0.644414 0.993097 1.740404, 0.637924 1.001009 1.748012, 0.636705 1.002735 1.748907, 
            0.634458 1.006537 1.749159, 0.632969 1.007771 1.752206, 0.616832 1.025737 1.774951, 0.594589 1.064160 1.775711, 
            0.590608 1.068750 1.780969, 0.583515 1.079511 1.784551, 0.565595 1.106073 1.795002, 0.562311 1.107983 1.803541, 
            0.558833 1.113487 1.804789, 0.550255 1.125490 1.811385, 0.546367 1.130249 1.815903, 0.525865 1.163950 1.820442, 
            0.519628 1.180219 1.808349, 0.506553 1.199820 1.815477, 0.503825 1.202743 1.819580, 0.500700 1.208892 1.818007, 
            1.157834 0.071579 1.790273, 1.143745 0.101175 1.778977, 1.145305 0.111917 1.748828, 1.138376 0.122978 1.751101, 
            1.137411 0.125167 1.749964, 1.135162 0.128965 1.750234, 1.129899 0.143062 1.739205, 1.115493 0.164184 1.748122, 
            1.098933 0.209019 1.712343, 1.097821 0.210941 1.712378, 1.091257 0.218718 1.720577, 1.081601 0.232704 1.726941, 
            1.071997 0.246786 1.732884, 1.070425 0.251818 1.727752, 1.059393 0.267243 1.736262, 1.052215 0.277849 1.740526, 
            1.049855 0.281446 1.741678, 1.047484 0.285019 1.742930, 1.035846 0.299342 1.756272, 1.025925 0.316793 1.755912, 
            1.020799 0.323243 1.761472, 1.018054 0.326136 1.765705, 1.011007 0.329083 1.786611, 1.006503 0.328769 1.804894, 
            1.004750 0.329523 1.810043, 1.001464 0.335379 1.809754, 0.999143 0.339045 1.810601, 0.994086 0.345620 1.815615, 
            0.980613 0.368443 1.817083, 0.974873 0.377722 1.818704, 0.972159 0.384619 1.813851, 0.972628 0.389424 1.801259, 
            0.967539 0.399890 1.797680, 0.965050 0.407199 1.791025, 0.962063 0.413600 1.788344, 0.959759 0.417297 1.789057, 
            0.958347 0.418670 1.791496, 0.951799 0.430427 1.790719, 0.931744 0.476788 1.765160, 0.924825 0.483918 1.776198, 
            0.922993 0.484527 1.781982, 0.920766 0.488363 1.782083, 0.916544 0.496462 1.780420, 0.916727 0.500744 1.770117, 
            0.914858 0.505235 1.767352, 0.914869 0.509203 1.758423, 0.914405 0.512305 1.753289, 0.913510 0.514623 1.751589, 
            0.911774 0.515407 1.756607, 0.910971 0.517892 1.754178, 0.907032 0.538353 1.723725, 0.902662 0.554079 1.705560, 
            0.902048 0.556907 1.701625, 0.886738 0.611919 1.638170, 0.876242 0.620425 1.660085, 0.868962 0.630847 1.665155, 
            0.863712 0.637070 1.671711, 0.854145 0.647269 1.686205, 0.850045 0.655590 1.683571, 0.844694 0.665579 1.682085, 
            0.842643 0.669737 1.680775, 0.836663 0.678578 1.684315, 0.834176 0.685891 1.677643, 0.831254 0.696359 1.665605, 
            0.829748 0.697561 1.668789, 0.826972 0.704347 1.664427, 0.824272 0.711271 1.659457, 0.820946 0.717054 1.659484, 
            0.817161 0.721999 1.663185, 0.813389 0.726969 1.666775, 0.809927 0.732504 1.667889, 0.802067 0.741867 1.677595, 
            0.800178 0.742373 1.683835, 0.799210 0.744556 1.682723, 0.796640 0.751716 1.676719, 0.793807 0.758398 1.672809, 
            0.792835 0.760574 1.671731, 0.780992 0.774522 1.686715, 0.769492 0.777249 1.725491, 0.757811 0.763852 1.801086, 
            0.754369 0.773371 1.793202, 0.752658 0.774200 1.798022, 0.751515 0.776066 1.798305, 0.749087 0.775589 1.808848, 
            0.748205 0.777929 1.807050, 0.756096 0.796263 1.735191, 0.752606 0.801747 1.736531, 0.747535 0.804349 1.750494, 
            0.743914 0.805644 1.761726, 0.736380 0.795858 1.813047, 0.735237 0.797723 1.813330, 0.739534 0.813454 1.761329, 
            0.737394 0.817451 1.760730, 0.732554 0.824422 1.764005, 0.728224 0.828374 1.772056, 0.727359 0.830745 1.770122, 
            0.724995 0.834333 1.771315, 0.719990 0.844953 1.767063, 0.718623 0.846409 1.769135, 0.717607 0.848506 1.768403, 
            0.715365 0.852315 1.768625, 0.713036 0.855968 1.769534, 0.712583 0.859089 1.764312, 0.710207 0.862657 1.765591, 
            0.706599 0.863976 1.776720, 0.702248 0.871839 1.776090, 0.693341 0.895087 1.758788, 0.688869 0.910627 1.741438, 
            0.671779 0.930804 1.762951, 0.668819 0.933307 1.768896, 0.667664 0.935150 1.769277, 0.660721 0.946183 1.771666, 
            0.658284 0.949639 1.773436, 0.656022 0.953413 1.773810, 0.655104 0.955688 1.772299, 0.652320 0.962459 1.767999, 
            0.650480 0.967000 1.765012, 0.642626 0.992171 1.739289, 0.641095 0.993329 1.742671, 0.636244 1.000280 1.746037, 
            0.634914 1.001803 1.747817, 0.626074 1.013328 1.756509, 0.618774 1.019763 1.770588, 0.604982 1.045952 1.765763, 
            0.597963 1.056850 1.768749, 0.579309 1.082072 1.785065, 0.572378 1.093130 1.787350, 0.570227 1.097105 1.786846, 
            0.568405 1.097731 1.792554, 0.557149 1.112750 1.802847, 0.555212 1.117116 1.800630, 0.547214 1.126228 1.811436, 
            0.545085 1.130244 1.810752, 0.543764 1.131785 1.812456, 0.541475 1.135509 1.813051, 0.537009 1.139213 1.822183, 
            0.530936 1.147886 1.826463, 0.512280 1.188900 1.807420, 0.509892 1.192445 1.808800, 0.508630 1.194092 1.810035, 
            0.506321 1.197780 1.810787, 0.494530 1.215771 1.816514, 1.155026 0.072739 1.788471, 1.148265 0.088055 1.780555, 
            1.145979 0.091786 1.781120, 1.140799 0.102086 1.778270, 1.143615 0.111168 1.746941, 1.142472 0.113033 1.747223, 
            1.136934 0.122681 1.747230, 1.127821 0.141605 1.740414, 1.116910 0.157254 1.747949, 1.106074 0.188831 1.719520, 
            1.102566 0.198231 1.712159, 1.100184 0.201787 1.713491, 1.094322 0.210843 1.716089, 1.090272 0.215306 1.721901, 
            1.088963 0.216868 1.723510, 1.084319 0.224197 1.725220, 1.082884 0.225530 1.727836, 1.074472 0.237835 1.733109, 
            1.069413 0.248355 1.729294, 1.066273 0.254477 1.727839, 1.062027 0.258583 1.735213, 1.058151 0.263362 1.739639, 
            1.052813 0.273375 1.738045, 1.050348 0.276777 1.740048, 1.048505 0.277367 1.745919, 1.047281 0.279085 1.746845, 
            1.046842 0.282233 1.741511, 1.043859 0.284692 1.747648, 1.039308 0.288242 1.757455, 1.034414 0.295113 1.761171, 
            1.033498 0.297393 1.759639, 1.020266 0.320655 1.759182, 1.017789 0.324037 1.761277, 1.014855 0.322636 1.775867, 
            1.012072 0.325459 1.780406, 1.008475 0.322852 1.800282, 1.001741 0.330317 1.809847, 1.000246 0.331542 1.812937, 
            0.998018 0.335377 1.813043, 0.994698 0.341171 1.813024, 0.987633 0.351982 1.816387, 0.984074 0.357341 1.818274, 
            0.976320 0.370845 1.818295, 0.974102 0.374699 1.818320, 0.972337 0.379379 1.814728, 0.965110 0.397795 1.801687, 
            0.964012 0.399742 1.801611, 0.957795 0.416048 1.789357, 0.956426 0.417502 1.791441, 0.954132 0.421217 1.792077, 
            0.945727 0.437483 1.788451, 0.945140 0.440363 1.784290, 0.938942 0.452756 1.780724, 0.938995 0.456801 1.771459, 
            0.937330 0.461663 1.767069, 0.937686 0.466261 1.755379, 0.934684 0.472635 1.752822, 0.924226 0.481210 1.774434, 
            0.922425 0.481874 1.779976, 0.916774 0.491316 1.780883, 0.907537 0.517913 1.757366, 0.906575 0.520107 1.756212, 
            0.905305 0.521741 1.757506, 0.903041 0.525511 1.757898, 0.905223 0.541336 1.713938, 0.891666 0.607441 1.618800, 
            0.875517 0.617489 1.659324, 0.870700 0.624502 1.662417, 0.865557 0.630921 1.668114, 0.854430 0.642224 1.686229, 
            0.849972 0.649893 1.686450, 0.846774 0.655908 1.685462, 0.845096 0.660747 1.681172, 0.839642 0.670547 1.680510, 
            0.837006 0.673639 1.683874, 0.834733 0.677393 1.684337, 0.831457 0.691164 1.666281, 0.827290 0.699362 1.664183, 
            0.824956 0.703005 1.665134, 0.824180 0.705539 1.662486, 0.808808 0.728848 1.670281, 0.803366 0.734720 1.678369, 
            0.799454 0.739436 1.683074, 0.796028 0.745036 1.683903, 0.788708 0.763282 1.671607, 0.781504 0.769890 1.684928, 
            0.778267 0.771887 1.693089, 0.765834 0.776862 1.730470, 0.750013 0.767761 1.812604, 0.749377 0.770552 1.808833, 
            0.748044 0.772070 1.810635, 0.745760 0.775803 1.811191, 0.744935 0.778248 1.808935, 0.752925 0.796764 1.736278, 
            0.737919 0.789150 1.811901, 0.736776 0.791015 1.812184, 0.735542 0.792714 1.813194, 0.731668 0.801445 1.808762, 
            0.729382 0.805176 1.809328, 0.734384 0.818245 1.760534, 0.731830 0.821486 1.763244, 0.727527 0.817589 1.788765, 
            0.727500 0.825437 1.771295, 0.715396 0.846807 1.770677, 0.714537 0.849191 1.768687, 0.710174 0.857031 1.768157, 
            0.709441 0.859644 1.765167, 0.706162 0.861563 1.773664, 0.698156 0.874609 1.775695, 0.686706 0.905067 1.752168, 
            0.685727 0.911181 1.742294, 0.683442 0.914912 1.742859, 0.682580 0.917289 1.740898, 0.673530 0.924483 1.760106, 
            0.668742 0.931550 1.762966, 0.667369 0.932994 1.765092, 0.665866 0.934204 1.768248, 0.661139 0.941381 1.770622, 
            0.660111 0.943455 1.769990, 0.655274 0.950433 1.773240, 0.654337 0.952673 1.771880, 0.648373 0.965491 1.766451, 
            0.643711 0.984634 1.741774, 0.642965 0.987224 1.738882, 0.638181 0.994296 1.741717, 0.634237 0.998953 1.746678, 
            0.628327 1.007921 1.749661, 0.619028 1.018611 1.762011, 0.610941 1.031508 1.764691, 0.606508 1.039220 1.764720, 
            0.606085 1.042398 1.759253, 0.603679 1.045909 1.760780, 0.601940 1.046688 1.765821, 0.592100 1.060338 1.773656, 
            0.574921 1.084302 1.787033, 0.572825 1.088380 1.786079, 0.570511 1.092059 1.786872, 0.568977 1.093210 1.790283, 
            0.562969 1.102001 1.794041, 0.560271 1.104979 1.797903, 0.554488 1.114179 1.799869, 0.548691 1.123356 1.801940, 
            0.544429 1.127431 1.809448, 0.542127 1.131133 1.810139, 0.537814 1.135115 1.818058, 0.535528 1.138845 1.818623, 
            0.525702 1.152522 1.826344, 0.512790 1.184264 1.805648, 0.507914 1.191169 1.809213, 0.504401 1.196612 1.810731, 
            0.502116 1.200343 1.811297, 0.500843 1.201972 1.812617, 0.494967 1.211003 1.815324, 1.158602 0.061848 1.788741, 
            1.148572 0.083050 1.780404, 1.141748 0.110096 1.746462, 1.127267 0.138979 1.738294, 1.123504 0.143966 1.741809, 
            1.121819 0.144843 1.746422, 1.115510 0.153084 1.752590, 1.113126 0.156636 1.753939, 1.112544 0.159523 1.749745, 
            1.111062 0.176565 1.717359, 1.106514 0.184069 1.718304, 1.102172 0.191947 1.717607, 1.099556 0.199025 1.711964, 
            1.097468 0.203117 1.710949, 1.094087 0.208798 1.711422, 1.092890 0.210564 1.712139, 1.084799 0.219507 1.723687, 
            1.083225 0.220587 1.727411, 1.079600 0.225823 1.729834, 1.078649 0.228039 1.728582, 1.076791 0.228601 1.734573, 
            1.069375 0.242721 1.731896, 1.061105 0.255286 1.736031, 1.058718 0.254882 1.746252, 1.055141 0.264156 1.739443, 
            1.042014 0.279712 1.755836, 1.040871 0.281577 1.756119, 1.038765 0.285636 1.755247, 1.034753 0.290167 1.760759, 
            1.028520 0.302496 1.757477, 1.023075 0.312314 1.756735, 1.020790 0.316045 1.757301, 1.018924 0.316592 1.763357, 
            1.016790 0.320600 1.762708, 1.011326 0.322485 1.779812, 1.007751 0.319915 1.799521, 0.990466 0.343684 1.813751, 
            0.987982 0.347054 1.815896, 0.985793 0.350962 1.815687, 0.984544 0.352633 1.816820, 0.983061 0.353877 1.819825, 
            0.980788 0.357632 1.820282, 0.978937 0.362153 1.817384, 0.973623 0.368261 1.824443, 0.969005 0.375636 1.825950, 
            0.969360 0.380233 1.814269, 0.966382 0.390598 1.802677, 0.956321 0.411744 1.794584, 0.954720 0.416723 1.789685, 
            0.944936 0.434426 1.788220, 0.942717 0.438277 1.788255, 0.942131 0.441157 1.784094, 0.930411 0.467177 1.771559, 
            0.929221 0.468956 1.772217, 0.926421 0.471749 1.776892, 0.923156 0.477642 1.776437, 0.918987 0.481887 1.783201, 
            0.915783 0.487894 1.782251, 0.914266 0.489077 1.785522, 0.913122 0.498837 1.768127, 0.911326 0.503459 1.764788, 
            0.910818 0.506483 1.759996, 0.910315 0.509514 1.755173, 0.903939 0.541327 1.708807, 0.901296 0.548355 1.703382, 
            0.899021 0.552104 1.703866, 0.872478 0.618229 1.659365, 0.869753 0.621158 1.663439, 0.861187 0.633184 1.669937, 
            0.856586 0.636641 1.680154, 0.851420 0.643018 1.686034, 0.842017 0.661414 1.681534, 0.837610 0.669174 1.681353, 
            0.833058 0.676670 1.682330, 0.827094 0.689490 1.676895, 0.820585 0.705266 1.666964, 0.818896 0.706135 1.671611, 
            0.812695 0.718522 1.668071, 0.804587 0.731381 1.670917, 0.799657 0.734241 1.683753, 0.797368 0.737964 1.684349, 
            0.796419 0.740183 1.683083, 0.791885 0.751662 1.675068, 0.789155 0.758530 1.670344, 0.768718 0.768656 1.727429, 
            0.765110 0.773925 1.729709, 0.754835 0.759142 1.802920, 0.746897 0.768362 1.813253, 0.746367 0.771346 1.808638, 
            0.743719 0.774416 1.812097, 0.741192 0.781654 1.805752, 0.747024 0.796236 1.750329, 0.745881 0.798101 1.750611, 
            0.737195 0.786213 1.811140, 0.733591 0.791489 1.813390, 0.729346 0.799546 1.811912, 0.728081 0.801188 1.813171, 
            0.726301 0.805840 1.809702, 0.723277 0.827969 1.771942, 0.714671 0.843870 1.769916, 0.705796 0.859279 1.770047, 
            0.704295 0.860492 1.773186, 0.698489 0.869651 1.775335, 0.692992 0.883322 1.766170, 0.678099 0.919350 1.743607, 
            0.664255 0.933598 1.765729, 0.655826 0.945874 1.771131, 0.648586 0.960316 1.767042, 0.646854 0.969004 1.754345, 
            0.641869 0.979660 1.749935, 0.636124 0.992879 1.742752, 0.630144 1.001721 1.746289, 0.628894 1.003391 1.747426, 
            0.612728 1.029201 1.752717, 0.610064 1.032242 1.756304, 0.605813 1.036337 1.763725, 0.604737 1.038324 1.763474, 
            0.596608 1.051146 1.766483, 0.590642 1.060013 1.769911, 0.582031 1.071956 1.776768, 0.564719 1.095678 1.791207, 
            0.561225 1.101153 1.792583, 0.554195 1.112029 1.795665, 0.549358 1.119006 1.798915, 0.537745 1.133373 1.812065, 
            0.534804 1.135909 1.817862, 0.532114 1.138902 1.821659, 0.526098 1.147679 1.825480, 0.503729 1.193771 1.809552, 
            0.495517 1.206440 1.813233, 0.493337 1.210363 1.812956, 1.153330 0.066416 1.788921, 1.151342 0.070689 1.787110, 
            1.147639 0.079733 1.781307, 1.137938 0.097587 1.779182, 1.137173 0.111986 1.749921, 1.135802 0.117384 1.743181, 
            1.133274 0.120672 1.745685, 1.131061 0.124537 1.745663, 1.128858 0.132366 1.736731, 1.125066 0.137299 1.740483, 
            1.122666 0.140822 1.741957, 1.120880 0.141515 1.747373, 1.107883 0.161256 1.753887, 1.106854 0.179124 1.717885, 
            1.102332 0.186674 1.718627, 1.098031 0.194628 1.717600, 1.096370 0.199498 1.713174, 1.079989 0.220968 1.729024, 
            1.072650 0.231280 1.734572, 1.063456 0.250058 1.728398, 1.055581 0.255444 1.747072, 1.054565 0.257541 1.746340, 
            1.050423 0.257888 1.761730, 1.047328 0.271989 1.742229, 1.046185 0.273854 1.742512, 1.041211 0.276632 1.755702, 
            1.035232 0.285474 1.759237, 1.028621 0.297116 1.758965, 1.023227 0.307026 1.757821, 1.020219 0.309439 1.764159, 
            1.014066 0.314017 1.777918, 1.008505 0.315725 1.795799, 1.001997 0.319654 1.812400, 0.999229 0.322506 1.816815, 
            0.991970 0.336914 1.812877, 0.975485 0.362142 1.820717, 0.967769 0.371768 1.829270, 0.965608 0.375725 1.828846, 
            0.962316 0.381570 1.828600, 0.961137 0.395215 1.802645, 0.960086 0.397248 1.802192, 0.957156 0.403753 1.799058, 
            0.953311 0.412538 1.794389, 0.940793 0.437101 1.788236, 0.932914 0.454328 1.780404, 0.933596 0.459520 1.766112, 
            0.931883 0.460346 1.770948, 0.920647 0.475400 1.781086, 0.917087 0.480757 1.782980, 0.914776 0.484441 1.783750, 
            0.910799 0.492986 1.780134, 0.910069 0.503501 1.759434, 0.906949 0.509660 1.757817, 0.906083 0.512029 1.755894, 
            0.903581 0.515365 1.758185, 0.900428 0.521464 1.756832, 0.897589 0.528133 1.752977, 0.861823 0.628778 1.667157, 
            0.860737 0.630746 1.666989, 0.859531 0.632497 1.667773, 0.856691 0.635215 1.672773, 0.843040 0.653765 1.684505, 
            0.842353 0.656462 1.681144, 0.836709 0.665916 1.682002, 0.828024 0.681673 1.680606, 0.825547 0.689003 1.673858, 
            0.824489 0.691023 1.673464, 0.816057 0.707241 1.670050, 0.811971 0.715586 1.667310, 0.807335 0.722930 1.668952, 
            0.798933 0.731304 1.682992, 0.796647 0.735035 1.683557, 0.794177 0.738428 1.685599, 0.780636 0.765076 1.678767, 
            0.765708 0.769450 1.727233, 0.764275 0.770787 1.729831, 0.762122 0.770810 1.738185, 0.740710 0.775209 1.811902, 
            0.739325 0.780582 1.805273, 0.736471 0.783276 1.810379, 0.733903 0.786493 1.813196, 0.730666 0.792437 1.812520, 
            0.723961 0.803907 1.812995, 0.724771 0.809331 1.797689, 0.722454 0.813005 1.798506, 0.720161 0.812774 1.807971, 
            0.718751 0.818101 1.801544, 0.716465 0.821831 1.802109, 0.719124 0.830628 1.772030, 0.708496 0.850739 1.768471, 
            0.705109 0.856410 1.768988, 0.699107 0.865212 1.772700, 0.692160 0.880188 1.766274, 0.691080 0.882168 1.766052, 
            0.688054 0.888499 1.763683, 0.681406 0.907969 1.746024, 0.679517 0.912422 1.743425, 0.676902 0.915551 1.746622, 
            0.662198 0.932181 1.766767, 0.661047 0.934031 1.767116, 0.652817 0.946668 1.770935, 0.650637 0.950592 1.770655, 
            0.644895 0.963816 1.763447, 0.640904 0.980233 1.742256, 0.640351 0.983174 1.737825, 0.636752 0.988459 1.740035, 
            0.631720 0.995079 1.744851, 0.624673 1.005925 1.748064, 0.621243 1.011518 1.748920, 0.603527 1.038451 1.757746, 
            0.600245 1.044314 1.757424, 0.597443 1.047103 1.762114, 0.583870 1.065795 1.773226, 0.575468 1.078119 1.778416, 
            0.561899 1.096818 1.789496, 0.554374 1.106791 1.796531, 0.550052 1.114706 1.795675, 0.544675 1.120698 1.803239, 
            0.541126 1.126075 1.805046, 0.538393 1.128990 1.809182, 0.531003 1.139209 1.815143, 0.528966 1.139444 1.822567, 
            0.518479 1.159813 1.817874, 0.487895 1.214621 1.814491, 0.484421 1.216184 1.824550, 1.135507 0.099434 1.774371, 
            1.135089 0.102622 1.768862, 1.135078 0.114448 1.742419, 1.124705 0.135025 1.736818, 1.120024 0.138337 1.747671, 
            1.093728 0.200963 1.710041, 1.090298 0.206556 1.710900, 1.082172 0.215433 1.722735, 1.073950 0.224137 1.735332, 
            1.067013 0.235182 1.737670, 1.063129 0.243897 1.733306, 1.059558 0.245284 1.744138, 1.052144 0.251511 1.759132, 
            1.050844 0.253089 1.760670, 1.044730 0.261686 1.765279, 1.043640 0.267598 1.756290, 1.040385 0.269561 1.764597, 
            1.039243 0.271427 1.764880, 1.036566 0.278393 1.759723, 1.033757 0.281170 1.764469, 1.031497 0.284947 1.764831, 
            1.027678 0.293779 1.759954, 1.025167 0.297100 1.762314, 0.998530 0.319614 1.815857, 0.993856 0.326888 1.817808, 
            0.987818 0.339573 1.812964, 0.981436 0.347683 1.819707, 0.958349 0.380619 1.836049, 0.953942 0.388380 1.835867, 
            0.952164 0.393035 1.832384, 0.953210 0.398892 1.815180, 0.952493 0.409431 1.794374, 0.950593 0.413865 1.791859, 
            0.946424 0.422059 1.789781, 0.945349 0.424047 1.789523, 0.942050 0.429880 1.789334, 0.936418 0.439355 1.790097, 
            0.930551 0.456301 1.775044, 0.922342 0.468976 1.778694, 0.913001 0.483537 1.782540, 0.909361 0.488747 1.785077, 
            0.907331 0.492943 1.783603, 0.898391 0.520081 1.757716, 0.900182 0.539142 1.708035, 0.895122 0.549661 1.704226, 
            0.868535 0.615705 1.660075, 0.867162 0.617150 1.662200, 0.863453 0.622235 1.665286, 0.851308 0.635632 1.682684, 
            0.848876 0.639096 1.684414, 0.844315 0.646576 1.685464, 0.838332 0.659360 1.680185, 0.824057 0.684669 1.679217, 
            0.821761 0.688381 1.679866, 0.818492 0.698218 1.670589, 0.816207 0.701948 1.671155, 0.808718 0.715936 1.669057, 
            0.807613 0.717872 1.669031, 0.806432 0.719667 1.669623, 0.804100 0.723312 1.670559, 0.801807 0.727030 1.671183, 
            0.796042 0.732315 1.681844, 0.790426 0.741819 1.682481, 0.789405 0.747856 1.672945, 0.786448 0.754311 1.670029, 
            0.785395 0.756340 1.669595, 0.784150 0.758020 1.670691, 0.774117 0.767369 1.688909, 0.767490 0.763185 1.724145, 
            0.749398 0.757842 1.806725, 0.746207 0.759923 1.814515, 0.744138 0.764049 1.813351, 0.741690 0.767482 1.815218, 
            0.725388 0.796994 1.812747, 0.724270 0.802854 1.803985, 0.722315 0.803238 1.810754, 0.722365 0.807278 1.801510, 
            0.720573 0.807960 1.806979, 0.719437 0.809837 1.807210, 0.717146 0.813558 1.807817, 0.712766 0.821368 1.807422, 
            0.709803 0.843608 1.769174, 0.707492 0.847293 1.769939, 0.705207 0.851024 1.770504, 0.704347 0.853405 1.768525, 
            0.700248 0.861727 1.765886, 0.692567 0.875365 1.765322, 0.691544 0.877448 1.764648, 0.686927 0.884827 1.766139, 
            0.685326 0.889805 1.761240, 0.677853 0.907771 1.750169, 0.675998 0.912287 1.747295, 0.671241 0.919410 1.749907, 
            0.665215 0.924219 1.762656, 0.659273 0.933130 1.765891, 0.656838 0.936587 1.767652, 0.650187 0.948156 1.767699, 
            0.644171 0.960879 1.762686, 0.644349 0.965153 1.752419, 0.641166 0.971196 1.751307, 0.639847 0.980639 1.735305, 
            0.630043 0.994356 1.742848, 0.627590 0.997780 1.744754, 0.625414 1.001710 1.744446, 0.623472 1.006068 1.742265, 
            0.621830 1.007022 1.746538, 0.620921 1.009315 1.744948, 0.619177 1.010084 1.750031, 0.615599 1.015408 1.752073, 
            0.614410 1.017189 1.752726, 0.612199 1.021054 1.752701, 0.611473 1.023680 1.749650, 0.603732 1.033260 1.758409, 
            0.594258 1.047578 1.763318, 0.591873 1.051127 1.764676, 0.590429 1.052444 1.767364, 0.589194 1.054141 1.768383, 
            0.571166 1.080506 1.779696, 0.567785 1.086187 1.780171, 0.563473 1.090172 1.788074, 0.561057 1.093666 1.789676, 
            0.555309 1.102930 1.791363, 0.554060 1.104601 1.792497, 0.551881 1.108526 1.792211, 0.544481 1.118729 1.798241, 
            0.535266 1.129569 1.809929, 0.534412 1.131961 1.807905, 0.531423 1.134410 1.814086, 0.529136 1.138137 1.814665, 
            0.527440 1.138995 1.819362, 0.525088 1.142604 1.820460, 0.510660 1.175533 1.803020, 0.508630 1.179729 1.801545, 
            0.503392 1.185974 1.808002, 0.479543 1.217522 1.830425, 1.154059 0.056614 1.787702, 1.150831 0.062575 1.786948, 
            1.141332 0.084747 1.774363, 1.138783 0.087996 1.777038, 1.134276 0.095574 1.777655, 1.132123 0.099548 1.777156, 
            1.130197 0.103934 1.774850, 1.133193 0.113344 1.742081, 1.130821 0.116918 1.743335, 1.127500 0.122709 1.743329, 
            1.125656 0.127245 1.740363, 1.123762 0.131690 1.737802, 1.122467 0.133277 1.739304, 1.108273 0.150836 1.755377, 
            1.106846 0.152183 1.757927, 1.100696 0.180459 1.718603, 1.098374 0.184123 1.719459, 1.090359 0.201101 1.712718, 
            1.089251 0.203030 1.712720, 1.078335 0.214719 1.729146, 1.074369 0.219335 1.734288, 1.069496 0.226246 1.737827, 
            1.063107 0.234342 1.744631, 1.061013 0.238423 1.743660, 1.046545 0.255483 1.761922, 1.040340 0.263913 1.767259, 
            1.028096 0.288978 1.758910, 1.007663 0.310957 1.789432, 0.993079 0.323856 1.817466, 0.990799 0.327597 1.817987, 
            0.989781 0.329690 1.817272, 0.985673 0.337996 1.814701, 0.958194 0.374772 1.839585, 0.947919 0.407373 1.806673, 
            0.948726 0.412793 1.791385, 0.946718 0.417029 1.789735, 0.943236 0.422527 1.791012, 0.942396 0.424945 1.788872, 
            0.940168 0.428781 1.788976, 0.939330 0.431202 1.786827, 0.937044 0.434932 1.787393, 0.931977 0.445438 1.783641, 
            0.928986 0.455780 1.772151, 0.927806 0.457578 1.772730, 0.927541 0.461043 1.766006, 0.925225 0.460770 1.775656, 
            0.923955 0.462403 1.776953, 0.919232 0.469587 1.779300, 0.908514 0.485586 1.785300, 0.906596 0.489988 1.782925, 
            0.905959 0.496724 1.770324, 0.904328 0.505597 1.756819, 0.900930 0.511248 1.757426, 0.898769 0.515206 1.756994, 
            0.893808 0.525905 1.752393, 0.895333 0.540531 1.713685, 0.890878 0.579796 1.643130, 0.866825 0.614920 1.658342, 
            0.853122 0.633375 1.670493, 0.841543 0.647803 1.683371, 0.838699 0.654465 1.679548, 0.832036 0.666009 1.679703, 
            0.823332 0.681732 1.678456, 0.818041 0.691829 1.676495, 0.814429 0.697090 1.678812, 0.811657 0.703884 1.674413, 
            0.809554 0.707947 1.673520, 0.805708 0.716730 1.668862, 0.803721 0.717056 1.675885, 0.801510 0.720923 1.675854, 
            0.801083 0.724093 1.670422, 0.796824 0.728175 1.677903, 0.793972 0.730873 1.682992, 0.792754 0.732602 1.683869, 
            0.790524 0.736434 1.683991, 0.788033 0.743739 1.677354, 0.785313 0.750626 1.672545, 0.776979 0.763074 1.677192, 
            0.772987 0.763694 1.691385, 0.769195 0.760730 1.712824, 0.761475 0.766398 1.730261, 0.757130 0.770323 1.738427, 
            0.741990 0.762465 1.815118, 0.738680 0.768276 1.815022, 0.730434 0.780885 1.818967, 0.723289 0.799448 1.805278, 
            0.719252 0.807884 1.802139, 0.718168 0.809857 1.801950, 0.716420 0.810619 1.807066, 0.713094 0.832196 1.771723, 
            0.702292 0.851990 1.769552, 0.699089 0.857998 1.768597, 0.696048 0.864299 1.766354, 0.693762 0.868030 1.766920, 
            0.687391 0.880108 1.764735, 0.686196 0.881877 1.765437, 0.685113 0.883852 1.765240, 0.670669 0.916750 1.747936, 
            0.668231 0.920204 1.749711, 0.659717 0.928374 1.764646, 0.643665 0.958341 1.760179, 0.643625 0.962216 1.751658, 
            0.640476 0.968322 1.750274, 0.640266 0.975837 1.734261, 0.636529 0.980870 1.737574, 0.634104 0.984346 1.739255, 
            0.633072 0.986415 1.738647, 0.624396 1.002187 1.737185, 0.610332 1.019982 1.752223, 0.604875 1.029779 1.751579, 
            0.592517 1.046736 1.761832, 0.590110 1.050246 1.763364, 0.587496 1.053377 1.766558, 0.576415 1.068714 1.775455, 
            0.574125 1.072437 1.776054, 0.563446 1.088508 1.781741, 0.555764 1.098195 1.790025, 0.554725 1.100249 1.789481, 
            0.547555 1.110870 1.793681, 0.545195 1.114465 1.794839, 0.543757 1.115792 1.797480, 0.535072 1.127600 1.804931, 
            0.520193 1.147859 1.817630, 0.516840 1.153592 1.817877, 0.516357 1.156661 1.812888, 0.496988 1.192427 1.808382, 
            0.486861 1.209503 1.809660, 1.162121 0.038105 1.787525, 1.161066 0.040130 1.787106, 1.159022 0.044303 1.785737, 
            1.157851 0.046116 1.786246, 1.155597 0.049905 1.786556, 1.145568 0.071109 1.778209, 1.144010 0.076165 1.772968, 
            1.130097 0.113981 1.742574, 1.128870 0.115693 1.743531, 1.117298 0.134083 1.747508, 1.114980 0.137756 1.748326, 
            1.113367 0.138763 1.752370, 1.110936 0.142229 1.754092, 1.109421 0.143415 1.757352, 1.100004 0.161786 1.752959, 
            1.099563 0.176778 1.721104, 1.095545 0.185248 1.717816, 1.092136 0.190879 1.718507, 1.091514 0.193694 1.714630, 
            1.087481 0.202136 1.711465, 1.086275 0.203886 1.712251, 1.073872 0.216812 1.731712, 1.069914 0.221444 1.736783, 
            1.060000 0.234960 1.745207, 1.055285 0.242158 1.747491, 1.046943 0.250642 1.761049, 1.044767 0.250624 1.769580, 
            1.042481 0.254355 1.770145, 1.035983 0.266199 1.768981, 1.035463 0.269201 1.764287, 1.021306 0.294725 1.762376, 
            1.011233 0.304002 1.780915, 1.007348 0.308766 1.785404, 0.998572 0.312509 1.811276, 0.992407 0.321015 1.816286, 
            0.991186 0.322737 1.817198, 0.973887 0.350431 1.822685, 0.968384 0.360143 1.822412, 0.966720 0.361057 1.826860, 
            0.961717 0.367731 1.831439, 0.960210 0.368932 1.834632, 0.959348 0.371311 1.832667, 0.944574 0.391761 1.844527, 
            0.946491 0.403153 1.811535, 0.944733 0.407846 1.807881, 0.945716 0.413587 1.791189, 0.944808 0.415879 1.789601, 
            0.942255 0.419123 1.792297, 0.928761 0.449806 1.776244, 0.927119 0.454709 1.771673, 0.925786 0.456227 1.773477, 
            0.913920 0.474083 1.779797, 0.912760 0.475917 1.780217, 0.909267 0.481394 1.781583, 0.906579 0.484392 1.785360, 
            0.902443 0.492647 1.783013, 0.894078 0.520833 1.752535, 0.893637 0.527926 1.738372, 0.882628 0.594730 1.631718, 
            0.867338 0.610290 1.656546, 0.864872 0.613691 1.658553, 0.853966 0.629348 1.666052, 0.852222 0.630117 1.671136, 
            0.846785 0.636000 1.679180, 0.845288 0.637220 1.682293, 0.841806 0.642717 1.683573, 0.840778 0.644792 1.682934, 
            0.838415 0.648382 1.684116, 0.834719 0.657438 1.678261, 0.832433 0.661169 1.678827, 0.813668 0.694086 1.678344, 
            0.808202 0.699918 1.686615, 0.805901 0.703620 1.687304, 0.806544 0.708741 1.673324, 0.792655 0.730804 1.678121, 
            0.787309 0.740802 1.676593, 0.784589 0.747690 1.671784, 0.782830 0.752380 1.668145, 0.780544 0.756111 1.668710, 
            0.775508 0.762725 1.673552, 0.731895 0.774034 1.818443, 0.718160 0.804277 1.804317, 0.715063 0.810477 1.802517, 
            0.712241 0.813230 1.807365, 0.707087 0.823578 1.804305, 0.710236 0.833268 1.770313, 0.709349 0.835598 1.768559, 
            0.708116 0.837299 1.769560, 0.707092 0.839381 1.768895, 0.702622 0.847028 1.769210, 0.691437 0.866123 1.770102, 
            0.686603 0.877055 1.764483, 0.684889 0.877878 1.769331, 0.682475 0.885324 1.762073, 0.678905 0.890662 1.764051, 
            0.677401 0.895817 1.758379, 0.675987 0.901137 1.751983, 0.669915 0.913760 1.747406, 0.663167 0.921202 1.757077, 
            0.660338 0.923942 1.761982, 0.652122 0.936603 1.765696, 0.649778 0.940228 1.766724, 0.645508 0.948238 1.765449, 
            0.641823 0.961263 1.750661, 0.639888 0.973531 1.730737, 0.637499 0.977074 1.732126, 0.629331 0.985875 1.744295, 
            0.624646 0.997078 1.737487, 0.618850 1.006254 1.739559, 0.618024 1.008699 1.737305, 0.613142 1.011644 1.749763, 
            0.609607 1.017046 1.751462, 0.602924 1.028555 1.751770, 0.600630 1.032269 1.752408, 0.595887 1.039418 1.754903, 
            0.584318 1.053864 1.767706, 0.572197 1.071254 1.776064, 0.570988 1.072999 1.776876, 0.562840 1.085786 1.780038, 
            0.559781 1.088107 1.786777, 0.555185 1.095522 1.788111, 0.549289 1.104518 1.790972, 0.542222 1.115327 1.794347, 
            0.540601 1.116320 1.798448, 0.538269 1.119966 1.799384, 0.536014 1.123752 1.799706, 0.529560 1.131731 1.807026, 
            0.523706 1.136852 1.818406, 0.521420 1.140583 1.818971, 0.511093 1.161242 1.813008, 0.510499 1.164108 1.808908, 
            0.504099 1.180083 1.798107, 0.502413 1.180958 1.802728, 0.500052 1.184549 1.803902, 0.498573 1.185803 1.806865, 
            0.476952 1.213514 1.829186, 1.162214 0.032710 1.789078, 1.161827 0.035953 1.783326, 1.159513 0.039632 1.784119, 
            1.156172 0.045387 1.784268, 1.155143 0.047461 1.783637, 1.147992 0.062065 1.778839, 1.144380 0.067327 1.781153, 
            1.144258 0.075001 1.764444, 1.128557 0.097711 1.774860, 1.127603 0.099920 1.773635, 1.126463 0.101791 1.773893, 
            1.129114 0.110572 1.743884, 1.119875 0.129269 1.738065, 1.118622 0.130932 1.739231, 1.116427 0.130879 1.747917, 
            1.110952 0.136693 1.756265, 1.108762 0.136649 1.764910, 1.104157 0.144050 1.766307, 1.104061 0.147822 1.758233, 
            1.096908 0.178218 1.718079, 1.092313 0.185637 1.719393, 1.091392 0.187907 1.717903, 1.090211 0.189702 1.718492, 
            1.089114 0.191650 1.718414, 1.088480 0.194444 1.714628, 1.078876 0.208524 1.720580, 1.075652 0.210544 1.728638, 
            1.074509 0.212409 1.728920, 1.070553 0.217043 1.733985, 1.069190 0.218507 1.736022, 1.066905 0.222238 1.736588, 
            1.062969 0.226910 1.741483, 1.056240 0.234386 1.751003, 1.055374 0.236756 1.749074, 1.053269 0.236866 1.757048, 
            1.049604 0.242030 1.759785, 1.044486 0.248495 1.765280, 1.021703 0.289885 1.761501, 1.018515 0.291969 1.769277, 
            1.015576 0.294509 1.775058, 1.004999 0.306817 1.788773, 0.992892 0.316334 1.814711, 0.991567 0.317867 1.816451, 
            0.988196 0.323568 1.816839, 0.985277 0.330092 1.813620, 0.968931 0.355575 1.820345, 0.955018 0.369697 1.843015, 
            0.952267 0.372579 1.847299, 0.944755 0.382576 1.854232, 0.941099 0.391707 1.848048, 0.940778 0.410864 1.806396, 
            0.939668 0.412791 1.806410, 0.940388 0.418052 1.791819, 0.938532 0.422565 1.788955, 0.935286 0.428494 1.788345, 
            0.933724 0.429596 1.791973, 0.931616 0.433650 1.791120, 0.930347 0.435286 1.792410, 0.927379 0.441720 1.789586, 
            0.925691 0.442591 1.794221, 0.921597 0.458820 1.773855, 0.917925 0.463973 1.776641, 0.912025 0.472959 1.779548, 
            0.900713 0.495774 1.772597, 0.897494 0.509649 1.754083, 0.893336 0.517864 1.751915, 0.893593 0.522280 1.741025, 
            0.892450 0.524145 1.741307, 0.888372 0.548302 1.703119, 0.875598 0.600039 1.637102, 0.869753 0.605180 1.648400, 
            0.857866 0.619047 1.663738, 0.850806 0.629869 1.667054, 0.833595 0.653773 1.680690, 0.823798 0.671451 1.679336, 
            0.817119 0.682967 1.679611, 0.809726 0.693181 1.685593, 0.804833 0.700056 1.689291, 0.802115 0.702998 1.693311, 
            0.800896 0.704724 1.694202, 0.798040 0.711365 1.690475, 0.796399 0.716271 1.685891, 0.795254 0.722081 1.677348, 
            0.794111 0.723946 1.677630, 0.788921 0.726330 1.692547, 0.786524 0.733805 1.685165, 0.785724 0.736295 1.682709, 
            0.783538 0.744157 1.673632, 0.780591 0.750631 1.670634, 0.775927 0.757923 1.672508, 0.772046 0.762694 1.676968, 
            0.766178 0.755944 1.714988, 0.760027 0.760526 1.728733, 0.757126 0.763134 1.734216, 0.753270 0.767951 1.738474, 
            0.741670 0.754700 1.813428, 0.740483 0.756485 1.814062, 0.735883 0.763893 1.815425, 0.732344 0.769287 1.817159, 
            0.731367 0.771456 1.816111, 0.723000 0.783844 1.821023, 0.720605 0.791323 1.813619, 0.717670 0.793869 1.819374, 
            0.707068 0.817978 1.806756, 0.708369 0.832196 1.769835, 0.704941 0.837792 1.770683, 0.703963 0.839958 1.769647, 
            0.702974 0.842104 1.768702, 0.700658 0.845779 1.769512, 0.698699 0.850105 1.767469, 0.696552 0.854088 1.766926, 
            0.694165 0.857635 1.768298, 0.693147 0.859727 1.767588, 0.691798 0.861217 1.769514, 0.691036 0.863775 1.766760, 
            0.683989 0.874622 1.769970, 0.681231 0.881439 1.765467, 0.679277 0.885774 1.763386, 0.674845 0.893490 1.763401, 
            0.671169 0.902583 1.757384, 0.667265 0.911260 1.753186, 0.666935 0.914607 1.746979, 0.664718 0.918463 1.746996, 
            0.663575 0.920328 1.747279, 0.650691 0.936328 1.761730, 0.649549 0.938194 1.762009, 0.638842 0.962111 1.750230, 
            0.631387 0.980109 1.739019, 0.620064 1.002902 1.732164, 0.608972 1.014272 1.749987, 0.605775 1.020290 1.748988, 
            0.595357 1.036835 1.752594, 0.592878 1.040212 1.754707, 0.591530 1.041705 1.756624, 0.583684 1.051092 1.766222, 
            0.580165 1.056523 1.767793, 0.578724 1.057845 1.770459, 0.569280 1.072217 1.775129, 0.564412 1.079138 1.778629, 
            0.560759 1.084325 1.781264, 0.557023 1.089359 1.784574, 0.554378 1.092434 1.788011, 0.548885 1.102164 1.787658, 
            0.546560 1.105823 1.788539, 0.535269 1.120778 1.799112, 0.530688 1.128220 1.800324, 0.505965 1.173969 1.794354, 
            0.497062 1.185380 1.803544, 0.488500 1.197412 1.810013, 0.484222 1.205408 1.808803, 0.479668 1.212901 1.809793, 
            0.465923 1.227330 1.831125, 0.462214 1.232414 1.834213, 1.163166 0.028881 1.783773, 1.161490 0.029774 1.788317, 
            1.154180 0.044089 1.784785, 1.153276 0.046390 1.783159, 1.142970 0.071036 1.768186, 1.131121 0.088922 1.774375, 
            1.126543 0.096372 1.775552, 1.124596 0.100720 1.773415, 1.122935 0.117434 1.742465, 1.115703 0.127943 1.747155, 
            1.112077 0.133180 1.749576, 1.101873 0.146166 1.760317, 1.099984 0.150619 1.757721, 1.095908 0.158984 1.754893, 
            1.096151 0.175223 1.717573, 1.092732 0.180835 1.718349, 1.083684 0.199878 1.711012, 1.080705 0.198397 1.725956, 
            1.077460 0.204326 1.725342, 1.073432 0.208829 1.730978, 1.068428 0.215502 1.735562, 1.066060 0.219081 1.736792, 
            1.062797 0.221031 1.745156, 1.056659 0.229584 1.749959, 1.052352 0.233579 1.757821, 1.042176 0.246616 1.768340, 
            1.024517 0.277603 1.767861, 1.015451 0.292664 1.769515, 1.004298 0.303921 1.787834, 0.996079 0.308682 1.809245, 
            0.971300 0.346431 1.821413, 0.968999 0.350133 1.822102, 0.954294 0.366761 1.842254, 0.951262 0.365182 1.857622, 
            0.948807 0.368603 1.859544, 0.947403 0.373941 1.853071, 0.939273 0.386761 1.856086, 0.936674 0.393869 1.850310, 
            0.939757 0.407387 1.808004, 0.936762 0.413774 1.805387, 0.925825 0.437271 1.795449, 0.920755 0.455669 1.774030, 
            0.920124 0.458467 1.770227, 0.918587 0.459614 1.773659, 0.914649 0.464281 1.778576, 0.911333 0.470082 1.778525, 
            0.908922 0.473584 1.780093, 0.899423 0.487856 1.785203, 0.893595 0.512770 1.752150, 0.892868 0.519343 1.740263, 
            0.888130 0.530448 1.733885, 0.861228 0.611713 1.656878, 0.858367 0.614394 1.662039, 0.846829 0.632847 1.665744, 
            0.838043 0.640521 1.682847, 0.827521 0.660827 1.678434, 0.826468 0.662856 1.678001, 0.820951 0.672542 1.677841, 
            0.814194 0.683916 1.678736, 0.810702 0.689396 1.680096, 0.806716 0.693975 1.685397, 0.804151 0.697197 1.688191, 
            0.801193 0.699701 1.694126, 0.798820 0.703272 1.695392, 0.796585 0.703146 1.704397, 0.795442 0.705011 1.704680, 
            0.796236 0.710409 1.689492, 0.795600 0.713198 1.685727, 0.792902 0.720125 1.680744, 0.791102 0.724740 1.677435, 
            0.788197 0.723394 1.691786, 0.785410 0.726209 1.696359, 0.783342 0.730337 1.695186, 0.784718 0.736794 1.675353, 
            0.779385 0.746816 1.673719, 0.778912 0.749902 1.668657, 0.776113 0.752697 1.673320, 0.775372 0.755295 1.670392, 
            0.773005 0.758877 1.671611, 0.771322 0.759757 1.676207, 0.770179 0.761623 1.676490, 0.760775 0.756324 1.725062, 
            0.759573 0.758082 1.725813, 0.758745 0.760521 1.723583, 0.756396 0.764135 1.724657, 0.752603 0.765118 1.737262, 
            0.748338 0.761291 1.762476, 0.743721 0.760772 1.781659, 0.738616 0.755414 1.813584, 0.737528 0.757379 1.813430, 
            0.735111 0.760870 1.815044, 0.732587 0.764166 1.817514, 0.717952 0.788818 1.819422, 0.713313 0.796156 1.821092, 
            0.712193 0.805961 1.803504, 0.710766 0.807308 1.806056, 0.705349 0.817177 1.805095, 0.702311 0.823484 1.802827, 
            0.705359 0.832990 1.769639, 0.701076 0.840977 1.768468, 0.696442 0.848322 1.770105, 0.695689 0.850899 1.767273, 
            0.693542 0.854882 1.766730, 0.688483 0.861454 1.771755, 0.686279 0.865334 1.771670, 0.685417 0.867711 1.769711, 
            0.675134 0.888452 1.763391, 0.657148 0.922790 1.756686, 0.649844 0.933167 1.761949, 0.644649 0.943440 1.759216, 
            0.644284 0.946724 1.753287, 0.637665 0.966246 1.735400, 0.636223 0.971514 1.729230, 0.634924 0.973096 1.730753, 
            0.632622 0.976796 1.731452, 0.628837 0.977794 1.743991, 0.619119 0.999564 1.733160, 0.616757 1.003155 1.734339, 
            0.612052 1.010372 1.736537, 0.608839 1.012413 1.744507, 0.606243 1.015577 1.747553, 0.602731 1.021021 1.749065, 
            0.590811 1.038776 1.755826, 0.588091 1.041715 1.759861, 0.579441 1.053587 1.767032, 0.572005 1.063723 1.773352, 
            0.562288 1.077599 1.780198, 0.549427 1.097588 1.785625, 0.548145 1.099200 1.787018, 0.547142 1.101319 1.786191, 
            0.543550 1.106617 1.788344, 0.535725 1.116043 1.797774, 0.534658 1.118047 1.797450, 0.505164 1.170894 1.794202, 
            0.498679 1.178815 1.801771, 0.490361 1.191291 1.806295, 0.480127 1.208173 1.808426, 0.474340 1.213417 1.819270, 
            0.467593 1.220860 1.828933, 0.460582 1.231771 1.831861, 0.457102 1.237274 1.833116, 1.159623 0.032652 1.778991, 
            1.158480 0.034517 1.779274, 1.153281 0.048731 1.767730, 1.151913 0.050186 1.769810, 1.149788 0.050261 1.777937, 
            1.135163 0.082829 1.762080, 1.126937 0.091524 1.774712, 1.123535 0.101117 1.766505, 1.125061 0.107849 1.745469, 
            1.112496 0.128378 1.748532, 1.110107 0.127971 1.758765, 1.105001 0.130508 1.773013, 1.101602 0.136158 1.773624, 
            1.098138 0.145637 1.765916, 1.082842 0.192778 1.720038, 1.079981 0.195460 1.725195, 1.077417 0.198683 1.727986, 
            1.073568 0.203512 1.732191, 1.068022 0.213146 1.732260, 1.058645 0.223690 1.745243, 1.057373 0.225320 1.746559, 
            1.053554 0.226256 1.759365, 1.049342 0.234373 1.757625, 1.046493 0.237076 1.762693, 1.042801 0.242191 1.765645, 
            1.040833 0.242552 1.772519, 1.038525 0.246241 1.773264, 1.036239 0.249972 1.773830, 1.033816 0.253451 1.775497, 
            1.030955 0.260082 1.771809, 1.029349 0.261104 1.775789, 1.019505 0.282644 1.765967, 1.015869 0.287862 1.768472, 
            1.010100 0.293139 1.779168, 1.001206 0.304566 1.788287, 0.988755 0.313456 1.816976, 0.986469 0.317186 1.817541, 
            0.978955 0.331128 1.815645, 0.977979 0.333298 1.814595, 0.975598 0.336855 1.815920, 0.968177 0.347018 1.822125, 
            0.965775 0.350537 1.823614, 0.960694 0.357069 1.828817, 0.954445 0.361471 1.843349, 0.951842 0.360674 1.855295, 
            0.944678 0.371305 1.859443, 0.942399 0.375048 1.859957, 0.941638 0.377609 1.857191, 0.934379 0.392016 1.853255, 
            0.929990 0.427453 1.791016, 0.920399 0.449454 1.779176, 0.919514 0.455738 1.768557, 0.917114 0.459261 1.770031, 
            0.913122 0.463830 1.775381, 0.901015 0.481245 1.783631, 0.898739 0.484993 1.784119, 0.896607 0.489004 1.783457, 
            0.894314 0.496669 1.775241, 0.895869 0.503453 1.753975, 0.864566 0.604335 1.650210, 0.859047 0.610069 1.658909, 
            0.856732 0.613746 1.659706, 0.854339 0.617281 1.661130, 0.842805 0.631792 1.673646, 0.833700 0.642835 1.684450, 
            0.821173 0.667382 1.678363, 0.817405 0.672358 1.681926, 0.811643 0.681597 1.683726, 0.810614 0.683669 1.683100, 
            0.808011 0.686822 1.686199, 0.805081 0.689378 1.691906, 0.804570 0.692395 1.687147, 0.798096 0.700335 1.694631, 
            0.795595 0.699725 1.705760, 0.793226 0.711202 1.689296, 0.780721 0.731841 1.691881, 0.781280 0.736808 1.678575, 
            0.780947 0.740149 1.672393, 0.773103 0.753491 1.673125, 0.767763 0.751653 1.698085, 0.766620 0.753518 1.698367, 
            0.763392 0.751581 1.715303, 0.761106 0.755312 1.715868, 0.758854 0.755155 1.725011, 0.751927 0.762269 1.736116, 
            0.750679 0.763943 1.737234, 0.739739 0.759792 1.789231, 0.733321 0.759938 1.813954, 0.722582 0.775899 1.820119, 
            0.720277 0.779594 1.820843, 0.719266 0.781701 1.820066, 0.710042 0.804371 1.805295, 0.705579 0.812030 1.805561, 
            0.699574 0.836621 1.773925, 0.698513 0.838637 1.773548, 0.698067 0.841770 1.768273, 0.689556 0.853897 1.774329, 
            0.678913 0.873982 1.770884, 0.675931 0.880390 1.768172, 0.675316 0.883218 1.764241, 0.672286 0.889541 1.761901, 
            0.668189 0.897865 1.759251, 0.663147 0.908418 1.755296, 0.662058 0.914330 1.746305, 0.659568 0.917687 1.748504, 
            0.656635 0.920239 1.754233, 0.654338 0.923949 1.754889, 0.645925 0.936253 1.760169, 0.640337 0.949757 1.751736, 
            0.639533 0.956189 1.740469, 0.636777 0.966959 1.727102, 0.629050 0.976565 1.735748, 0.612470 1.005570 1.735494, 
            0.605311 1.016210 1.739607, 0.603242 1.016388 1.747284, 0.602295 1.018610 1.746002, 0.597363 1.025414 1.750013, 
            0.595105 1.029194 1.750361, 0.593909 1.030962 1.751072, 0.590511 1.036614 1.751674, 0.580179 1.049368 1.763434, 
            0.573579 1.057078 1.771927, 0.556966 1.082075 1.780780, 0.549707 1.092532 1.785693, 0.534097 1.115409 1.795379, 
            0.530505 1.120706 1.797537, 0.529426 1.122687 1.797312, 0.522530 1.133809 1.799315, 0.499945 1.175557 1.793963, 
            0.490782 1.186493 1.805233, 0.472326 1.212078 1.819966, 0.469280 1.214422 1.826601, 0.461000 1.226969 1.830818, 
            0.452897 1.239836 1.833626, 1.160047 0.027859 1.777908, 1.158806 0.029546 1.778972, 1.152769 0.038283 1.782966, 
            1.148638 0.050495 1.771739, 1.136996 0.076656 1.758584, 1.131000 0.085470 1.762244, 1.124029 0.092503 1.773703, 
            1.121863 0.096453 1.773307, 1.121080 0.106872 1.753030, 1.111081 0.124181 1.753291, 1.109383 0.125035 1.758004, 
            1.108240 0.126900 1.758287, 1.104143 0.127328 1.773320, 1.092848 0.158069 1.748554, 1.082988 0.187479 1.721169, 
            1.076870 0.196069 1.725811, 1.068150 0.207813 1.733541, 1.061690 0.207882 1.758599, 1.057455 0.212007 1.765892, 
            1.059063 0.218889 1.744199, 1.052737 0.223150 1.759346, 1.048279 0.230817 1.759576, 1.047136 0.232682 1.759858, 
            1.039059 0.229804 1.797826, 1.036683 0.233369 1.799117, 1.034349 0.237011 1.800072, 1.032186 0.240966 1.799653, 
            1.029184 0.247339 1.797098, 1.029768 0.256302 1.774745, 1.028625 0.258167 1.775028, 1.026340 0.261898 1.775593, 
            1.021703 0.269240 1.777245, 1.014888 0.284457 1.769762, 1.004206 0.296571 1.784323, 1.000482 0.301630 1.787526, 
            0.993407 0.304527 1.808651, 0.989336 0.308951 1.814633, 0.985707 0.314180 1.817084, 0.979373 0.326326 1.814601, 
            0.975772 0.331607 1.816832, 0.974762 0.333715 1.816051, 0.968568 0.342165 1.821301, 0.965436 0.344354 1.828623, 
            0.959970 0.354132 1.828056, 0.957454 0.353494 1.839303, 0.933887 0.409249 1.806413, 0.932132 0.413946 1.802746, 
            0.932627 0.418798 1.789945, 0.917030 0.445645 1.790690, 0.913570 0.459081 1.774103, 0.907744 0.468203 1.776413, 
            0.896956 0.484076 1.782965, 0.888354 0.511828 1.754386, 0.889400 0.517684 1.737188, 0.887442 0.522013 1.735135, 
            0.884311 0.528151 1.733608, 0.883757 0.531089 1.729191, 0.877356 0.578652 1.647645, 0.853722 0.614540 1.659511, 
            0.850097 0.619778 1.661928, 0.843072 0.630662 1.664972, 0.841078 0.630976 1.672049, 0.839388 0.631844 1.676700, 
            0.835739 0.637037 1.679312, 0.827000 0.652695 1.678354, 0.823753 0.658623 1.677748, 0.816610 0.669293 1.681728, 
            0.814358 0.673084 1.682029, 0.812214 0.677074 1.681460, 0.801989 0.690021 1.692372, 0.799943 0.694190 1.691018, 
            0.797153 0.697001 1.695613, 0.789723 0.707147 1.701889, 0.787535 0.711055 1.701676, 0.784273 0.716955 1.701192, 
            0.779608 0.728194 1.694229, 0.779659 0.736185 1.676133, 0.775521 0.744436 1.673802, 0.773598 0.748828 1.671471, 
            0.770556 0.747231 1.686920, 0.766768 0.748222 1.699489, 0.763869 0.750835 1.704949, 0.760114 0.751886 1.717253, 
            0.756912 0.753947 1.725132, 0.755731 0.755741 1.725724, 0.752550 0.761788 1.724597, 0.748893 0.763019 1.736110, 
            0.737264 0.765510 1.775922, 0.725191 0.767193 1.819270, 0.723011 0.771116 1.818994, 0.710700 0.792108 1.820026, 
            0.708462 0.795926 1.820209, 0.708008 0.799046 1.814995, 0.701527 0.814873 1.804845, 0.700105 0.828075 1.780827, 
            0.698431 0.836871 1.767658, 0.696015 0.840363 1.769268, 0.659684 0.912334 1.749877, 0.655077 0.919731 1.751287, 
            0.648675 0.927803 1.758199, 0.637185 0.962137 1.726146, 0.631463 0.971451 1.727617, 0.626729 0.974665 1.738897, 
            0.621097 0.980193 1.748497, 0.616072 0.990776 1.744405, 0.614398 0.995623 1.740084, 0.614206 0.999220 1.732778, 
            0.610900 1.005040 1.732645, 0.609506 1.006446 1.734940, 0.600667 1.017973 1.743621, 0.595798 1.024893 1.747122, 
            0.594656 1.026759 1.747405, 0.587159 1.036784 1.754210, 0.585673 1.038024 1.757231, 0.574737 1.053625 1.764975, 
            0.569274 1.059461 1.773224, 0.568132 1.061328 1.773501, 0.550160 1.087793 1.784376, 0.546913 1.093721 1.783770, 
            0.534567 1.110699 1.793930, 0.528812 1.119951 1.795670, 0.505552 1.164419 1.786862, 0.501768 1.169367 1.790549, 
            0.491703 1.182607 1.800179, 0.486959 1.189754 1.802682, 0.481047 1.198720 1.805678, 0.472998 1.211687 1.808052, 
            0.471855 1.213552 1.808335, 0.468990 1.212277 1.822374, 0.465098 1.217028 1.826921, 0.459179 1.225981 1.829973, 
            1.162564 0.022933 1.768951, 1.154871 0.032602 1.777318, 1.152026 0.043209 1.764670, 1.142324 0.065010 1.753707, 
            1.132478 0.078650 1.761585, 1.130055 0.082129 1.763253, 1.129133 0.084399 1.761766, 1.121211 0.093648 1.771973, 
            1.119214 0.097904 1.770236, 1.105706 0.124613 1.763135, 1.100975 0.127832 1.774392, 1.094861 0.140379 1.770154, 
            1.092334 0.151568 1.754956, 1.090238 0.171439 1.718632, 1.089080 0.173276 1.719039, 1.087707 0.174722 1.721159, 
            1.083150 0.182209 1.722177, 1.080211 0.184750 1.727955, 1.078664 0.189825 1.722628, 1.072396 0.194194 1.737306, 
            1.061722 0.202375 1.760642, 1.056730 0.209070 1.765130, 1.055621 0.218895 1.747454, 1.053369 0.218737 1.756600, 
            1.048552 0.225750 1.759692, 1.042018 0.217786 1.803032, 1.041892 0.221506 1.795192, 1.038043 0.226335 1.799399, 
            1.028154 0.243846 1.798775, 1.026174 0.248133 1.796903, 1.023440 0.258944 1.783362, 1.022847 0.261811 1.779254, 
            1.021336 0.263005 1.782476, 1.020880 0.266123 1.777273, 1.015798 0.272653 1.782484, 1.009263 0.284432 1.781605, 
            1.006822 0.287879 1.783415, 1.002988 0.288787 1.796343, 0.999666 0.294577 1.796342, 0.997599 0.298707 1.795160, 
            0.996453 0.300565 1.795472, 0.989192 0.307072 1.809236, 0.982806 0.315173 1.816017, 0.979571 0.321121 1.815324, 
            0.977336 0.320996 1.824325, 0.969610 0.334552 1.824119, 0.961284 0.343065 1.837550, 0.949973 0.354034 1.857128, 
            0.942586 0.364260 1.863057, 0.938335 0.372304 1.861632, 0.927916 0.396747 1.847553, 0.928780 0.402269 1.831814, 
            0.930921 0.410122 1.805872, 0.929901 0.412211 1.805173, 0.930741 0.417691 1.789622, 0.929812 0.419946 1.788196, 
            0.928601 0.421688 1.789020, 0.920837 0.431225 1.797965, 0.913433 0.457216 1.768650, 0.900774 0.473624 1.781308, 
            0.890785 0.502799 1.754954, 0.866070 0.595947 1.642796, 0.853027 0.611657 1.658517, 0.848119 0.618504 1.662337, 
            0.846165 0.622839 1.660256, 0.838786 0.629129 1.674968, 0.826822 0.646806 1.682071, 0.821692 0.657197 1.678823, 
            0.820888 0.659681 1.676396, 0.818603 0.663412 1.676960, 0.806411 0.680672 1.685887, 0.802490 0.685370 1.690667, 
            0.794107 0.693779 1.704553, 0.783340 0.713638 1.702098, 0.780480 0.720270 1.698407, 0.777216 0.726166 1.697944, 
            0.776987 0.729698 1.690924, 0.765235 0.743811 1.705183, 0.762896 0.747445 1.706174, 0.759412 0.748991 1.716309, 
            0.755390 0.753504 1.721900, 0.754104 0.755108 1.723327, 0.749398 0.762324 1.725531, 0.744507 0.757356 1.755746, 
            0.733544 0.753164 1.807923, 0.731259 0.756895 1.808489, 0.729631 0.757876 1.812642, 0.715400 0.779316 1.820169, 
            0.713373 0.783519 1.818664, 0.710864 0.786842 1.821017, 0.704656 0.803167 1.808683, 0.702764 0.807614 1.806108, 
            0.697737 0.818194 1.802031, 0.698162 0.826866 1.780951, 0.689953 0.843489 1.775762, 0.687369 0.846676 1.778708, 
            0.684180 0.852709 1.777645, 0.680234 0.861311 1.773779, 0.679415 0.863765 1.771480, 0.674239 0.874074 1.768592, 
            0.670509 0.879119 1.771850, 0.669285 0.884785 1.763938, 0.659378 0.902263 1.763460, 0.659899 0.907161 1.750457, 
            0.650616 0.921827 1.753842, 0.645252 0.931793 1.752454, 0.642271 0.942152 1.740892, 0.640068 0.942085 1.749639, 
            0.638164 0.946512 1.747153, 0.636150 0.954687 1.736705, 0.631901 0.966684 1.726421, 0.622816 0.973813 1.745913, 
            0.613062 0.991570 1.744210, 0.606286 1.006858 1.736417, 0.603876 1.010361 1.737981, 0.596276 1.020198 1.745611, 
            0.590288 1.029025 1.749212, 0.587998 1.032749 1.749808, 0.586496 1.033960 1.752958, 0.584146 1.037573 1.754037, 
            0.572589 1.052042 1.766738, 0.566343 1.060398 1.772403, 0.563997 1.064018 1.773450, 0.555269 1.075748 1.781242, 
            0.550975 1.083714 1.780163, 0.549810 1.085539 1.780624, 0.547497 1.089220 1.781404, 0.540610 1.100358 1.783339, 
            0.539300 1.101917 1.784963, 0.537172 1.105936 1.784266, 0.535852 1.107478 1.785963, 0.523406 1.124275 1.796920, 
            0.522295 1.126198 1.796952, 0.506588 1.156794 1.789729, 0.489810 1.181488 1.799907, 0.487801 1.185723 1.798263, 
            0.473648 1.207306 1.805165, 0.460705 1.219249 1.828928, 0.458345 1.222845 1.830086, 0.457270 1.224833 1.829831, 
            1.152421 0.038365 1.763810, 1.151479 0.040596 1.762491, 1.148471 0.046959 1.759978, 1.146186 0.050690 1.760543, 
            1.142344 0.059482 1.755846, 1.137443 0.070290 1.750767, 1.133141 0.074293 1.758593, 1.118201 0.094442 1.771777, 
            1.100345 0.125068 1.772875, 1.094568 0.134280 1.774790, 1.089928 0.149513 1.758785, 1.084599 0.175337 1.721745, 
            1.076551 0.176460 1.750640, 1.070726 0.185583 1.752945, 1.064802 0.202426 1.738341, 1.063026 0.203137 1.743681, 
            1.057533 0.204967 1.761023, 1.051094 0.197178 1.803597, 1.053838 0.214028 1.755149, 1.051289 0.217277 1.757824, 
            1.048709 0.220472 1.760737, 1.041294 0.214849 1.802271, 1.040070 0.216568 1.803195, 1.038994 0.218554 1.802949, 
            1.032932 0.227247 1.807140, 1.025742 0.237831 1.811499, 1.024693 0.243816 1.802188, 1.020584 0.252120 1.799628, 
            1.018326 0.263799 1.782281, 1.013194 0.274186 1.779049, 1.013319 0.278363 1.769206, 1.009887 0.280005 1.778922, 
            0.993974 0.298378 1.799881, 0.989668 0.302374 1.807738, 0.968577 0.331052 1.825824, 0.964011 0.330626 1.844601, 
            0.960415 0.335915 1.846790, 0.955558 0.346805 1.841356, 0.953662 0.347297 1.847654, 0.949902 0.352287 1.851155, 
            0.947611 0.352060 1.860605, 0.943925 0.357187 1.863506, 0.923531 0.422674 1.796435, 0.922600 0.424925 1.795029, 
            0.912354 0.445734 1.788410, 0.913852 0.452414 1.767606, 0.911519 0.456059 1.768547, 0.909793 0.456861 1.773487, 
            0.908758 0.458922 1.772909, 0.907551 0.460671 1.773704, 0.902716 0.467651 1.776940, 0.901316 0.469046 1.779283, 
            0.891000 0.485779 1.782067, 0.888442 0.492961 1.775969, 0.888339 0.500671 1.759100, 0.883684 0.507979 1.760903, 
            0.883645 0.519756 1.734678, 0.872533 0.578472 1.646546, 0.870365 0.586366 1.637326, 0.855471 0.606598 1.650142, 
            0.852954 0.609907 1.652556, 0.851811 0.611772 1.652839, 0.848577 0.613774 1.660977, 0.847322 0.615435 1.662157, 
            0.843524 0.620357 1.665954, 0.841514 0.624590 1.664319, 0.839405 0.624693 1.672320, 0.836983 0.628176 1.673974, 
            0.831818 0.634554 1.679847, 0.811353 0.668322 1.684093, 0.809888 0.669601 1.686945, 0.808308 0.674616 1.681882, 
            0.805931 0.678182 1.683171, 0.802154 0.683141 1.686806, 0.792336 0.692883 1.703307, 0.789642 0.695869 1.707133, 
            0.786691 0.702336 1.704166, 0.784846 0.706870 1.701215, 0.783759 0.708836 1.701055, 0.782568 0.710615 1.701715, 
            0.780539 0.714813 1.700235, 0.778265 0.718564 1.700710, 0.777470 0.721064 1.698212, 0.774206 0.726959 1.697748, 
            0.762172 0.744508 1.705413, 0.760086 0.744654 1.713229, 0.750581 0.754967 1.727227, 0.740134 0.759614 1.757593, 
            0.732820 0.750228 1.807162, 0.731308 0.751420 1.810392, 0.728907 0.754940 1.811881, 0.724645 0.759016 1.819386, 
            0.712337 0.780013 1.820398, 0.706617 0.789329 1.821857, 0.705972 0.792102 1.818166, 0.702045 0.800739 1.814146, 
            0.700504 0.805826 1.808770, 0.699981 0.808821 1.804102, 0.693277 0.836087 1.769200, 0.690933 0.839712 1.770230, 
            0.680638 0.856481 1.772854, 0.677204 0.862067 1.773746, 0.663211 0.891839 1.761681, 0.660605 0.894986 1.764806, 
            0.656874 0.903979 1.759226, 0.657092 0.908326 1.748638, 0.655950 0.910191 1.748920, 0.646639 0.924808 1.752522, 
            0.644528 0.928857 1.751693, 0.643978 0.935751 1.738397, 0.639348 0.943105 1.740000, 0.633267 0.959660 1.726657, 
            0.625280 0.968792 1.737375, 0.622911 0.972370 1.738610, 0.617276 0.977892 1.748236, 0.615009 0.981656 1.748652, 
            0.612309 0.988580 1.743682, 0.610153 0.992548 1.743208, 0.607263 1.003074 1.730915, 0.604595 1.006107 1.734536, 
            0.604130 1.009209 1.729402, 0.601845 1.012939 1.729968, 0.592093 1.022803 1.745936, 0.583422 1.034636 1.753276, 
            0.580693 1.037557 1.757387, 0.575839 1.044505 1.760769, 0.573324 1.047816 1.763172, 0.569548 1.052779 1.766791, 
            0.562171 1.063022 1.772643, 0.557273 1.069888 1.776383, 0.551344 1.078821 1.779517, 0.544294 1.089661 1.782756, 
            0.542041 1.093452 1.783056, 0.541099 1.095682 1.781741, 0.527446 1.114229 1.793486, 0.524081 1.119940 1.793829, 
            0.522784 1.121524 1.795348, 0.519621 1.127604 1.794074, 0.509461 1.148569 1.786774, 0.503884 1.158146 1.787090, 
            0.483248 1.187652 1.801549, 0.481166 1.191755 1.800486, 0.479654 1.192947 1.803715, 0.474028 1.202434 1.804428, 
            0.473074 1.204643 1.803202, 0.469713 1.210363 1.803508, 0.467428 1.214094 1.804074, 0.463044 1.213999 1.821394, 
            1.151502 0.035074 1.764602, 1.148469 0.041390 1.762295, 1.147747 0.044023 1.759216, 1.139341 0.060287 1.755601, 
            1.137509 0.064846 1.752539, 1.134328 0.070892 1.751413, 1.118761 0.089897 1.769604, 1.113316 0.103663 1.760025, 
            1.103397 0.121118 1.759646, 1.101761 0.122085 1.763867, 1.099475 0.125815 1.764432, 1.097240 0.125690 1.773436, 
            1.093812 0.131285 1.774284, 1.086939 0.150345 1.758424, 1.085238 0.166988 1.727787, 1.082733 0.170319 1.730105, 
            1.081590 0.172184 1.730388, 1.076970 0.171658 1.749596, 1.071144 0.180781 1.751901, 1.068676 0.184178 1.753928, 
            1.067621 0.186205 1.753504, 1.064134 0.195643 1.745975, 1.059129 0.198365 1.759413, 1.057936 0.200138 1.760098, 
            1.050906 0.191269 1.807402, 1.047271 0.196490 1.809895, 1.042662 0.203882 1.811327, 1.044758 0.211652 1.785745, 
            1.040569 0.211913 1.801510, 1.021210 0.239799 1.814612, 1.020693 0.246755 1.801051, 1.018371 0.258316 1.784222, 
            1.014221 0.266546 1.781984, 1.009992 0.274630 1.780386, 0.996508 0.289535 1.799630, 0.992107 0.297307 1.799402, 
            0.979814 0.310435 1.817979, 0.978356 0.311726 1.820777, 0.972920 0.313660 1.837662, 0.964150 0.325314 1.845789, 
            0.949045 0.349109 1.851454, 0.946928 0.349199 1.859512, 0.943105 0.354075 1.863515, 0.939873 0.360028 1.862795, 
            0.936605 0.365917 1.862363, 0.933146 0.371458 1.863450, 0.928930 0.379566 1.861746, 0.924182 0.390655 1.855440, 
            0.923253 0.396859 1.845172, 0.924901 0.411709 1.805481, 0.919355 0.425290 1.796711, 0.917063 0.429010 1.797326, 
            0.913703 0.434730 1.797629, 0.912297 0.440065 1.791165, 0.909938 0.451560 1.774628, 0.893668 0.477180 1.780751, 
            0.891380 0.480906 1.781336, 0.885243 0.497359 1.768440, 0.883398 0.501894 1.765481, 0.882796 0.504745 1.761448, 
            0.879644 0.514794 1.751241, 0.878529 0.524606 1.733619, 0.872521 0.545243 1.710849, 0.866861 0.586259 1.641078, 
            0.865883 0.588425 1.640042, 0.863597 0.592156 1.640608, 0.858698 0.599019 1.644356, 0.852230 0.606970 1.651795, 
            0.848760 0.612490 1.652977, 0.846065 0.611526 1.665655, 0.838872 0.622105 1.670032, 0.833451 0.628017 1.677952, 
            0.832408 0.630064 1.677439, 0.827597 0.637089 1.680481, 0.824280 0.642888 1.680437, 0.822010 0.646647 1.680877, 
            0.820243 0.651323 1.677301, 0.800930 0.679293 1.690037, 0.796790 0.683592 1.696566, 0.794504 0.687323 1.697131, 
            0.793187 0.688870 1.698810, 0.790187 0.691298 1.705080, 0.783697 0.703159 1.703844, 0.779579 0.711446 1.701357, 
            0.775318 0.719472 1.700014, 0.772289 0.729746 1.688826, 0.772223 0.733574 1.680509, 0.768958 0.739468 1.680053, 
            0.767815 0.741333 1.680336, 0.763787 0.737938 1.703661, 0.762091 0.738796 1.708358, 0.759753 0.742430 1.709345, 
            0.751658 0.751365 1.720925, 0.749789 0.751906 1.727009, 0.746730 0.758175 1.724908, 0.742987 0.755300 1.745958, 
            0.740773 0.755214 1.754789, 0.739624 0.757067 1.755123, 0.730661 0.748623 1.809020, 0.727120 0.754015 1.810760, 
            0.722821 0.758024 1.818561, 0.709080 0.780357 1.822172, 0.697962 0.803524 1.813683, 0.696025 0.811838 1.802622, 
            0.696601 0.820787 1.780330, 0.695784 0.823247 1.778007, 0.692617 0.829318 1.776772, 0.690513 0.833381 1.775883, 
            0.690209 0.836775 1.769469, 0.688348 0.837331 1.775489, 0.685812 0.840605 1.778053, 0.684629 0.842398 1.778654, 
            0.681073 0.847761 1.780522, 0.680237 0.850185 1.778357, 0.678420 0.854771 1.775176, 0.677612 0.857246 1.772786, 
            0.675337 0.860996 1.773268, 0.673448 0.865450 1.770663, 0.665644 0.878863 1.771083, 0.659800 0.891902 1.764690, 
            0.654561 0.902095 1.762306, 0.653887 0.908763 1.750002, 0.650508 0.914450 1.750456, 0.647054 0.919999 1.751509, 
            0.640915 0.936447 1.738632, 0.639898 0.938543 1.737903, 0.637697 0.942428 1.737793, 0.631909 0.951619 1.739801, 
            0.630091 0.952253 1.745478, 0.623588 0.968040 1.735499, 0.620518 0.970340 1.742330, 0.619048 0.971609 1.745224, 
            0.607144 0.993342 1.743012, 0.604827 1.000964 1.734984, 0.603288 1.006057 1.729583, 0.601120 1.010003 1.729206, 
            0.599691 1.011345 1.731781, 0.592598 1.018158 1.744202, 0.590684 1.022566 1.741804, 0.589083 1.023597 1.745741, 
            0.585567 1.029033 1.747290, 0.578722 1.036296 1.757740, 0.573768 1.043060 1.761927, 0.569520 1.047162 1.769317, 
            0.567713 1.051765 1.766061, 0.562609 1.058255 1.771447, 0.555583 1.069139 1.774492, 0.552262 1.074931 1.774482, 
            0.549524 1.077837 1.778659, 0.541317 1.090515 1.782295, 0.521244 1.121049 1.792253, 0.519991 1.122714 1.793417, 
            0.513877 1.135260 1.789181, 0.510671 1.141262 1.788250, 0.506528 1.149503 1.785964, 0.504490 1.153686 1.784548, 
            0.496312 1.166418 1.787952, 0.488147 1.175225 1.800094, 0.484000 1.183460 1.797835, 0.481695 1.187154 1.798558, 
            0.478085 1.192418 1.800860, 0.475589 1.195766 1.803102, 0.472350 1.201707 1.802441, 0.462811 1.215907 1.807865, 
            0.460615 1.215853 1.816557, 0.453767 1.223112 1.827026, 0.450242 1.228531 1.828647, 0.446650 1.233829 1.830802, 
            0.440350 1.242087 1.836898, 0.438064 1.245817 1.837463, 0.433924 1.246166 1.852842, 1.151083 0.032692 1.761411, 
            1.146953 0.040958 1.759016, 1.143630 0.046747 1.759018, 1.141862 0.051421 1.755452, 1.134697 0.069949 1.741920, 
            1.130399 0.070011 1.758555, 1.116573 0.088240 1.771693, 1.115751 0.090691 1.769409, 1.086932 0.144768 1.760776, 
            1.083371 0.165917 1.727309, 1.073611 0.171816 1.752186, 1.070167 0.177383 1.753161, 1.063410 0.192706 1.745214, 
            1.061125 0.196437 1.745780, 1.058405 0.195428 1.758652, 1.057212 0.197202 1.759337, 1.050019 0.188036 1.807940, 
            1.041760 0.200621 1.811989, 1.039536 0.204464 1.812058, 1.039027 0.207485 1.807279, 1.025512 0.230231 1.809084, 
            1.023777 0.231016 1.814099, 1.017492 0.243250 1.811230, 1.015781 0.248029 1.807203, 1.014564 0.253707 1.799239, 
            1.015375 0.259136 1.783913, 1.013105 0.262894 1.784359, 1.006982 0.275424 1.780190, 1.004385 0.278586 1.783245, 
            0.999152 0.280893 1.798503, 0.996816 0.284532 1.799467, 0.991623 0.294808 1.796724, 0.989380 0.294668 1.805792, 
            0.986593 0.297483 1.810365, 0.979670 0.308555 1.812588, 0.965891 0.318974 1.843028, 0.964172 0.319788 1.847919, 
            0.952148 0.341304 1.846658, 0.942645 0.351621 1.860639, 0.941238 0.353003 1.863037, 0.936634 0.360405 1.864429, 
            0.923827 0.412083 1.798671, 0.922684 0.413949 1.798954, 0.917110 0.419582 1.808091, 0.916322 0.422094 1.805540, 
            0.910127 0.434493 1.801949, 0.908159 0.438803 1.799977, 0.908994 0.444273 1.784471, 0.891614 0.475769 1.781761, 
            0.878807 0.507702 1.760229, 0.878842 0.519613 1.733413, 0.872856 0.532393 1.728154, 0.868492 0.579718 1.639197, 
            0.866127 0.583304 1.640394, 0.860462 0.592720 1.641418, 0.854567 0.601717 1.644274, 0.852346 0.605566 1.644323, 
            0.850202 0.605606 1.652599, 0.848019 0.609524 1.652345, 0.845360 0.608625 1.664736, 0.843055 0.612319 1.665459, 
            0.841466 0.613371 1.669307, 0.840739 0.615996 1.666264, 0.833926 0.623319 1.676454, 0.830473 0.628868 1.677504, 
            0.828992 0.630118 1.680483, 0.821298 0.643732 1.680021, 0.815333 0.652601 1.683441, 0.812498 0.659279 1.679549, 
            0.804906 0.665182 1.695958, 0.800706 0.677268 1.685284, 0.796417 0.681295 1.693003, 0.792449 0.685908 1.698158, 
            0.788694 0.690909 1.701613, 0.782950 0.700181 1.703263, 0.776798 0.712657 1.699334, 0.774512 0.716388 1.699899, 
            0.757346 0.740374 1.713177, 0.754970 0.743940 1.714464, 0.753300 0.744845 1.718955, 0.749133 0.749093 1.725705, 
            0.745592 0.754485 1.727450, 0.735757 0.756297 1.761778, 0.722350 0.755548 1.815783, 0.720880 0.756817 1.818675, 
            0.717393 0.762306 1.819992, 0.713130 0.770328 1.818665, 0.712031 0.772274 1.818595, 0.709711 0.775943 1.819433, 
            0.706070 0.781151 1.821977, 0.704928 0.783017 1.822259, 0.699041 0.795977 1.816208, 0.696443 0.807036 1.801578, 
            0.694533 0.811451 1.799147, 0.691909 0.826412 1.775877, 0.690657 0.828078 1.777033, 0.689472 0.829866 1.777658, 
            0.683832 0.835380 1.787317, 0.682778 0.837406 1.786897, 0.675410 0.855565 1.774981, 0.672383 0.861892 1.772624, 
            0.667051 0.871914 1.770993, 0.662182 0.882782 1.765654, 0.655781 0.894805 1.763709, 0.650542 0.904997 1.761332, 
            0.644977 0.918545 1.752706, 0.641333 0.931645 1.737588, 0.631630 0.945545 1.744328, 0.624201 0.959643 1.741750, 
            0.619177 0.970227 1.737653, 0.607333 0.988123 1.743798, 0.605833 0.993285 1.738093, 0.601646 1.001447 1.736150, 
            0.587340 1.022751 1.744275, 0.583548 1.027684 1.748025, 0.581212 1.031323 1.748992, 0.579202 1.031607 1.756204, 
            0.574497 1.038824 1.758402, 0.573080 1.040190 1.760870, 0.570733 1.043808 1.761932, 0.568813 1.044257 1.768417, 
            0.563498 1.054312 1.766642, 0.559619 1.059086 1.771089, 0.557232 1.062631 1.772467, 0.549042 1.075341 1.775965, 
            0.546692 1.078955 1.777041, 0.540876 1.088095 1.779272, 0.539488 1.089514 1.781510, 0.537597 1.093964 1.778926, 
            0.536374 1.095683 1.779850, 0.532999 1.101376 1.780270, 0.529065 1.106050 1.785158, 0.524028 1.112661 1.790011, 
            0.518165 1.121717 1.792611, 0.516117 1.125880 1.791281, 0.512677 1.131456 1.792219, 0.495982 1.160250 1.792891, 
            0.495588 1.163481 1.787190, 0.480751 1.183817 1.799553, 0.477360 1.189482 1.800099, 0.475013 1.193101 1.801155, 
            0.468166 1.204310 1.802772, 0.457417 1.216303 1.817867, 0.450661 1.223730 1.827601, 0.443548 1.234454 1.831346, 
            0.442413 1.236334 1.831565, 0.435482 1.243443 1.842692, 0.433136 1.247064 1.843739, 1.157235 0.018600 1.758793, 
            1.142743 0.043513 1.759559, 1.141600 0.045379 1.759842, 1.140802 0.047872 1.757373, 1.139781 0.049959 1.756684, 
            1.111617 0.093384 1.769350, 1.098464 0.120739 1.759419, 1.092498 0.125657 1.771691, 1.083922 0.145562 1.760580, 
            1.083696 0.149097 1.753546, 1.079578 0.161335 1.742207, 1.077092 0.164699 1.744377, 1.074179 0.167286 1.749954, 
            1.070481 0.172390 1.752955, 1.060010 0.184892 1.765821, 1.057681 0.192492 1.757891, 1.043234 0.193794 1.811361, 
            1.034875 0.210145 1.807366, 1.032520 0.213749 1.808485, 1.023049 0.228073 1.813368, 1.005839 0.271723 1.782778, 
            1.003705 0.275731 1.782129, 0.987142 0.292920 1.808274, 0.980195 0.303947 1.810695, 0.978619 0.305023 1.814434, 
            0.977638 0.307182 1.813429, 0.976495 0.309048 1.813711, 0.972257 0.305271 1.838708, 0.960206 0.318840 1.855353, 
            0.953254 0.329857 1.857815, 0.945763 0.343841 1.855731, 0.943280 0.347213 1.857868, 0.940185 0.349468 1.864900, 
            0.939028 0.351308 1.865294, 0.938190 0.353728 1.863146, 0.935904 0.357458 1.863712, 0.920655 0.412582 1.799770, 
            0.918369 0.416312 1.800336, 0.914100 0.420376 1.807895, 0.913916 0.423988 1.800525, 0.905679 0.440561 1.795557, 
            0.906102 0.449231 1.774488, 0.892182 0.471238 1.779527, 0.890317 0.471787 1.785577, 0.886351 0.480351 1.781878, 
            0.878898 0.498355 1.770642, 0.872066 0.529335 1.727922, 0.865704 0.545377 1.716825, 0.865168 0.579940 1.641506, 
            0.859563 0.589465 1.642053, 0.853805 0.598712 1.643814, 0.847072 0.602232 1.662207, 0.834790 0.619328 1.671855, 
            0.828268 0.627181 1.679722, 0.820562 0.640774 1.679355, 0.818258 0.644472 1.680065, 0.816933 0.646005 1.681800, 
            0.815618 0.647556 1.683460, 0.811212 0.655318 1.683274, 0.801420 0.669057 1.690719, 0.792039 0.683545 1.694885, 
            0.787970 0.687972 1.700852, 0.784248 0.693032 1.704047, 0.782271 0.697326 1.702147, 0.778110 0.705536 1.699997, 
            0.775825 0.709266 1.700563, 0.772730 0.715470 1.698748, 0.768536 0.723620 1.696864, 0.769147 0.728682 1.683143, 
            0.768405 0.731279 1.680218, 0.766150 0.735065 1.680544, 0.759500 0.734787 1.707118, 0.749067 0.747357 1.719686, 
            0.747198 0.747898 1.725769, 0.744868 0.751548 1.726689, 0.743483 0.752972 1.728905, 0.742806 0.755687 1.725465, 
            0.736458 0.752010 1.758477, 0.726926 0.746480 1.808064, 0.723927 0.748909 1.814330, 0.713223 0.764934 1.820215, 
            0.702793 0.781458 1.823915, 0.700519 0.785209 1.824394, 0.698569 0.789552 1.822273, 0.694273 0.801464 1.812362, 
            0.695724 0.808058 1.791933, 0.689034 0.827451 1.774609, 0.686698 0.827142 1.784417, 0.675732 0.846637 1.783554, 
            0.671638 0.858916 1.772034, 0.667287 0.866781 1.771400, 0.662939 0.874649 1.770748, 0.660059 0.881243 1.767223, 
            0.658064 0.885503 1.765467, 0.648462 0.907486 1.753709, 0.646210 0.911279 1.754003, 0.643035 0.917336 1.752830, 
            0.642283 0.919915 1.749987, 0.640189 0.923994 1.749024, 0.640210 0.927981 1.740012, 0.639359 0.930378 1.737967, 
            0.636050 0.936192 1.737861, 0.634499 0.937314 1.741400, 0.633764 0.939922 1.738426, 0.623662 0.953095 1.748353, 
            0.620584 0.959330 1.746399, 0.614206 0.971395 1.744271, 0.606429 0.984859 1.744471, 0.603420 0.991218 1.741975, 
            0.601077 0.998792 1.734156, 0.598508 1.002006 1.736984, 0.595883 1.009069 1.731409, 0.591853 1.013566 1.737069, 
            0.584191 1.023292 1.745188, 0.581878 1.026971 1.745978, 0.578478 1.028670 1.755442, 0.574853 1.033908 1.757858, 
            0.564894 1.047342 1.766641, 0.563839 1.049368 1.766219, 0.559268 1.056829 1.767350, 0.557723 1.057960 1.770848, 
            0.554222 1.063425 1.772272, 0.545080 1.078347 1.774533, 0.543542 1.079492 1.777972, 0.537934 1.089013 1.778535, 
            0.524075 1.111132 1.783086, 0.519917 1.115397 1.789764, 0.516367 1.120772 1.791579, 0.511034 1.130792 1.789954, 
            0.510017 1.132887 1.789230, 0.502794 1.147360 1.785007, 0.475211 1.187895 1.801877, 0.464112 1.207149 1.802073, 
            0.452645 1.217833 1.822900, 0.449096 1.223208 1.824715, 0.447766 1.224733 1.826490, 0.441237 1.236523 1.825565, 
            0.429284 1.246321 1.850274, 1.156346 0.019312 1.750503, 1.146965 0.033798 1.754676, 1.138075 0.049182 1.754915, 
            1.134761 0.054986 1.754851, 1.133459 0.060511 1.747560, 1.130124 0.066277 1.747662, 1.126087 0.062866 1.771058, 
            1.122038 0.067330 1.776862, 1.109250 0.095351 1.764016, 1.101040 0.108023 1.767681, 1.087514 0.130749 1.769575, 
            1.078487 0.157729 1.744380, 1.077711 0.160264 1.741729, 1.063683 0.178124 1.756481, 1.052426 0.185243 1.784473, 
            1.054671 0.193286 1.757695, 1.053528 0.195151 1.757978, 1.046295 0.185913 1.806898, 1.045119 0.187717 1.807448, 
            1.040241 0.194619 1.811029, 1.035781 0.202282 1.811275, 1.035216 0.205201 1.806941, 1.025657 0.219365 1.812527, 
            1.015321 0.236061 1.815473, 1.009637 0.249390 1.807807, 1.009012 0.252199 1.803957, 1.009304 0.260629 1.783937, 
            1.007745 0.261736 1.787542, 1.005412 0.265380 1.788485, 1.003126 0.269110 1.789051, 1.001047 0.273217 1.787970, 
            0.999646 0.274612 1.790313, 0.994187 0.280454 1.798535, 0.993044 0.282319 1.798818, 0.980264 0.298508 1.812439, 
            0.978735 0.299670 1.815804, 0.975246 0.305155 1.817138, 0.960404 0.313635 1.856072, 0.954281 0.322215 1.860757, 
            0.952152 0.322284 1.868910, 0.948915 0.324279 1.877075, 0.946586 0.327930 1.877989, 0.940319 0.340197 1.874975, 
            0.939307 0.342303 1.874207, 0.938119 0.348033 1.866013, 0.916996 0.388500 1.857820, 0.914544 0.395875 1.850872, 
            0.914461 0.415468 1.807318, 0.910464 0.420029 1.812700, 0.909980 0.423094 1.807725, 0.904425 0.436660 1.799021, 
            0.899564 0.455438 1.775940, 0.893619 0.464345 1.779192, 0.884888 0.476068 1.787015, 0.878999 0.492973 1.772139, 
            0.874136 0.511750 1.749062, 0.872944 0.521423 1.732051, 0.867989 0.536082 1.718559, 0.863239 0.547165 1.712276, 
            0.862144 0.580709 1.641423, 0.856585 0.590318 1.641598, 0.846348 0.599296 1.661445, 0.843929 0.602784 1.663074, 
            0.836339 0.612639 1.670624, 0.832443 0.617381 1.675213, 0.826500 0.626291 1.678451, 0.821865 0.633635 1.680095, 
            0.819397 0.637033 1.682117, 0.809311 0.654185 1.683064, 0.802256 0.661067 1.695186, 0.796692 0.670667 1.695401, 
            0.795041 0.675554 1.690904, 0.789816 0.681823 1.697255, 0.787530 0.685554 1.697821, 0.782680 0.692507 1.701175, 
            0.778122 0.699992 1.702202, 0.777226 0.702306 1.700518, 0.770049 0.716864 1.695924, 0.767375 0.727785 1.681899, 
            0.766666 0.730441 1.678721, 0.752469 0.740097 1.712503, 0.751170 0.741678 1.714032, 0.731824 0.753793 1.762406, 
            0.719621 0.751288 1.815645, 0.707175 0.772035 1.817752, 0.704376 0.774829 1.822420, 0.692398 0.812224 1.785418, 
            0.690378 0.820389 1.775015, 0.688175 0.824270 1.774920, 0.672674 0.851292 1.774902, 0.660433 0.876361 1.766528, 
            0.654770 0.885780 1.767538, 0.652484 0.889511 1.768103, 0.651900 0.892393 1.763929, 0.649725 0.896327 1.763604, 
            0.647920 0.900934 1.760332, 0.640062 0.918197 1.752342, 0.639309 0.924721 1.740667, 0.626058 0.944000 1.749206, 
            0.622927 0.950139 1.747676, 0.617540 0.964010 1.737637, 0.614046 0.969487 1.739007, 0.600494 0.992165 1.741107, 
            0.598926 0.997204 1.735941, 0.597558 0.998658 1.738025, 0.591741 1.007797 1.740260, 0.588905 1.014474 1.736374, 
            0.583606 1.020608 1.743318, 0.576975 1.028263 1.752056, 0.570679 1.036529 1.758114, 0.566186 1.044132 1.758621, 
            0.563973 1.044046 1.767452, 0.558574 1.053947 1.766348, 0.556394 1.057871 1.766070, 0.554988 1.059256 1.768457, 
            0.552702 1.062986 1.769022, 0.550027 1.066007 1.772697, 0.541849 1.078739 1.776101, 0.528264 1.101358 1.778462, 
            0.524722 1.106747 1.780217, 0.522278 1.110188 1.782049, 0.520717 1.111291 1.785669, 0.512450 1.123861 1.789784, 
            0.509029 1.129469 1.790579, 0.492248 1.158107 1.791934, 0.489660 1.157338 1.803757, 0.484617 1.167888 1.799810, 
            0.483014 1.168916 1.803763, 0.478141 1.179774 1.798464, 0.475855 1.183505 1.799030, 0.457527 1.209322 1.812743, 
            0.448371 1.220272 1.823954, 0.446425 1.220673 1.830650, 0.441728 1.231854 1.823941, 0.434537 1.238487 1.837153, 
            0.431749 1.241300 1.841735, 1.151993 0.021605 1.752194, 1.141352 0.037745 1.757577, 1.139009 0.041371 1.758602, 
            1.136882 0.045390 1.757904, 1.133290 0.054637 1.751212, 1.129918 0.056388 1.760450, 1.121470 0.060730 1.783697, 
            1.117285 0.068895 1.781745, 1.113725 0.074251 1.783641, 1.095302 0.119638 1.753896, 1.093016 0.123369 1.754462, 
            1.089413 0.124698 1.765548, 1.086942 0.128091 1.767593, 1.086126 0.130551 1.765271, 1.079879 0.142856 1.762090, 
            1.079916 0.146872 1.752950, 1.077995 0.151266 1.750609, 1.077591 0.154479 1.744990, 1.066729 0.170215 1.752141, 
            1.062958 0.175187 1.755720, 1.061020 0.175602 1.762357, 1.059608 0.176977 1.764787, 1.056784 0.179727 1.769650, 
            1.053987 0.178575 1.783147, 1.052811 0.180379 1.783698, 1.049990 0.179187 1.797376, 1.050525 0.184110 1.784263, 
            1.052804 0.192214 1.757217, 1.050519 0.195945 1.757782, 1.026032 0.214483 1.811834, 1.016773 0.229193 1.815025, 
            1.004610 0.262301 1.788345, 0.993774 0.278085 1.795286, 0.991303 0.281478 1.797333, 0.988012 0.287324 1.797083, 
            0.986837 0.289131 1.797624, 0.941440 0.328779 1.886008, 0.941502 0.332840 1.876672, 0.935824 0.342233 1.877794, 
            0.936388 0.347211 1.864442, 0.935291 0.349159 1.864360, 0.911999 0.397518 1.846962, 0.914938 0.410772 1.805808, 
            0.899609 0.442058 1.795567, 0.899910 0.450504 1.775475, 0.894116 0.459684 1.777528, 0.887151 0.466730 1.788931, 
            0.880243 0.481779 1.782188, 0.877140 0.487968 1.780435, 0.872163 0.506536 1.758275, 0.871203 0.512682 1.748260, 
            0.866529 0.527854 1.732519, 0.860396 0.544315 1.719590, 0.858013 0.583406 1.641341, 0.855727 0.587137 1.641906, 
            0.854778 0.589355 1.640643, 0.843205 0.599847 1.662313, 0.839102 0.600263 1.677396, 0.822241 0.628755 1.679392, 
            0.814344 0.642000 1.680548, 0.812927 0.643366 1.683018, 0.809460 0.648891 1.684176, 0.806320 0.651064 1.691565, 
            0.799042 0.661488 1.696627, 0.798104 0.663726 1.695273, 0.789032 0.678777 1.696972, 0.783030 0.687580 1.700679, 
            0.778621 0.695336 1.700520, 0.777400 0.697060 1.701423, 0.776688 0.699710 1.698268, 0.774594 0.703789 1.697304, 
            0.772326 0.707553 1.697725, 0.769133 0.713578 1.696692, 0.764872 0.725554 1.686500, 0.764799 0.729369 1.678242, 
            0.763656 0.731234 1.678525, 0.756876 0.730720 1.706141, 0.753179 0.735825 1.709137, 0.751561 0.736825 1.713211, 
            0.737735 0.751107 1.735184, 0.732325 0.749140 1.760709, 0.731100 0.750856 1.761645, 0.724598 0.742950 1.804729, 
            0.716400 0.751697 1.817137, 0.712913 0.757188 1.818445, 0.711549 0.758649 1.820497, 0.692787 0.795522 1.811139, 
            0.692419 0.802749 1.796391, 0.688918 0.816109 1.780136, 0.686687 0.819939 1.780263, 0.684228 0.823354 1.782213, 
            0.676572 0.833090 1.790287, 0.670391 0.845513 1.786590, 0.667636 0.856287 1.773211, 0.659342 0.872754 1.768703, 
            0.644831 0.901583 1.760769, 0.641586 0.911462 1.751308, 0.639337 0.915260 1.751581, 0.638700 0.918046 1.747828, 
            0.635223 0.927503 1.740219, 0.629362 0.936562 1.742802, 0.626962 0.940084 1.744283, 0.619890 0.950882 1.747702, 
            0.615759 0.959147 1.745312, 0.610762 0.969780 1.741004, 0.607297 0.975309 1.742144, 0.602874 0.983041 1.742089, 
            0.600588 0.986772 1.742654, 0.593357 1.001229 1.738498, 0.591955 1.002623 1.740848, 0.581535 1.019166 1.744466, 
            0.574975 1.026949 1.752640, 0.572405 1.030161 1.755476, 0.570252 1.034133 1.754984, 0.563671 1.045829 1.754470, 
            0.559601 1.050255 1.760443, 0.557820 1.050956 1.765828, 0.556896 1.053221 1.764360, 0.544951 1.070932 1.771312, 
            0.538793 1.079449 1.776270, 0.536623 1.083389 1.775918, 0.529740 1.094534 1.777820, 0.505014 1.132380 1.789563, 
            0.498922 1.144967 1.785148, 0.495893 1.147341 1.791655, 0.492666 1.153305 1.790890, 0.483436 1.164120 1.802694, 
            0.471270 1.185375 1.802573, 0.461294 1.202727 1.802647, 0.452336 1.210087 1.821126, 0.450008 1.213741 1.822030, 
            0.447230 1.216574 1.826524, 0.445701 1.217736 1.829889, 0.432352 1.240785 1.830369, 0.430067 1.244515 1.830934, 
            1.152573 0.017097 1.749864, 1.146998 0.026678 1.750162, 1.144556 0.030122 1.751982, 1.106024 0.082286 1.785541, 
            1.098282 0.099762 1.776618, 1.092292 0.120432 1.753701, 1.089468 0.123181 1.758567, 1.075879 0.149741 1.752118, 
            1.068471 0.163877 1.749371, 1.066005 0.167278 1.751380, 1.063980 0.167536 1.758703, 1.062764 0.169268 1.759572, 
            1.062234 0.172251 1.754959, 1.059879 0.175854 1.756081, 1.053172 0.175474 1.783108, 1.052030 0.177339 1.783391, 
            1.049266 0.176250 1.796615, 1.046310 0.178757 1.802539, 1.045234 0.180746 1.802282, 1.049794 0.193008 1.757021, 
            1.042881 0.184353 1.803387, 1.032162 0.200349 1.809399, 1.031476 0.203048 1.806031, 1.026701 0.210137 1.808791, 
            1.010483 0.235854 1.814492, 1.009593 0.238180 1.812753, 1.001904 0.255752 1.803409, 0.996624 0.269818 1.792516, 
            0.993273 0.275556 1.792740, 0.988343 0.282363 1.796736, 0.984253 0.286753 1.802870, 0.981724 0.290039 1.805382, 
            0.979753 0.290394 1.812278, 0.977165 0.293573 1.815260, 0.974928 0.297393 1.815435, 0.972493 0.300851 1.817195, 
            0.961906 0.305243 1.848676, 0.954997 0.312391 1.859635, 0.952682 0.316067 1.860437, 0.935884 0.336778 1.879612, 
            0.931671 0.344892 1.877882, 0.932102 0.349627 1.865596, 0.912836 0.405325 1.816045, 0.911937 0.407634 1.814384, 
            0.910606 0.409157 1.816165, 0.899120 0.431653 1.810610, 0.899664 0.436592 1.797429, 0.898715 0.438811 1.796163, 
            0.890696 0.459732 1.780603, 0.879802 0.475410 1.788009, 0.875063 0.490463 1.772789, 0.869236 0.507480 1.757424, 
            0.868884 0.510787 1.751388, 0.867280 0.511812 1.755355, 0.865116 0.515765 1.754945, 0.866650 0.522511 1.733849, 
            0.860903 0.571264 1.647091, 0.857608 0.577103 1.646876, 0.853269 0.584988 1.646148, 0.833850 0.604867 1.677419, 
            0.832300 0.605990 1.680952, 0.828573 0.614991 1.675338, 0.817684 0.630678 1.682703, 0.815399 0.634409 1.683269, 
            0.811640 0.639404 1.686749, 0.800438 0.654520 1.696617, 0.798514 0.654960 1.703140, 0.795834 0.657972 1.706854, 
            0.793548 0.661703 1.707420, 0.793941 0.666367 1.695443, 0.792798 0.668232 1.695726, 0.785995 0.679523 1.696987, 
            0.779039 0.690534 1.699476, 0.775897 0.696652 1.698036, 0.765228 0.716689 1.694803, 0.762499 0.727508 1.681225, 
            0.758799 0.732610 1.684235, 0.744180 0.741496 1.721394, 0.736012 0.750298 1.733558, 0.725084 0.742221 1.794299, 
            0.720920 0.742527 1.809864, 0.714804 0.751121 1.814488, 0.710825 0.755712 1.819736, 0.707584 0.761650 1.819085, 
            0.704560 0.767984 1.816703, 0.701785 0.770821 1.821181, 0.699474 0.774506 1.821946, 0.698171 0.776080 1.823505, 
            0.695881 0.779802 1.824107, 0.690828 0.790333 1.820245, 0.691647 0.799725 1.796012, 0.689092 0.806914 1.789884, 
            0.687104 0.815136 1.779228, 0.676958 0.828227 1.789509, 0.659657 0.867763 1.768487, 0.654260 0.877669 1.767363, 
            0.648673 0.887226 1.767767, 0.641795 0.906278 1.751940, 0.634499 0.924566 1.739458, 0.626041 0.936787 1.745099, 
            0.623552 0.940148 1.747285, 0.620017 0.945549 1.748986, 0.612445 0.963336 1.738702, 0.611302 0.965201 1.738984, 
            0.606572 0.972373 1.741383, 0.604685 0.972881 1.747611, 0.604310 0.976145 1.741763, 0.602024 0.979876 1.742328, 
            0.597109 0.986711 1.746204, 0.586400 1.006675 1.743289, 0.585505 1.008992 1.741591, 0.581010 1.016592 1.742116, 
            0.571965 1.027743 1.752444, 0.564877 1.038514 1.755982, 0.560662 1.046623 1.754274, 0.553886 1.054015 1.764164, 
            0.548968 1.060843 1.768066, 0.539256 1.074728 1.774873, 0.537011 1.078532 1.775117, 0.533563 1.084092 1.776124, 
            0.530345 1.090071 1.775291, 0.516932 1.109055 1.785121, 0.505295 1.127326 1.789622, 0.500014 1.137444 1.787571, 
            0.486635 1.152539 1.805983, 0.482308 1.160446 1.805161, 0.476995 1.170503 1.803372, 0.473819 1.176560 1.802201, 
            0.470066 1.181564 1.805643, 0.465765 1.189519 1.804612, 0.461008 1.196641 1.807226, 0.459333 1.197536 1.811760, 
            0.457972 1.199002 1.813792, 0.456687 1.200610 1.815204, 0.452997 1.205728 1.818143, 0.440207 1.225847 1.823001, 
            0.434159 1.234566 1.827080, 0.431628 1.237848 1.829608, 1.145994 0.023231 1.751636, 1.144851 0.025096 1.751919, 
            1.143709 0.026962 1.752202, 1.140039 0.032119 1.754973, 1.121009 0.052707 1.783135, 1.109710 0.071595 1.784935, 
            1.107679 0.071841 1.792312, 1.106536 0.073706 1.792594, 1.105290 0.079333 1.784852, 1.102651 0.082419 1.788242, 
            1.098548 0.094683 1.776788, 1.089886 0.118379 1.757523, 1.075348 0.143208 1.758655, 1.073505 0.151694 1.746846, 
            1.065639 0.161047 1.756596, 1.059537 0.169666 1.761110, 1.059087 0.172794 1.755862, 1.042157 0.181417 1.802626, 
            1.040885 0.183045 1.803944, 1.033728 0.193691 1.808034, 1.023316 0.210247 1.811592, 1.018588 0.217424 1.813971, 
            1.000420 0.255378 1.799876, 0.999202 0.261056 1.791911, 0.984157 0.284961 1.797093, 0.958787 0.301889 1.858197, 
            0.953932 0.308832 1.861598, 0.949931 0.309437 1.875857, 0.943500 0.317456 1.882996, 0.934821 0.329274 1.890405, 
            0.923172 0.359371 1.868460, 0.910559 0.387710 1.854222, 0.909826 0.406119 1.815849, 0.904883 0.412900 1.819956, 
            0.898576 0.425095 1.817261, 0.896027 0.432295 1.811083, 0.894487 0.437385 1.805694, 0.890271 0.453391 1.786299, 
            0.884058 0.461808 1.791697, 0.870231 0.495832 1.769462, 0.870091 0.499525 1.761737, 0.868315 0.504185 1.758232, 
            0.861984 0.516336 1.755725, 0.862285 0.524781 1.735638, 0.860325 0.529106 1.733600, 0.860907 0.534116 1.720108, 
            0.856183 0.545247 1.713618, 0.856659 0.573756 1.647910, 0.855001 0.578631 1.643461, 0.851620 0.584315 1.643927, 
            0.850587 0.586379 1.643338, 0.843594 0.593375 1.654960, 0.834195 0.599932 1.676958, 0.817704 0.625150 1.684841, 
            0.796178 0.653034 1.706406, 0.792680 0.658503 1.707813, 0.790524 0.662470 1.707341, 0.783519 0.677341 1.701375, 
            0.781448 0.681462 1.700230, 0.776990 0.689131 1.700449, 0.768596 0.705417 1.696739, 0.767761 0.707844 1.694560, 
            0.765476 0.711575 1.695125, 0.765069 0.714783 1.689525, 0.759274 0.727911 1.682742, 0.749444 0.733683 1.708180, 
            0.746495 0.736202 1.714050, 0.724491 0.739524 1.792488, 0.715223 0.746319 1.813444, 0.698722 0.771520 1.821403, 
            0.694144 0.778968 1.822590, 0.690852 0.784813 1.822348, 0.689053 0.793380 1.810182, 0.686994 0.809370 1.782406, 
            0.683828 0.815444 1.781158, 0.664964 0.852131 1.772619, 0.655724 0.870824 1.766818, 0.648071 0.884513 1.766028, 
            0.640094 0.901559 1.758985, 0.635402 0.912750 1.752234, 0.634841 0.915676 1.747871, 0.631927 0.922209 1.744611, 
            0.631447 0.925283 1.739600, 0.625451 0.934096 1.743262, 0.607009 0.967604 1.740194, 0.603907 0.969845 1.747282, 
            0.601610 0.973555 1.747938, 0.598535 0.979795 1.745967, 0.589305 0.998508 1.740076, 0.585699 1.003779 1.742346, 
            0.583416 1.007515 1.742892, 0.582496 1.009786 1.741395, 0.578989 1.015240 1.742866, 0.570153 1.026772 1.751525, 
            0.561819 1.043168 1.747330, 0.558453 1.048879 1.747677, 0.553700 1.052059 1.759105, 0.543503 1.065059 1.769790, 
            0.539973 1.070468 1.771453, 0.529516 1.086944 1.775364, 0.527614 1.091375 1.772864, 0.521960 1.100810 1.773800, 
            0.514204 1.110362 1.782679, 0.509196 1.117027 1.787296, 0.488537 1.146493 1.801933, 0.478556 1.163836 1.802045, 
            0.472939 1.173339 1.802685, 0.458672 1.194715 1.810493, 0.449987 1.206522 1.817947, 0.441865 1.215407 1.829748, 
            0.432847 1.230557 1.831014, 0.430078 1.237355 1.826597, 0.428607 1.238622 1.829501, 1.149583 0.012363 1.751804, 
            1.145493 0.020702 1.749091, 1.139556 0.029621 1.752289, 1.138364 0.031396 1.752966, 1.129458 0.050699 1.744492, 
            1.117952 0.053414 1.783320, 1.114706 0.055395 1.791550, 1.105053 0.065438 1.806732, 1.105600 0.070383 1.793524, 
            1.104669 0.072635 1.792116, 1.098498 0.085078 1.788329, 1.094374 0.097303 1.777046, 1.093048 0.098834 1.778792, 
            1.089162 0.115443 1.756762, 1.087062 0.119511 1.755846, 1.071374 0.150142 1.748471, 1.069352 0.154353 1.746933, 
            1.065846 0.159807 1.748404, 1.059819 0.164615 1.761159, 1.054916 0.171472 1.764934, 1.048967 0.172472 1.785916, 
            1.045655 0.174330 1.794682, 1.042957 0.177310 1.798536, 1.035619 0.187624 1.804078, 1.022868 0.207815 1.808619, 
            1.013507 0.222339 1.812626, 1.005622 0.235604 1.813694, 1.001449 0.243793 1.811640, 0.990572 0.271347 1.792380, 
            0.989277 0.272936 1.793877, 0.986889 0.276479 1.795261, 0.985551 0.277989 1.797103, 0.980519 0.284610 1.801913, 
            0.978077 0.288055 1.803728, 0.975716 0.287700 1.813738, 0.962994 0.296096 1.844586, 0.955479 0.302139 1.860384, 
            0.952147 0.300014 1.878148, 0.947574 0.303523 1.888138, 0.931830 0.326153 1.898902, 0.930687 0.328019 1.899185, 
            0.929490 0.337682 1.882214, 0.927487 0.341929 1.880518, 0.926669 0.344386 1.878209, 0.916172 0.368686 1.864753, 
            0.911860 0.376620 1.863814, 0.906690 0.390886 1.852041, 0.906261 0.394053 1.846624, 0.907565 0.400380 1.827361, 
            0.905233 0.407974 1.819456, 0.890662 0.444591 1.794316, 0.873959 0.473370 1.795054, 0.870578 0.486950 1.777837, 
            0.869021 0.495957 1.763740, 0.868373 0.498726 1.760067, 0.865692 0.501735 1.763792, 0.865305 0.504979 1.758036, 
            0.857507 0.518403 1.758406, 0.858831 0.524766 1.738988, 0.852030 0.547906 1.713705, 0.855873 0.562811 1.665324, 
            0.849533 0.582842 1.645206, 0.846523 0.585252 1.651556, 0.846576 0.589297 1.642291, 0.842569 0.589889 1.656605, 
            0.829634 0.601846 1.680310, 0.818718 0.621433 1.679043, 0.813697 0.620176 1.701458, 0.812325 0.621624 1.703568, 
            0.810828 0.626793 1.697834, 0.807740 0.633010 1.695962, 0.807564 0.636637 1.688525, 0.798786 0.648276 1.696719, 
            0.795432 0.650058 1.705820, 0.787514 0.663264 1.707145, 0.783032 0.674836 1.698723, 0.781412 0.675832 1.702813, 
            0.779566 0.680364 1.699869, 0.767850 0.702441 1.696152, 0.767037 0.704908 1.693799, 0.763609 0.710504 1.694647, 
            0.762914 0.713185 1.691353, 0.760724 0.721039 1.682309, 0.744735 0.735327 1.712711, 0.721482 0.740318 1.792292, 
            0.711070 0.748978 1.813531, 0.706125 0.755758 1.817646, 0.699440 0.767263 1.817970, 0.687033 0.788080 1.819771, 
            0.689056 0.795717 1.794772, 0.686501 0.802906 1.788644, 0.684469 0.807099 1.787183, 0.684169 0.810500 1.780737, 
            0.679932 0.814622 1.788044, 0.676609 0.820410 1.788048, 0.675344 0.822053 1.789306, 0.670987 0.825955 1.797572, 
            0.667715 0.831837 1.797168, 0.662361 0.845769 1.786860, 0.662617 0.850184 1.775975, 0.660928 0.855002 1.771777, 
            0.655849 0.865487 1.768116, 0.643953 0.887235 1.765839, 0.642236 0.892003 1.761861, 0.636611 0.905440 1.753721, 
            0.625852 0.929262 1.742360, 0.622289 0.934613 1.744279, 0.620715 0.935692 1.748008, 0.613809 0.946794 1.750097, 
            0.612002 0.951396 1.746843, 0.606126 0.964378 1.740701, 0.604427 0.965228 1.745430, 0.584902 1.000710 1.742166, 
            0.570572 1.021970 1.750481, 0.565882 1.029215 1.752559, 0.562558 1.035002 1.752570, 0.561177 1.040380 1.745917, 
            0.549442 1.054526 1.760035, 0.544237 1.060833 1.766223, 0.540449 1.065773 1.769945, 0.534431 1.074544 1.773792, 
            0.533242 1.076325 1.774442, 0.532134 1.078254 1.774443, 0.526890 1.088438 1.772103, 0.524628 1.092212 1.772479, 
            0.521023 1.097486 1.774735, 0.488924 1.145582 1.792300, 0.482088 1.152864 1.802671, 0.477720 1.160695 1.802181, 
            0.474404 1.166495 1.802132, 0.473358 1.168538 1.801641, 0.468648 1.175747 1.803874, 0.459265 1.190231 1.808058, 
            0.450303 1.201533 1.817724, 0.445247 1.208109 1.822730, 1.146357 0.012763 1.753336, 1.144464 0.017208 1.750770, 
            1.133036 0.035862 1.753594, 1.132119 0.038138 1.752076, 1.127725 0.045923 1.751790, 1.121433 0.046299 1.775503, 
            1.114993 0.050352 1.791563, 1.106485 0.058534 1.806442, 1.101857 0.065892 1.808026, 1.100460 0.067294 1.810337, 
            1.099460 0.073368 1.800638, 1.096105 0.083047 1.792053, 1.096304 0.087359 1.781618, 1.094541 0.092041 1.778017, 
            1.088895 0.101494 1.778879, 1.074412 0.134321 1.761884, 1.070384 0.142772 1.758680, 1.064078 0.151019 1.764821, 
            1.060132 0.159621 1.760955, 1.058356 0.160330 1.766300, 1.052195 0.168842 1.771282, 1.049301 0.171464 1.776704, 
            1.047100 0.171400 1.785438, 1.045957 0.173266 1.785720, 1.043549 0.172824 1.796107, 1.038452 0.179327 1.801436, 
            1.036008 0.182768 1.803270, 1.032456 0.188140 1.805099, 1.024470 0.201221 1.806972, 1.019582 0.208104 1.810636, 
            1.018321 0.209755 1.811859, 1.009365 0.225017 1.812630, 0.989716 0.268170 1.792674, 0.987386 0.267871 1.802439, 
            0.987308 0.271678 1.794217, 0.980100 0.282229 1.798716, 0.977353 0.285119 1.802967, 0.970237 0.291891 1.815571, 
            0.967886 0.295501 1.816662, 0.960038 0.289090 1.861652, 0.956989 0.291429 1.868314, 0.954682 0.299070 1.860204, 
            0.943941 0.303180 1.892922, 0.929900 0.324968 1.898921, 0.924980 0.331792 1.902843, 0.922814 0.335742 1.902449, 
            0.921671 0.337607 1.902732, 0.924808 0.347275 1.868838, 0.907053 0.382034 1.860288, 0.906760 0.385450 1.853778, 
            0.905698 0.399309 1.826883, 0.900764 0.410056 1.822073, 0.885334 0.453005 1.786103, 0.883049 0.456735 1.786668, 
            0.881245 0.457396 1.792225, 0.877428 0.462283 1.796180, 0.869772 0.483865 1.777725, 0.864628 0.498179 1.765745, 
            0.860757 0.506917 1.761280, 0.856338 0.514657 1.761192, 0.854327 0.518887 1.759567, 0.855283 0.524578 1.743093, 
            0.854140 0.526443 1.743375, 0.855982 0.533752 1.719816, 0.853745 0.537569 1.720000, 0.852449 0.543104 1.712662, 
            0.855634 0.560757 1.660694, 0.854541 0.562713 1.660578, 0.852167 0.562336 1.670687, 0.844398 0.575813 1.670824, 
            0.840539 0.580623 1.675115, 0.831175 0.595142 1.679146, 0.828487 0.598139 1.682922, 0.821487 0.609070 1.685760, 
            0.820908 0.611963 1.681540, 0.813805 0.618758 1.694047, 0.798062 0.645339 1.695958, 0.796082 0.645677 1.702930, 
            0.791153 0.652486 1.706918, 0.785635 0.662171 1.706762, 0.784323 0.663728 1.708395, 0.783352 0.665906 1.707310, 
            0.780640 0.668859 1.711281, 0.776631 0.677346 1.707916, 0.776566 0.681177 1.699590, 0.765811 0.701056 1.697045, 
            0.764668 0.702921 1.697328, 0.757714 0.721833 1.682113, 0.756328 0.723254 1.684342, 0.755565 0.725813 1.681587, 
            0.753072 0.729165 1.683810, 0.748086 0.727972 1.705944, 0.746477 0.728988 1.709947, 0.744011 0.732391 1.711950, 
            0.730320 0.746917 1.732854, 0.719840 0.735709 1.798857, 0.713879 0.740636 1.811087, 0.706703 0.751246 1.815332, 
            0.702333 0.759075 1.814853, 0.691553 0.774960 1.821350, 0.689290 0.778733 1.821733, 0.687961 0.784206 1.814663, 
            0.685113 0.798759 1.793183, 0.682799 0.806386 1.785134, 0.662462 0.836439 1.797200, 0.662227 0.839959 1.790234, 
            0.659621 0.847054 1.784514, 0.655642 0.859544 1.772072, 0.654129 0.864683 1.766466, 0.650907 0.870655 1.765666, 
            0.641185 0.888470 1.763711, 0.638404 0.895246 1.759391, 0.635242 0.901329 1.758106, 0.634468 0.903866 1.755446, 
            0.633071 0.905268 1.757756, 0.625934 0.919897 1.752850, 0.625985 0.923939 1.743600, 0.614258 0.942047 1.748812, 
            0.595102 0.974253 1.751444, 0.593443 0.979126 1.747009, 0.591231 0.982991 1.746985, 0.586863 0.990822 1.746495, 
            0.585105 0.995515 1.742845, 0.581907 1.001531 1.741851, 0.577652 1.009569 1.740457, 0.576635 1.011663 1.739737, 
            0.571703 1.018468 1.743744, 0.562977 1.030200 1.751527, 0.560244 1.037065 1.746816, 0.552590 1.050752 1.746036, 
            0.548718 1.051589 1.759273, 0.540045 1.063420 1.766627, 0.521484 1.092761 1.773357, 0.518348 1.098891 1.771864, 
            0.496844 1.130764 1.784411, 0.494284 1.133995 1.787164, 0.489074 1.140291 1.793400, 0.487981 1.142248 1.793280, 
            0.486689 1.143840 1.794760, 0.483796 1.146463 1.800176, 0.477071 1.157897 1.800814, 0.473692 1.163583 1.801267, 
            0.472683 1.165691 1.800483, 0.469182 1.171154 1.801914, 0.464382 1.178200 1.804867, 0.460939 1.183769 1.805833, 
            0.459516 1.185122 1.808356, 0.453425 1.193762 1.812780, 0.428630 1.231482 1.825075, 0.426344 1.235212 1.825640, 
            0.419053 1.241664 1.839644, 1.147757 0.005802 1.753296, 1.139196 0.021784 1.750916, 1.136879 0.025456 1.751736, 
            1.134684 0.029353 1.751573, 1.126876 0.042760 1.752020, 1.125717 0.044596 1.752431, 1.122594 0.042851 1.768529, 
            1.097346 0.067898 1.810973, 1.093115 0.083876 1.791704, 1.090732 0.091379 1.784199, 1.083328 0.117369 1.754889, 
            1.071784 0.135810 1.758642, 1.066231 0.145431 1.758767, 1.064239 0.145747 1.765834, 1.058101 0.154300 1.770636, 
            1.053044 0.164825 1.766800, 1.033027 0.183616 1.802839, 1.032209 0.186072 1.800532, 1.026777 0.191964 1.808536, 
            1.016516 0.208796 1.810889, 1.010921 0.218340 1.811347, 1.006213 0.225552 1.813572, 1.005176 0.227610 1.813010, 
            1.000745 0.235327 1.813020, 0.991097 0.261174 1.792789, 0.988961 0.265178 1.792157, 0.986162 0.264024 1.805665, 
            0.982763 0.273623 1.797432, 0.981330 0.274958 1.800035, 0.971131 0.284005 1.819579, 0.967554 0.285382 1.830456, 
            0.962165 0.279506 1.864651, 0.950263 0.293346 1.880107, 0.936625 0.311918 1.891741, 0.934821 0.312579 1.897301, 
            0.931194 0.317813 1.899731, 0.920808 0.334417 1.903083, 0.918546 0.338191 1.903456, 0.921798 0.348069 1.868642, 
            0.918587 0.354060 1.867759, 0.903751 0.386244 1.853583, 0.902097 0.391127 1.849096, 0.902755 0.400224 1.826156, 
            0.896611 0.412715 1.822160, 0.886332 0.437412 1.806966, 0.866879 0.480922 1.785443, 0.864532 0.492440 1.768806, 
            0.860649 0.501155 1.764443, 0.852286 0.517498 1.760482, 0.848738 0.542620 1.718063, 0.845091 0.571511 1.667590, 
            0.834699 0.588104 1.670988, 0.823098 0.602492 1.684044, 0.822067 0.604562 1.683432, 0.815833 0.605043 1.706684, 
            0.812483 0.610782 1.706907, 0.811930 0.613722 1.702480, 0.809248 0.616730 1.706211, 0.807063 0.620644 1.705972, 
            0.802143 0.631418 1.701045, 0.800988 0.637211 1.692578, 0.786997 0.655141 1.707026, 0.783184 0.660034 1.710953, 
            0.780712 0.663426 1.713001, 0.779915 0.665922 1.710520, 0.771389 0.685917 1.699014, 0.760914 0.706307 1.694234, 
            0.759864 0.712290 1.684932, 0.753549 0.724471 1.682296, 0.749501 0.724988 1.696938, 0.745753 0.726052 1.709186, 
            0.743467 0.729782 1.709751, 0.739233 0.733910 1.717030, 0.733434 0.739132 1.727968, 0.730887 0.742387 1.730618, 
            0.729014 0.742919 1.736740, 0.708584 0.745161 1.811456, 0.707122 0.746444 1.814288, 0.702296 0.753442 1.817449, 
            0.699323 0.759869 1.814657, 0.696782 0.763133 1.817266, 0.692183 0.770543 1.818619, 0.686589 0.780088 1.819076, 
            0.684951 0.785000 1.814467, 0.686418 0.791624 1.793907, 0.682767 0.800763 1.787688, 0.678706 0.809153 1.784748, 
            0.677341 0.810614 1.786805, 0.675004 0.814252 1.787775, 0.659452 0.837233 1.797005, 0.656051 0.854725 1.771103, 
            0.652746 0.860545 1.770969, 0.637076 0.891209 1.763448, 0.627692 0.909640 1.758793, 0.622267 0.923442 1.749059, 
            0.607392 0.947657 1.752880, 0.602896 0.959205 1.744565, 0.600511 0.962753 1.745926, 0.599047 0.964035 1.748768, 
            0.595511 0.969433 1.750481, 0.588823 0.980933 1.750829, 0.588226 0.983793 1.746753, 0.582741 0.993537 1.746336, 
            0.579863 1.000138 1.742785, 0.568367 1.018666 1.746156, 0.564454 1.023378 1.750876, 0.559728 1.034507 1.744395, 
            0.549580 1.051546 1.745840, 0.545708 1.052383 1.759078, 0.543520 1.056292 1.758861, 0.542323 1.058059 1.759578, 
            0.539344 1.060525 1.765680, 0.536769 1.063728 1.768561, 0.529515 1.074195 1.773428, 0.527229 1.077926 1.773993, 
            0.524325 1.084477 1.770656, 0.522900 1.085828 1.773192, 0.521033 1.090323 1.770409, 0.518494 1.093591 1.773001, 
            0.513995 1.101184 1.773557, 0.495090 1.129899 1.783027, 0.493366 1.130704 1.787952, 0.488557 1.137733 1.790980, 
            0.483072 1.143527 1.799415, 0.479193 1.148301 1.803860, 0.476222 1.154732 1.801053, 0.473352 1.161346 1.797441, 
            0.462570 1.177228 1.803952, 0.457409 1.183613 1.809795, 0.455357 1.187770 1.808493, 0.447705 1.197513 1.816537, 
            0.445899 1.198168 1.822121, 0.437897 1.207273 1.832957, 0.424123 1.233495 1.827992, 0.421409 1.236445 1.831975, 
            1.134093 0.022710 1.758594, 1.128771 0.036699 1.748036, 1.126206 0.039922 1.750826, 1.123209 0.042355 1.757074, 
            1.113453 0.044313 1.790767, 1.111922 0.045469 1.794155, 1.088962 0.086535 1.791791, 1.088209 0.093060 1.780119, 
            1.087382 0.095502 1.777876, 1.085177 0.099379 1.777799, 1.082414 0.114086 1.755643, 1.077545 0.121004 1.759153, 
            1.072770 0.128093 1.761913, 1.067631 0.138469 1.758729, 1.066416 0.140203 1.759587, 1.049746 0.165093 1.768907, 
            1.047245 0.168432 1.771190, 1.045116 0.168500 1.779345, 1.042581 0.171776 1.781902, 1.038759 0.172705 1.794741, 
            1.035158 0.177987 1.796964, 1.032744 0.181483 1.798558, 1.027804 0.188272 1.802630, 1.015849 0.205964 1.809667, 
            1.013549 0.209669 1.810347, 1.007860 0.219041 1.811559, 1.001091 0.230394 1.812552, 0.992204 0.249729 1.803935, 
            0.992141 0.253563 1.795593, 0.986221 0.258565 1.807497, 0.981948 0.266570 1.806247, 0.980272 0.267465 1.810780, 
            0.974762 0.281112 1.801723, 0.971788 0.279637 1.816634, 0.970545 0.281321 1.817712, 0.969498 0.283360 1.817233, 
            0.957709 0.281612 1.867161, 0.955659 0.281823 1.874688, 0.947783 0.291158 1.884520, 0.936788 0.306650 1.892739, 
            0.932972 0.307591 1.905523, 0.924541 0.315914 1.919787, 0.918776 0.329096 1.912765, 0.916679 0.337120 1.902977, 
            0.902189 0.381781 1.859505, 0.901373 0.388191 1.848335, 0.899603 0.400758 1.827097, 0.898660 0.402988 1.825786, 
            0.888100 0.423224 1.821679, 0.869657 0.464627 1.800930, 0.862477 0.487076 1.778675, 0.860598 0.491548 1.775994, 
            0.860470 0.495263 1.768174, 0.858121 0.502827 1.760402, 0.854626 0.508302 1.761778, 0.847165 0.518392 1.768302, 
            0.845761 0.543474 1.717605, 0.842499 0.545425 1.725967, 0.839928 0.572328 1.675749, 0.836468 0.577867 1.676846, 
            0.835048 0.579226 1.679346, 0.834239 0.581700 1.676961, 0.825853 0.594054 1.682022, 0.815109 0.602106 1.705923, 
            0.807340 0.615584 1.706058, 0.806079 0.617234 1.707284, 0.803646 0.616747 1.717873, 0.803087 0.623626 1.704645, 
            0.801372 0.628396 1.700657, 0.791313 0.637699 1.719084, 0.787419 0.650344 1.705961, 0.779862 0.660260 1.713243, 
            0.777368 0.663610 1.715478, 0.770120 0.678037 1.711452, 0.765615 0.693517 1.694367, 0.764363 0.695183 1.695523, 
            0.762077 0.698913 1.696088, 0.753538 0.718884 1.684689, 0.751252 0.722615 1.685254, 0.748771 0.722040 1.696225, 
            0.733182 0.737056 1.723438, 0.730146 0.739420 1.729992, 0.721228 0.742904 1.756996, 0.710805 0.735748 1.813705, 
            0.708519 0.739478 1.814271, 0.706256 0.743250 1.814654, 0.691510 0.767701 1.817446, 0.688324 0.773739 1.816357, 
            0.684227 0.782063 1.813706, 0.685694 0.788687 1.793145, 0.681123 0.796148 1.794276, 0.672846 0.812650 1.789621, 
            0.670518 0.816302 1.790528, 0.668850 0.817210 1.795007, 0.664007 0.824176 1.798307, 0.660707 0.830006 1.798127, 
            0.654024 0.853361 1.771905, 0.643742 0.874104 1.765578, 0.639465 0.882101 1.764360, 0.620775 0.919105 1.754430, 
            0.613449 0.933392 1.751023, 0.611181 0.937153 1.751452, 0.604382 0.948451 1.752684, 0.601276 0.954634 1.750960, 
            0.591358 0.972092 1.750568, 0.584670 0.983592 1.750916, 0.575186 1.005790 1.738215, 0.561034 1.023425 1.753954, 
            0.560161 1.025782 1.752082, 0.557424 1.028689 1.756255, 0.551274 1.045120 1.743457, 0.548671 1.048272 1.746557, 
            0.544030 1.051656 1.757091, 0.521331 1.085300 1.770335, 0.518963 1.088880 1.771560, 0.517816 1.090738 1.771872, 
            0.515527 1.094463 1.772464, 0.514606 1.096734 1.770972, 0.507198 1.106919 1.777074, 0.503409 1.111858 1.780800, 
            0.495240 1.124606 1.784134, 0.494492 1.127192 1.781259, 0.490356 1.131498 1.787757, 0.487819 1.134769 1.790336, 
            0.486676 1.136635 1.790619, 0.485364 1.138192 1.792248, 0.483054 1.141879 1.793008, 0.480372 1.140936 1.805590, 
            0.479096 1.142560 1.806930, 0.475149 1.151159 1.803080, 0.464239 1.170756 1.801770, 0.451976 1.187888 1.811258, 
            0.450756 1.189612 1.812160, 0.448470 1.193343 1.812726, 0.440426 1.202369 1.823907, 0.417178 1.238962 1.832686, 
            0.414818 1.242556 1.833850, 0.413298 1.243734 1.837142, 1.145034 -0.002395 1.761953, 1.124602 0.039330 1.748250, 
            1.121342 0.041284 1.756595, 1.108888 0.046220 1.794148, 1.088936 0.076974 1.803141, 1.088969 0.080983 1.794034, 
            1.084406 0.096357 1.777411, 1.083490 0.098636 1.775881, 1.081239 0.102430 1.776168, 1.080869 0.109653 1.761439, 
            1.068803 0.131091 1.760517, 1.065692 0.137267 1.758826, 1.059849 0.142409 1.770115, 1.048537 0.161274 1.772012, 
            1.033163 0.176681 1.797514, 1.020783 0.193600 1.807936, 1.017348 0.199182 1.808843, 1.013866 0.204681 1.810116, 
            1.012850 0.206778 1.809385, 1.001887 0.222330 1.817340, 0.987731 0.255754 1.797734, 0.969916 0.278558 1.816189, 
            0.965553 0.282450 1.824504, 0.959475 0.275318 1.864199, 0.956985 0.278675 1.866400, 0.948202 0.286356 1.883476, 
            0.936817 0.301138 1.894805, 0.933206 0.302454 1.905950, 0.931886 0.303996 1.907648, 0.928396 0.309478 1.908993, 
            0.919867 0.317621 1.924044, 0.918878 0.323717 1.914250, 0.913670 0.337914 1.902782, 0.915408 0.348981 1.871208, 
            0.912458 0.355449 1.868235, 0.909319 0.361573 1.866774, 0.904093 0.371788 1.864293, 0.897315 0.391021 1.847672, 
            0.892095 0.409146 1.827451, 0.877085 0.448911 1.796975, 0.876056 0.450984 1.796349, 0.859467 0.487870 1.778479, 
            0.859369 0.491640 1.770422, 0.856618 0.498470 1.765861, 0.842667 0.524371 1.762298, 0.842918 0.540623 1.724923, 
            0.830877 0.581852 1.679577, 0.829262 0.586805 1.674791, 0.827528 0.587592 1.679795, 0.822838 0.594838 1.681868, 
            0.818095 0.601986 1.684371, 0.816253 0.602576 1.690240, 0.812833 0.600289 1.708713, 0.810547 0.604020 1.709278, 
            0.803737 0.611348 1.719441, 0.798048 0.620721 1.720654, 0.798067 0.624704 1.711659, 0.796370 0.629507 1.707527, 
            0.794112 0.629341 1.716710, 0.786271 0.646635 1.708582, 0.782870 0.652280 1.709212, 0.779383 0.657769 1.710529, 
            0.771641 0.667348 1.719291, 0.769171 0.674692 1.712483, 0.765578 0.679987 1.714646, 0.760406 0.694251 1.702886, 
            0.757529 0.700852 1.699331, 0.744182 0.723905 1.699794, 0.742019 0.723909 1.708229, 0.739411 0.727053 1.711363, 
            0.734303 0.733535 1.716783, 0.728557 0.738855 1.727294, 0.724654 0.739635 1.740782, 0.718822 0.740850 1.760823, 
            0.712216 0.736704 1.795890, 0.709462 0.735633 1.809037, 0.701890 0.745520 1.816450, 0.698388 0.750982 1.817883, 
            0.696277 0.755030 1.817057, 0.691684 0.762453 1.818356, 0.689592 0.766535 1.817380, 0.687377 0.770395 1.817379, 
            0.683805 0.779679 1.810529, 0.683313 0.782730 1.805614, 0.676579 0.802044 1.788639, 0.672019 0.805576 1.798530, 
            0.669697 0.809241 1.799381, 0.652211 0.848440 1.779835, 0.639638 0.876853 1.765272, 0.621414 0.910756 1.760470, 
            0.617227 0.922867 1.749687, 0.609165 0.931862 1.761006, 0.607110 0.936012 1.759733, 0.605665 0.941277 1.753578, 
            0.601583 0.949630 1.750805, 0.598589 0.956017 1.748184, 0.589090 0.970291 1.753288, 0.586989 0.974357 1.752385, 
            0.569937 1.010399 1.738214, 0.565794 1.014692 1.744771, 0.563505 1.018415 1.745366, 0.562225 1.020031 1.746742, 
            0.554898 1.034315 1.743348, 0.552710 1.038223 1.743137, 0.548233 1.045857 1.743511, 0.545635 1.049017 1.746574, 
            0.544720 1.051298 1.745036, 0.538656 1.056038 1.758088, 0.537513 1.057903 1.758371, 0.524846 1.074297 1.771092, 
            0.521749 1.080498 1.769292, 0.517322 1.088221 1.769274, 0.515036 1.091952 1.769839, 0.505778 1.106664 1.773022, 
            0.504212 1.107757 1.776688, 0.501926 1.111488 1.777253, 0.500361 1.112582 1.780912, 0.490340 1.129851 1.781347, 
            0.486923 1.131520 1.790945, 0.482747 1.127856 1.815449, 0.481604 1.129721 1.815732, 0.477860 1.134741 1.819101, 
            0.465007 1.166592 1.797932, 0.458888 1.175179 1.802585, 0.456088 1.177973 1.807253, 0.431766 1.208658 1.833457, 
            0.429251 1.211970 1.835856, 0.421340 1.229138 1.828278, 0.414040 1.239521 1.833519, 1.162395 -0.039491 1.767115, 
            1.160125 -0.035731 1.767549, 1.158828 -0.034147 1.769066, 1.156460 -0.030567 1.770291, 1.145464 -0.007178 1.760823, 
            1.144113 -0.005692 1.762768, 1.128787 0.017701 1.770194, 1.126476 0.029283 1.753274, 1.123894 0.036422 1.747362, 
            1.120618 0.038347 1.755834, 1.115250 0.036458 1.781020, 1.109179 0.041186 1.794124, 1.106893 0.044916 1.794689, 
            1.104015 0.043616 1.808836, 1.085918 0.077753 1.803014, 1.086233 0.082276 1.791652, 1.083987 0.086079 1.791901, 
            1.075961 0.114884 1.758711, 1.073676 0.118615 1.759276, 1.071321 0.122220 1.760391, 1.064558 0.133582 1.761342, 
            1.041814 0.167144 1.774945, 1.032711 0.174241 1.794577, 1.030153 0.177475 1.797318, 1.016385 0.195810 1.809989, 
            1.014132 0.199601 1.810291, 0.997115 0.227808 1.813534, 0.987309 0.249419 1.803403, 0.984734 0.252623 1.806279, 
            0.976413 0.265093 1.810826, 0.965155 0.280107 1.821140, 0.954330 0.276168 1.872213, 0.939408 0.292400 1.894097, 
            0.935790 0.297649 1.896463, 0.932482 0.299517 1.905188, 0.927563 0.306343 1.909101, 0.923934 0.307625 1.920391, 
            0.915050 0.323020 1.920586, 0.912136 0.333501 1.908486, 0.906255 0.342524 1.911229, 0.901934 0.350441 1.910364, 
            0.906309 0.362366 1.866579, 0.900420 0.375322 1.860550, 0.897192 0.385233 1.850949, 0.895869 0.398616 1.826141, 
            0.893668 0.402502 1.826026, 0.887804 0.411554 1.828638, 0.880188 0.433209 1.809864, 0.873899 0.449383 1.798187, 
            0.866846 0.460219 1.801445, 0.862006 0.471137 1.795884, 0.860414 0.480082 1.782064, 0.856519 0.488776 1.777795, 
            0.854965 0.497789 1.763673, 0.848123 0.505060 1.774091, 0.841090 0.519878 1.768355, 0.840800 0.523300 1.761819, 
            0.838735 0.527431 1.760630, 0.834639 0.551556 1.722582, 0.835026 0.556209 1.710654, 0.836135 0.570077 1.675263, 
            0.833836 0.573784 1.675934, 0.831056 0.576612 1.680452, 0.830029 0.578690 1.679804, 0.818496 0.597151 1.683473, 
            0.810496 0.598362 1.711982, 0.799682 0.610236 1.727597, 0.797291 0.617724 1.720158, 0.795057 0.625498 1.711463, 
            0.793388 0.626404 1.715949, 0.791103 0.630134 1.716515, 0.784481 0.633858 1.734019, 0.781771 0.640762 1.729134, 
            0.781658 0.644507 1.721186, 0.779373 0.648237 1.721751, 0.774626 0.659328 1.715439, 0.761002 0.685823 1.709273, 
            0.760752 0.689317 1.702423, 0.759609 0.691182 1.702706, 0.744639 0.719171 1.698449, 0.739830 0.722251 1.710319, 
            0.731799 0.731302 1.721393, 0.726720 0.737838 1.726575, 0.725094 0.738823 1.730717, 0.721482 0.736186 1.750722, 
            0.720339 0.738051 1.751005, 0.709779 0.730645 1.808808, 0.708636 0.732510 1.809090, 0.701314 0.742853 1.814504, 
            0.699761 0.743971 1.818064, 0.686639 0.767433 1.816732, 0.683870 0.774232 1.812307, 0.680382 0.783668 1.804787, 
            0.677658 0.794496 1.791170, 0.674999 0.797547 1.794712, 0.668973 0.806304 1.798620, 0.664952 0.814769 1.795355, 
            0.659120 0.823881 1.797708, 0.651176 0.840987 1.790404, 0.650377 0.851377 1.770251, 0.642263 0.868175 1.764299, 
            0.641179 0.870148 1.764111, 0.638891 0.873873 1.764699, 0.634379 0.881442 1.765357, 0.631277 0.887634 1.763595, 
            0.622825 0.903816 1.760340, 0.614903 0.917014 1.761699, 0.607016 0.926327 1.771625, 0.604548 0.937624 1.755954, 
            0.602316 0.941451 1.756097, 0.599505 0.948174 1.752010, 0.592756 0.959562 1.752844, 0.579602 0.982967 1.751766, 
            0.578100 0.988126 1.746074, 0.573688 0.995877 1.745935, 0.565584 1.012693 1.739902, 0.564390 1.014465 1.740593, 
            0.552588 1.028486 1.755254, 0.549294 1.038277 1.746182, 0.547401 1.042724 1.743609, 0.542647 1.049852 1.746200, 
            0.537953 1.053140 1.757157, 0.536622 1.054663 1.758940, 0.530128 1.062566 1.766588, 0.515469 1.087175 1.768685, 
            0.509660 1.096329 1.770853, 0.501771 1.109588 1.771951, 0.491298 1.126033 1.775995, 0.486199 1.128583 1.790184, 
            0.482186 1.125215 1.813389, 0.478149 1.129703 1.819094, 0.468888 1.156256 1.795768, 0.460542 1.168681 1.800515, 
            0.458125 1.172173 1.802127, 0.454964 1.174308 1.809683, 0.449816 1.180716 1.815424, 0.446621 1.186739 1.814404, 
            0.445892 1.189358 1.811384, 0.444811 1.191336 1.811174, 0.443483 1.192863 1.812938, 0.433285 1.201912 1.832473, 
            0.412302 1.238684 1.832012, 1.160681 -0.040283 1.765412, 1.159385 -0.038697 1.766919, 1.156878 -0.035369 1.769248, 
            1.154910 -0.035009 1.776124, 1.152487 -0.027580 1.768943, 1.147695 -0.016573 1.762995, 1.127518 0.001925 1.800313, 
            1.118522 0.032911 1.766026, 1.114240 0.033001 1.782536, 1.108604 0.038521 1.792171, 1.104695 0.035343 1.814543, 
            1.102526 0.039286 1.814179, 1.085170 0.074774 1.802438, 1.080892 0.090667 1.783540, 1.078177 0.101512 1.769849, 
            1.077065 0.107383 1.761039, 1.074780 0.111113 1.761604, 1.073363 0.112479 1.764076, 1.072449 0.114763 1.762526, 
            1.070164 0.118493 1.763091, 1.067088 0.124733 1.761121, 1.060812 0.133035 1.767020, 1.042690 0.163176 1.770244, 
            1.040404 0.166907 1.770810, 1.034992 0.168886 1.787501, 1.027847 0.175604 1.800343, 1.023924 0.180298 1.805141, 
            1.016940 0.191259 1.807849, 0.991168 0.235094 1.810264, 0.984299 0.250213 1.803208, 0.979969 0.254165 1.811256, 
            0.977630 0.257799 1.812248, 0.972263 0.263809 1.819734, 0.972260 0.267753 1.810913, 0.959172 0.271533 1.853530, 
            0.952950 0.272036 1.876685, 0.950308 0.275117 1.880097, 0.942772 0.285070 1.887221, 0.940486 0.288800 1.887787, 
            0.923160 0.304598 1.920027, 0.911318 0.326445 1.917317, 0.909032 0.330176 1.917882, 0.906651 0.333732 1.919211, 
            0.898924 0.351235 1.910169, 0.903180 0.362942 1.867340, 0.902415 0.365497 1.864603, 0.896419 0.378258 1.859423, 
            0.892285 0.390465 1.848220, 0.892617 0.398968 1.827878, 0.888185 0.406683 1.827899, 0.879358 0.426130 1.818795, 
            0.877272 0.430224 1.817767, 0.876513 0.436737 1.806143, 0.873168 0.446435 1.797477, 0.870889 0.450177 1.797992, 
            0.862816 0.463101 1.800554, 0.857695 0.477457 1.788392, 0.856559 0.483284 1.779770, 0.851910 0.494553 1.772676, 
            0.850032 0.499026 1.769991, 0.845078 0.505789 1.774181, 0.840239 0.516712 1.768601, 0.838898 0.534011 1.735091, 
            0.837835 0.536021 1.734737, 0.837467 0.539299 1.728835, 0.833345 0.563375 1.691000, 0.833746 0.568055 1.678951, 
            0.826343 0.578251 1.685009, 0.822976 0.583958 1.685372, 0.822325 0.586720 1.681727, 0.811771 0.595122 1.704098, 
            0.795529 0.612895 1.727684, 0.793727 0.621457 1.715541, 0.790378 0.627198 1.715754, 0.787819 0.630428 1.718509, 
            0.780373 0.636598 1.733752, 0.778761 0.641556 1.728939, 0.778584 0.645184 1.721503, 0.776443 0.649178 1.720915, 
            0.775910 0.652154 1.716332, 0.770462 0.661965 1.715622, 0.768794 0.662874 1.720093, 0.765020 0.671789 1.714855, 
            0.762892 0.675806 1.714166, 0.758309 0.687195 1.706545, 0.750835 0.705159 1.695485, 0.740216 0.721339 1.700688, 
            0.734143 0.726062 1.713817, 0.731826 0.729735 1.714633, 0.719615 0.735114 1.750244, 0.710198 0.725843 1.807764, 
            0.706769 0.731439 1.808612, 0.705183 0.732496 1.812434, 0.700595 0.739927 1.813699, 0.699036 0.741034 1.817303, 
            0.689983 0.756118 1.818856, 0.689092 0.758444 1.817122, 0.687716 0.759884 1.819268, 0.685455 0.763658 1.819640, 
            0.682906 0.770858 1.813461, 0.680071 0.777536 1.809572, 0.679658 0.780732 1.804026, 0.677807 0.789204 1.792276, 
            0.667420 0.801857 1.804478, 0.664774 0.804930 1.807924, 0.660443 0.816779 1.798288, 0.659563 0.819122 1.796477, 
            0.652835 0.830551 1.797136, 0.638219 0.871031 1.763522, 0.624984 0.894290 1.763084, 0.617405 0.908113 1.761707, 
            0.614021 0.913790 1.762200, 0.612034 0.914116 1.769222, 0.608641 0.919776 1.769791, 0.605917 0.922708 1.773857, 
            0.604683 0.928356 1.766021, 0.602659 0.932564 1.764495, 0.600997 0.933482 1.768929, 0.598190 0.944159 1.755971, 
            0.596009 0.948081 1.755698, 0.595280 0.950702 1.752673, 0.588604 0.962222 1.752931, 0.580969 0.975945 1.751993, 
            0.552962 1.023603 1.754567, 0.551119 1.028141 1.751597, 0.545192 1.041029 1.745861, 0.542981 1.044895 1.745832, 
            0.541134 1.049425 1.742896, 0.538703 1.052890 1.744626, 0.536086 1.052068 1.756679, 0.526977 1.063103 1.767517, 
            0.523604 1.068800 1.767922, 0.521986 1.069798 1.772003, 0.519039 1.076272 1.769004, 0.516835 1.080153 1.768913, 
            0.515887 1.082373 1.767641, 0.510087 1.091542 1.769743, 0.501111 1.106768 1.770675, 0.481611 1.122552 1.811431, 
            0.478554 1.124875 1.818162, 0.451804 1.174827 1.810691, 0.443625 1.187557 1.814103, 0.442758 1.189926 1.812177, 
            0.436022 1.197389 1.821753, 0.426420 1.207524 1.836535, 0.413863 1.232017 1.830685, 0.410027 1.236870 1.834788, 
            0.408772 1.238531 1.835967, 1.162300 -0.046846 1.763626, 1.159661 -0.043758 1.767010, 1.158661 -0.041634 1.766158, 
            1.156600 -0.041443 1.773774, 1.148219 -0.033028 1.787636, 1.148334 -0.024921 1.769030, 1.146354 -0.020635 1.767161, 
            1.142701 -0.011498 1.760954, 1.130113 -0.006806 1.799573, 1.118409 0.031087 1.760387, 1.109703 0.034960 1.785691, 
            1.103971 0.032407 1.813782, 1.097354 0.044036 1.813560, 1.095033 0.047702 1.814408, 1.091997 0.054013 1.812125, 
            1.087434 0.061488 1.813195, 1.081888 0.079020 1.795575, 1.075598 0.099143 1.775053, 1.074522 0.105078 1.765962, 
            1.070351 0.113269 1.763897, 1.065102 0.123443 1.761598, 1.061849 0.129361 1.761037, 1.051203 0.141541 1.775311, 
            1.030456 0.170846 1.790653, 1.027123 0.172667 1.799582, 1.021907 0.178953 1.805862, 1.016216 0.188322 1.807088, 
            1.014784 0.189660 1.809678, 1.008095 0.201158 1.810037, 0.992419 0.223913 1.820254, 0.987701 0.239004 1.804872, 
            0.979243 0.251225 1.810512, 0.976532 0.250232 1.823315, 0.968938 0.260079 1.830902, 0.967795 0.261944 1.831185, 
            0.962680 0.272362 1.827817, 0.960636 0.272586 1.835292, 0.934331 0.291758 1.895019, 0.931160 0.293874 1.902655, 
            0.926048 0.300350 1.908104, 0.918201 0.305786 1.926559, 0.900569 0.336821 1.925867, 0.900170 0.363736 1.867144, 
            0.891552 0.383564 1.856368, 0.888490 0.393776 1.845451, 0.889330 0.399257 1.829895, 0.887106 0.403100 1.829967, 
            0.885601 0.404305 1.833142, 0.879608 0.417072 1.827940, 0.878976 0.419868 1.824146, 0.876782 0.423766 1.823976, 
            0.876348 0.426924 1.818599, 0.874067 0.430662 1.819133, 0.873317 0.433243 1.816277, 0.873917 0.438287 1.802638, 
            0.868067 0.451314 1.796294, 0.861459 0.462959 1.796007, 0.858472 0.469361 1.793323, 0.854685 0.478251 1.788196, 
            0.852825 0.486706 1.776516, 0.846306 0.498515 1.775510, 0.841562 0.505660 1.778027, 0.838781 0.512437 1.773700, 
            0.836143 0.523423 1.759391, 0.837593 0.530015 1.738970, 0.836450 0.531880 1.739253, 0.832508 0.564181 1.682298, 
            0.826833 0.573578 1.683399, 0.816750 0.590736 1.684323, 0.815289 0.592021 1.687148, 0.807136 0.596901 1.708039, 
            0.804237 0.595563 1.722351, 0.800202 0.600053 1.728044, 0.788962 0.622999 1.720523, 0.787163 0.623669 1.726041, 
            0.784878 0.627399 1.726607, 0.782796 0.627552 1.734390, 0.780533 0.631325 1.734773, 0.770625 0.656697 1.716618, 
            0.764707 0.665653 1.719655, 0.753089 0.691856 1.706316, 0.748720 0.703636 1.696985, 0.747889 0.706069 1.694778, 
            0.745586 0.709769 1.695480, 0.744148 0.711095 1.698123, 0.739492 0.718403 1.699927, 0.737242 0.718249 1.709054, 
            0.735941 0.719825 1.710604, 0.733625 0.723501 1.711407, 0.731102 0.726798 1.713872, 0.729276 0.727419 1.719609, 
            0.719059 0.736434 1.739292, 0.710237 0.724298 1.800906, 0.705804 0.728064 1.809772, 0.699803 0.736866 1.813482, 
            0.698640 0.738695 1.813922, 0.686973 0.756912 1.818661, 0.679543 0.771007 1.816091, 0.677529 0.775233 1.814486, 
            0.676578 0.785347 1.795543, 0.672167 0.793100 1.795397, 0.661589 0.805406 1.809121, 0.654280 0.823669 1.796747, 
            0.647393 0.838757 1.789833, 0.645675 0.851419 1.768178, 0.644903 0.853961 1.765499, 0.639885 0.864556 1.761357, 
            0.627082 0.884650 1.766323, 0.609016 0.914895 1.769092, 0.606331 0.917897 1.772852, 0.601765 0.925369 1.773935, 
            0.597345 0.937053 1.765020, 0.597386 0.941077 1.755846, 0.583215 0.966576 1.754048, 0.577974 0.976765 1.751681, 
            0.573491 0.984388 1.752104, 0.573185 0.987777 1.745710, 0.564125 1.006801 1.738462, 0.560640 1.012293 1.739762, 
            0.557815 1.015040 1.744636, 0.553507 1.019032 1.752511, 0.548888 1.026407 1.754021, 0.546932 1.030737 1.751960, 
            0.546621 1.034120 1.745596, 0.542281 1.042002 1.744880, 0.532757 1.052282 1.759027, 0.530374 1.055834 1.760373, 
            0.518544 1.069805 1.775256, 0.518411 1.073512 1.767471, 0.516149 1.077286 1.767848, 0.515113 1.079345 1.767280, 
            0.511697 1.084964 1.768029, 0.490913 1.118149 1.774825, 0.469643 1.134655 1.820872, 0.456634 1.166222 1.800946, 
            0.454451 1.170139 1.800693, 0.451218 1.172143 1.808823, 0.446082 1.178574 1.814467, 0.433962 1.195966 1.822817, 
            0.424511 1.206376 1.836389, 0.409710 1.234676 1.830772, 1.165456 -0.050606 1.749564, 1.155847 -0.044432 1.773242, 
            1.153484 -0.040842 1.774422, 1.149410 -0.040372 1.789274, 1.145629 -0.023571 1.766399, 1.133476 -0.006240 1.775015, 
            1.125379 -0.005208 1.804308, 1.121277 0.003108 1.801694, 1.121038 0.018468 1.768225, 1.119939 0.024362 1.759315, 
            1.115956 0.028948 1.764587, 1.108979 0.032023 1.784930, 1.079193 0.076439 1.801709, 1.077552 0.089243 1.779436, 
            1.073017 0.104667 1.762593, 1.071610 0.106051 1.764981, 1.035170 0.165978 1.772991, 1.031281 0.170734 1.777515, 
            1.029193 0.170875 1.785351, 1.024092 0.173423 1.799552, 1.015159 0.184778 1.808985, 0.988298 0.226628 1.820096, 
            0.986440 0.231140 1.817239, 0.982799 0.244245 1.802102, 0.978521 0.248292 1.809734, 0.975645 0.246998 1.823857, 
            0.973038 0.250144 1.826985, 0.964731 0.262640 1.831420, 0.935888 0.285082 1.893732, 0.931817 0.289506 1.899714, 
            0.928144 0.294656 1.902513, 0.923122 0.297347 1.916086, 0.920215 0.299946 1.921610, 0.910505 0.313833 1.928405, 
            0.895361 0.341507 1.925531, 0.893144 0.349310 1.916709, 0.891565 0.354330 1.911628, 0.896814 0.367847 1.860871, 
            0.894843 0.372153 1.858917, 0.891316 0.377568 1.860557, 0.888213 0.383758 1.858802, 0.886451 0.388443 1.855185, 
            0.886588 0.392641 1.845253, 0.883063 0.398062 1.846866, 0.882938 0.405731 1.830178, 0.876586 0.417843 1.827844, 
            0.874232 0.425399 1.820108, 0.854518 0.472382 1.791827, 0.837255 0.511987 1.770501, 0.834297 0.518441 1.767591, 
            0.833730 0.521356 1.763276, 0.835726 0.528943 1.738492, 0.833862 0.533443 1.735687, 0.825974 0.550652 1.727935, 
            0.829498 0.564974 1.682102, 0.827652 0.565559 1.687996, 0.823747 0.574235 1.683806, 0.818789 0.580990 1.688028, 
            0.818347 0.584132 1.682718, 0.810564 0.593636 1.691810, 0.807710 0.592381 1.705759, 0.804594 0.594599 1.712950, 
            0.794966 0.604686 1.727938, 0.793823 0.606552 1.728221, 0.790330 0.615979 1.720740, 0.788238 0.620062 1.719762, 
            0.786328 0.620530 1.726164, 0.782211 0.624870 1.732514, 0.771566 0.648900 1.720241, 0.767203 0.656740 1.719712, 
            0.764951 0.660532 1.720009, 0.760377 0.671938 1.712315, 0.757315 0.678202 1.710237, 0.745958 0.704881 1.694811, 
            0.743362 0.708047 1.697851, 0.738487 0.714954 1.701408, 0.737313 0.716763 1.701939, 0.731612 0.722164 1.712093, 
            0.729870 0.722936 1.717164, 0.728646 0.724654 1.718093, 0.722173 0.732597 1.725569, 0.720063 0.732698 1.733577, 
            0.715890 0.736938 1.740367, 0.699114 0.733993 1.812441, 0.692830 0.742282 1.818401, 0.687215 0.751788 1.819027, 
            0.686249 0.753975 1.817899, 0.683982 0.757741 1.818311, 0.680578 0.763381 1.818966, 0.678817 0.768067 1.815345, 
            0.673538 0.778189 1.813277, 0.673569 0.786141 1.795348, 0.670676 0.788765 1.800763, 0.667040 0.793983 1.803265, 
            0.665463 0.795056 1.807017, 0.653573 0.820764 1.795846, 0.644753 0.848122 1.768996, 0.642594 0.852083 1.768555, 
            0.641175 0.857393 1.762199, 0.636912 0.865417 1.760864, 0.612696 0.904192 1.768539, 0.612099 0.907054 1.764456, 
            0.606682 0.912972 1.772346, 0.602170 0.920541 1.773004, 0.599840 0.924190 1.773926, 0.598826 0.926292 1.773175, 
            0.594751 0.938607 1.761497, 0.593236 0.943741 1.755913, 0.592170 0.945747 1.755579, 0.576471 0.972408 1.757140, 
            0.568631 0.989706 1.748998, 0.564862 0.998630 1.743721, 0.563401 1.003864 1.737701, 0.555620 1.013371 1.746779, 
            0.547235 1.025725 1.751835, 0.545555 1.030560 1.747562, 0.542399 1.036653 1.746233, 0.536257 1.049148 1.742222, 
            0.535024 1.050849 1.743224, 0.529673 1.052939 1.759429, 0.524067 1.058514 1.768821, 0.522293 1.063178 1.765298, 
            0.520099 1.067075 1.765136, 0.505254 1.091346 1.768716, 0.494065 1.110434 1.769636, 0.486958 1.121169 1.773333, 
            0.484415 1.124432 1.775947, 0.471316 1.128192 1.818651, 0.469967 1.129681 1.820583, 0.467681 1.133412 1.821148, 
            0.458195 1.159553 1.799624, 0.456600 1.160595 1.803517, 0.454321 1.164337 1.804030, 0.449720 1.171744 1.805398, 
            0.445784 1.176415 1.810300, 0.444030 1.177165 1.815467, 0.440696 1.182933 1.815560, 0.439762 1.185179 1.814175, 
            0.433892 1.194221 1.816835, 0.429024 1.197193 1.829176, 0.425438 1.202502 1.831281, 0.423933 1.203707 1.834458, 
            0.418091 1.212800 1.836894, 0.412599 1.226480 1.827693, 1.167204 -0.056933 1.746751, 1.164150 -0.054603 1.753450, 
            1.151528 -0.046025 1.783502, 1.142086 -0.031648 1.788154, 1.121146 -0.002694 1.805031, 1.111012 0.030164 1.770994, 
            1.105122 0.027323 1.800346, 1.101157 0.027993 1.814320, 1.097475 0.033126 1.817196, 1.091938 0.042774 1.817199, 
            1.091220 0.045415 1.814085, 1.086905 0.053344 1.813170, 1.085905 0.055470 1.812308, 1.078942 0.070416 1.806012, 
            1.075256 0.083439 1.791232, 1.072039 0.097319 1.772700, 1.070366 0.102166 1.768375, 1.069990 0.105430 1.762531, 
            1.068835 0.107274 1.762909, 1.066550 0.111004 1.763474, 1.061989 0.118485 1.764522, 1.061360 0.121286 1.760703, 
            1.059103 0.125069 1.761040, 1.057713 0.126484 1.763296, 1.041514 0.148286 1.777688, 1.032610 0.167592 1.769201, 
            1.028469 0.167939 1.784590, 1.019539 0.175353 1.802835, 1.007411 0.192729 1.811256, 1.001793 0.202231 1.811900, 
            0.995084 0.209742 1.821264, 0.983430 0.231934 1.817044, 0.983877 0.236697 1.804635, 0.973693 0.245772 1.824055, 
            0.955730 0.268306 1.843697, 0.949624 0.265072 1.874769, 0.940533 0.276138 1.885469, 0.936927 0.281411 1.887731, 
            0.922398 0.294411 1.915325, 0.920007 0.297950 1.916728, 0.914274 0.303293 1.927139, 0.910825 0.308851 1.928149, 
            0.906195 0.312255 1.938599, 0.906358 0.316502 1.928451, 0.903664 0.323438 1.923430, 0.888145 0.354376 1.914708, 
            0.893804 0.368641 1.860676, 0.892240 0.369738 1.864322, 0.891873 0.373018 1.858410, 0.880486 0.403593 1.834375, 
            0.870155 0.428195 1.819595, 0.867898 0.439875 1.802246, 0.866255 0.444779 1.797673, 0.860010 0.457085 1.794485, 
            0.853608 0.469106 1.792550, 0.846147 0.487094 1.781383, 0.839830 0.499270 1.778769, 0.835619 0.507388 1.777020, 
            0.830720 0.522150 1.763080, 0.830431 0.533469 1.738858, 0.819587 0.572931 1.692800, 0.812585 0.587807 1.686809, 
            0.805119 0.589991 1.711056, 0.803977 0.591857 1.711339, 0.801569 0.591415 1.721725, 0.794468 0.598215 1.734209, 
            0.792341 0.602233 1.733512, 0.783193 0.621095 1.726974, 0.774763 0.629419 1.741231, 0.770439 0.641280 1.731540, 
            0.764193 0.657534 1.719516, 0.760498 0.666592 1.713652, 0.754988 0.676292 1.713432, 0.754732 0.679773 1.706633, 
            0.738042 0.712526 1.698421, 0.736589 0.713826 1.701178, 0.733535 0.716156 1.707881, 0.727975 0.721814 1.716910, 
            0.727212 0.724372 1.714159, 0.721598 0.729932 1.723614, 0.716992 0.733381 1.733869, 0.706181 0.725518 1.793673, 
            0.702332 0.726398 1.806724, 0.699720 0.733482 1.801053, 0.694552 0.735906 1.815795, 0.682190 0.756806 1.817234, 
            0.670051 0.786009 1.799210, 0.666316 0.791046 1.802504, 0.664773 0.792181 1.805986, 0.660983 0.797118 1.809721, 
            0.652749 0.813697 1.804725, 0.651676 0.819639 1.795607, 0.650132 0.824721 1.790251, 0.647914 0.828575 1.790276, 
            0.643198 0.843670 1.774875, 0.640067 0.849809 1.773343, 0.640218 0.854033 1.763294, 0.639308 0.856322 1.761721, 
            0.637825 0.857568 1.764717, 0.636797 0.859641 1.764087, 0.636238 0.862572 1.759701, 0.631672 0.870042 1.760795, 
            0.628034 0.875256 1.763318, 0.621527 0.883137 1.771064, 0.620880 0.885906 1.767384, 0.595067 0.929668 1.770120, 
            0.585172 0.951116 1.760703, 0.581740 0.956705 1.761583, 0.574499 0.971146 1.757497, 0.572414 0.975243 1.756462, 
            0.570735 0.980080 1.752180, 0.565249 0.993770 1.742933, 0.553841 1.012460 1.745594, 0.543110 1.028435 1.751699, 
            0.533845 1.047082 1.746100, 0.532555 1.048680 1.747555, 0.529674 1.051325 1.752873, 0.519359 1.064109 1.764502, 
            0.512324 1.074977 1.767618, 0.511272 1.077008 1.767174, 0.507813 1.082548 1.768269, 0.501477 1.094689 1.765805, 
            0.493630 1.108025 1.766563, 0.492446 1.109816 1.767173, 0.491345 1.111756 1.767129, 0.488593 1.114637 1.771413, 
            0.483664 1.121446 1.775404, 0.476060 1.119429 1.809598, 0.469243 1.126744 1.819822, 0.460510 1.150312 1.801122, 
            0.458443 1.154442 1.799938, 0.457047 1.155844 1.802248, 0.453543 1.161302 1.803700, 0.451596 1.165650 1.801560, 
            0.450717 1.167996 1.799736, 0.443305 1.174228 1.814706, 0.430882 1.195015 1.816639, 1.166429 -0.059962 1.746392, 
            1.161115 -0.053855 1.753458, 1.156126 -0.051103 1.766762, 1.151652 -0.047415 1.775964, 1.129729 -0.012356 1.783011, 
            1.122598 -0.009561 1.804580, 1.116400 0.002831 1.801020, 1.117040 0.019794 1.760530, 1.112344 0.027028 1.762654, 
            1.106114 0.027516 1.785879, 1.101974 0.027865 1.801257, 1.093222 0.035603 1.818081, 1.088928 0.043568 1.817003, 
            1.076355 0.071981 1.802440, 1.075219 0.073858 1.802671, 1.075131 0.077647 1.794526, 1.072947 0.081563 1.794279, 
            1.073790 0.087048 1.778707, 1.069698 0.095384 1.776005, 1.058350 0.122080 1.760507, 1.051482 0.129302 1.771140, 
            1.049015 0.132702 1.773153, 1.047590 0.134054 1.775686, 1.032887 0.162532 1.769287, 1.030983 0.166958 1.766808, 
            1.025459 0.168733 1.784394, 1.022996 0.168191 1.795219, 1.008475 0.185154 1.813904, 1.005050 0.190757 1.814723, 
            0.998207 0.201974 1.816305, 0.994680 0.207391 1.817940, 0.982655 0.228904 1.816689, 0.980603 0.233060 1.815395, 
            0.979287 0.238558 1.808217, 0.977485 0.243171 1.804915, 0.976165 0.244713 1.806614, 0.957753 0.262480 1.838684, 
            0.955006 0.265369 1.842936, 0.951123 0.262238 1.865104, 0.923002 0.293896 1.903953, 0.920531 0.293339 1.914846, 
            0.919388 0.295204 1.915129, 0.914870 0.298814 1.924677, 0.910721 0.299146 1.940130, 0.904897 0.308274 1.942415, 
            0.902816 0.312376 1.941352, 0.899621 0.318399 1.940332, 0.900418 0.323800 1.925122, 0.897908 0.327122 1.927481, 
            0.893188 0.334311 1.929802, 0.892153 0.367965 1.858467, 0.891148 0.370081 1.857649, 0.887249 0.374819 1.862256, 
            0.885049 0.378706 1.862137, 0.881020 0.387156 1.858936, 0.879865 0.392947 1.850474, 0.866077 0.427041 1.827931, 
            0.867246 0.433121 1.809751, 0.861159 0.449666 1.796452, 0.855868 0.459763 1.794490, 0.855006 0.462140 1.792532, 
            0.848510 0.473990 1.791344, 0.842463 0.490607 1.777728, 0.841467 0.492741 1.776836, 0.831989 0.511000 1.772937, 
            0.830672 0.528344 1.739229, 0.818887 0.554244 1.727218, 0.819986 0.560195 1.709601, 0.818312 0.565041 1.705284, 
            0.815647 0.568080 1.708875, 0.814899 0.574614 1.697164, 0.810627 0.582622 1.695899, 0.810341 0.586049 1.689340, 
            0.809199 0.587914 1.689622, 0.805538 0.585190 1.710012, 0.797813 0.590850 1.727486, 0.787670 0.607896 1.728896, 
            0.783489 0.616070 1.726907, 0.775300 0.624834 1.739239, 0.771753 0.630213 1.741036, 0.768264 0.639646 1.733527, 
            0.768077 0.643255 1.726171, 0.763656 0.650990 1.726102, 0.761193 0.658346 1.719244, 0.760056 0.660223 1.719475, 
            0.757452 0.667322 1.713740, 0.751690 0.680510 1.706692, 0.746170 0.694139 1.697712, 0.741683 0.701753 1.698170, 
            0.739588 0.705830 1.697218, 0.735896 0.710946 1.700168, 0.729101 0.718301 1.710218, 0.727876 0.720018 1.711150, 
            0.726273 0.721043 1.715116, 0.722318 0.725680 1.720165, 0.720770 0.726806 1.723686, 0.718408 0.730397 1.724863, 
            0.716291 0.730487 1.732921, 0.713777 0.733801 1.735312, 0.709636 0.730201 1.759535, 0.699430 0.727388 1.805669, 
            0.698996 0.730546 1.800292, 0.697853 0.732411 1.800574, 0.694410 0.734031 1.810385, 0.682338 0.751511 1.818353, 
            0.674842 0.765486 1.816311, 0.672233 0.772576 1.810613, 0.669804 0.776046 1.812320, 0.669427 0.779306 1.806492, 
            0.648998 0.817089 1.801605, 0.648121 0.819438 1.799766, 0.648265 0.823649 1.789773, 0.644974 0.833445 1.780679, 
            0.640909 0.841830 1.777761, 0.639342 0.846871 1.772589, 0.636874 0.854218 1.765766, 0.624355 0.874829 1.768467, 
            0.613010 0.893635 1.770624, 0.610829 0.897556 1.770359, 0.610020 0.900031 1.767971, 0.607819 0.903914 1.767865, 
            0.606198 0.904908 1.771966, 0.602770 0.910505 1.772810, 0.599299 0.916024 1.773995, 0.597056 0.919832 1.774222, 
            0.591938 0.934193 1.762035, 0.587691 0.942247 1.760570, 0.573529 0.967762 1.758697, 0.572701 0.970200 1.756470, 
            0.566611 0.982791 1.752040, 0.557210 1.005139 1.738678, 0.549689 1.015120 1.745682, 0.548072 1.016121 1.749747, 
            0.545764 1.019812 1.750489, 0.538716 1.030653 1.753720, 0.536529 1.038512 1.744653, 0.533503 1.044843 1.742282, 
            0.531156 1.048461 1.743343, 0.525014 1.049111 1.765857, 0.521195 1.053995 1.769823, 0.518191 1.060365 1.767280, 
            0.517492 1.063038 1.764024, 0.513437 1.071441 1.761030, 0.502439 1.086930 1.769263, 0.500316 1.090956 1.768535, 
            0.482081 1.120892 1.772659, 0.480059 1.121155 1.779959, 0.470890 1.120233 1.817812, 0.466195 1.127470 1.819927, 
            0.455195 1.154801 1.801647, 0.447276 1.168005 1.802982, 0.437778 1.178331 1.816926, 0.435510 1.182093 1.817350, 
            0.433625 1.186554 1.814719, 0.431301 1.190213 1.815595, 0.424384 1.197347 1.826611, 0.421957 1.200820 1.828310, 
            0.420273 1.201699 1.832911, 0.419062 1.203439 1.833741, 0.416779 1.207176 1.834281, 1.170372 -0.070184 1.743732, 
            1.162701 -0.060476 1.751928, 1.156202 -0.052581 1.759611, 1.153117 -0.050309 1.766567, 1.150079 -0.051898 1.781980, 
            1.144587 -0.046116 1.790467, 1.139111 -0.036356 1.789980, 1.131412 -0.026699 1.798399, 1.118374 -0.007033 1.805242, 
            1.115181 -0.001008 1.804211, 1.105390 0.024579 1.785118, 1.097227 0.025493 1.814928, 1.088176 0.040582 1.816462, 
            1.084955 0.046555 1.815654, 1.082006 0.053026 1.812669, 1.073352 0.072787 1.802192, 1.072223 0.078627 1.793518, 
            1.069749 0.089911 1.777900, 1.064913 0.104788 1.763454, 1.060258 0.112096 1.765255, 1.057350 0.118640 1.761951, 
            1.052683 0.125927 1.763847, 1.048464 0.130083 1.771003, 1.040792 0.139788 1.779212, 1.030783 0.161027 1.770708, 
            1.024734 0.165796 1.783633, 1.001419 0.194368 1.810639, 0.993759 0.204094 1.818757, 0.977593 0.233854 1.815199, 
            0.975596 0.242060 1.804610, 0.972429 0.240234 1.821063, 0.966652 0.245498 1.831818, 0.964183 0.248894 1.833853, 
            0.960533 0.254086 1.836469, 0.952638 0.259437 1.855297, 0.944043 0.263511 1.879720, 0.934415 0.277548 1.885860, 
            0.930362 0.282006 1.891693, 0.924868 0.287783 1.900199, 0.917284 0.293701 1.916543, 0.914146 0.295878 1.923916, 
            0.911028 0.294141 1.939975, 0.904618 0.302199 1.946947, 0.894776 0.307949 1.972480, 0.892071 0.314864 1.967548, 
            0.889622 0.318296 1.969424, 0.885929 0.323409 1.972385, 0.888344 0.339660 1.926562, 0.884264 0.351966 1.914924, 
            0.889505 0.365468 1.864231, 0.882193 0.379779 1.860716, 0.870496 0.413738 1.830313, 0.863663 0.424973 1.831819, 
            0.864835 0.435008 1.804767, 0.857181 0.452643 1.795146, 0.854281 0.459203 1.791771, 0.850917 0.464915 1.792110, 
            0.838310 0.493267 1.777815, 0.826986 0.520007 1.762124, 0.810472 0.572824 1.708285, 0.809395 0.574810 1.708040, 
            0.809887 0.579656 1.695268, 0.803389 0.583605 1.711782, 0.801017 0.587177 1.713042, 0.797539 0.588734 1.723129, 
            0.786880 0.604840 1.728658, 0.783239 0.610048 1.731204, 0.774888 0.622466 1.735984, 0.772172 0.625411 1.739992, 
            0.766620 0.638983 1.731262, 0.757573 0.658028 1.723919, 0.752319 0.672141 1.712819, 0.750173 0.676126 1.712266, 
            0.742062 0.696878 1.697449, 0.734308 0.710383 1.697464, 0.732621 0.711256 1.702092, 0.729638 0.713715 1.708228, 
            0.726788 0.716417 1.713300, 0.720047 0.723872 1.722914, 0.717760 0.727600 1.723491, 0.710126 0.733426 1.740235, 
            0.702447 0.723375 1.792716, 0.696082 0.727566 1.808174, 0.692415 0.732727 1.810927, 0.686013 0.740799 1.817836, 
            0.683756 0.744582 1.818169, 0.679549 0.752707 1.816395, 0.676259 0.758556 1.816134, 0.668290 0.779566 1.800181, 
            0.637900 0.842624 1.777565, 0.636757 0.844489 1.777848, 0.636662 0.848266 1.769757, 0.633930 0.855131 1.765046, 
            0.631407 0.862378 1.758662, 0.626773 0.869724 1.760298, 0.614454 0.886753 1.770238, 0.610522 0.887483 1.783948, 
            0.603059 0.905467 1.772799, 0.591941 0.924686 1.773148, 0.590363 0.929705 1.768069, 0.586620 0.938678 1.762578, 
            0.581345 0.948804 1.760489, 0.578938 0.952313 1.762024, 0.574996 0.960922 1.758129, 0.571542 0.966472 1.759179, 
            0.561577 0.987791 1.750324, 0.560081 0.992962 1.744580, 0.558939 0.994828 1.744862, 0.557148 0.999461 1.741475, 
            0.555886 1.001109 1.742710, 0.550940 1.007887 1.746831, 0.548654 1.011618 1.747397, 0.545225 1.017212 1.748251, 
            0.540353 1.024124 1.751789, 0.529180 1.047191 1.743734, 0.521868 1.049656 1.766750, 0.511635 1.070488 1.760030, 
            0.509284 1.074100 1.761118, 0.496730 1.094648 1.764096, 0.491086 1.104103 1.764949, 0.488796 1.107825 1.765548, 
            0.472976 1.114522 1.812294, 0.461072 1.132309 1.818919, 0.442997 1.170432 1.804084, 0.438799 1.174625 1.811078, 
            0.434768 1.179124 1.816730, 0.432504 1.182893 1.817128, 0.430431 1.187012 1.815992, 0.425862 1.194476 1.817110, 
            0.411114 1.214975 1.828758, 0.401738 1.233421 1.824038, 1.159599 -0.059851 1.752469, 1.132604 -0.034040 1.800023, 
            1.122446 -0.017020 1.801550, 1.118789 -0.011841 1.804228, 1.114268 -0.004288 1.804952, 1.112132 0.015510 1.768952, 
            1.106685 0.021376 1.777070, 1.096866 0.023218 1.811267, 1.092929 0.027887 1.816176, 1.086033 0.039006 1.818191, 
            1.085166 0.041376 1.816266, 1.081279 0.050084 1.811932, 1.073524 0.067535 1.803118, 1.067004 0.083291 1.793276, 
            1.067359 0.087886 1.781600, 1.065605 0.092587 1.777915, 1.055594 0.117771 1.760585, 1.044922 0.129905 1.775063, 
            1.041235 0.135031 1.777971, 1.032582 0.150844 1.776329, 1.025732 0.165999 1.769119, 1.020511 0.164378 1.793127, 
            1.016105 0.168191 1.801786, 1.011380 0.175371 1.804147, 1.005842 0.181070 1.812998, 1.003480 0.184661 1.814173, 
            1.001249 0.188493 1.814296, 0.993176 0.201415 1.816867, 0.986924 0.209761 1.822576, 0.983304 0.215008 1.824949, 
            0.976893 0.230961 1.814243, 0.973862 0.233334 1.820757, 0.973218 0.236108 1.817061, 0.971705 0.237298 1.820302, 
            0.961069 0.245549 1.843330, 0.953189 0.254875 1.853203, 0.948406 0.258002 1.864865, 0.936065 0.271041 1.883830, 
            0.932398 0.276203 1.886579, 0.924557 0.285600 1.896135, 0.914669 0.291266 1.922038, 0.907421 0.293847 1.944545, 
            0.902081 0.292009 1.969503, 0.884579 0.319333 1.976615, 0.880760 0.328165 1.971744, 0.887638 0.364397 1.863752, 
            0.886495 0.366262 1.864035, 0.885888 0.369106 1.860033, 0.884539 0.370594 1.861966, 0.882279 0.374370 1.862331, 
            0.876726 0.383991 1.862456, 0.871661 0.402398 1.841000, 0.859510 0.427632 1.831906, 0.861842 0.435832 1.804441, 
            0.859606 0.443602 1.795764, 0.855377 0.451688 1.794160, 0.845723 0.469627 1.791662, 0.839283 0.485526 1.781190, 
            0.824668 0.518113 1.765248, 0.826578 0.525545 1.741147, 0.823684 0.532114 1.737733, 0.822458 0.533829 1.738674, 
            0.820305 0.537800 1.738186, 0.815830 0.557283 1.712014, 0.812745 0.563506 1.710117, 0.807362 0.573435 1.708891, 
            0.805891 0.574703 1.711792, 0.806503 0.579767 1.698060, 0.802665 0.580668 1.711021, 0.793919 0.588416 1.727802, 
            0.789851 0.592846 1.733760, 0.784996 0.599790 1.737156, 0.778222 0.607184 1.747034, 0.776645 0.616155 1.733097, 
            0.768158 0.628324 1.738968, 0.767030 0.630216 1.739131, 0.766680 0.633526 1.733085, 0.764319 0.641069 1.725407, 
            0.762034 0.644799 1.725972, 0.747956 0.678367 1.705735, 0.745671 0.682097 1.706300, 0.743829 0.686638 1.703318, 
            0.737931 0.699577 1.697362, 0.730941 0.710527 1.700117, 0.729565 0.711966 1.702266, 0.726475 0.714230 1.709255, 
            0.723625 0.716932 1.714326, 0.721306 0.720601 1.715162, 0.714401 0.727756 1.726086, 0.712446 0.728141 1.732856, 
            0.710043 0.731658 1.734356, 0.707116 0.734220 1.740040, 0.695358 0.724629 1.807413, 0.692996 0.728220 1.808589, 
            0.690676 0.731888 1.809428, 0.687728 0.734411 1.815285, 0.682980 0.741551 1.817825, 0.679017 0.750121 1.814098, 
            0.669568 0.768433 1.809965, 0.667471 0.772507 1.809025, 0.665939 0.777613 1.803566, 0.649554 0.803023 1.810609, 
            0.639315 0.835691 1.777403, 0.634672 0.846969 1.770268, 0.632009 0.853961 1.765004, 0.631690 0.857328 1.758707, 
            0.617792 0.875427 1.772415, 0.614367 0.881030 1.773232, 0.604882 0.891380 1.787069, 0.602750 0.895389 1.786413, 
            0.601070 0.904173 1.773298, 0.600217 0.906566 1.771268, 0.596777 0.912141 1.772205, 0.593406 0.917842 1.772595, 
            0.589536 0.926581 1.768128, 0.587865 0.931434 1.763779, 0.582627 0.941628 1.761391, 0.574785 0.954972 1.762111, 
            0.572694 0.959058 1.761123, 0.567487 0.969308 1.758490, 0.557739 0.991025 1.747896, 0.556075 0.995888 1.743498, 
            0.554903 0.997700 1.744017, 0.534235 1.031098 1.749883, 0.532134 1.035166 1.748967, 0.528143 1.043685 1.745465, 
            0.526195 1.044081 1.752185, 0.522540 1.049264 1.754841, 0.520137 1.048833 1.765183, 0.519920 1.052386 1.758074, 
            0.515911 1.056922 1.763563, 0.514840 1.058919 1.763270, 0.509577 1.069068 1.761081, 0.503416 1.077581 1.766060, 
            0.498705 1.084787 1.768306, 0.495892 1.091504 1.764244, 0.491501 1.099294 1.763936, 0.490633 1.101661 1.762019, 
            0.480875 1.115461 1.769196, 0.477065 1.120360 1.773096, 0.468842 1.117216 1.812231, 0.467212 1.118193 1.816406, 
            0.464764 1.121627 1.818268, 0.462478 1.125358 1.818834, 0.447095 1.160492 1.800187, 0.444809 1.164222 1.800753, 
            0.434084 1.176261 1.815650, 0.426230 1.189583 1.816464, 0.420596 1.195106 1.826089, 0.418310 1.198836 1.826654, 
            0.415360 1.201355 1.832529, 1.157289 -0.061730 1.755531, 1.147401 -0.056065 1.781436, 1.136134 -0.041066 1.791818, 
            1.123277 -0.021071 1.797218, 1.111446 -0.003151 1.803254, 1.111525 0.008839 1.776094, 1.109163 0.016378 1.768431, 
            1.107979 0.018169 1.769039, 1.101630 0.022389 1.784368, 1.098393 0.020436 1.801375, 1.094636 0.021485 1.813688, 
            1.087557 0.032272 1.817156, 1.082266 0.042370 1.815193, 1.077335 0.053124 1.810351, 1.075072 0.056895 1.810741, 
            1.072060 0.063251 1.808261, 1.063528 0.095080 1.770275, 1.058894 0.106376 1.763063, 1.045873 0.126075 1.769764, 
            1.040524 0.132118 1.777104, 1.039506 0.134211 1.776392, 1.033506 0.143015 1.780093, 1.032778 0.145637 1.777062, 
            1.000482 0.185477 1.813882, 0.992172 0.197969 1.818336, 0.989624 0.201221 1.820997, 0.984743 0.208118 1.824601, 
            0.979698 0.210766 1.838364, 0.978277 0.220022 1.823179, 0.962895 0.243314 1.831046, 0.953119 0.249182 1.856061, 
            0.935424 0.268256 1.882403, 0.931912 0.273700 1.883917, 0.930635 0.275321 1.885269, 0.927556 0.277605 1.892172, 
            0.919861 0.287268 1.900564, 0.905681 0.277211 1.978433, 0.888296 0.304749 1.984609, 0.883691 0.316097 1.977168, 
            0.882325 0.341248 1.926171, 0.880641 0.346075 1.921931, 0.880602 0.349954 1.913393, 0.884089 0.360259 1.876707, 
            0.871189 0.395972 1.847069, 0.863183 0.412967 1.840252, 0.859929 0.418881 1.839708, 0.859716 0.422442 1.832561, 
            0.856582 0.428575 1.831061, 0.854613 0.448679 1.793717, 0.825327 0.509801 1.771127, 0.824807 0.512802 1.766433, 
            0.822575 0.516630 1.766574, 0.821577 0.530605 1.739170, 0.812835 0.550208 1.729384, 0.806685 0.566637 1.716593, 
            0.802425 0.574665 1.715238, 0.799568 0.581304 1.711519, 0.784056 0.596460 1.738119, 0.772585 0.611085 1.750136, 
            0.773447 0.616605 1.734409, 0.769989 0.622147 1.735494, 0.766723 0.628040 1.735038, 0.766090 0.630835 1.731249, 
            0.762873 0.636815 1.730416, 0.762156 0.639457 1.727295, 0.761080 0.641444 1.727043, 0.758737 0.645070 1.728069, 
            0.755790 0.651544 1.725068, 0.753755 0.655731 1.723635, 0.750985 0.658579 1.728068, 0.748213 0.669320 1.714830, 
            0.745651 0.672547 1.717604, 0.743273 0.676109 1.718906, 0.741365 0.680529 1.716453, 0.738007 0.694151 1.699051, 
            0.725751 0.711293 1.708494, 0.724450 0.712870 1.710039, 0.717647 0.720212 1.720149, 0.707635 0.729600 1.738200, 
            0.698166 0.724185 1.787282, 0.694615 0.725608 1.797955, 0.692688 0.726043 1.804503, 0.684101 0.738029 1.811172, 
            0.683532 0.740941 1.806871, 0.681512 0.741206 1.814162, 0.679641 0.745694 1.811411, 0.672496 0.756360 1.815411, 
            0.671705 0.758866 1.812887, 0.668489 0.764850 1.812034, 0.664655 0.773656 1.807276, 0.664490 0.777304 1.799749, 
            0.655629 0.788791 1.808606, 0.650903 0.795969 1.810978, 0.647672 0.801925 1.810246, 0.646966 0.804586 1.807042, 
            0.643794 0.810650 1.805842, 0.636305 0.836485 1.777207, 0.631823 0.844108 1.777630, 0.625330 0.863861 1.758730, 
            0.624187 0.865727 1.759013, 0.621880 0.865470 1.768593, 0.614754 0.876170 1.772439, 0.609186 0.881815 1.781528, 
            0.601873 0.892174 1.786874, 0.599740 0.896183 1.786217, 0.595686 0.908536 1.774375, 0.593847 0.913080 1.771375, 
            0.590222 0.918319 1.773789, 0.588515 0.923104 1.769736, 0.586535 0.927392 1.767858, 0.578288 0.943946 1.762971, 
            0.570029 0.960481 1.758171, 0.568556 0.961743 1.761095, 0.561845 0.977149 1.752784, 0.555197 0.992671 1.743968, 
            0.548326 1.003838 1.745771, 0.544898 1.009434 1.746619, 0.542622 1.013182 1.747108, 0.540348 1.016935 1.747577, 
            0.537966 1.020489 1.748917, 0.533169 1.027539 1.751847, 0.528185 1.038195 1.747436, 0.525470 1.041144 1.751424, 
            0.521941 1.046557 1.753077, 0.520339 1.047584 1.757031, 0.515985 1.051492 1.765270, 0.514782 1.053249 1.766030, 
            0.512520 1.057022 1.766408, 0.503091 1.075371 1.762113, 0.499124 1.079985 1.767262, 0.494636 1.087598 1.767731, 
            0.482743 1.109353 1.765420, 0.472433 1.122146 1.777012, 0.464690 1.119875 1.812318, 0.462978 1.120703 1.817144, 
            0.453066 1.146070 1.799016, 0.448395 1.153349 1.800946, 0.433314 1.173240 1.815257, 0.432108 1.174989 1.816046, 
            0.430975 1.176873 1.816247, 0.423270 1.190468 1.815871, 1.151277 -0.058512 1.761622, 1.150241 -0.056453 1.761057, 
            1.142866 -0.054102 1.784574, 1.140528 -0.050467 1.785557, 1.132290 -0.041794 1.798287, 1.126317 -0.032940 1.801769, 
            1.120330 -0.016214 1.787676, 1.115132 -0.013842 1.802649, 1.111646 -0.008353 1.803964, 1.108398 0.013367 1.767995, 
            1.101447 0.020439 1.779286, 1.092908 0.020666 1.812105, 1.091572 0.022180 1.813929, 1.089251 0.025846 1.814774, 
            1.088019 0.027549 1.815766, 1.079976 0.040527 1.818095, 1.079315 0.043270 1.814530, 1.076405 0.049812 1.811234,
[truncated: 7,129,979 more chars]
