# Supplementary material for: Data for spatial analysis of growth anomaly lesions on Montipora capitata coral colonies using 3D reconstruction techniques
Source: Data Brief. 2016 Sep 19;9:460–2. doi: 10.1016/j.dib.2016.09.009 (PMC5045566; doi:10.1016/j.dib.2016.09.009)
Supplement: Supplementary file 7 — Supplementary material [file mmc7.zip › mmc7.wrl]

#VRML V2.0 utf8

NavigationInfo {
	type [ "EXAMINE", "ANY" ]
}
Transform {
  scale 1.0 1.0 1.0
  translation 0.0 0.0 0.0
  children
  [
    Shape
    {
      geometry IndexedFaceSet {
        creaseAngle .5
        solid FALSE
        coord Coordinate {
          point
          [
            1.876909 0.588899 1.356999, 1.877372 0.579978 1.359900, 1.837959 0.664962 1.352710, 1.881594 0.552309 1.394825, 
            1.873317 0.581638 1.359516, 1.843310 0.645086 1.357729, 1.875723 0.569243 1.360670, 1.846523 0.627394 1.369504, 
            1.853475 0.605883 1.369466, 1.830643 0.659022 1.353796, 1.880896 0.527682 1.410123, 1.871461 0.555210 1.387250, 
            1.869393 0.569251 1.358663, 1.822513 0.669316 1.353113, 1.870352 0.544914 1.403898, 1.843652 0.612440 1.369716, 
            1.817358 0.673589 1.351813, 1.809841 0.691702 1.344828, 1.805246 0.703850 1.337393, 1.799086 0.720579 1.326126, 
            1.770473 0.797514 1.276035, 1.770523 0.804918 1.253928, 1.863254 0.558627 1.386786, 1.812740 0.677313 1.348814, 
            1.806632 0.691006 1.346161, 1.803919 0.696759 1.345951, 1.863130 0.547325 1.400322, 1.833686 0.617654 1.374810, 
            1.800522 0.699238 1.339098, 1.796983 0.707324 1.337106, 1.788842 0.729058 1.323316, 1.766479 0.792155 1.275432, 
            1.875442 0.508411 1.418471, 1.866105 0.529876 1.412849, 1.857881 0.560639 1.372977, 1.835241 0.604636 1.383040, 
            1.832312 0.612101 1.379123, 1.798188 0.694665 1.346444, 1.793413 0.705505 1.343968, 1.770499 0.772148 1.289048, 
            1.865662 0.521881 1.418612, 1.861754 0.534819 1.404619, 1.858077 0.546028 1.394282, 1.815828 0.645837 1.360932, 
            1.798880 0.687002 1.344233, 1.794919 0.692538 1.352354, 1.759294 0.797510 1.262959, 1.873893 0.496082 1.423314, 
            1.873220 0.498260 1.421049, 1.870549 0.503970 1.420708, 1.847765 0.568988 1.369765, 1.828371 0.606687 1.378351, 
            1.822887 0.619744 1.373727, 1.809009 0.651810 1.364889, 1.776413 0.737285 1.314211, 1.773699 0.746021 1.305225, 
            1.751423 0.812012 1.248290, 1.875203 0.487788 1.419151, 1.872482 0.492058 1.423356, 1.870428 0.497138 1.421064, 
            1.857954 0.526280 1.412182, 1.850742 0.548555 1.391065, 1.849750 0.554041 1.381027, 1.847057 0.562755 1.371976, 
            1.773763 0.734527 1.318168, 1.866626 0.498539 1.419881, 1.863966 0.502746 1.423894, 1.859712 0.513055 1.419771, 
            1.856973 0.521816 1.410866, 1.851171 0.539670 1.394073, 1.850084 0.545253 1.384338, 1.849176 0.549162 1.378426, 
            1.847666 0.555178 1.370028, 1.830590 0.587528 1.380071, 1.828524 0.592619 1.377816, 1.820917 0.609335 1.375510, 
            1.812485 0.628384 1.371417, 1.775506 0.715355 1.343367, 1.769110 0.739779 1.310892, 1.764990 0.752932 1.297567, 
            1.757007 0.774506 1.283279, 1.747501 0.815525 1.221119, 1.828167 0.586029 1.378921, 1.792905 0.665282 1.363007, 
            1.768512 0.733433 1.312755, 1.862350 0.493467 1.420167, 1.858506 0.500374 1.423529, 1.850049 0.526905 1.397568, 
            1.847465 0.535507 1.388171, 1.844397 0.544604 1.380301, 1.847116 0.544810 1.362932, 1.844593 0.550369 1.362123, 
            1.836963 0.562634 1.373056, 1.833622 0.570519 1.370440, 1.802526 0.633589 1.376486, 1.800219 0.638927 1.374993, 
            1.755613 0.760526 1.292020, 1.739345 0.817398 1.224881, 1.870533 0.469207 1.420630, 1.857248 0.496194 1.423088, 
            1.853415 0.504583 1.422029, 1.780666 0.675798 1.366500, 1.765890 0.704308 1.373667, 1.747246 0.774044 1.283306, 
            1.845222 0.522396 1.399595, 1.820904 0.580034 1.379839, 1.816234 0.592259 1.372640, 1.755144 0.745602 1.297839, 
            1.751412 0.755378 1.292070, 1.745340 0.772016 1.280522, 1.866329 0.459590 1.433861, 1.862115 0.472840 1.420834, 
            1.849382 0.499263 1.421547, 1.844034 0.513671 1.412101, 1.838739 0.536971 1.376150, 1.825749 0.565148 1.373287, 
            1.805349 0.606858 1.376273, 1.795306 0.629042 1.372879, 1.779811 0.662760 1.369149, 1.777596 0.666513 1.371755, 
            1.774970 0.672177 1.371273, 1.756889 0.718972 1.344980, 1.734304 0.791242 1.271459, 1.733275 0.811677 1.217642, 
            1.861663 0.464855 1.426625, 1.843497 0.505773 1.418164, 1.841397 0.515372 1.402845, 1.837895 0.524913 1.396350, 
            1.787789 0.635727 1.379038, 1.780216 0.653900 1.372235, 1.775972 0.662707 1.372472, 1.746395 0.751064 1.294698, 
            1.727483 0.803181 1.257864, 1.725812 0.806378 1.258750, 1.727553 0.818019 1.213742, 1.844988 0.494312 1.422207, 
            1.837533 0.516836 1.401857, 1.771188 0.666601 1.369997, 1.749164 0.723388 1.338604, 1.727200 0.795024 1.263122, 
            1.725079 0.815082 1.217143, 1.858934 0.453730 1.435196, 1.857196 0.458486 1.431904, 1.834824 0.524574 1.375269, 
            1.829347 0.540607 1.361845, 1.814091 0.568115 1.374917, 1.807768 0.580537 1.377332, 1.787046 0.624066 1.376944, 
            1.771376 0.659453 1.369379, 1.748150 0.712995 1.354952, 1.743199 0.724015 1.353033, 1.743982 0.724707 1.346170, 
            1.747593 0.722509 1.330372, 1.744512 0.730129 1.326933, 1.722040 0.815702 1.213547, 1.852443 0.462350 1.429336, 
            1.844364 0.479547 1.428518, 1.838918 0.492564 1.423772, 1.837636 0.496855 1.419040, 1.832997 0.507558 1.416137, 
            1.832485 0.515535 1.395804, 1.830727 0.521804 1.388188, 1.818881 0.554776 1.364150, 1.774691 0.643147 1.376439, 
            1.767947 0.658981 1.371405, 1.741203 0.717606 1.363701, 1.743312 0.725890 1.326311, 1.742598 0.729602 1.319787, 
            1.736038 0.755684 1.283438, 1.727150 0.776689 1.276397, 1.719145 0.798285 1.262177, 1.857622 0.445632 1.426119, 
            1.830549 0.519503 1.375555, 1.824455 0.536164 1.364075, 1.809449 0.563418 1.376361, 1.795454 0.592621 1.376673, 
            1.787144 0.607072 1.385365, 1.784536 0.612718 1.384823, 1.783480 0.616778 1.379380, 1.778004 0.628335 1.379118, 
            1.740450 0.705456 1.383614, 1.736636 0.721280 1.360545, 1.737896 0.721483 1.352173, 1.740103 0.723703 1.332033, 
            1.730051 0.760807 1.284768, 1.723740 0.780672 1.265196, 1.712979 0.811046 1.242122, 1.855289 0.442549 1.429073, 
            1.851948 0.450435 1.426458, 1.832841 0.492314 1.420968, 1.828791 0.503905 1.411812, 1.824448 0.515795 1.403581, 
            1.827478 0.514192 1.389620, 1.803799 0.569687 1.372234, 1.792815 0.588360 1.384982, 1.777477 0.621918 1.380760, 
            1.772043 0.634922 1.375973, 1.737754 0.707217 1.374546, 1.725934 0.764020 1.280187, 1.715455 0.792614 1.260611, 
            1.708426 0.814703 1.238917, 1.853346 0.440560 1.426405, 1.846030 0.456978 1.423179, 1.823820 0.512464 1.396761, 
            1.822164 0.517137 1.393211, 1.823545 0.518709 1.380071, 1.823233 0.523500 1.367886, 1.803221 0.563322 1.374036, 
            1.785908 0.595914 1.384827, 1.771655 0.628363 1.377176, 1.770043 0.631500 1.377876, 1.742556 0.683430 1.394471, 
            1.732946 0.708155 1.380931, 1.731235 0.712884 1.377556, 1.733267 0.712300 1.366747, 1.732103 0.716471 1.361644, 
            1.730049 0.721550 1.359352, 1.734948 0.722511 1.326315, 1.723946 0.757603 1.290832, 1.708703 0.805974 1.242408, 
            1.708150 0.816976 1.213425, 1.851328 0.432683 1.441535, 1.852236 0.434738 1.429887, 1.849457 0.442049 1.425496, 
            1.848233 0.444790 1.424971, 1.846818 0.447726 1.425052, 1.825059 0.496787 1.414770, 1.822019 0.507348 1.402426, 
            1.817707 0.529644 1.363368, 1.816184 0.532690 1.363787, 1.791299 0.580470 1.376552, 1.787513 0.585828 1.384123, 
            1.779937 0.602512 1.381717, 1.777147 0.608343 1.381749, 1.726530 0.716698 1.374834, 1.727756 0.730355 1.327060, 
            1.727600 0.732005 1.323162, 1.716872 0.769800 1.278034, 1.705046 0.816172 1.214424, 1.845309 0.442312 1.429794, 
            1.844282 0.444851 1.428647, 1.843255 0.447391 1.427501, 1.840730 0.454443 1.422308, 1.838434 0.458280 1.425173, 
            1.827160 0.483213 1.421278, 1.819099 0.504864 1.407233, 1.819489 0.505957 1.401612, 1.818905 0.515500 1.377117, 
            1.804328 0.548280 1.370488, 1.775287 0.604779 1.383211, 1.767204 0.623471 1.378015, 1.757706 0.643608 1.377290, 
            1.727943 0.705316 1.379122, 1.723188 0.717629 1.372197, 1.722925 0.738771 1.311568, 1.710266 0.781519 1.263756, 
            1.704934 0.795912 1.254263, 1.699788 0.810113 1.244178, 1.846152 0.434495 1.427106, 1.840295 0.447931 1.423657, 
            1.829535 0.470849 1.422530, 1.816264 0.508259 1.394214, 1.813809 0.522695 1.366850, 1.784748 0.579213 1.379636, 
            1.778375 0.591687 1.382210, 1.774402 0.600217 1.381590, 1.760274 0.631047 1.377931, 1.745045 0.661512 1.382142, 
            1.728573 0.693245 1.390279, 1.723304 0.722482 1.336683, 1.723384 0.725382 1.327651, 1.848960 0.420198 1.431377, 
            1.828101 0.468340 1.418255, 1.816110 0.496988 1.407844, 1.812262 0.514337 1.380490, 1.786838 0.567141 1.381787, 
            1.768934 0.603319 1.385667, 1.762992 0.616843 1.382490, 1.753794 0.638165 1.376427, 1.718156 0.713329 1.374872, 
            1.698165 0.796368 1.253645, 1.835943 0.441447 1.428574, 1.827764 0.461728 1.419292, 1.810630 0.504575 1.398793, 
            1.811551 0.506616 1.387101, 1.778346 0.579296 1.377860, 1.769363 0.597416 1.379897, 1.750144 0.637918 1.379151, 
            1.747955 0.643136 1.377286, 1.745477 0.647158 1.380726, 1.727400 0.680530 1.393931, 1.725665 0.685285 1.390633, 
            1.715547 0.726929 1.330407, 1.708849 0.754645 1.290107, 1.701456 0.780087 1.260783, 1.697632 0.789957 1.255305, 
            1.688701 0.815479 1.235227, 1.831565 0.441944 1.433599, 1.827832 0.451721 1.427833, 1.826046 0.456528 1.424696, 
            1.809850 0.498416 1.401230, 1.808920 0.503838 1.390996, 1.807089 0.508691 1.388002, 1.808063 0.510678 1.376145, 
            1.805976 0.518773 1.365179, 1.803668 0.524112 1.363688, 1.793250 0.543699 1.370262, 1.788341 0.551695 1.376989, 
            1.771212 0.585590 1.382811, 1.763632 0.600787 1.384807, 1.758434 0.613551 1.379279, 1.740093 0.650175 1.384539, 
            1.721289 0.688762 1.386872, 1.719546 0.692033 1.387987, 1.706048 0.740113 1.329661, 1.819387 0.468301 1.410586, 
            1.807509 0.493851 1.408600, 1.804421 0.504460 1.396404, 1.803411 0.509964 1.386426, 1.776807 0.568447 1.378281, 
            1.760566 0.601435 1.381296, 1.711303 0.706916 1.374494, 1.710378 0.715315 1.355465, 1.702604 0.745620 1.314174, 
            1.697981 0.766743 1.280490, 1.828356 0.434292 1.434905, 1.821518 0.451714 1.425778, 1.821654 0.456048 1.412179, 
            1.815762 0.468029 1.413233, 1.802767 0.499193 1.401604, 1.801390 0.508054 1.384004, 1.800121 0.516806 1.366063, 
            1.789190 0.539898 1.365475, 1.782908 0.550787 1.372151, 1.769680 0.576225 1.378819, 1.761020 0.594015 1.379837, 
            1.757606 0.600484 1.381841, 1.745097 0.628170 1.377459, 1.738340 0.642526 1.376856, 1.735469 0.648440 1.377144, 
            1.729224 0.657801 1.388093, 1.707323 0.718935 1.343142, 1.697329 0.742561 1.335203, 1.831495 0.421149 1.433744, 
            1.816669 0.458656 1.414732, 1.806203 0.482764 1.408285, 1.798543 0.504007 1.392974, 1.794930 0.522607 1.360486, 
            1.782928 0.543811 1.372063, 1.770240 0.567206 1.381414, 1.762812 0.583738 1.378539, 1.754325 0.601352 1.379011, 
            1.751046 0.607684 1.380591, 1.750168 0.610071 1.378974, 1.747999 0.615269 1.377047, 1.738891 0.635008 1.375089, 
            1.729693 0.650366 1.386586, 1.723566 0.662587 1.388381, 1.716897 0.676854 1.387499, 1.706678 0.708165 1.358322, 
            1.694096 0.750835 1.310271, 1.694678 0.757696 1.286483, 1.679398 0.798648 1.260122, 1.815448 0.452947 1.418563, 
            1.815588 0.454295 1.413730, 1.810088 0.465876 1.413545, 1.807008 0.473496 1.410107, 1.769124 0.562882 1.380526, 
            1.758029 0.586141 1.380456, 1.752929 0.597314 1.379006, 1.750448 0.601338 1.382454, 1.732350 0.640697 1.378168, 
            1.730241 0.645832 1.376049, 1.720685 0.663047 1.384287, 1.703423 0.710498 1.351021, 1.697457 0.724045 1.347917, 
            1.693563 0.729513 1.355828, 1.688224 0.740930 1.355134, 1.688106 0.744033 1.346729, 1.693868 0.739639 1.324135, 
            1.692418 0.751558 1.297988, 1.828322 0.414951 1.430548, 1.812215 0.453766 1.415580, 1.809118 0.461402 1.412193, 
            1.800793 0.478851 1.412154, 1.794186 0.494545 1.406685, 1.794813 0.495395 1.400314, 1.789507 0.515724 1.373176, 
            1.791515 0.515165 1.362444, 1.784376 0.529911 1.363048, 1.752433 0.590864 1.380547, 1.730794 0.638311 1.374276, 
            1.714174 0.670196 1.382882, 1.699348 0.712177 1.350699, 1.691939 0.725708 1.356544, 1.685984 0.757136 1.300727, 
            1.677337 0.788333 1.262192, 1.823105 0.417796 1.433832, 1.819697 0.425750 1.431428, 1.811459 0.447583 1.417943, 
            1.801003 0.471681 1.411465, 1.787883 0.511919 1.373892, 1.768567 0.552520 1.373452, 1.759692 0.569040 1.379540, 
            1.742065 0.606426 1.378155, 1.738095 0.616444 1.373138, 1.736742 0.619317 1.373019, 1.727126 0.638084 1.377060, 
            1.709158 0.675818 1.376752, 1.704746 0.684798 1.377521, 1.684749 0.733550 1.357282, 1.671445 0.794850 1.258832, 
            1.667167 0.802201 1.263565, 1.826653 0.405726 1.426989, 1.819902 0.418585 1.430755, 1.813808 0.432264 1.428057, 
            1.813097 0.434481 1.425912, 1.801809 0.462410 1.413281, 1.790269 0.487616 1.410230, 1.788130 0.494274 1.403817, 
            1.784423 0.505515 1.393577, 1.783096 0.518798 1.362649, 1.751096 0.581301 1.375941, 1.732564 0.622592 1.368633, 
            1.683714 0.729142 1.356136, 1.680924 0.740938 1.338611, 1.815536 0.420561 1.431351, 1.804017 0.450218 1.415062, 
            1.795803 0.469044 1.410279, 1.780171 0.510357 1.385035, 1.763463 0.551276 1.367575, 1.742860 0.590212 1.379983, 
            1.722524 0.636328 1.369596, 1.718570 0.643348 1.373307, 1.708215 0.662870 1.379679, 1.708106 0.664473 1.375634, 
            1.702014 0.678149 1.372929, 1.695314 0.701393 1.345804, 1.676981 0.739500 1.346651, 1.680285 0.742089 1.318652, 
            1.673470 0.772906 1.269942, 1.660752 0.802297 1.261830, 1.657465 0.808635 1.263433, 1.653523 0.818625 1.258326, 
            1.780736 0.495368 1.405173, 1.779638 0.509909 1.369131, 1.777666 0.517888 1.357803, 1.760436 0.550395 1.368333, 
            1.749268 0.570746 1.377272, 1.734852 0.601871 1.374525, 1.702127 0.671078 1.372547, 1.702615 0.672071 1.366616, 
            1.680620 0.719882 1.361470, 1.676150 0.733394 1.349251, 1.673568 0.743486 1.335458, 1.679466 0.738953 1.312436, 
            1.672288 0.762684 1.286820, 1.818611 0.399036 1.434757, 1.807020 0.424293 1.431863, 1.798346 0.446571 1.419756, 
            1.795304 0.455642 1.411806, 1.787255 0.472809 1.410892, 1.779111 0.491563 1.405889, 1.779392 0.492767 1.400613, 
            1.776512 0.503164 1.387761, 1.728250 0.610604 1.369015, 1.697017 0.679778 1.357932, 1.693011 0.691324 1.348639, 
            1.690689 0.696678 1.347194, 1.675407 0.725705 1.355961, 1.672115 0.735031 1.348802, 1.671639 0.741481 1.332745, 
            1.816951 0.398249 1.426805, 1.813527 0.406219 1.424453, 1.792501 0.456022 1.407465, 1.774400 0.490910 1.416359, 
            1.773810 0.498968 1.396272, 1.771429 0.508854 1.381843, 1.770824 0.513945 1.370584, 1.768850 0.521926 1.359262, 
            1.747706 0.561412 1.373376, 1.741019 0.572715 1.381331, 1.724748 0.611698 1.366882, 1.699474 0.664349 1.367707, 
            1.697285 0.671057 1.361450, 1.686081 0.698901 1.348556, 1.674290 0.719890 1.359464, 1.671271 0.733411 1.338273, 
            1.673933 0.736656 1.312303, 1.813418 0.397883 1.429159, 1.803248 0.420198 1.426168, 1.798220 0.429806 1.428882, 
            1.773594 0.484777 1.418877, 1.760607 0.532334 1.358936, 1.730809 0.588115 1.378439, 1.723979 0.604037 1.373676, 
            1.717843 0.619249 1.366720, 1.700030 0.658317 1.361535, 1.699003 0.660857 1.360389, 1.690658 0.681307 1.351631, 
            1.686877 0.691133 1.346016, 1.674790 0.712423 1.357859, 1.668697 0.727592 1.350767, 1.664982 0.740332 1.336163, 
            1.664512 0.742304 1.333259, 1.670255 0.737930 1.310726, 1.649441 0.794972 1.271121, 1.642613 0.810891 1.266351, 
            1.640719 0.817299 1.259164, 1.816903 0.378422 1.444467, 1.812557 0.394789 1.423076, 1.808019 0.405388 1.419851, 
            1.794451 0.432664 1.423202, 1.767843 0.500097 1.388732, 1.763645 0.517803 1.362484, 1.762082 0.522381 1.358640, 
            1.751038 0.542607 1.367191, 1.748916 0.547756 1.365112, 1.740433 0.560893 1.378743, 1.720429 0.605180 1.371697, 
            1.712341 0.623877 1.366517, 1.681869 0.695256 1.344251, 1.668966 0.714398 1.367452, 1.664039 0.723902 1.369846, 
            1.663961 0.735911 1.334974, 1.662331 0.739067 1.335733, 1.667047 0.735741 1.316447, 1.661822 0.760460 1.275882, 
            1.818599 0.366753 1.447864, 1.797435 0.418188 1.426922, 1.795381 0.423267 1.424630, 1.789331 0.436901 1.421792, 
            1.772522 0.474943 1.413433, 1.767835 0.482712 1.419460, 1.766238 0.487325 1.415725, 1.764530 0.492051 1.412341, 
            1.767511 0.491988 1.394143, 1.766068 0.497936 1.385534, 1.765578 0.502909 1.373910, 1.763525 0.507988 1.371617, 
            1.756259 0.525846 1.363840, 1.750221 0.539468 1.360966, 1.728382 0.579664 1.377275, 1.725187 0.585910 1.378591, 
            1.707567 0.629252 1.359622, 1.697632 0.648345 1.364669, 1.697292 0.650183 1.361353, 1.687349 0.673757 1.353253, 
            1.663808 0.721656 1.357380, 1.661630 0.732827 1.337923, 1.656503 0.763410 1.279489, 1.819472 0.355922 1.453858, 
            1.818492 0.358415 1.452565, 1.814620 0.368333 1.447235, 1.813900 0.372051 1.440731, 1.808247 0.385279 1.436639, 
            1.808338 0.389659 1.423181, 1.791096 0.425161 1.424972, 1.785027 0.440305 1.417803, 1.757868 0.491899 1.433361, 
            1.750799 0.500610 1.451303, 1.749373 0.505049 1.447028, 1.762806 0.495802 1.391421, 1.757562 0.516068 1.364087, 
            1.723774 0.581888 1.378638, 1.711790 0.610527 1.368204, 1.710823 0.615988 1.358090, 1.696066 0.647462 1.356421, 
            1.679936 0.681828 1.354697, 1.676069 0.693232 1.344963, 1.668902 0.703533 1.358822, 1.660871 0.716209 1.371024, 
            1.660929 0.726587 1.340112, 1.659574 0.733935 1.326833, 1.655299 0.754702 1.292047, 1.653372 0.759652 1.289356, 
            1.642244 0.788909 1.271828, 1.623586 0.828839 1.269311, 1.817602 0.356841 1.442181, 1.810819 0.374205 1.432878, 
            1.805402 0.390175 1.419262, 1.800245 0.402897 1.413603, 1.791105 0.418196 1.424916, 1.787712 0.426134 1.422465, 
            1.786047 0.430817 1.418947, 1.784326 0.434065 1.419992, 1.761675 0.479564 1.425698, 1.759109 0.494114 1.398687, 
            1.761095 0.495067 1.383633, 1.758888 0.504776 1.368655, 1.747181 0.531642 1.361737, 1.739858 0.545086 1.367311, 
            1.730487 0.563603 1.370575, 1.727389 0.568258 1.375974, 1.719884 0.583378 1.377731, 1.704318 0.621640 1.361055, 
            1.701355 0.629140 1.357246, 1.698866 0.634664 1.356328, 1.680226 0.676066 1.349363, 1.677299 0.680547 1.354220, 
            1.678064 0.681257 1.347414, 1.656258 0.719928 1.368010, 1.636901 0.793374 1.271121, 1.628624 0.807792 1.279711, 
            1.816318 0.346723 1.459381, 1.815977 0.353035 1.442898, 1.813055 0.360493 1.438959, 1.813298 0.361736 1.433801, 
            1.812271 0.364275 1.432655, 1.810221 0.367860 1.434741, 1.801974 0.391193 1.416894, 1.782369 0.432091 1.417370, 
            1.778062 0.443944 1.409025, 1.775011 0.453025 1.401105, 1.772832 0.458231 1.399206, 1.744007 0.499599 1.455148, 
            1.742016 0.507596 1.443876, 1.756095 0.494709 1.395012, 1.755068 0.497249 1.393866, 1.726040 0.565661 1.371427, 
            1.676530 0.677358 1.347844, 1.654371 0.723846 1.347608, 1.648113 0.755584 1.292747, 1.644130 0.768599 1.278990, 
            1.638817 0.779988 1.278213, 1.628386 0.802571 1.276048, 1.621987 0.816560 1.274310, 1.613798 0.835361 1.269451, 
            1.815044 0.341069 1.463381, 1.815280 0.343810 1.453855, 1.812130 0.352991 1.446247, 1.804416 0.374288 1.431104, 
            1.803902 0.377796 1.423950, 1.800651 0.384097 1.425438, 1.767623 0.462561 1.398079, 1.753444 0.493443 1.394582, 
            1.749559 0.512321 1.362954, 1.745588 0.522340 1.357940, 1.739825 0.534190 1.358584, 1.732090 0.548054 1.365461, 
            1.725743 0.559009 1.372340, 1.718787 0.573569 1.372365, 1.714685 0.582231 1.372154, 1.712575 0.585877 1.374429, 
            1.705826 0.601716 1.369410, 1.688446 0.643322 1.354075, 1.666639 0.692433 1.343947, 1.652193 0.729552 1.323732, 
            1.649145 0.740120 1.311410, 1.630629 0.790342 1.277716, 1.629982 0.792493 1.275368, 1.610884 0.832873 1.274243, 
            1.809651 0.353041 1.440883, 1.808039 0.359159 1.432803, 1.797553 0.386270 1.417641, 1.784756 0.414250 1.414168, 
            1.782827 0.417711 1.415870, 1.768914 0.449813 1.407143, 1.743946 0.485751 1.455291, 1.737232 0.506026 1.436989, 
            1.749204 0.496781 1.390390, 1.752982 0.494414 1.374066, 1.694691 0.621043 1.360661, 1.691937 0.628328 1.356190, 
            1.661420 0.695281 1.347239, 1.653082 0.714233 1.342848, 1.651931 0.718391 1.337704, 1.650642 0.721198 1.337387, 
            1.644334 0.748515 1.295853, 1.641126 0.757755 1.288429, 1.633158 0.774839 1.287261, 1.632894 0.776599 1.283703, 
            1.813707 0.325540 1.476331, 1.802427 0.359426 1.446118, 1.779149 0.418984 1.414294, 1.776831 0.422843 1.417228, 
            1.770941 0.436314 1.413884, 1.768115 0.445163 1.405251, 1.760796 0.463076 1.397644, 1.749391 0.476215 1.429282, 
            1.740267 0.487024 1.453715, 1.736404 0.495443 1.452750, 1.734105 0.502265 1.446844, 1.750330 0.493148 1.373636, 
            1.747831 0.500173 1.368361, 1.744866 0.506184 1.368948, 1.722481 0.552902 1.369425, 1.719414 0.559017 1.370334, 
            1.685887 0.635007 1.353330, 1.678374 0.653117 1.346331, 1.671965 0.665626 1.349017, 1.662994 0.686716 1.342238, 
            1.657405 0.696898 1.346726, 1.651648 0.705760 1.356132, 1.651172 0.709228 1.348855, 1.644405 0.731049 1.326335, 
            1.642816 0.740128 1.309405, 1.640857 0.746601 1.302423, 1.641683 0.747248 1.295423, 1.624241 0.790409 1.275893, 
            1.810608 0.326223 1.472926, 1.775207 0.419037 1.417944, 1.766692 0.439662 1.409722, 1.764638 0.444741 1.407430, 
            1.761558 0.452360 1.403991, 1.737463 0.488897 1.444989, 1.734237 0.499647 1.433231, 1.743758 0.498869 1.376813, 
            1.742690 0.501450 1.375796, 1.740236 0.508430 1.370378, 1.738296 0.516375 1.358948, 1.703876 0.584331 1.371104, 
            1.681104 0.638900 1.350854, 1.662520 0.680246 1.343712, 1.654486 0.697396 1.342751, 1.650863 0.702588 1.349806, 
            1.647848 0.711631 1.341770, 1.641198 0.737806 1.305708, 1.636978 0.751062 1.292701, 1.636693 0.752844 1.289212, 
            1.632986 0.761103 1.287753, 1.602778 0.829230 1.273432, 1.809947 0.318451 1.479380, 1.801918 0.338579 1.469624, 
            1.776514 0.410747 1.413789, 1.765613 0.435299 1.408715, 1.759933 0.448555 1.404707, 1.755443 0.454632 1.414504, 
            1.753754 0.459339 1.411059, 1.746033 0.471697 1.422280, 1.720259 0.542751 1.372003, 1.714214 0.556379 1.369148, 
            1.711552 0.560590 1.373170, 1.698086 0.590744 1.367418, 1.689321 0.608641 1.368768, 1.641084 0.723511 1.327994, 
            1.637039 0.736589 1.314433, 1.635578 0.745536 1.297097, 1.635062 0.749045 1.289947, 1.619205 0.784623 1.282972, 
            1.596141 0.835017 1.276815, 1.810276 0.309669 1.482705, 1.802290 0.328262 1.477202, 1.791974 0.358181 1.452724, 
            1.787784 0.372897 1.435229, 1.783168 0.389540 1.414693, 1.766892 0.424055 1.413430, 1.767025 0.425410 1.408618, 
            1.751973 0.452711 1.421048, 1.751173 0.459492 1.406018, 1.732165 0.486360 1.444115, 1.736102 0.494267 1.396557, 
            1.741992 0.489743 1.373561, 1.722374 0.535127 1.360906, 1.721347 0.537666 1.359760, 1.716286 0.544326 1.371358, 
            1.704528 0.569754 1.368993, 1.693955 0.592481 1.367275, 1.651054 0.689972 1.344762, 1.647410 0.699658 1.338714, 
            1.642892 0.710237 1.335428, 1.638133 0.721060 1.332900, 1.637419 0.727754 1.317595, 1.634869 0.737813 1.303702, 
            1.591377 0.838891 1.274277, 1.812441 0.294538 1.493401, 1.811305 0.298680 1.488208, 1.807034 0.306024 1.492919, 
            1.804666 0.311425 1.491623, 1.800654 0.318504 1.495515, 1.798600 0.323583 1.493223, 1.795770 0.339894 1.462656, 
            1.782570 0.383195 1.416555, 1.765749 0.421249 1.408235, 1.756685 0.440943 1.406140, 1.738949 0.473967 1.418269, 
            1.741483 0.472870 1.405872, 1.729557 0.491014 1.425988, 1.734232 0.498167 1.376099, 1.729436 0.512012 1.364910, 
            1.678388 0.620807 1.359356, 1.673160 0.635092 1.349532, 1.646799 0.693326 1.340618, 1.644285 0.698876 1.339781, 
            1.636980 0.716774 1.332128, 1.630032 0.743253 1.297008, 1.628525 0.746283 1.297379, 1.626167 0.754655 1.287266, 
            1.620943 0.764464 1.290602, 1.609035 0.791536 1.284320, 1.585612 0.842296 1.279294, 1.806635 0.297984 1.498544, 
            1.805591 0.300541 1.497452, 1.780181 0.374206 1.437247, 1.782114 0.373723 1.426751, 1.775533 0.390880 1.416808, 
            1.761044 0.425062 1.405512, 1.751217 0.442553 1.414607, 1.746671 0.450179 1.420188, 1.745870 0.456960 1.405158, 
            1.740163 0.468753 1.405626, 1.737670 0.474281 1.404722, 1.732635 0.480914 1.416238, 1.732059 0.485975 1.404887, 
            1.726666 0.512359 1.360467, 1.722405 0.522674 1.356366, 1.719419 0.527215 1.361411, 1.713177 0.539553 1.363568, 
            1.699251 0.568687 1.363663, 1.689667 0.588912 1.363210, 1.686615 0.593520 1.368462, 1.644089 0.690629 1.344765, 
            1.634884 0.713449 1.334332, 1.629349 0.734012 1.307918, 1.625327 0.747066 1.294286, 1.613953 0.773593 1.286318, 
            1.608500 0.785125 1.285981, 1.588596 0.830802 1.274232, 1.586074 0.836359 1.273417, 1.581492 0.844021 1.279114, 
            1.815485 0.273044 1.496901, 1.805011 0.294178 1.499260, 1.795978 0.315332 1.492677, 1.794217 0.318622 1.493849, 
            1.791398 0.325974 1.489585, 1.779153 0.363827 1.453638, 1.755734 0.428003 1.409093, 1.745887 0.452970 1.396300, 
            1.743833 0.458049 1.394008, 1.738438 0.465050 1.406662, 1.734717 0.476306 1.396467, 1.736441 0.482000 1.369069, 
            1.719505 0.521661 1.356721, 1.714714 0.531029 1.358689, 1.699834 0.559644 1.366183, 1.684138 0.593567 1.363089, 
            1.680166 0.600606 1.366857, 1.634101 0.708785 1.332392, 1.579224 0.842363 1.277472, 1.787479 0.327493 1.488770, 
            1.788786 0.329141 1.475862, 1.763823 0.403839 1.409852, 1.760009 0.412207 1.408729, 1.758170 0.417067 1.405760, 
            1.755531 0.422745 1.405317, 1.753267 0.426548 1.408078, 1.750597 0.433748 1.403343, 1.741056 0.452438 1.407143, 
            1.741182 0.456783 1.393578, 1.730012 0.480119 1.393745, 1.729912 0.481712 1.389668, 1.728018 0.494083 1.364923, 
            1.723231 0.503446 1.366877, 1.721177 0.508525 1.364584, 1.710752 0.531101 1.362399, 1.707003 0.539403 1.361072, 
            1.694103 0.565997 1.362315, 1.668817 0.621642 1.354396, 1.634374 0.698567 1.340282, 1.634567 0.699861 1.335282, 
            1.629481 0.711020 1.333790, 1.626101 0.726400 1.309350, 1.624057 0.732961 1.302637, 1.592733 0.806701 1.278673, 
            1.784159 0.329892 1.481672, 1.777677 0.351423 1.458249, 1.773113 0.372485 1.424379, 1.767167 0.387504 1.416822, 
            1.731714 0.465461 1.405900, 1.731425 0.467247 1.402425, 1.727388 0.483298 1.380057, 1.724631 0.495060 1.362428, 
            1.714281 0.517558 1.360004, 1.697182 0.552914 1.361341, 1.693563 0.559593 1.363995, 1.689984 0.567721 1.362131, 
            1.676493 0.596410 1.360851, 1.674370 0.600068 1.363165, 1.637731 0.682219 1.347212, 1.624881 0.716217 1.326347, 
            1.622752 0.724356 1.315513, 1.623689 0.724889 1.308162, 1.608086 0.764682 1.287215, 1.598224 0.788173 1.278861, 
            1.594528 0.794930 1.281757, 1.804852 0.271982 1.504076, 1.787812 0.310260 1.496447, 1.777279 0.341892 1.468262, 
            1.771652 0.364040 1.437749, 1.760377 0.396429 1.411908, 1.750298 0.418651 1.408629, 1.738862 0.445241 1.400856, 
            1.740828 0.446214 1.385863, 1.737286 0.452814 1.388273, 1.730997 0.460729 1.403752, 1.730364 0.465848 1.392581, 
            1.727559 0.471694 1.392661, 1.726791 0.476953 1.381919, 1.725764 0.479492 1.380773, 1.726011 0.482222 1.371213, 
            1.717706 0.502632 1.362329, 1.712325 0.515583 1.357379, 1.707648 0.524833 1.358984, 1.701172 0.537411 1.361882, 
            1.687826 0.565952 1.360144, 1.682649 0.577203 1.358938, 1.671290 0.599241 1.364092, 1.667800 0.608769 1.357555, 
            1.627972 0.698649 1.338506, 1.626904 0.702722 1.333101, 1.609718 0.754568 1.286424, 1.607936 0.757879 1.287661, 
            1.603757 0.768111 1.283305, 1.596120 0.784857 1.281090, 1.576298 0.827467 1.277862, 1.801488 0.272935 1.501506, 
            1.799434 0.278015 1.499214, 1.790074 0.298012 1.498055, 1.769267 0.356537 1.454035, 1.766992 0.367807 1.434885, 
            1.747668 0.412890 1.421299, 1.743672 0.427408 1.403194, 1.739059 0.438084 1.400208, 1.736123 0.450028 1.383141, 
            1.733608 0.454088 1.386697, 1.721571 0.478309 1.389602, 1.706882 0.518659 1.361376, 1.678080 0.579387 1.360176, 
            1.673551 0.588484 1.361311, 1.655349 0.630930 1.348573, 1.621722 0.708514 1.327495, 1.620608 0.714125 1.317844, 
            1.585605 0.800568 1.279163, 1.799207 0.268309 1.508687, 1.799347 0.269658 1.503857, 1.797293 0.274737 1.501564, 
            1.784256 0.304453 1.494460, 1.760031 0.378397 1.426117, 1.759442 0.383473 1.414811, 1.757500 0.388438 1.412166, 
            1.747024 0.406592 1.423308, 1.737041 0.437662 1.393386, 1.707960 0.510602 1.357947, 1.705156 0.514956 1.362413, 
            1.696474 0.534261 1.359111, 1.694184 0.538091 1.361955, 1.676972 0.576544 1.354869, 1.666988 0.594196 1.364461, 
            1.654249 0.625098 1.352022, 1.650902 0.631498 1.353816, 1.627491 0.680756 1.353144, 1.627221 0.682523 1.349608, 
            1.621851 0.695463 1.344623, 1.622768 0.696018 1.337336, 1.620571 0.704225 1.326717, 1.600580 0.760426 1.284509, 
            1.596815 0.770236 1.278845, 1.593688 0.776411 1.279942, 1.590499 0.784141 1.276846, 1.586561 0.791145 1.280508, 
            1.570325 0.825619 1.279117, 1.797722 0.265852 1.504573, 1.774889 0.317501 1.493296, 1.763293 0.360656 1.437739, 
            1.734783 0.433013 1.400494, 1.735393 0.433880 1.394176, 1.733173 0.442112 1.383630, 1.729906 0.449922 1.380782, 
            1.718286 0.470736 1.391151, 1.705133 0.508025 1.362461, 1.699156 0.521584 1.359392, 1.681541 0.557467 1.362360, 
            1.676767 0.569797 1.355491, 1.658793 0.606047 1.359592, 1.644860 0.638169 1.350930, 1.639951 0.647655 1.353266, 
            1.605939 0.740542 1.289504, 1.568725 0.823280 1.275369, 1.801638 0.247441 1.514125, 1.772505 0.317453 1.487630, 
            1.763591 0.342958 1.467501, 1.763538 0.345994 1.458888, 1.759695 0.357374 1.449078, 1.748327 0.391350 1.419141, 
            1.743834 0.398920 1.424554, 1.738688 0.411632 1.418863, 1.727749 0.445168 1.387568, 1.721471 0.457544 1.389842, 
            1.712312 0.486282 1.361707, 1.705636 0.499064 1.365236, 1.698076 0.515732 1.362781, 1.694992 0.521863 1.363741, 
            1.693656 0.524719 1.363573, 1.692064 0.529327 1.359822, 1.670150 0.577055 1.354419, 1.664470 0.585838 1.363584, 
            1.619234 0.684224 1.352838, 1.610305 0.720181 1.302026, 1.598362 0.753253 1.278296, 1.575758 0.801686 1.275074, 
            1.798853 0.247804 1.509729, 1.798133 0.250030 1.507613, 1.773826 0.304675 1.496601, 1.758705 0.351430 1.452180, 
            1.749032 0.382183 1.421278, 1.736524 0.412850 1.408112, 1.733833 0.418580 1.407833, 1.728010 0.433473 1.399888, 
            1.713946 0.467220 1.387249, 1.686032 0.534495 1.361290, 1.650124 0.611426 1.356198, 1.642774 0.627879 1.353077, 
            1.626577 0.662313 1.351564, 1.602123 0.733510 1.292728, 1.598368 0.744800 1.282641, 1.583543 0.777833 1.276793, 
            1.571040 0.804022 1.276783, 1.563292 0.820882 1.274921, 1.560462 0.825263 1.279471, 1.552299 0.842546 1.278918, 
            1.793737 0.250546 1.512695, 1.793326 0.252457 1.509604, 1.767254 0.313377 1.490996, 1.764643 0.322008 1.481686, 
            1.755148 0.349597 1.459000, 1.754223 0.353524 1.453143, 1.750922 0.365842 1.437233, 1.741625 0.391738 1.418314, 
            1.738880 0.396033 1.422595, 1.735438 0.404021 1.420297, 1.724715 0.437338 1.388324, 1.719050 0.450578 1.384268, 
            1.707531 0.472780 1.389928, 1.704617 0.481720 1.381573, 1.697075 0.504333 1.361499, 1.691515 0.514485 1.365896, 
            1.690974 0.516529 1.363215, 1.689622 0.519400 1.363095, 1.683264 0.531858 1.365621, 1.678397 0.544284 1.359046, 
            1.673396 0.555355 1.357283, 1.658141 0.585846 1.361577, 1.648952 0.607159 1.355486, 1.632115 0.643737 1.351603, 
            1.612987 0.684148 1.350573, 1.611084 0.690564 1.343414, 1.612510 0.690598 1.334517, 1.598836 0.735875 1.285526, 
            1.793597 0.242242 1.517503, 1.765393 0.309813 1.492460, 1.760763 0.323488 1.480748, 1.758080 0.330702 1.476054, 
            1.749117 0.353275 1.464859, 1.747172 0.359734 1.457832, 1.733214 0.402319 1.418520, 1.725239 0.423883 1.404203, 
            1.720130 0.436556 1.398393, 1.711734 0.457059 1.389796, 1.694752 0.502732 1.360032, 1.692177 0.508344 1.359388, 
            1.682727 0.523960 1.371681, 1.667398 0.560489 1.358648, 1.663933 0.569993 1.352034, 1.659886 0.578599 1.351648, 
            1.658092 0.581921 1.352925, 1.648371 0.600796 1.357295, 1.641701 0.615063 1.356416, 1.636597 0.626240 1.354981, 
            1.608433 0.689298 1.342984, 1.605173 0.704556 1.318163, 1.605130 0.706090 1.313906, 1.603130 0.712606 1.307055, 
            1.594982 0.737329 1.284508, 1.572381 0.788740 1.272494, 1.557989 0.818350 1.274061, 1.786996 0.252464 1.507598, 
            1.769367 0.291344 1.501831, 1.761785 0.311015 1.490662, 1.757928 0.320918 1.485287, 1.743692 0.368261 1.433681, 
            1.738109 0.379926 1.433757, 1.728658 0.408962 1.406545, 1.719422 0.428832 1.404993, 1.719458 0.430286 1.400489, 
            1.714735 0.442565 1.393459, 1.704202 0.465251 1.391615, 1.700031 0.475475 1.387231, 1.685905 0.512267 1.366006, 
            1.674286 0.537552 1.363200, 1.653725 0.582408 1.357915, 1.646618 0.597121 1.358417, 1.643508 0.601789 1.363851, 
            1.642040 0.606270 1.359710, 1.639298 0.612053 1.359592, 1.622978 0.649594 1.349687, 1.613227 0.669991 1.349764, 
            1.611931 0.674297 1.345078, 1.609013 0.678767 1.349903, 1.595804 0.725061 1.295055, 1.593980 0.729906 1.292037, 
            1.591428 0.738476 1.282539, 1.588660 0.745776 1.278112, 1.579402 0.765669 1.276630, 1.575805 0.772324 1.279213, 
            1.571864 0.782312 1.274102, 1.567982 0.790751 1.273196, 1.564978 0.798292 1.269517, 1.559505 0.808355 1.273636, 
            1.786810 0.244208 1.512551, 1.775660 0.270506 1.503876, 1.768065 0.287208 1.501528, 1.762438 0.301901 1.492963, 
            1.754250 0.322192 1.483711, 1.754813 0.323108 1.477543, 1.750922 0.336028 1.463494, 1.747220 0.344283 1.462021, 
            1.744483 0.348568 1.466275, 1.741410 0.362144 1.445253, 1.739806 0.368256 1.437152, 1.737709 0.371889 1.439388, 
            1.731229 0.393416 1.415957, 1.720429 0.419357 1.406177, 1.712347 0.442521 1.387808, 1.710202 0.447693 1.385802, 
            1.699374 0.470681 1.384890, 1.699035 0.474009 1.377180, 1.695945 0.486111 1.360602, 1.674307 0.530576 1.363110, 
            1.647491 0.589274 1.355634, 1.633311 0.620157 1.352139, 1.602605 0.696249 1.317445, 1.601158 0.699217 1.317624, 
            1.602023 0.699825 1.310503, 1.599993 0.704880 1.308134, 1.594765 0.720657 1.293919, 1.592106 0.727846 1.289151, 
            1.567093 0.784703 1.275980, 1.540588 0.840102 1.276301, 1.526054 0.877310 1.256364, 1.781010 0.249140 1.513289, 
            1.754082 0.315408 1.484216, 1.737843 0.357341 1.460888, 1.724687 0.402088 1.410257, 1.710407 0.437547 1.393911, 
            1.709605 0.441348 1.387664, 1.706958 0.445543 1.391638, 1.659398 0.555247 1.361892, 1.655186 0.567004 1.353248, 
            1.652709 0.572516 1.352295, 1.639020 0.595443 1.369199, 1.634945 0.607060 1.360121, 1.606822 0.673058 1.339216, 
            1.602205 0.685228 1.331850, 1.600613 0.695800 1.310540, 1.595757 0.708215 1.303930, 1.585128 0.736962 1.284827, 
            1.573050 0.764208 1.279086, 1.560888 0.793031 1.269217, 1.527199 0.863222 1.270283, 1.782588 0.236100 1.521448, 
            1.764471 0.279950 1.504050, 1.752837 0.309724 1.488125, 1.739298 0.345916 1.465044, 1.737676 0.350555 1.461387, 
            1.737396 0.355314 1.449103, 1.721099 0.400288 1.417179, 1.707812 0.430260 1.410864, 1.691718 0.478007 1.369516, 
            1.689675 0.486058 1.358410, 1.684877 0.496922 1.356006, 1.658544 0.550655 1.360176, 1.628427 0.608253 1.376299, 
            1.627195 0.612493 1.371410, 1.617835 0.638453 1.352689, 1.606316 0.666618 1.340786, 1.601602 0.680379 1.329341, 
            1.557772 0.792239 1.270254, 1.548341 0.809326 1.278097, 1.532602 0.844783 1.270747, 1.785324 0.220385 1.530338, 
            1.776703 0.242609 1.518062, 1.772689 0.254164 1.508796, 1.762371 0.278121 1.501880, 1.749861 0.310280 1.484329, 
            1.748005 0.315158 1.481413, 1.748354 0.316293 1.475922, 1.745494 0.325178 1.467396, 1.735018 0.352278 1.452202, 
            1.727238 0.373643 1.437268, 1.704331 0.431332 1.408663, 1.703155 0.439988 1.390428, 1.697296 0.450445 1.395769, 
            1.692530 0.464258 1.384485, 1.691372 0.471405 1.370582, 1.688397 0.478916 1.366809, 1.687562 0.482751 1.360668, 
            1.684295 0.490561 1.357820, 1.678228 0.502722 1.359427, 1.666864 0.524764 1.364595, 1.666861 0.527750 1.355825, 
            1.663842 0.533815 1.356583, 1.638413 0.588116 1.353506, 1.611394 0.648512 1.342280, 1.582522 0.727204 1.288620, 
            1.561710 0.773807 1.279738, 1.537840 0.826514 1.271733, 1.765588 0.263406 1.504860, 1.762954 0.269079 1.504403, 
            1.753145 0.292516 1.495880, 1.751409 0.297271 1.492583, 1.740554 0.329231 1.465416, 1.738159 0.337641 1.455421, 
            1.699032 0.435752 1.407819, 1.684362 0.480555 1.366363, 1.681167 0.491273 1.354505, 1.667993 0.515164 1.365392, 
            1.665587 0.523586 1.355433, 1.655341 0.542996 1.361461, 1.644539 0.568939 1.351688, 1.626455 0.597845 1.378085, 
            1.623155 0.611653 1.357780, 1.622620 0.615181 1.350690, 1.617844 0.624532 1.352609, 1.589632 0.699567 1.305644, 
            1.586462 0.707278 1.302488, 1.584118 0.715636 1.292333, 1.581268 0.723020 1.288168, 1.780741 0.215627 1.531595, 
            1.777034 0.225377 1.525745, 1.773954 0.232996 1.522307, 1.770518 0.243961 1.511212, 1.761823 0.263278 1.507951, 
            1.747944 0.296836 1.494724, 1.743394 0.311920 1.478370, 1.737562 0.331296 1.457283, 1.733949 0.339459 1.455527, 
            1.731456 0.344986 1.454621, 1.725781 0.359728 1.446209, 1.701774 0.420032 1.416691, 1.676261 0.495292 1.352419, 
            1.671661 0.504463 1.353781, 1.650348 0.547104 1.359648, 1.645755 0.557759 1.356599, 1.618779 0.607676 1.375969, 
            1.609863 0.636165 1.347065, 1.597043 0.665659 1.339274, 1.594107 0.676113 1.326602, 1.778646 0.209320 1.542578, 
            1.770453 0.235580 1.515780, 1.767633 0.242933 1.511519, 1.750440 0.282858 1.499983, 1.744084 0.299786 1.489332, 
            1.738135 0.319281 1.468616, 1.713855 0.385827 1.422400, 1.709424 0.399299 1.410058, 1.705186 0.406609 1.414667, 
            1.693818 0.434620 1.402287, 1.687223 0.451793 1.392394, 1.684076 0.465444 1.371604, 1.670277 0.501902 1.349346, 
            1.664462 0.509333 1.363329, 1.650373 0.540122 1.359544, 1.638841 0.568302 1.347686, 1.615553 0.609979 1.368576, 
            1.609461 0.629619 1.348310, 1.602748 0.645422 1.343178, 1.602467 0.647200 1.339675, 1.582868 0.698528 1.309401, 
            1.581140 0.704766 1.301690, 1.563927 0.744711 1.290217, 1.770329 0.222787 1.533706, 1.766658 0.233992 1.523355, 
            1.742419 0.294531 1.494567, 1.733015 0.325010 1.462816, 1.730024 0.334029 1.454706, 1.728184 0.337399 1.456128, 
            1.727840 0.339241 1.452825, 1.723541 0.348105 1.453234, 1.715771 0.370950 1.433879, 1.715549 0.372668 1.430192, 
            1.712878 0.379869 1.425461, 1.710594 0.383693 1.428285, 1.695336 0.420150 1.415026, 1.691861 0.429664 1.408446, 
            1.681625 0.453537 1.401273, 1.683622 0.454479 1.386183, 1.681583 0.459543 1.383843, 1.664422 0.505400 1.354649, 
            1.656829 0.523592 1.347905, 1.647873 0.540194 1.354249, 1.643983 0.550131 1.348978, 1.640785 0.556379 1.350300, 
            1.626334 0.584556 1.356440, 1.617615 0.596444 1.375206, 1.614412 0.611643 1.350205, 1.604730 0.631968 1.350059, 
            1.602150 0.639076 1.345040, 1.568493 0.725636 1.297716, 1.556023 0.754774 1.288821, 1.543789 0.779197 1.292350, 
            1.498126 0.875036 1.291733, 1.753488 0.259869 1.507863, 1.741425 0.290081 1.493291, 1.737096 0.297485 1.498187, 
            1.735330 0.308235 1.477427, 1.726361 0.333796 1.457471, 1.725491 0.336176 1.455829, 1.725403 0.337757 1.451718, 
            1.721754 0.345956 1.450074, 1.720728 0.348495 1.448927, 1.709249 0.381093 1.423729, 1.708360 0.383492 1.422149, 
            1.686648 0.436978 1.398548, 1.662289 0.505095 1.348190, 1.659187 0.511246 1.349211, 1.654630 0.521864 1.346047, 
            1.639541 0.553676 1.345425, 1.613783 0.597875 1.374116, 1.611810 0.602872 1.371568, 1.612868 0.603282 1.363836, 
            1.597445 0.642890 1.342318, 1.572091 0.712025 1.295106, 1.563788 0.729450 1.294994, 1.541473 0.776097 1.295250, 
            1.525578 0.808732 1.297175, 1.508189 0.842893 1.303818, 1.498673 0.863048 1.303147, 1.499230 0.863971 1.297000, 
            1.490752 0.877102 1.310611, 1.489817 0.881040 1.304787, 1.762238 0.229067 1.524097, 1.747225 0.268256 1.501285, 
            1.739801 0.286276 1.494007, 1.737704 0.289909 1.496242, 1.723778 0.333951 1.452434, 1.713646 0.360700 1.436152, 
            1.707156 0.376275 1.430316, 1.695820 0.405744 1.413446, 1.681643 0.439607 1.401164, 1.677418 0.458832 1.370612, 
            1.669351 0.478999 1.360975, 1.663740 0.493675 1.352361, 1.655789 0.512234 1.346750, 1.612019 0.597193 1.366491, 
            1.563190 0.723104 1.296856, 1.547561 0.755468 1.297942, 1.542423 0.766679 1.296611, 1.509538 0.831577 1.308310, 
            1.770869 0.198386 1.540704, 1.760950 0.221936 1.532529, 1.731164 0.298578 1.490536, 1.726556 0.313721 1.474364, 
            1.722278 0.324054 1.470317, 1.722166 0.327151 1.461891, 1.713439 0.350974 1.445562, 1.711213 0.357721 1.439424, 
            1.704538 0.376466 1.425391, 1.700129 0.386932 1.421758, 1.700848 0.390672 1.406318, 1.683634 0.427635 1.403627, 
            1.675016 0.448365 1.395733, 1.673029 0.451886 1.397620, 1.675994 0.451839 1.379473, 1.674626 0.456218 1.375015, 
            1.669942 0.469948 1.363472, 1.655507 0.505566 1.347616, 1.635243 0.548627 1.345781, 1.612456 0.588300 1.369475, 
            1.607265 0.601057 1.363925, 1.603013 0.612855 1.355408, 1.581593 0.661570 1.344056, 1.537719 0.770493 1.293889, 
            1.502238 0.841022 1.305004, 1.486796 0.870213 1.314278, 1.484048 0.877492 1.309788, 1.478006 0.886645 1.320095, 
            1.766974 0.198390 1.544202, 1.765675 0.204190 1.535137, 1.759697 0.217750 1.532072, 1.756333 0.225659 1.529528, 
            1.753682 0.237313 1.511564, 1.745856 0.255743 1.505557, 1.738825 0.273360 1.497038, 1.738028 0.275665 1.495165, 
            1.729144 0.295176 1.492501, 1.724780 0.305598 1.488729, 1.725405 0.307941 1.477973, 1.723385 0.314477 1.471185, 
            1.719597 0.327292 1.456813, 1.717118 0.334297 1.451475, 1.710842 0.351144 1.440570, 1.708383 0.358128 1.435170, 
            1.697560 0.393038 1.399119, 1.684908 0.416397 1.408359, 1.683445 0.422364 1.399810, 1.674930 0.440006 1.400369, 
            1.668743 0.464218 1.367236, 1.654661 0.500965 1.345873, 1.649975 0.510224 1.347505, 1.634017 0.544414 1.345238, 
            1.629135 0.550891 1.356270, 1.600993 0.609453 1.357373, 1.601538 0.610388 1.351263, 1.600511 0.612928 1.350117, 
            1.573871 0.668464 1.350864, 1.574433 0.669381 1.344698, 1.567591 0.686807 1.335585, 1.569204 0.686650 1.326098, 
            1.561289 0.705171 1.320373, 1.527801 0.779630 1.307635, 1.521430 0.792101 1.310202, 1.505048 0.826724 1.309273, 
            1.489288 0.856239 1.319549, 1.487129 0.861426 1.317589, 1.489837 0.860151 1.304645, 1.474690 0.883076 1.330545, 
            1.472806 0.887983 1.327718, 1.760062 0.208931 1.535283, 1.754709 0.221853 1.530244, 1.754180 0.226866 1.518745, 
            1.741576 0.257631 1.505881, 1.736661 0.270106 1.499459, 1.730661 0.285180 1.492075, 1.716100 0.313470 1.498563, 
            1.717428 0.313605 1.489977, 1.711994 0.323628 1.493975, 1.713369 0.326697 1.476461, 1.710831 0.341216 1.449358, 
            1.708066 0.348514 1.444923, 1.708543 0.349517 1.439027, 1.692785 0.396923 1.396618, 1.648893 0.502882 1.355287, 
            1.646200 0.510105 1.350625, 1.641350 0.522513 1.343995, 1.611592 0.581235 1.354594, 1.605450 0.590490 1.365217, 
            1.582625 0.642131 1.353913, 1.576867 0.655467 1.350155, 1.572684 0.662721 1.354588, 1.563603 0.688396 1.334985, 
            1.540160 0.743651 1.316855, 1.526200 0.771327 1.321445, 1.522246 0.779838 1.320766, 1.522540 0.784012 1.306669, 
            1.476617 0.871170 1.333213, 1.478886 0.870344 1.321655, 1.474739 0.876071 1.330367, 1.469635 0.887248 1.328931, 
            1.762595 0.193424 1.544815, 1.757528 0.206054 1.538871, 1.755410 0.212691 1.532395, 1.750526 0.226625 1.521484, 
            1.736063 0.263760 1.501321, 1.731576 0.275799 1.493548, 1.719185 0.300382 1.497572, 1.709842 0.320361 1.496357, 
            1.713192 0.327377 1.455046, 1.707561 0.343565 1.442104, 1.704207 0.352954 1.435138, 1.700562 0.359660 1.437875, 
            1.692806 0.388455 1.400917, 1.678566 0.419399 1.397611, 1.677144 0.422343 1.397715, 1.677438 0.423534 1.392397, 
            1.672582 0.432966 1.394567, 1.668982 0.441116 1.392769, 1.669465 0.445096 1.378074, 1.664134 0.459486 1.368574, 
            1.663643 0.461479 1.365736, 1.662025 0.466113 1.362067, 1.658231 0.474461 1.360882, 1.654740 0.479518 1.367522, 
            1.654134 0.487591 1.347486, 1.614560 0.568266 1.353973, 1.600376 0.593190 1.368052, 1.594395 0.609735 1.356217, 
            1.584977 0.631282 1.350848, 1.571908 0.658049 1.352624, 1.543964 0.726846 1.322373, 1.541432 0.733905 1.317201, 
            1.530755 0.758228 1.311421, 1.520915 0.780206 1.307385, 1.512186 0.793594 1.321791, 1.469388 0.880544 1.329685, 
            1.753850 0.207328 1.537295, 1.740736 0.244578 1.508486, 1.732560 0.261873 1.507972, 1.730760 0.268185 1.500489, 
            1.730893 0.269541 1.495681, 1.724654 0.284859 1.489050, 1.715722 0.299944 1.499705, 1.707962 0.316817 1.497882, 
            1.708315 0.320929 1.483596, 1.706261 0.326008 1.481304, 1.691352 0.375529 1.427434, 1.689683 0.383197 1.415146, 
            1.683084 0.403356 1.396482, 1.679570 0.409927 1.398804, 1.671739 0.431344 1.384033, 1.660139 0.461084 1.367999, 
            1.645437 0.493991 1.361765, 1.639052 0.512440 1.346815, 1.609067 0.569903 1.362520, 1.606259 0.578734 1.353830, 
            1.598307 0.589838 1.370172, 1.594204 0.601483 1.361183, 1.580987 0.631383 1.354647, 1.578087 0.637327 1.355028, 
            1.573699 0.647773 1.351329, 1.565510 0.665082 1.350859, 1.520898 0.768795 1.320585, 1.514838 0.782438 1.317776, 
            1.508131 0.792270 1.330185, 1.466255 0.878278 1.335164, 1.752922 0.199829 1.544593, 1.753314 0.202411 1.534575, 
            1.752476 0.204758 1.532832, 1.744064 0.228259 1.515507, 1.741370 0.235483 1.510845, 1.714988 0.296721 1.493220, 
            1.707693 0.308645 1.503095, 1.700927 0.321519 1.506910, 1.703844 0.334940 1.449404, 1.701956 0.339851 1.446590, 
            1.689310 0.367677 1.442640, 1.681000 0.383619 1.446941, 1.687659 0.378308 1.421514, 1.684155 0.395307 1.393076, 
            1.681802 0.400691 1.391727, 1.676701 0.413356 1.385892, 1.664121 0.436642 1.394905, 1.662036 0.447717 1.375150, 
            1.645521 0.483967 1.370253, 1.615175 0.550744 1.360759, 1.597414 0.585285 1.368577, 1.592978 0.595780 1.365032, 
            1.590021 0.601782 1.365593, 1.587632 0.611676 1.351188, 1.579206 0.629229 1.351469, 1.576076 0.635407 1.352576, 
            1.567846 0.651268 1.356624, 1.564354 0.659307 1.354486, 1.560881 0.667328 1.352290, 1.559593 0.671625 1.347578, 
            1.557843 0.676394 1.344327, 1.555604 0.681663 1.342620, 1.550874 0.693949 1.335613, 1.525907 0.752250 1.317904, 
            1.500763 0.801786 1.327097, 1.492595 0.816093 1.335339, 1.481451 0.834929 1.348596, 1.465933 0.868670 1.344938, 
            1.754443 0.188337 1.548541, 1.751279 0.196042 1.545368, 1.751028 0.197789 1.541770, 1.743466 0.221914 1.517369, 
            1.733800 0.243714 1.512786, 1.726378 0.261731 1.505501, 1.701308 0.314174 1.505681, 1.695875 0.325687 1.505284, 
            1.702458 0.323436 1.471318, 1.698464 0.337953 1.453205, 1.699041 0.343327 1.433823, 1.683371 0.380205 1.421864, 
            1.684784 0.383236 1.404232, 1.682077 0.391964 1.395224, 1.671996 0.417170 1.383169, 1.666436 0.428812 1.383173, 
            1.657056 0.445848 1.390857, 1.660012 0.444320 1.377129, 1.637786 0.489385 1.381493, 1.617838 0.533614 1.374270, 
            1.604671 0.564954 1.363186, 1.600960 0.573217 1.361740, 1.586383 0.605997 1.355110, 1.552164 0.684185 1.335901, 
            1.533907 0.723704 1.332115, 1.514893 0.765489 1.326333, 1.509410 0.777054 1.326096, 1.505476 0.784053 1.329742, 
            1.457222 0.882539 1.337310, 1.756792 0.173018 1.558654, 1.745788 0.205131 1.531958, 1.742134 0.214827 1.525942, 
            1.739551 0.224920 1.512150, 1.720643 0.271069 1.492862, 1.708658 0.296729 1.491214, 1.698081 0.335861 1.441219, 
            1.683279 0.362906 1.452860, 1.667450 0.391001 1.467746, 1.678921 0.391214 1.396389, 1.674687 0.401502 1.392204, 
            1.668475 0.418284 1.381099, 1.662487 0.428872 1.386845, 1.655429 0.449500 1.369632, 1.640998 0.477657 1.375711, 
            1.637265 0.490416 1.361165, 1.634277 0.496449 1.361821, 1.607516 0.543164 1.389293, 1.599116 0.565163 1.376320, 
            1.600362 0.566872 1.363603, 1.588093 0.591330 1.367241, 1.586977 0.593961 1.366377, 1.578719 0.615815 1.352956, 
            1.573854 0.625256 1.355154, 1.571800 0.630335 1.352862, 1.561517 0.651275 1.354618, 1.552200 0.674209 1.344540, 
            1.548406 0.682558 1.343356, 1.534470 0.714683 1.334702, 1.529908 0.728288 1.322775, 1.526454 0.734798 1.324906, 
            1.526459 0.736284 1.320500, 1.521753 0.747054 1.317806, 1.510178 0.769313 1.323642, 1.505275 0.778794 1.325962, 
            1.497398 0.794294 1.328897, 1.488414 0.809433 1.339716, 1.466333 0.843913 1.374353, 1.448595 0.878430 1.382098, 
            1.747836 0.188630 1.547414, 1.737533 0.220026 1.518501, 1.731662 0.234968 1.510708, 1.726444 0.244771 1.514024, 
            1.723422 0.252330 1.510400, 1.719233 0.262572 1.506073, 1.715713 0.272131 1.499633, 1.713360 0.279007 1.493895, 
            1.711077 0.284321 1.492327, 1.697406 0.308721 1.504786, 1.690600 0.323127 1.504338, 1.689708 0.327019 1.498374, 
            1.693670 0.324464 1.481469, 1.691190 0.328488 1.484914, 1.694403 0.337135 1.439643, 1.676895 0.369926 1.451052, 
            1.668199 0.381789 1.469744, 1.676854 0.383387 1.411673, 1.678582 0.383113 1.401824, 1.675748 0.391972 1.393218, 
            1.669430 0.407370 1.386836, 1.668975 0.410817 1.379493, 1.666080 0.415264 1.384248, 1.663645 0.420734 1.383161, 
            1.654823 0.437199 1.389081, 1.649497 0.453075 1.375175, 1.637107 0.479149 1.374808, 1.632660 0.488163 1.375684, 
            1.628685 0.502660 1.357512, 1.581482 0.595599 1.374930, 1.574117 0.615049 1.363077, 1.570296 0.624917 1.357590, 
            1.546852 0.675698 1.352631, 1.547809 0.676212 1.345219, 1.533781 0.706940 1.341243, 1.526681 0.724628 1.332942, 
            1.490679 0.798673 1.336925, 1.488910 0.803462 1.333735, 1.447072 0.873030 1.386886, 1.444296 0.886303 1.364925, 
            1.446974 0.888040 1.343293, 1.740652 0.200938 1.534961, 1.740906 0.202169 1.529769, 1.734657 0.220480 1.514390, 
            1.722896 0.247402 1.507644, 1.702564 0.295006 1.492857, 1.690179 0.325546 1.479301, 1.686188 0.338568 1.465568, 
            1.673219 0.369706 1.453859, 1.660747 0.394373 1.458141, 1.673878 0.386925 1.399097, 1.668214 0.404638 1.381871, 
            1.664826 0.412571 1.379403, 1.662749 0.417675 1.377187, 1.657020 0.427999 1.382114, 1.654647 0.433405 1.380832, 
            1.654393 0.435155 1.377244, 1.651336 0.442750 1.373731, 1.641344 0.461901 1.378955, 1.639740 0.465030 1.379632, 
            1.635835 0.474983 1.374410, 1.632754 0.482602 1.370972, 1.629397 0.491995 1.364018, 1.594683 0.555778 1.390272, 
            1.580376 0.591264 1.374009, 1.553758 0.652743 1.357128, 1.549639 0.661423 1.356971, 1.542216 0.677950 1.354081, 
            1.543049 0.680081 1.342669, 1.526700 0.717653 1.332857, 1.505522 0.764630 1.325132, 1.500603 0.772636 1.331890, 
            1.493917 0.786919 1.331061, 1.481019 0.807547 1.349857, 1.461030 0.841381 1.373493, 1.442987 0.885156 1.355864, 
            1.749542 0.167011 1.559531, 1.735226 0.208470 1.525738, 1.732070 0.217658 1.518148, 1.728807 0.226954 1.510894, 
            1.717010 0.252422 1.508654, 1.713299 0.262176 1.502819, 1.685893 0.321477 1.497204, 1.684397 0.328969 1.484371, 
            1.685591 0.332223 1.467430, 1.687233 0.336510 1.444684, 1.685365 0.341399 1.441803, 1.674298 0.361648 1.450424, 
            1.667329 0.376221 1.450491, 1.661744 0.383416 1.463744, 1.662491 0.384144 1.456994, 1.673820 0.378538 1.403644, 
            1.671488 0.386884 1.393453, 1.667686 0.395240 1.392295, 1.664709 0.402754 1.388530, 1.643508 0.451244 1.376484, 
            1.641628 0.456146 1.373643, 1.635557 0.469801 1.370871, 1.627233 0.491723 1.357659, 1.597367 0.540118 1.399329, 
            1.596116 0.544377 1.394500, 1.577059 0.589187 1.380073, 1.574306 0.596473 1.375601, 1.574696 0.597565 1.369978, 
            1.571330 0.606967 1.363052, 1.566735 0.617623 1.360006, 1.558428 0.636545 1.355520, 1.521286 0.720699 1.336764, 
            1.518462 0.728057 1.332516, 1.518246 0.731259 1.324417, 1.505324 0.756385 1.330120, 1.478809 0.802849 1.356815, 
            1.449167 0.851014 1.397775, 1.448732 0.854441 1.390369, 1.438282 0.888970 1.353142, 1.749343 0.160258 1.560134, 
            1.741189 0.180514 1.550773, 1.735604 0.199638 1.528909, 1.722763 0.235117 1.503624, 1.712179 0.256364 1.506330, 
            1.701055 0.285617 1.488791, 1.699252 0.288950 1.490098, 1.685403 0.316513 1.494337, 1.682226 0.330195 1.473645, 
            1.679905 0.334057 1.476587, 1.681913 0.333497 1.465854, 1.681742 0.339635 1.448834, 1.682218 0.343622 1.434159, 
            1.668293 0.368281 1.447421, 1.666804 0.374274 1.438953, 1.658813 0.385418 1.455418, 1.663632 0.398389 1.387516, 
            1.661895 0.404635 1.379831, 1.658497 0.412579 1.377397, 1.654447 0.419697 1.381411, 1.650686 0.428011 1.380122, 
            1.647795 0.435438 1.376087, 1.642020 0.445809 1.381161, 1.633414 0.466526 1.373227, 1.632671 0.470267 1.366793, 
            1.628501 0.478999 1.366798, 1.625037 0.487010 1.364572, 1.561114 0.620882 1.364569, 1.558123 0.628410 1.360849, 
            1.548289 0.647399 1.365573, 1.534453 0.680913 1.352213, 1.523993 0.703524 1.350138, 1.517864 0.721712 1.334379, 
            1.511983 0.735173 1.331008, 1.504321 0.751944 1.328872, 1.494543 0.769386 1.337811, 1.474104 0.806663 1.354092, 
            1.463329 0.819157 1.383738, 1.451213 0.838987 1.400065, 1.747037 0.155657 1.567393, 1.746692 0.158992 1.559704, 
            1.736378 0.185927 1.543997, 1.734360 0.195443 1.528421, 1.730591 0.205256 1.522768, 1.724237 0.225165 1.503331, 
            1.717369 0.238144 1.507470, 1.711335 0.251761 1.504580, 1.703563 0.270135 1.498401, 1.684838 0.310134 1.496096, 
            1.674760 0.351738 1.435744, 1.670099 0.371409 1.406570, 1.664960 0.385604 1.396465, 1.651282 0.420447 1.378215, 
            1.645511 0.432305 1.378886, 1.638404 0.448510 1.374997, 1.636658 0.453275 1.371734, 1.622695 0.485427 1.363162, 
            1.582951 0.561803 1.383358, 1.579520 0.571271 1.376636, 1.577908 0.575899 1.372949, 1.567340 0.600112 1.366826, 
            1.532023 0.677930 1.355472, 1.528852 0.682660 1.361101, 1.526341 0.688207 1.360255, 1.513910 0.723267 1.333675, 
            1.504509 0.743306 1.332643, 1.495782 0.761165 1.333873, 1.443668 0.848683 1.397535, 1.439066 0.857856 1.398903, 
            1.440138 0.858252 1.391126, 1.438403 0.863006 1.387826, 1.435782 0.868665 1.387328, 1.432812 0.882135 1.365980, 
            1.433915 0.883991 1.353716, 1.429747 0.892722 1.353714, 1.722878 0.218106 1.511989, 1.713585 0.241016 1.501837, 
            1.700401 0.267901 1.503977, 1.677004 0.321616 1.490089, 1.673491 0.332660 1.479238, 1.677943 0.338550 1.434445, 
            1.675889 0.343630 1.432153, 1.668289 0.358847 1.434212, 1.669848 0.360237 1.420508, 1.669502 0.365063 1.408432, 
            1.664841 0.378770 1.396816, 1.638771 0.438197 1.382593, 1.636533 0.443465 1.380883, 1.617728 0.491000 1.356880, 
            1.570918 0.577574 1.390615, 1.554386 0.619806 1.368212, 1.551780 0.628431 1.358884, 1.534638 0.659358 1.373529, 
            1.529344 0.673711 1.363913, 1.523044 0.689091 1.357474, 1.519420 0.698756 1.351362, 1.516637 0.706072 1.346985, 
            1.508686 0.723138 1.345763, 1.505139 0.735708 1.330629, 1.494511 0.755508 1.337864, 1.457820 0.813855 1.392313, 
            1.434361 0.861670 1.396181, 1.431518 0.872029 1.383213, 1.430723 0.881787 1.359384, 1.741450 0.154907 1.563043, 
            1.733782 0.176158 1.547756, 1.728011 0.192489 1.535257, 1.727333 0.196163 1.528619, 1.725060 0.199976 1.531411, 
            1.723700 0.205838 1.522536, 1.716471 0.229622 1.497084, 1.696566 0.270825 1.498504, 1.688728 0.290758 1.488145, 
            1.685706 0.296827 1.488912, 1.678782 0.309863 1.493228, 1.670552 0.346597 1.435816, 1.666873 0.354828 1.434268, 
            1.668696 0.354457 1.424120, 1.663144 0.373547 1.402151, 1.660470 0.382242 1.393038, 1.657502 0.388255 1.393635, 
            1.656511 0.395230 1.379203, 1.648676 0.410688 1.382005, 1.643343 0.423590 1.376903, 1.637419 0.435604 1.378057, 
            1.636157 0.438384 1.377655, 1.635018 0.441038 1.376862, 1.632533 0.445067 1.380323, 1.631030 0.449585 1.376292, 
            1.628679 0.457949 1.366156, 1.580389 0.549017 1.395790, 1.572831 0.568664 1.384547, 1.563689 0.585456 1.391476, 
            1.564089 0.586539 1.385824, 1.560171 0.595013 1.385030, 1.548818 0.625992 1.363827, 1.528923 0.667184 1.365215, 
            1.518984 0.690754 1.357103, 1.504531 0.727881 1.336913, 1.429327 0.874765 1.368157, 1.423342 0.892807 1.351947, 
            1.721337 0.202786 1.525585, 1.716095 0.220068 1.507026, 1.689919 0.279604 1.493138, 1.666517 0.339290 1.461708, 
            1.671946 0.336727 1.435778, 1.670009 0.341687 1.433117, 1.666874 0.347871 1.434240, 1.666218 0.350032 1.431922, 
            1.665566 0.356662 1.416422, 1.645557 0.411391 1.378664, 1.631461 0.439207 1.383685, 1.632349 0.439790 1.376489, 
            1.627307 0.453886 1.366077, 1.622207 0.462076 1.373407, 1.616566 0.473802 1.373667, 1.613457 0.482941 1.365929, 
            1.609481 0.491475 1.365320, 1.592353 0.516423 1.397479, 1.585216 0.529677 1.402467, 1.565038 0.575631 1.391579, 
            1.550952 0.612384 1.370230, 1.541964 0.633491 1.363504, 1.520691 0.679074 1.360467, 1.513033 0.695841 1.358319, 
            1.507280 0.710663 1.350153, 1.505208 0.715761 1.347918, 1.494739 0.738381 1.345869, 1.487504 0.756207 1.337998, 
            1.462810 0.797829 1.367717, 1.446350 0.822094 1.397765, 1.431424 0.852249 1.401017, 1.424859 0.878338 1.364690, 
            1.732479 0.163577 1.551821, 1.725566 0.181075 1.542931, 1.723025 0.191124 1.529007, 1.721068 0.196105 1.526409, 
            1.718804 0.202891 1.520393, 1.718084 0.205117 1.518277, 1.715057 0.217154 1.501498, 1.713104 0.222131 1.498889, 
            1.706949 0.234382 1.500775, 1.699073 0.249881 1.503705, 1.691769 0.266286 1.500438, 1.683314 0.285359 1.496419, 
            1.681431 0.291755 1.489198, 1.663486 0.350339 1.427358, 1.660879 0.361948 1.409253, 1.653501 0.384394 1.388664, 
            1.651974 0.388935 1.384707, 1.625727 0.447053 1.375432, 1.608752 0.486754 1.363207, 1.578849 0.536678 1.400602, 
            1.573998 0.549088 1.393980, 1.570309 0.560311 1.383683, 1.559059 0.577765 1.401663, 1.545569 0.618381 1.365259, 
            1.501418 0.718640 1.342306, 1.475376 0.772075 1.345555, 1.462213 0.791483 1.369579, 1.430463 0.844783 1.408418, 
            1.420965 0.873867 1.381353, 1.422864 0.873419 1.370964, 1.423234 0.877514 1.356625, 1.420863 0.884409 1.350947, 
            1.417669 0.895125 1.339086, 1.737338 0.141222 1.567176, 1.731149 0.157980 1.555998, 1.725574 0.172620 1.547270, 
            1.715259 0.202538 1.522786, 1.713092 0.212206 1.507682, 1.712806 0.213989 1.504195, 1.708428 0.225916 1.496077, 
            1.672019 0.304849 1.488175, 1.665470 0.317501 1.491304, 1.662268 0.325245 1.488250, 1.657262 0.360178 1.416266, 
            1.656235 0.362718 1.415120, 1.656809 0.368096 1.395747, 1.651620 0.383832 1.381408, 1.648156 0.391843 1.379182, 
            1.618658 0.454771 1.375787, 1.605321 0.483303 1.374022, 1.578392 0.530189 1.402021, 1.564241 0.565516 1.385265, 
            1.553974 0.583457 1.395751, 1.553624 0.591270 1.374907, 1.550600 0.598831 1.371291, 1.546099 0.606410 1.376730, 
            1.533434 0.635746 1.368449, 1.499845 0.713290 1.347249, 1.483648 0.747725 1.345737, 1.462968 0.786738 1.358388, 
            1.454772 0.796600 1.379889, 1.446552 0.810959 1.388297, 1.729844 0.152357 1.560095, 1.721066 0.177723 1.539535, 
            1.715222 0.194128 1.527266, 1.710953 0.207434 1.514413, 1.713100 0.206732 1.503239, 1.682911 0.273350 1.493251, 
            1.675814 0.288053 1.493720, 1.673024 0.295375 1.489364, 1.667031 0.307461 1.490738, 1.657657 0.337908 1.458890, 
            1.662135 0.334826 1.440355, 1.661408 0.338551 1.433872, 1.654935 0.360072 1.410421, 1.651616 0.372407 1.394565, 
            1.640414 0.401739 1.377272, 1.626200 0.432658 1.373886, 1.623954 0.439425 1.367811, 1.621206 0.445213 1.367712, 
            1.613757 0.458785 1.373685, 1.610306 0.465292 1.375809, 1.604723 0.476958 1.375884, 1.564866 0.557922 1.383266, 
            1.551993 0.581506 1.393203, 1.550441 0.584583 1.393716, 1.550491 0.589004 1.380388, 1.550621 0.591854 1.371199, 
            1.539902 0.613239 1.374331, 1.524904 0.644958 1.373421, 1.518218 0.659240 1.372590, 1.494801 0.717450 1.345597, 
            1.477438 0.753075 1.347770, 1.420576 0.851407 1.408871, 1.415189 0.874801 1.373209, 1.413712 0.877800 1.373485, 
            1.724685 0.158125 1.554417, 1.722289 0.163554 1.553207, 1.721263 0.166093 1.552056, 1.717635 0.177253 1.541567, 
            1.709211 0.202258 1.519890, 1.655197 0.330483 1.475417, 1.657189 0.340377 1.434005, 1.656922 0.342140 1.430456, 
            1.653562 0.350045 1.427902, 1.623595 0.429854 1.377702, 1.613048 0.454045 1.371509, 1.607736 0.462452 1.379511, 
            1.604550 0.471670 1.372016, 1.598991 0.483311 1.372015, 1.598598 0.485204 1.368868, 1.576535 0.519666 1.403448, 
            1.564267 0.553069 1.380743, 1.549857 0.578223 1.395534, 1.550793 0.581740 1.379407, 1.548815 0.586742 1.376876, 
            1.548996 0.588048 1.371915, 1.546519 0.593561 1.370961, 1.504413 0.684277 1.363498, 1.499350 0.693921 1.366323, 
            1.480262 0.738762 1.351991, 1.440281 0.807925 1.394886, 1.413800 0.863300 1.395132, 1.411351 0.883693 1.350189, 
            1.720664 0.159749 1.553924, 1.715243 0.175722 1.540318, 1.709548 0.193467 1.523191, 1.702524 0.217042 1.497092, 
            1.700567 0.220532 1.498884, 1.690413 0.242830 1.495841, 1.684130 0.255212 1.498130, 1.677402 0.271029 1.493043, 
            1.674841 0.276626 1.492354, 1.671522 0.281507 1.498449, 1.669689 0.287852 1.491069, 1.666524 0.295558 1.487898, 
            1.661842 0.306303 1.485129, 1.659453 0.310235 1.488287, 1.651531 0.349636 1.421122, 1.643798 0.376917 1.388481, 
            1.619917 0.431128 1.376126, 1.617725 0.437840 1.369880, 1.600017 0.473817 1.373140, 1.578078 0.511134 1.398548, 
            1.558537 0.557930 1.381260, 1.550486 0.573607 1.384742, 1.549911 0.575686 1.382171, 1.536392 0.605893 1.376586, 
            1.533933 0.614369 1.366795, 1.501707 0.681575 1.367629, 1.487164 0.714321 1.360894, 1.475306 0.744323 1.345673, 
            1.420786 0.837280 1.408155, 1.408296 0.875384 1.372985, 1.406786 0.881399 1.364583, 1.408768 0.883848 1.345153, 
            1.726894 0.135994 1.564948, 1.711301 0.177265 1.539576, 1.704311 0.203788 1.504590, 1.702479 0.210132 1.497206, 
            1.698942 0.216726 1.499600, 1.687165 0.242173 1.497294, 1.678038 0.261932 1.495399, 1.665198 0.292938 1.483281, 
            1.658609 0.307123 1.482147, 1.652694 0.319128 1.483272, 1.651395 0.326418 1.469815, 1.648590 0.347176 1.425998, 
            1.646585 0.355187 1.414772, 1.636275 0.392555 1.368322, 1.614348 0.438805 1.367352, 1.594786 0.479659 1.367690, 
            1.585562 0.492061 1.388049, 1.565751 0.530187 1.397954, 1.557823 0.554685 1.374709, 1.551766 0.563853 1.385064, 
            1.531890 0.609500 1.373223, 1.524698 0.627283 1.365215, 1.519715 0.636845 1.367787, 1.516017 0.642112 1.375077, 
            1.512405 0.651765 1.368928, 1.502131 0.672696 1.370656, 1.488587 0.702930 1.365153, 1.466092 0.754233 1.352806, 
            1.460305 0.766107 1.353527, 1.429239 0.817219 1.394597, 1.413045 0.847177 1.406244, 1.400262 0.898999 1.332489, 
            1.721317 0.142188 1.560589, 1.714025 0.161564 1.548506, 1.708650 0.175999 1.539146, 1.708725 0.177414 1.534518, 
            1.700826 0.198900 1.519963, 1.689017 0.231835 1.495807, 1.672244 0.269840 1.487336, 1.647940 0.340884 1.428027, 
            1.620331 0.415302 1.379154, 1.616668 0.423517 1.377558, 1.614206 0.431995 1.367775, 1.603823 0.450054 1.378626, 
            1.599077 0.459375 1.380449, 1.583405 0.491782 1.381668, 1.570601 0.510822 1.404556, 1.567601 0.518360 1.400863, 
            1.564000 0.528001 1.394679, 1.555896 0.549697 1.380771, 1.545552 0.570699 1.382719, 1.541020 0.584273 1.370696, 
            1.537121 0.592729 1.369843, 1.533284 0.598138 1.377574, 1.529411 0.609549 1.367859, 1.502635 0.665225 1.369038, 
            1.497356 0.676581 1.368155, 1.490830 0.690701 1.366822, 1.487902 0.696673 1.367290, 1.483950 0.702200 1.375384, 
            1.482632 0.709511 1.361989, 1.479686 0.715501 1.362514, 1.476754 0.722969 1.358609, 1.459120 0.761853 1.352854, 
            1.436193 0.797197 1.390163, 1.404564 0.871248 1.367161, 1.401987 0.881335 1.353353, 1.717373 0.143734 1.559855, 
            1.708857 0.167342 1.542858, 1.704972 0.177273 1.537570, 1.705104 0.178630 1.532764, 1.698762 0.197035 1.517678, 
            1.697652 0.204132 1.503623, 1.687967 0.227443 1.494711, 1.681591 0.241410 1.492904, 1.679091 0.245454 1.496410, 
            1.667288 0.272419 1.489797, 1.661076 0.287709 1.483081, 1.658603 0.294708 1.477725, 1.656399 0.298450 1.480297, 
            1.644453 0.330034 1.460965, 1.647728 0.329671 1.441839, 1.642506 0.346932 1.423216, 1.637025 0.368931 1.392241, 
            1.634842 0.381598 1.368407, 1.632789 0.386677 1.366115, 1.612277 0.427009 1.373842, 1.604403 0.445488 1.367987, 
            1.593369 0.467194 1.372115, 1.591948 0.471628 1.367825, 1.592091 0.474464 1.358593, 1.563378 0.517208 1.409789, 
            1.556154 0.542478 1.379930, 1.554393 0.547258 1.376712, 1.551494 0.554693 1.372703, 1.548158 0.559591 1.378851, 
            1.533162 0.594289 1.369154, 1.529963 0.599048 1.374871, 1.520548 0.620591 1.369493, 1.496383 0.669128 1.375593, 
            1.488516 0.686109 1.374107, 1.476136 0.710681 1.378094, 1.464987 0.736977 1.369414, 1.466788 0.736628 1.359334, 
            1.394211 0.897231 1.333992, 1.392894 0.901558 1.329373, 1.715792 0.139884 1.560434, 1.705765 0.165034 1.548208, 
            1.695640 0.196249 1.518734, 1.687369 0.221098 1.496574, 1.683067 0.229965 1.496995, 1.674756 0.248889 1.492518, 
            1.661393 0.278939 1.486445, 1.655857 0.295030 1.473204, 1.652721 0.299724 1.478721, 1.642815 0.323260 1.470504, 
            1.645092 0.325407 1.450140, 1.640315 0.346687 1.416942, 1.636225 0.358319 1.407913, 1.635007 0.367018 1.389811, 
            1.607594 0.433782 1.362273, 1.608245 0.434608 1.355825, 1.592327 0.464284 1.366601, 1.587386 0.478277 1.355870, 
            1.568786 0.501747 1.401460, 1.557716 0.523489 1.405699, 1.545666 0.559653 1.373529, 1.537885 0.573564 1.380548, 
            1.526042 0.600569 1.374062, 1.513413 0.628377 1.370057, 1.507525 0.638864 1.375490, 1.474415 0.705482 1.383504, 
            1.397003 0.881460 1.342706, 1.389605 0.900943 1.330957, 1.693459 0.194503 1.516818, 1.675312 0.241366 1.490737, 
            1.656700 0.282740 1.483685, 1.646220 0.308353 1.472891, 1.638765 0.338332 1.430592, 1.619877 0.397881 1.371734, 
            1.613345 0.413497 1.366027, 1.608279 0.429109 1.351302, 1.601184 0.439338 1.364938, 1.595585 0.451020 1.365063, 
            1.590873 0.458814 1.371168, 1.589676 0.467492 1.353001, 1.562477 0.505708 1.408196, 1.555525 0.524735 1.395034, 
            1.548057 0.545782 1.379117, 1.548427 0.546896 1.373561, 1.539123 0.563852 1.381001, 1.532870 0.579185 1.374416, 
            1.528847 0.589257 1.369564, 1.527820 0.591797 1.368418, 1.519344 0.607909 1.373244, 1.509576 0.626832 1.377764, 
            1.508972 0.628940 1.375282, 1.507450 0.631985 1.375700, 1.494116 0.662004 1.369533, 1.491080 0.666596 1.374733, 
            1.489027 0.671675 1.372441, 1.481135 0.688681 1.371029, 1.450817 0.750957 1.374619, 1.445423 0.763921 1.369709, 
            1.436927 0.780053 1.374597, 1.413548 0.821822 1.395773, 1.393471 0.881094 1.345060, 1.392298 0.885273 1.339984, 
            1.391332 0.889242 1.334257, 1.710715 0.137121 1.558859, 1.706023 0.147877 1.556122, 1.704912 0.151994 1.550853, 
            1.701556 0.159894 1.548283, 1.665549 0.254818 1.490824, 1.661802 0.264610 1.485102, 1.658274 0.272686 1.483077, 
            1.655075 0.278934 1.484401, 1.654461 0.284034 1.473171, 1.651085 0.291956 1.470667, 1.647695 0.298401 1.472598, 
            1.637764 0.324944 1.455679, 1.634876 0.341313 1.425294, 1.628937 0.362288 1.400155, 1.616427 0.398921 1.369436, 
            1.588566 0.460179 1.360873, 1.563928 0.498761 1.399194, 1.553789 0.516571 1.409275, 1.552470 0.520900 1.404661, 
            1.554289 0.522024 1.390135, 1.552257 0.528573 1.383385, 1.540101 0.557389 1.373497, 1.524104 0.590128 1.375742, 
            1.482654 0.674210 1.383768, 1.465451 0.712654 1.376653, 1.445275 0.755625 1.374540, 1.425215 0.794004 1.385230, 
            1.410929 0.822014 1.390851, 1.395220 0.860423 1.374627, 1.390674 0.881467 1.340700, 1.695483 0.166596 1.545493, 
            1.684405 0.207730 1.492690, 1.666767 0.246618 1.486949, 1.663264 0.254670 1.484848, 1.651921 0.279674 1.481171, 
            1.650783 0.285308 1.471595, 1.637371 0.313917 1.470067, 1.635563 0.318745 1.466997, 1.637785 0.323931 1.438028, 
            1.630862 0.347402 1.411608, 1.610875 0.405091 1.364999, 1.597200 0.435459 1.359911, 1.589732 0.450541 1.361552, 
            1.585492 0.462326 1.352997, 1.563915 0.491818 1.399210, 1.553554 0.509855 1.409990, 1.546504 0.533457 1.383975, 
            1.535095 0.560019 1.376116, 1.515745 0.600656 1.375784, 1.504458 0.621129 1.385102, 1.505300 0.621760 1.378050, 
            1.503174 0.626913 1.375987, 1.499571 0.635067 1.374200, 1.494008 0.646712 1.374213, 1.477960 0.679504 1.376621, 
            1.467866 0.698759 1.382168, 1.462638 0.708571 1.385512, 1.440874 0.756146 1.379637, 1.441088 0.758909 1.370182, 
            1.430797 0.781348 1.367573, 1.386225 0.883529 1.341560, 1.386787 0.884445 1.335393, 1.380579 0.901223 1.324276, 
            1.703568 0.139455 1.555047, 1.694773 0.160365 1.547710, 1.690398 0.176763 1.526414, 1.685213 0.191003 1.516451, 
            1.685721 0.191976 1.510457, 1.675101 0.220715 1.491328, 1.667819 0.237097 1.487991, 1.663662 0.247308 1.483565, 
            1.649490 0.279674 1.475656, 1.643627 0.294607 1.467836, 1.640213 0.299585 1.474232, 1.635110 0.310761 1.472793, 
            1.630253 0.339578 1.417897, 1.627716 0.345151 1.417132, 1.626376 0.352483 1.403805, 1.622156 0.365740 1.390797, 
            1.611245 0.394776 1.372587, 1.605029 0.414543 1.352712, 1.597349 0.426860 1.363805, 1.582292 0.458639 1.363082, 
            1.581265 0.461179 1.361936, 1.556358 0.500035 1.401107, 1.548850 0.513668 1.407268, 1.547395 0.524100 1.385523, 
            1.536048 0.547617 1.386249, 1.532825 0.558364 1.374482, 1.527840 0.567928 1.377060, 1.510901 0.600137 1.386669, 
            1.505859 0.609760 1.389427, 1.499130 0.624088 1.388736, 1.461108 0.697214 1.407881, 1.459227 0.703608 1.400654, 
            1.462677 0.701575 1.385364, 1.443662 0.740379 1.388365, 1.440809 0.746275 1.388598, 1.442561 0.745976 1.378671, 
            1.439889 0.750196 1.382723, 1.435971 0.761653 1.373152, 1.401807 0.827856 1.388887, 1.400243 0.832436 1.385048, 
            1.397071 0.838657 1.386288, 1.393122 0.848655 1.381206, 1.391986 0.854288 1.371625, 1.389079 0.861730 1.367637, 
            1.389177 0.864612 1.358547, 1.387543 0.870754 1.350540, 1.385779 0.877028 1.342942, 1.380574 0.891290 1.333044, 
            1.380115 0.893250 1.330104, 1.375500 0.906909 1.318344, 1.374265 0.911152 1.313465, 1.376520 0.910340 1.301952, 
            1.706376 0.123667 1.563710, 1.702509 0.135071 1.553976, 1.700776 0.139824 1.550672, 1.697230 0.147919 1.548705, 
            1.687738 0.174014 1.530400, 1.663319 0.239211 1.489013, 1.642403 0.290393 1.467289, 1.638588 0.295780 1.474948, 
            1.628271 0.334646 1.424132, 1.607590 0.399007 1.362155, 1.582030 0.453442 1.359494, 1.579640 0.457373 1.362652, 
            1.578911 0.461100 1.356177, 1.576857 0.466180 1.353885, 1.559439 0.488442 1.395739, 1.548809 0.514209 1.385419, 
            1.526541 0.565280 1.372356, 1.523927 0.569441 1.376223, 1.520512 0.574420 1.382622, 1.520208 0.576221 1.379193, 
            1.517467 0.582003 1.379073, 1.513790 0.587249 1.386298, 1.505766 0.604391 1.385307, 1.494687 0.627634 1.385188, 
            1.463899 0.681443 1.416597, 1.460552 0.689334 1.414000, 1.450189 0.716320 1.398449, 1.450967 0.717016 1.391603, 
            1.419564 0.786363 1.381055, 1.403306 0.819369 1.384127, 1.384324 0.868576 1.356293, 1.383627 0.870779 1.354104, 
            1.381248 0.879172 1.344059, 1.380222 0.881712 1.342913, 1.381405 0.881994 1.334784, 1.372225 0.906280 1.319884, 
            1.695431 0.145782 1.545582, 1.678857 0.197003 1.496972, 1.672855 0.212078 1.489590, 1.661924 0.236662 1.484614, 
            1.659770 0.241844 1.482638, 1.655909 0.250260 1.481665, 1.647822 0.271938 1.467702, 1.627957 0.313101 1.468998, 
            1.629900 0.315590 1.449692, 1.616856 0.360223 1.398709, 1.606507 0.391667 1.369942, 1.590886 0.428495 1.357829, 
            1.577952 0.455124 1.359180, 1.576161 0.458444 1.360446, 1.554714 0.492276 1.393078, 1.544783 0.517329 1.380553, 
            1.526290 0.558582 1.373126, 1.513511 0.577597 1.395934, 1.515842 0.578197 1.379789, 1.512166 0.583444 1.387014, 
            1.505599 0.597605 1.385809, 1.500667 0.605625 1.392611, 1.492135 0.627758 1.380053, 1.490071 0.632848 1.377794, 
            1.480159 0.648934 1.391545, 1.479195 0.652902 1.385812, 1.434015 0.745266 1.392449, 1.423653 0.772250 1.376893, 
            1.419642 0.782310 1.372003, 1.392679 0.835196 1.382554, 1.383875 0.862080 1.357687, 1.381213 0.870762 1.348534, 
            1.379651 0.878321 1.335910, 1.699274 0.127447 1.555366, 1.688651 0.153206 1.545024, 1.688445 0.154908 1.541286, 
            1.684252 0.166644 1.532580, 1.676506 0.190957 1.508764, 1.675390 0.196570 1.499117, 1.674152 0.200817 1.494249, 
            1.668314 0.214234 1.490740, 1.651173 0.255596 1.474652, 1.636052 0.288931 1.469740, 1.630405 0.299173 1.474411, 
            1.626622 0.314963 1.451239, 1.625513 0.319078 1.445963, 1.627293 0.320242 1.431559, 1.616738 0.347424 1.416617, 
            1.573194 0.458992 1.356626, 1.562429 0.477441 1.368684, 1.560746 0.482141 1.365218, 1.548764 0.495870 1.398680, 
            1.546711 0.500950 1.396388, 1.550192 0.500375 1.376609, 1.548467 0.505119 1.373280, 1.546131 0.510488 1.371880, 
            1.539987 0.519745 1.382510, 1.524665 0.554776 1.373842, 1.518876 0.562179 1.387739, 1.509610 0.580589 1.390671, 
            1.491164 0.617321 1.396265, 1.478480 0.643694 1.396823, 1.457059 0.680482 1.420595, 1.455275 0.685286 1.417452, 
            1.447628 0.700551 1.419660, 1.445773 0.711392 1.399179, 1.439331 0.726917 1.393191, 1.436091 0.734699 1.390254, 
            1.419045 0.775964 1.373866, 1.403775 0.803488 1.386983, 1.394621 0.824765 1.380783, 1.374946 0.882135 1.333188, 
            1.700076 0.116689 1.561586, 1.692188 0.136674 1.551385, 1.691155 0.140711 1.545868, 1.689156 0.145734 1.543404, 
            1.675308 0.185225 1.512521, 1.674752 0.190266 1.501108, 1.668722 0.205370 1.493816, 1.647058 0.258807 1.470064, 
            1.625561 0.309091 1.454565, 1.613915 0.350806 1.403556, 1.604282 0.380028 1.376920, 1.600195 0.390165 1.372269, 
            1.600415 0.391432 1.367186, 1.598911 0.397442 1.358768, 1.579919 0.436221 1.361694, 1.574906 0.447305 1.359972, 
            1.556880 0.482116 1.368625, 1.550668 0.489952 1.383863, 1.548942 0.497679 1.371754, 1.521882 0.550662 1.382607, 
            1.517252 0.558373 1.388455, 1.508533 0.573243 1.398440, 1.498592 0.596814 1.390333, 1.486315 0.625754 1.380828, 
            1.473432 0.649349 1.390795, 1.460662 0.666864 1.417967, 1.448849 0.689366 1.424556, 1.441356 0.708947 1.413107, 
            1.408424 0.788802 1.381051, 1.383144 0.845932 1.368723, 1.380742 0.849876 1.371922, 1.377199 0.857968 1.369944, 
            1.370074 0.883136 1.339772, 1.369551 0.886653 1.332645, 1.364808 0.901934 1.316900, 1.368318 0.899840 1.301420, 
            1.686616 0.142864 1.547012, 1.685295 0.148686 1.538015, 1.682277 0.154751 1.538771, 1.682067 0.157946 1.530651, 
            1.673777 0.182815 1.508553, 1.657248 0.225043 1.486137, 1.625417 0.296319 1.472556, 1.623352 0.301410 1.470299, 
            1.623463 0.305770 1.456780, 1.600178 0.380245 1.381079, 1.593064 0.403912 1.355264, 1.593946 0.404502 1.348085, 
            1.587493 0.415565 1.355301, 1.580428 0.428746 1.360063, 1.550453 0.486198 1.375734, 1.541855 0.505416 1.372166, 
            1.511904 0.562844 1.387765, 1.499126 0.589313 1.388621, 1.486960 0.612176 1.396325, 1.484576 0.619083 1.390685, 
            1.480900 0.630292 1.380348, 1.441013 0.702342 1.414165, 1.433541 0.720409 1.407038, 1.429089 0.732412 1.399155, 
            1.411683 0.774045 1.383900, 1.407671 0.784107 1.379016, 1.403449 0.792891 1.379183, 1.389750 0.820302 1.382951, 
            1.386176 0.828425 1.381071, 1.383118 0.837512 1.373170, 1.371041 0.861774 1.376202, 1.371519 0.865760 1.361525, 
            1.368606 0.870225 1.366334, 1.369381 0.872416 1.355107, 1.371029 0.875206 1.336732, 1.365149 0.890157 1.328966, 
            1.360489 0.911317 1.295397, 1.690657 0.122835 1.560562, 1.690476 0.124510 1.556741, 1.671228 0.179954 1.512190, 
            1.671377 0.181292 1.507328, 1.668853 0.188342 1.502131, 1.661229 0.208057 1.491095, 1.649024 0.236923 1.481362, 
            1.644597 0.248900 1.473399, 1.642945 0.252079 1.474229, 1.639713 0.261344 1.466879, 1.627332 0.287407 1.466480, 
            1.623440 0.295855 1.465605, 1.618864 0.310966 1.449331, 1.616909 0.323400 1.424779, 1.608951 0.340473 1.423579, 
            1.597627 0.380368 1.375943, 1.596346 0.384658 1.371209, 1.593238 0.392306 1.367858, 1.589150 0.408408 1.345651, 
            1.575505 0.432782 1.358029, 1.570708 0.443645 1.355623, 1.520115 0.540047 1.383749, 1.515304 0.549433 1.385776, 
            1.503176 0.570766 1.397752, 1.498478 0.581528 1.395033, 1.478784 0.625498 1.387007, 1.441088 0.690836 1.427074, 
            1.440054 0.694874 1.421560, 1.425974 0.733110 1.395797, 1.424669 0.735934 1.395532, 1.412113 0.765159 1.386909, 
            1.392995 0.807050 1.381452, 1.385723 0.821932 1.382475, 1.366588 0.866821 1.368294, 1.361076 0.879907 1.363758, 
            1.362629 0.891739 1.319342, 1.679809 0.146341 1.537735, 1.672748 0.166972 1.520530, 1.672969 0.168237 1.515442, 
            1.665585 0.189198 1.499260, 1.657682 0.209197 1.489105, 1.654897 0.216515 1.484735, 1.641957 0.246132 1.477324, 
            1.639733 0.252876 1.471180, 1.637965 0.256173 1.472374, 1.635911 0.261252 1.470082, 1.626696 0.281101 1.468464, 
            1.614886 0.311055 1.453094, 1.616115 0.314272 1.436039, 1.603195 0.349833 1.411006, 1.590976 0.392133 1.361808, 
            1.587348 0.401802 1.355707, 1.565864 0.446109 1.357728, 1.530654 0.514872 1.372380, 1.512414 0.545429 1.394881, 
            1.497972 0.575089 1.396606, 1.467440 0.636092 1.405259, 1.444728 0.677180 1.424327, 1.441788 0.681674 1.429224, 
            1.425919 0.724720 1.400338, 1.420237 0.736487 1.400727, 1.397289 0.791235 1.381030, 1.397229 0.792788 1.376833, 
            1.389613 0.806530 1.383331, 1.386421 0.814263 1.380246, 1.370482 0.846942 1.382306, 1.358889 0.875184 1.370640, 
            1.360062 0.878459 1.353766, 1.359138 0.883875 1.343513, 1.356402 0.888161 1.347767, 1.356732 0.896770 1.320386, 
            1.356754 0.902712 1.302757, 1.687084 0.114063 1.567405, 1.683803 0.124869 1.555821, 1.674776 0.153472 1.527268, 
            1.671345 0.164431 1.516158, 1.658610 0.198311 1.494928, 1.648467 0.223581 1.483071, 1.634887 0.256834 1.468903, 
            1.619164 0.290783 1.465892, 1.617881 0.296567 1.456775, 1.616412 0.301050 1.452637, 1.614701 0.304288 1.453652, 
            1.610945 0.317071 1.439179, 1.604553 0.335527 1.424252, 1.597765 0.358861 1.397406, 1.594810 0.367843 1.389182, 
            1.588212 0.389491 1.366123, 1.577720 0.415117 1.355369, 1.575480 0.420387 1.353666, 1.571152 0.427789 1.358557, 
            1.543533 0.478362 1.379960, 1.501254 0.561799 1.394992, 1.489869 0.588337 1.387057, 1.459757 0.644439 1.407555, 
            1.443620 0.668374 1.436580, 1.446227 0.667203 1.423956, 1.434536 0.683616 1.447719, 1.434655 0.689459 1.429783, 
            1.430308 0.699862 1.425956, 1.428470 0.706213 1.418594, 1.421590 0.725168 1.405208, 1.419994 0.729779 1.401469, 
            1.415398 0.740437 1.398429, 1.410026 0.750397 1.402230, 1.384585 0.810673 1.381629, 1.380331 0.820982 1.377508, 
            1.359858 0.861275 1.385115, 1.356088 0.891964 1.318005, 1.352533 0.900067 1.316065, 1.687260 0.106928 1.566825, 
            1.684749 0.112474 1.565976, 1.678114 0.132670 1.547430, 1.671060 0.153293 1.530202, 1.671444 0.154392 1.524598, 
            1.668474 0.161899 1.520813, 1.664868 0.173037 1.510254, 1.663654 0.178750 1.500921, 1.661401 0.184032 1.499256, 
            1.660374 0.186572 1.498110, 1.652683 0.206355 1.487287, 1.639480 0.237732 1.476316, 1.633689 0.251101 1.472660, 
            1.618946 0.285541 1.462165, 1.617185 0.291813 1.454558, 1.609315 0.316252 1.431131, 1.595003 0.359199 1.392936, 
            1.578344 0.407524 1.353372, 1.533314 0.493771 1.377097, 1.530526 0.499601 1.377124, 1.523218 0.513029 1.382651, 
            1.521946 0.515818 1.382277, 1.519028 0.523271 1.378325, 1.506039 0.545483 1.393019, 1.500969 0.552152 1.404645, 
            1.495681 0.566500 1.395011, 1.480773 0.599618 1.389428, 1.476284 0.610166 1.386047, 1.476142 0.611802 1.382106, 
            1.473204 0.617785 1.382609, 1.465131 0.627521 1.403722, 1.446112 0.657383 1.433074, 1.433517 0.676210 1.455304, 
            1.420556 0.713304 1.426009, 1.422393 0.714410 1.411426, 1.411406 0.740540 1.402233, 1.393910 0.783756 1.382875, 
            1.369949 0.836558 1.375161, 1.360492 0.852180 1.387474, 1.346891 0.886946 1.368983, 1.352388 0.888786 1.329667, 
            1.351227 0.894445 1.320164, 1.350585 0.896592 1.317803, 1.352247 0.896385 1.308164, 1.348539 0.907628 1.297929, 
            1.345458 0.915247 1.294490, 1.687098 0.098646 1.571700, 1.677864 0.121497 1.561363, 1.672700 0.138698 1.542555, 
            1.670594 0.145323 1.536039, 1.666488 0.161444 1.513889, 1.657208 0.185832 1.499307, 1.647799 0.210352 1.485131, 
            1.640809 0.227928 1.476485, 1.633375 0.244466 1.473627, 1.625904 0.262534 1.466500, 1.615561 0.288007 1.455274, 
            1.614175 0.290914 1.455261, 1.612860 0.295239 1.450638, 1.602278 0.316484 1.453337, 1.602198 0.321038 1.440419, 
            1.598067 0.338677 1.413961, 1.585522 0.379818 1.370180, 1.582041 0.387847 1.368008, 1.577275 0.400169 1.361112, 
            1.559022 0.441176 1.352927, 1.530264 0.491421 1.382314, 1.527544 0.497182 1.382129, 1.524463 0.504801 1.378691, 
            1.522504 0.509783 1.376098, 1.521013 0.512797 1.376419, 1.504813 0.541271 1.392477, 1.499345 0.548346 1.405361, 
            1.493354 0.561921 1.402339, 1.471975 0.613575 1.382074, 1.463507 0.623715 1.404438, 1.454960 0.639899 1.409486, 
            1.434415 0.666846 1.456831, 1.421514 0.699405 1.440514, 1.415911 0.708109 1.449435, 1.416299 0.719642 1.413092, 
            1.411846 0.733136 1.400818, 1.403684 0.750418 1.400264, 1.384962 0.794886 1.384777, 1.380740 0.805162 1.380556, 
            1.374002 0.820990 1.375502, 1.345441 0.879980 1.377929, 1.344159 0.887253 1.364417, 1.348710 0.890060 1.328091, 
            1.348365 0.896377 1.311622, 1.345708 0.905054 1.302455, 1.342507 0.912796 1.299397, 1.852963 -0.392313 1.973981, 
            1.665757 0.150761 1.529342, 1.664966 0.154552 1.523063, 1.647361 0.202352 1.490878, 1.641188 0.219094 1.479650, 
            1.627683 0.249288 1.474022, 1.605203 0.302068 1.457241, 1.603089 0.307209 1.455140, 1.600090 0.323691 1.425103, 
            1.587802 0.361587 1.389291, 1.576467 0.392547 1.368030, 1.571563 0.407992 1.352791, 1.569873 0.411210 1.353742, 
            1.561475 0.430224 1.349542, 1.533672 0.478002 1.380302, 1.520552 0.503331 1.386630, 1.514818 0.515151 1.387184, 
            1.514381 0.517088 1.384175, 1.511643 0.522866 1.384044, 1.492178 0.556165 1.406027, 1.485680 0.574730 1.391434, 
            1.435419 0.657374 1.458024, 1.429154 0.671228 1.455865, 1.416348 0.697725 1.456809, 1.406478 0.716752 1.461650, 
            1.408053 0.719616 1.443505, 1.403941 0.725307 1.452104, 1.414637 0.715874 1.413926, 1.412873 0.722148 1.406327, 
            1.410884 0.725671 1.408222, 1.401971 0.748193 1.396868, 1.400435 0.752744 1.392941, 1.397854 0.759853 1.387924, 
            1.381412 0.793046 1.391575, 1.381814 0.794127 1.385916, 1.378838 0.800149 1.386539, 1.340099 0.884443 1.377217, 
            1.339950 0.886086 1.373296, 1.334692 0.895930 1.376740, 1.335444 0.899635 1.361194, 1.346242 0.891589 1.318304, 
            1.344486 0.900837 1.301899, 1.338249 0.913171 1.304044, 1.337222 0.915711 1.302898, 1.336858 0.919065 1.295266, 
            1.855781 -0.409602 1.987001, 1.855090 -0.407406 1.984793, 1.855775 -0.397668 1.951900, 1.681468 0.097940 1.567485, 
            1.677572 0.106392 1.566623, 1.671544 0.121495 1.559326, 1.668958 0.130100 1.549937, 1.669492 0.131046 1.543860, 
            1.665985 0.142082 1.532988, 1.663391 0.152187 1.519234, 1.657788 0.166855 1.510593, 1.651561 0.182161 1.503925, 
            1.633003 0.230934 1.474750, 1.630292 0.235194 1.478926, 1.624709 0.249843 1.470224, 1.621061 0.258041 1.468577, 
            1.618805 0.263327 1.466923, 1.606017 0.295771 1.450252, 1.597449 0.308995 1.464151, 1.597547 0.311877 1.455061, 
            1.595283 0.323136 1.435874, 1.594437 0.329963 1.420987, 1.588917 0.344546 1.412082, 1.583730 0.360281 1.397739, 
            1.583137 0.362378 1.395222, 1.584124 0.362861 1.387715, 1.570069 0.402563 1.357487, 1.563114 0.420103 1.348727, 
            1.541955 0.456623 1.371670, 1.521681 0.495222 1.383039, 1.497590 0.539210 1.402075, 1.482641 0.572369 1.396620, 
            1.470559 0.602601 1.382108, 1.468505 0.607681 1.379816, 1.466325 0.611398 1.382313, 1.457148 0.622262 1.406915, 
            1.450401 0.635117 1.410668, 1.433794 0.653569 1.458740, 1.420657 0.677423 1.469512, 1.403333 0.736864 1.401321, 
            1.394671 0.757639 1.393563, 1.383442 0.782527 1.389528, 1.370076 0.814070 1.379072, 1.358356 0.836476 1.385366, 
            1.354923 0.844455 1.383041, 1.351148 0.851293 1.386186, 1.346654 0.860356 1.387213, 1.346960 0.861535 1.381859, 
            1.344330 0.865711 1.385774, 1.344334 0.868689 1.376983, 1.340408 0.875681 1.380606, 1.339254 0.905189 1.300842, 
            1.851284 -0.408983 1.992403, 1.849623 -0.402814 1.984479, 1.847808 -0.393505 1.968263, 1.660392 0.149785 1.524293, 
            1.646109 0.189719 1.494782, 1.642806 0.197566 1.492047, 1.635578 0.216875 1.479760, 1.633959 0.220020 1.480486, 
            1.609629 0.277671 1.460766, 1.607805 0.284007 1.453359, 1.603506 0.292871 1.453770, 1.600316 0.299111 1.455067, 
            1.592327 0.314725 1.458354, 1.592158 0.323844 1.432548, 1.589259 0.329787 1.432928, 1.579459 0.363651 1.393646, 
            1.569857 0.388369 1.380081, 1.569237 0.396457 1.360090, 1.566078 0.404156 1.356899, 1.564086 0.407682 1.358804, 
            1.558421 0.422414 1.350360, 1.541357 0.453260 1.364755, 1.535521 0.463694 1.370021, 1.529917 0.472399 1.378944, 
            1.527740 0.477604 1.377041, 1.523141 0.485283 1.382789, 1.516970 0.494569 1.393507, 1.485441 0.556590 1.405309, 
            1.465120 0.608655 1.377315, 1.448777 0.631311 1.411384, 1.417900 0.674774 1.473807, 1.395179 0.727799 1.457782, 
            1.403397 0.728352 1.405481, 1.382933 0.774599 1.395499, 1.382892 0.776133 1.391240, 1.365952 0.814308 1.383296, 
            1.347213 0.851338 1.389811, 1.347153 0.852891 1.385614, 1.340369 0.870256 1.376314, 1.328149 0.896156 1.375407, 
            1.326929 0.900383 1.370480, 1.326231 0.904079 1.363907, 1.340268 0.892725 1.310784, 1.338214 0.897804 1.308492, 
            1.338735 0.898763 1.302456, 1.336427 0.902612 1.305358, 1.332946 0.910640 1.303184, 1.329969 0.918153 1.299419, 
            1.848288 -0.394987 1.949162, 1.847392 -0.392581 1.947601, 1.677399 0.091166 1.571509, 1.656600 0.152666 1.518686, 
            1.648862 0.171005 1.512399, 1.642961 0.187470 1.500313, 1.638381 0.201094 1.488442, 1.629755 0.223323 1.476183, 
            1.620974 0.241237 1.477582, 1.618263 0.248478 1.472974, 1.593758 0.301835 1.466980, 1.587634 0.325981 1.433644, 
            1.580781 0.335962 1.446513, 1.579132 0.340629 1.442944, 1.575525 0.354750 1.423611, 1.578735 0.357435 1.395908, 
            1.577439 0.363232 1.386834, 1.570756 0.379004 1.381606, 1.563544 0.401279 1.360488, 1.557353 0.419530 1.344926, 
            1.551307 0.430178 1.350856, 1.545132 0.439467 1.361584, 1.504537 0.518203 1.380076, 1.497810 0.529547 1.388159, 
            1.491931 0.537041 1.402339, 1.476895 0.570290 1.397160, 1.475019 0.582643 1.372356, 1.467582 0.597694 1.373901, 
            1.460467 0.610924 1.378817, 1.450055 0.624541 1.402931, 1.445098 0.632585 1.409808, 1.412205 0.681090 1.469821, 
            1.409305 0.690015 1.461421, 1.400578 0.707875 1.462653, 1.397475 0.712535 1.468065, 1.395555 0.736860 1.408280, 
            1.383990 0.766564 1.392135, 1.371640 0.792597 1.391640, 1.367137 0.803160 1.388307, 1.365579 0.809224 1.380056, 
            1.350589 0.839443 1.383512, 1.346695 0.844911 1.391423, 1.343214 0.854431 1.384861, 1.332730 0.878557 1.378470, 
            1.327499 0.888373 1.381825, 1.326623 0.895231 1.367032, 1.325385 0.900969 1.357775, 1.335563 0.896538 1.308062, 
            1.332423 0.901236 1.313590, 1.329405 0.910283 1.305566, 1.858727 -0.457334 2.047858, 1.853125 -0.439684 2.030436, 
            1.850978 -0.430037 2.015269, 1.847587 -0.420610 2.008420, 1.847317 -0.412878 1.987325, 1.840452 -0.390957 1.965111, 
            1.839651 -0.388649 1.963250, 1.667574 0.107664 1.563011, 1.665565 0.112698 1.560579, 1.664632 0.118124 1.550356, 
            1.662717 0.123061 1.547623, 1.658925 0.134389 1.537654, 1.598634 0.289900 1.451551, 1.589087 0.314559 1.437808, 
            1.587034 0.319639 1.435516, 1.583922 0.324308 1.440956, 1.581593 0.329668 1.439533, 1.575057 0.358709 1.394332, 
            1.571674 0.366637 1.391849, 1.557915 0.407528 1.356296, 1.556724 0.413217 1.346887, 1.547817 0.428279 1.357468, 
            1.546409 0.431207 1.357525, 1.532764 0.455580 1.369898, 1.525705 0.468753 1.374639, 1.502693 0.508657 1.399046, 
            1.486939 0.541148 1.400524, 1.482247 0.548922 1.406566, 1.458843 0.607119 1.379533, 1.448573 0.620590 1.403196, 
            1.443154 0.629106 1.411536, 1.445228 0.628479 1.400593, 1.402450 0.691552 1.478663, 1.399227 0.700807 1.471283, 
            1.393673 0.730336 1.418590, 1.394077 0.735887 1.399754, 1.376051 0.775172 1.395241, 1.372076 0.785195 1.390236, 
            1.355396 0.823105 1.381470, 1.351943 0.828122 1.387987, 1.339358 0.852904 1.392626, 1.321384 0.899590 1.365997, 
            1.319902 0.904087 1.361900, 1.319370 0.906121 1.359191, 1.323584 0.904798 1.337098, 1.323013 0.918800 1.299391, 
            1.848646 -0.439084 2.035780, 1.840104 -0.402031 1.979354, 1.840109 -0.399054 1.970559, 1.668849 0.099406 1.558958, 
            1.656309 0.134578 1.532723, 1.650827 0.152105 1.514921, 1.638664 0.182420 1.500666, 1.635185 0.190446 1.498487, 
            1.635468 0.191648 1.493201, 1.631152 0.202020 1.489276, 1.630779 0.203892 1.486066, 1.626474 0.214252 1.482104, 
            1.624565 0.217693 1.483744, 1.612906 0.247493 1.467896, 1.610050 0.254883 1.463749, 1.606543 0.262938 1.461659, 
            1.602199 0.274830 1.453433, 1.601425 0.277111 1.451488, 1.599102 0.282466 1.450046, 1.585944 0.304850 1.465274, 
            1.584283 0.309529 1.461741, 1.583784 0.317493 1.441368, 1.573198 0.338742 1.444079, 1.570648 0.342838 1.447746, 
            1.568594 0.347917 1.445454, 1.570089 0.356827 1.410001, 1.558944 0.390575 1.379359, 1.554043 0.409000 1.355333, 
            1.550993 0.419570 1.343019, 1.540531 0.436219 1.358507, 1.518684 0.473441 1.383623, 1.486629 0.534509 1.401480, 
            1.474559 0.560256 1.400099, 1.472087 0.567253 1.394737, 1.455968 0.607572 1.375420, 1.443534 0.624744 1.401531, 
            1.421546 0.648692 1.466600, 1.415650 0.657696 1.476448, 1.394068 0.705085 1.469997, 1.391978 0.708710 1.472208, 
            1.384525 0.731232 1.451852, 1.388489 0.742094 1.395431, 1.352639 0.820456 1.385765, 1.350601 0.824028 1.387812, 
            1.347059 0.830628 1.390222, 1.342340 0.839921 1.391960, 1.334625 0.856746 1.389992, 1.321003 0.888551 1.380347, 
            1.320161 0.890902 1.378616, 1.321011 0.893016 1.367151, 1.320377 0.895154 1.364762, 1.317692 0.902369 1.360075, 
            1.316718 0.904855 1.358761, 1.321366 0.906072 1.326520, 1.834196 -0.391025 1.962872, 1.829423 -0.380187 1.960389, 
            1.660476 0.114421 1.545875, 1.583794 0.309036 1.445699, 1.581956 0.313896 1.442727, 1.568772 0.339288 1.449255, 
            1.564022 0.354577 1.433532, 1.566946 0.359045 1.402344, 1.564278 0.369225 1.388823, 1.562249 0.372789 1.390842, 
            1.561910 0.376117 1.383133, 1.554959 0.395144 1.369973, 1.556561 0.394999 1.360522, 1.555310 0.397768 1.360083, 
            1.549372 0.415761 1.343724, 1.543747 0.424488 1.352713, 1.528482 0.449024 1.374596, 1.501942 0.495513 1.401367, 
            1.493246 0.519304 1.384940, 1.489724 0.525884 1.387286, 1.457164 0.597903 1.376006, 1.453317 0.606306 1.374990, 
            1.443644 0.617676 1.401157, 1.386091 0.715222 1.468831, 1.382749 0.732054 1.439878, 1.385914 0.736277 1.407931, 
            1.377521 0.756777 1.399325, 1.342340 0.834457 1.387546, 1.329357 0.862626 1.384658, 1.326106 0.870419 1.381758, 
            1.321662 0.879430 1.382627, 1.317423 0.889725 1.378460, 1.316653 0.893493 1.372113, 1.313884 0.902285 1.363300, 
            1.318847 0.900198 1.338842, 1.316949 0.905119 1.336057, 1.857521 -0.476970 2.051591, 1.839598 -0.424371 2.007242, 
            1.832988 -0.396747 1.966662, 1.661606 0.103329 1.551058, 1.650935 0.130628 1.536479, 1.624583 0.202273 1.488029, 
            1.612892 0.229122 1.481059, 1.602269 0.257864 1.461938, 1.591242 0.285528 1.448486, 1.580511 0.306925 1.451656, 
            1.573454 0.326060 1.438829, 1.560450 0.352760 1.440400, 1.561143 0.355034 1.429431, 1.565907 0.353151 1.405601, 
            1.557930 0.374717 1.391292, 1.557968 0.377660 1.382390, 1.553438 0.394214 1.361581, 1.548732 0.409458 1.345720, 
            1.547272 0.413932 1.341552, 1.533567 0.433893 1.367288, 1.530411 0.441589 1.364087, 1.524430 0.449188 1.378590, 
            1.519146 0.462040 1.373334, 1.492250 0.511875 1.392450, 1.493890 0.511691 1.382880, 1.487352 0.522841 1.390363, 
            1.482605 0.530671 1.396578, 1.478842 0.537497 1.399688, 1.465675 0.567346 1.392994, 1.459714 0.585361 1.376703, 
            1.457467 0.590638 1.375021, 1.454132 0.595535 1.381167, 1.453133 0.599537 1.375543, 1.450665 0.605040 1.374560, 
            1.414201 0.646754 1.476582, 1.398371 0.679324 1.478302, 1.395220 0.684032 1.483864, 1.387573 0.699297 1.486073, 
            1.380801 0.722614 1.459174, 1.385563 0.729679 1.409013, 1.374294 0.757590 1.396325, 1.349390 0.812845 1.387197, 
            1.332595 0.846399 1.391964, 1.314686 0.912402 1.308061, 1.310478 0.922663 1.303792, 1.855717 -0.482083 2.057265, 
            1.852870 -0.476193 2.057479, 1.850701 -0.469505 2.051159, 1.847092 -0.462838 2.053780, 1.839124 -0.432335 2.013101, 
            1.837376 -0.424585 2.001066, 1.834551 -0.414245 1.988041, 1.826926 -0.390056 1.963839, 1.824744 -0.386337 1.966341, 
            1.822690 -0.381257 1.964049, 1.822994 -0.380077 1.958699, 1.665660 0.081796 1.568956, 1.664368 0.086097 1.564256, 
            1.656302 0.109245 1.545838, 1.628887 0.180483 1.505134, 1.598911 0.258812 1.459354, 1.596500 0.267237 1.449408, 
            1.588755 0.285585 1.443148, 1.581095 0.303845 1.436614, 1.563807 0.334921 1.451720, 1.557131 0.355158 1.433299, 
            1.556704 0.357085 1.430257, 1.553489 0.378261 1.387734, 1.554214 0.379011 1.381055, 1.551585 0.383188 1.384971, 
            1.550953 0.388306 1.373796, 1.551356 0.392367 1.359353, 1.548067 0.400200 1.356574, 1.546627 0.407635 1.343564, 
            1.514489 0.462822 1.379239, 1.505310 0.478161 1.390676, 1.492583 0.501596 1.400151, 1.489994 0.511696 1.386383, 
            1.490061 0.513118 1.381779, 1.477192 0.535208 1.396094, 1.470281 0.548230 1.400366, 1.463595 0.561023 1.403927, 
            1.462704 0.569388 1.384793, 1.457225 0.580948 1.384542, 1.452474 0.590274 1.386382, 1.444656 0.608695 1.380348, 
            1.411550 0.645488 1.476152, 1.398882 0.671846 1.476661, 1.389796 0.688581 1.483416, 1.384042 0.701912 1.479642, 
            1.376637 0.727368 1.450356, 1.379964 0.732915 1.413506, 1.375655 0.746262 1.400780, 1.359734 0.783397 1.389615, 
            1.350323 0.801954 1.393005, 1.344943 0.813413 1.392441, 1.341773 0.821124 1.389285, 1.339436 0.825002 1.392278, 
            1.324621 0.858024 1.386398, 1.317019 0.876226 1.379686, 1.313602 0.884188 1.377310, 1.312814 0.886484 1.375408, 
            1.309809 0.895517 1.367343, 1.314650 0.903992 1.312540, 1.309486 0.916721 1.306903, 1.308066 0.922644 1.298218, 
            1.864350 -0.509784 2.065085, 1.847550 -0.471752 2.056698, 1.840428 -0.454042 2.048466, 1.833335 -0.424432 2.005024, 
            1.824158 -0.392694 1.968167, 1.647062 0.125146 1.535494, 1.633371 0.160003 1.517285, 1.620526 0.195487 1.492013, 
            1.619506 0.199510 1.486455, 1.611166 0.218465 1.482070, 1.603929 0.236293 1.474203, 1.600365 0.247389 1.463515, 
            1.595834 0.260962 1.451488, 1.590651 0.272219 1.450299, 1.578984 0.297555 1.447649, 1.572730 0.314379 1.436674, 
            1.559081 0.338756 1.449064, 1.555043 0.353316 1.431088, 1.553026 0.358359 1.428681, 1.557927 0.356335 1.404418, 
            1.555874 0.361415 1.402126, 1.555633 0.364642 1.394106, 1.544281 0.389655 1.390458, 1.531069 0.425514 1.366346, 
            1.528264 0.431361 1.366428, 1.522214 0.442013 1.372370, 1.504736 0.471791 1.392463, 1.497320 0.485330 1.398332, 
            1.484604 0.516209 1.385823, 1.462828 0.553359 1.410714, 1.451110 0.586201 1.386274, 1.445892 0.600476 1.376416, 
            1.385664 0.684354 1.500832, 1.384388 0.687148 1.500473, 1.382613 0.691942 1.497301, 1.373713 0.733835 1.428838, 
            1.368134 0.749970 1.415732, 1.370351 0.750688 1.399950, 1.364884 0.762235 1.399659, 1.339054 0.818436 1.393460, 
            1.331126 0.836969 1.387773, 1.307082 0.892837 1.371539, 1.305579 0.897355 1.367509, 1.306216 0.898196 1.361108, 
            1.870815 -0.529307 2.062196, 1.865180 -0.517588 2.062438, 1.857203 -0.501986 2.065687, 1.835997 -0.447525 2.036100, 
            1.833070 -0.440063 2.032177, 1.832685 -0.435197 2.020223, 1.832030 -0.431546 2.013511, 1.813465 -0.373819 1.958021, 
            1.812485 -0.363871 1.934778, 1.607107 0.220127 1.481697, 1.582292 0.285729 1.441561, 1.579730 0.292819 1.436486, 
            1.577062 0.300017 1.431744, 1.574354 0.307255 1.427130, 1.572671 0.310465 1.428054, 1.568234 0.316488 1.437682, 
            1.560708 0.330139 1.443899, 1.551086 0.351893 1.439174, 1.550897 0.359541 1.417821, 1.553145 0.360227 1.401939, 
            1.551168 0.365229 1.399407, 1.547080 0.387296 1.359639, 1.546152 0.391226 1.353793, 1.518393 0.441942 1.375636, 
            1.516433 0.445434 1.377437, 1.484691 0.509164 1.385523, 1.459238 0.553052 1.413250, 1.450789 0.581064 1.382871, 
            1.433726 0.614892 1.388486, 1.404867 0.645857 1.475262, 1.401862 0.651908 1.475975, 1.372304 0.713408 1.477162, 
            1.368303 0.729422 1.454681, 1.365924 0.749744 1.409518, 1.359963 0.766269 1.397619, 1.350170 0.788199 1.393437, 
            1.339361 0.809676 1.396854, 1.330904 0.830241 1.388450, 1.324453 0.844284 1.386879, 1.306459 0.908884 1.307635, 
            1.872888 -0.541362 2.064403, 1.867244 -0.529634 2.064671, 1.857744 -0.508003 2.059562, 1.842106 -0.474140 2.056285, 
            1.839602 -0.468600 2.055415, 1.838575 -0.466061 2.054269, 1.837761 -0.463738 2.052451, 1.831887 -0.448793 2.044668, 
            1.812282 -0.375093 1.948564, 1.809587 -0.367868 1.943906, 1.810456 -0.364282 1.927993, 1.654811 0.086918 1.559250, 
            1.648475 0.103827 1.548538, 1.645795 0.111037 1.543835, 1.641969 0.120909 1.538361, 1.639786 0.130593 1.523308, 
            1.617655 0.184507 1.501030, 1.610857 0.204869 1.482998, 1.609157 0.208096 1.483976, 1.590775 0.256691 1.454249, 
            1.585568 0.272446 1.439969, 1.582721 0.276844 1.444570, 1.554262 0.335730 1.446677, 1.547780 0.352787 1.436423, 
            1.543235 0.375321 1.398101, 1.535540 0.407037 1.352172, 1.520350 0.431496 1.373817, 1.516928 0.439464 1.371456, 
            1.497234 0.472997 1.394162, 1.487033 0.492362 1.400049, 1.476915 0.519097 1.383722, 1.468365 0.533792 1.393171, 
            1.461847 0.541940 1.409372, 1.452921 0.561494 1.406842, 1.449854 0.575063 1.385801, 1.441880 0.593644 1.380261, 
            1.440387 0.599642 1.371808, 1.437222 0.605856 1.373024, 1.429838 0.616381 1.387573, 1.400272 0.649558 1.472193, 
            1.397968 0.654894 1.470692, 1.368601 0.726635 1.440544, 1.367739 0.731989 1.430099, 1.362893 0.741411 1.432239, 
            1.361540 0.754721 1.401393, 1.355831 0.769497 1.393087, 1.318308 0.851060 1.384317, 1.311118 0.867349 1.380689, 
            1.301690 0.902325 1.335844, 1.847684 -0.495738 2.064978, 1.842738 -0.483232 2.058652, 1.834707 -0.469066 2.066463, 
            1.832582 -0.463913 2.064398, 1.830470 -0.449829 2.035947, 1.827767 -0.442595 2.031317, 1.829436 -0.442808 2.021655, 
            1.827170 -0.434529 2.011255, 1.823945 -0.419308 1.986321, 1.807786 -0.377457 1.962741, 1.805709 -0.363408 1.934183, 
            1.806893 -0.363126 1.926050, 1.659254 0.064987 1.575918, 1.652157 0.084164 1.563219, 1.642601 0.111816 1.540728, 
            1.611279 0.195992 1.486029, 1.577125 0.286041 1.431496, 1.574569 0.290142 1.435177, 1.570740 0.301508 1.425324, 
            1.568025 0.305772 1.429512, 1.563551 0.314814 1.430476, 1.556961 0.324527 1.442515, 1.548370 0.342247 1.443315, 
            1.542661 0.368952 1.399890, 1.532092 0.391674 1.398158, 1.532126 0.394622 1.389271, 1.541876 0.386155 1.354080, 
            1.539488 0.393066 1.348453, 1.511484 0.442542 1.375461, 1.503068 0.460083 1.375706, 1.478300 0.509236 1.383712, 
            1.461239 0.537097 1.406877, 1.439347 0.593749 1.375066, 1.435251 0.603896 1.370447, 1.423941 0.619920 1.393006, 
            1.390855 0.661167 1.475577, 1.364616 0.716294 1.475059, 1.363096 0.720828 1.471079, 1.361941 0.735428 1.435221, 
            1.357524 0.750376 1.418444, 1.356832 0.757046 1.403068, 1.353568 0.766344 1.395820, 1.352325 0.770596 1.390968, 
            1.337542 0.800604 1.393768, 1.331778 0.812454 1.394415, 1.324617 0.828714 1.390698, 1.311181 0.860328 1.380464, 
            1.306187 0.871393 1.378681, 1.303308 0.878806 1.374606, 1.301938 0.881697 1.374544, 1.296510 0.896186 1.365350, 
            1.297981 0.912577 1.308026, 1.856295 -0.518944 2.059699, 1.826622 -0.451362 2.043691, 1.804497 -0.372108 1.946765, 
            1.642454 0.103520 1.545558, 1.615829 0.172460 1.506748, 1.604377 0.205031 1.481467, 1.583910 0.261719 1.440765, 
            1.572140 0.290141 1.429658, 1.568145 0.298694 1.429108, 1.568089 0.300242 1.424894, 1.543420 0.359730 1.401857, 
            1.542069 0.364092 1.397344, 1.538192 0.371034 1.400813, 1.527206 0.397164 1.391618, 1.538547 0.387072 1.351402, 
            1.527114 0.409186 1.356789, 1.514318 0.429710 1.375263, 1.498072 0.462703 1.378296, 1.479718 0.494867 1.396766, 
            1.474789 0.508848 1.385999, 1.443248 0.567899 1.406617, 1.442081 0.579528 1.379576, 1.438072 0.589586 1.374681, 
            1.396822 0.645134 1.465480, 1.389681 0.658392 1.470480, 1.376824 0.674505 1.502315, 1.370284 0.688639 1.501026, 
            1.366741 0.702695 1.481488, 1.358689 0.728810 1.454246, 1.355469 0.751482 1.407348, 1.346127 0.777424 1.388571, 
            1.319160 0.831805 1.394743, 1.313988 0.844542 1.389133, 1.300958 0.877233 1.373225, 1.294178 0.893104 1.368303, 
            1.294399 0.910770 1.314925, 1.868703 -0.554973 2.068766, 1.863172 -0.541869 2.064288, 1.852166 -0.515718 2.055158, 
            1.848174 -0.510150 2.063378, 1.840207 -0.493067 2.062207, 1.840918 -0.490812 2.051181, 1.837302 -0.485627 2.058214, 
            1.835029 -0.481815 2.061004, 1.827998 -0.468670 2.065657, 1.827239 -0.466404 2.063665, 1.828210 -0.464414 2.051816, 
            1.823178 -0.445855 2.028205, 1.817419 -0.425064 2.002496, 1.816214 -0.419360 1.993133, 1.817887 -0.419577 1.983460, 
            1.812369 -0.402014 1.965771, 1.805741 -0.387789 1.964760, 1.645290 0.086212 1.558522, 1.639914 0.100649 1.549166, 
            1.625223 0.141001 1.520948, 1.623600 0.145639 1.517292, 1.607191 0.187746 1.494502, 1.596145 0.215428 1.481106, 
            1.595341 0.219231 1.474865, 1.588000 0.237166 1.467328, 1.588090 0.238565 1.462652, 1.581570 0.255661 1.452520, 
            1.567679 0.292214 1.430554, 1.542330 0.343450 1.436003, 1.523512 0.398453 1.390090, 1.534186 0.390534 1.347593, 
            1.531851 0.394409 1.350577, 1.532683 0.396542 1.339169, 1.519467 0.414512 1.367749, 1.511988 0.428115 1.373816, 
            1.504372 0.443349 1.375928, 1.475257 0.499923 1.388883, 1.473154 0.506544 1.382358, 1.470136 0.511117 1.387501, 
            1.451390 0.543681 1.407209, 1.445257 0.554418 1.413415, 1.441024 0.575143 1.378499, 1.437984 0.582720 1.374931, 
            1.431885 0.596404 1.372248, 1.426241 0.608133 1.372519, 1.381566 0.664198 1.482922, 1.369657 0.682325 1.502983, 
            1.365015 0.696012 1.491307, 1.360015 0.726464 1.432471, 1.345343 0.772761 1.386632, 1.334351 0.792933 1.395017, 
            1.322704 0.816756 1.396691, 1.318923 0.826583 1.391077, 1.312013 0.842586 1.386567, 1.303753 0.862950 1.377540, 
            1.300241 0.871010 1.375464, 1.295735 0.881575 1.372138, 1.297420 0.893274 1.327308, 1.867776 -0.562473 2.076060, 
            1.864412 -0.551582 2.064737, 1.854411 -0.529440 2.061209, 1.853762 -0.527286 2.058870, 1.841165 -0.502492 2.063546, 
            1.839132 -0.497435 2.061187, 1.839912 -0.496740 2.054335, 1.839555 -0.494884 2.051071, 1.837443 -0.489745 2.048964, 
            1.829245 -0.476899 2.061692, 1.828910 -0.473575 2.053971, 1.821974 -0.448599 2.023203, 1.821630 -0.446756 2.019900, 
            1.816694 -0.434261 2.013540, 1.803429 -0.389402 1.963258, 1.804540 -0.389045 1.955359, 1.800773 -0.382216 1.958478, 
            1.614634 0.159769 1.510473, 1.588999 0.226208 1.472925, 1.577606 0.266173 1.425509, 1.574390 0.270949 1.431278, 
            1.573179 0.275168 1.426323, 1.569403 0.282006 1.429471, 1.541776 0.341533 1.424557, 1.522298 0.392737 1.393899, 
            1.519791 0.401262 1.384260, 1.527978 0.400355 1.336447, 1.518422 0.411606 1.362245, 1.504401 0.436364 1.375810, 
            1.499758 0.447069 1.372916, 1.494548 0.456863 1.376205, 1.475332 0.494381 1.384231, 1.459100 0.524378 1.395998, 
            1.453097 0.533491 1.406182, 1.445711 0.546998 1.411955, 1.439194 0.561109 1.410594, 1.432769 0.587055 1.373821, 
            1.370633 0.674371 1.499873, 1.362658 0.695936 1.485558, 1.359341 0.703796 1.482864, 1.353427 0.724747 1.457650, 
            1.352714 0.734421 1.433561, 1.346860 0.758292 1.399376, 1.344713 0.766449 1.388598, 1.329015 0.797391 1.394287, 
            1.311530 0.833141 1.396847, 1.307308 0.846399 1.383845, 1.300830 0.863452 1.373577, 1.289491 0.889943 1.365499, 
            1.280284 0.924693 1.319954, 1.903061 -0.633795 2.047975, 1.876558 -0.590326 2.083409, 1.872129 -0.582820 2.088623, 
            1.866248 -0.569359 2.085250, 1.864029 -0.559638 2.070310, 1.832603 -0.485794 2.046667, 1.828040 -0.478152 2.052302, 
            1.826726 -0.475318 2.052065, 1.824863 -0.471924 2.053561, 1.818026 -0.447050 2.022479, 1.809244 -0.417207 1.988761, 
            1.810761 -0.417265 1.979580, 1.807620 -0.408093 1.971942, 1.800519 -0.385931 1.950475, 1.798163 -0.382033 1.953528, 
            1.796416 -0.372794 1.937096, 1.793558 -0.362420 1.924175, 1.659141 0.037280 1.576174, 1.640698 0.082954 1.555417, 
            1.635336 0.098868 1.541628, 1.627042 0.120758 1.528319, 1.618097 0.143312 1.517065, 1.598498 0.193150 1.491183, 
            1.594362 0.204829 1.482298, 1.589113 0.216154 1.481319, 1.578784 0.246086 1.456882, 1.576772 0.252613 1.450065, 
            1.574719 0.257693 1.447773, 1.577513 0.257821 1.430166, 1.580664 0.259076 1.407043, 1.552747 0.311444 1.424993, 
            1.546443 0.320865 1.436130, 1.539021 0.337391 1.433236, 1.537821 0.344581 1.419466, 1.535326 0.354584 1.405399, 
            1.524572 0.396878 1.347182, 1.516798 0.407800 1.362961, 1.481209 0.473968 1.387589, 1.475363 0.487394 1.384107, 
            1.466635 0.506745 1.380951, 1.455241 0.525836 1.394993, 1.435111 0.564288 1.405906, 1.436484 0.568850 1.384009, 
            1.429395 0.589509 1.366895, 1.422180 0.602842 1.372128, 1.382370 0.652446 1.471548, 1.364805 0.679332 1.500699, 
            1.356189 0.706024 1.475238, 1.354385 0.721285 1.441427, 1.351903 0.728293 1.436097, 1.349507 0.732231 1.439276, 
            1.350429 0.732781 1.431974, 1.349402 0.735320 1.430828, 1.348376 0.737860 1.429682, 1.337663 0.775638 1.384502, 
            1.331833 0.786066 1.389749, 1.329263 0.790182 1.393480, 1.327209 0.795262 1.391187, 1.312516 0.826669 1.389315, 
            1.309577 0.831162 1.394211, 1.308003 0.835752 1.390403, 1.296513 0.866869 1.369629, 1.286998 0.894479 1.347009, 
            1.905023 -0.644246 2.046141, 1.866229 -0.574805 2.080893, 1.841188 -0.513445 2.054643, 1.833732 -0.495394 2.047465, 
            1.829969 -0.488568 2.050574, 1.820588 -0.468550 2.049480, 1.818755 -0.460714 2.037709, 1.799651 -0.391999 1.953193, 
            1.794818 -0.373645 1.928949, 1.662195 0.022732 1.579671, 1.656679 0.037312 1.570757, 1.631241 0.103549 1.532586, 
            1.608019 0.161560 1.504979, 1.605965 0.166639 1.502687, 1.587158 0.214176 1.478689, 1.585435 0.217427 1.479743, 
            1.580136 0.234767 1.461362, 1.571713 0.259772 1.439684, 1.579409 0.254893 1.406592, 1.553569 0.300667 1.431151, 
            1.538844 0.336580 1.416210, 1.533031 0.355936 1.395064, 1.521879 0.377762 1.399562, 1.515028 0.390724 1.403647, 
            1.509452 0.414311 1.368581, 1.489709 0.455349 1.369492, 1.479535 0.473195 1.379682, 1.476485 0.477801 1.384927, 
            1.468769 0.496118 1.378573, 1.467367 0.499042 1.378613, 1.459490 0.511559 1.390325, 1.452587 0.524574 1.394574, 
            1.447678 0.531079 1.405692, 1.435458 0.553996 1.413565, 1.431549 0.563952 1.408353, 1.431622 0.568350 1.394953, 
            1.431812 0.577103 1.368013, 1.414926 0.609258 1.377457, 1.385559 0.640742 1.465839, 1.358642 0.692090 1.480634, 
            1.355136 0.698653 1.482929, 1.341815 0.740587 1.441601, 1.346657 0.738624 1.417526, 1.339926 0.761899 1.390499, 
            1.337338 0.769015 1.385506, 1.325697 0.791341 1.391549, 1.321780 0.798324 1.395144, 1.297131 0.856300 1.376431, 
            1.286731 0.883323 1.360996, 1.288870 0.891576 1.323509, 1.288126 0.895318 1.317081, 1.286072 0.900397 1.314788, 
            1.277098 0.918509 1.316798, 1.898278 -0.636857 2.045475, 1.875691 -0.601861 2.081707, 1.860869 -0.565849 2.067071, 
            1.857393 -0.557826 2.064882, 1.854308 -0.550203 2.061458, 1.850482 -0.541822 2.060374, 1.848881 -0.537204 2.056655, 
            1.836288 -0.510924 2.056925, 1.830829 -0.497894 2.052220, 1.806131 -0.420483 1.976596, 1.795643 -0.390389 1.952657, 
            1.787997 -0.363197 1.919743, 1.655978 0.031073 1.572947, 1.639188 0.069095 1.564528, 1.631373 0.091986 1.545315, 
            1.628057 0.101337 1.538232, 1.618294 0.126218 1.525174, 1.616817 0.129217 1.525449, 1.597315 0.178956 1.499259, 
            1.584593 0.211332 1.482378, 1.583525 0.215404 1.476972, 1.581152 0.220810 1.475687, 1.576024 0.257359 1.399700, 
            1.552908 0.294387 1.433215, 1.548022 0.306831 1.426699, 1.533043 0.344495 1.408171, 1.521282 0.371417 1.401424, 
            1.515722 0.381568 1.405817, 1.519843 0.396743 1.335730, 1.490929 0.445657 1.370003, 1.475763 0.474565 1.378403, 
            1.472807 0.479075 1.383351, 1.467718 0.490236 1.381867, 1.449591 0.523660 1.395233, 1.431235 0.566263 1.382982, 
            1.419866 0.595767 1.366217, 1.397393 0.624683 1.419650, 1.379151 0.647787 1.464108, 1.356834 0.688471 1.481928, 
            1.348351 0.707572 1.477996, 1.346306 0.717116 1.462509, 1.342727 0.743136 1.407963, 1.335581 0.765345 1.386641, 
            1.333737 0.768719 1.388074, 1.329894 0.777117 1.387046, 1.327233 0.781326 1.391062, 1.321907 0.792730 1.390327, 
            1.294702 0.856298 1.370910, 1.285909 0.886153 1.337230, 1.280601 0.904994 1.314488, 1.901640 -0.653211 2.052388, 
            1.890156 -0.628063 2.049156, 1.865969 -0.589941 2.086056, 1.864422 -0.586871 2.086552, 1.860927 -0.577337 2.080033, 
            1.854257 -0.557106 2.061593, 1.841266 -0.527436 2.054345, 1.838239 -0.519873 2.050735, 1.835551 -0.515636 2.054837, 
            1.830632 -0.504649 2.052816, 1.830390 -0.502910 2.049193, 1.827090 -0.496558 2.050836, 1.818269 -0.478603 2.052363, 
            1.801091 -0.423783 1.996881, 1.794581 -0.399242 1.964767, 1.791214 -0.383876 1.940283, 1.792286 -0.383479 1.932507, 
            1.786493 -0.368617 1.924468, 1.640315 0.058006 1.569722, 1.630421 0.087493 1.543906, 1.628035 0.094404 1.538276, 
            1.625990 0.100965 1.531565, 1.616049 0.123046 1.527849, 1.596717 0.172611 1.501122, 1.545595 0.303846 1.429952, 
            1.547029 0.305363 1.416642, 1.526660 0.353004 1.401967, 1.527728 0.353404 1.394204, 1.508274 0.407566 1.354691, 
            1.501078 0.417898 1.368644, 1.476295 0.467065 1.376696, 1.453365 0.509867 1.392063, 1.451167 0.515094 1.390228, 
            1.440450 0.532004 1.406525, 1.426575 0.561084 1.406455, 1.427318 0.561817 1.399719, 1.425293 0.568358 1.392947, 
            1.400508 0.620509 1.392223, 1.398258 0.624298 1.394940, 1.370315 0.655819 1.474435, 1.358911 0.676413 1.484123, 
            1.355151 0.683234 1.487219, 1.337904 0.733652 1.445126, 1.335080 0.741009 1.440877, 1.337824 0.742679 1.419037, 
            1.338986 0.745965 1.402197, 1.335782 0.756692 1.390368, 1.321103 0.788085 1.388451, 1.295039 0.843035 1.387380, 
            1.291096 0.853026 1.382277, 1.282230 0.887427 1.335654, 1.281204 0.889967 1.334508, 1.283865 0.891722 1.312930, 
            1.276308 0.905404 1.319243, 1.270867 0.916925 1.318872, 1.899359 -0.659329 2.063957, 1.896173 -0.650110 2.056463, 
            1.859245 -0.578102 2.072151, 1.842302 -0.536942 2.055434, 1.829253 -0.508705 2.052757, 1.825548 -0.498956 2.046904, 
            1.818703 -0.484510 2.046577, 1.811407 -0.469604 2.047674, 1.807809 -0.454001 2.023922, 1.805090 -0.446751 2.019341, 
            1.805021 -0.445189 2.015171, 1.793128 -0.398750 1.951773, 1.790331 -0.388438 1.938658, 1.652865 0.011394 1.609069, 
            1.653350 0.013880 1.598755, 1.608524 0.134213 1.520866, 1.607585 0.138153 1.515052, 1.601072 0.155243 1.504899, 
            1.582371 0.201180 1.484956, 1.579290 0.208800 1.481518, 1.564911 0.247342 1.456704, 1.563526 0.254721 1.443521, 
            1.546642 0.294329 1.431007, 1.545068 0.297427 1.431589, 1.540319 0.314206 1.411472, 1.535762 0.324824 1.408308, 
            1.520783 0.360997 1.394169, 1.512344 0.375580 1.403268, 1.487472 0.439749 1.367703, 1.485842 0.444395 1.364071, 
            1.478225 0.459630 1.366184, 1.469352 0.474655 1.376653, 1.465690 0.481378 1.379442, 1.454278 0.503470 1.384764, 
            1.444553 0.517876 1.402317, 1.442091 0.523372 1.401315, 1.434286 0.537307 1.408409, 1.425494 0.556723 1.405454, 
            1.422475 0.568753 1.388652, 1.422018 0.575184 1.372537, 1.414611 0.591695 1.369596, 1.397818 0.619283 1.391916, 
            1.393908 0.626258 1.395487, 1.341810 0.716742 1.450318, 1.338068 0.739947 1.405070, 1.337890 0.741620 1.401243, 
            1.331429 0.760147 1.386534, 1.282210 0.871546 1.362032, 1.281616 0.885573 1.324400, 1.281901 0.888263 1.314719, 
            1.913515 -0.700125 2.076283, 1.890144 -0.641963 2.049143, 1.860318 -0.590626 2.081907, 1.846707 -0.554360 2.059054, 
            1.839577 -0.536641 2.050850, 1.835044 -0.526048 2.047608, 1.830883 -0.517325 2.047583, 1.828488 -0.513388 2.050760, 
            1.826434 -0.508308 2.048468, 1.821889 -0.499193 2.049658, 1.814327 -0.482524 2.047205, 1.810676 -0.474322 2.045570, 
            1.810017 -0.472158 2.043261, 1.806389 -0.458016 2.023991, 1.801658 -0.445728 2.016990, 1.794878 -0.414948 1.968168, 
            1.778637 -0.362577 1.914114, 1.650349 0.005517 1.621382, 1.650377 0.018908 1.581784, 1.646588 0.028741 1.576193, 
            1.631106 0.068409 1.554861, 1.624092 0.087501 1.541900, 1.583586 0.191492 1.485481, 1.571716 0.221508 1.470302, 
            1.566504 0.232795 1.469207, 1.567600 0.233166 1.461353, 1.561942 0.255346 1.430937, 1.547746 0.283264 1.436276, 
            1.541390 0.298701 1.430013, 1.542750 0.300294 1.416937, 1.521158 0.353658 1.392957, 1.521027 0.356774 1.384594, 
            1.506184 0.380880 1.405144, 1.503206 0.391376 1.392601, 1.504182 0.393362 1.380738, 1.487402 0.432863 1.367896, 
            1.480210 0.449155 1.364277, 1.468788 0.468276 1.378410, 1.439867 0.521669 1.399533, 1.435305 0.530801 1.400775, 
            1.427317 0.544924 1.408449, 1.423870 0.552918 1.406170, 1.424282 0.553987 1.400477, 1.423256 0.556527 1.399331, 
            1.421001 0.561812 1.397673, 1.420204 0.564117 1.395801, 1.417509 0.578797 1.369195, 1.366113 0.652164 1.470100, 
            1.363640 0.656180 1.473522, 1.352288 0.676720 1.483042, 1.344607 0.693511 1.480968, 1.339419 0.709246 1.466627, 
            1.329638 0.738619 1.440456, 1.333213 0.745405 1.398435, 1.333114 0.749979 1.385576, 1.323085 0.770659 1.386529, 
            1.317173 0.781170 1.392036, 1.296372 0.826270 1.387506, 1.279343 0.882428 1.327164, 1.274506 0.896315 1.316105, 
            1.891415 -0.654690 2.058272, 1.890388 -0.652150 2.057126, 1.879564 -0.627676 2.051810, 1.870244 -0.610702 2.059305, 
            1.864321 -0.603162 2.073625, 1.850166 -0.569323 2.061270, 1.848113 -0.564243 2.058978, 1.795758 -0.424293 1.969752, 
            1.788727 -0.405185 1.956843, 1.787235 -0.399188 1.948387, 1.778815 -0.372696 1.922307, 1.647532 -0.000054 1.634643, 
            1.645457 0.009521 1.619248, 1.645541 0.015400 1.601425, 1.645672 0.021229 1.583450, 1.643115 0.031296 1.569579, 
            1.636747 0.045255 1.567746, 1.622347 0.085309 1.538606, 1.620361 0.090320 1.536101, 1.602265 0.135639 1.514247, 
            1.587390 0.173197 1.495390, 1.583244 0.184887 1.486538, 1.580793 0.191863 1.481111, 1.567585 0.221753 1.474545, 
            1.541582 0.291550 1.429380, 1.541813 0.292805 1.424263, 1.542767 0.294812 1.412468, 1.520665 0.345715 1.398882, 
            1.516322 0.360588 1.381872, 1.505475 0.376138 1.402966, 1.501479 0.384693 1.402422, 1.500446 0.388729 1.396903, 
            1.508042 0.382463 1.368518, 1.500745 0.403335 1.352062, 1.497361 0.408281 1.358359, 1.484741 0.434590 1.358719, 
            1.476208 0.450760 1.363725, 1.471679 0.459859 1.364862, 1.459548 0.478213 1.385625, 1.441104 0.510469 1.404382, 
            1.435150 0.524004 1.401240, 1.412596 0.581332 1.371519, 1.411167 0.585773 1.367254, 1.396687 0.608018 1.391048, 
            1.385866 0.628015 1.398892, 1.354191 0.669312 1.472616, 1.342327 0.690374 1.483755, 1.339341 0.699389 1.475629, 
            1.338563 0.707638 1.456137, 1.330497 0.729295 1.442107, 1.335100 0.735031 1.396836, 1.332020 0.742650 1.393398, 
            1.326761 0.756967 1.383670, 1.324212 0.762552 1.382942, 1.321461 0.766853 1.387245, 1.319003 0.770854 1.390619, 
            1.317635 0.775233 1.386160, 1.299949 0.809698 1.393743, 1.298020 0.817632 1.382276, 1.288359 0.837936 1.382066, 
            1.285496 0.846824 1.373551, 1.280235 0.864125 1.355050, 1.276336 0.871089 1.358587, 1.277625 0.883191 1.315005, 
            1.263586 0.912440 1.315456, 1.961483 -0.816703 2.082736, 1.903731 -0.693608 2.076408, 1.902063 -0.690413 2.077287, 
            1.885158 -0.650782 2.064844, 1.862509 -0.602303 2.061764, 1.856857 -0.595039 2.075229, 1.855441 -0.592102 2.075311, 
            1.856339 -0.591529 2.068084, 1.853933 -0.586089 2.066906, 1.851438 -0.580559 2.066006, 1.830320 -0.532152 2.053702, 
            1.827063 -0.524353 2.050819, 1.801517 -0.462479 2.026161, 1.797663 -0.451088 2.016386, 1.794385 -0.429847 1.974064, 
            1.782399 -0.393749 1.941690, 1.645567 -0.000528 1.627658, 1.644808 0.003228 1.621273, 1.644857 0.009142 1.603558, 
            1.619709 0.081047 1.546914, 1.599395 0.134597 1.514507, 1.595479 0.144560 1.509320, 1.590583 0.158507 1.498447, 
            1.586988 0.166652 1.496634, 1.585303 0.171355 1.493177, 1.582343 0.178850 1.489356, 1.581184 0.183017 1.484240, 
            1.571585 0.204748 1.479444, 1.562296 0.226163 1.473668, 1.562251 0.230682 1.460641, 1.556514 0.243997 1.456814, 
            1.551451 0.264077 1.428909, 1.536482 0.301731 1.410348, 1.533247 0.310999 1.403008, 1.526928 0.324907 1.401019, 
            1.524536 0.330333 1.399797, 1.516976 0.351472 1.384168, 1.498814 0.384932 1.397643, 1.508023 0.377017 1.364161, 
            1.504943 0.384636 1.360723, 1.507380 0.386620 1.339852, 1.484325 0.426568 1.364397, 1.478170 0.443291 1.353111, 
            1.462081 0.467178 1.381986, 1.452204 0.487703 1.382460, 1.428249 0.531552 1.401064, 1.417953 0.553995 1.398471, 
            1.385086 0.624838 1.392549, 1.362193 0.651201 1.456092, 1.356979 0.658018 1.468173, 1.345438 0.675769 1.487072, 
            1.334242 0.706586 1.465370, 1.335421 0.709854 1.448475, 1.331309 0.720019 1.443906, 1.325758 0.752526 1.382424, 
            1.303594 0.794546 1.395372, 1.282879 0.844031 1.377400, 1.277723 0.868681 1.336620, 1.273466 0.881975 1.323729, 
            1.272357 0.886089 1.318452, 1.264981 0.902568 1.315413, 1.967321 -0.834095 2.077436, 1.914116 -0.724588 2.083086, 
            1.909192 -0.715086 2.085471, 1.857804 -0.598489 2.059042, 1.848353 -0.581382 2.066948, 1.842745 -0.566709 2.058323, 
            1.825113 -0.527827 2.052564, 1.809955 -0.494453 2.047772, 1.782401 -0.403689 1.950438, 1.781645 -0.401426 1.948435, 
            1.778606 -0.389376 1.931696, 1.776176 -0.382422 1.926202, 1.769388 -0.362070 1.908135, 1.647085 -0.020963 1.657954, 
            1.640483 0.003672 1.626131, 1.639424 0.010718 1.611918, 1.638582 0.023506 1.579459, 1.633600 0.036049 1.573247, 
            1.617270 0.082547 1.537033, 1.613715 0.092142 1.530705, 1.611331 0.097559 1.529457, 1.605060 0.111418 1.527316, 
            1.573831 0.191025 1.485491, 1.564731 0.215229 1.470339, 1.562628 0.218868 1.472592, 1.542962 0.274738 1.429361, 
            1.537433 0.287840 1.424878, 1.535615 0.297151 1.408670, 1.535362 0.298901 1.405081, 1.527600 0.318756 1.394480, 
            1.525386 0.324000 1.392696, 1.518103 0.341875 1.384972, 1.508565 0.362053 1.384374, 1.504602 0.378029 1.361774, 
            1.506617 0.378953 1.346627, 1.497055 0.402138 1.337327, 1.482190 0.426265 1.357944, 1.479689 0.431801 1.357065, 
            1.466257 0.454466 1.373158, 1.437735 0.505962 1.397412, 1.433616 0.511660 1.406036, 1.410115 0.562500 1.401257, 
            1.404707 0.576969 1.392000, 1.359938 0.649530 1.454409, 1.358515 0.652475 1.454515, 1.333806 0.697094 1.475503, 
            1.333991 0.704360 1.452969, 1.330840 0.713542 1.445364, 1.329068 0.721315 1.433400, 1.334037 0.719222 1.408922, 
            1.332154 0.725619 1.401703, 1.321272 0.754625 1.383399, 1.318203 0.762233 1.379926, 1.308065 0.778551 1.394392, 
            1.282238 0.840713 1.370623, 1.926208 -0.757313 2.084371, 1.924436 -0.752521 2.081190, 1.916869 -0.734355 2.074365, 
            1.897024 -0.693214 2.075595, 1.890358 -0.680441 2.079095, 1.880805 -0.655775 2.065373, 1.877802 -0.648234 2.061691, 
            1.858776 -0.607929 2.060335, 1.857358 -0.604990 2.060424, 1.849977 -0.589997 2.061790, 1.841636 -0.575513 2.070582, 
            1.836597 -0.556948 2.046989, 1.815274 -0.512806 2.048501, 1.815149 -0.511186 2.044508, 1.811358 -0.504333 2.047702, 
            1.792846 -0.455606 2.018385, 1.793367 -0.451665 2.003569, 1.787167 -0.422968 1.957305, 1.776699 -0.400349 1.955254, 
            1.763870 -0.376809 1.965051, 1.762473 -0.372400 1.960684, 1.667471 -0.088996 1.712059, 1.650933 -0.042286 1.676504, 
            1.646262 -0.027078 1.660531, 1.642390 -0.014178 1.646422, 1.640923 -0.005224 1.629107, 1.639258 -0.000542 1.625586, 
            1.619566 0.065791 1.551706, 1.595106 0.129539 1.514838, 1.564279 0.208735 1.471742, 1.555962 0.226176 1.471677, 
            1.553375 0.236272 1.457898, 1.548514 0.251674 1.442525, 1.535615 0.282741 1.430595, 1.534893 0.290933 1.410925, 
            1.534052 0.296265 1.400413, 1.529998 0.303388 1.404440, 1.519790 0.328724 1.392790, 1.516002 0.337065 1.391584, 
            1.511031 0.351088 1.380948, 1.502453 0.367304 1.386099, 1.496222 0.376650 1.397003, 1.503980 0.370217 1.368103, 
            1.504704 0.373951 1.352648, 1.470130 0.442065 1.365290, 1.467733 0.447494 1.364081, 1.456779 0.464646 1.381126, 
            1.454649 0.469803 1.379073, 1.445150 0.485468 1.391521, 1.431991 0.507854 1.406752, 1.415313 0.544271 1.402369, 
            1.402440 0.579784 1.377187, 1.400386 0.584863 1.374895, 1.377645 0.625981 1.394055, 1.374574 0.630608 1.399367, 
            1.330074 0.708859 1.443366, 1.310157 0.769458 1.387756, 1.304387 0.779825 1.392815, 1.294747 0.800107 1.392540, 
            1.291019 0.811370 1.382366, 1.287386 0.819553 1.380673, 1.278314 0.842237 1.369821, 1.275473 0.849612 1.365627, 
            1.272339 0.858777 1.357968, 1.271607 0.865489 1.342721, 1.267999 0.881101 1.318998, 1.262521 0.894152 1.314355, 
            1.258783 0.900951 1.317382, 1.969175 -0.852882 2.080309, 1.930074 -0.786109 2.124812, 1.925235 -0.776694 2.126928, 
            1.922098 -0.763054 2.106107, 1.920502 -0.758441 2.102372, 1.918264 -0.744227 2.074322, 1.901882 -0.712586 2.082172, 
            1.898395 -0.703060 2.075630, 1.893784 -0.692387 2.072638, 1.884827 -0.674293 2.074593, 1.879208 -0.661100 2.070392, 
            1.873819 -0.643667 2.052297, 1.868862 -0.629659 2.041617, 1.857920 -0.609537 2.049844, 1.798642 -0.481901 2.039557, 
            1.796399 -0.476628 2.037864, 1.795642 -0.471381 2.027087, 1.793677 -0.466392 2.024514, 1.781106 -0.416279 1.954475, 
            1.755858 -0.377073 1.994727, 1.761993 -0.380356 1.966567, 1.758795 -0.371127 1.959108, 1.768584 -0.379634 1.923793, 
            1.767558 -0.377094 1.922647, 1.764700 -0.369703 1.918504, 1.763801 -0.362820 1.903786, 1.768440 -0.366067 1.884739, 
            1.652231 -0.059514 1.698716, 1.650521 -0.054785 1.695339, 1.637062 -0.006746 1.636886, 1.636934 -0.003633 1.628513, 
            1.630994 0.023308 1.585818, 1.616670 0.066266 1.547659, 1.591708 0.130526 1.512376, 1.573753 0.177193 1.485687, 
            1.570353 0.185139 1.483258, 1.558708 0.217906 1.458585, 1.557682 0.220446 1.457439, 1.555815 0.225334 1.454556, 
            1.552497 0.233195 1.451867, 1.549856 0.237384 1.455820, 1.545646 0.252121 1.438392, 1.531103 0.287848 1.422872, 
            1.530056 0.299355 1.395452, 1.518384 0.326186 1.388426, 1.510792 0.344376 1.381677, 1.509446 0.351715 1.368371, 
            1.506431 0.359268 1.364726, 1.500708 0.378531 1.343294, 1.488215 0.404710 1.343252, 1.433603 0.497761 1.406024, 
            1.423026 0.521983 1.399928, 1.418458 0.532612 1.396799, 1.410298 0.549892 1.396237, 1.385898 0.601651 1.394298, 
            1.381241 0.610880 1.395840, 1.352398 0.650775 1.456227, 1.348818 0.658904 1.454368, 1.337415 0.673532 1.481610, 
            1.335171 0.677315 1.484309, 1.328485 0.696072 1.470312, 1.327811 0.705706 1.446101, 1.325450 0.717063 1.427220, 
            1.329786 0.714126 1.409133, 1.321196 0.740791 1.383588, 1.316933 0.749618 1.383886, 1.310578 0.765055 1.377623, 
            1.293285 0.797626 1.388351, 1.280770 0.826809 1.379598, 1.278989 0.833101 1.372055, 1.270927 0.859228 1.344844, 
            1.269116 0.865550 1.337395, 1.971499 -0.863703 2.077331, 1.921367 -0.761807 2.086443, 1.875245 -0.659535 2.069715, 
            1.850877 -0.604827 2.058898, 1.842070 -0.589868 2.069159, 1.833513 -0.564728 2.047902, 1.831502 -0.559692 2.045475, 
            1.814064 -0.523990 2.047882, 1.808194 -0.509049 2.040086, 1.804187 -0.501975 2.043965, 1.796701 -0.482401 2.032494, 
            1.788223 -0.457341 2.010988, 1.788462 -0.441184 1.961942, 1.781745 -0.425378 1.956822, 1.777396 -0.416463 1.957390, 
            1.776007 -0.412063 1.952998, 1.742974 -0.367888 2.026622, 1.742173 -0.365579 2.024763, 1.759341 -0.381622 1.966137, 
            1.756581 -0.374330 1.961687, 1.663981 -0.103817 1.736201, 1.664262 -0.102613 1.730924, 1.644553 -0.042226 1.674657, 
            1.641696 -0.036327 1.674902, 1.638600 -0.019745 1.645173, 1.637206 -0.015340 1.640798, 1.631375 0.009999 1.602149, 
            1.629350 0.022503 1.577814, 1.627653 0.027219 1.574397, 1.624366 0.038031 1.562829, 1.620506 0.047938 1.557466, 
            1.560036 0.200648 1.480704, 1.556705 0.212996 1.464888, 1.557084 0.214100 1.459301, 1.539441 0.258957 1.436017, 
            1.530550 0.288912 1.402645, 1.523368 0.306685 1.394605, 1.511246 0.335466 1.384607, 1.510574 0.339134 1.377952, 
            1.508025 0.346211 1.372835, 1.499704 0.365145 1.368389, 1.491286 0.393127 1.337914, 1.445064 0.473136 1.387351, 
            1.440490 0.483772 1.384243, 1.438110 0.487693 1.387370, 1.423131 0.513429 1.403962, 1.397999 0.567426 1.399946, 
            1.373940 0.620326 1.392538, 1.371434 0.625868 1.391676, 1.351627 0.653553 1.432298, 1.328392 0.686229 1.479360, 
            1.328259 0.695311 1.453441, 1.326267 0.701818 1.446562, 1.327400 0.702152 1.438592, 1.314903 0.747717 1.381492, 
            1.282680 0.814920 1.382317, 1.266304 0.862957 1.341861, 1.264141 0.871130 1.331134, 1.260560 0.883734 1.316107, 
            1.242686 0.919881 1.319894, 1.918314 -0.767136 2.100452, 1.917152 -0.762968 2.095341, 1.915925 -0.754259 2.077268, 
            1.899304 -0.719391 2.077097, 1.885591 -0.690476 2.076516, 1.863549 -0.633671 2.045181, 1.854671 -0.617149 2.051277, 
            1.851501 -0.609438 2.048121, 1.847123 -0.603476 2.057561, 1.834945 -0.583583 2.074081, 1.830026 -0.565140 2.050112, 
            1.827249 -0.559322 2.050105, 1.818266 -0.542693 2.056532, 1.812237 -0.524607 2.040458, 1.808869 -0.516695 2.037928, 
            1.792315 -0.477422 2.024374, 1.787024 -0.463072 2.014751, 1.789282 -0.462396 1.998837, 1.738495 -0.364305 2.023186, 
            1.755663 -0.380348 1.964561, 1.745610 -0.367099 1.987540, 1.650823 -0.070496 1.698722, 1.631205 -0.002748 1.620218, 
            1.628818 0.005654 1.610198, 1.627408 0.008586 1.610265, 1.625533 0.022428 1.581067, 1.625793 0.025145 1.571466, 
            1.610793 0.065811 1.544222, 1.609339 0.068788 1.544426, 1.601154 0.093549 1.521995, 1.584248 0.133180 1.509550, 
            1.573110 0.162447 1.492056, 1.565003 0.181164 1.486939, 1.556079 0.208171 1.462450, 1.552619 0.217668 1.455820, 
            1.550634 0.222678 1.453313, 1.547830 0.231505 1.444608, 1.544731 0.240635 1.436839, 1.542699 0.245692 1.434479, 
            1.524762 0.289359 1.416515, 1.526186 0.292378 1.398847, 1.518655 0.311997 1.387517, 1.509043 0.333742 1.382763, 
            1.505627 0.344686 1.371603, 1.498608 0.362292 1.363048, 1.496075 0.366370 1.366660, 1.493453 0.373521 1.361774, 
            1.462356 0.438082 1.363430, 1.455172 0.448401 1.377344, 1.447167 0.464032 1.380683, 1.435356 0.485041 1.391655, 
            1.424204 0.503886 1.404935, 1.398778 0.558183 1.401848, 1.362269 0.635728 1.398653, 1.350002 0.649747 1.433015, 
            1.328563 0.679098 1.478791, 1.325322 0.692845 1.458301, 1.325480 0.698648 1.440243, 1.323467 0.712633 1.411484, 
            1.306720 0.758065 1.380977, 1.305275 0.762523 1.376763, 1.302013 0.768837 1.378288, 1.288954 0.795593 1.380031, 
            1.270444 0.838354 1.368268, 1.266418 0.852903 1.350257, 1.264191 0.862633 1.335342, 1.259492 0.877869 1.319456, 
            1.256221 0.887173 1.312229, 1.246945 0.902611 1.323973, 1.922577 -0.790374 2.122079, 1.916607 -0.772348 2.105819, 
            1.914865 -0.767587 2.102543, 1.916957 -0.768232 2.091544, 1.901692 -0.731768 2.078308, 1.891541 -0.710964 2.079644, 
            1.888315 -0.701705 2.072275, 1.874391 -0.672574 2.072362, 1.866576 -0.652664 2.061933, 1.864740 -0.644825 2.050173, 
            1.847867 -0.609700 2.050796, 1.837307 -0.591460 2.062205, 1.810613 -0.528413 2.041174, 1.810550 -0.526858 2.036983, 
            1.807970 -0.522732 2.040743, 1.798408 -0.501038 2.035831, 1.795327 -0.493418 2.032393, 1.791470 -0.485006 2.031408, 
            1.788885 -0.474911 2.017623, 1.770040 -0.413916 1.954238, 1.738698 -0.372960 2.026909, 1.736871 -0.368111 2.023903, 
            1.723050 -0.351014 2.058783, 1.656625 -0.101270 1.733048, 1.631919 -0.019379 1.644278, 1.604572 0.077138 1.528732, 
            1.594480 0.100864 1.521101, 1.579389 0.137151 1.507317, 1.567511 0.170157 1.483381, 1.557542 0.190775 1.484143, 
            1.553765 0.202087 1.474123, 1.553905 0.204927 1.464903, 1.552744 0.212076 1.451011, 1.550690 0.217156 1.448719, 
            1.549241 0.220127 1.448907, 1.541284 0.241673 1.434534, 1.536207 0.251331 1.437402, 1.524395 0.273832 1.443987, 
            1.523194 0.291459 1.399492, 1.507143 0.330217 1.384349, 1.505271 0.336603 1.377092, 1.491526 0.373006 1.354664, 
            1.474513 0.409764 1.351339, 1.465885 0.427523 1.352257, 1.446587 0.457669 1.382490, 1.436494 0.478414 1.383645, 
            1.409557 0.531273 1.394112, 1.390949 0.569660 1.395824, 1.389400 0.578697 1.378769, 1.370664 0.612743 1.394059, 
            1.365419 0.624063 1.393066, 1.357194 0.639919 1.397099, 1.321950 0.696789 1.446979, 1.321692 0.701525 1.434624, 
            1.319998 0.710711 1.418027, 1.292298 0.780749 1.382612, 1.921575 -0.793324 2.116440, 1.918489 -0.788682 2.121797, 
            1.913348 -0.775975 2.116089, 1.878235 -0.687929 2.073364, 1.875036 -0.681680 2.074690, 1.869704 -0.670270 2.073973, 
            1.866633 -0.661170 2.066115, 1.861837 -0.650307 2.063706, 1.844902 -0.609155 2.046967, 1.808200 -0.534396 2.053159, 
            1.800010 -0.511120 2.035136, 1.797326 -0.499433 2.017274, 1.794848 -0.492429 2.011932, 1.793821 -0.489890 2.010786, 
            1.784729 -0.453765 1.960490, 1.732950 -0.369572 2.031872, 1.722238 -0.357140 2.061322, 1.718564 -0.348915 2.059758, 
            1.657478 -0.116552 1.752278, 1.657567 -0.113660 1.743218, 1.654376 -0.099964 1.722569, 1.649090 -0.082638 1.704146, 
            1.641585 -0.064536 1.697125, 1.638946 -0.057367 1.692293, 1.630616 -0.030968 1.665928, 1.629138 -0.023495 1.653036, 
            1.625569 -0.009412 1.633583, 1.620360 0.010819 1.606140, 1.621397 0.018705 1.576523, 1.619471 0.023655 1.573828, 
            1.608571 0.055660 1.546800, 1.570257 0.154432 1.492239, 1.553633 0.201230 1.456955, 1.549302 0.213108 1.448687, 
            1.519363 0.280961 1.433518, 1.518432 0.295331 1.396950, 1.509525 0.317847 1.385578, 1.505794 0.326131 1.384195, 
            1.503616 0.331337 1.382295, 1.498613 0.345392 1.371759, 1.497138 0.351372 1.363249, 1.493305 0.359760 1.362188, 
            1.485113 0.378564 1.357337, 1.453142 0.439546 1.374928, 1.439113 0.467292 1.379734, 1.412266 0.515586 1.403086, 
            1.408185 0.527209 1.394029, 1.387795 0.573381 1.383816, 1.369244 0.607237 1.398518, 1.367277 0.612229 1.395952, 
            1.323586 0.680707 1.463735, 1.317061 0.712718 1.409719, 1.306781 0.742601 1.385125, 1.295825 0.770191 1.371444, 
            1.288437 0.783701 1.377224, 1.264045 0.839924 1.362091, 1.261115 0.850371 1.349397, 1.255317 0.874186 1.315035, 
            1.232534 0.919819 1.321158, 1.926616 -0.809902 2.113657, 1.917813 -0.791965 2.115126, 1.896661 -0.737560 2.085368, 
            1.878694 -0.696845 2.076278, 1.877122 -0.692257 2.072464, 1.867912 -0.672413 2.070830, 1.866317 -0.669293 2.071480, 
            1.856682 -0.640070 2.044848, 1.835806 -0.600857 2.058115, 1.826988 -0.585887 2.068411, 1.822768 -0.574122 2.059794, 
            1.823375 -0.571760 2.049095, 1.803281 -0.524399 2.033556, 1.796732 -0.504291 2.014735, 1.782481 -0.456935 1.963174, 
            1.780948 -0.452387 1.959239, 1.766397 -0.424106 1.965697, 1.720035 -0.360355 2.063866, 1.716373 -0.352142 2.062264, 
            1.653429 -0.113408 1.747485, 1.632945 -0.047757 1.680496, 1.629736 -0.038516 1.673071, 1.630001 -0.037295 1.667846, 
            1.616924 0.017808 1.586237, 1.617025 0.023670 1.568359, 1.602048 0.065804 1.536653, 1.596491 0.081916 1.523478, 
            1.582176 0.115920 1.511630, 1.560217 0.172640 1.480030, 1.550735 0.192761 1.479255, 1.545413 0.214598 1.447779, 
            1.543343 0.219694 1.445538, 1.538432 0.232165 1.439103, 1.534794 0.241844 1.433035, 1.529523 0.250209 1.440905, 
            1.518687 0.274696 1.435628, 1.507432 0.313029 1.392163, 1.502798 0.325217 1.384855, 1.497843 0.337732 1.378556, 
            1.495269 0.344834 1.373518, 1.495779 0.345804 1.367517, 1.480440 0.383836 1.350125, 1.456905 0.430238 1.358625, 
            1.438766 0.462182 1.376416, 1.432387 0.471679 1.387787, 1.416975 0.494875 1.414528, 1.407963 0.516007 1.407876, 
            1.407554 0.519407 1.400389, 1.384362 0.572913 1.385852, 1.383167 0.577116 1.380849, 1.373590 0.591371 1.397935, 
            1.359240 0.623919 1.390587, 1.348085 0.645748 1.395095, 1.323916 0.674906 1.458278, 1.318413 0.689471 1.449320, 
            1.317513 0.696354 1.434603, 1.306065 0.734885 1.391751, 1.291156 0.773968 1.368609, 1.263032 0.832512 1.369657, 
            1.254224 0.866854 1.322851, 1.235147 0.907212 1.321657, 1.962599 -0.880446 2.078978, 1.948128 -0.853738 2.089574, 
            1.925314 -0.814036 2.113357, 1.919095 -0.801721 2.115441, 1.912206 -0.788721 2.119645, 1.909971 -0.783457 2.117925, 
            1.907774 -0.776739 2.111697, 1.907606 -0.772095 2.099056, 1.909796 -0.772840 2.087749, 1.908016 -0.768041 2.084592, 
            1.907596 -0.766120 2.081530, 1.905015 -0.760502 2.080904, 1.891754 -0.733540 2.083285, 1.888740 -0.727479 2.084027, 
            1.885816 -0.723002 2.088874, 1.879127 -0.707224 2.083665, 1.872114 -0.689625 2.075088, 1.865847 -0.675769 2.072938, 
            1.859483 -0.658832 2.062313, 1.857058 -0.648901 2.048024, 1.848979 -0.633194 2.051597, 1.841301 -0.616407 2.049511, 
            1.837232 -0.606287 2.044805, 1.816495 -0.564234 2.048855, 1.796010 -0.512001 2.021379, 1.790572 -0.497501 2.012218, 
            1.785646 -0.486506 2.010219, 1.781174 -0.461064 1.962888, 1.765699 -0.430350 1.967875, 1.721334 -0.370129 2.064126, 
            1.711668 -0.348329 2.059541, 1.716090 -0.345390 2.023623, 1.715897 -0.334755 1.993504, 1.660585 -0.139600 1.759972, 
            1.639197 -0.074517 1.700229, 1.636026 -0.066806 1.697076, 1.625296 -0.033482 1.665124, 1.626890 -0.030637 1.646917, 
            1.623544 -0.021255 1.639929, 1.609457 0.036371 1.557123, 1.584465 0.102153 1.517543, 1.571919 0.131368 1.508889, 
            1.567963 0.142863 1.499435, 1.542063 0.217027 1.440775, 1.533170 0.238039 1.433751, 1.529948 0.242820 1.439538, 
            1.515862 0.276589 1.426967, 1.512117 0.290851 1.408070, 1.487772 0.357464 1.362058, 1.485639 0.362624 1.360016, 
            1.463920 0.411644 1.349606, 1.434154 0.464409 1.377789, 1.421544 0.481762 1.404457, 1.401942 0.525637 1.396140, 
            1.385737 0.558590 1.399045, 1.381855 0.575972 1.371797, 1.373500 0.585997 1.393800, 1.344818 0.648093 1.387832, 
            1.327162 0.667617 1.439218, 1.322630 0.673735 1.449143, 1.317428 0.695450 1.417287, 1.305125 0.730380 1.390304, 
            1.294658 0.755981 1.379472, 1.263851 0.823229 1.371434, 1.242598 0.888174 1.311263, 1.235837 0.902534 1.310674, 
            1.228416 0.917568 1.312166, 1.223803 0.923770 1.322348, 1.221808 0.928790 1.319872, 1.923098 -0.817239 2.115939, 
            1.919310 -0.807405 2.110347, 1.909029 -0.777522 2.085755, 1.896058 -0.750855 2.087223, 1.886211 -0.731852 2.091991, 
            1.865025 -0.680394 2.071120, 1.858679 -0.664968 2.064825, 1.857696 -0.662472 2.063541, 1.851133 -0.645332 2.053546, 
            1.852008 -0.644735 2.046392, 1.837240 -0.614743 2.049143, 1.830249 -0.601638 2.053669, 1.824883 -0.590194 2.053061, 
            1.820468 -0.584193 2.062619, 1.819257 -0.575502 2.044493, 1.806429 -0.551963 2.054290, 1.798609 -0.530557 2.039483, 
            1.792114 -0.506031 2.007322, 1.776115 -0.456890 1.961283, 1.715793 -0.365461 2.064047, 1.709619 -0.342755 2.035260, 
            1.710543 -0.340716 2.023562, 1.648709 -0.116535 1.744782, 1.647089 -0.105935 1.723560, 1.625569 -0.045189 1.677406, 
            1.624434 -0.041048 1.672211, 1.615160 -0.001756 1.613709, 1.612278 0.007151 1.605254, 1.613956 0.006929 1.595564, 
            1.611207 0.018682 1.577908, 1.600097 0.053885 1.542766, 1.595197 0.066344 1.536293, 1.591960 0.077105 1.524570, 
            1.585254 0.092900 1.519414, 1.565043 0.143362 1.495463, 1.541833 0.210307 1.441477, 1.536301 0.223412 1.437003, 
            1.533249 0.229511 1.437864, 1.531474 0.232814 1.439081, 1.528119 0.239223 1.440901, 1.512487 0.273080 1.437602, 
            1.511398 0.277175 1.432265, 1.507698 0.295864 1.400053, 1.504151 0.303960 1.398089, 1.493996 0.330732 1.381877, 
            1.485797 0.352525 1.368271, 1.482116 0.360757 1.366728, 1.475025 0.375454 1.367179, 1.476118 0.375830 1.359338, 
            1.466373 0.393237 1.368172, 1.454781 0.419986 1.360891, 1.451602 0.427706 1.357765, 1.438367 0.450170 1.373237, 
            1.432929 0.461687 1.372854, 1.426500 0.469744 1.388775, 1.396414 0.533273 1.387237, 1.355393 0.618408 1.389516, 
            1.340022 0.650508 1.389785, 1.338996 0.653048 1.388639, 1.315496 0.685994 1.436534, 1.314073 0.693412 1.423472, 
            1.292549 0.754160 1.377326, 1.284391 0.774421 1.367981, 1.269763 0.802779 1.374680, 1.247484 0.864300 1.330923, 
            1.239530 0.888825 1.307761, 1.224738 0.918842 1.310590, 1.222167 0.922959 1.314322, 1.923893 -0.826496 2.117795, 
            1.918394 -0.813425 2.113217, 1.912973 -0.800434 2.108391, 1.902953 -0.779763 2.109316, 1.905548 -0.774959 2.079167, 
            1.900430 -0.765259 2.082164, 1.889601 -0.743761 2.085646, 1.887319 -0.738448 2.084075, 1.874543 -0.711982 2.084924, 
            1.865775 -0.689608 2.073113, 1.862814 -0.683601 2.073689, 1.862373 -0.681660 2.070690, 1.859440 -0.675682 2.071178, 
            1.854378 -0.664549 2.069607, 1.854018 -0.661199 2.061965, 1.846873 -0.641973 2.049418, 1.831776 -0.608662 2.044431, 
            1.829700 -0.603560 2.042210, 1.825479 -0.597758 2.051153, 1.816847 -0.579996 2.052082, 1.801546 -0.547968 2.052129, 
            1.800915 -0.545832 2.049733, 1.797296 -0.537663 2.047995, 1.800322 -0.537772 2.029656, 1.801264 -0.535751 2.017901, 
            1.798524 -0.528480 2.013385, 1.758405 -0.429357 1.968915, 1.753795 -0.423158 1.979089, 1.715132 -0.373233 2.070498, 
            1.715889 -0.372515 2.063717, 1.709012 -0.362509 2.076664, 1.707224 -0.354719 2.064751, 1.707995 -0.346560 2.035976, 
            1.633114 -0.074761 1.697444, 1.621551 -0.040587 1.668123, 1.611276 0.005692 1.595225, 1.609038 0.018415 1.571564, 
            1.591820 0.067311 1.533767, 1.562856 0.137149 1.506737, 1.558623 0.153400 1.484989, 1.549242 0.176400 1.475114, 
            1.545619 0.184574 1.473391, 1.530964 0.226380 1.440668, 1.522323 0.245642 1.437236, 1.513258 0.263846 1.439533, 
            1.507354 0.280313 1.427454, 1.500630 0.305073 1.396016, 1.498477 0.310253 1.394036, 1.492588 0.326706 1.381912, 
            1.488121 0.337231 1.378463, 1.485516 0.344365 1.373524, 1.485992 0.345369 1.367627, 1.473792 0.369758 1.371051, 
            1.468135 0.381500 1.371361, 1.468384 0.384228 1.361796, 1.458996 0.401271 1.369502, 1.455896 0.413383 1.352956, 
            1.402993 0.501707 1.419110, 1.397232 0.519519 1.402190, 1.379414 0.566046 1.375069, 1.368198 0.583465 1.392940, 
            1.356590 0.607248 1.394490, 1.336219 0.653401 1.384215, 1.315257 0.677792 1.441656, 1.310635 0.698914 1.407968, 
            1.306882 0.707219 1.406653, 1.304801 0.713818 1.400056, 1.292783 0.745475 1.380952, 1.285592 0.764747 1.368551, 
            1.255331 0.826965 1.371958, 1.217518 0.925224 1.315813, 1.962080 -0.899291 2.076154, 1.945784 -0.867738 2.083734, 
            1.941454 -0.860334 2.088632, 1.912503 -0.806910 2.109849, 1.907423 -0.797248 2.112730, 1.901995 -0.785740 2.112316, 
            1.904849 -0.781200 2.081351, 1.885328 -0.743371 2.090340, 1.881358 -0.736334 2.094100, 1.868294 -0.706591 2.087081, 
            1.860991 -0.687203 2.075033, 1.853140 -0.670240 2.073493, 1.833218 -0.621564 2.053018, 1.823750 -0.598475 2.043419, 
            1.821749 -0.593449 2.040961, 1.817641 -0.587762 2.049549, 1.819986 -0.588666 2.037750, 1.810071 -0.569594 2.042732, 
            1.800976 -0.551359 2.045126, 1.798867 -0.546223 2.043008, 1.796210 -0.542018 2.047011, 1.799299 -0.543682 2.032863, 
            1.780123 -0.476385 1.952962, 1.774012 -0.464180 1.954707, 1.758015 -0.435913 1.970124, 1.755398 -0.430259 1.969609, 
            1.717343 -0.382447 2.063487, 1.712005 -0.375504 2.075961, 1.708414 -0.368854 2.078526, 1.703515 -0.357887 2.076442, 
            1.701680 -0.351540 2.069070, 1.702869 -0.349772 2.056534, 1.706267 -0.345788 2.023849, 1.646010 -0.126199 1.748870, 
            1.637892 -0.097034 1.713054, 1.620888 -0.052829 1.687753, 1.619389 -0.046825 1.679317, 1.621033 -0.047013 1.669734, 
            1.607173 0.014854 1.573038, 1.605805 0.019234 1.568582, 1.597016 0.041629 1.556835, 1.571472 0.110957 1.510224, 
            1.564904 0.125120 1.509022, 1.563169 0.128383 1.510114, 1.550809 0.166354 1.474530, 1.547891 0.175298 1.466188, 
            1.544620 0.186094 1.454572, 1.534477 0.212854 1.438325, 1.522817 0.236691 1.440041, 1.519736 0.244310 1.436602, 
            1.517167 0.248425 1.440329, 1.511447 0.261722 1.436449, 1.509629 0.266561 1.433412, 1.495670 0.310637 1.389709, 
            1.460617 0.389678 1.373136, 1.442533 0.430511 1.364413, 1.440440 0.435632 1.362247, 1.436939 0.443680 1.360135, 
            1.431529 0.450697 1.372836, 1.428000 0.457283 1.375207, 1.427626 0.459155 1.371995, 1.418963 0.469495 1.394975, 
            1.397338 0.507982 1.414999, 1.383688 0.545779 1.387882, 1.377624 0.559428 1.385088, 1.371747 0.574375 1.377314, 
            1.348895 0.618589 1.388045, 1.340387 0.637715 1.384191, 1.338227 0.641412 1.386625, 1.317524 0.670011 1.430076, 
            1.309864 0.685290 1.432326, 1.313880 0.682679 1.415250, 1.309043 0.690601 1.421751, 1.309474 0.691652 1.415997, 
            1.285897 0.755988 1.371950, 1.260450 0.810307 1.368929, 1.244640 0.844347 1.366196, 1.241076 0.858424 1.346724, 
            1.240704 0.863277 1.334730, 1.242377 0.863059 1.325055, 1.241136 0.868799 1.315804, 1.238871 0.875586 1.309790, 
            1.239039 0.878396 1.300480, 1.230868 0.892706 1.308734, 1.225351 0.907286 1.299821, 1.221548 0.912661 1.307445, 
            1.219194 0.918048 1.306103, 1.945210 -0.874108 2.085521, 1.917521 -0.826446 2.115922, 1.914169 -0.818549 2.113341, 
            1.912865 -0.814235 2.108681, 1.908300 -0.803609 2.105541, 1.897347 -0.771549 2.078683, 1.894450 -0.767098 2.083446, 
            1.892360 -0.761982 2.081269, 1.863879 -0.707547 2.096611, 1.860825 -0.693990 2.075531, 1.843746 -0.652691 2.059245, 
            1.841743 -0.649154 2.061183, 1.842109 -0.648037 2.055637, 1.837978 -0.637854 2.051125, 1.828414 -0.616158 2.046220, 
            1.820823 -0.597968 2.039471, 1.818362 -0.592472 2.038467, 1.816283 -0.587367 2.036253, 1.809520 -0.573005 2.035669, 
            1.807583 -0.569536 2.037397, 1.807287 -0.567743 2.033942, 1.802990 -0.560372 2.038736, 1.803779 -0.559687 2.031853, 
            1.802752 -0.557147 2.030707, 1.796130 -0.548893 2.047238, 1.800426 -0.550298 2.024886, 1.795621 -0.542409 2.031286, 
            1.795258 -0.537565 2.019262, 1.795788 -0.536615 2.013200, 1.791695 -0.526471 2.008569, 1.780388 -0.485103 1.956488, 
            1.779626 -0.482833 1.954507, 1.757485 -0.440838 1.967381, 1.753236 -0.432024 1.967636, 1.708327 -0.374231 2.074384, 
            1.703895 -0.368213 2.083995, 1.702917 -0.364232 2.078305, 1.639567 -0.117629 1.742856, 1.637180 -0.106245 1.724057, 
            1.634816 -0.094884 1.705185, 1.629260 -0.081755 1.700787, 1.620240 -0.060614 1.694163, 1.616886 -0.045260 1.669640, 
            1.616415 -0.038816 1.653566, 1.618130 -0.039076 1.643759, 1.615444 -0.031859 1.639076, 1.609598 -0.016943 1.631204, 
            1.605168 0.003982 1.596906, 1.601574 0.021072 1.568751, 1.595275 0.036451 1.562309, 1.581377 0.075992 1.531585, 
            1.570631 0.104860 1.512853, 1.568992 0.108025 1.513641, 1.564511 0.117075 1.514629, 1.562348 0.122266 1.512681, 
            1.562121 0.123988 1.509007, 1.556438 0.137248 1.505011, 1.555500 0.139697 1.503585, 1.545274 0.175488 1.461261, 
            1.543342 0.181934 1.454193, 1.537900 0.196438 1.445046, 1.531328 0.212096 1.439466, 1.519629 0.234482 1.445695, 
            1.517069 0.241570 1.440613, 1.491838 0.309087 1.397400, 1.480238 0.340317 1.376976, 1.474621 0.355000 1.368380, 
            1.443568 0.422499 1.361118, 1.434288 0.442414 1.359705, 1.424748 0.456630 1.376673, 1.390771 0.524134 1.387428, 
            1.379502 0.549063 1.383520, 1.375896 0.560200 1.372960, 1.374230 0.564884 1.369444, 1.357275 0.592636 1.392274, 
            1.335313 0.641905 1.382635, 1.329640 0.653663 1.382995, 1.315898 0.676644 1.400069, 1.292313 0.733535 1.377998, 
            1.284691 0.750265 1.375734, 1.252082 0.819353 1.373390, 1.232235 0.887336 1.295609, 1.226163 0.896519 1.306012, 
            1.214051 0.920817 1.309154, 1.946009 -0.881880 2.082970, 1.901856 -0.790564 2.086365, 1.899400 -0.783583 2.080952, 
            1.891390 -0.767947 2.084306, 1.878859 -0.743220 2.088775, 1.854483 -0.688505 2.077979, 1.844512 -0.664902 2.069970, 
            1.841337 -0.657186 2.066830, 1.835704 -0.648451 2.075845, 1.837736 -0.649036 2.065034, 1.831759 -0.641440 2.079526, 
            1.835957 -0.642746 2.057484, 1.831506 -0.632236 2.053985, 1.822564 -0.611175 2.047116, 1.820266 -0.604355 2.041203, 
            1.807412 -0.574826 2.033522, 1.802063 -0.564890 2.037249, 1.800881 -0.562192 2.036592, 1.799862 -0.559660 2.035423, 
            1.797132 -0.549417 2.022097, 1.789529 -0.526742 2.002215, 1.780777 -0.496928 1.968406, 1.781461 -0.494645 1.957465, 
            1.774820 -0.478917 1.952102, 1.771028 -0.472063 1.955301, 1.762528 -0.457417 1.964595, 1.747277 -0.432895 1.986433, 
            1.699931 -0.369630 2.092102, 1.696989 -0.360660 2.083838, 1.645926 -0.141516 1.753472, 1.634530 -0.110494 1.732404, 
            1.632698 -0.101168 1.716241, 1.615547 -0.053831 1.682622, 1.613822 -0.049087 1.679294, 1.609492 -0.025282 1.635901, 
            1.602583 0.007122 1.583098, 1.599475 0.019242 1.566576, 1.595831 0.028928 1.560530, 1.588374 0.048472 1.548965, 
            1.584469 0.056933 1.548132, 1.585603 0.057266 1.540160, 1.578555 0.076393 1.527307, 1.574043 0.086965 1.524000, 
            1.551630 0.139676 1.507006, 1.550603 0.142216 1.505860, 1.552123 0.145136 1.487888, 1.537940 0.190933 1.440503, 
            1.535840 0.196059 1.438355, 1.531732 0.206219 1.433774, 1.503990 0.265863 1.429223, 1.502438 0.273413 1.416568, 
            1.497219 0.289180 1.402323, 1.492696 0.299764 1.399054, 1.485744 0.315810 1.394675, 1.479442 0.334174 1.379464, 
            1.460882 0.375495 1.372247, 1.458487 0.380923 1.371032, 1.445897 0.410182 1.362514, 1.444097 0.415003 1.359423, 
            1.433335 0.434940 1.367080, 1.424259 0.451665 1.373802, 1.414865 0.464241 1.394698, 1.399761 0.488613 1.416072, 
            1.394607 0.499841 1.414794, 1.392935 0.506022 1.406907, 1.379428 0.540691 1.388117, 1.371191 0.564014 1.370238, 
            1.341939 0.620727 1.383627, 1.332326 0.640982 1.383266, 1.324604 0.656324 1.385710, 1.307398 0.676879 1.431287, 
            1.315224 0.670377 1.402171, 1.315334 0.671755 1.397434, 1.308691 0.683013 1.405251, 1.306659 0.688070 1.402889, 
            1.298521 0.705328 1.402260, 1.295949 0.712428 1.397215, 1.293379 0.718034 1.396552, 1.289644 0.729304 1.386401, 
            1.284214 0.743796 1.377215, 1.252405 0.813558 1.367952, 1.236252 0.865840 1.313623, 1.226711 0.891985 1.295474, 
            1.219680 0.905131 1.300126, 1.959615 -0.914660 2.075083, 1.936803 -0.868996 2.081298, 1.898625 -0.792729 2.092155, 
            1.892368 -0.775902 2.081190, 1.873365 -0.741583 2.097324, 1.865424 -0.727509 2.104851, 1.846594 -0.685913 2.098485, 
            1.844541 -0.680833 2.096193, 1.846054 -0.679397 2.082630, 1.839681 -0.665433 2.080814, 1.834510 -0.654188 2.079590, 
            1.827038 -0.637611 2.076854, 1.825352 -0.632906 2.073401, 1.821893 -0.621918 2.062380, 1.818245 -0.607756 2.043173, 
            1.816259 -0.602745 2.040668, 1.808911 -0.584804 2.033151, 1.805318 -0.578152 2.035720, 1.802899 -0.572700 2.034582, 
            1.800958 -0.567735 2.031935, 1.799400 -0.564653 2.032466, 1.797450 -0.559679 2.029847, 1.792300 -0.545474 2.019776, 
            1.767629 -0.474055 1.961625, 1.764120 -0.465998 1.959540, 1.760107 -0.458918 1.963438, 1.637657 -0.129590 1.748839, 
            1.632210 -0.109116 1.722148, 1.620784 -0.076573 1.696783, 1.614272 -0.047557 1.651505, 1.608714 -0.029952 1.633944, 
            1.599849 0.004449 1.587319, 1.597282 0.013035 1.577868, 1.584267 0.048692 1.553134, 1.580822 0.056684 1.550847, 
            1.579855 0.063636 1.536343, 1.562663 0.108033 1.511634, 1.548827 0.144529 1.489495, 1.547966 0.148390 1.483434, 
            1.537600 0.182833 1.445942, 1.535645 0.186321 1.447727, 1.535853 0.187599 1.442680, 1.523481 0.212163 1.446645, 
            1.504074 0.261804 1.420153, 1.499797 0.269154 1.424884, 1.484289 0.310340 1.399246, 1.475447 0.337262 1.374497, 
            1.438881 0.417847 1.362705, 1.434097 0.425715 1.369036, 1.427733 0.442652 1.358411, 1.400398 0.482498 1.409644, 
            1.387335 0.513732 1.398233, 1.380514 0.531135 1.389050, 1.331936 0.634424 1.384471, 1.321890 0.656613 1.381089, 
            1.315018 0.665123 1.398409, 1.287164 0.729354 1.381040, 1.275867 0.757293 1.368438, 1.250728 0.811297 1.364445, 
            1.246235 0.817378 1.374251, 1.240756 0.828937 1.373997, 1.234314 0.847444 1.359229, 1.231938 0.858817 1.340394, 
            1.233981 0.858222 1.329552, 1.206844 0.924703 1.301138, 1.203202 0.931405 1.303865, 1.200027 0.940612 1.296337, 
            1.945557 -0.895330 2.084347, 1.936618 -0.875763 2.081857, 1.910950 -0.828673 2.101484, 1.906240 -0.820881 2.107584, 
            1.898126 -0.799175 2.093706, 1.897084 -0.795129 2.088218, 1.875551 -0.750772 2.090391, 1.840862 -0.679559 2.094617, 
            1.834779 -0.671856 2.109444, 1.838057 -0.669239 2.081530, 1.827138 -0.646159 2.080905, 1.812892 -0.604772 2.046888, 
            1.805721 -0.585519 2.034423, 1.803327 -0.580092 2.033205, 1.792927 -0.556052 2.026548, 1.790849 -0.546474 2.011166, 
            1.788371 -0.540962 2.010213, 1.784299 -0.529348 2.001126, 1.777690 -0.506197 1.973716, 1.769490 -0.484403 1.960110, 
            1.757112 -0.459833 1.964092, 1.755059 -0.454754 1.961800, 1.699916 -0.383525 2.092099, 1.696682 -0.377241 2.093534, 
            1.690799 -0.363777 2.090171, 1.690407 -0.360394 2.082630, 1.652971 -0.176042 1.770674, 1.646286 -0.157287 1.756673, 
            1.631559 -0.119880 1.737349, 1.616108 -0.074280 1.698359, 1.609623 -0.058710 1.692507, 1.610666 -0.049339 1.658481, 
            1.595572 0.010808 1.574467, 1.570606 0.075072 1.539195, 1.569002 0.087148 1.513534, 1.563582 0.098647 1.513096, 
            1.558675 0.106641 1.519818, 1.555057 0.114809 1.518078, 1.548405 0.132040 1.508361, 1.541660 0.158312 1.472600, 
            1.538579 0.165931 1.469162, 1.539081 0.166909 1.463186, 1.537054 0.171962 1.460811, 1.531695 0.190854 1.438229, 
            1.505237 0.246205 1.438402, 1.503505 0.249465 1.439485, 1.500472 0.257036 1.435895, 1.500075 0.261915 1.423982, 
            1.495153 0.275887 1.413188, 1.490012 0.288593 1.407482, 1.485336 0.299332 1.404692, 1.479384 0.315849 1.392766, 
            1.474069 0.327241 1.391996, 1.471024 0.337806 1.379667, 1.470793 0.341024 1.371617, 1.460015 0.360978 1.379325, 
            1.458172 0.365842 1.376366, 1.454534 0.372540 1.379080, 1.443243 0.398981 1.370848, 1.438978 0.410792 1.362372, 
            1.432927 0.422937 1.363927, 1.430419 0.426989 1.367460, 1.406416 0.467904 1.394997, 1.390116 0.497971 1.406981, 
            1.386281 0.506361 1.405926, 1.368899 0.555425 1.368647, 1.365250 0.565115 1.362615, 1.343991 0.603229 1.381485, 
            1.340648 0.611116 1.378875, 1.331615 0.629288 1.381071, 1.322740 0.647298 1.382768, 1.309922 0.667845 1.401311, 
            1.308769 0.672004 1.396174, 1.295826 0.697150 1.401940, 1.291251 0.709279 1.394445, 1.266126 0.773705 1.359676, 
            1.257223 0.790253 1.365852, 1.246454 0.813180 1.364754, 1.242256 0.818958 1.373625, 1.229581 0.861724 1.325866, 
            1.230914 0.864835 1.308486, 1.231308 0.870397 1.289679, 1.217250 0.896683 1.298970, 1.200580 0.931601 1.298954, 
            1.196191 0.946520 1.282088, 1.191289 0.960472 1.271234, 1.936202 -0.882294 2.083146, 1.914922 -0.845650 2.106469, 
            1.911364 -0.839034 2.108930, 1.905446 -0.822552 2.096897, 1.903715 -0.819294 2.097976, 1.902061 -0.814622 2.094421, 
            1.888846 -0.781743 2.079098, 1.873165 -0.755291 2.097904, 1.867028 -0.744550 2.104122, 1.862409 -0.733868 2.101154, 
            1.846435 -0.704135 2.112106, 1.844753 -0.697944 2.104250, 1.840021 -0.685656 2.097249, 1.832026 -0.673017 2.109338, 
            1.828602 -0.665048 2.106981, 1.826549 -0.659968 2.104689, 1.830275 -0.662283 2.088528, 1.827329 -0.653310 2.080274, 
            1.801538 -0.585221 2.038831, 1.791496 -0.561546 2.031045, 1.789254 -0.551801 2.016178, 1.784882 -0.536899 1.999259, 
            1.774020 -0.503440 1.967725, 1.749487 -0.459001 1.988155, 1.756074 -0.464237 1.962958, 1.725633 -0.431656 2.054733, 
            1.724606 -0.429116 2.053586, 1.698440 -0.387483 2.092346, 1.696033 -0.382042 2.091170, 1.625587 -0.105827 1.712288, 
            1.625999 -0.103265 1.702207, 1.625513 -0.101278 1.699353, 1.623559 -0.097791 1.701136, 1.622154 -0.093374 1.696793, 
            1.618639 -0.085311 1.694730, 1.607419 -0.052977 1.668715, 1.610490 -0.050150 1.641453, 1.585082 0.027985 1.568069, 
            1.572263 0.063443 1.542717, 1.545990 0.129042 1.511576, 1.543936 0.134121 1.509284, 1.543890 0.135659 1.505039, 
            1.539268 0.155290 1.475740, 1.531720 0.182382 1.442516, 1.525315 0.199360 1.432019, 1.502346 0.243694 1.443121, 
            1.495120 0.267475 1.417660, 1.484132 0.295098 1.404082, 1.470692 0.329698 1.385079, 1.451767 0.368410 1.387795, 
            1.444459 0.387802 1.375760, 1.438994 0.403820 1.362296, 1.424924 0.433101 1.362845, 1.421129 0.438467 1.370442, 
            1.406354 0.461012 1.395168, 1.397677 0.475839 1.405020, 1.380552 0.514203 1.397659, 1.370898 0.537481 1.388645, 
            1.369479 0.543404 1.379959, 1.368213 0.549170 1.370789, 1.355120 0.574470 1.377032, 1.334919 0.614485 1.383779, 
            1.324400 0.637156 1.381889, 1.315618 0.655071 1.383290, 1.311444 0.660825 1.392086, 1.274354 0.744927 1.373167, 
            1.269567 0.760254 1.357562, 1.249727 0.801390 1.358777, 1.243802 0.811914 1.364324, 1.232255 0.834145 1.370072, 
            1.226832 0.854594 1.343305, 1.226290 0.864093 1.318677, 1.211708 0.902843 1.294504, 1.208868 0.907234 1.299085, 
            1.200365 0.924864 1.299607, 1.193358 0.940967 1.295403, 1.190718 0.952609 1.277402, 1.188186 0.959668 1.272230, 
            1.189036 0.961781 1.260764, 1.943099 -0.905240 2.087672, 1.904735 -0.828783 2.099117, 1.892535 -0.799921 2.089367, 
            1.873807 -0.762902 2.095851, 1.856506 -0.731813 2.110996, 1.856955 -0.729290 2.100797, 1.852968 -0.723727 2.109002, 
            1.847627 -0.712308 2.108315, 1.836644 -0.687672 2.103501, 1.832264 -0.678725 2.104168, 1.820637 -0.648958 2.088219, 
            1.803753 -0.597421 2.040588, 1.795059 -0.578105 2.037323, 1.791064 -0.568060 2.032385, 1.784519 -0.546466 2.009159, 
            1.777627 -0.520044 1.973862, 1.766004 -0.491772 1.962292, 1.746024 -0.462420 1.999069, 1.738104 -0.451349 2.015308, 
            1.723806 -0.435256 2.056087, 1.721753 -0.430176 2.053795, 1.726171 -0.433197 2.035448, 1.691746 -0.387602 2.113466, 
            1.687902 -0.376221 2.103661, 1.687508 -0.371346 2.091735, 1.641454 -0.161790 1.758716, 1.623176 -0.114792 1.733051, 
            1.622093 -0.106232 1.714521, 1.624331 -0.107026 1.703061, 1.621110 -0.099263 1.700067, 1.613142 -0.080688 1.694509, 
            1.606991 -0.068442 1.696381, 1.610801 -0.058915 1.644834, 1.607662 -0.049745 1.637190, 1.606183 -0.046744 1.637472, 
            1.604311 -0.041850 1.634606, 1.595851 -0.007862 1.586702, 1.575887 0.045330 1.553191, 1.546280 0.121789 1.510632, 
            1.541284 0.140311 1.486906, 1.536672 0.155458 1.470746, 1.532179 0.173466 1.445429, 1.522587 0.196682 1.436222, 
            1.517473 0.204887 1.443598, 1.503686 0.233877 1.443251, 1.495918 0.250757 1.441451, 1.488858 0.259459 1.459364, 
            1.493058 0.259642 1.432927, 1.475378 0.307519 1.400978, 1.468775 0.326191 1.386718, 1.461365 0.345687 1.375007, 
            1.444940 0.380355 1.374216, 1.429909 0.412107 1.373409, 1.430828 0.412660 1.366119, 1.427856 0.417186 1.371117, 
            1.428538 0.417980 1.364571, 1.425862 0.423695 1.364245, 1.423300 0.429295 1.363561, 1.420300 0.436831 1.359867, 
            1.392824 0.479803 1.402765, 1.363144 0.550373 1.377995, 1.364508 0.550471 1.369297, 1.356810 0.559824 1.389226, 
            1.351203 0.573006 1.384991, 1.348179 0.582058 1.376982, 1.349986 0.581703 1.366883, 1.323185 0.631441 1.385702, 
            1.315826 0.644921 1.391389, 1.311618 0.656673 1.382731, 1.308664 0.662672 1.383283, 1.305121 0.667782 1.390087, 
            1.303111 0.672817 1.387655, 1.290388 0.696248 1.397118, 1.286515 0.704676 1.396183, 1.282976 0.712765 1.394195, 
            1.275757 0.733557 1.377491, 1.261562 0.771910 1.352094, 1.257336 0.780700 1.352276, 1.242178 0.808109 1.365040, 
            1.235555 0.819346 1.372793, 1.232783 0.825159 1.372769, 1.226433 0.846554 1.348928, 1.225282 0.858167 1.321835, 
            1.212216 0.895368 1.292873, 1.203837 0.912871 1.293002, 1.188801 0.949102 1.279043, 1.186805 0.958596 1.263399, 
            1.934852 -0.893336 2.082968, 1.909272 -0.847827 2.106709, 1.899116 -0.822545 2.094891, 1.884569 -0.788305 2.083775, 
            1.862735 -0.751095 2.108852, 1.859589 -0.743408 2.105622, 1.851801 -0.728000 2.108274, 1.849310 -0.723965 2.111753, 
            1.841227 -0.706763 2.110949, 1.839950 -0.702477 2.106204, 1.823844 -0.669626 2.108794, 1.810451 -0.629110 2.072082, 
            1.808676 -0.624315 2.068910, 1.804880 -0.612983 2.058951, 1.804813 -0.609933 2.050383, 1.781338 -0.553155 2.027965, 
            1.778724 -0.543030 2.014270, 1.778218 -0.532076 1.985141, 1.768038 -0.505278 1.969011, 1.685424 -0.380646 2.111463, 
            1.683244 -0.372455 2.100791, 1.643897 -0.175714 1.764144, 1.622578 -0.121138 1.734913, 1.622082 -0.116158 1.723311, 
            1.620210 -0.103809 1.698493, 1.616082 -0.093630 1.693974, 1.602309 -0.061671 1.684804, 1.605022 -0.058477 1.658676, 
            1.607830 -0.056872 1.636635, 1.600553 -0.037512 1.624503, 1.585528 0.012127 1.571000, 1.561290 0.074156 1.537818, 
            1.551987 0.100059 1.518919, 1.542015 0.122172 1.515301, 1.534157 0.152562 1.474274, 1.518501 0.198372 1.435935, 
            1.503405 0.225718 1.448505, 1.494294 0.246952 1.442167, 1.486414 0.256491 1.462670, 1.484360 0.261570 1.460378, 
            1.491657 0.258591 1.424159, 1.476134 0.298301 1.402957, 1.461386 0.337219 1.379305, 1.433558 0.399934 1.366248, 
            1.431290 0.405232 1.364633, 1.419706 0.421536 1.388056, 1.417653 0.426615 1.385764, 1.422536 0.423119 1.365947, 
            1.417258 0.431491 1.373841, 1.419361 0.430835 1.362808, 1.414979 0.436801 1.372259, 1.408268 0.449618 1.375899, 
            1.396763 0.467334 1.394687, 1.364953 0.531132 1.402985, 1.361952 0.540162 1.394908, 1.364609 0.538939 1.382124, 
            1.361475 0.546613 1.378854, 1.353853 0.557379 1.394152, 1.347827 0.578444 1.369289, 1.334867 0.603609 1.375112, 
            1.326729 0.617883 1.383258, 1.312728 0.647093 1.383589, 1.298201 0.675349 1.389973, 1.298406 0.676630 1.384933, 
            1.292914 0.685222 1.393504, 1.278894 0.715941 1.389504, 1.276734 0.724111 1.378767, 1.223709 0.842381 1.357509, 
            1.223026 0.849042 1.342107, 1.220696 0.855895 1.336297, 1.223023 0.855010 1.324558, 1.223379 0.863591 1.297091, 
            1.218915 0.875606 1.289245, 1.207870 0.897323 1.293405, 1.203124 0.906643 1.295229, 1.192465 0.929458 1.293782, 
            1.189943 0.933525 1.297360, 1.186069 0.943445 1.292037, 1.186013 0.949467 1.274654, 1.183000 0.957017 1.271003, 
            1.182755 0.960249 1.262998, 1.934367 -0.899796 2.084475, 1.928339 -0.887676 2.085957, 1.905176 -0.846127 2.106452, 
            1.902316 -0.838732 2.102319, 1.897959 -0.828319 2.098520, 1.893473 -0.819264 2.099523, 1.885605 -0.799300 2.089259, 
            1.862942 -0.759753 2.112563, 1.857598 -0.746840 2.107496, 1.851336 -0.734481 2.109717, 1.829188 -0.686514 2.105053, 
            1.824662 -0.678909 2.110573, 1.819629 -0.669295 2.113303, 1.813083 -0.653664 2.107641, 1.813957 -0.648593 2.087320, 
            1.809355 -0.637928 2.084300, 1.801701 -0.622657 2.086527, 1.795571 -0.594030 2.040045, 1.780616 -0.559373 2.030219, 
            1.777971 -0.544744 2.003455, 1.688913 -0.268902 1.740439, 1.655122 -0.209044 1.772558, 1.626935 -0.142980 1.751854, 
            1.611320 -0.091249 1.695822, 1.608091 -0.084969 1.697243, 1.605787 -0.079633 1.695743, 1.605144 -0.075995 1.688993, 
            1.610490 -0.069527 1.636984, 1.602360 -0.052277 1.636330, 1.600306 -0.047198 1.634037, 1.600952 -0.046366 1.627608, 
            1.591843 -0.017679 1.599315, 1.578230 0.020079 1.572078, 1.578395 0.021401 1.567166, 1.576177 0.025159 1.569785, 
            1.575521 0.027319 1.567467, 1.572214 0.035170 1.564743, 1.564740 0.054731 1.553235, 1.565304 0.057137 1.542672, 
            1.563301 0.062165 1.540220, 1.561586 0.066898 1.536857, 1.558766 0.077234 1.523817, 1.556723 0.082302 1.521491, 
            1.555367 0.086669 1.516996, 1.534806 0.133016 1.507321, 1.532897 0.139438 1.500180, 1.534623 0.142149 1.481559, 
            1.533708 0.147556 1.471278, 1.516902 0.194541 1.436570, 1.513250 0.201252 1.439327, 1.484124 0.268274 1.421588, 
            1.481363 0.275568 1.417142, 1.478173 0.283299 1.414050, 1.478317 0.284642 1.409202, 1.470808 0.304240 1.397806, 
            1.466848 0.315739 1.388367, 1.435809 0.380241 1.389839, 1.434396 0.384667 1.385524, 1.428576 0.398066 1.381959, 
            1.411784 0.431617 1.386718, 1.400201 0.455375 1.388188, 1.381089 0.489805 1.404667, 1.375836 0.502625 1.399310, 
            1.375004 0.506456 1.393158, 1.358273 0.541435 1.393332, 1.330448 0.604147 1.380265, 1.316112 0.629227 1.394825, 
            1.307019 0.651932 1.384041, 1.302498 0.662514 1.380763, 1.296782 0.672824 1.385649, 1.292675 0.682983 1.381065, 
            1.281909 0.701433 1.393123, 1.278553 0.710825 1.386165, 1.265065 0.743984 1.371708, 1.229591 0.818980 1.369630, 
            1.224617 0.830024 1.367785, 1.220259 0.852367 1.328873, 1.219661 0.855960 1.321981, 1.217372 0.862770 1.316042, 
            1.218329 0.866266 1.299849, 1.218317 0.869261 1.291108, 1.211866 0.881813 1.293926, 1.196147 0.915760 1.290905, 
            1.184958 0.942097 1.282351, 1.178601 0.964991 1.254144, 1.173339 0.976329 1.253207, 1.167746 0.989496 1.248925, 
            1.907475 -0.858412 2.107944, 1.904229 -0.850625 2.105026, 1.892158 -0.824877 2.103650, 1.889073 -0.814271 2.091448, 
            1.885531 -0.806181 2.089465, 1.880294 -0.793377 2.084062, 1.831347 -0.697166 2.102597, 1.827428 -0.691671 2.110590, 
            1.809092 -0.649088 2.098274, 1.799800 -0.626180 2.088118, 1.799929 -0.620348 2.070150, 1.792852 -0.596718 2.044219, 
            1.773527 -0.542688 2.004298, 1.771857 -0.532036 1.983235, 1.746754 -0.479560 1.983517, 1.716569 -0.441277 2.056922, 
            1.710826 -0.430938 2.061895, 1.659252 -0.226181 1.777046, 1.650445 -0.205259 1.769746, 1.637841 -0.175985 1.761276, 
            1.630605 -0.158158 1.753402, 1.628302 -0.152823 1.751899, 1.616287 -0.112223 1.706445, 1.601023 -0.072778 1.684426, 
            1.606934 -0.068377 1.635024, 1.593495 -0.035269 1.620410, 1.592468 -0.032729 1.619264, 1.590841 -0.025103 1.606843, 
            1.587299 -0.009558 1.582912, 1.570065 0.031900 1.567118, 1.568548 0.037922 1.558739, 1.561072 0.060468 1.538458, 
            1.557611 0.071457 1.527440, 1.543476 0.106768 1.510634, 1.533412 0.139412 1.476579, 1.528331 0.158020 1.453120, 
            1.526811 0.162555 1.449141, 1.521184 0.177248 1.440579, 1.517352 0.187125 1.435124, 1.507634 0.205997 1.439484, 
            1.493801 0.233543 1.443673, 1.482711 0.250834 1.461147, 1.479737 0.256853 1.461761, 1.477930 0.261680 1.458690, 
            1.478434 0.262657 1.452708, 1.483833 0.261615 1.422481, 1.474849 0.284210 1.411353, 1.439952 0.363091 1.394288, 
            1.428230 0.391463 1.383026, 1.422476 0.401813 1.388035, 1.420284 0.407034 1.386180, 1.413453 0.416993 1.398981, 
            1.410123 0.426358 1.391939, 1.374978 0.496544 1.401994, 1.374462 0.500054 1.394845, 1.370299 0.510269 1.390435, 
            1.339892 0.575618 1.385524, 1.329223 0.601425 1.375331, 1.322454 0.612811 1.383545, 1.316034 0.622350 1.395044, 
            1.304103 0.647954 1.393225, 1.302373 0.652703 1.389910, 1.296184 0.666479 1.387511, 1.280740 0.695672 1.396792, 
            1.276649 0.702832 1.400935, 1.255879 0.762811 1.352409, 1.253859 0.769347 1.345620, 1.244783 0.787563 1.347953, 
            1.224422 0.823268 1.368375, 1.220345 0.834886 1.359303, 1.217802 0.853885 1.319051, 1.212209 0.873016 1.297208, 
            1.205940 0.886874 1.295062, 1.191587 0.917934 1.292115, 1.181379 0.940287 1.289242, 1.183014 0.940108 1.279686, 
            1.179597 0.949563 1.272922, 1.175770 0.962417 1.258671, 1.173493 0.967725 1.257087, 1.931910 -0.911199 2.092185, 
            1.902697 -0.854524 2.105452, 1.900643 -0.850936 2.107549, 1.887103 -0.819215 2.097646, 1.883907 -0.809987 2.090182, 
            1.875622 -0.800034 2.111964, 1.876146 -0.797587 2.101529, 1.850894 -0.746450 2.106672, 1.846040 -0.738510 2.113226, 
            1.843987 -0.733431 2.110934, 1.836990 -0.720321 2.115477, 1.834814 -0.715116 2.113572, 1.829873 -0.702616 2.107229, 
            1.817929 -0.678488 2.109843, 1.808543 -0.662939 2.121933, 1.791923 -0.616145 2.086636, 1.795664 -0.618473 2.070430, 
            1.795839 -0.614179 2.056708, 1.793932 -0.609250 2.053950, 1.782732 -0.579919 2.036652, 1.768014 -0.544013 2.021689, 
            1.770976 -0.542565 1.999161, 1.712891 -0.440003 2.055346, 1.703918 -0.429348 2.079302, 1.692410 -0.414612 2.106878, 
            1.679016 -0.390496 2.118459, 1.684363 -0.276676 1.750371, 1.673425 -0.258050 1.762975, 1.671372 -0.252970 1.760683, 
            1.659827 -0.235215 1.779594, 1.654000 -0.221809 1.776051, 1.648497 -0.208734 1.771486, 1.613937 -0.119761 1.722623, 
            1.610753 -0.103090 1.693174, 1.609692 -0.097534 1.683354, 1.607241 -0.077139 1.638417, 1.604365 -0.069727 1.634335, 
            1.604925 -0.068808 1.628175, 1.602398 -0.063245 1.627379, 1.600929 -0.058763 1.623239, 1.591942 -0.036166 1.612118, 
            1.591033 -0.029273 1.597432, 1.569886 0.025126 1.567656, 1.564571 0.038010 1.562497, 1.558975 0.057145 1.540666, 
            1.548084 0.087650 1.518000, 1.527891 0.145550 1.472045, 1.528065 0.149845 1.458325, 1.526582 0.155832 1.449838, 
            1.523440 0.163514 1.446594, 1.507088 0.199598 1.441183, 1.502139 0.209126 1.443647, 1.488001 0.236984 1.448799, 
            1.481125 0.257426 1.431011, 1.478727 0.265839 1.421028, 1.470397 0.286274 1.412221, 1.455992 0.326334 1.383098, 
            1.451436 0.336951 1.379932, 1.413552 0.409936 1.398642, 1.407702 0.421875 1.399562, 1.406834 0.430216 1.380354, 
            1.400809 0.442334 1.381828, 1.392266 0.457023 1.391255, 1.373139 0.494449 1.398999, 1.369893 0.503729 1.391693, 
            1.359603 0.521693 1.402251, 1.354487 0.534374 1.396463, 1.352289 0.538110 1.399017, 1.345942 0.552047 1.397117, 
            1.335770 0.577345 1.385350, 1.335617 0.578993 1.381446, 1.338171 0.577875 1.368987, 1.337144 0.580415 1.367841, 
            1.310315 0.627199 1.395526, 1.304745 0.635870 1.404342, 1.300279 0.652360 1.383332, 1.297668 0.656517 1.387188, 
            1.296128 0.661072 1.383274, 1.289858 0.673440 1.385522, 1.289426 0.675372 1.382497, 1.286345 0.682991 1.379058, 
            1.268553 0.704145 1.426487, 1.273678 0.700402 1.405906, 1.275305 0.703214 1.387597, 1.272224 0.710832 1.384159, 
            1.268011 0.716627 1.393079, 1.270621 0.715452 1.380445, 1.266247 0.725883 1.376701, 1.263953 0.731208 1.375169, 
            1.256491 0.750758 1.363623, 1.253982 0.760774 1.349597, 1.233273 0.802800 1.353560, 1.222508 0.825721 1.352446, 
            1.217040 0.838761 1.347769, 1.196713 0.901270 1.289067, 1.181154 0.936544 1.281148, 1.175173 0.956072 1.260533, 
            1.158730 0.995230 1.246628, 1.930458 -0.916671 2.096746, 1.924038 -0.898186 2.081909, 1.889960 -0.835053 2.106153, 
            1.870071 -0.795356 2.111915, 1.851984 -0.756010 2.107593, 1.847473 -0.746930 2.108674, 1.831672 -0.714390 2.110302, 
            1.830093 -0.709796 2.106510, 1.818802 -0.690809 2.120228, 1.819470 -0.688510 2.109336, 1.811675 -0.673093 2.112013, 
            1.794273 -0.628482 2.087968, 1.791324 -0.609069 2.048994, 1.768057 -0.555486 2.034695, 1.750066 -0.495363 1.968613, 
            1.699354 -0.428660 2.084914, 1.678241 -0.280361 1.778467, 1.664455 -0.248389 1.769338, 1.654650 -0.229429 1.773972, 
            1.650998 -0.221226 1.772340, 1.638468 -0.192028 1.763633, 1.631395 -0.175859 1.759635, 1.621854 -0.152695 1.750267, 
            1.618737 -0.145038 1.746945, 1.612783 -0.122556 1.717464, 1.610480 -0.114240 1.707180, 1.611192 -0.110494 1.691761, 
            1.610269 -0.106570 1.685896, 1.600945 -0.088100 1.689013, 1.597508 -0.080117 1.686699, 1.602740 -0.073533 1.635051, 
            1.603300 -0.072614 1.628892, 1.600881 -0.065670 1.623363, 1.591235 -0.033453 1.587986, 1.594894 -0.034208 1.567648, 
            1.586733 -0.021401 1.580259, 1.575742 0.003244 1.575471, 1.568441 0.019646 1.572195, 1.568112 0.021474 1.568846, 
            1.566432 0.024680 1.569762, 1.555555 0.061137 1.529494, 1.553837 0.065873 1.526142, 1.550593 0.073659 1.523219, 
            1.542324 0.091051 1.523003, 1.542539 0.092323 1.517934, 1.540485 0.097402 1.515642, 1.524544 0.139031 1.491373, 
            1.527117 0.137894 1.478854, 1.527532 0.141942 1.464371, 1.523806 0.153203 1.454193, 1.510518 0.189139 1.430321, 
            1.490548 0.227427 1.440728, 1.489289 0.230204 1.440316, 1.449918 0.333037 1.380314, 1.446928 0.337582 1.385369, 
            1.441480 0.349110 1.385020, 1.428120 0.374682 1.392103, 1.402616 0.429059 1.389262, 1.399110 0.434131 1.395949, 
            1.400791 0.433905 1.386248, 1.398569 0.437666 1.388879, 1.378012 0.476553 1.401140, 1.372285 0.488366 1.401671, 
            1.368444 0.496762 1.400634, 1.369066 0.497617 1.394280, 1.349974 0.535009 1.401913, 1.347584 0.541923 1.396295, 
            1.336343 0.563840 1.401074, 1.335110 0.571064 1.387411, 1.330402 0.581836 1.384723, 1.309150 0.622924 1.394790, 
            1.305022 0.628631 1.403442, 1.288923 0.665948 1.392839, 1.289855 0.666487 1.385505, 1.266928 0.700340 1.427203, 
            1.266762 0.706473 1.410168, 1.260479 0.714382 1.425627, 1.258376 0.719511 1.423491, 1.264068 0.722644 1.379169, 
            1.262230 0.728994 1.371804, 1.237427 0.790110 1.344801, 1.226062 0.810664 1.354365, 1.221806 0.817992 1.359028, 
            1.210466 0.854921 1.320224, 1.205996 0.863960 1.321174, 1.207809 0.868072 1.297887, 1.203202 0.880232 1.290492, 
            1.198927 0.889071 1.290826, 1.188776 0.909876 1.292164, 1.184652 0.920052 1.287632, 1.175912 0.942397 1.275734, 
            1.896411 -0.856052 2.107699, 1.893957 -0.850564 2.106670, 1.871442 -0.808186 2.120728, 1.868554 -0.802254 2.121071, 
            1.864661 -0.787841 2.102641, 1.852267 -0.764746 2.111063, 1.850091 -0.758051 2.104767, 1.814097 -0.686996 2.117506, 
            1.814058 -0.685464 2.113240, 1.810050 -0.676899 2.112729, 1.803503 -0.668720 2.129025, 1.788452 -0.623529 2.088771, 
            1.784621 -0.613652 2.083313, 1.785750 -0.602877 2.044629, 1.764568 -0.542477 1.997403, 1.762121 -0.535505 1.991963, 
            1.757033 -0.522853 1.986088, 1.752616 -0.515360 1.991261, 1.754756 -0.516055 1.980112, 1.742686 -0.487326 1.969952, 
            1.700669 -0.436959 2.080734, 1.695033 -0.426730 2.085369, 1.685927 -0.415938 2.109747, 1.675925 -0.398269 2.119393, 
            1.671023 -0.387298 2.117319, 1.671750 -0.268760 1.763825, 1.659088 -0.243899 1.768708, 1.634294 -0.188756 1.759234, 
            1.625539 -0.169378 1.756161, 1.612742 -0.132452 1.726348, 1.604879 -0.100565 1.680948, 1.605805 -0.092565 1.651685, 
            1.603992 -0.086240 1.644242, 1.561263 0.030459 1.564117, 1.554444 0.046370 1.559318, 1.555334 0.052916 1.534556, 
            1.534984 0.097556 1.528604, 1.527907 0.121185 1.502673, 1.526210 0.124408 1.503641, 1.525804 0.132278 1.482974, 
            1.521156 0.153426 1.449369, 1.494288 0.212178 1.442056, 1.486630 0.227455 1.444300, 1.480557 0.236640 1.454706, 
            1.473927 0.250866 1.453699, 1.468771 0.274023 1.417307, 1.455585 0.311347 1.388724, 1.428607 0.365738 1.394931, 
            1.424111 0.377785 1.387182, 1.420625 0.385819 1.385027, 1.409276 0.404864 1.398928, 1.399255 0.425536 1.399856, 
            1.397044 0.430776 1.398061, 1.360445 0.509903 1.390758, 1.351751 0.524747 1.400664, 1.338773 0.549930 1.406544, 
            1.329481 0.574330 1.391998, 1.321932 0.592477 1.385115, 1.316160 0.601354 1.394569, 1.314497 0.606035 1.391043, 
            1.309732 0.613883 1.397317, 1.295504 0.644816 1.393975, 1.294067 0.649266 1.389735, 1.284123 0.672840 1.381637, 
            1.282070 0.677919 1.379345, 1.261196 0.706693 1.423335, 1.259043 0.710383 1.425747, 1.253606 0.724882 1.416582, 
            1.260186 0.725616 1.373845, 1.247539 0.760898 1.347950, 1.230950 0.794242 1.352067, 1.224657 0.806633 1.354386, 
            1.214308 0.832113 1.343179, 1.215267 0.832624 1.335759, 1.211086 0.847332 1.318238, 1.200131 0.870449 1.317727, 
            1.201166 0.872373 1.305677, 1.202966 0.872026 1.295600, 1.193945 0.891677 1.293369, 1.176716 0.930147 1.286337, 
            1.175851 0.934012 1.280288, 1.171418 0.943013 1.281123, 1.170925 0.947990 1.269512, 1.168109 0.958321 1.256458, 
            1.164497 0.966483 1.254698, 1.163057 0.973918 1.241688, 1.899105 -0.868741 2.107944, 1.863904 -0.794023 2.105006, 
            1.844105 -0.751437 2.101703, 1.840287 -0.746047 2.109373, 1.837630 -0.740352 2.108986, 1.819568 -0.704012 2.113367, 
            1.813105 -0.692938 2.120614, 1.807745 -0.680009 2.115598, 1.798647 -0.664753 2.126777, 1.801174 -0.664351 2.110017, 
            1.798931 -0.656097 2.099542, 1.788401 -0.639378 2.115248, 1.781913 -0.613369 2.078673, 1.786256 -0.616314 2.060562, 
            1.786772 -0.613858 2.050153, 1.767324 -0.570140 2.041351, 1.745394 -0.513450 2.009659, 1.693409 -0.430536 2.086085, 
            1.685296 -0.420759 2.107324, 1.675737 -0.403541 2.115572, 1.666074 -0.265445 1.768563, 1.663145 -0.257980 1.764645, 
            1.661667 -0.254980 1.764924, 1.644186 -0.220725 1.771858, 1.616109 -0.153283 1.746417, 1.614440 -0.148597 1.742907, 
            1.607795 -0.126900 1.720000, 1.605176 -0.109315 1.684376, 1.606586 -0.106282 1.666751, 1.606138 -0.101352 1.654995, 
            1.595579 -0.068202 1.622503, 1.584754 -0.040745 1.608411, 1.589764 -0.036917 1.566243, 1.584624 -0.028685 1.573700, 
            1.579845 -0.020822 1.580017, 1.527855 0.112791 1.507200, 1.526259 0.118894 1.499071, 1.522369 0.128831 1.493801, 
            1.521453 0.144677 1.452795, 1.509889 0.172888 1.441038, 1.505601 0.184723 1.432634, 1.496500 0.199982 1.443824, 
            1.490195 0.215367 1.437403, 1.485710 0.224421 1.438401, 1.474764 0.241564 1.455419, 1.473598 0.247228 1.445932, 
            1.472841 0.253965 1.430763, 1.469734 0.261612 1.427411, 1.465659 0.271737 1.422723, 1.461326 0.286600 1.405682, 
            1.432134 0.352198 1.392542, 1.422037 0.374438 1.389318, 1.407894 0.397829 1.407660, 1.402413 0.410882 1.403022, 
            1.366502 0.483343 1.411110, 1.359848 0.503558 1.392620, 1.347613 0.525000 1.404931, 1.341544 0.538653 1.402153, 
            1.330278 0.562087 1.402624, 1.323749 0.580683 1.388129, 1.297063 0.631794 1.402192, 1.294443 0.638943 1.397300, 
            1.289035 0.648940 1.401213, 1.285924 0.656590 1.397872, 1.282843 0.664209 1.394434, 1.284552 0.663955 1.384645, 
            1.282499 0.669034 1.382353, 1.261063 0.693909 1.441289, 1.259009 0.698988 1.438997, 1.250572 0.726989 1.408582, 
            1.248889 0.731690 1.405120, 1.256508 0.726890 1.372269, 1.252412 0.737038 1.367651, 1.222728 0.806121 1.347286, 
            1.220124 0.810271 1.351120, 1.216933 0.818004 1.348033, 1.210817 0.843633 1.310282, 1.205408 0.852140 1.318591, 
            1.201720 0.860379 1.317072, 1.183681 0.907131 1.290647, 1.173286 0.931167 1.283977, 1.168753 0.947725 1.263177, 
            1.166245 0.954759 1.257929, 1.153055 0.987614 1.242529, 1.922052 -0.920007 2.096886, 1.886920 -0.848342 2.102512, 
            1.867166 -0.813257 2.121014, 1.846376 -0.763694 2.103283, 1.808579 -0.689307 2.117327, 1.805775 -0.681971 2.113016, 
            1.798050 -0.671099 2.128640, 1.794971 -0.657518 2.107634, 1.787752 -0.645671 2.117272, 1.781614 -0.623001 2.088373, 
            1.785347 -0.619359 2.054629, 1.755454 -0.545589 2.021755, 1.757034 -0.545712 2.012373, 1.753530 -0.537660 2.010273, 
            1.749324 -0.528891 2.010391, 1.689735 -0.435230 2.102056, 1.666893 -0.276219 1.774729, 1.663136 -0.267910 1.773426, 
            1.651128 -0.239244 1.763073, 1.645371 -0.228891 1.768090, 1.635049 -0.206421 1.765577, 1.618531 -0.167186 1.751908, 
            1.604843 -0.112949 1.676622, 1.600369 -0.093470 1.646855, 1.595944 -0.077023 1.625713, 1.594343 -0.072405 1.621994, 
            1.594756 -0.071336 1.616296, 1.593324 -0.068382 1.616431, 1.577790 -0.024188 1.582096, 1.553388 0.033536 1.562601, 
            1.547781 0.057155 1.527636, 1.510210 0.164113 1.444386, 1.499336 0.188638 1.439229, 1.488570 0.211562 1.438119, 
            1.485895 0.215785 1.442182, 1.482951 0.221773 1.442700, 1.475894 0.231963 1.456215, 1.470824 0.244596 1.450281, 
            1.457330 0.288198 1.405110, 1.440709 0.329029 1.387377, 1.437041 0.337249 1.385795, 1.422716 0.365299 1.391540, 
            1.420209 0.372331 1.386287, 1.397846 0.410082 1.413035, 1.391173 0.428825 1.398997, 1.388977 0.434050 1.397154, 
            1.389479 0.435028 1.391179, 1.387053 0.441979 1.385673, 1.382137 0.449981 1.392421, 1.378965 0.457694 1.389273, 
            1.366448 0.474951 1.415643, 1.357328 0.499175 1.400555, 1.321952 0.577055 1.389393, 1.313502 0.587175 1.411694, 
            1.276184 0.670019 1.397887, 1.261598 0.686408 1.439576, 1.255265 0.703312 1.428851, 1.251684 0.709952 1.431385, 
            1.251407 0.713217 1.423480, 1.244722 0.731972 1.409478, 1.255459 0.722497 1.371168, 1.247708 0.739359 1.369316, 
            1.242596 0.755017 1.354734, 1.235332 0.774364 1.342561, 1.230411 0.785354 1.340549, 1.209404 0.832156 1.332282, 
            1.206893 0.840685 1.322653, 1.207139 0.844906 1.308706, 1.196844 0.862876 1.319279, 1.192967 0.872800 1.313967, 
            1.196081 0.871111 1.299741, 1.193327 0.879887 1.290880, 1.177092 0.914360 1.289488, 1.163830 0.947288 1.274313, 
            1.158111 0.963566 1.261651, 1.157754 0.971386 1.240828, 1.888890 -0.860292 2.105041, 1.869114 -0.822202 2.114836, 
            1.859177 -0.803108 2.119886, 1.847976 -0.775267 2.106982, 1.845883 -0.771638 2.109203, 1.845811 -0.770074 2.105041, 
            1.840361 -0.758543 2.104700, 1.812438 -0.703186 2.113891, 1.797571 -0.676075 2.125735, 1.796331 -0.668844 2.112093, 
            1.780330 -0.634610 2.109962, 1.775743 -0.615015 2.080552, 1.737235 -0.508591 2.004653, 1.729102 -0.491339 2.004006, 
            1.699905 -0.452573 2.069903, 1.682634 -0.427479 2.102512, 1.661004 -0.386004 2.113775, 1.654576 -0.254195 1.765322, 
            1.645988 -0.234987 1.761724, 1.645389 -0.232884 1.759226, 1.605290 -0.138254 1.727862, 1.601303 -0.125236 1.714118, 
            1.602588 -0.123566 1.701279, 1.601556 -0.106110 1.656251, 1.597404 -0.080996 1.607906, 1.578582 -0.034935 1.588347, 
            1.569747 -0.012492 1.576747, 1.566667 -0.004873 1.573309, 1.564720 -0.001394 1.575069, 1.553339 0.026631 1.562733, 
            1.551764 0.029730 1.563318, 1.550359 0.034148 1.558977, 1.547743 0.039801 1.558459, 1.548491 0.046492 1.534146, 
            1.524065 0.101259 1.523513, 1.521526 0.112799 1.505194, 1.521035 0.116282 1.497964, 1.510078 0.157292 1.444777, 
            1.488738 0.202944 1.441953, 1.472140 0.233314 1.454877, 1.470237 0.236749 1.456500, 1.465966 0.254530 1.430482, 
            1.459615 0.272945 1.415427, 1.454216 0.288896 1.401753, 1.447997 0.307176 1.386280, 1.392640 0.415898 1.407506, 
            1.383827 0.435336 1.404618, 1.380187 0.442036 1.407337, 1.373695 0.459103 1.397115, 1.370111 0.465745 1.399656, 
            1.326031 0.556986 1.402818, 1.322008 0.567060 1.397970, 1.321354 0.570709 1.391255, 1.302582 0.606282 1.402266, 
            1.297664 0.617269 1.400243, 1.290934 0.628616 1.408333, 1.274559 0.666213 1.398603, 1.259980 0.682594 1.440269, 
            1.250137 0.703085 1.440637, 1.250846 0.703852 1.434006, 1.232731 0.771556 1.346362, 1.224547 0.788860 1.345877, 
            1.222440 0.793995 1.343754, 1.219671 0.798313 1.348110, 1.215829 0.809693 1.338299, 1.210199 0.821406 1.338524, 
            1.206541 0.838561 1.310569, 1.199710 0.852993 1.310199, 1.170037 0.923556 1.285409, 1.164518 0.935157 1.285286, 
            1.162842 0.945815 1.264239, 1.924068 -0.937469 2.094856, 1.910925 -0.906154 2.083694, 1.902668 -0.891757 2.092219, 
            1.884539 -0.856840 2.101202, 1.867701 -0.824732 2.110495, 1.854862 -0.792237 2.093985, 1.841269 -0.770899 2.114974, 
            1.836868 -0.761932 2.115707, 1.816365 -0.720117 2.119019, 1.812526 -0.711723 2.117977, 1.813098 -0.710816 2.111780, 
            1.799646 -0.680677 2.105985, 1.796144 -0.675608 2.112660, 1.792038 -0.663961 2.103679, 1.779553 -0.621389 2.055322, 
            1.769309 -0.596016 2.043785, 1.731448 -0.503672 2.005351, 1.729750 -0.498956 2.001934, 1.726229 -0.493869 2.008667, 
            1.685296 -0.440135 2.102857, 1.671523 -0.415632 2.115637, 1.660761 -0.394203 2.118905, 1.654503 -0.261075 1.765530, 
            1.644256 -0.237192 1.758389, 1.636485 -0.224781 1.769771, 1.624477 -0.193135 1.750633, 1.609762 -0.161704 1.748831, 
            1.606657 -0.152569 1.741079, 1.606771 -0.149704 1.731939, 1.604191 -0.142596 1.726919, 1.600734 -0.130119 1.711502, 
            1.592085 -0.089975 1.646632, 1.590691 -0.081095 1.629088, 1.590659 -0.075099 1.611629, 1.576427 -0.035216 1.581961, 
            1.567372 -0.015532 1.579833, 1.564053 -0.006177 1.572761, 1.554810 0.013700 1.571231, 1.545984 0.039115 1.550823, 
            1.527522 0.083317 1.534514, 1.521722 0.096697 1.530889, 1.514837 0.126093 1.486788, 1.498108 0.175981 1.443056, 
            1.489325 0.195388 1.440073, 1.481852 0.211966 1.437340, 1.479080 0.216289 1.441708, 1.470591 0.229431 1.455355, 
            1.467610 0.233968 1.460384, 1.466322 0.238265 1.455673, 1.464766 0.242836 1.451806, 1.456775 0.268889 1.424371, 
            1.455126 0.273555 1.420800, 1.442329 0.313463 1.382208, 1.430362 0.336123 1.389284, 1.421836 0.353776 1.389878, 
            1.399985 0.392494 1.410616, 1.397695 0.396324 1.413462, 1.392070 0.408033 1.413671, 1.388439 0.413233 1.420753, 
            1.373773 0.447595 1.410014, 1.375381 0.447443 1.400542, 1.349354 0.502354 1.399355, 1.322916 0.554703 1.408244, 
            1.308733 0.581116 1.417929, 1.299400 0.602577 1.412295, 1.280516 0.644228 1.406099, 1.251343 0.691915 1.445579, 
            1.246370 0.704449 1.439339, 1.238608 0.731759 1.406789, 1.226626 0.781272 1.334893, 1.209842 0.816306 1.335234, 
            1.204329 0.833865 1.317532, 1.203759 0.838920 1.306163, 1.193389 0.856966 1.316973, 1.189969 0.864932 1.314605, 
            1.191038 0.866823 1.302450, 1.175999 0.901565 1.292890, 1.161216 0.936046 1.282520, 1.160581 0.939677 1.275745, 
            1.157657 0.945645 1.276204, 1.879169 -0.852348 2.100579, 1.868920 -0.834424 2.111009, 1.838931 -0.772485 2.113555, 
            1.829215 -0.752125 2.113519, 1.828897 -0.750309 2.110135, 1.808551 -0.708655 2.112948, 1.806976 -0.704065 2.109143, 
            1.800254 -0.689744 2.108430, 1.794320 -0.676229 2.105226, 1.779215 -0.648873 2.117825, 1.772923 -0.624556 2.085020, 
            1.771329 -0.616963 2.072497, 1.754756 -0.571708 2.041441, 1.750437 -0.559842 2.033136, 1.743608 -0.542430 2.023979, 
            1.744602 -0.541954 2.016450, 1.741973 -0.534796 2.011586, 1.672713 -0.423802 2.111854, 1.657207 -0.279739 1.783300, 
            1.653692 -0.268694 1.772456, 1.653905 -0.267421 1.767392, 1.651827 -0.263808 1.769566, 1.648524 -0.254470 1.762441, 
            1.639328 -0.233150 1.756372, 1.627168 -0.208802 1.759667, 1.624575 -0.203172 1.759079, 1.623880 -0.199480 1.752495, 
            1.601441 -0.140779 1.718021, 1.599081 -0.135386 1.716697, 1.595464 -0.121255 1.697394, 1.599320 -0.119230 1.667651, 
            1.597850 -0.114746 1.663516, 1.595076 -0.108931 1.663498, 1.589896 -0.088731 1.635963, 1.583655 -0.067447 1.611778, 
            1.573898 -0.038099 1.585532, 1.560864 -0.006894 1.574029, 1.554004 0.009057 1.569358, 1.551489 0.014608 1.568524, 
            1.551028 0.016571 1.565593, 1.547084 0.026562 1.560490, 1.544139 0.034044 1.556626, 1.514764 0.105792 1.526502, 
            1.515658 0.106371 1.519290, 1.512340 0.115724 1.512211, 1.506550 0.149966 1.447092, 1.503213 0.156356 1.448855, 
            1.491718 0.183006 1.441267, 1.478184 0.213231 1.435735, 1.474992 0.217981 1.441427, 1.475305 0.219152 1.436049, 
            1.466601 0.236988 1.437204, 1.463414 0.244716 1.434104, 1.452493 0.276744 1.407143, 1.449549 0.284224 1.403274, 
            1.444220 0.298612 1.393768, 1.416671 0.358060 1.388608, 1.410159 0.367693 1.400402, 1.389367 0.400856 1.430964, 
            1.390292 0.402893 1.419262, 1.372533 0.441905 1.413905, 1.350192 0.488579 1.414243, 1.341946 0.508928 1.405170, 
            1.322298 0.548378 1.410171, 1.317939 0.561776 1.397601, 1.314846 0.566426 1.402981, 1.287003 0.623192 1.407533, 
            1.264479 0.668561 1.412836, 1.253883 0.680874 1.441920, 1.237077 0.718913 1.433553, 1.237582 0.721379 1.423176, 
            1.238604 0.721826 1.415558, 1.246013 0.723205 1.365814, 1.238247 0.740083 1.364008, 1.236493 0.746347 1.356378, 
            1.231762 0.758634 1.349373, 1.224920 0.776059 1.340258, 1.222898 0.782596 1.333474, 1.209813 0.809380 1.335301, 
            1.207144 0.819561 1.321783, 1.198779 0.843014 1.304309, 1.194660 0.850203 1.308541, 1.185924 0.874036 1.292240, 
            1.169603 0.910087 1.286729, 1.157121 0.937746 1.282263, 1.155595 0.942287 1.278303, 1.907161 -0.911748 2.082366, 
            1.852428 -0.803662 2.101623, 1.821106 -0.741853 2.112769, 1.807223 -0.714255 2.117117, 1.807752 -0.711813 2.106666, 
            1.778451 -0.652067 2.111432, 1.773934 -0.644472 2.116920, 1.738726 -0.535454 2.013038, 1.736246 -0.531430 2.016483, 
            1.726381 -0.507936 2.008135, 1.724287 -0.502815 2.005972, 1.682081 -0.449272 2.108572, 1.677990 -0.439130 2.103936, 
            1.648310 -0.262698 1.767481, 1.626853 -0.216928 1.765025, 1.619217 -0.195710 1.749638, 1.618443 -0.193428 1.747695, 
            1.617151 -0.190618 1.747385, 1.614766 -0.186691 1.750530, 1.612157 -0.179553 1.745603, 1.608328 -0.172660 1.748919, 
            1.602495 -0.154775 1.732225, 1.596746 -0.136976 1.715266, 1.593816 -0.119072 1.680625, 1.593378 -0.112661 1.664449, 
            1.585208 -0.084934 1.633188, 1.583501 -0.074245 1.612239, 1.574990 -0.049151 1.590839, 1.574482 -0.047141 1.588053, 
            1.563351 -0.020863 1.579317, 1.560203 -0.013175 1.576092, 1.559777 -0.011249 1.573047, 1.553627 0.002487 1.570525, 
            1.537319 0.050454 1.529855, 1.537594 0.051664 1.524595, 1.533556 0.060262 1.524182, 1.523077 0.079910 1.530947, 
            1.510762 0.108888 1.521559, 1.508842 0.122777 1.492504, 1.504765 0.129924 1.496606, 1.490746 0.178534 1.439922, 
            1.477157 0.205832 1.443341, 1.475781 0.211711 1.434519, 1.472497 0.216556 1.440504, 1.468330 0.223793 1.444887, 
            1.462245 0.231499 1.459720, 1.460491 0.237764 1.452092, 1.457836 0.252404 1.425361, 1.452500 0.263817 1.424657, 
            1.447253 0.282594 1.401720, 1.441764 0.295656 1.397111, 1.439352 0.301101 1.395952, 1.417100 0.349175 1.391617, 
            1.368092 0.448431 1.401568, 1.314054 0.563262 1.396680, 1.303431 0.578584 1.417069, 1.280094 0.629256 1.411771, 
            1.266433 0.661100 1.402246, 1.238249 0.709269 1.434213, 1.231667 0.723446 1.433056, 1.234717 0.726295 1.405862, 
            1.242999 0.719328 1.375309, 1.225626 0.765400 1.346781, 1.203338 0.823947 1.311830, 1.203087 0.825694 1.308233, 
            1.199243 0.834094 1.307210, 1.186949 0.858578 1.310927, 1.185262 0.864774 1.303087, 1.168292 0.904471 1.290845, 
            1.161197 0.920663 1.286919, 1.152098 0.947848 1.262985, 1.145710 0.964810 1.252436, 1.881995 -0.870636 2.095993, 
            1.876831 -0.857907 2.090355, 1.867896 -0.844309 2.105410, 1.847558 -0.801171 2.103811, 1.830442 -0.768781 2.113982, 
            1.814103 -0.732710 2.108527, 1.797322 -0.699170 2.113251, 1.784913 -0.670096 2.104162, 1.771607 -0.646069 2.115466, 
            1.765209 -0.617170 2.069828, 1.767532 -0.618051 2.058101, 1.747894 -0.569665 2.036728, 1.742158 -0.557843 2.037289, 
            1.739345 -0.550497 2.033007, 1.721341 -0.508253 2.019643, 1.652739 -0.284615 1.784194, 1.651517 -0.280385 1.779273, 
            1.643813 -0.256116 1.755322, 1.625230 -0.217753 1.756959, 1.622614 -0.212100 1.756440, 1.622500 -0.209001 1.748023, 
            1.617354 -0.196290 1.742330, 1.597852 -0.151025 1.729307, 1.600205 -0.151938 1.717483, 1.598345 -0.147055 1.714581, 
            1.596174 -0.143347 1.717048, 1.594785 -0.135964 1.703878, 1.591957 -0.130094 1.704030, 1.595115 -0.124374 1.667714, 
            1.582537 -0.084689 1.628429, 1.581086 -0.078734 1.619844, 1.566312 -0.033825 1.578716, 1.558575 -0.015486 1.572428, 
            1.556732 -0.012113 1.573861, 1.549292 0.004431 1.571024, 1.540390 0.028434 1.555247, 1.537041 0.042291 1.535097, 
            1.512004 0.096191 1.530781, 1.502467 0.141716 1.455551, 1.471076 0.215524 1.431797, 1.460585 0.227730 1.460550, 
            1.459937 0.232864 1.449426, 1.462746 0.231486 1.436162, 1.460692 0.236566 1.433869, 1.459744 0.240516 1.428085, 
            1.461954 0.239750 1.416714, 1.446656 0.276249 1.403583, 1.437728 0.297296 1.396668, 1.435750 0.305279 1.385356, 
            1.387672 0.388676 1.436268, 1.379370 0.410574 1.422985, 1.372466 0.428062 1.414066, 1.363387 0.452244 1.398846, 
            1.346983 0.482417 1.411158, 1.345669 0.485251 1.410920, 1.341307 0.497161 1.402750, 1.328915 0.523236 1.402388, 
            1.318027 0.547775 1.397274, 1.315927 0.551410 1.399516, 1.301725 0.573371 1.422433, 1.286165 0.608645 1.414518, 
            1.266087 0.654498 1.403315, 1.260389 0.664791 1.408145, 1.248082 0.678851 1.442635, 1.233402 0.710245 1.440719, 
            1.219950 0.774678 1.333957, 1.201842 0.817029 1.320923, 1.200436 0.824428 1.307803, 1.169352 0.894941 1.291861, 
            1.167018 0.900307 1.290454, 1.155416 0.927067 1.283208, 1.149630 0.941922 1.275144, 1.904404 -0.921352 2.086634, 
            1.900310 -0.911208 2.082006, 1.887160 -0.885849 2.088429, 1.878653 -0.865232 2.080184, 1.855439 -0.825123 2.105227, 
            1.829315 -0.774586 2.117515, 1.825881 -0.768096 2.119586, 1.822556 -0.760227 2.116919, 1.809232 -0.730218 2.110720, 
            1.800396 -0.709266 2.103514, 1.784451 -0.676580 2.105594, 1.770695 -0.650603 2.113931, 1.765649 -0.640976 2.116702, 
            1.764355 -0.630708 2.094452, 1.754737 -0.594046 2.045817, 1.707798 -0.492431 2.036059, 1.683439 -0.464571 2.104230, 
            1.672260 -0.442717 2.108816, 1.666920 -0.431298 2.108127, 1.648918 -0.398003 2.121096, 1.647250 -0.393317 2.117586, 
            1.640580 -0.259769 1.765511, 1.631057 -0.236624 1.756084, 1.625794 -0.226775 1.759542, 1.597590 -0.160696 1.738888, 
            1.594718 -0.145834 1.712842, 1.592496 -0.142074 1.715472, 1.592893 -0.127569 1.670318, 1.589409 -0.118047 1.663765, 
            1.578743 -0.087770 1.640389, 1.575591 -0.071132 1.610838, 1.572066 -0.058586 1.595633, 1.561217 -0.029613 1.577228, 
            1.552136 -0.008411 1.570793, 1.544354 0.008483 1.569038, 1.542547 0.013310 1.565966, 1.534314 0.035138 1.552466, 
            1.531967 0.047972 1.529150, 1.532568 0.048849 1.522861, 1.501678 0.119164 1.506306, 1.493983 0.146407 1.473546, 
            1.498789 0.142990 1.453975, 1.475972 0.193131 1.447035, 1.456963 0.230437 1.454405, 1.462902 0.230336 1.418084, 
            1.460787 0.235478 1.415986, 1.445892 0.270073 1.405970, 1.433841 0.301765 1.386972, 1.429994 0.311658 1.381564, 
            1.427180 0.316022 1.386063, 1.420057 0.330752 1.386614, 1.410442 0.349518 1.390650, 1.390514 0.380308 1.422874, 
            1.371346 0.422250 1.417578, 1.362638 0.444563 1.405578, 1.353281 0.464556 1.404408, 1.341307 0.485731 1.415893, 
            1.340786 0.489246 1.408759, 1.336304 0.496806 1.414140, 1.332903 0.506243 1.407322, 1.327080 0.518154 1.408156, 
            1.322335 0.530455 1.401199, 1.312525 0.552403 1.397070, 1.301624 0.566517 1.422724, 1.265440 0.648204 1.405335, 
            1.261688 0.653526 1.412796, 1.260334 0.656400 1.412684, 1.262161 0.656026 1.402524, 1.261134 0.658565 1.401378, 
            1.246753 0.674744 1.442418, 1.235045 0.698629 1.444284, 1.230312 0.719865 1.410947, 1.229602 0.723571 1.404408, 
            1.225245 0.751877 1.347933, 1.210761 0.787545 1.332231, 1.203608 0.806778 1.319708, 1.200249 0.813191 1.321540, 
            1.200090 0.816335 1.313262, 1.195551 0.826934 1.310039, 1.177692 0.867540 1.300608, 1.164852 0.897054 1.292881, 
            1.160948 0.902532 1.300824, 1.158046 0.912952 1.288043, 1.147009 0.939135 1.279011, 1.144894 0.944276 1.276909, 
            1.144925 0.945735 1.272422, 1.139755 0.953998 1.279977, 1.136293 0.963498 1.273351, 1.887902 -0.892072 2.081668, 
            1.885752 -0.886894 2.079680, 1.879148 -0.872694 2.078593, 1.855145 -0.831778 2.106130, 1.848630 -0.816178 2.100375, 
            1.850488 -0.816584 2.090115, 1.846718 -0.811243 2.097633, 1.817013 -0.754067 2.112453, 1.801791 -0.719137 2.103471, 
            1.787358 -0.690977 2.109558, 1.779705 -0.672724 2.103003, 1.761968 -0.641190 2.119525, 1.762292 -0.638539 2.109721, 
            1.722109 -0.522949 2.017164, 1.711232 -0.502894 2.025185, 1.639733 -0.267351 1.772551, 1.639915 -0.266045 1.767587, 
            1.633892 -0.249457 1.755884, 1.629015 -0.238512 1.753728, 1.620998 -0.222869 1.757107, 1.595457 -0.155036 1.714872, 
            1.592621 -0.147667 1.710660, 1.592741 -0.146297 1.705894, 1.591746 -0.131862 1.669527, 1.589760 -0.126852 1.667021, 
            1.575742 -0.079733 1.614724, 1.568764 -0.057696 1.592871, 1.566302 -0.050708 1.587478, 1.541901 0.007015 1.567981, 
            1.535594 0.023893 1.557176, 1.526586 0.055458 1.519783, 1.517327 0.072371 1.527086, 1.514769 0.076473 1.530774, 
            1.510306 0.086995 1.527312, 1.489457 0.141091 1.496597, 1.490122 0.146376 1.476936, 1.495110 0.144264 1.452399, 
            1.465514 0.211766 1.436148, 1.463347 0.216961 1.434212, 1.456688 0.225253 1.450858, 1.460623 0.227198 1.420867, 
            1.444352 0.263199 1.415199, 1.443404 0.267149 1.409414, 1.435829 0.286815 1.398226, 1.434430 0.291225 1.393866, 
            1.429231 0.305481 1.383949, 1.414699 0.335233 1.385956, 1.387756 0.374679 1.435952, 1.388890 0.376502 1.423590, 
            1.360720 0.442548 1.402832, 1.343734 0.474806 1.412590, 1.327772 0.510491 1.405946, 1.315593 0.537840 1.400520, 
            1.284742 0.593205 1.427741, 1.276807 0.610255 1.426468, 1.273770 0.617831 1.422895, 1.264589 0.640625 1.412385, 
            1.221548 0.720369 1.442997, 1.221079 0.753650 1.347900, 1.218055 0.761211 1.344283, 1.218893 0.761847 1.337246, 
            1.217248 0.766509 1.333663, 1.213073 0.776736 1.329291, 1.208291 0.787585 1.326838, 1.188279 0.834861 1.311037, 
            1.176436 0.861867 1.304552, 1.153268 0.913858 1.294332, 1.154180 0.914417 1.287060, 1.132375 0.966508 1.268144, 
            1.907889 -0.946278 2.097523, 1.905370 -0.937741 2.087922, 1.899585 -0.922888 2.079856, 1.858979 -0.844140 2.098385, 
            1.854902 -0.832521 2.089315, 1.819088 -0.767615 2.119044, 1.777925 -0.674880 2.099821, 1.775012 -0.670414 2.104632, 
            1.752697 -0.604384 2.047818, 1.737639 -0.569622 2.038318, 1.732711 -0.558625 2.036326, 1.710300 -0.510389 2.032496, 
            1.707219 -0.502769 2.029057, 1.706451 -0.500494 2.027095, 1.703953 -0.494961 2.026206, 1.671534 -0.455886 2.111059, 
            1.652200 -0.418248 2.119457, 1.620233 -0.226062 1.750716, 1.616413 -0.219178 1.754006, 1.615036 -0.210317 1.736405, 
            1.612601 -0.206339 1.739707, 1.610581 -0.201294 1.737307, 1.606433 -0.191094 1.732851, 1.600053 -0.180105 1.739836, 
            1.590912 -0.149894 1.707256, 1.583563 -0.120023 1.664622, 1.578200 -0.107091 1.659613, 1.571771 -0.085615 1.636025, 
            1.573611 -0.086004 1.625820, 1.571298 -0.073204 1.602398, 1.537022 0.011006 1.565811, 1.535478 0.014075 1.566299, 
            1.529398 0.033703 1.545996, 1.526403 0.048689 1.520336, 1.492036 0.127029 1.501595, 1.490417 0.137629 1.480371, 
            1.485646 0.149956 1.473491, 1.479569 0.171073 1.448791, 1.463329 0.215988 1.416685, 1.447815 0.249725 1.413014, 
            1.443658 0.259935 1.408588, 1.442277 0.262836 1.408560, 1.440763 0.267364 1.404562, 1.416844 0.324596 1.383545, 
            1.414195 0.328792 1.387524, 1.406764 0.343836 1.389048, 1.365709 0.412605 1.439725, 1.363617 0.425179 1.415604, 
            1.360421 0.432916 1.412530, 1.356619 0.445745 1.398201, 1.351372 0.455577 1.401607, 1.345457 0.463109 1.415903, 
            1.342632 0.468976 1.416046, 1.330770 0.482582 1.449129, 1.330772 0.491526 1.422783, 1.323721 0.506182 1.423108, 
            1.320526 0.513918 1.420032, 1.322030 0.513873 1.410890, 1.320230 0.520184 1.403405, 1.314967 0.531523 1.402471, 
            1.303670 0.552007 1.411821, 1.291225 0.573663 1.424794, 1.284006 0.588492 1.425652, 1.270858 0.618321 1.418896, 
            1.264721 0.633535 1.411943, 1.259882 0.644442 1.409672, 1.251782 0.658678 1.417701, 1.234161 0.685621 1.447025, 
            1.224142 0.707782 1.443557, 1.216919 0.725595 1.435643, 1.236828 0.712717 1.350803, 1.218247 0.755550 1.339259, 
            1.215538 0.759808 1.343429, 1.215340 0.761501 1.339663, 1.192188 0.820932 1.307445, 1.178568 0.845278 1.319738, 
            1.168810 0.871645 1.302277, 1.163125 0.884907 1.298285, 1.153956 0.898744 1.314080, 1.154551 0.899628 1.307812, 
            1.150090 0.908657 1.308735, 1.152162 0.908032 1.297800, 1.147981 0.919757 1.289058, 1.142691 0.934106 1.279429, 
            1.137023 0.944368 1.284165, 1.136343 0.948044 1.277532, 1.904447 -0.943755 2.090812, 1.877689 -0.880642 2.069983, 
            1.872927 -0.871306 2.071855, 1.870676 -0.866025 2.070185, 1.857956 -0.844088 2.084030, 1.812655 -0.760545 2.117391, 
            1.811438 -0.754830 2.108065, 1.809181 -0.743579 2.088854, 1.801658 -0.731422 2.099451, 1.790936 -0.713016 2.111372, 
            1.785217 -0.701212 2.111878, 1.774247 -0.673606 2.098245, 1.755425 -0.640964 2.118193, 1.758832 -0.639970 2.094263, 
            1.741582 -0.585078 2.039006, 1.676451 -0.469355 2.099892, 1.637931 -0.397212 2.124999, 1.637692 -0.279178 1.778946, 
            1.619636 -0.232408 1.752578, 1.594099 -0.167560 1.719111, 1.585104 -0.140481 1.694848, 1.585773 -0.135201 1.675173, 
            1.573298 -0.101586 1.653124, 1.573187 -0.098490 1.644696, 1.571133 -0.093410 1.642403, 1.570977 -0.091760 1.638507, 
            1.570177 -0.087960 1.632255, 1.568669 -0.077475 1.610678, 1.559206 -0.052899 1.596674, 1.559792 -0.052008 1.590430, 
            1.557739 -0.046928 1.588138, 1.558246 -0.045955 1.582146, 1.549391 -0.024983 1.574999, 1.545262 -0.014803 1.570482, 
            1.540998 -0.005974 1.570784, 1.536436 0.004649 1.567637, 1.528621 0.026049 1.552814, 1.525118 0.040065 1.533152, 
            1.517125 0.058664 1.527670, 1.498309 0.098756 1.525653, 1.494954 0.108147 1.518692, 1.494984 0.109607 1.514207, 
            1.485026 0.149597 1.457864, 1.474192 0.177063 1.443800, 1.463741 0.199665 1.441695, 1.461989 0.208909 1.425281, 
            1.462145 0.211732 1.416008, 1.455345 0.226132 1.415539, 1.438817 0.263887 1.406294, 1.434712 0.274044 1.401703, 
            1.423645 0.304729 1.379594, 1.412781 0.326262 1.383185, 1.409788 0.330810 1.388249, 1.403644 0.341558 1.394490, 
            1.386913 0.363118 1.434172, 1.378877 0.378781 1.437609, 1.358081 0.428349 1.419895, 1.357840 0.433068 1.407486, 
            1.347719 0.455334 1.404341, 1.312448 0.500302 1.489422, 1.305954 0.512899 1.492380, 1.304382 0.518978 1.484176, 
            1.307552 0.518722 1.465381, 1.319762 0.507742 1.422418, 1.321171 0.507795 1.413578, 1.316036 0.514530 1.425410, 
            1.316338 0.518695 1.411286, 1.311458 0.526661 1.417923, 1.300257 0.548538 1.422578, 1.297612 0.554221 1.422154, 
            1.292783 0.563626 1.424238, 1.283954 0.580098 1.430180, 1.260246 0.634132 1.417277, 1.227435 0.692989 1.446297, 
            1.225823 0.697617 1.442609, 1.228482 0.723231 1.350800, 1.219125 0.746207 1.340850, 1.191436 0.813253 1.314185, 
            1.171824 0.858629 1.301509, 1.146453 0.914362 1.293860, 1.141747 0.928114 1.282386, 1.128682 0.954876 1.284148, 
            1.899742 -0.939941 2.088090, 1.896024 -0.931671 2.086665, 1.891625 -0.918232 2.074222, 1.867606 -0.866863 2.071079, 
            1.850134 -0.835599 2.086765, 1.763893 -0.664024 2.113368, 1.761235 -0.658327 2.112985, 1.757052 -0.652563 2.121810, 
            1.758169 -0.644759 2.091940, 1.753046 -0.624616 2.064225, 1.750992 -0.619536 2.061933, 1.749744 -0.613789 2.052707, 
            1.746014 -0.604015 2.046929, 1.721195 -0.545864 2.028756, 1.717815 -0.536449 2.021873, 1.707541 -0.521483 2.041158, 
            1.703847 -0.513237 2.039658, 1.699741 -0.500098 2.026290, 1.682333 -0.480827 2.076893, 1.669542 -0.464782 2.108521, 
            1.663043 -0.452180 2.111492, 1.650120 -0.425562 2.112808, 1.630200 -0.266554 1.767469, 1.629083 -0.262431 1.762218, 
            1.617313 -0.232518 1.746722, 1.610813 -0.209479 1.718963, 1.606660 -0.203746 1.727693, 1.602870 -0.193912 1.722106, 
            1.585765 -0.152585 1.705904, 1.576207 -0.117476 1.661470, 1.567719 -0.092407 1.639992, 1.559642 -0.064773 1.608441, 
            1.559352 -0.061496 1.600575, 1.533229 0.003951 1.568962, 1.521923 0.043826 1.521267, 1.519628 0.049152 1.519737, 
            1.508053 0.068429 1.534354, 1.504938 0.076084 1.531026, 1.502594 0.081460 1.529650, 1.485892 0.122374 1.512173, 
            1.482314 0.127520 1.519088, 1.480511 0.135325 1.507223, 1.476456 0.143939 1.506863, 1.480258 0.143038 1.486071, 
            1.478290 0.152503 1.470339, 1.477806 0.157470 1.458697, 1.470851 0.176502 1.445550, 1.464281 0.190667 1.444357, 
            1.458538 0.209951 1.422987, 1.454994 0.221026 1.412233, 1.450640 0.229945 1.412817, 1.442818 0.246880 1.411188, 
            1.438466 0.257289 1.407376, 1.426184 0.287726 1.393499, 1.419967 0.306003 1.378018, 1.417052 0.310471 1.382836, 
            1.369451 0.387416 1.449802, 1.358883 0.419084 1.421726, 1.352418 0.439106 1.402642, 1.347163 0.447454 1.410460, 
            1.344473 0.453184 1.410181, 1.322612 0.482966 1.457290, 1.301083 0.524337 1.468233, 1.310642 0.516066 1.433645, 
            1.303001 0.537289 1.418274, 1.280519 0.576650 1.441005, 1.265898 0.610966 1.430124, 1.262224 0.620683 1.424171, 
            1.255532 0.637954 1.414580, 1.253450 0.641572 1.416769, 1.249411 0.653152 1.407580, 1.237286 0.668517 1.437101, 
            1.229324 0.709451 1.365675, 1.219743 0.737129 1.343263, 1.213085 0.754365 1.333565, 1.202554 0.778541 1.327326, 
            1.200522 0.783598 1.324964, 1.200376 0.786729 1.316645, 1.169501 0.852555 1.313211, 1.152355 0.887959 1.314698, 
            1.144674 0.906240 1.308232, 1.142882 0.917017 1.287555, 1.142081 0.919326 1.285694, 1.141054 0.921865 1.284548, 
            1.137961 0.926517 1.289932, 1.135809 0.931696 1.287950, 1.134386 0.936131 1.283663, 1.123816 0.958854 1.281935, 
            1.123433 0.960737 1.278754, 1.901680 -0.953349 2.095112, 1.880816 -0.903712 2.077612, 1.850035 -0.842454 2.087053, 
            1.820612 -0.794512 2.127323, 1.803104 -0.743829 2.086051, 1.792800 -0.728831 2.105433, 1.787135 -0.717082 2.105770, 
            1.775301 -0.691577 2.103643, 1.758583 -0.659593 2.112555, 1.739935 -0.612218 2.088057, 1.738570 -0.606350 2.079200, 
            1.721987 -0.555121 2.030617, 1.710856 -0.533315 2.035052, 1.699947 -0.508755 2.030003, 1.662351 -0.456938 2.109263, 
            1.642814 -0.420583 2.122693, 1.624850 -0.275500 1.806295, 1.626451 -0.266699 1.770507, 1.624784 -0.260523 1.762604, 
            1.624664 -0.257419 1.754201, 1.623536 -0.248811 1.735817, 1.618769 -0.237979 1.733315, 1.614046 -0.227191 1.730675, 
            1.610406 -0.219001 1.729005, 1.586954 -0.162247 1.706510, 1.584708 -0.158462 1.709216, 1.582655 -0.153383 1.706923, 
            1.582229 -0.142510 1.677540, 1.580699 -0.136475 1.669201, 1.575609 -0.123821 1.663333, 1.571672 -0.115328 1.662599, 
            1.558886 -0.067976 1.602022, 1.554930 -0.057971 1.596960, 1.554724 -0.056269 1.593222, 1.553984 -0.054023 1.591169, 
            1.550216 -0.042719 1.581122, 1.547598 -0.035572 1.576223, 1.543149 -0.025065 1.572716, 1.536371 -0.010688 1.572178, 
            1.532149 -0.000412 1.567955, 1.519986 0.034376 1.540532, 1.520504 0.036829 1.530116, 1.481762 0.121128 1.520806, 
            1.475486 0.136483 1.514292, 1.474258 0.155629 1.465491, 1.473283 0.162589 1.451010, 1.429991 0.270917 1.399004, 
            1.426698 0.278753 1.396237, 1.424195 0.285783 1.390975, 1.413850 0.309767 1.384144, 1.404820 0.329427 1.381942, 
            1.383664 0.355507 1.435605, 1.371140 0.378735 1.444439, 1.350492 0.431135 1.417479, 1.351511 0.433076 1.405480, 
            1.343056 0.449166 1.410241, 1.324248 0.471357 1.460875, 1.307606 0.489845 1.509059, 1.304174 0.496332 1.511120, 
            1.299784 0.505289 1.511819, 1.298765 0.524222 1.462360, 1.301376 0.533483 1.418991, 1.254775 0.631772 1.416947, 
            1.248813 0.646807 1.409443, 1.230353 0.676098 1.437030, 1.213146 0.710072 1.443096, 1.210853 0.715396 1.441561, 
            1.209258 0.720007 1.437819, 1.213095 0.744418 1.342289, 1.183517 0.817865 1.308417, 1.179146 0.826803 1.309056, 
            1.175333 0.832188 1.316713, 1.168575 0.851018 1.302941, 1.152369 0.876516 1.327798, 1.143790 0.894224 1.328561, 
            1.142328 0.901681 1.315618, 1.138795 0.908271 1.318000, 1.138148 0.913405 1.306874, 1.135884 0.921681 1.296466, 
            1.133830 0.926761 1.294174, 1.134305 0.929258 1.283894, 1.125612 0.947083 1.285016, 1.123380 0.952344 1.283288, 
            1.899028 -0.954615 2.094682, 1.880911 -0.909273 2.072897, 1.878172 -0.903494 2.072769, 1.861842 -0.867433 2.067288, 
            1.807051 -0.769725 2.117457, 1.803154 -0.759782 2.112207, 1.805175 -0.755881 2.088264, 1.775975 -0.700712 2.105878, 
            1.763825 -0.674883 2.104753, 1.753930 -0.658813 2.118451, 1.752296 -0.655654 2.119221, 1.749401 -0.648224 2.115197, 
            1.753376 -0.649302 2.093860, 1.749473 -0.637861 2.084240, 1.750063 -0.636972 2.077988, 1.744922 -0.625758 2.076667, 
            1.741058 -0.608392 2.049366, 1.723809 -0.566919 2.033617, 1.718973 -0.556016 2.031335, 1.696746 -0.509459 2.031312, 
            1.627315 -0.279010 1.780922, 1.623924 -0.266601 1.765295, 1.621210 -0.257864 1.756310, 1.619012 -0.243691 1.728133, 
            1.601102 -0.203035 1.718862, 1.589503 -0.176278 1.711604, 1.587451 -0.172691 1.713698, 1.574269 -0.129409 1.667539, 
            1.564384 -0.099930 1.641697, 1.553035 -0.060009 1.594142, 1.551839 -0.055806 1.589141, 1.528926 -0.001093 1.569334, 
            1.520739 0.020687 1.555686, 1.509014 0.055027 1.526877, 1.504784 0.060839 1.535850, 1.497125 0.076116 1.538096, 
            1.492585 0.088208 1.530488, 1.469691 0.147374 1.497452, 1.472133 0.146371 1.485349, 1.461100 0.184477 1.441183, 
            1.455334 0.199312 1.433057, 1.456126 0.201486 1.421777, 1.415155 0.302970 1.375608, 1.388419 0.345187 1.416170, 
            1.354054 0.407122 1.445710, 1.350286 0.418426 1.435665, 1.351928 0.419730 1.421696, 1.349710 0.430942 1.402363, 
            1.327232 0.461354 1.451424, 1.305981 0.486040 1.509775, 1.290977 0.546094 1.425476, 1.248260 0.635943 1.424333, 
            1.247942 0.639249 1.416557, 1.243746 0.646517 1.421032, 1.245135 0.648081 1.407866, 1.230328 0.669167 1.437083, 
            1.223171 0.682441 1.442133, 1.208653 0.719633 1.422145, 1.226998 0.706861 1.346632, 1.222472 0.718939 1.338981, 
            1.214707 0.734325 1.341562, 1.204883 0.760759 1.324306, 1.204235 0.764403 1.317573, 1.191124 0.794194 1.310701, 
            1.176447 0.825586 1.308778, 1.172682 0.830922 1.316283, 1.161635 0.854133 1.316061, 1.148471 0.878014 1.326917, 
            1.144034 0.884037 1.336545, 1.137270 0.907346 1.309622, 1.126119 0.938118 1.287778, 1.120216 0.950110 1.288866, 
            1.871024 -0.894203 2.068984, 1.868597 -0.887252 2.063481, 1.811269 -0.789935 2.130448, 1.791805 -0.738745 2.099746, 
            1.787497 -0.731363 2.104573, 1.772783 -0.701426 2.107156, 1.761578 -0.678053 2.107436, 1.757484 -0.670890 2.111587, 
            1.747853 -0.649126 2.106892, 1.745225 -0.634513 2.080077, 1.743171 -0.629434 2.077784, 1.739711 -0.624409 2.084325, 
            1.727847 -0.598874 2.082292, 1.736758 -0.604992 2.045363, 1.735192 -0.600411 2.041531, 1.689273 -0.499837 2.028552, 
            1.655918 -0.458316 2.111973, 1.639467 -0.426603 2.120045, 1.634268 -0.418312 2.127688, 1.626201 -0.401126 2.126833, 
            1.625691 -0.282816 1.781638, 1.617498 -0.271467 1.798738, 1.623997 -0.276613 1.773817, 1.618273 -0.260330 1.761169, 
            1.620819 -0.258457 1.739959, 1.618629 -0.250256 1.729317, 1.614352 -0.241415 1.729659, 1.606231 -0.221192 1.720194, 
            1.598934 -0.203303 1.712516, 1.593911 -0.192209 1.710823, 1.591163 -0.187911 1.715115, 1.581765 -0.161912 1.696513, 
            1.575192 -0.141780 1.677770, 1.561567 -0.101026 1.641792, 1.559170 -0.082177 1.601073, 1.555962 -0.075919 1.602427, 
            1.553317 -0.071726 1.606394, 1.549919 -0.060801 1.595179, 1.547865 -0.055721 1.592887, 1.512178 0.041858 1.525635, 
            1.481527 0.108947 1.517107, 1.468625 0.153435 1.465675, 1.464302 0.166797 1.452993, 1.455824 0.190365 1.435876, 
            1.454653 0.196034 1.426405, 1.449417 0.210328 1.416605, 1.440720 0.229647 1.413349, 1.434525 0.243430 1.410972, 
            1.426305 0.263752 1.401817, 1.413345 0.299354 1.376910, 1.398629 0.327802 1.383888, 1.386794 0.341381 1.416886, 
            1.370071 0.365915 1.447765, 1.365726 0.374827 1.448323, 1.340460 0.442379 1.405219, 1.299948 0.489719 1.515641, 
            1.294374 0.501375 1.515688, 1.290726 0.511065 1.509653, 1.293933 0.527173 1.442453, 1.290606 0.541008 1.422232, 
            1.283213 0.554523 1.428029, 1.274886 0.566009 1.445554, 1.266751 0.587737 1.431742, 1.259064 0.603042 1.434075, 
            1.252742 0.619936 1.423317, 1.235219 0.658707 1.417215, 1.217922 0.688301 1.436738, 1.209675 0.704179 1.440842, 
            1.206235 0.712165 1.438538, 1.206540 0.714836 1.428795, 1.206105 0.718263 1.421390, 1.225199 0.700252 1.356682, 
            1.210383 0.736258 1.342025, 1.206281 0.744921 1.341814, 1.205783 0.752884 1.321437, 1.203637 0.758058 1.319435, 
            1.195603 0.775209 1.318477, 1.193073 0.780775 1.317689, 1.179532 0.811006 1.312176, 1.177665 0.815895 1.309296, 
            1.174686 0.820428 1.314316, 1.171147 0.827024 1.316714, 1.162471 0.844832 1.317783, 1.151426 0.862076 1.335114, 
            1.147873 0.871669 1.328779, 1.146846 0.874208 1.327633, 1.141848 0.880805 1.339033, 1.136801 0.891923 1.337416, 
            1.132192 0.911541 1.308079, 1.126236 0.929551 1.291774, 1.125370 0.931927 1.290119, 1.120536 0.939846 1.296610, 
            1.115256 0.954185 1.286950, 1.881665 -0.926936 2.079245, 1.877613 -0.916834 2.074485, 1.868946 -0.896055 2.066743, 
            1.857593 -0.869550 2.058710, 1.805799 -0.792795 2.152091, 1.805518 -0.785054 2.131027, 1.799024 -0.766493 2.116422, 
            1.795434 -0.755371 2.105815, 1.779308 -0.721009 2.104079, 1.771721 -0.705805 2.106097, 1.745822 -0.652517 2.108892, 
            1.733905 -0.620962 2.089470, 1.730690 -0.602768 2.055728, 1.727104 -0.591651 2.045106, 1.715943 -0.563851 2.032074, 
            1.710565 -0.553885 2.035895, 1.701254 -0.535429 2.038970, 1.688945 -0.506458 2.029562, 1.660290 -0.471228 2.102525, 
            1.625752 -0.407624 2.128224, 1.609809 -0.269078 1.818615, 1.618503 -0.269011 1.764810, 1.604077 -0.224458 1.722583, 
            1.596282 -0.204569 1.712086, 1.594083 -0.200831 1.714645, 1.590233 -0.190936 1.709247, 1.587342 -0.185001 1.709600, 
            1.587101 -0.181772 1.701582, 1.572017 -0.138038 1.665822, 1.562639 -0.116532 1.660328, 1.559143 -0.105507 1.649422, 
            1.557906 -0.087841 1.605043, 1.545478 -0.069185 1.626743, 1.550377 -0.069716 1.598096, 1.544933 -0.053719 1.584564, 
            1.538220 -0.034934 1.570653, 1.536732 -0.031923 1.570962, 1.511835 0.035252 1.526693, 1.500966 0.053809 1.539081, 
            1.479525 0.104036 1.523405, 1.465371 0.136384 1.515440, 1.463072 0.143204 1.509532, 1.463553 0.151659 1.481671, 
            1.462796 0.156905 1.470892, 1.464343 0.156817 1.461618, 1.459853 0.171839 1.445071, 1.455245 0.186982 1.428898, 
            1.439630 0.225295 1.412376, 1.429209 0.247867 1.410177, 1.414287 0.288454 1.382688, 1.407176 0.304663 1.378814, 
            1.400969 0.316966 1.380860, 1.376601 0.350800 1.431502, 1.354228 0.390051 1.453890, 1.345468 0.421363 1.415715, 
            1.289673 0.535005 1.425154, 1.286584 0.542633 1.421741, 1.265271 0.579310 1.445172, 1.236441 0.644539 1.430888, 
            1.218138 0.682615 1.431639, 1.218819 0.683411 1.425098, 1.222072 0.700963 1.353363, 1.219240 0.708329 1.349141, 
            1.218304 0.713757 1.338925, 1.203245 0.741065 1.351378, 1.196679 0.756717 1.345780, 1.192032 0.773391 1.325342, 
            1.189690 0.778765 1.323959, 1.191289 0.778623 1.314519, 1.189327 0.783609 1.311938, 1.153737 0.851269 1.332179, 
            1.145606 0.867029 1.335916, 1.139807 0.875933 1.345455, 1.131566 0.899260 1.327589, 1.129231 0.903136 1.330576, 
            1.127831 0.913512 1.308659, 1.126085 0.918277 1.305396, 1.119938 0.933501 1.298472, 1.117625 0.940337 1.292611, 
            1.861559 -0.886520 2.063713, 1.795267 -0.763647 2.110707, 1.792822 -0.758168 2.109651, 1.787670 -0.746943 2.108366, 
            1.781537 -0.734715 2.110179, 1.781325 -0.733007 2.106462, 1.757842 -0.683676 2.106017, 1.746228 -0.661378 2.111974, 
            1.721512 -0.598860 2.080305, 1.720358 -0.588735 2.057612, 1.722829 -0.586786 2.036635, 1.717611 -0.575493 2.035559, 
            1.711747 -0.563539 2.036524, 1.693976 -0.526006 2.035594, 1.665335 -0.484827 2.090953, 1.654896 -0.469692 2.110762, 
            1.628731 -0.422095 2.131958, 1.603018 -0.267607 1.835651, 1.606891 -0.270071 1.819026, 1.605103 -0.265264 1.815892, 
            1.614505 -0.271884 1.777414, 1.612229 -0.259122 1.753874, 1.598604 -0.216878 1.713506, 1.591085 -0.200253 1.710918, 
            1.583291 -0.178873 1.696031, 1.581156 -0.175202 1.698386, 1.580734 -0.173280 1.695329, 1.574025 -0.158973 1.694574, 
            1.564080 -0.127941 1.664532, 1.563429 -0.125785 1.662198, 1.558046 -0.108360 1.644082, 1.557096 -0.104407 1.638306, 
            1.553513 -0.091802 1.623284, 1.554525 -0.086872 1.602527, 1.544880 -0.075530 1.628606, 1.544863 -0.071039 1.615490, 
            1.540537 -0.051711 1.585256, 1.532996 -0.029100 1.565179, 1.531000 -0.025570 1.567094, 1.528021 -0.019545 1.567725, 
            1.506335 0.039878 1.526484, 1.502277 0.045514 1.534914, 1.478986 0.096139 1.529471, 1.459510 0.147341 1.498807, 
            1.456945 0.169344 1.449841, 1.421448 0.262256 1.395160, 1.413777 0.280528 1.388663, 1.393267 0.323841 1.387608, 
            1.379185 0.339714 1.427703, 1.370688 0.352864 1.441374, 1.341767 0.421169 1.418601, 1.343858 0.420524 1.407603, 
            1.341805 0.425603 1.405310, 1.341995 0.426900 1.400318, 1.285652 0.506809 1.512461, 1.278872 0.527153 1.494370, 
            1.284674 0.537628 1.427750, 1.265228 0.572398 1.445282, 1.249399 0.610930 1.429437, 1.235662 0.635397 1.442103, 
            1.207448 0.698505 1.430264, 1.202405 0.709621 1.428637, 1.206371 0.729425 1.345867, 1.197109 0.747832 1.348789, 
            1.190199 0.762344 1.348669, 1.194927 0.763479 1.316173, 1.177256 0.796437 1.328096, 1.179555 0.797070 1.312051, 
            1.176838 0.802828 1.311856, 1.173100 0.809628 1.314886, 1.152113 0.847463 1.332895, 1.145073 0.862108 1.333183, 
            1.133843 0.881032 1.346709, 1.133398 0.884470 1.339338, 1.124717 0.906755 1.327252, 1.122149 0.912359 1.326584, 
            1.118686 0.929315 1.298015, 1.113180 0.942394 1.293457, 1.113601 0.943455 1.287738, 1.110761 0.947846 1.292318, 
            1.108708 0.952925 1.290026, 1.108829 0.954292 1.285252, 1.876386 -0.933966 2.091478, 1.872219 -0.922255 2.082692, 
            1.867485 -0.906984 2.066917, 1.865740 -0.903710 2.068041, 1.800804 -0.798623 2.159039, 1.777312 -0.732883 2.110332, 
            1.764953 -0.706841 2.109865, 1.739899 -0.652924 2.105602, 1.740073 -0.651611 2.100663, 1.730661 -0.627088 2.086496, 
            1.722742 -0.611544 2.089565, 1.687892 -0.516312 2.024058, 1.662512 -0.485918 2.091065, 1.655217 -0.473994 2.100941, 
            1.639959 -0.447974 2.118411, 1.618358 -0.406529 2.129582, 1.618298 -0.404976 2.125383, 1.603373 -0.271943 1.825724, 
            1.604506 -0.271610 1.817755, 1.609724 -0.256065 1.739812, 1.578929 -0.176901 1.696616, 1.548973 -0.089648 1.624429, 
            1.553512 -0.092793 1.605701, 1.550549 -0.083803 1.597500, 1.544244 -0.072890 1.604251, 1.544021 -0.069680 1.596176, 
            1.540871 -0.061991 1.592954, 1.538068 -0.051673 1.579859, 1.528222 -0.025216 1.562675, 1.506074 0.033189 1.527284, 
            1.483050 0.076087 1.542947, 1.475971 0.096735 1.525799, 1.456921 0.144521 1.502571, 1.459747 0.144617 1.484865, 
            1.456201 0.155694 1.474117, 1.454622 0.169234 1.443984, 1.452081 0.176303 1.438843, 1.450359 0.184025 1.426723, 
            1.444715 0.197245 1.422603, 1.436691 0.215877 1.417222, 1.431659 0.228471 1.411168, 1.424462 0.241786 1.416344, 
            1.406495 0.291447 1.380914, 1.401174 0.302845 1.380163, 1.399115 0.306439 1.382277, 1.359206 0.368073 1.446892, 
            1.341207 0.419258 1.407173, 1.339006 0.422996 1.409736, 1.297372 0.475955 1.510530, 1.290054 0.489393 1.516089, 
            1.279031 0.542399 1.427992, 1.272557 0.554976 1.430884, 1.247775 0.607124 1.430153, 1.244082 0.612387 1.437430, 
            1.229740 0.644926 1.430056, 1.226330 0.657355 1.414489, 1.222878 0.663864 1.416616, 1.213855 0.683515 1.414388, 
            1.204472 0.700553 1.422080, 1.216862 0.695355 1.360991, 1.205924 0.716963 1.364816, 1.207801 0.721010 1.341325, 
            1.180047 0.777685 1.345593, 1.175825 0.789452 1.336981, 1.171683 0.802628 1.323726, 1.169808 0.810506 1.312087, 
            1.165222 0.819663 1.313405, 1.163193 0.823226 1.315424, 1.156161 0.834882 1.324470, 1.151252 0.844369 1.326810, 
            1.126117 0.892404 1.340362, 1.123606 0.900933 1.330734, 1.121809 0.913206 1.305682, 1.121284 0.915233 1.302950, 
            1.118737 0.920816 1.302217, 1.113568 0.933551 1.296597, 1.878455 -0.947508 2.098086, 1.860938 -0.899797 2.065627, 
            1.859043 -0.894880 2.062833, 1.792589 -0.776315 2.123506, 1.789385 -0.765588 2.111677, 1.782186 -0.749289 2.108079, 
            1.770021 -0.723446 2.106999, 1.754131 -0.690815 2.108909, 1.730115 -0.631995 2.083806, 1.716079 -0.604241 2.088636, 
            1.713867 -0.597508 2.082457, 1.718402 -0.600649 2.063739, 1.681657 -0.510935 2.026171, 1.610616 -0.274368 1.767698, 
            1.593869 -0.219990 1.710853, 1.583162 -0.197126 1.709559, 1.549446 -0.088141 1.596571, 1.544862 -0.080477 1.602272, 
            1.537075 -0.059105 1.587362, 1.512935 0.001334 1.558263, 1.504565 0.026283 1.536413, 1.475993 0.086775 1.534485, 
            1.471843 0.096979 1.530038, 1.470172 0.103158 1.522145, 1.456542 0.140935 1.494964, 1.455180 0.148289 1.481706, 
            1.456403 0.153004 1.460282, 1.438556 0.202543 1.424474, 1.407841 0.280134 1.385415, 1.390133 0.319094 1.379897, 
            1.360641 0.358160 1.446722, 1.351887 0.374557 1.452429, 1.336765 0.422802 1.403619, 1.333077 0.431042 1.402101, 
            1.278508 0.509140 1.508638, 1.280720 0.530738 1.431413, 1.278197 0.537787 1.426212, 1.264490 0.562223 1.438783, 
            1.260927 0.570335 1.436870, 1.256774 0.577559 1.441210, 1.255822 0.583003 1.431046, 1.247285 0.600669 1.431677, 
            1.245063 0.605920 1.429914, 1.228542 0.634722 1.446987, 1.225157 0.642652 1.444509, 1.218483 0.667361 1.412915, 
            1.216431 0.678402 1.393057, 1.215117 0.684217 1.384037, 1.203921 0.698634 1.410626, 1.205046 0.715376 1.354392, 
            1.201244 0.728206 1.340063, 1.190817 0.747801 1.346662, 1.180841 0.768426 1.347448, 1.178398 0.778377 1.333215, 
            1.176417 0.783382 1.330694, 1.168726 0.804656 1.315480, 1.162163 0.817323 1.318654, 1.140325 0.854537 1.343742, 
            1.139964 0.856397 1.340492, 1.130792 0.871729 1.351909, 1.122574 0.896522 1.329578, 1.115605 0.914077 1.320864, 
            1.114804 0.917877 1.314615, 1.103957 0.945356 1.300592, 1.873455 -0.943393 2.096298, 1.873121 -0.941561 2.092961, 
            1.797213 -0.805885 2.161551, 1.790286 -0.785392 2.143924, 1.791466 -0.783615 2.131418, 1.787686 -0.775281 2.130190, 
            1.788760 -0.774887 2.122407, 1.786666 -0.769766 2.120242, 1.783395 -0.764934 2.126186, 1.784276 -0.761361 2.110232, 
            1.780553 -0.753086 2.108821, 1.776390 -0.747343 2.117583, 1.773477 -0.739895 2.113618, 1.747332 -0.683373 2.108410, 
            1.713314 -0.596444 2.062227, 1.708926 -0.590471 2.071700, 1.708698 -0.581292 2.046080, 1.697161 -0.554600 2.038625, 
            1.655523 -0.486727 2.095532, 1.642251 -0.465717 2.115510, 1.624415 -0.435572 2.136737, 1.597043 -0.271936 1.823718, 
            1.603638 -0.251833 1.723866, 1.599326 -0.242956 1.724318, 1.593239 -0.227793 1.717208, 1.582465 -0.203370 1.711736, 
            1.576700 -0.185554 1.694826, 1.564727 -0.155434 1.679970, 1.561018 -0.142700 1.665347, 1.543335 -0.096310 1.637800, 
            1.541007 -0.087969 1.627594, 1.544221 -0.085287 1.599881, 1.541588 -0.079616 1.599419, 1.530501 -0.051892 1.586154, 
            1.527403 -0.038290 1.565212, 1.519090 -0.019363 1.560742, 1.517309 -0.016054 1.561978, 1.503257 0.020664 1.540522, 
            1.502197 0.027710 1.526309, 1.459846 0.117186 1.524012, 1.453081 0.136022 1.510260, 1.448301 0.166252 1.450733, 
            1.446520 0.174035 1.438801, 1.412119 0.259863 1.398214, 1.410004 0.267988 1.387338, 1.406937 0.275592 1.383855, 
            1.333537 0.417653 1.418183, 1.332364 0.423324 1.408719, 1.325727 0.436066 1.412124, 1.276427 0.505800 1.510797, 
            1.270725 0.526534 1.484910, 1.278208 0.524856 1.443712, 1.275835 0.533244 1.433649, 1.273829 0.539765 1.426816, 
            1.255744 0.576127 1.431266, 1.238783 0.608360 1.440949, 1.223172 0.639214 1.446364, 1.219035 0.665805 1.393586, 
            1.217499 0.671846 1.385267, 1.215163 0.677215 1.383868, 1.212605 0.687282 1.369999, 1.210836 0.693561 1.362416, 
            1.206945 0.700517 1.365927, 1.204999 0.705486 1.363294, 1.200423 0.722088 1.342631, 1.198370 0.727168 1.340339, 
            1.193374 0.733761 1.351730, 1.188029 0.745184 1.351055, 1.169424 0.789533 1.335202, 1.142174 0.845693 1.337875, 
            1.117734 0.897492 1.336063, 1.110024 0.914312 1.334080, 1.111989 0.913797 1.323484, 1.108361 0.918992 1.330553, 
            1.112736 0.917507 1.307954, 1.865284 -0.931567 2.091354, 1.861701 -0.920452 2.080725, 1.855755 -0.902451 2.064387, 
            1.783964 -0.776944 2.137532, 1.781456 -0.772893 2.141063, 1.780430 -0.770353 2.139917, 1.779182 -0.760133 2.117517, 
            1.774279 -0.750652 2.119836, 1.769177 -0.736495 2.109616, 1.743268 -0.683196 2.112444, 1.736253 -0.668576 2.112655, 
            1.728621 -0.650345 2.106033, 1.711618 -0.600177 2.063170, 1.706989 -0.593958 2.073403, 1.699003 -0.564928 2.037170, 
            1.676966 -0.514091 2.023379, 1.631825 -0.453079 2.122080, 1.612787 -0.418724 2.138325, 1.601960 -0.267512 1.759870, 
            1.599207 -0.258737 1.751007, 1.602192 -0.257312 1.728408, 1.585610 -0.215029 1.706163, 1.576805 -0.194108 1.698860, 
            1.570394 -0.178615 1.692771, 1.561253 -0.155859 1.682140, 1.560230 -0.148850 1.667813, 1.549217 -0.122693 1.658701, 
            1.538478 -0.084886 1.613609, 1.536454 -0.073874 1.593662, 1.532333 -0.063700 1.589121, 1.521375 -0.031635 1.562278, 
            1.502192 0.019268 1.530689, 1.502363 0.022076 1.521371, 1.500222 0.027244 1.519352, 1.481588 0.058203 1.543098, 
            1.463611 0.101912 1.525262, 1.453556 0.125600 1.517516, 1.450874 0.143248 1.482087, 1.449824 0.148794 1.472236, 
            1.447649 0.159962 1.452767, 1.446269 0.162861 1.452735, 1.444634 0.167514 1.449121, 1.445827 0.167787 1.440963, 
            1.436965 0.191747 1.425058, 1.434031 0.196235 1.429936, 1.429648 0.209658 1.417445, 1.428057 0.212774 1.418081, 
            1.422311 0.226097 1.414280, 1.401181 0.280480 1.384454, 1.368345 0.334890 1.426724, 1.340821 0.383875 1.452217, 
            1.330482 0.410835 1.436588, 1.331950 0.416791 1.409999, 1.330331 0.421426 1.406335, 1.324103 0.432260 1.412841, 
            1.268828 0.515552 1.508437, 1.273231 0.533420 1.428678, 1.241260 0.598875 1.433097, 1.221065 0.637392 1.444215, 
            1.213839 0.664155 1.409974, 1.214368 0.671070 1.386353, 1.213821 0.673120 1.383691, 1.211224 0.678754 1.383115, 
            1.207788 0.686736 1.380797, 1.206397 0.691139 1.376414, 1.204929 0.694130 1.376661, 1.203597 0.698472 1.372089, 
            1.170829 0.775178 1.348296, 1.165971 0.783121 1.354862, 1.160671 0.803444 1.327706, 1.157887 0.812252 1.318940, 
            1.155490 0.817682 1.317734, 1.150160 0.824616 1.330181, 1.150989 0.825260 1.323172, 1.128041 0.863608 1.351767, 
            1.113037 0.901298 1.333317, 1.105710 0.917726 1.330122, 1.105912 0.919011 1.325095, 1.098701 0.941287 1.303976, 
            1.852286 -0.901391 2.062150, 1.796401 -0.817477 2.159675, 1.787650 -0.798102 2.156592, 1.757546 -0.718153 2.106823, 
            1.745003 -0.691923 2.106938, 1.742353 -0.687726 2.110918, 1.711405 -0.614370 2.085767, 1.707234 -0.605637 2.085773, 
            1.705364 -0.597763 2.074120, 1.696910 -0.580183 2.074488, 1.702568 -0.581488 2.043444, 1.685538 -0.543221 2.035783, 
            1.679866 -0.528482 2.027361, 1.678042 -0.523637 2.024345, 1.601177 -0.275159 1.766709, 1.595702 -0.248693 1.722545, 
            1.577168 -0.204417 1.706465, 1.549353 -0.131278 1.662638, 1.527120 -0.060859 1.592393, 1.522924 -0.043154 1.566140, 
            1.523031 -0.041773 1.561410, 1.521110 -0.036829 1.558701, 1.447074 0.138683 1.498456, 1.449325 0.140856 1.478174, 
            1.443077 0.159166 1.462793, 1.438528 0.174250 1.446436, 1.438829 0.179906 1.427924, 1.424594 0.213828 1.415824, 
            1.405688 0.251029 1.422870, 1.403442 0.268233 1.386066, 1.380386 0.317127 1.384272, 1.343423 0.371280 1.452751, 
            1.334113 0.391224 1.451430, 1.329099 0.412747 1.418982, 1.292809 0.463229 1.494113, 1.256628 0.559822 1.432812, 
            1.227420 0.616491 1.446063, 1.213334 0.657716 1.411544, 1.209343 0.664773 1.415370, 1.213639 0.661877 1.397408, 
            1.210690 0.672344 1.384777, 1.208648 0.678903 1.378057, 1.195751 0.709966 1.366118, 1.191931 0.724305 1.347458, 
            1.189618 0.729649 1.345984, 1.184780 0.737572 1.352488, 1.172214 0.765316 1.348285, 1.168631 0.771958 1.350824, 
            1.164252 0.785376 1.338317, 1.161658 0.791008 1.337734, 1.159129 0.798063 1.332551, 1.154283 0.805995 1.339082, 
            1.152229 0.811075 1.336790, 1.153877 0.810882 1.327192, 1.148066 0.821290 1.332380, 1.135307 0.844759 1.341959, 
            1.110663 0.898256 1.336399, 1.105203 0.909797 1.336088, 1.102905 0.922581 1.312618, 1.101753 0.928231 1.303087, 
            1.092619 0.947996 1.301212, 1.859690 -0.933801 2.091414, 1.856264 -0.924338 2.084679, 1.856785 -0.923379 2.078643, 
            1.850568 -0.906592 2.067553, 1.848415 -0.899920 2.061185, 1.842654 -0.886582 2.057434, 1.830644 -0.869842 2.082204, 
            1.778120 -0.780415 2.142771, 1.774196 -0.771934 2.141997, 1.767065 -0.749741 2.120625, 1.759092 -0.728179 2.106302, 
            1.750672 -0.712124 2.110954, 1.735265 -0.679988 2.111334, 1.729548 -0.668185 2.111835, 1.725579 -0.658167 2.106814, 
            1.715034 -0.628014 2.083057, 1.708196 -0.612084 2.078319, 1.675478 -0.526483 2.028028, 1.671704 -0.521138 2.035560, 
            1.673889 -0.521879 2.024268, 1.647457 -0.491901 2.098988, 1.637075 -0.475334 2.114225, 1.607360 -0.421129 2.137858, 
            1.605595 -0.414854 2.130262, 1.588733 -0.269405 1.805995, 1.588872 -0.268056 1.801166, 1.584768 -0.262374 1.809739, 
            1.592667 -0.264478 1.767226, 1.584415 -0.227720 1.709888, 1.560898 -0.170899 1.687600, 1.557036 -0.159500 1.677850, 
            1.539296 -0.113052 1.650483, 1.535672 -0.106370 1.653149, 1.534059 -0.085339 1.601177, 1.514801 -0.029887 1.556654, 
            1.511276 -0.023304 1.559012, 1.496693 0.015446 1.534841, 1.496288 0.020332 1.522948, 1.469157 0.070407 1.542808, 
            1.466454 0.077641 1.538178, 1.456730 0.102483 1.524998, 1.448880 0.119445 1.523454, 1.433952 0.177931 1.443306, 
            1.430896 0.187016 1.435399, 1.427528 0.196420 1.428479, 1.423777 0.204724 1.427160, 1.415982 0.226104 1.412274, 
            1.409683 0.235520 1.423394, 1.405192 0.253525 1.398071, 1.403171 0.258571 1.395675, 1.403390 0.259839 1.390595, 
            1.383700 0.305296 1.378166, 1.378761 0.313322 1.384988, 1.377735 0.315861 1.383842, 1.364608 0.330759 1.420919, 
            1.361859 0.335057 1.425214, 1.334617 0.382263 1.454203, 1.323818 0.420131 1.409299, 1.320869 0.426125 1.409835, 
            1.301283 0.447619 1.467318, 1.300256 0.450159 1.466172, 1.287229 0.466446 1.498545, 1.277824 0.482015 1.510696, 
            1.271882 0.494048 1.511908, 1.264025 0.522946 1.475268, 1.268138 0.520237 1.457886, 1.267985 0.526357 1.440809, 
            1.266193 0.534152 1.428911, 1.249892 0.568692 1.427727, 1.247286 0.575826 1.422789, 1.242108 0.584097 1.430368, 
            1.238506 0.592249 1.428577, 1.231187 0.602706 1.442919, 1.213120 0.645015 1.429755, 1.181074 0.738875 1.351001, 
            1.179020 0.743955 1.348709, 1.178812 0.745658 1.344976, 1.167039 0.766629 1.355830, 1.154963 0.783434 1.380806, 
            1.152127 0.792295 1.372206, 1.151635 0.797270 1.360589, 1.156644 0.793645 1.340376, 1.153063 0.798794 1.347300, 
            1.135776 0.837323 1.340449, 1.133645 0.842482 1.338402, 1.119282 0.867588 1.353046, 1.113970 0.880469 1.347878, 
            1.111880 0.884095 1.350090, 1.101090 0.915988 1.322715, 1.099978 0.923089 1.308671, 1.094363 0.936278 1.304459, 
            1.091264 0.943916 1.301078, 1.864631 -0.953258 2.097732, 1.861555 -0.947135 2.098667, 1.851024 -0.916995 2.074868, 
            1.845537 -0.899464 2.057080, 1.830219 -0.873382 2.074742, 1.819087 -0.860522 2.105519, 1.788571 -0.814445 2.158020, 
            1.785598 -0.808427 2.158631, 1.782475 -0.800764 2.155329, 1.780866 -0.797630 2.156021, 1.778689 -0.790934 2.149728, 
            1.751845 -0.721769 2.111612, 1.744472 -0.705293 2.108562, 1.737903 -0.691128 2.107366, 1.732834 -0.682969 2.114600, 
            1.716631 -0.645547 2.104327, 1.707598 -0.618430 2.080181, 1.694291 -0.588438 2.073930, 1.691829 -0.582942 2.072926, 
            1.695703 -0.585407 2.056299, 1.695266 -0.580488 2.044509, 1.685633 -0.557230 2.035431, 1.651822 -0.503315 2.085174, 
            1.624620 -0.457641 2.118426, 1.603547 -0.418227 2.132316, 1.601917 -0.413580 2.128686, 1.580859 -0.262355 1.813285, 
            1.581821 -0.261846 1.805856, 1.587780 -0.263460 1.773859, 1.592440 -0.266728 1.754750, 1.573391 -0.208507 1.700787, 
            1.560433 -0.177380 1.689044, 1.549584 -0.146917 1.666245, 1.538486 -0.120672 1.657406, 1.535530 -0.111689 1.649185, 
            1.520559 -0.078507 1.643798, 1.529354 -0.081525 1.598455, 1.524809 -0.072411 1.599643, 1.517626 -0.051655 1.582824, 
            1.515761 -0.045278 1.575546, 1.496269 0.008923 1.536155, 1.497166 0.009499 1.528932, 1.493312 0.020889 1.519155, 
            1.460156 0.084572 1.536096, 1.459479 0.086755 1.533847, 1.456407 0.097348 1.521603, 1.448838 0.112533 1.523563, 
            1.443438 0.131467 1.501112, 1.445052 0.132800 1.487233, 1.440783 0.147597 1.469989, 1.437184 0.158728 1.459408, 
            1.432834 0.172117 1.446811, 1.426186 0.190835 1.432693, 1.416406 0.217224 1.415298, 1.414884 0.220270 1.415717, 
            1.400038 0.259289 1.392378, 1.397346 0.268002 1.383322, 1.393950 0.275943 1.380879, 1.323117 0.409418 1.424658, 
            1.317191 0.427398 1.408259, 1.288684 0.459494 1.489532, 1.264377 0.503703 1.509252, 1.259800 0.517324 1.497370, 
            1.260573 0.523989 1.472978, 1.264460 0.521510 1.456310, 1.260198 0.539282 1.430263, 1.254991 0.552055 1.424763, 
            1.252140 0.556459 1.429381, 1.200191 0.663191 1.435453, 1.202890 0.661925 1.422535, 1.201649 0.666175 1.417676, 
            1.204209 0.665051 1.405197, 1.197236 0.688575 1.378939, 1.194947 0.693894 1.377387, 1.194071 0.696279 1.375764, 
            1.186051 0.717889 1.361590, 1.185507 0.724409 1.345750, 1.182661 0.731789 1.341571, 1.183417 0.734000 1.330404, 
            1.168369 0.759805 1.347210, 1.154924 0.776519 1.380905, 1.147602 0.794433 1.373304, 1.121894 0.854983 1.353548, 
            1.110998 0.878039 1.352851, 1.095346 0.926827 1.305717, 1.865552 -0.965628 2.107965, 1.854757 -0.936710 2.089388, 
            1.851449 -0.927368 2.082278, 1.840385 -0.895193 2.055772, 1.818489 -0.866867 2.107382, 1.815409 -0.859248 2.103943, 
            1.798565 -0.837572 2.143983, 1.774649 -0.786309 2.140514, 1.763990 -0.762002 2.134679, 1.752475 -0.727878 2.105205, 
            1.743904 -0.711668 2.110333, 1.740802 -0.707010 2.115741, 1.732578 -0.689664 2.115382, 1.725948 -0.673946 2.109987, 
            1.724422 -0.670897 2.110418, 1.706093 -0.625339 2.089302, 1.693727 -0.588853 2.058127, 1.687528 -0.567612 2.033808, 
            1.673577 -0.535472 2.025202, 1.659833 -0.516962 2.055450, 1.646192 -0.501539 2.094152, 1.610486 -0.441215 2.136711, 
            1.606052 -0.432214 2.137547, 1.581675 -0.273126 1.819461, 1.573747 -0.254592 1.813777, 1.589577 -0.269269 1.759377, 
            1.586355 -0.260014 1.751997, 1.584725 -0.241948 1.708858, 1.579254 -0.228906 1.704189, 1.558312 -0.180678 1.691329, 
            1.522595 -0.080087 1.615391, 1.523295 -0.077820 1.604400, 1.515778 -0.047777 1.562298, 1.511976 -0.037930 1.556750, 
            1.493892 0.013341 1.517298, 1.447499 0.109926 1.518987, 1.445098 0.113870 1.522182, 1.442254 0.124229 1.509216, 
            1.442669 0.128278 1.494735, 1.441925 0.133511 1.483916, 1.439911 0.141532 1.472719, 1.436146 0.149851 1.471445, 
            1.432386 0.164128 1.452592, 1.430102 0.169443 1.451027, 1.427181 0.173917 1.455863, 1.423537 0.182112 1.454206, 
            1.419389 0.196785 1.436580, 1.404380 0.232988 1.422535, 1.402084 0.238315 1.421008, 1.399211 0.247214 1.412526, 
            1.388925 0.278593 1.383559, 1.384428 0.289150 1.380206, 1.375690 0.308511 1.377080, 1.351113 0.339576 1.437161, 
            1.346938 0.346822 1.441569, 1.337275 0.365637 1.445755, 1.320763 0.415304 1.401340, 1.316099 0.424539 1.402902, 
            1.301662 0.440776 1.444121, 1.284593 0.461190 1.489261, 1.258865 0.515796 1.487128, 1.258188 0.523942 1.467318, 
            1.248040 0.561146 1.420359, 1.238741 0.578097 1.427783, 1.233310 0.588118 1.431772, 1.200120 0.654817 1.440041, 
            1.192960 0.668094 1.445101, 1.204516 0.665237 1.382254, 1.199050 0.678275 1.377571, 1.185119 0.716359 1.351342, 
            1.181792 0.730194 1.331120, 1.179380 0.735640 1.329962, 1.166867 0.754383 1.351931, 1.161641 0.762703 1.359661, 
            1.147028 0.797011 1.348754, 1.144851 0.803707 1.342460, 1.142645 0.808942 1.340650, 1.123273 0.848110 1.344777, 
            1.104919 0.884747 1.350079, 1.095802 0.911951 1.326201, 1.091364 0.926920 1.309490, 1.088777 0.932544 1.308883, 
            1.855510 -0.947417 2.095762, 1.850886 -0.932257 2.079643, 1.847112 -0.922439 2.074004, 1.845058 -0.917359 2.071712, 
            1.840318 -0.903572 2.060346, 1.812757 -0.860514 2.103513, 1.796111 -0.842021 2.151711, 1.789583 -0.830881 2.159162, 
            1.755250 -0.745122 2.118363, 1.753933 -0.740795 2.113745, 1.741167 -0.715829 2.118953, 1.732691 -0.696735 2.115000, 
            1.705999 -0.635181 2.098353, 1.706153 -0.633847 2.093477, 1.689331 -0.588338 2.063207, 1.688450 -0.579983 2.044040, 
            1.669705 -0.534000 2.024239, 1.666933 -0.528186 2.024217, 1.651314 -0.510744 2.069167, 1.640605 -0.496825 2.094217, 
            1.629247 -0.479260 2.112538, 1.573186 -0.256502 1.802353, 1.586442 -0.268550 1.756087, 1.582641 -0.254230 1.737365, 
            1.580475 -0.238599 1.704697, 1.559427 -0.190264 1.692170, 1.553484 -0.176740 1.688993, 1.549789 -0.167002 1.683108, 
            1.547535 -0.160226 1.677059, 1.529264 -0.116219 1.660148, 1.521492 -0.082934 1.610070, 1.514398 -0.060779 1.588580, 
            1.512160 -0.052529 1.578092, 1.513369 -0.050782 1.565493, 1.496991 -0.008707 1.542603, 1.490302 0.014525 1.515443, 
            1.486482 0.021409 1.518732, 1.470579 0.048088 1.538241, 1.443794 0.112719 1.513107, 1.440880 0.118677 1.513532, 
            1.441902 0.120615 1.501523, 1.431933 0.154652 1.462776, 1.429160 0.161958 1.458366, 1.425700 0.168474 1.460517, 
            1.419792 0.184944 1.448450, 1.413107 0.200719 1.443231, 1.415128 0.200145 1.432455, 1.407071 0.224776 1.409620, 
            1.403494 0.229919 1.416527, 1.399613 0.238356 1.415619, 1.380679 0.289004 1.383242, 1.376898 0.298831 1.377629, 
            1.372892 0.305904 1.381503, 1.324144 0.385511 1.447701, 1.321322 0.392867 1.443447, 1.317912 0.412750 1.405930, 
            1.311325 0.426933 1.404787, 1.276471 0.469985 1.492945, 1.259083 0.522037 1.446907, 1.259949 0.525625 1.430999, 
            1.252568 0.543601 1.423587, 1.251023 0.549652 1.415297, 1.208323 0.629047 1.444832, 1.205004 0.638400 1.437757, 
            1.194585 0.669915 1.409209, 1.199781 0.672063 1.370845, 1.191933 0.686043 1.378079, 1.186714 0.700319 1.368227, 
            1.184903 0.703659 1.369556, 1.180749 0.715358 1.360730, 1.180414 0.720173 1.348620, 1.177755 0.731834 1.330679, 
            1.173001 0.738181 1.341308, 1.169198 0.745046 1.344539, 1.163189 0.755657 1.350355, 1.150172 0.771933 1.382695, 
            1.144028 0.784172 1.384546, 1.141169 0.791566 1.380407, 1.138667 0.807539 1.348800, 1.138427 0.809276 1.345169, 
            1.133791 0.818484 1.346646, 1.119090 0.848409 1.349188, 1.111419 0.862206 1.355858, 1.102232 0.886499 1.340982, 
            1.100054 0.893197 1.334694, 1.095708 0.903600 1.330862, 1.868956 -0.990471 2.119111, 1.856684 -0.958554 2.100808, 
            1.852664 -0.944011 2.082780, 1.828016 -0.890509 2.077233, 1.814392 -0.873612 2.111494, 1.812160 -0.866859 2.105375, 
            1.796179 -0.847555 2.147080, 1.786624 -0.833324 2.164095, 1.774557 -0.807580 2.162706, 1.766538 -0.784481 2.144139, 
            1.763761 -0.777171 2.139741, 1.735154 -0.709189 2.115972, 1.728465 -0.699375 2.128322, 1.718946 -0.673252 2.110104, 
            1.696626 -0.617654 2.084037, 1.689970 -0.592964 2.052384, 1.681136 -0.567541 2.032000, 1.629925 -0.486908 2.110371, 
            1.626599 -0.479039 2.107707, 1.622900 -0.473770 2.115003, 1.600942 -0.434942 2.136081, 1.595794 -0.422230 2.130394, 
            1.569486 -0.261170 1.818406, 1.569471 -0.259664 1.814063, 1.567417 -0.254584 1.811771, 1.582079 -0.265086 1.752283, 
            1.581913 -0.263425 1.748418, 1.582580 -0.258142 1.728752, 1.581207 -0.252266 1.719920, 1.512661 -0.083853 1.646722, 
            1.516947 -0.077794 1.602452, 1.506370 -0.038661 1.552458, 1.490247 0.004644 1.524372, 1.486647 0.015775 1.513793, 
            1.477800 0.032266 1.519793, 1.448245 0.093762 1.520969, 1.436271 0.129847 1.488556, 1.427799 0.153410 1.471421, 
            1.420414 0.174371 1.455240, 1.416037 0.183315 1.455897, 1.412200 0.191707 1.454851, 1.413422 0.191950 1.446600, 
            1.406970 0.214940 1.418690, 1.395563 0.241500 1.410827, 1.384632 0.276521 1.375121, 1.363977 0.314017 1.392081, 
            1.359722 0.321345 1.396742, 1.347853 0.334958 1.429848, 1.345981 0.339852 1.426981, 1.338467 0.350508 1.441938, 
            1.330336 0.366267 1.445675, 1.318700 0.387097 1.456093, 1.320442 0.388301 1.441812, 1.316180 0.400109 1.433326, 
            1.317047 0.402205 1.421805, 1.314595 0.407691 1.420771, 1.314210 0.409576 1.417600, 1.313820 0.415938 1.401271, 
            1.287617 0.451646 1.457709, 1.256796 0.501016 1.502395, 1.254589 0.510724 1.487414, 1.251750 0.519588 1.478825, 
            1.240730 0.563645 1.417058, 1.200957 0.641542 1.432956, 1.190660 0.656531 1.452314, 1.190112 0.683929 1.375026, 
            1.178445 0.721192 1.337254, 1.176193 0.724983 1.339978, 1.173213 0.733990 1.331832, 1.163209 0.747190 1.354655, 
            1.157590 0.758892 1.354846, 1.127006 0.827404 1.341715, 1.122529 0.834958 1.347076, 1.118804 0.843236 1.345675, 
            1.097624 0.890214 1.337953, 1.088035 0.916408 1.319955, 1.854717 -0.962010 2.102608, 1.843624 -0.929807 2.076190, 
            1.839559 -0.919690 2.071474, 1.838480 -0.917098 2.070491, 1.766814 -0.796191 2.156411, 1.747333 -0.739020 2.108202, 
            1.733256 -0.712714 2.117554, 1.727413 -0.705257 2.131620, 1.720087 -0.684355 2.115255, 1.709157 -0.658282 2.105883, 
            1.702580 -0.641127 2.095933, 1.697185 -0.628162 2.091025, 1.692169 -0.609621 2.067360, 1.684721 -0.587103 2.046991, 
            1.682133 -0.578497 2.037605, 1.673777 -0.558035 2.028882, 1.672247 -0.553490 2.024935, 1.670058 -0.548272 2.023071, 
            1.614040 -0.462731 2.116627, 1.563890 -0.253465 1.809717, 1.564803 -0.251415 1.798055, 1.571854 -0.257125 1.771389, 
            1.562468 -0.213246 1.700070, 1.559388 -0.205627 1.696632, 1.556835 -0.200038 1.695916, 1.527852 -0.128689 1.664556, 
            1.500559 -0.079940 1.689317, 1.511213 -0.081875 1.629322, 1.512088 -0.075313 1.604609, 1.509553 -0.066760 1.595056, 
            1.460433 0.054975 1.539511, 1.445383 0.094202 1.516815, 1.443764 0.097347 1.517541, 1.440698 0.104952 1.514056, 
            1.439563 0.112075 1.500082, 1.425604 0.154660 1.460770, 1.392536 0.249565 1.385246, 1.388073 0.261577 1.377393, 
            1.385427 0.268753 1.372582, 1.376913 0.283412 1.381918, 1.374350 0.289012 1.381236, 1.353766 0.324946 1.402363, 
            1.344362 0.336040 1.427679, 1.331852 0.357763 1.440859, 1.327648 0.366530 1.440972, 1.325089 0.370634 1.444664, 
            1.311698 0.391766 1.465017, 1.317790 0.387035 1.441382, 1.315022 0.397317 1.428179, 1.312459 0.404408 1.423104, 
            1.312227 0.406136 1.419449, 1.315014 0.404780 1.406254, 1.307497 0.421403 1.403659, 1.294796 0.437357 1.435003, 
            1.285772 0.449556 1.454731, 1.276681 0.461822 1.474669, 1.263224 0.481531 1.499623, 1.249469 0.523908 1.459665, 
            1.254919 0.522815 1.429279, 1.254851 0.524375 1.425103, 1.234766 0.567253 1.422703, 1.225956 0.583706 1.428584, 
            1.220371 0.592393 1.437448, 1.212163 0.606739 1.445818, 1.195596 0.665408 1.375235, 1.177028 0.708227 1.363653, 
            1.173517 0.725233 1.335236, 1.165073 0.739821 1.344351, 1.160698 0.745780 1.353781, 1.158504 0.751003 1.351933, 
            1.137526 0.784357 1.383085, 1.135231 0.797138 1.359605, 1.136687 0.797142 1.350616, 1.122547 0.827983 1.346993, 
            1.096903 0.882504 1.344597, 1.095680 0.889717 1.330901, 1.084076 0.920952 1.310489, 1.081922 0.926133 1.308512, 
            1.855536 -0.975766 2.117555, 1.852245 -0.961968 2.097220, 1.853467 -0.961724 2.088972, 1.850333 -0.955542 2.090093, 
            1.849765 -0.953471 2.087497, 1.843883 -0.937027 2.075346, 1.837785 -0.923343 2.072662, 1.834016 -0.916512 2.075789, 
            1.808223 -0.875259 2.113371, 1.805392 -0.869386 2.113533, 1.779933 -0.832947 2.163229, 1.753688 -0.768868 2.136390, 
            1.751212 -0.761865 2.131043, 1.746469 -0.746584 2.115296, 1.745911 -0.743033 2.108278, 1.742499 -0.738056 2.114669, 
            1.741974 -0.734539 2.107545, 1.739891 -0.729429 2.105348, 1.732521 -0.718920 2.119848, 1.725458 -0.708725 2.133381, 
            1.722978 -0.703210 2.132435, 1.718468 -0.688166 2.115954, 1.716064 -0.684220 2.119159, 1.707100 -0.661646 2.107967, 
            1.701922 -0.648903 2.102373, 1.701334 -0.646811 2.099841, 1.697838 -0.637277 2.093325, 1.690574 -0.619421 2.085543, 
            1.690508 -0.616371 2.076973, 1.681076 -0.582882 2.036528, 1.662050 -0.538103 2.022006, 1.657601 -0.530577 2.027279, 
            1.639136 -0.510228 2.081220, 1.600715 -0.447131 2.132357, 1.595430 -0.437261 2.135881, 1.563141 -0.259656 1.812057, 
            1.563178 -0.255220 1.798771, 1.562631 -0.253170 1.796112, 1.567058 -0.256201 1.777735, 1.573740 -0.249606 1.717116, 
            1.570624 -0.238969 1.705010, 1.558123 -0.209800 1.696211, 1.556070 -0.204721 1.693919, 1.551705 -0.195790 1.694537, 
            1.545668 -0.180678 1.687269, 1.539081 -0.162023 1.672958, 1.522342 -0.124053 1.664379, 1.512554 -0.109583 1.682129, 
            1.491369 -0.070055 1.696373, 1.504095 -0.081561 1.651782, 1.511419 -0.081586 1.606694, 1.506873 -0.066506 1.590327, 
            1.505555 -0.060687 1.581319, 1.503356 -0.052477 1.570708, 1.505627 -0.053305 1.559144, 1.501528 -0.041664 1.550143, 
            1.499484 -0.036594 1.547819, 1.499559 -0.035180 1.543191, 1.494909 -0.024466 1.540323, 1.487293 -0.000287 1.516092, 
            1.484108 0.007439 1.512984, 1.475189 0.024003 1.519210, 1.450697 0.068400 1.539512, 1.446367 0.083259 1.522459, 
            1.441344 0.098827 1.507599, 1.436840 0.107900 1.508658, 1.433685 0.121559 1.487895, 1.427888 0.134935 1.484258, 
            1.411417 0.177104 1.461662, 1.401327 0.208283 1.432078, 1.387622 0.252101 1.387573, 1.384983 0.262251 1.373959, 
            1.377649 0.275705 1.379568, 1.362983 0.305593 1.381998, 1.359787 0.310349 1.387705, 1.357626 0.315538 1.385752, 
            1.349061 0.328759 1.399641, 1.336397 0.343184 1.435256, 1.330228 0.353957 1.441575, 1.328077 0.357645 1.443981, 
            1.305841 0.386319 1.496666, 1.303216 0.390491 1.500567, 1.299962 0.398288 1.497678, 1.313153 0.390779 1.438445, 
            1.313389 0.400975 1.406970, 1.310285 0.408619 1.403608, 1.299616 0.428461 1.410970, 1.277101 0.454438 1.473319, 
            1.252103 0.500843 1.490828, 1.255079 0.518678 1.419969, 1.248151 0.533209 1.419905, 1.242106 0.549820 1.408271, 
            1.177869 0.670593 1.448769, 1.193952 0.660131 1.380404, 1.177729 0.702048 1.357025, 1.176288 0.705010 1.357186, 
            1.174642 0.709673 1.353605, 1.162696 0.736784 1.347444, 1.140970 0.770901 1.380958, 1.136321 0.780122 1.382476, 
            1.132587 0.789900 1.376711, 1.131659 0.799794 1.353303, 1.124847 0.815697 1.348483, 1.092207 0.886308 1.341844, 
            1.093565 0.886412 1.333166, 1.087717 0.901331 1.325299, 1.077664 0.927999 1.308767, 1.848942 -0.962568 2.098851, 
            1.850815 -0.962990 2.088542, 1.844650 -0.947747 2.081680, 1.839900 -0.935441 2.074735, 1.833455 -0.922895 2.077534, 
            1.827274 -0.906145 2.066331, 1.823666 -0.899478 2.068950, 1.803768 -0.873192 2.114249, 1.772948 -0.826805 2.167710, 
            1.769075 -0.816885 2.162388, 1.764117 -0.805857 2.160490, 1.757757 -0.785943 2.141072, 1.754811 -0.778461 2.137208, 
            1.747334 -0.754424 2.112538, 1.742254 -0.744762 2.115417, 1.740863 -0.741850 2.115422, 1.736724 -0.733150 2.115326, 
            1.738266 -0.733234 2.106064, 1.724746 -0.714952 2.135607, 1.717790 -0.694430 2.118069, 1.714608 -0.689688 2.123734, 
            1.682979 -0.600727 2.056833, 1.680574 -0.589325 2.038089, 1.675804 -0.578489 2.035599, 1.665783 -0.553344 2.023357, 
            1.655977 -0.534383 2.027996, 1.639711 -0.516279 2.074991, 1.622091 -0.489338 2.104312, 1.618098 -0.483769 2.112535, 
            1.614649 -0.477264 2.114652, 1.557807 -0.259673 1.824493, 1.558883 -0.253316 1.799146, 1.574361 -0.264651 1.737080, 
            1.521744 -0.130398 1.666241, 1.506154 -0.102548 1.680371, 1.510048 -0.087142 1.610999, 1.505926 -0.076967 1.606463, 
            1.505575 -0.073627 1.598792, 1.501269 -0.052829 1.564103, 1.499098 -0.046138 1.557794, 1.497656 -0.037210 1.540399, 
            1.485063 -0.001983 1.514333, 1.479403 0.011252 1.510262, 1.459511 0.046479 1.529203, 1.444729 0.077977 1.527611, 
            1.434329 0.107981 1.503395, 1.427043 0.128842 1.486903, 1.424772 0.137126 1.476518, 1.420439 0.147515 1.472645, 
            1.400054 0.196663 1.453633, 1.398615 0.208570 1.427449, 1.396441 0.212281 1.429927, 1.389148 0.231658 1.417847, 
            1.387892 0.235923 1.413035, 1.381611 0.260230 1.380197, 1.380515 0.264332 1.374880, 1.380054 0.266293 1.371946, 
            1.376862 0.272535 1.373250, 1.372315 0.280161 1.378832, 1.369182 0.287834 1.375561, 1.358230 0.307966 1.383821, 
            1.348463 0.322414 1.401503, 1.345383 0.330033 1.398065, 1.331630 0.347061 1.432731, 1.326452 0.353840 1.444697, 
            1.324399 0.358919 1.442405, 1.302884 0.383875 1.501592, 1.298822 0.398460 1.483694, 1.293902 0.406466 1.490455, 
            1.304987 0.399618 1.442267, 1.299019 0.422115 1.412832, 1.293217 0.432514 1.417992, 1.279386 0.448131 1.457294, 
            1.259574 0.478802 1.489152, 1.255719 0.487212 1.488158, 1.251048 0.496455 1.489745, 1.248995 0.501535 1.487452, 
            1.248856 0.527024 1.413263, 1.250290 0.527050 1.404340, 1.248303 0.532062 1.401839, 1.220232 0.581605 1.429057, 
            1.196394 0.628316 1.438512, 1.194767 0.634451 1.430482, 1.187369 0.662881 1.392395, 1.193160 0.661440 1.360931, 
            1.156720 0.741896 1.348738, 1.147533 0.758734 1.355811, 1.124100 0.808013 1.355208, 1.093241 0.872332 1.356114, 
            1.088883 0.887220 1.339151, 1.086315 0.895807 1.329704, 1.076828 0.921898 1.311384, 1.849182 -0.975733 2.115626, 
            1.843906 -0.953943 2.084005, 1.843633 -0.952173 2.080478, 1.840557 -0.944559 2.077023, 1.781184 -0.848136 2.159227, 
            1.772602 -0.833407 2.168780, 1.748291 -0.771303 2.135828, 1.743643 -0.756118 2.119784, 1.745697 -0.756725 2.108906, 
            1.743643 -0.751646 2.106613, 1.733389 -0.733718 2.117055, 1.715299 -0.700332 2.130305, 1.714863 -0.696905 2.122901, 
            1.710774 -0.691238 2.131428, 1.704226 -0.669640 2.108216, 1.702172 -0.664560 2.105923, 1.697592 -0.653918 2.102833, 
            1.673937 -0.580556 2.032690, 1.670096 -0.572160 2.031656, 1.638086 -0.520085 2.075707, 1.591644 -0.442832 2.134621, 
            1.555937 -0.257263 1.808427, 1.568335 -0.249051 1.707800, 1.562739 -0.235880 1.703530, 1.544311 -0.193204 1.691503, 
            1.539095 -0.181913 1.690423, 1.536459 -0.174747 1.685580, 1.507399 -0.112266 1.680802, 1.491136 -0.085219 1.701450, 
            1.496863 -0.053793 1.573608, 1.496465 -0.042949 1.544136, 1.492304 -0.028262 1.526552, 1.487716 -0.017613 1.523486, 
            1.487189 -0.015583 1.520760, 1.481619 0.000542 1.507624, 1.474845 0.013424 1.511464, 1.463001 0.032977 1.526932, 
            1.453561 0.050072 1.534803, 1.447124 0.062611 1.537580, 1.444962 0.067801 1.535627, 1.439117 0.090172 1.505804, 
            1.425669 0.124780 1.486826, 1.410105 0.164533 1.465756, 1.403555 0.180168 1.460108, 1.395076 0.203738 1.442993, 
            1.388823 0.225034 1.418846, 1.387265 0.228117 1.419380, 1.358238 0.301001 1.383767, 1.353614 0.308706 1.389595, 
            1.353351 0.310466 1.386038, 1.342731 0.328767 1.397635, 1.309235 0.365959 1.494672, 1.305198 0.373064 1.498645, 
            1.294623 0.395792 1.496931, 1.290278 0.404704 1.497489, 1.290224 0.407740 1.488879, 1.292138 0.429642 1.412594, 
            1.270687 0.456023 1.467189, 1.179438 0.650606 1.456932, 1.176953 0.654635 1.460391, 1.173661 0.662470 1.457622, 
            1.173981 0.669599 1.434663, 1.186023 0.672210 1.352723, 1.178098 0.686268 1.360197, 1.172695 0.699241 1.355315, 
            1.160010 0.728598 1.347100, 1.157956 0.733678 1.344808, 1.101671 0.849312 1.351407, 1.087502 0.881675 1.343489, 
            1.085683 0.890987 1.327284, 1.082507 0.897213 1.328536, 1.844404 -0.965881 2.095575, 1.836270 -0.942664 2.077370, 
            1.834798 -0.939669 2.077632, 1.805986 -0.886387 2.098409, 1.781317 -0.852246 2.150001, 1.776662 -0.846001 2.160316, 
            1.767201 -0.828883 2.168255, 1.763296 -0.818930 2.163032, 1.761434 -0.814047 2.160134, 1.756049 -0.799601 2.150806, 
            1.741109 -0.756014 2.114592, 1.737130 -0.745986 2.109602, 1.717868 -0.715876 2.139723, 1.715222 -0.708700 2.134911, 
            1.711900 -0.702326 2.136625, 1.708153 -0.694026 2.135293, 1.704124 -0.679473 2.117292, 1.678237 -0.608305 2.067371, 
            1.680512 -0.609137 2.055795, 1.679493 -0.605114 2.050233, 1.677602 -0.598710 2.043038, 1.657287 -0.549633 2.023803, 
            1.655015 -0.544331 2.022200, 1.629427 -0.512233 2.085476, 1.626428 -0.506188 2.086169, 1.616078 -0.491144 2.105696, 
            1.552853 -0.265542 1.831313, 1.553447 -0.261676 1.816267, 1.552548 -0.257776 1.810326, 1.551623 -0.252358 1.800079, 
            1.568246 -0.267845 1.743175, 1.567656 -0.262768 1.731871, 1.561577 -0.240158 1.702786, 1.554336 -0.223818 1.699317, 
            1.551140 -0.216081 1.696245, 1.511847 -0.122273 1.662337, 1.506014 -0.114825 1.676372, 1.502694 -0.108453 1.678079, 
            1.502417 -0.084313 1.608716, 1.495886 -0.062733 1.585448, 1.490852 -0.047155 1.570620, 1.491525 -0.038896 1.542157, 
            1.493093 -0.039007 1.532812, 1.472654 0.013179 1.505191, 1.445428 0.063351 1.525351, 1.437025 0.086843 1.507996, 
            1.434438 0.093959 1.503000, 1.431093 0.101848 1.500398, 1.429290 0.108162 1.492923, 1.419655 0.128440 1.492630, 
            1.405476 0.163795 1.475964, 1.391138 0.209750 1.429069, 1.386169 0.220790 1.427207, 1.377155 0.253851 1.385442, 
            1.375778 0.261222 1.372232, 1.373191 0.266846 1.371624, 1.344187 0.317342 1.401790, 1.341107 0.324961 1.398351, 
            1.308638 0.359614 1.496534, 1.301654 0.372710 1.501035, 1.293661 0.386838 1.508727, 1.288047 0.408972 1.478172, 
            1.299812 0.399939 1.432226, 1.298537 0.411678 1.405524, 1.283587 0.435893 1.426412, 1.276835 0.445771 1.438963, 
            1.246895 0.492750 1.485254, 1.241459 0.504266 1.484866, 1.237924 0.516822 1.469695, 1.249937 0.510517 1.414184, 
            1.215205 0.580283 1.422935, 1.191852 0.626498 1.430860, 1.192352 0.627479 1.424891, 1.188654 0.656604 1.361945, 
            1.126222 0.790444 1.352842, 1.102945 0.841055 1.347357, 1.100559 0.846474 1.346115, 1.084718 0.885017 1.330307, 
            1.070929 0.921466 1.308018, 1.846743 -0.990135 2.132060, 1.843374 -0.973276 2.103191, 1.754576 -0.802071 2.146652, 
            1.722623 -0.727688 2.124677, 1.716825 -0.720275 2.138602, 1.696128 -0.666335 2.107406, 1.686785 -0.643374 2.097410, 
            1.673924 -0.597436 2.041462, 1.654624 -0.552377 2.027802, 1.651237 -0.545936 2.029723, 1.630131 -0.519908 2.083225, 
            1.603158 -0.477449 2.124537, 1.546880 -0.258943 1.828206, 1.541516 -0.250483 1.836371, 1.548796 -0.253444 1.800204, 
            1.562088 -0.261055 1.740655, 1.539647 -0.197879 1.693018, 1.534267 -0.187912 1.696842, 1.530669 -0.173800 1.677479, 
            1.526111 -0.161689 1.669929, 1.516396 -0.139840 1.665498, 1.494776 -0.101357 1.685510, 1.477692 -0.070490 1.699968, 
            1.503711 -0.095573 1.613382, 1.503143 -0.093501 1.610788, 1.493994 -0.070739 1.600178, 1.492303 -0.067520 1.601133, 
            1.490554 -0.062752 1.597878, 1.487513 -0.044736 1.563585, 1.491209 -0.042547 1.534348, 1.477771 -0.007948 1.515342, 
            1.475717 -0.002869 1.513050, 1.474353 0.002998 1.504188, 1.464098 0.020926 1.514635, 1.450296 0.045459 1.527505, 
            1.447500 0.051298 1.527561, 1.439886 0.069511 1.520883, 1.439287 0.073104 1.513994, 1.430447 0.094061 1.506801, 
            1.389073 0.206394 1.431174, 1.386646 0.210364 1.434452, 1.385719 0.212801 1.432990, 1.382365 0.222191 1.426027, 
            1.377541 0.236064 1.414926, 1.374948 0.252132 1.383609, 1.329059 0.331801 1.431997, 1.305979 0.356864 1.500516, 
            1.301949 0.365453 1.500078, 1.285730 0.396928 1.507415, 1.283089 0.405589 1.498199, 1.285864 0.405737 1.480652, 
            1.285280 0.409315 1.473716, 1.292026 0.415845 1.412898, 1.286390 0.427565 1.413141, 1.266508 0.455325 1.453998, 
            1.266769 0.456550 1.448783, 1.236458 0.517328 1.456741, 1.229243 0.548553 1.409295, 1.226928 0.553899 1.407827, 
            1.214873 0.573666 1.423961, 1.205188 0.591013 1.432606, 1.201730 0.599017 1.430358, 1.196527 0.607314 1.438017, 
            1.191000 0.620413 1.433527, 1.191786 0.621101 1.426652, 1.188674 0.628753 1.423315, 1.167560 0.663735 1.450504, 
            1.180980 0.657485 1.386162, 1.184055 0.663290 1.350105, 1.173858 0.684142 1.351591, 1.153980 0.723827 1.357318, 
            1.148333 0.737049 1.353205, 1.125194 0.780065 1.369235, 1.122953 0.786826 1.363143, 1.096431 0.848207 1.345960, 
            1.087787 0.864490 1.351316, 1.084619 0.873690 1.343764, 1.083100 0.878223 1.339784, 1.076596 0.893812 1.333990, 
            1.074468 0.904931 1.314372, 1.813862 -0.906851 2.069089, 1.808756 -0.900145 2.080830, 1.798939 -0.888628 2.107452, 
            1.795777 -0.880926 2.104269, 1.763468 -0.834509 2.166827, 1.758111 -0.821583 2.161799, 1.757315 -0.816297 2.151144, 
            1.750316 -0.797221 2.138134, 1.747464 -0.788344 2.129585, 1.736507 -0.760751 2.115911, 1.729067 -0.744207 2.113074, 
            1.718333 -0.728771 2.133813, 1.715525 -0.724412 2.138294, 1.708828 -0.710118 2.137498, 1.697525 -0.680682 2.120525, 
            1.694241 -0.669872 2.108953, 1.684874 -0.658815 2.134151, 1.688213 -0.656261 2.106044, 1.681580 -0.643522 2.109440, 
            1.680553 -0.640982 2.108294, 1.682247 -0.641221 2.098553, 1.679528 -0.633972 2.093971, 1.673635 -0.608570 2.055519, 
            1.669794 -0.598683 2.050092, 1.667045 -0.586930 2.032436, 1.662899 -0.576731 2.027974, 1.655854 -0.562080 2.028281, 
            1.622142 -0.511249 2.086490, 1.586744 -0.454222 2.136853, 1.560114 -0.258540 1.724915, 1.559354 -0.250310 1.705364, 
            1.549844 -0.228668 1.700288, 1.528375 -0.175430 1.675922, 1.526461 -0.170494 1.673188, 1.511973 -0.134823 1.657495, 
            1.509629 -0.130938 1.660512, 1.499763 -0.114897 1.674120, 1.492379 -0.101392 1.679885, 1.485403 -0.092776 1.697533, 
            1.479565 -0.082341 1.702805, 1.492472 -0.076140 1.604963, 1.489371 -0.062536 1.584029, 1.479976 -0.038030 1.569809, 
            1.483855 -0.030064 1.522435, 1.479004 -0.019146 1.520198, 1.475851 -0.009961 1.512601, 1.473209 -0.002790 1.507777, 
            1.462751 0.018328 1.510084, 1.458590 0.025559 1.514448, 1.426512 0.097088 1.501648, 1.421245 0.111413 1.491946, 
            1.407839 0.142998 1.481618, 1.401181 0.154270 1.489479, 1.402369 0.154548 1.481336, 1.399042 0.163910 1.474287, 
            1.388844 0.187744 1.466993, 1.383677 0.206441 1.443807, 1.382610 0.213494 1.429618, 1.374275 0.238408 1.407660, 
            1.364208 0.272546 1.369223, 1.351961 0.294000 1.381571, 1.328903 0.323513 1.436852, 1.325430 0.330043 1.439044, 
            1.296307 0.368732 1.504706, 1.298918 0.395885 1.408657, 1.277225 0.435934 1.424508, 1.245912 0.506680 1.409288, 
            1.241032 0.520610 1.398365, 1.235242 0.532488 1.399098, 1.215555 0.567504 1.417388, 1.205599 0.586619 1.422501, 
            1.189906 0.616065 1.432567, 1.191216 0.616219 1.424039, 1.186054 0.627454 1.422784, 1.175711 0.639509 1.451070, 
            1.170156 0.649656 1.455449, 1.167250 0.655606 1.455848, 1.168202 0.665071 1.422112, 1.186281 0.649589 1.356221, 
            1.185184 0.655181 1.346515, 1.182567 0.663818 1.337221, 1.163935 0.694776 1.360963, 1.148951 0.729462 1.351228, 
            1.140365 0.745686 1.356401, 1.132430 0.761246 1.359520, 1.122518 0.783296 1.355711, 1.101566 0.828551 1.351661, 
            1.096204 0.841483 1.346650, 1.084747 0.868094 1.338943, 1.081523 0.875859 1.335958, 1.077258 0.884689 1.336263, 
            1.068272 0.913250 1.307581, 1.835772 -0.979424 2.127155, 1.836250 -0.972456 2.103697, 1.834534 -0.967722 2.100338, 
            1.834047 -0.961260 2.084318, 1.829844 -0.949512 2.075646, 1.827025 -0.943651 2.075771, 1.811228 -0.909626 2.072993, 
            1.810084 -0.905475 2.067829, 1.797159 -0.890784 2.104268, 1.778574 -0.864348 2.141030, 1.740755 -0.773537 2.106855, 
            1.726964 -0.747524 2.115300, 1.719283 -0.738188 2.135177, 1.713106 -0.724425 2.132738, 1.707849 -0.716074 2.140566, 
            1.703755 -0.708910 2.144719, 1.698175 -0.694266 2.136007, 1.695942 -0.687512 2.129891, 1.692230 -0.682230 2.137228, 
            1.690073 -0.677044 2.135264, 1.693847 -0.679408 2.118949, 1.690826 -0.671849 2.115325, 1.684829 -0.658269 2.112321, 
            1.681514 -0.650411 2.109621, 1.668437 -0.611708 2.076303, 1.536907 -0.252232 1.828930, 1.532119 -0.196647 1.694797, 
            1.519007 -0.175801 1.714270, 1.518721 -0.171036 1.702002, 1.515538 -0.166294 1.707668, 1.524697 -0.174157 1.674346, 
            1.519654 -0.164534 1.677105, 1.519148 -0.161035 1.669924, 1.503231 -0.125395 1.663139, 1.501102 -0.120238 1.661084, 
            1.496268 -0.113811 1.671964, 1.472971 -0.073616 1.697271, 1.498371 -0.098066 1.612643, 1.483973 -0.038631 1.526427, 
            1.474376 -0.018393 1.526014, 1.475344 -0.017890 1.518568, 1.454474 0.025790 1.518646, 1.440902 0.054561 1.517621, 
            1.436615 0.063413 1.517996, 1.435426 0.067609 1.512970, 1.421227 0.101494 1.500757, 1.420647 0.105068 1.493809, 
            1.404717 0.139230 1.491455, 1.397664 0.158361 1.478614, 1.391195 0.167951 1.490273, 1.377282 0.213471 1.442034, 
            1.377993 0.217218 1.426618, 1.369630 0.242160 1.404747, 1.368508 0.249271 1.390733, 1.351363 0.287655 1.383433, 
            1.277729 0.404607 1.493130, 1.279889 0.406874 1.473136, 1.290069 0.406914 1.410247, 1.279998 0.427636 1.411332, 
            1.275540 0.433681 1.421025, 1.270779 0.443017 1.422896, 1.246244 0.475529 1.478453, 1.239109 0.488780 1.483433, 
            1.231998 0.506480 1.475168, 1.242003 0.509681 1.404051, 1.225400 0.544530 1.403821, 1.197820 0.595063 1.425099, 
            1.185648 0.622405 1.419653, 1.181575 0.659367 1.335942, 1.178141 0.664365 1.342400, 1.175700 0.669840 1.341329, 
            1.154104 0.708297 1.361263, 1.147570 0.723917 1.355566, 1.144387 0.728659 1.361231, 1.141677 0.737391 1.352233, 
            1.139658 0.740944 1.354221, 1.117969 0.786951 1.352498, 1.110214 0.802326 1.355047, 1.103914 0.817706 1.348608, 
            1.087253 0.854106 1.344173, 1.085580 0.857306 1.345068, 1.083667 0.862241 1.342330, 1.076652 0.879843 1.333761, 
            1.073285 0.886264 1.335618, 1.067584 0.905505 1.314118, 1.831020 -0.963634 2.089463, 1.814030 -0.923916 2.077287, 
            1.810103 -0.913941 2.072133, 1.803753 -0.904474 2.083412, 1.739522 -0.779233 2.110724, 1.738372 -0.773586 2.101186, 
            1.725340 -0.751330 2.116017, 1.718023 -0.742367 2.134739, 1.699068 -0.709588 2.155110, 1.698152 -0.704180 2.144834, 
            1.696555 -0.699566 2.141101, 1.689865 -0.689752 2.153454, 1.688838 -0.687212 2.152308, 1.692242 -0.687707 2.132774, 
            1.667953 -0.653954 2.183165, 1.665484 -0.648450 2.182184, 1.663431 -0.643371 2.179892, 1.679399 -0.655207 2.116277, 
            1.677064 -0.648349 2.110484, 1.667525 -0.620714 2.087939, 1.648502 -0.559537 2.025115, 1.626984 -0.531597 2.075532, 
            1.620030 -0.520021 2.084330, 1.614091 -0.512465 2.098701, 1.549867 -0.242604 1.700163, 1.539531 -0.220119 1.697698, 
            1.531221 -0.201195 1.693219, 1.527225 -0.194132 1.697062, 1.514958 -0.172657 1.709475, 1.512481 -0.167145 1.708520, 
            1.509168 -0.144378 1.661917, 1.504042 -0.130197 1.651772, 1.479472 -0.093175 1.694270, 1.496916 -0.102045 1.612822, 
            1.481934 -0.059906 1.581131, 1.468495 -0.007414 1.509448, 1.465329 -0.001198 1.510669, 1.462307 0.006362 1.507048, 
            1.456682 0.016579 1.511645, 1.448959 0.030431 1.518483, 1.446480 0.035944 1.517534, 1.442393 0.041610 1.526056, 
            1.440272 0.046758 1.523976, 1.429578 0.074081 1.509471, 1.394803 0.151346 1.496408, 1.388106 0.165641 1.495615, 
            1.385851 0.172417 1.489569, 1.381951 0.189818 1.462377, 1.375798 0.212504 1.433527, 1.370951 0.227892 1.418109, 
            1.367554 0.243289 1.393722, 1.364190 0.257162 1.373618, 1.346470 0.291660 1.381305, 1.319741 0.327906 1.439406, 
            1.293256 0.362411 1.501125, 1.274148 0.408764 1.482468, 1.291010 0.397506 1.411639, 1.287005 0.404578 1.415510, 
            1.275810 0.429431 1.411366, 1.268691 0.441175 1.420687, 1.239647 0.503640 1.415859, 1.218558 0.550526 1.407851, 
            1.207081 0.569703 1.422160, 1.190876 0.604146 1.420673, 1.180978 0.624691 1.421209, 1.165411 0.645063 1.457216, 
            1.164953 0.657459 1.423544, 1.175606 0.662980 1.341601, 1.148854 0.712668 1.360265, 1.145943 0.720114 1.356289, 
            1.142762 0.724853 1.361948, 1.137393 0.737792 1.356958, 1.127421 0.759905 1.353343, 1.121686 0.771725 1.353898, 
            1.086187 0.848239 1.347514, 1.079504 0.865502 1.337897, 1.077257 0.870779 1.336216, 1.066537 0.898129 1.321791, 
            1.852635 -1.040377 2.161635, 1.846643 -1.025312 2.154223, 1.831182 -0.973737 2.097707, 1.820667 -0.945105 2.078245, 
            1.787580 -0.885966 2.108139, 1.777641 -0.874324 2.135146, 1.769767 -0.858827 2.138071, 1.748502 -0.817726 2.148179, 
            1.740009 -0.794142 2.131110, 1.739190 -0.778395 2.089798, 1.728387 -0.765871 2.119534, 1.713511 -0.740241 2.135799, 
            1.693008 -0.704391 2.156669, 1.689022 -0.695847 2.156090, 1.678262 -0.671439 2.150572, 1.659510 -0.641849 2.179083, 
            1.667470 -0.646997 2.145157, 1.665416 -0.641917 2.142864, 1.661155 -0.625637 2.121207, 1.661291 -0.610867 2.076876, 
            1.663106 -0.606756 2.053583, 1.659893 -0.597510 2.046174, 1.640805 -0.554159 2.036235, 1.595848 -0.490352 2.125576, 
            1.530620 -0.256740 1.839962, 1.528603 -0.251698 1.837553, 1.548400 -0.255516 1.726724, 1.535599 -0.220076 1.701314, 
            1.535885 -0.218878 1.696018, 1.526000 -0.196855 1.692126, 1.509619 -0.165214 1.699977, 1.514280 -0.162520 1.663300, 
            1.493745 -0.117691 1.657932, 1.470852 -0.082381 1.695135, 1.489361 -0.090848 1.605933, 1.480752 -0.068636 1.593622, 
            1.469295 -0.037552 1.572744, 1.472393 -0.027297 1.523447, 1.469074 -0.020925 1.525154, 1.467956 -0.013820 1.511123, 
            1.460439 0.002804 1.508531, 1.449834 0.022581 1.515694, 1.439920 0.043144 1.516283, 1.436817 0.049295 1.517306, 
            1.432325 0.061338 1.509547, 1.427953 0.070276 1.510187, 1.417912 0.090968 1.511177, 1.398418 0.137716 1.493743, 
            1.377623 0.187283 1.476025, 1.364328 0.239628 1.403887, 1.359841 0.260611 1.369770, 1.323151 0.314485 1.437388, 
            1.317374 0.321876 1.451246, 1.297168 0.348477 1.497518, 1.270246 0.405793 1.494768, 1.278178 0.406638 1.443371, 
            1.282300 0.408392 1.412788, 1.279545 0.414187 1.412712, 1.261689 0.448825 1.420830, 1.242603 0.471300 1.472344, 
            1.231438 0.493140 1.476886, 1.234602 0.512274 1.401041, 1.224367 0.533164 1.402644, 1.161280 0.648291 1.452682, 
            1.178138 0.643002 1.364308, 1.178817 0.648272 1.344603, 1.177471 0.652628 1.340073, 1.161137 0.681239 1.356555, 
            1.135487 0.732783 1.362954, 1.069466 0.880726 1.334462, 1.825896 -0.972312 2.105599, 1.828321 -0.973297 2.093550, 
            1.807701 -0.923909 2.075280, 1.806279 -0.919475 2.070992, 1.804282 -0.914453 2.068522, 1.771128 -0.868664 2.138136, 
            1.766537 -0.859502 2.139469, 1.751903 -0.835610 2.159360, 1.742298 -0.810890 2.145803, 1.736027 -0.788084 2.117325, 
            1.726905 -0.769822 2.119800, 1.708891 -0.736514 2.132808, 1.705203 -0.728275 2.131288, 1.680162 -0.683317 2.153325, 
            1.675397 -0.673977 2.155208, 1.664412 -0.661267 2.185520, 1.657747 -0.647004 2.184627, 1.657707 -0.645473 2.180363, 
            1.659502 -0.636869 2.143961, 1.665139 -0.639644 2.117376, 1.653390 -0.587387 2.035961, 1.648835 -0.573790 2.024010, 
            1.642777 -0.560147 2.021200, 1.526391 -0.251922 1.831343, 1.532947 -0.221342 1.700884, 1.531921 -0.218803 1.699738, 
            1.507953 -0.171959 1.709603, 1.505493 -0.161992 1.695425, 1.508779 -0.157892 1.663096, 1.509076 -0.156706 1.657765, 
            1.483535 -0.085889 1.606752, 1.477730 -0.069524 1.594361, 1.467129 -0.036331 1.562002, 1.473100 -0.036466 1.525578, 
            1.468097 -0.022410 1.515043, 1.461219 -0.007931 1.514821, 1.459000 -0.001191 1.508663, 1.443395 0.029657 1.514061, 
            1.436663 0.043987 1.513377, 1.412189 0.100295 1.498503, 1.400845 0.125299 1.494828, 1.399161 0.128510 1.495759, 
            1.397820 0.131371 1.495605, 1.383704 0.159207 1.500689, 1.371704 0.198301 1.459579, 1.363115 0.236893 1.398912, 
            1.360297 0.244244 1.394644, 1.360610 0.246907 1.384877, 1.333952 0.295007 1.407631, 1.317605 0.314684 1.450492, 
            1.278363 0.372655 1.521780, 1.268661 0.397474 1.508529, 1.281645 0.405087 1.406053, 1.270452 0.426957 1.410684, 
            1.261228 0.442340 1.422262, 1.228648 0.500962 1.450556, 1.234867 0.502066 1.408959, 1.232424 0.509034 1.403508, 
            1.195615 0.580920 1.418819, 1.184016 0.607677 1.411560, 1.179568 0.618184 1.408053, 1.160220 0.643909 1.451616, 
            1.157355 0.654290 1.438716, 1.159466 0.653625 1.427658, 1.175279 0.638965 1.373312, 1.178825 0.644290 1.335772, 
            1.168250 0.665528 1.338449, 1.151924 0.692638 1.359292, 1.142684 0.712512 1.357753, 1.140530 0.716204 1.360168, 
            1.122156 0.757335 1.352364, 1.100093 0.803724 1.351823, 1.093203 0.816725 1.356029, 1.078362 0.852757 1.341454, 
            1.071995 0.866714 1.339617, 1.061689 0.892150 1.328275, 1.059082 0.903759 1.310170, 1.852666 -1.058794 2.174653, 
            1.813304 -0.942551 2.075113, 1.806383 -0.928027 2.075028, 1.807240 -0.925920 2.063541, 1.785890 -0.896661 2.109036, 
            1.771122 -0.874122 2.133741, 1.767892 -0.869333 2.139554, 1.742488 -0.819531 2.149567, 1.736353 -0.804319 2.142608, 
            1.735914 -0.794925 2.117654, 1.730457 -0.780405 2.108555, 1.719148 -0.759910 2.117940, 1.709968 -0.747552 2.138160, 
            1.708088 -0.742649 2.135321, 1.707502 -0.740560 2.132780, 1.703638 -0.732141 2.131818, 1.694815 -0.721639 2.155300, 
            1.681223 -0.692847 2.154338, 1.664538 -0.666860 2.180707, 1.658625 -0.656348 2.186217, 1.652171 -0.640810 2.180267, 
            1.658991 -0.646285 2.154330, 1.652933 -0.620715 2.116399, 1.651716 -0.616490 2.111463, 1.647036 -0.577416 2.025280, 
            1.643402 -0.572214 2.032369, 1.644986 -0.572341 2.022976, 1.615761 -0.530565 2.080179, 1.606055 -0.517670 2.102062, 
            1.571839 -0.457378 2.135522, 1.524068 -0.256505 1.838657, 1.520507 -0.246904 1.832346, 1.533123 -0.226987 1.695913, 
            1.530485 -0.221310 1.695468, 1.529353 -0.218664 1.694653, 1.509365 -0.183339 1.713896, 1.503868 -0.165797 1.696141, 
            1.501586 -0.145574 1.650671, 1.501844 -0.142856 1.641076, 1.496716 -0.131654 1.639717, 1.481076 -0.109717 1.671566, 
            1.466910 -0.084812 1.685586, 1.488223 -0.103597 1.609478, 1.467164 -0.050778 1.583816, 1.466768 -0.035463 1.541167, 
            1.431199 0.050067 1.508663, 1.418704 0.074756 1.513014, 1.401150 0.115050 1.502620, 1.395960 0.123332 1.510235, 
            1.390941 0.132932 1.512922, 1.389650 0.137232 1.508220, 1.373967 0.183069 1.469962, 1.355086 0.251556 1.384740, 
            1.307456 0.327039 1.456187, 1.280848 0.397454 1.412934, 1.265982 0.427547 1.415997, 1.261583 0.435022 1.421116, 
            1.259529 0.440102 1.418824, 1.250596 0.456680 1.425094, 1.234930 0.475662 1.465803, 1.225897 0.493834 1.467999, 
            1.225776 0.498431 1.455211, 1.233912 0.491612 1.425120, 1.233426 0.495091 1.417876, 1.229677 0.504884 1.412159, 
            1.230952 0.505072 1.403741, 1.224885 0.518724 1.400958, 1.220519 0.529147 1.397190, 1.210833 0.547986 1.401449, 
            1.186625 0.592093 1.420853, 1.174863 0.621997 1.405331, 1.171953 0.627951 1.405743, 1.159359 0.642304 1.441138, 
            1.157079 0.647616 1.439563, 1.174640 0.634153 1.370915, 1.175132 0.642597 1.343022, 1.174589 0.647624 1.331568, 
            1.169923 0.655372 1.337528, 1.167199 0.664118 1.328573, 1.157784 0.676716 1.349535, 1.152237 0.686854 1.353889, 
            1.077476 0.846705 1.344226, 1.058378 0.894540 1.321150, 1.839628 -1.033051 2.158746, 1.817302 -0.977447 2.132697, 
            1.821405 -0.977164 2.106566, 1.821038 -0.973807 2.098944, 1.820015 -0.968289 2.089008, 1.815629 -0.956354 2.080914, 
            1.808502 -0.938639 2.072698, 1.805421 -0.931019 2.069259, 1.796769 -0.916218 2.079034, 1.781185 -0.892847 2.106314, 
            1.778064 -0.886678 2.107393, 1.766768 -0.873650 2.138689, 1.761711 -0.862521 2.137105, 1.752632 -0.848775 2.152615, 
            1.742518 -0.826518 2.149445, 1.737128 -0.815049 2.148913, 1.734371 -0.803287 2.131282, 1.732162 -0.796558 2.125093, 
            1.731218 -0.791121 2.114904, 1.727666 -0.783020 2.112956, 1.705937 -0.744426 2.133310, 1.702715 -0.736663 2.130317, 
            1.693556 -0.725818 2.154862, 1.678894 -0.697424 2.161670, 1.674632 -0.688598 2.161964, 1.668701 -0.676577 2.163140, 
            1.649164 -0.649168 2.202908, 1.647354 -0.641355 2.191068, 1.654702 -0.642896 2.150296, 1.650826 -0.632973 2.144979, 
            1.650413 -0.629570 2.137504, 1.652657 -0.616951 2.086516, 1.646504 -0.591284 2.048884, 1.640231 -0.568476 2.020411, 
            1.615837 -0.537598 2.079915, 1.596493 -0.507405 2.110292, 1.579322 -0.479431 2.133806, 1.571875 -0.464369 2.135384, 
            1.524849 -0.250840 1.796654, 1.541178 -0.257079 1.714341, 1.533513 -0.234341 1.694655, 1.520069 -0.204209 1.688838, 
            1.504648 -0.169077 1.680482, 1.496491 -0.138380 1.640402, 1.500415 -0.139406 1.619225, 1.498293 -0.134257 1.617148, 
            1.474727 -0.104224 1.674037, 1.470068 -0.094993 1.675583, 1.484235 -0.100516 1.604490, 1.471097 -0.067714 1.588926, 
            1.465666 -0.038312 1.535843, 1.463828 -0.030471 1.524088, 1.423406 0.058525 1.511304, 1.405398 0.096301 1.511124, 
            1.393191 0.119205 1.518958, 1.390871 0.127538 1.508725, 1.381159 0.147894 1.508676, 1.363399 0.204799 1.450643, 
            1.362301 0.210394 1.440943, 1.362293 0.211893 1.436578, 1.358719 0.221507 1.430308, 1.355837 0.237869 1.399902, 
            1.356634 0.238547 1.392997, 1.354833 0.243368 1.389905, 1.346375 0.268407 1.368335, 1.305832 0.323234 1.456903, 
            1.290548 0.340334 1.500794, 1.280515 0.358037 1.510541, 1.261675 0.408590 1.477869, 1.272471 0.402036 1.430592, 
            1.277409 0.398484 1.410605, 1.265972 0.422093 1.411615, 1.243425 0.463013 1.430162, 1.229638 0.480075 1.464935, 
            1.231033 0.492069 1.421019, 1.199113 0.560454 1.416497, 1.188639 0.581588 1.418854, 1.179341 0.603013 1.413110, 
            1.172420 0.623501 1.395464, 1.170366 0.628581 1.393171, 1.174043 0.627808 1.372778, 1.175647 0.635115 1.341369, 
            1.174562 0.639206 1.336018, 1.170911 0.648898 1.329992, 1.159953 0.669036 1.338268, 1.132324 0.718128 1.364092, 
            1.111363 0.766374 1.351289, 1.092147 0.805383 1.354925, 1.079647 0.830077 1.359292, 1.071767 0.853035 1.340286, 
            1.064884 0.870502 1.331300, 1.052752 0.903766 1.308164, 1.855040 -1.076621 2.171493, 1.852938 -1.071492 2.169354, 
            1.850554 -1.066076 2.168104, 1.847599 -1.061567 2.173049, 1.814850 -0.987862 2.157976, 1.807043 -0.938141 2.059720, 
            1.774078 -0.885090 2.106789, 1.763090 -0.872376 2.137113, 1.746250 -0.843249 2.155191, 1.731801 -0.807618 2.139376, 
            1.730647 -0.798985 2.121071, 1.730612 -0.797457 2.116794, 1.723684 -0.781436 2.112339, 1.708059 -0.756532 2.135360, 
            1.664985 -0.678246 2.170464, 1.657747 -0.666381 2.180159, 1.651508 -0.658518 2.195478, 1.646239 -0.639717 2.172616, 
            1.643517 -0.620537 2.132923, 1.638742 -0.608204 2.126059, 1.642736 -0.583954 2.030032, 1.635946 -0.571056 2.033921, 
            1.628254 -0.557235 2.040663, 1.585138 -0.495308 2.124188, 1.578800 -0.482871 2.126650, 1.575085 -0.477586 2.133996, 
            1.514611 -0.247339 1.828972, 1.530187 -0.251319 1.744647, 1.529160 -0.248779 1.743501, 1.537141 -0.253948 1.709510, 
            1.530285 -0.235018 1.696048, 1.500746 -0.175029 1.701564, 1.503024 -0.172882 1.681199, 1.498576 -0.151938 1.646961, 
            1.497820 -0.143712 1.627397, 1.492781 -0.129618 1.616978, 1.486299 -0.121507 1.633065, 1.491293 -0.125117 1.612898, 
            1.489372 -0.120173 1.610186, 1.460022 -0.040995 1.558035, 1.458489 -0.028992 1.532148, 1.459795 -0.028835 1.523632, 
            1.431009 0.034859 1.513602, 1.397880 0.107460 1.504119, 1.390063 0.121408 1.511254, 1.366336 0.178442 1.489628, 
            1.357275 0.216026 1.434844, 1.353466 0.231844 1.411758, 1.324645 0.291100 1.415005, 1.289271 0.336174 1.500413, 
            1.265001 0.378854 1.524406, 1.258253 0.405129 1.488654, 1.260680 0.425015 1.415137, 1.251895 0.441442 1.420939, 
            1.249842 0.446522 1.418646, 1.244266 0.456689 1.423088, 1.238591 0.466958 1.427848, 1.226429 0.482362 1.457490, 
            1.233079 0.480042 1.423309, 1.226597 0.495609 1.417449, 1.212166 0.532713 1.397187, 1.191431 0.568799 1.418789, 
            1.177974 0.598944 1.413011, 1.171091 0.622375 1.386466, 1.170925 0.641929 1.329923, 1.156186 0.670400 1.336972, 
            1.140710 0.695153 1.359523, 1.117717 0.745474 1.353141, 1.113402 0.752862 1.357990, 1.099961 0.782991 1.352162, 
            1.096710 0.789293 1.353652, 1.069222 0.848679 1.348301, 1.049652 0.901468 1.313543, 1.850827 -1.074801 2.171607, 
            1.846876 -1.064802 2.166528, 1.815695 -0.998662 2.164064, 1.807040 -0.976404 2.151895, 1.806482 -0.972852 2.144878, 
            1.808238 -0.947807 2.060311, 1.796356 -0.925235 2.067116, 1.779495 -0.903541 2.107213, 1.771167 -0.887581 2.111570, 
            1.740238 -0.836609 2.152209, 1.727542 -0.801278 2.126467, 1.713913 -0.773939 2.130011, 1.699466 -0.744275 2.131749, 
            1.678713 -0.711150 2.162192, 1.667328 -0.687595 2.163038, 1.642876 -0.649203 2.200772, 1.646684 -0.639673 2.149232, 
            1.644474 -0.613560 2.085975, 1.643078 -0.604679 2.068435, 1.644950 -0.605100 2.058131, 1.639283 -0.587384 2.040915, 
            1.636380 -0.576964 2.028136, 1.629135 -0.565091 2.037852, 1.607822 -0.535869 2.083231, 1.513634 -0.256279 1.840813, 
            1.527403 -0.253940 1.749026, 1.530947 -0.244141 1.698320, 1.517626 -0.214134 1.692114, 1.499346 -0.171609 1.679622, 
            1.502490 -0.168855 1.652130, 1.501004 -0.165847 1.652433, 1.498327 -0.158640 1.647722, 1.498746 -0.157577 1.642007, 
            1.496369 -0.150676 1.636347, 1.496205 -0.144544 1.619306, 1.492236 -0.136017 1.618675, 1.489522 -0.128773 1.614077, 
            1.486963 -0.118704 1.600212, 1.472659 -0.086203 1.592720, 1.470450 -0.082457 1.595306, 1.463418 -0.066328 1.591183, 
            1.459192 -0.050085 1.569411, 1.458985 -0.040927 1.543726, 1.459109 -0.036581 1.530165, 1.453939 -0.020863 1.515768, 
            1.418803 0.055279 1.508236, 1.413546 0.065121 1.511671, 1.410208 0.073004 1.509049, 1.407967 0.076783 1.511737, 
            1.373078 0.151182 1.507815, 1.367710 0.165610 1.498432, 1.353417 0.218975 1.429448, 1.346910 0.247985 1.384153, 
            1.347069 0.249314 1.379261, 1.335240 0.274814 1.377119, 1.305587 0.309572 1.457624, 1.304735 0.313425 1.451537, 
            1.277282 0.353391 1.503142, 1.237759 0.462343 1.426061, 1.234567 0.470076 1.422975, 1.233091 0.473074 1.423246, 
            1.198562 0.550087 1.409406, 1.181399 0.584018 1.415338, 1.162333 0.654185 1.326309, 1.154650 0.666504 1.337408, 
            1.146202 0.679605 1.350927, 1.134486 0.703499 1.352818, 1.119782 0.731936 1.359760, 1.096779 0.783758 1.349018, 
            1.093868 0.788223 1.353827, 1.088730 0.799434 1.352496, 1.062047 0.860978 1.335819, 1.054149 0.880974 1.325652, 
            1.851798 -1.087222 2.181684, 1.849105 -1.079999 2.177020, 1.842072 -1.062378 2.168509, 1.834805 -1.047501 2.169517, 
            1.810756 -0.979700 2.118181, 1.812790 -0.977304 2.098585, 1.807507 -0.959981 2.080153, 1.792671 -0.923955 2.065561, 
            1.777208 -0.905180 2.105631, 1.773341 -0.898248 2.109068, 1.768675 -0.887519 2.106248, 1.757143 -0.874250 2.138288, 
            1.735297 -0.832555 2.150232, 1.733426 -0.827662 2.147363, 1.731818 -0.824529 2.148053, 1.726052 -0.809694 2.139927, 
            1.724907 -0.801070 2.121593, 1.721334 -0.791456 2.115323, 1.700572 -0.753851 2.132619, 1.691517 -0.738638 2.143667, 
            1.641878 -0.653648 2.199510, 1.638912 -0.635709 2.164981, 1.641829 -0.635706 2.146985, 1.641525 -0.610048 2.073317, 
            1.641254 -0.608281 2.069781, 1.627314 -0.570187 2.043581, 1.623214 -0.560036 2.038972, 1.609830 -0.544876 2.076863, 
            1.575733 -0.490668 2.127509, 1.505968 -0.244969 1.834274, 1.514727 -0.252423 1.802214, 1.520489 -0.256817 1.779623, 
            1.521546 -0.247460 1.745552, 1.531109 -0.252753 1.702174, 1.498944 -0.182627 1.694037, 1.497721 -0.175414 1.680339, 
            1.503119 -0.177945 1.654507, 1.493432 -0.147177 1.623649, 1.491500 -0.140731 1.616583, 1.484702 -0.121860 1.602938, 
            1.472266 -0.094249 1.598326, 1.464434 -0.074322 1.587946, 1.454473 -0.035820 1.536005, 1.452702 -0.031029 1.532820, 
            1.444211 -0.007446 1.515745, 1.433019 0.014421 1.520370, 1.418200 0.048939 1.510116, 1.401622 0.083763 1.509806, 
            1.392094 0.100949 1.517957, 1.390040 0.106029 1.515665, 1.382495 0.118208 1.526331, 1.365123 0.165770 1.493410, 
            1.361831 0.173606 1.490641, 1.359853 0.186062 1.466158, 1.355128 0.199834 1.454745, 1.355110 0.204325 1.441631, 
            1.348348 0.235088 1.392754, 1.299955 0.309860 1.471001, 1.302084 0.312159 1.451107, 1.295591 0.320281 1.467228, 
            1.281646 0.337505 1.502502, 1.260350 0.377147 1.517097, 1.255629 0.387933 1.514452, 1.254427 0.405561 1.469958, 
            1.267417 0.396768 1.415752, 1.259795 0.413498 1.413492, 1.252701 0.428199 1.413953, 1.248465 0.436998 1.414165, 
            1.223791 0.487545 1.417480, 1.212750 0.509259 1.421630, 1.213586 0.509896 1.414599, 1.210819 0.515703 1.414561, 
            1.207095 0.522489 1.417544, 1.208969 0.522066 1.407236, 1.206990 0.527070 1.404708, 1.199335 0.543834 1.402550, 
            1.195435 0.550799 1.406091, 1.170068 0.603545 1.407207, 1.166385 0.625198 1.366163, 1.166085 0.635942 1.336379, 
            1.163824 0.644215 1.325962, 1.154149 0.663042 1.330186, 1.123662 0.716544 1.360648, 1.101450 0.764577 1.356189, 
            1.100063 0.768975 1.351788, 1.095329 0.779775 1.349185, 1.092850 0.783797 1.352627, 1.077316 0.814573 1.357800, 
            1.071049 0.828428 1.355646, 1.045178 0.898090 1.310066, 1.852784 -1.096676 2.182932, 1.848508 -1.086344 2.178882, 
            1.849452 -1.085818 2.171508, 1.846033 -1.077852 2.169142, 1.832962 -1.049592 2.166534, 1.815574 -1.013942 2.168783, 
            1.810236 -1.001035 2.163696, 1.802006 -0.979211 2.150185, 1.801268 -0.975475 2.143738, 1.807974 -0.977850 2.109384, 
            1.809396 -0.974830 2.091720, 1.806439 -0.967336 2.087894, 1.802745 -0.954618 2.073221, 1.801482 -0.945873 2.055263, 
            1.798271 -0.939612 2.056625, 1.792850 -0.928111 2.056193, 1.793409 -0.927191 2.050034, 1.792383 -0.924652 2.048888, 
            1.773062 -0.903428 2.105532, 1.768636 -0.894435 2.106346, 1.765865 -0.890113 2.110710, 1.756103 -0.878653 2.137156, 
            1.738306 -0.847057 2.153870, 1.732586 -0.832269 2.145601, 1.724259 -0.813327 2.141176, 1.724921 -0.812512 2.134696, 
            1.693039 -0.747149 2.138833, 1.644586 -0.663370 2.190928, 1.637698 -0.648880 2.190738, 1.637912 -0.641643 2.168113, 
            1.632299 -0.629946 2.168286, 1.631432 -0.627570 2.166634, 1.628424 -0.606606 2.123456, 1.631859 -0.604150 2.095045, 
            1.630650 -0.582041 2.037405, 1.575847 -0.496250 2.122732, 1.557715 -0.464312 2.140502, 1.505417 -0.252853 1.840379, 
            1.525455 -0.265863 1.755128, 1.520475 -0.257794 1.762082, 1.520771 -0.253623 1.747977, 1.525889 -0.251395 1.709860, 
            1.524350 -0.243860 1.697160, 1.509036 -0.205854 1.679690, 1.506015 -0.201278 1.684841, 1.502610 -0.184381 1.656090, 
            1.493058 -0.158225 1.637974, 1.482687 -0.123776 1.600499, 1.467390 -0.088770 1.591753, 1.467551 -0.087443 1.586855, 
            1.465298 -0.083652 1.589580, 1.464665 -0.081514 1.587191, 1.449614 -0.028867 1.524988, 1.417031 0.044668 1.509392, 
            1.413029 0.053229 1.508865, 1.406190 0.067668 1.508519, 1.400122 0.078339 1.514520, 1.392621 0.094946 1.511875, 
            1.373352 0.129535 1.528847, 1.363403 0.157588 1.507596, 1.360387 0.169615 1.490787, 1.357339 0.177201 1.487246, 
            1.345592 0.220510 1.432164, 1.343595 0.235968 1.398964, 1.328136 0.271141 1.390732, 1.330965 0.269742 1.377405, 
            1.301195 0.301637 1.467058, 1.296020 0.311396 1.470236, 1.300459 0.308353 1.451823, 1.298406 0.313432 1.449531, 
            1.256276 0.413119 1.415803, 1.226400 0.474942 1.417992, 1.213034 0.503503 1.416317, 1.207750 0.513374 1.419842, 
            1.200063 0.522716 1.439736, 1.200510 0.528223 1.420763, 1.176008 0.584558 1.405975, 1.164358 0.612857 1.394489, 
            1.165991 0.614172 1.380551, 1.163409 0.618299 1.384316, 1.161622 0.638017 1.337283, 1.150471 0.664316 1.328610, 
            1.138846 0.682153 1.347774, 1.085531 0.791772 1.353773, 1.082998 0.795850 1.357384, 1.066354 0.832232 1.352894, 
            1.059200 0.849975 1.344764, 1.050041 0.872748 1.334188, 1.044814 0.890015 1.315580, 1.846842 -1.087125 2.170950, 
            1.802489 -0.989642 2.157413, 1.804593 -0.981353 2.120038, 1.808175 -0.982030 2.099942, 1.803980 -0.965818 2.078074, 
            1.790593 -0.929780 2.054515, 1.744024 -0.864325 2.148952, 1.730723 -0.837322 2.151459, 1.717140 -0.798103 2.119739, 
            1.631785 -0.637869 2.174273, 1.631310 -0.625455 2.140654, 1.634076 -0.602933 2.057286, 1.625362 -0.580614 2.045306, 
            1.591436 -0.529564 2.104189, 1.565581 -0.486757 2.137578, 1.501739 -0.251579 1.838802, 1.499868 -0.246686 1.835932, 
            1.500564 -0.245905 1.829347, 1.516244 -0.249992 1.744692, 1.522726 -0.247665 1.697876, 1.520242 -0.240656 1.692551, 
            1.498217 -0.179395 1.647990, 1.489470 -0.160025 1.644893, 1.490002 -0.154604 1.625652, 1.488062 -0.148150 1.618611, 
            1.482467 -0.131999 1.605556, 1.476955 -0.117423 1.596630, 1.472745 -0.108650 1.596759, 1.458332 -0.074547 1.585221, 
            1.455206 -0.068371 1.586319, 1.450553 -0.057655 1.583457, 1.451227 -0.047906 1.550599, 1.449075 -0.038254 1.535447, 
            1.442004 -0.023578 1.535833, 1.443885 -0.024007 1.525502, 1.421149 0.026052 1.518308, 1.419634 0.030581 1.514312, 
            1.413803 0.043991 1.510783, 1.404883 0.063538 1.508233, 1.380666 0.107654 1.527665, 1.360992 0.150114 1.523969, 
            1.359553 0.156056 1.515343, 1.361250 0.157305 1.501202, 1.352184 0.190420 1.459604, 1.339176 0.242472 1.386558, 
            1.332369 0.258370 1.381723, 1.291086 0.313953 1.472630, 1.296781 0.309627 1.450247, 1.249401 0.399765 1.477005, 
            1.257220 0.397744 1.434745, 1.258239 0.401176 1.418356, 1.257479 0.403443 1.416365, 1.249051 0.422488 1.412261, 
            1.246330 0.426757 1.416466, 1.215375 0.489684 1.422067, 1.210891 0.500227 1.418670, 1.194913 0.526983 1.438417, 
            1.185351 0.557623 1.407166, 1.175097 0.581515 1.400049, 1.165163 0.612535 1.369972, 1.161875 0.623347 1.358407, 
            1.161643 0.629549 1.341582, 1.159910 0.634301 1.338276, 1.160575 0.636603 1.327394, 1.142828 0.672621 1.330779, 
            1.139586 0.678914 1.332243, 1.128945 0.695746 1.348296, 1.104381 0.741708 1.364437, 1.099315 0.751355 1.367270, 
            1.097304 0.762355 1.347283, 1.085446 0.786393 1.349623, 1.066773 0.823356 1.355933, 1.060027 0.836210 1.359684, 
            1.061058 0.836648 1.352037, 1.057363 0.847878 1.341762, 1.051234 0.863083 1.334783, 1.048969 0.868378 1.333157, 
            1.044105 0.883783 1.317795, 1.856979 -1.117853 2.178410, 1.855598 -1.113461 2.173994, 1.851793 -1.105102 2.172842, 
            1.846204 -1.093429 2.172940, 1.817667 -1.029991 2.162119, 1.814066 -1.024822 2.169106, 1.806379 -1.006535 2.162659, 
            1.801325 -0.993918 2.156675, 1.796536 -0.978589 2.141077, 1.804590 -0.985324 2.111242, 1.790072 -0.937695 2.060526, 
            1.784893 -0.924950 2.054938, 1.779396 -0.917845 2.067912, 1.765571 -0.902234 2.107197, 1.757897 -0.888432 2.113879, 
            1.704396 -0.781605 2.129245, 1.656261 -0.693678 2.167166, 1.646250 -0.674508 2.172451, 1.633338 -0.647902 2.173731, 
            1.625030 -0.630471 2.173636, 1.627620 -0.589876 2.038147, 1.613910 -0.562454 2.041949, 1.602056 -0.548857 2.075004, 
            1.596013 -0.539703 2.085316, 1.572600 -0.502372 2.119770, 1.565743 -0.493878 2.137040, 1.551992 -0.466415 2.140970, 
            1.497912 -0.247171 1.828917, 1.515121 -0.251327 1.735044, 1.518618 -0.244462 1.693267, 1.515051 -0.236346 1.691365, 
            1.507163 -0.217853 1.685554, 1.502989 -0.203152 1.668012, 1.492811 -0.174865 1.647485, 1.488949 -0.166448 1.646514, 
            1.488279 -0.162782 1.639851, 1.482647 -0.142120 1.613742, 1.474984 -0.120874 1.598441, 1.474467 -0.117364 1.591295, 
            1.437707 -0.020180 1.531825, 1.435822 -0.015273 1.528999, 1.421706 0.014054 1.529693, 1.397487 0.070101 1.514012, 
            1.356261 0.162900 1.494989, 1.322400 0.266069 1.400021, 1.312758 0.277407 1.426089, 1.296109 0.295903 1.474296, 
            1.287090 0.315550 1.472055, 1.276638 0.327716 1.500685, 1.271789 0.338633 1.498442, 1.268502 0.346463 1.495657, 
            1.251543 0.375712 1.514113, 1.253244 0.393357 1.451668, 1.251408 0.405670 1.426739, 1.242080 0.430107 1.412308, 
            1.224216 0.466244 1.416061, 1.209745 0.495933 1.417877, 1.205277 0.501988 1.427602, 1.190073 0.539881 1.409783, 
            1.185773 0.550236 1.405805, 1.178938 0.564672 1.405449, 1.169679 0.584565 1.403969, 1.162577 0.600765 1.400066, 
            1.163982 0.603803 1.382456, 1.161246 0.611071 1.377930, 1.147437 0.656485 1.329365, 1.139709 0.670341 1.336216, 
            1.129828 0.687889 1.345483, 1.104042 0.736589 1.361091, 1.090468 0.768345 1.351293, 1.084246 0.780663 1.353390, 
            1.069769 0.810360 1.355225, 1.058980 0.830324 1.362967, 1.056349 0.837484 1.358108, 1.049680 0.856224 1.344057, 
            1.044738 0.870216 1.333328, 1.039126 0.883403 1.329107, 1.040427 0.885057 1.316218, 1.038373 0.890136 1.313926, 
            1.036944 0.894578 1.309661, 1.839192 -1.084277 2.168727, 1.829255 -1.063692 2.169388, 1.820418 -1.042739 2.162183, 
            1.810346 -1.022014 2.163274, 1.806983 -1.015598 2.165116, 1.797068 -0.984598 2.134979, 1.802230 -0.988378 2.114282, 
            1.793491 -0.951124 2.058480, 1.775718 -0.916571 2.066336, 1.762491 -0.901571 2.103732, 1.743390 -0.876098 2.146514, 
            1.725852 -0.837313 2.140455, 1.723072 -0.828509 2.131679, 1.715894 -0.812233 2.128015, 1.709136 -0.796384 2.123025, 
            1.693339 -0.766832 2.133417, 1.684380 -0.748735 2.135382, 1.673331 -0.731487 2.152725, 1.669084 -0.722676 2.152971, 
            1.665362 -0.717384 2.160339, 1.639784 -0.668895 2.175293, 1.626217 -0.640130 2.174251, 1.625711 -0.599355 2.057323, 
            1.588344 -0.535845 2.100736, 1.552448 -0.475327 2.143895, 1.492485 -0.242620 1.828476, 1.497290 -0.246036 1.808908, 
            1.501240 -0.203849 1.660339, 1.497409 -0.193972 1.654883, 1.498355 -0.191957 1.643113, 1.484983 -0.160408 1.632677, 
            1.484555 -0.152515 1.612082, 1.472843 -0.121170 1.592011, 1.455505 -0.082589 1.585321, 1.444833 -0.052306 1.561965, 
            1.443931 -0.045420 1.547256, 1.392651 0.074047 1.511703, 1.352946 0.154857 1.518606, 1.354921 0.157312 1.499196, 
            1.351635 0.166632 1.492017, 1.345200 0.182151 1.486006, 1.346139 0.185665 1.469870, 1.333688 0.228202 1.421406, 
            1.325531 0.258897 1.381323, 1.324412 0.261531 1.380467, 1.263175 0.349421 1.499291, 1.256771 0.360435 1.506352, 
            1.247194 0.404509 1.435635, 1.250206 0.404415 1.417343, 1.248152 0.409495 1.415050, 1.245205 0.413995 1.419971, 
            1.240173 0.425098 1.418305, 1.236778 0.436021 1.407081, 1.230445 0.446962 1.413919, 1.205169 0.496633 1.423526, 
            1.191058 0.519991 1.441767, 1.189899 0.528630 1.423476, 1.190386 0.531114 1.413158, 1.172659 0.573075 1.398918, 
            1.167167 0.584649 1.398709, 1.164502 0.588861 1.402737, 1.161453 0.599431 1.390422, 1.157899 0.616479 1.362137, 
            1.155546 0.623355 1.356401, 1.145396 0.651614 1.335785, 1.140491 0.664078 1.329331, 1.136862 0.669275 1.336405, 
            1.136214 0.672920 1.329673, 1.132952 0.679234 1.331199, 1.124670 0.690674 1.348583, 1.121382 0.695523 1.354577, 
            1.119036 0.700900 1.353208, 1.114516 0.709991 1.354320, 1.111066 0.715005 1.360828, 1.107377 0.723246 1.359312, 
            1.100273 0.736465 1.364192, 1.090975 0.762363 1.345277, 1.071090 0.800563 1.355415, 1.066131 0.810101 1.357911, 
            1.062263 0.818524 1.356959, 1.059475 0.822863 1.361376, 1.044155 0.862366 1.339537, 1.042765 0.866767 1.335146, 
            1.040975 0.870086 1.336410, 1.032513 0.893639 1.319244, 1.813077 -1.033251 2.159009, 1.796459 -0.998387 2.158826, 
            1.797378 -0.996343 2.147144, 1.798259 -0.976368 2.082903, 1.793854 -0.962923 2.070479, 1.756827 -0.898269 2.108428, 
            1.751071 -0.889408 2.117832, 1.730638 -0.856612 2.147262, 1.728734 -0.851685 2.144496, 1.726297 -0.847705 2.147805, 
            1.725147 -0.840567 2.133878, 1.723094 -0.835487 2.131585, 1.717399 -0.823707 2.132014, 1.703415 -0.791533 2.123513, 
            1.697852 -0.784360 2.136696, 1.660448 -0.713357 2.158277, 1.618871 -0.630637 2.171093, 1.619522 -0.629810 2.164646, 
            1.618883 -0.626176 2.157885, 1.617369 -0.620156 2.149499, 1.617506 -0.603895 2.100775, 1.614829 -0.580287 2.047773, 
            1.612044 -0.574460 2.047792, 1.608009 -0.562885 2.038588, 1.580108 -0.528424 2.109171, 1.489294 -0.244825 1.834142, 
            1.508339 -0.250857 1.734468, 1.512619 -0.253738 1.716556, 1.499367 -0.208892 1.666231, 1.483140 -0.165481 1.638475, 
            1.484329 -0.163713 1.625939, 1.482286 -0.158644 1.623613, 1.468725 -0.120939 1.596213, 1.462640 -0.104287 1.584706, 
            1.460171 -0.097291 1.579337, 1.454496 -0.085532 1.579704, 1.451770 -0.081256 1.583927, 1.447828 -0.072758 1.583209, 
            1.443367 -0.056273 1.562183, 1.442223 -0.052123 1.557017, 1.438911 -0.045758 1.558700, 1.428692 -0.024884 1.560252, 
            1.431852 -0.026621 1.545877, 1.430519 -0.017805 1.528139, 1.426834 -0.011058 1.531002, 1.394887 0.061826 1.513395, 
            1.371886 0.104701 1.528986, 1.345408 0.172001 1.494104, 1.342317 0.193049 1.451187, 1.339648 0.201740 1.442061, 
            1.334834 0.214111 1.435318, 1.292272 0.291873 1.468803, 1.281588 0.310240 1.480607, 1.264399 0.339724 1.499787, 
            1.210855 0.477906 1.423099, 1.184677 0.528499 1.435558, 1.186745 0.527877 1.424633, 1.185194 0.532443 1.420754, 
            1.186664 0.532433 1.411720, 1.184654 0.537467 1.409290, 1.162552 0.588369 1.395701, 1.158736 0.601213 1.381416, 
            1.155943 0.608539 1.377070, 1.147006 0.643014 1.330675, 1.138716 0.658936 1.334914, 1.132413 0.671337 1.337264, 
            1.108297 0.713858 1.360768, 1.100132 0.731144 1.360222, 1.089462 0.755460 1.354420, 1.080964 0.774577 1.350537, 
            1.067926 0.798330 1.360994, 1.067177 0.802077 1.354581, 1.049549 0.839464 1.353200, 1.035137 0.876548 1.332878, 
            1.031791 0.887421 1.321499, 1.854641 -1.131860 2.172548, 1.820580 -1.058307 2.166010, 1.801102 -1.016048 2.161695, 
            1.799982 -1.004467 2.134502, 1.793133 -0.990018 2.134187, 1.798281 -0.993784 2.113536, 1.798056 -0.989081 2.101078, 
            1.795229 -0.975757 2.079278, 1.790713 -0.963689 2.071595, 1.789706 -0.959679 2.065994, 1.769672 -0.916853 2.063435, 
            1.740261 -0.882342 2.143175, 1.730690 -0.862130 2.142681, 1.719136 -0.833929 2.130891, 1.718023 -0.831300 2.130018, 
            1.701790 -0.795338 2.124229, 1.630042 -0.660929 2.170898, 1.623707 -0.647005 2.168959, 1.617618 -0.631839 2.161855, 
            1.614166 -0.617876 2.142032, 1.613976 -0.599790 2.089953, 1.614486 -0.597330 2.079560, 1.619599 -0.598079 2.050237, 
            1.610124 -0.576473 2.045051, 1.607339 -0.570647 2.045070, 1.606385 -0.566690 2.039304, 1.551422 -0.488191 2.147084, 
            1.504777 -0.255666 1.750086, 1.506714 -0.254663 1.735184, 1.514991 -0.261625 1.704647, 1.513280 -0.256896 1.701273, 
            1.509261 -0.245335 1.692021, 1.499966 -0.220932 1.677484, 1.500569 -0.218566 1.666798, 1.493308 -0.199223 1.654616, 
            1.494497 -0.198946 1.646469, 1.492507 -0.189459 1.630806, 1.490439 -0.184364 1.628561, 1.482749 -0.172038 1.639683, 
            1.468009 -0.128654 1.602838, 1.468219 -0.122904 1.584617, 1.464876 -0.113526 1.577616, 1.450818 -0.084258 1.578128, 
            1.443846 -0.066700 1.569423, 1.430793 -0.038459 1.566759, 1.423698 -0.022267 1.562833, 1.399769 0.046903 1.506727, 
            1.384493 0.075923 1.515475, 1.369344 0.101832 1.532601, 1.355444 0.132429 1.528222, 1.328496 0.231521 1.402636, 
            1.324666 0.244378 1.388394, 1.311378 0.268387 1.399643, 1.255818 0.351969 1.496139, 1.240486 0.388502 1.483115, 
            1.245435 0.389411 1.449920, 1.240189 0.402224 1.444543, 1.244056 0.404239 1.414768, 1.223089 0.449509 1.410767, 
            1.197564 0.496452 1.429939, 1.189091 0.511070 1.439146, 1.183276 0.522973 1.439957, 1.181516 0.533717 1.419178, 
            1.161440 0.584041 1.394798, 1.151528 0.621003 1.347094, 1.149921 0.628608 1.334611, 1.134972 0.661767 1.329155, 
            1.125547 0.677357 1.341370, 1.115791 0.690303 1.363408, 1.102163 0.720623 1.358173, 1.099637 0.724694 1.361762, 
            1.084283 0.758267 1.357586, 1.083256 0.760807 1.356440, 1.077650 0.772497 1.356590, 1.059165 0.810759 1.357916, 
            1.056412 0.815062 1.362223, 1.053601 0.820914 1.362322, 1.051762 0.825774 1.359352, 1.048899 0.831681 1.359616, 
            1.029405 0.882901 1.329009, 1.026609 0.893212 1.315894, 1.853028 -1.138660 2.182008, 1.819952 -1.064621 2.167968, 
            1.793953 -1.005265 2.153523, 1.797063 -0.998004 2.112969, 1.795306 -0.984283 2.083398, 1.791932 -0.976363 2.080887, 
            1.779773 -0.944562 2.062228, 1.773289 -0.928994 2.056372, 1.727118 -0.859473 2.136380, 1.724108 -0.853417 2.137108, 
            1.719592 -0.842841 2.133816, 1.699618 -0.798585 2.126676, 1.694893 -0.792268 2.137213, 1.666723 -0.738150 2.151574, 
            1.657638 -0.721417 2.158322, 1.631800 -0.671171 2.169709, 1.612704 -0.624830 2.151014, 1.612805 -0.601078 2.080455, 
            1.616781 -0.602156 2.059115, 1.614684 -0.594050 2.048181, 1.605323 -0.572562 2.042632, 1.602242 -0.564943 2.039194, 
            1.557847 -0.503199 2.131153, 1.543539 -0.478150 2.145622, 1.487894 -0.249852 1.816564, 1.499840 -0.251615 1.748096, 
            1.507082 -0.244102 1.681317, 1.504341 -0.238321 1.681196, 1.501708 -0.229667 1.671955, 1.497632 -0.218050 1.662881, 
            1.492186 -0.206524 1.662525, 1.489093 -0.188455 1.628396, 1.484406 -0.179194 1.630034, 1.482593 -0.172870 1.622590, 
            1.479611 -0.160879 1.605671, 1.474131 -0.147827 1.601033, 1.465631 -0.130199 1.601545, 1.464123 -0.125677 1.597529, 
            1.445118 -0.077938 1.574158, 1.436572 -0.055790 1.561648, 1.433167 -0.047840 1.559233, 1.421087 -0.017610 1.544716, 
            1.383897 0.071067 1.512941, 1.372984 0.088177 1.529857, 1.364484 0.105804 1.530369, 1.344933 0.158574 1.495554, 
            1.339189 0.171895 1.491748, 1.324901 0.226746 1.418357, 1.324129 0.232007 1.407626, 1.324818 0.232794 1.401060, 
            1.322878 0.237758 1.398408, 1.313132 0.261131 1.389686, 1.285943 0.291881 1.466797, 1.283004 0.296374 1.471691, 
            1.271997 0.312088 1.493294, 1.268427 0.317225 1.500180, 1.248728 0.361200 1.492172, 1.239687 0.380872 1.490005, 
            1.235484 0.406038 1.441821, 1.223371 0.443756 1.405458, 1.202947 0.481017 1.421690, 1.200535 0.486462 1.420529, 
            1.190046 0.504630 1.431715, 1.176002 0.541338 1.410230, 1.155535 0.590571 1.391477, 1.138249 0.644010 1.340728, 
            1.134603 0.652207 1.339075, 1.104246 0.708558 1.360346, 1.091997 0.734487 1.359532, 1.086873 0.744193 1.362548, 
            1.084315 0.751279 1.357458, 1.081345 0.758786 1.353673, 1.079452 0.763701 1.350872, 1.057230 0.805780 1.364004, 
            1.054177 0.813370 1.360476, 1.043769 0.832946 1.367016, 1.035145 0.861138 1.337192, 1.852983 -1.147060 2.186517, 
            1.844302 -1.121793 2.165651, 1.812354 -1.053379 2.161218, 1.796058 -1.015862 2.151239, 1.796710 -1.006091 2.118447, 
            1.790308 -0.980169 2.081603, 1.779152 -0.950883 2.064166, 1.777014 -0.947208 2.066531, 1.764029 -0.917546 2.059260, 
            1.736011 -0.885948 2.138992, 1.733341 -0.881730 2.143036, 1.727745 -0.870052 2.143153, 1.697993 -0.802390 2.127392, 
            1.693431 -0.796239 2.137416, 1.666455 -0.743342 2.148003, 1.652378 -0.717037 2.157354, 1.614789 -0.641370 2.166353, 
            1.611995 -0.634044 2.162008, 1.607948 -0.622455 2.152844, 1.604531 -0.610020 2.137297, 1.607597 -0.599732 2.088103, 
            1.613595 -0.599894 2.051593, 1.600528 -0.568657 2.040194, 1.593679 -0.560170 2.057443, 1.576013 -0.537655 2.100078, 
            1.546272 -0.490879 2.145743, 1.536524 -0.468995 2.141418, 1.480629 -0.246406 1.830709, 1.497618 -0.259285 1.763868, 
            1.487576 -0.199825 1.650723, 1.488288 -0.197570 1.639695, 1.485136 -0.186896 1.627702, 1.478370 -0.168058 1.613956, 
            1.474015 -0.154663 1.601376, 1.474469 -0.153636 1.595551, 1.456361 -0.108304 1.573736, 1.440432 -0.074143 1.571378, 
            1.439646 -0.070358 1.565081, 1.438142 -0.065840 1.561052, 1.411193 -0.002533 1.540826, 1.387125 0.057833 1.511500, 
            1.381970 0.069061 1.510223, 1.344917 0.141198 1.526307, 1.341195 0.153945 1.511726, 1.334749 0.182893 1.466239, 
            1.303772 0.269698 1.401669, 1.281825 0.293604 1.466611, 1.277289 0.301219 1.472160, 1.247680 0.356806 1.491068, 
            1.241889 0.370175 1.487411, 1.239351 0.389169 1.447141, 1.237001 0.393060 1.450174, 1.234947 0.398139 1.447882, 
            1.236184 0.402840 1.426414, 1.229884 0.421202 1.411196, 1.226302 0.430825 1.404954, 1.195834 0.485799 1.430965, 
            1.177584 0.525313 1.427160, 1.163507 0.565036 1.396999, 1.151002 0.595700 1.383822, 1.143735 0.626978 1.336540, 
            1.127866 0.662569 1.329603, 1.120620 0.672952 1.343715, 1.115054 0.680126 1.356907, 1.081162 0.750526 1.358615, 
            1.051320 0.810824 1.365089, 1.039998 0.829842 1.378905, 1.039966 0.837330 1.357055, 1.036514 0.846820 1.350402, 
            1.025932 0.877011 1.326763, 1.852188 -1.153204 2.189001, 1.837174 -1.112523 2.161803, 1.830326 -1.095092 2.152705, 
            1.824806 -1.086472 2.161365, 1.807747 -1.048176 2.153793, 1.805622 -1.044514 2.156118, 1.796242 -1.024497 2.155019, 
            1.793004 -1.009262 2.130130, 1.787157 -0.979434 2.078361, 1.745892 -0.902996 2.107751, 1.742974 -0.897033 2.108190, 
            1.720839 -0.859516 2.134217, 1.712866 -0.848392 2.150622, 1.709038 -0.840010 2.149544, 1.706523 -0.832968 2.144320, 
            1.708362 -0.833355 2.134121, 1.679865 -0.775921 2.140737, 1.676132 -0.770618 2.148137, 1.669389 -0.753293 2.138711, 
            1.605819 -0.622764 2.146373, 1.602196 -0.604154 2.113919, 1.605887 -0.606433 2.097868, 1.605221 -0.587861 2.047292, 
            1.599580 -0.574644 2.043163, 1.594050 -0.564523 2.047462, 1.478569 -0.249766 1.832802, 1.498688 -0.265842 1.756074, 
            1.494987 -0.257589 1.754594, 1.494803 -0.255909 1.750788, 1.508257 -0.268160 1.703894, 1.499121 -0.239446 1.675685, 
            1.489790 -0.215005 1.661265, 1.484148 -0.192842 1.630798, 1.482094 -0.187763 1.628506, 1.474066 -0.158690 1.592407, 
            1.462719 -0.130700 1.579963, 1.458265 -0.121678 1.580864, 1.452340 -0.105189 1.568853, 1.442019 -0.084211 1.570727, 
            1.436495 -0.071114 1.566227, 1.433013 -0.061593 1.559669, 1.426449 -0.050417 1.567235, 1.423045 -0.043958 1.569209, 
            1.417100 -0.031922 1.570430, 1.405805 0.003469 1.535871, 1.401267 0.014068 1.532647, 1.373846 0.076367 1.518302, 
            1.350717 0.119372 1.534298, 1.329704 0.190036 1.455812, 1.317799 0.232015 1.405620, 1.303674 0.264333 1.397563, 
            1.266728 0.311013 1.487937, 1.258813 0.323570 1.499770, 1.234976 0.380717 1.478496, 1.238263 0.380342 1.459331, 
            1.236658 0.386454 1.451231, 1.234350 0.391794 1.449744, 1.231430 0.400740 1.441407, 1.236653 0.396897 1.420518, 
            1.225366 0.424826 1.407886, 1.209047 0.456403 1.415539, 1.173510 0.524009 1.435614, 1.172878 0.529126 1.424437, 
            1.168507 0.544028 1.407518, 1.146844 0.598955 1.379373, 1.142519 0.610827 1.371087, 1.132504 0.641930 1.341265, 
            1.122708 0.659390 1.350262, 1.121463 0.663643 1.345414, 1.111208 0.681572 1.355861, 1.105277 0.690612 1.365819, 
            1.099777 0.702192 1.365630, 1.082016 0.741206 1.360279, 1.038623 0.825782 1.378832, 1.035897 0.834530 1.369885, 
            1.843795 -1.139660 2.180369, 1.836765 -1.116078 2.154289, 1.832804 -1.107560 2.153632, 1.800440 -1.040213 2.154904, 
            1.792523 -1.011254 2.118452, 1.791367 -0.999636 2.091375, 1.779205 -0.967831 2.072728, 1.778140 -0.963761 2.067312, 
            1.775122 -0.957697 2.068067, 1.767975 -0.941452 2.064302, 1.760070 -0.922941 2.058546, 1.729681 -0.885941 2.136986, 
            1.721318 -0.868453 2.137066, 1.702845 -0.831694 2.142744, 1.689155 -0.801311 2.137702, 1.674026 -0.773931 2.150377, 
            1.668563 -0.759406 2.141294, 1.662264 -0.749990 2.152414, 1.602093 -0.603550 2.092268, 1.584955 -0.556225 2.058611, 
            1.533280 -0.476611 2.142836, 1.478921 -0.260064 1.840442, 1.497063 -0.269648 1.756790, 1.497134 -0.266737 1.747788, 
            1.508061 -0.274916 1.704487, 1.504579 -0.266886 1.702318, 1.502332 -0.261610 1.700635, 1.502153 -0.258444 1.692422, 
            1.484159 -0.207265 1.652687, 1.487060 -0.208736 1.639133, 1.485065 -0.202226 1.632266, 1.460049 -0.134928 1.588374, 
            1.442448 -0.093096 1.573735, 1.437865 -0.082451 1.570656, 1.435499 -0.075562 1.564957, 1.409178 -0.018860 1.560308, 
            1.408629 -0.015316 1.553265, 1.405594 -0.006252 1.545293, 1.405804 -0.004977 1.540238, 1.366982 0.080894 1.526790, 
            1.333846 0.162449 1.490990, 1.322326 0.204035 1.439584, 1.317395 0.225472 1.406870, 1.310317 0.246120 1.389723, 
            1.274641 0.292993 1.471694, 1.261252 0.315614 1.487650, 1.231367 0.392358 1.445972, 1.233710 0.401893 1.403451, 
            1.219715 0.429606 1.408153, 1.217898 0.434443 1.405113, 1.215238 0.440141 1.404734, 1.185621 0.492755 1.432447, 
            1.175223 0.512321 1.438956, 1.166703 0.538915 1.413192, 1.139092 0.613335 1.364327, 1.141379 0.612491 1.352713, 
            1.124436 0.647687 1.353558, 1.122746 0.650904 1.354504, 1.119829 0.659847 1.346159, 1.109501 0.676359 1.361228, 
            1.096797 0.701262 1.366240, 1.088792 0.718384 1.365190, 1.075336 0.750019 1.355017, 1.073190 0.755193 1.353017, 
            1.061312 0.776270 1.364202, 1.050528 0.799212 1.363149, 1.048761 0.802507 1.364340, 1.033918 0.829595 1.376110, 
            1.029062 0.842010 1.369503, 1.030966 0.843047 1.354705, 1.029365 0.847664 1.350984, 1.857704 -1.181695 2.197865, 
            1.844675 -1.150497 2.186343, 1.826279 -1.100397 2.152270, 1.826100 -1.098723 2.148444, 1.801455 -1.048206 2.151670, 
            1.800379 -1.044125 2.146289, 1.785714 -0.990381 2.078477, 1.782866 -0.984490 2.078694, 1.779442 -0.976520 2.076342, 
            1.774307 -0.962330 2.066224, 1.760379 -0.930212 2.057545, 1.743078 -0.909561 2.103418, 1.738338 -0.900246 2.105224, 
            1.724075 -0.881206 2.137113, 1.703850 -0.844149 2.152714, 1.685385 -0.799944 2.136416, 1.664098 -0.760311 2.150983, 
            1.608640 -0.651485 2.172530, 1.597340 -0.607142 2.111649, 1.604026 -0.606515 2.068577, 1.596724 -0.582657 2.043355, 
            1.546455 -0.505969 2.127527, 1.474216 -0.256251 1.837720, 1.499139 -0.280214 1.754598, 1.506460 -0.284709 1.722689, 
            1.504407 -0.279630 1.720397, 1.507464 -0.281261 1.706349, 1.485861 -0.250251 1.748255, 1.484834 -0.247712 1.747109, 
            1.497850 -0.246095 1.662091, 1.494757 -0.238464 1.658690, 1.494936 -0.237155 1.653736, 1.485435 -0.212542 1.639849, 
            1.461164 -0.146005 1.593604, 1.461186 -0.144537 1.589145, 1.458048 -0.133876 1.577110, 1.450326 -0.117043 1.575165, 
            1.448203 -0.110402 1.568701, 1.429779 -0.072202 1.569835, 1.411439 -0.034088 1.570702, 1.388040 0.033048 1.517310, 
            1.379322 0.052390 1.514123, 1.376896 0.056358 1.517395, 1.371541 0.067791 1.516752, 1.335947 0.139928 1.523838, 
            1.334067 0.156759 1.485878, 1.330355 0.165023 1.484433, 1.327370 0.174036 1.476305, 1.320391 0.191600 1.467619, 
            1.321728 0.197689 1.441446, 1.319404 0.204536 1.435618, 1.316774 0.214678 1.421979, 1.312060 0.231421 1.401751, 
            1.300516 0.258121 1.394319, 1.297345 0.264341 1.395557, 1.269936 0.296807 1.468971, 1.235280 0.363513 1.486264, 
            1.234014 0.367788 1.481482, 1.231389 0.376433 1.472216, 1.232961 0.377810 1.458471, 1.232377 0.391825 1.420804, 
            1.209782 0.441740 1.413166, 1.188166 0.480218 1.433163, 1.171392 0.512260 1.442254, 1.168436 0.519752 1.438421, 
            1.166926 0.525767 1.430022, 1.163154 0.541547 1.406816, 1.160545 0.548685 1.401889, 1.149769 0.574601 1.392033, 
            1.146051 0.584362 1.386216, 1.145002 0.588415 1.380750, 1.138876 0.603618 1.373762, 1.137207 0.612778 1.357088, 
            1.131895 0.630131 1.338749, 1.123971 0.642697 1.350610, 1.114389 0.664412 1.345762, 1.091035 0.707647 1.362469, 
            1.049971 0.791334 1.369272, 1.049639 0.793164 1.365932, 1.041154 0.807794 1.375178, 1.036179 0.815858 1.382114, 
            1.025080 0.846576 1.360106, 1.012229 0.885048 1.326074, 1.839851 -1.146562 2.183997, 1.832924 -1.121594 2.153203, 
            1.827663 -1.107276 2.143480, 1.803085 -1.062791 2.164054, 1.801960 -1.057168 2.154439, 1.787019 -1.019544 2.135788, 
            1.790200 -1.018319 2.112570, 1.786740 -1.004349 2.092770, 1.784069 -0.997148 2.088038, 1.781585 -0.990138 2.082717, 
            1.772205 -0.965647 2.068449, 1.768594 -0.958978 2.071075, 1.754962 -0.928653 2.065853, 1.730853 -0.895085 2.115674, 
            1.728714 -0.889919 2.113649, 1.720396 -0.879932 2.135536, 1.695806 -0.827979 2.134200, 1.689878 -0.814470 2.130976, 
            1.677930 -0.793321 2.142382, 1.667143 -0.773359 2.150117, 1.665282 -0.769966 2.151609, 1.665130 -0.768320 2.147698, 
            1.617965 -0.676911 2.169385, 1.601781 -0.643980 2.172223, 1.596319 -0.627965 2.158749, 1.593439 -0.607132 2.115165, 
            1.587489 -0.571234 2.046164, 1.551974 -0.521544 2.118847, 1.541334 -0.503221 2.130511, 1.527426 -0.477089 2.139327, 
            1.473023 -0.260497 1.837074, 1.507341 -0.294055 1.724272, 1.501453 -0.271641 1.694581, 1.499210 -0.266369 1.692887, 
            1.482761 -0.216766 1.648274, 1.481757 -0.211268 1.638273, 1.479730 -0.206215 1.635899, 1.479857 -0.203364 1.626715, 
            1.477013 -0.195986 1.622531, 1.470982 -0.180880 1.615243, 1.454365 -0.134089 1.579938, 1.454560 -0.132797 1.574932, 
            1.450609 -0.124289 1.574244, 1.428695 -0.076560 1.568842, 1.412553 -0.043673 1.571546, 1.398574 -0.005540 1.545468, 
            1.385724 0.028458 1.524601, 1.378718 0.044560 1.520396, 1.375089 0.052739 1.518690, 1.370925 0.062956 1.514282, 
            1.346018 0.109268 1.531507, 1.343740 0.113086 1.534314, 1.337976 0.126427 1.530572, 1.315278 0.201794 1.448626, 
            1.314079 0.219420 1.404125, 1.249835 0.322309 1.497328, 1.232209 0.361185 1.491550, 1.232152 0.362734 1.487341, 
            1.231072 0.371292 1.468803, 1.227037 0.393305 1.428869, 1.211027 0.435004 1.404817, 1.194704 0.457639 1.438821, 
            1.196771 0.460001 1.419121, 1.192797 0.468533 1.418507, 1.156707 0.541176 1.427159, 1.159476 0.542821 1.405240, 
            1.154506 0.555352 1.398991, 1.146236 0.577218 1.385608, 1.138321 0.597230 1.375492, 1.136495 0.606549 1.359311, 
            1.131833 0.623239 1.338918, 1.128691 0.629430 1.340065, 1.123373 0.636352 1.352473, 1.114433 0.655919 1.349984, 
            1.094693 0.690991 1.368447, 1.089990 0.701757 1.365742, 1.052915 0.779880 1.364335, 1.037475 0.809068 1.373602, 
            1.031820 0.817826 1.382688, 1.030367 0.822292 1.378498, 1.027145 0.830056 1.375507, 1.024241 0.846441 1.345170, 
            1.023118 0.850570 1.339938, 1.021322 0.853895 1.341222, 1.019195 0.860540 1.334770, 1.852788 -1.186113 2.200174, 
            1.848297 -1.171089 2.183630, 1.829508 -1.119098 2.146406, 1.806988 -1.076715 2.160479, 1.800963 -1.060124 2.148782, 
            1.798395 -1.051536 2.139338, 1.785979 -1.015000 2.108320, 1.786462 -1.009529 2.089234, 1.783344 -1.003363 2.090304, 
            1.781943 -0.998950 2.085951, 1.772535 -0.974431 2.071771, 1.771933 -0.970834 2.064893, 1.769589 -0.966949 2.067909, 
            1.766733 -0.961050 2.068151, 1.758356 -0.940567 2.059493, 1.756397 -0.935584 2.056903, 1.752310 -0.929919 2.065423, 
            1.733988 -0.905243 2.105743, 1.720781 -0.884299 2.125516, 1.710166 -0.866003 2.137098, 1.694568 -0.836653 2.146865, 
            1.689296 -0.825304 2.145960, 1.692012 -0.826587 2.132990, 1.677905 -0.800251 2.142436, 1.669112 -0.785308 2.152651, 
            1.645322 -0.734172 2.148788, 1.640804 -0.725084 2.149890, 1.591922 -0.612538 2.119933, 1.591025 -0.602676 2.096427, 
            1.594208 -0.592508 2.046861, 1.561366 -0.541073 2.097932, 1.530346 -0.490009 2.138858, 1.470996 -0.263892 1.839061, 
            1.493349 -0.253919 1.671869, 1.486330 -0.231840 1.650142, 1.481154 -0.214626 1.631374, 1.465580 -0.174863 1.610335, 
            1.464831 -0.166643 1.590750, 1.460844 -0.158099 1.590175, 1.453170 -0.139824 1.583687, 1.441079 -0.109583 1.569204, 
            1.401019 -0.023939 1.564058, 1.394083 -0.000454 1.537679, 1.348759 0.096531 1.531603, 1.342115 0.109280 1.535030, 
            1.333061 0.133437 1.519733, 1.314521 0.200085 1.437822, 1.310991 0.211145 1.427025, 1.310749 0.217357 1.410230, 
            1.294417 0.254911 1.400364, 1.271292 0.285983 1.451466, 1.259268 0.301246 1.480672, 1.256938 0.306608 1.479252, 
            1.235771 0.344627 1.497832, 1.229707 0.362748 1.481867, 1.227809 0.369159 1.474692, 1.229303 0.369125 1.465585, 
            1.224778 0.393129 1.422809, 1.216228 0.415281 1.410309, 1.212867 0.423187 1.407759, 1.155063 0.535899 1.432325, 
            1.152218 0.544769 1.423752, 1.153212 0.548227 1.407443, 1.151914 0.552535 1.402765, 1.148677 0.561804 1.395430, 
            1.134134 0.603496 1.362354, 1.127128 0.627052 1.336196, 1.119649 0.636181 1.355431, 1.113106 0.650319 1.354152, 
            1.108306 0.661185 1.351755, 1.088897 0.697410 1.364781, 1.085936 0.703416 1.365356, 1.081123 0.714295 1.362999, 
            1.070760 0.735316 1.365007, 1.045961 0.784499 1.373108, 1.039208 0.798852 1.372491, 1.031376 0.811324 1.384065, 
            1.020740 0.838588 1.369375, 1.020702 0.840118 1.365105, 1.019100 0.846226 1.356995, 1.012593 0.869274 1.329263, 
            1.820319 -1.104740 2.140292, 1.817270 -1.098644 2.141143, 1.798232 -1.064290 2.157386, 1.792134 -1.046134 2.141529, 
            1.788385 -1.037832 2.140205, 1.786175 -1.017683 2.094505, 1.784653 -1.014637 2.094924, 1.775250 -0.990124 2.080729, 
            1.763154 -0.961369 2.070651, 1.758980 -0.951142 2.066277, 1.753154 -0.936245 2.058343, 1.740260 -0.921586 2.094684, 
            1.739233 -0.919046 2.093538, 1.733662 -0.911865 2.106748, 1.723410 -0.892449 2.112795, 1.715140 -0.882511 2.134531, 
            1.695292 -0.845839 2.148944, 1.682956 -0.816839 2.139624, 1.677076 -0.809343 2.153807, 1.666632 -0.788239 2.156072, 
            1.657575 -0.770043 2.158343, 1.586567 -0.614025 2.136824, 1.589602 -0.614142 2.118457, 1.593617 -0.603333 2.061873, 
            1.584617 -0.579230 2.046407, 1.568859 -0.554191 2.069846, 1.534582 -0.501291 2.125449, 1.531977 -0.497139 2.129289, 
            1.504157 -0.300242 1.721110, 1.504385 -0.293020 1.698439, 1.482323 -0.228739 1.645215, 1.478609 -0.220473 1.643778, 
            1.478305 -0.218672 1.640348, 1.473876 -0.203712 1.623609, 1.468085 -0.188851 1.615565, 1.465430 -0.183157 1.615173, 
            1.450115 -0.140678 1.584533, 1.449278 -0.136841 1.578398, 1.444280 -0.124281 1.572238, 1.433320 -0.101160 1.571739, 
            1.424818 -0.085021 1.576650, 1.411401 -0.054917 1.570745, 1.408180 -0.047154 1.567750, 1.405715 -0.043146 1.571146, 
            1.401253 -0.032625 1.567682, 1.383055 0.018764 1.528593, 1.329947 0.131153 1.525157, 1.321880 0.164739 1.476010, 
            1.310714 0.188071 1.476164, 1.305574 0.203758 1.461671, 1.310127 0.211036 1.412169, 1.308098 0.216091 1.409800, 
            1.308697 0.216969 1.403517, 1.306310 0.223880 1.397888, 1.247682 0.316560 1.486518, 1.225870 0.361202 1.489573, 
            1.221154 0.385402 1.447403, 1.210534 0.418614 1.415102, 1.204603 0.427653 1.425058, 1.208781 0.424877 1.407469, 
            1.178056 0.472658 1.456243, 1.172637 0.488629 1.442631, 1.144356 0.565226 1.391494, 1.134563 0.594611 1.365362, 
            1.119725 0.630640 1.350778, 1.113045 0.643426 1.354320, 1.099984 0.658256 1.391188, 1.106914 0.655652 1.356129, 
            1.102169 0.661989 1.366728, 1.101189 0.667463 1.356653, 1.094602 0.678663 1.364293, 1.080455 0.706531 1.369475, 
            1.065028 0.741669 1.361139, 1.053798 0.765067 1.361496, 1.040805 0.788774 1.371811, 1.036863 0.794291 1.379876, 
            1.034044 0.800152 1.380000, 1.024842 0.819987 1.378339, 1.014198 0.856206 1.337336, 1.004721 0.877813 1.332155, 
            1.838922 -1.166479 2.186858, 1.833953 -1.155441 2.184992, 1.823588 -1.125471 2.160669, 1.826051 -1.126496 2.148497, 
            1.820972 -1.113854 2.142593, 1.816475 -1.103297 2.139240, 1.806935 -1.089080 2.156208, 1.803042 -1.082122 2.159726, 
            1.799495 -1.072536 2.153370, 1.792780 -1.050768 2.130684, 1.767657 -0.975906 2.065179, 1.765604 -0.970827 2.062887, 
            1.753924 -0.946970 2.064664, 1.747269 -0.937191 2.076908, 1.731984 -0.915616 2.107634, 1.723721 -0.901213 2.116178, 
            1.695233 -0.852735 2.149103, 1.680478 -0.834683 2.186936, 1.677112 -0.828263 2.188788, 1.677232 -0.823912 2.175241, 
            1.681940 -0.822757 2.142808, 1.631825 -0.720879 2.151865, 1.600212 -0.661755 2.172711, 1.586120 -0.626488 2.155771, 
            1.590670 -0.602806 2.057987, 1.584744 -0.587808 2.050367, 1.558223 -0.545811 2.090249, 1.542171 -0.523453 2.123398, 
            1.523162 -0.487637 2.135161, 1.465357 -0.266080 1.839263, 1.503732 -0.300799 1.704868, 1.494315 -0.276272 1.690716, 
            1.491483 -0.264433 1.673323, 1.489744 -0.259675 1.670037, 1.482567 -0.237435 1.648810, 1.461316 -0.178456 1.606193, 
            1.453849 -0.155920 1.585881, 1.436054 -0.113890 1.571857, 1.413274 -0.063786 1.564802, 1.405529 -0.048420 1.567320, 
            1.389761 -0.006969 1.542502, 1.386633 0.000699 1.539214, 1.386768 0.002052 1.534399, 1.377893 0.020062 1.536095, 
            1.359665 0.065517 1.514659, 1.306276 0.202050 1.441870, 1.307165 0.202632 1.434670, 1.304464 0.211355 1.425643, 
            1.294929 0.241968 1.394307, 1.258607 0.292483 1.469540, 1.253431 0.300751 1.477111, 1.242231 0.319644 1.490541, 
            1.235498 0.332485 1.494251, 1.226904 0.350209 1.495062, 1.224682 0.359933 1.480130, 1.223619 0.364001 1.474710, 
            1.222043 0.374556 1.453348, 1.219781 0.385813 1.434155, 1.219476 0.390597 1.421949, 1.216395 0.398217 1.418511, 
            1.219722 0.396310 1.403612, 1.217421 0.400151 1.406490, 1.192132 0.436417 1.455651, 1.204472 0.426795 1.407887, 
            1.168351 0.471141 1.500045, 1.177458 0.466313 1.458105, 1.170916 0.480450 1.456823, 1.165735 0.494687 1.446851, 
            1.145948 0.541734 1.430340, 1.145015 0.554615 1.398167, 1.141974 0.560703 1.398994, 1.136357 0.579859 1.377230, 
            1.111492 0.639547 1.354810, 1.094770 0.661099 1.394466, 1.082011 0.697985 1.364532, 1.073944 0.710698 1.376848, 
            1.070817 0.718364 1.373554, 1.070284 0.721891 1.366460, 1.066065 0.730673 1.366618, 1.023755 0.814141 1.381747, 
            1.013779 0.846696 1.347413, 1.011261 0.858214 1.329030, 1.833190 -1.160126 2.182989, 1.821308 -1.131589 2.172236, 
            1.822930 -1.131756 2.162721, 1.807703 -1.096821 2.153755, 1.805573 -1.093154 2.156093, 1.802078 -1.085112 2.153965, 
            1.795357 -1.076756 2.170808, 1.782589 -1.033896 2.123343, 1.782465 -1.024824 2.097393, 1.781141 -1.020489 2.092797, 
            1.765671 -0.979342 2.067040, 1.759498 -0.967074 2.068978, 1.754142 -0.954148 2.063951, 1.718550 -0.896923 2.114929, 
            1.710864 -0.887583 2.134817, 1.693609 -0.856540 2.149819, 1.676158 -0.834245 2.191777, 1.674624 -0.819259 2.157112, 
            1.593025 -0.653915 2.173443, 1.588469 -0.643297 2.170275, 1.586886 -0.638699 2.166496, 1.581362 -0.609201 2.113705, 
            1.587855 -0.605395 2.062465, 1.584101 -0.594107 2.052373, 1.565811 -0.560517 2.066252, 1.517132 -0.479489 2.127844, 
            1.465498 -0.274671 1.843184, 1.500238 -0.298224 1.698317, 1.499972 -0.294969 1.690379, 1.484104 -0.247452 1.648316, 
            1.477395 -0.231655 1.643170, 1.472055 -0.218745 1.638090, 1.472325 -0.213057 1.619677, 1.464763 -0.194896 1.612838, 
            1.461288 -0.188365 1.615036, 1.458554 -0.176627 1.597332, 1.448777 -0.153223 1.588709, 1.445901 -0.142830 1.575846, 
            1.439217 -0.128548 1.575011, 1.428186 -0.105355 1.574738, 1.421526 -0.091097 1.573828, 1.406160 -0.057512 1.569690, 
            1.404007 -0.052331 1.567710, 1.400330 -0.045594 1.570546, 1.390033 -0.017185 1.550396, 1.381036 0.008405 1.530530, 
            1.331015 0.113168 1.530510, 1.320251 0.152492 1.481106, 1.311841 0.170027 1.481332, 1.300662 0.197845 1.468359, 
            1.300011 0.202983 1.457245, 1.304738 0.199646 1.437922, 1.301063 0.221291 1.396851, 1.294799 0.233653 1.399080, 
            1.290551 0.239483 1.408110, 1.245656 0.307700 1.484087, 1.221612 0.357603 1.485413, 1.223674 0.356989 1.474511, 
            1.218587 0.374112 1.455460, 1.215651 0.387548 1.434005, 1.215657 0.389032 1.429596, 1.207068 0.412715 1.412829, 
            1.202741 0.418625 1.422110, 1.189909 0.433222 1.458257, 1.172941 0.452043 1.507470, 1.202847 0.422990 1.408603, 
            1.201821 0.425529 1.407457, 1.167246 0.462332 1.512291, 1.163076 0.475537 1.499125, 1.172754 0.470126 1.455383, 
            1.161867 0.491682 1.459044, 1.160314 0.497740 1.450779, 1.140193 0.549602 1.422154, 1.139380 0.562360 1.389603, 
            1.134971 0.578791 1.368412, 1.113927 0.628613 1.351481, 1.110649 0.633452 1.357447, 1.091882 0.657092 1.403563, 
            1.096964 0.662339 1.356779, 1.095145 0.667179 1.353747, 1.073015 0.704691 1.379758, 1.066876 0.721398 1.368421, 
            1.048904 0.760627 1.363737, 1.037557 0.781162 1.373243, 1.021185 0.814284 1.376670, 1.014309 0.831743 1.367662, 
            1.010405 0.840204 1.366828, 1.843453 -1.198438 2.212002, 1.835668 -1.172594 2.183916, 1.827657 -1.156958 2.187272, 
            1.819889 -1.138587 2.181083, 1.817258 -1.125464 2.158663, 1.819750 -1.122044 2.133232, 1.816413 -1.115654 2.134993, 
            1.815205 -1.111438 2.130031, 1.807907 -1.101003 2.144305, 1.800938 -1.089412 2.153151, 1.794804 -1.077183 2.154969, 
            1.790466 -1.062316 2.137943, 1.775541 -1.015761 2.092903, 1.771706 -1.007372 2.091846, 1.759117 -0.970659 2.061376, 
            1.746283 -0.947114 2.071191, 1.675283 -0.840307 2.194515, 1.670461 -0.823454 2.174627, 1.650374 -0.776101 2.159065, 
            1.630280 -0.731722 2.152304, 1.589685 -0.657460 2.183966, 1.582174 -0.631896 2.155016, 1.582051 -0.628789 2.146624, 
            1.581907 -0.610749 2.094400, 1.580827 -0.606664 2.089032, 1.585884 -0.607356 2.059885, 1.577091 -0.584957 2.048152, 
            1.545806 -0.536603 2.098696, 1.460431 -0.264523 1.824047, 1.484191 -0.261952 1.669966, 1.471960 -0.227095 1.642755, 
            1.458992 -0.187013 1.604702, 1.455202 -0.177178 1.599114, 1.449815 -0.161238 1.585405, 1.445346 -0.149219 1.577572, 
            1.433079 -0.120289 1.568036, 1.416447 -0.088393 1.576677, 1.411932 -0.077817 1.573381, 1.388827 -0.025891 1.562961, 
            1.363607 0.041615 1.519712, 1.334684 0.099483 1.527673, 1.319891 0.138448 1.504167, 1.318247 0.146091 1.491800, 
            1.318658 0.150144 1.477330, 1.314424 0.158941 1.477536, 1.299992 0.190082 1.474839, 1.301168 0.211247 1.405275, 
            1.299439 0.217486 1.397568, 1.293175 0.229847 1.399796, 1.288927 0.235677 1.408826, 1.253284 0.291463 1.464355, 
            1.245143 0.302760 1.481293, 1.243089 0.307839 1.479001, 1.239223 0.313278 1.486823, 1.233425 0.325164 1.487579, 
            1.226300 0.336914 1.496919, 1.216443 0.367855 1.466597, 1.218649 0.373057 1.437678, 1.215505 0.380741 1.434441, 
            1.210950 0.391357 1.431270, 1.210423 0.393386 1.428545, 1.209679 0.397128 1.422115, 1.202504 0.414894 1.414053, 
            1.171317 0.448237 1.508186, 1.165622 0.458526 1.513007, 1.171043 0.464917 1.460759, 1.167238 0.473276 1.459611, 
            1.164758 0.478791 1.458666, 1.135519 0.553384 1.419335, 1.131221 0.565228 1.410961, 1.132554 0.574304 1.376020, 
            1.121339 0.605142 1.354382, 1.118966 0.616511 1.335536, 1.116391 0.622123 1.334893, 1.093056 0.662356 1.360320, 
            1.079113 0.691507 1.360465, 1.066385 0.711962 1.378726, 1.066536 0.713298 1.373860, 1.059158 0.732762 1.362047, 
            1.046920 0.758680 1.361199, 1.030524 0.787353 1.377872, 1.021833 0.805176 1.378991, 1.015021 0.822569 1.369778, 
            1.007823 0.847813 1.339840, 1.841568 -1.194522 2.191592, 1.810567 -1.109184 2.131488, 1.806443 -1.101991 2.135734, 
            1.808918 -1.103028 2.123524, 1.789509 -1.069786 2.145329, 1.777789 -1.033959 2.112115, 1.765373 -0.994440 2.072319, 
            1.752279 -0.964667 2.065392, 1.726427 -0.926335 2.111941, 1.715072 -0.904301 2.117083, 1.708013 -0.895600 2.134994, 
            1.666463 -0.824836 2.182841, 1.669726 -0.826677 2.168146, 1.650761 -0.784943 2.162206, 1.595868 -0.675203 2.177579, 
            1.584556 -0.651722 2.178194, 1.578634 -0.624799 2.135443, 1.576604 -0.618254 2.128685, 1.577803 -0.617987 2.120508, 
            1.575517 -0.588813 2.048712, 1.571190 -0.581413 2.053599, 1.536027 -0.529099 2.116391, 1.457373 -0.274320 1.851240, 
            1.456361 -0.268814 1.841266, 1.458806 -0.268329 1.824763, 1.496509 -0.305345 1.701266, 1.488515 -0.279288 1.673842, 
            1.485677 -0.271916 1.669638, 1.475490 -0.242129 1.644748, 1.471066 -0.231647 1.641164, 1.467928 -0.223969 1.637908, 
            1.467302 -0.220347 1.631106, 1.450752 -0.173625 1.595587, 1.449183 -0.167549 1.587374, 1.441506 -0.147781 1.576506, 
            1.403622 -0.064358 1.564486, 1.384093 -0.020557 1.555940, 1.384251 -0.017736 1.546661, 1.381232 -0.010179 1.543030, 
            1.377011 0.000095 1.538802, 1.362446 0.029881 1.540915, 1.341355 0.082732 1.515353, 1.326731 0.111088 1.522043, 
            1.298930 0.199121 1.434269, 1.296022 0.208055 1.425895, 1.294175 0.220379 1.401002, 1.228905 0.328789 1.484274, 
            1.220813 0.343017 1.492278, 1.164608 0.452606 1.516184, 1.158559 0.467729 1.508953, 1.158660 0.470609 1.499854, 
            1.161050 0.469659 1.487915, 1.166640 0.466931 1.461473, 1.154805 0.480510 1.494473, 1.152977 0.485358 1.491466, 
            1.158447 0.481264 1.469799, 1.153343 0.495421 1.459579, 1.139221 0.533701 1.433954, 1.136543 0.540909 1.429243, 
            1.128632 0.559426 1.423506, 1.127073 0.568473 1.406482, 1.132551 0.564369 1.384785, 1.129117 0.573841 1.378074, 
            1.124545 0.587457 1.366178, 1.088647 0.650957 1.400561, 1.087225 0.665829 1.365543, 1.088575 0.665941 1.356889, 
            1.085581 0.673472 1.353177, 1.050802 0.744776 1.357687, 1.032082 0.780297 1.368537, 1.018340 0.807751 1.372440, 
            1.015883 0.811752 1.375810, 1.004137 0.840149 1.364626, 0.998974 0.861823 1.332649, 1.835388 -1.193675 2.206700, 
            1.836885 -1.189240 2.184409, 1.823101 -1.160252 2.184054, 1.816727 -1.146287 2.182242, 1.813700 -1.134250 2.165462, 
            1.785776 -1.062492 2.126367, 1.781216 -1.050379 2.118824, 1.775891 -1.033012 2.100527, 1.763839 -1.002812 2.085918, 
            1.758972 -0.985912 2.066175, 1.755073 -0.975967 2.060931, 1.747801 -0.959594 2.057564, 1.724803 -0.930141 2.112657, 
            1.718300 -0.916044 2.111251, 1.705361 -0.896866 2.134564, 1.697613 -0.882989 2.141481, 1.611130 -0.706693 2.155678, 
            1.601850 -0.691250 2.167437, 1.583601 -0.659193 2.185576, 1.572416 -0.589621 2.049700, 1.538207 -0.535300 2.100699, 
            1.506763 -0.477837 2.125405, 1.453313 -0.268184 1.837699, 1.494937 -0.309203 1.701818, 1.475014 -0.248598 1.646228, 
            1.452167 -0.185007 1.599873, 1.437990 -0.146672 1.574420, 1.414192 -0.098511 1.579359, 1.403574 -0.071265 1.564614, 
            1.387414 -0.038360 1.567373, 1.369826 0.009424 1.535136, 1.364977 0.017358 1.541675, 1.352883 0.050584 1.518421, 
            1.348404 0.061123 1.515011, 1.345656 0.068402 1.510523, 1.325897 0.104983 1.524650, 1.320147 0.119802 1.516477, 
            1.311587 0.152401 1.473279, 1.298898 0.177288 1.478244, 1.292674 0.194082 1.467176, 1.294047 0.198644 1.445278, 
            1.296442 0.199180 1.428935, 1.293998 0.215095 1.397146, 1.285539 0.228207 1.410696, 1.240993 0.299050 1.476791, 
            1.236759 0.307848 1.476998, 1.213858 0.361057 1.461545, 1.215161 0.361217 1.453039, 1.215670 0.362188 1.447038, 
            1.205404 0.392056 1.422401, 1.202894 0.399093 1.417161, 1.199262 0.407275 1.415465, 1.163952 0.447811 1.513841, 
            1.158247 0.459602 1.514304, 1.157371 0.470933 1.486339, 1.151939 0.477972 1.499109, 1.149299 0.486632 1.489890, 
            1.137474 0.527039 1.443838, 1.131516 0.542070 1.436320, 1.129145 0.550455 1.426248, 1.123179 0.583386 1.366076, 
            1.108829 0.624880 1.332389, 1.080528 0.664222 1.391064, 1.085003 0.661143 1.372539, 1.085447 0.666653 1.353575, 
            1.072463 0.691842 1.359473, 1.063199 0.704285 1.379958, 1.059639 0.712395 1.378037, 1.060736 0.712766 1.370181, 
            1.057415 0.722121 1.363111, 1.023262 0.788313 1.378812, 1.006408 0.824910 1.374987, 1.006441 0.826367 1.370493, 
            1.003420 0.841381 1.344917, 0.998988 0.851871 1.341357, 0.999109 0.853239 1.336587, 0.993165 0.868255 1.329024, 
            0.986591 0.880933 1.332231, 1.836806 -1.197607 2.189023, 1.828300 -1.175500 2.176385, 1.812076 -1.138056 2.166178, 
            1.815083 -1.139636 2.152288, 1.814268 -1.134331 2.141692, 1.810960 -1.124989 2.134582, 1.796386 -1.093702 2.132335, 
            1.787163 -1.069373 2.117569, 1.769154 -1.024141 2.095443, 1.753523 -0.979849 2.061412, 1.753107 -0.977932 2.058338, 
            1.747514 -0.966256 2.058446, 1.721125 -0.928867 2.111081, 1.701405 -0.895308 2.133868, 1.685427 -0.865570 2.144833, 
            1.663798 -0.834534 2.186822, 1.662369 -0.824129 2.164994, 1.663481 -0.823773 2.157092, 1.652321 -0.800447 2.157228, 
            1.625728 -0.746450 2.162216, 1.615786 -0.724367 2.158505, 1.573061 -0.636001 2.161778, 1.524485 -0.519294 2.117684, 
            1.513602 -0.497742 2.121335, 1.492442 -0.312120 1.705284, 1.492494 -0.309191 1.696340, 1.489046 -0.295232 1.676503, 
            1.479233 -0.270300 1.663604, 1.476654 -0.258720 1.645411, 1.469567 -0.244027 1.645850, 1.465262 -0.232176 1.637498, 
            1.458609 -0.208980 1.610226, 1.458546 -0.207424 1.606036, 1.442277 -0.168443 1.591581, 1.438544 -0.158666 1.585815, 
            1.427724 -0.128233 1.562924, 1.404432 -0.083570 1.575048, 1.404918 -0.082576 1.569121, 1.379849 -0.022679 1.547346, 
            1.347260 0.056826 1.514209, 1.345175 0.061938 1.512016, 1.319403 0.115098 1.514412, 1.315487 0.126552 1.504833, 
            1.312947 0.138092 1.486516, 1.307056 0.154545 1.474396, 1.304853 0.158287 1.476968, 1.293720 0.196495 1.433117, 
            1.292531 0.202182 1.423702, 1.292371 0.209801 1.402259, 1.279105 0.235278 1.409048, 1.245906 0.284095 1.470027, 
            1.234057 0.308125 1.472338, 1.228631 0.316648 1.480698, 1.220309 0.334093 1.480647, 1.213122 0.357835 1.455063, 
            1.213022 0.363901 1.437818, 1.203000 0.387555 1.429968, 1.198261 0.402833 1.414211, 1.193657 0.412008 1.415585, 
            1.151959 0.468014 1.507801, 1.146594 0.482439 1.498409, 1.149562 0.488354 1.462693, 1.144722 0.502243 1.451644, 
            1.138251 0.517798 1.445746, 1.107356 0.620920 1.332628, 1.106178 0.623615 1.331959, 1.085664 0.646057 1.392374, 
            1.078491 0.659347 1.397475, 1.083170 0.663515 1.356355, 1.055438 0.718676 1.364941, 1.042435 0.746866 1.362118, 
            1.037939 0.757422 1.358763, 1.034336 0.762593 1.365755, 1.029201 0.772310 1.368808, 1.025977 0.780075 1.365820, 
            1.008369 0.814460 1.373157, 0.998555 0.842375 1.351480, 0.999229 0.843178 1.344962, 0.993738 0.859223 1.331577, 
            1.829507 -1.198599 2.216445, 1.829547 -1.195658 2.207539, 1.832916 -1.196117 2.188115, 1.832675 -1.194379 2.184487, 
            1.829032 -1.186185 2.182828, 1.816184 -1.158153 2.179515, 1.817578 -1.158086 2.170722, 1.807926 -1.122882 2.126581, 
            1.797884 -1.099206 2.118796, 1.761413 -1.012754 2.089142, 1.755103 -0.991400 2.065175, 1.722576 -0.934323 2.097691, 
            1.716693 -0.926823 2.111887, 1.687118 -0.874253 2.139466, 1.670883 -0.853199 2.177584, 1.660305 -0.827485 2.167101, 
            1.598495 -0.695771 2.160423, 1.594050 -0.689741 2.170075, 1.581480 -0.667957 2.183444, 1.575744 -0.653152 2.175227, 
            1.567237 -0.616135 2.118691, 1.568318 -0.611275 2.097715, 1.570959 -0.600553 2.049862, 1.569143 -0.597207 2.051210, 
            1.546482 -0.557662 2.074509, 1.527987 -0.529827 2.106596, 1.449143 -0.274854 1.842042, 1.464087 -0.288625 1.790445, 
            1.482186 -0.286236 1.671808, 1.476636 -0.267149 1.649830, 1.470597 -0.255017 1.651348, 1.470179 -0.253099 1.648280, 
            1.463902 -0.237743 1.641768, 1.458060 -0.213884 1.607544, 1.435204 -0.153265 1.569998, 1.420923 -0.123769 1.571216, 
            1.418851 -0.118671 1.568980, 1.413089 -0.108313 1.574013, 1.395730 -0.068219 1.563003, 1.389123 -0.055508 1.566313, 
            1.373156 -0.012362 1.537736, 1.369774 -0.004434 1.535250, 1.350523 0.040574 1.521434, 1.349272 0.044834 1.516607, 
            1.344052 0.056129 1.515539, 1.309111 0.142509 1.476659, 1.304438 0.154737 1.469472, 1.301145 0.159591 1.475486, 
            1.291261 0.202488 1.410131, 1.277018 0.233435 1.406834, 1.264962 0.251713 1.427362, 1.239463 0.291175 1.468405, 
            1.232610 0.304137 1.472493, 1.229352 0.311938 1.469616, 1.224973 0.317901 1.479059, 1.214774 0.341737 1.471769, 
            1.216038 0.341937 1.463386, 1.212417 0.348617 1.466045, 1.211018 0.354519 1.457294, 1.203430 0.378670 1.432976, 
            1.193518 0.405194 1.415999, 1.179891 0.422093 1.450266, 1.157205 0.446754 1.517544, 1.145404 0.476699 1.502144, 
            1.143770 0.484331 1.489745, 1.147922 0.481582 1.472240, 1.146414 0.486104 1.468223, 1.141906 0.492199 1.478075, 
            1.145523 0.489996 1.462258, 1.138079 0.509527 1.450656, 1.126802 0.531481 1.455548, 1.123600 0.563081 1.382255, 
            1.119720 0.574499 1.372563, 1.119675 0.576036 1.368316, 1.109197 0.604629 1.348736, 1.108876 0.607939 1.340972, 
            1.084774 0.641501 1.390769, 1.078184 0.652705 1.398420, 1.072030 0.667936 1.391520, 1.078222 0.663103 1.367568, 
            1.074226 0.676130 1.353853, 1.054562 0.711124 1.372074, 1.054406 0.712773 1.368174, 1.048188 0.728070 1.361478, 
            1.045858 0.733431 1.360059, 1.040705 0.744658 1.358777, 1.033419 0.758064 1.364234, 1.000544 0.825933 1.367119, 
            0.997448 0.833569 1.363732, 0.996416 0.837605 1.358213, 0.988178 0.863910 1.331556, 1.832246 -1.199406 2.181428, 
            1.810832 -1.146224 2.156887, 1.809533 -1.138933 2.143431, 1.801338 -1.111181 2.112248, 1.791811 -1.092504 2.116007, 
            1.787659 -1.082300 2.111562, 1.785231 -1.076838 2.110451, 1.782307 -1.072361 2.115300, 1.776986 -1.060962 2.114551, 
            1.771095 -1.046000 2.106820, 1.756866 -1.009102 2.085922, 1.753827 -1.000034 2.077961, 1.754858 -0.999596 2.070315, 
            1.739613 -0.964644 2.061403, 1.730422 -0.950784 2.077268, 1.699334 -0.904122 2.131579, 1.692138 -0.892300 2.141143, 
            1.681290 -0.869293 2.140291, 1.678698 -0.865154 2.144090, 1.659900 -0.831046 2.159572, 1.653713 -0.817271 2.157170, 
            1.641211 -0.797048 2.174715, 1.636506 -0.789261 2.180798, 1.575205 -0.661048 2.181293, 1.565046 -0.623835 2.134365, 
            1.563122 -0.606960 2.096544, 1.498152 -0.479473 2.121801, 1.448908 -0.284552 1.851538, 1.446645 -0.280749 1.854299, 
            1.476954 -0.281884 1.670751, 1.472770 -0.271647 1.666408, 1.469512 -0.257882 1.645972, 1.465892 -0.251204 1.648626, 
            1.456703 -0.225417 1.629367, 1.454486 -0.217189 1.618811, 1.455961 -0.217205 1.609759, 1.455664 -0.212429 1.597527, 
            1.448970 -0.199627 1.601116, 1.435993 -0.165500 1.580652, 1.429652 -0.147095 1.565564, 1.359025 0.010024 1.538449, 
            1.347235 0.039958 1.523016, 1.346621 0.043568 1.516177, 1.344295 0.048925 1.514745, 1.322956 0.093084 1.516305, 
            1.319049 0.100056 1.519868, 1.315466 0.108189 1.518018, 1.315127 0.110026 1.514698, 1.304432 0.146296 1.473854, 
            1.285776 0.193678 1.449380, 1.289444 0.191424 1.433403, 1.286788 0.200100 1.424233, 1.288124 0.206190 1.398063, 
            1.284409 0.214458 1.396630, 1.277597 0.224398 1.409370, 1.242813 0.277815 1.466576, 1.223285 0.318633 1.466805, 
            1.215880 0.335143 1.463859, 1.214413 0.338131 1.464102, 1.214899 0.339126 1.458177, 1.211271 0.348795 1.452078, 
            1.207819 0.355303 1.454203, 1.207458 0.357163 1.450956, 1.208147 0.360932 1.435607, 1.206001 0.366106 1.433606, 
            1.198064 0.386141 1.423563, 1.195935 0.394278 1.412727, 1.190133 0.403186 1.422276, 1.147573 0.461564 1.512826, 
            1.138860 0.479408 1.514010, 1.140416 0.480801 1.500316, 1.136886 0.494844 1.480738, 1.120385 0.525115 1.493356, 
            1.126535 0.524798 1.456366, 1.122238 0.535151 1.452383, 1.116080 0.563805 1.405986, 1.117760 0.572527 1.369951, 
            1.113172 0.584668 1.362494, 1.111641 0.589214 1.358551, 1.102054 0.618388 1.331768, 1.072145 0.654898 1.408690, 
            1.069756 0.660320 1.407458, 1.070370 0.661185 1.401128, 1.067240 0.670345 1.393455, 1.079741 0.662051 1.340795, 
            1.057665 0.698016 1.371024, 1.053110 0.707141 1.372243, 1.043483 0.731883 1.358756, 1.032716 0.754809 1.357652, 
            1.028924 0.760172 1.365240, 1.023684 0.771488 1.364233, 1.019378 0.778868 1.369058, 0.997250 0.823832 1.373111, 
            0.994605 0.835480 1.355127, 0.994279 0.837304 1.351766, 1.824398 -1.201329 2.214973, 1.825663 -1.198147 2.197809, 
            1.818697 -1.174632 2.171523, 1.809229 -1.151543 2.161925, 1.796671 -1.108896 2.113798, 1.779592 -1.070579 2.106292, 
            1.770326 -1.047697 2.096053, 1.768386 -1.042733 2.093403, 1.766143 -1.038952 2.096096, 1.761052 -1.026297 2.090232, 
            1.758164 -1.020366 2.090575, 1.755292 -1.014450 2.090868, 1.746616 -0.986207 2.061205, 1.746193 -0.984284 2.058150, 
            1.740554 -0.972560 2.058407, 1.709151 -0.924087 2.109319, 1.703046 -0.913379 2.115436, 1.682656 -0.879134 2.140341, 
            1.671799 -0.862082 2.157078, 1.624976 -0.771022 2.177686, 1.625541 -0.770107 2.171512, 1.612531 -0.743401 2.173101, 
            1.602117 -0.716364 2.157711, 1.594855 -0.702984 2.163091, 1.589774 -0.694812 2.170362, 1.581893 -0.679309 2.173307, 
            1.572649 -0.660921 2.176171, 1.566891 -0.646094 2.168022, 1.560439 -0.629068 2.157673, 1.560743 -0.621923 2.134765, 
            1.551292 -0.609289 2.155839, 1.559833 -0.616520 2.124469, 1.559062 -0.612751 2.118126, 1.559154 -0.609863 2.109055, 
            1.563669 -0.610001 2.081622, 1.560726 -0.592086 2.047018, 1.550822 -0.577498 2.065135, 1.541351 -0.561860 2.077496, 
            1.533659 -0.549532 2.088624, 1.516987 -0.522066 2.110565, 1.442612 -0.286569 1.875791, 1.446958 -0.289516 1.857674, 
            1.448791 -0.280951 1.821152, 1.484488 -0.315918 1.703995, 1.470476 -0.271788 1.660459, 1.470375 -0.267211 1.647610, 
            1.459259 -0.240947 1.638827, 1.450566 -0.208213 1.596049, 1.432969 -0.169368 1.590177, 1.428132 -0.148026 1.557168, 
            1.425283 -0.143625 1.561780, 1.409995 -0.116083 1.574957, 1.392717 -0.074580 1.559300, 1.373032 -0.033602 1.560024, 
            1.363911 -0.006394 1.536160, 1.348999 0.023745 1.539367, 1.332614 0.067318 1.512110, 1.328742 0.074255 1.515563, 
            1.312659 0.113045 1.500519, 1.301064 0.148744 1.466910, 1.286070 0.178968 1.470377, 1.273600 0.228979 1.400022, 
            1.239233 0.277498 1.469079, 1.210760 0.342361 1.453667, 1.206637 0.355519 1.440353, 1.204595 0.360587 1.438025, 
            1.204469 0.362206 1.434031, 1.202650 0.365555 1.435388, 1.199570 0.373174 1.431949, 1.197499 0.378271 1.429711, 
            1.192668 0.387677 1.431802, 1.191981 0.389870 1.429581, 1.185594 0.405339 1.423419, 1.170167 0.424077 1.463374, 
            1.135731 0.484594 1.497531, 1.138140 0.492571 1.459191, 1.114718 0.526929 1.502452, 1.111264 0.534931 1.500195, 
            1.121435 0.529015 1.454893, 1.117240 0.539263 1.450585, 1.112163 0.559359 1.422725, 1.110466 0.565565 1.414916, 
            1.106852 0.570747 1.421942, 1.105140 0.575478 1.418572, 1.113806 0.571100 1.378023, 1.111578 0.582321 1.358722, 
            1.100670 0.612845 1.336112, 1.079472 0.638969 1.389910, 1.066078 0.661594 1.405882, 1.065027 0.670122 1.387251, 
            1.073833 0.668584 1.337483, 1.069009 0.675001 1.348332, 1.058886 0.692795 1.358361, 1.050014 0.709311 1.364439, 
            1.037466 0.737037 1.360179, 1.030064 0.753543 1.357222, 1.026750 0.758418 1.363301, 1.025769 0.762402 1.357620, 
            1.006254 0.801716 1.362200, 1.001492 0.809562 1.368463, 0.996151 0.820981 1.367777, 0.992511 0.830663 1.361716, 
            0.990457 0.835742 1.359424, 0.987809 0.844411 1.350232, 0.986526 0.851686 1.336724, 0.981789 0.863978 1.329738, 
            0.979801 0.868991 1.327237, 0.974428 0.880443 1.326653, 1.823264 -1.202653 2.205361, 1.812139 -1.167435 2.170266, 
            1.809057 -1.158323 2.162442, 1.792339 -1.105464 2.109898, 1.782388 -1.080391 2.097433, 1.770313 -1.056131 2.100459, 
            1.763164 -1.036901 2.087925, 1.739956 -0.978905 2.060269, 1.707291 -0.926160 2.106392, 1.691058 -0.903618 2.140111, 
            1.682207 -0.885631 2.141734, 1.679055 -0.880922 2.147300, 1.677247 -0.874602 2.139841, 1.667094 -0.858269 2.154356, 
            1.660960 -0.850513 2.169344, 1.662521 -0.850616 2.160024, 1.658242 -0.841773 2.160369, 1.657130 -0.837655 2.155104, 
            1.653911 -0.831386 2.156492, 1.640099 -0.809824 2.178176, 1.616234 -0.757121 2.170158, 1.600425 -0.724574 2.171809, 
            1.598436 -0.718069 2.164923, 1.595319 -0.711904 2.165990, 1.571865 -0.665585 2.174232, 1.566048 -0.652189 2.170660, 
            1.560837 -0.639412 2.165170, 1.549808 -0.614729 2.160503, 1.544527 -0.603371 2.159627, 1.541913 -0.596228 2.154713, 
            1.561132 -0.608402 2.072049, 1.557959 -0.599197 2.064514, 1.559994 -0.599785 2.053695, 1.516992 -0.529027 2.110523, 
            1.503245 -0.503060 2.118830, 1.440315 -0.280742 1.852292, 1.483265 -0.315660 1.690274, 1.477589 -0.296445 1.668693, 
            1.466394 -0.270100 1.660161, 1.449599 -0.221636 1.621028, 1.452416 -0.220040 1.598959, 1.435175 -0.186031 1.605135, 
            1.433199 -0.178049 1.593816, 1.429000 -0.163323 1.576353, 1.427535 -0.154372 1.559030, 1.424900 -0.147208 1.554183, 
            1.399309 -0.100197 1.573569, 1.396142 -0.090999 1.566013, 1.391421 -0.080213 1.563368, 1.387920 -0.070673 1.556867, 
            1.375298 -0.045854 1.561621, 1.332103 0.060884 1.513698, 1.322583 0.081044 1.513043, 1.310545 0.105267 1.515952, 
            1.312592 0.106159 1.500706, 1.307954 0.116859 1.497797, 1.308430 0.119355 1.487514, 1.306039 0.126270 1.481898, 
            1.304002 0.129841 1.483942, 1.300946 0.137436 1.480426, 1.299715 0.143166 1.471146, 1.289915 0.163612 1.471374, 
            1.285475 0.186039 1.432720, 1.281754 0.206240 1.396186, 1.278203 0.212849 1.398625, 1.271061 0.226107 1.403626, 
            1.238092 0.273199 1.468269, 1.233601 0.282258 1.469284, 1.229195 0.292722 1.465644, 1.214576 0.324054 1.463537, 
            1.214131 0.327490 1.456162, 1.208083 0.339631 1.457709, 1.205969 0.346263 1.451218, 1.202741 0.355524 1.443856, 
            1.192761 0.383609 1.422703, 1.190877 0.387024 1.424264, 1.191006 0.389874 1.415076, 1.182786 0.402743 1.427875, 
            1.149996 0.442196 1.513901, 1.127561 0.493438 1.501364, 1.119121 0.505040 1.519247, 1.120626 0.506485 1.505715, 
            1.129305 0.503585 1.460737, 1.110668 0.553930 1.427422, 1.100969 0.580237 1.409772, 1.112144 0.571806 1.365688, 
            1.101437 0.600634 1.346835, 1.095036 0.617607 1.336324, 1.053352 0.697456 1.358260, 1.042150 0.720824 1.358527, 
            1.032014 0.743105 1.355427, 1.026085 0.755124 1.356597, 1.015940 0.772941 1.366697, 1.010995 0.783955 1.364759, 
            1.007892 0.790106 1.365780, 0.991688 0.826038 1.359900, 0.983083 0.849737 1.343183, 0.982976 0.851338 1.339134, 
            0.981719 0.855603 1.334323, 0.978767 0.861600 1.334868, 1.818559 -1.198839 2.202639, 1.821274 -1.200121 2.189673, 
            1.817208 -1.191495 2.189347, 1.814963 -1.186220 2.187660, 1.814420 -1.179702 2.171815, 1.804235 -1.148426 2.142529, 
            1.801696 -1.141359 2.137383, 1.799618 -1.130291 2.117607, 1.782359 -1.088808 2.101890, 1.773535 -1.069359 2.099034, 
            1.761539 -1.040706 2.088641, 1.756012 -1.030588 2.092931, 1.750923 -1.019427 2.091448, 1.747195 -1.009655 2.085665, 
            1.747039 -1.003532 2.068599, 1.734143 -0.972469 2.056657, 1.708494 -0.935836 2.106956, 1.700474 -0.921681 2.114731, 
            1.663416 -0.856995 2.152780, 1.660802 -0.851343 2.152258, 1.616632 -0.767465 2.177654, 1.587167 -0.703079 2.169766, 
            1.538613 -0.593850 2.147553, 1.554565 -0.605669 2.083990, 1.488969 -0.479033 2.115615, 1.424149 -0.280132 1.929678, 
            1.438178 -0.291478 1.876580, 1.436738 -0.285535 1.867958, 1.444460 -0.284475 1.817224, 1.481585 -0.320900 1.695556, 
            1.455421 -0.247957 1.642120, 1.448003 -0.223981 1.617262, 1.446117 -0.219071 1.614443, 1.390011 -0.084237 1.563407, 
            1.389392 -0.082114 1.560972, 1.379450 -0.061523 1.561649, 1.370084 -0.043011 1.564898, 1.364654 -0.030011 1.560100, 
            1.362927 -0.020791 1.543608, 1.360615 -0.015448 1.542132, 1.352313 0.003468 1.537629, 1.347002 0.014855 1.536844, 
            1.341320 0.032587 1.519674, 1.334908 0.046591 1.517982, 1.323198 0.070478 1.519853, 1.310858 0.105446 1.492987, 
            1.283238 0.173913 1.461713, 1.279814 0.184864 1.450578, 1.282195 0.185415 1.434278, 1.276067 0.203602 1.418517, 
            1.264514 0.233293 1.402334, 1.232904 0.277505 1.467073, 1.221488 0.307057 1.450457, 1.215925 0.315720 1.459248, 
            1.213512 0.321166 1.458092, 1.206662 0.335617 1.457781, 1.197515 0.352414 1.464728, 1.196861 0.362029 1.440455, 
            1.194274 0.366162 1.444237, 1.192744 0.372197 1.435900, 1.176608 0.397623 1.460535, 1.142567 0.450282 1.515395, 
            1.133921 0.465076 1.525146, 1.130769 0.472768 1.521933, 1.124033 0.485613 1.525655, 1.117257 0.499987 1.525109, 
            1.115793 0.511920 1.499005, 1.118462 0.510685 1.486184, 1.115994 0.514697 1.489590, 1.105915 0.535428 1.490700, 
            1.114703 0.527943 1.458548, 1.104191 0.584901 1.355669, 1.097223 0.602455 1.346951, 1.095976 0.608201 1.337719, 
            1.061873 0.656450 1.405944, 1.072654 0.657368 1.336767, 1.040285 0.717265 1.360005, 1.019813 0.762030 1.354438, 
            1.003325 0.793779 1.362622, 0.986182 0.830671 1.359710, 0.973405 0.866085 1.334224, 1.816994 -1.210161 2.225117, 
            1.814481 -1.203121 2.219887, 1.817961 -1.205185 2.204501, 1.814881 -1.197566 2.201063, 1.801349 -1.152434 2.151623, 
            1.785946 -1.102409 2.099313, 1.762889 -1.052023 2.093131, 1.751086 -1.026550 2.090906, 1.733546 -0.978815 2.058520, 
            1.722850 -0.964909 2.083528, 1.720654 -0.961175 2.086076, 1.711643 -0.944517 2.092592, 1.701988 -0.928692 2.105532, 
            1.679014 -0.893300 2.142989, 1.663240 -0.866753 2.162092, 1.662818 -0.863340 2.154642, 1.652854 -0.842727 2.155390, 
            1.643341 -0.825556 2.163493, 1.637128 -0.817720 2.178729, 1.625424 -0.795329 2.184973, 1.609477 -0.758168 2.173892, 
            1.602963 -0.745551 2.176909, 1.578065 -0.691792 2.172157, 1.548819 -0.630612 2.172357, 1.550380 -0.608350 2.097186, 
            1.547291 -0.596249 2.080605, 1.517596 -0.539084 2.095392, 1.488805 -0.485823 2.116105, 1.483516 -0.472966 2.110864, 
            1.439210 -0.287560 1.838174, 1.478836 -0.322067 1.695434, 1.475969 -0.311683 1.682541, 1.473826 -0.305022 1.676140, 
            1.467482 -0.288106 1.665450, 1.444436 -0.218347 1.602166, 1.436523 -0.202810 1.605215, 1.427664 -0.181835 1.598079, 
            1.423229 -0.171341 1.594531, 1.422426 -0.164557 1.579507, 1.424279 -0.164958 1.569264, 1.420453 -0.152105 1.555011, 
            1.402815 -0.119180 1.566831, 1.393490 -0.099220 1.565559, 1.385366 -0.080485 1.560494, 1.375731 -0.061699 1.564592, 
            1.363915 -0.036212 1.562410, 1.359441 -0.019714 1.541424, 1.352996 -0.004186 1.535445, 1.347201 0.007696 1.536190, 
            1.336615 0.036400 1.516952, 1.325699 0.057986 1.520707, 1.310260 0.093138 1.512412, 1.302288 0.119171 1.484915, 
            1.299524 0.126467 1.480476, 1.297999 0.129516 1.480904, 1.291478 0.149595 1.461996, 1.281200 0.180967 1.433007, 
            1.275456 0.197270 1.420422, 1.275930 0.202750 1.401364, 1.274331 0.207365 1.397635, 1.228909 0.277611 1.470886, 
            1.226443 0.283112 1.469898, 1.215067 0.311132 1.457545, 1.201151 0.340254 1.457605, 1.185726 0.369427 1.466825, 
            1.181824 0.383849 1.448421, 1.175184 0.392122 1.465010, 1.150700 0.429056 1.507236, 1.142075 0.445320 1.512532, 
            1.136765 0.452234 1.524918, 1.123377 0.479326 1.527700, 1.120355 0.486886 1.524079, 1.115568 0.494757 1.530421, 
            1.108651 0.519713 1.499590, 1.109302 0.533959 1.453637, 1.100776 0.557577 1.436672, 1.101691 0.558133 1.429391, 
            1.099637 0.563213 1.427099, 1.095829 0.573066 1.421568, 1.094664 0.578730 1.412080, 1.104849 0.569818 1.375515, 
            1.103162 0.578997 1.358895, 1.091809 0.609974 1.337689, 1.065137 0.643179 1.404389, 1.060962 0.650425 1.408796, 
            1.055968 0.662980 1.402623, 1.068009 0.658138 1.342634, 1.066343 0.664312 1.334727, 1.060287 0.673479 1.345079, 
            1.057543 0.679264 1.344968, 1.036738 0.721387 1.349234, 1.023164 0.747178 1.356994, 1.020130 0.754749 1.353408, 
            1.007806 0.776282 1.366002, 0.989224 0.814643 1.367633, 0.986820 0.821572 1.362058, 0.985359 0.826046 1.357894, 
            1.812176 -1.204740 2.218363, 1.813256 -1.201371 2.201779, 1.815971 -1.202653 2.188813, 1.807184 -1.183241 2.185842, 
            1.776922 -1.089712 2.097064, 1.770213 -1.075405 2.096306, 1.764971 -1.064087 2.095308, 1.758569 -1.050093 2.093584, 
            1.756976 -1.045485 2.089834, 1.754765 -1.041735 2.092430, 1.751582 -1.035502 2.093705, 1.744779 -1.019608 2.088857, 
            1.742489 -1.012797 2.082920, 1.741458 -1.008761 2.077399, 1.733971 -0.987696 2.061538, 1.730839 -0.981516 2.062653, 
            1.726527 -0.974129 2.067496, 1.702057 -0.935719 2.105288, 1.685525 -0.912870 2.139955, 1.678126 -0.897859 2.141377, 
            1.658237 -0.862636 2.160308, 1.659140 -0.862067 2.153066, 1.641722 -0.829367 2.164193, 1.636094 -0.822128 2.177580, 
            1.607507 -0.761620 2.175701, 1.596756 -0.749149 2.205272, 1.594810 -0.741198 2.193859, 1.599060 -0.744048 2.176043, 
            1.595582 -0.737513 2.178252, 1.540415 -0.620038 2.172541, 1.533945 -0.607467 2.175417, 1.533022 -0.594596 2.143215, 
            1.543475 -0.591852 2.070684, 1.533912 -0.571648 2.070165, 1.420900 -0.287744 1.931110, 1.426437 -0.288926 1.900448, 
            1.433114 -0.289781 1.861794, 1.437435 -0.292703 1.843756, 1.476741 -0.322410 1.688855, 1.470233 -0.305326 1.678686, 
            1.463044 -0.283074 1.657496, 1.455044 -0.259993 1.638870, 1.452610 -0.254526 1.637777, 1.446903 -0.236768 1.620688, 
            1.440880 -0.221671 1.613375, 1.437030 -0.208793 1.599197, 1.398546 -0.117303 1.567123, 1.354533 -0.015694 1.539342, 
            1.351595 -0.008220 1.535453, 1.347194 -0.000743 1.540576, 1.338629 0.021423 1.528124, 1.335551 0.030532 1.520290, 
            1.309789 0.086662 1.513873, 1.306526 0.098941 1.497843, 1.305555 0.102914 1.492127, 1.303801 0.106197 1.493280, 
            1.302036 0.110982 1.490076, 1.302927 0.111563 1.482872, 1.289339 0.143333 1.473117, 1.285213 0.156493 1.459813, 
            1.276491 0.178820 1.447856, 1.277970 0.178800 1.438792, 1.277858 0.181896 1.430366, 1.272054 0.195280 1.426753, 
            1.230857 0.268666 1.464706, 1.206529 0.323333 1.453762, 1.204897 0.327982 1.450138, 1.183966 0.364269 1.472360, 
            1.180408 0.376849 1.457259, 1.174601 0.385762 1.466826, 1.168957 0.400472 1.458314, 1.162047 0.412002 1.466974, 
            1.124675 0.469555 1.527966, 1.107874 0.507587 1.519581, 1.101822 0.527188 1.499191, 1.100613 0.532896 1.489840, 
            1.106176 0.528704 1.467875, 1.103768 0.540110 1.449143, 1.096486 0.559475 1.437026, 1.093683 0.569793 1.423932, 
            1.091210 0.579774 1.409795, 1.101951 0.571786 1.367083, 1.098516 0.579767 1.364765, 1.091502 0.601841 1.343023, 
            1.087903 0.612972 1.332443, 1.086339 0.616060 1.332994, 1.084767 0.619157 1.333570, 1.057324 0.662095 1.376364, 
            1.070128 0.650508 1.331525, 1.049251 0.686741 1.353577, 1.038122 0.711526 1.349224, 1.023907 0.739463 1.354622, 
            1.021755 0.744643 1.352640, 1.008740 0.769864 1.358635, 0.993602 0.800235 1.362558, 0.975583 0.846967 1.336072, 
            0.966212 0.868466 1.330556, 1.813141 -1.208209 2.202117, 1.806534 -1.189533 2.187871, 1.802593 -1.179545 2.182759, 
            1.790534 -1.134426 2.124276, 1.784024 -1.112867 2.100942, 1.782340 -1.108165 2.097483, 1.780074 -1.104360 2.100251, 
            1.765396 -1.071477 2.093939, 1.717706 -0.967603 2.082166, 1.707966 -0.950200 2.090987, 1.698373 -0.935930 2.108121, 
            1.691971 -0.926410 2.119564, 1.684104 -0.915392 2.135638, 1.679365 -0.907570 2.141829, 1.668845 -0.890862 2.157503, 
            1.660032 -0.872915 2.159003, 1.653598 -0.857398 2.152990, 1.609358 -0.773448 2.178607, 1.605489 -0.768006 2.186439, 
            1.607480 -0.768548 2.175760, 1.595864 -0.755194 2.208065, 1.590427 -0.733240 2.176952, 1.581275 -0.711965 2.170743, 
            1.577266 -0.703398 2.170237, 1.534477 -0.616457 2.178103, 1.537424 -0.585174 2.067822, 1.515737 -0.548114 2.092436, 
            1.510765 -0.538563 2.094972, 1.484804 -0.489684 2.111134, 1.480724 -0.482535 2.115243, 1.427531 -0.294017 1.888186, 
            1.428002 -0.288534 1.869139, 1.432730 -0.288889 1.841034, 1.436948 -0.288724 1.814538, 1.473530 -0.324595 1.694585, 
            1.467643 -0.305164 1.673672, 1.465643 -0.300138 1.671211, 1.415581 -0.164022 1.579132, 1.412002 -0.148439 1.555318, 
            1.395119 -0.116286 1.564751, 1.385657 -0.096185 1.563913, 1.357319 -0.034441 1.556856, 1.354543 -0.024150 1.543677, 
            1.347299 -0.007806 1.540220, 1.338496 0.013113 1.532910, 1.337155 0.017464 1.528365, 1.321419 0.052919 1.521008, 
            1.317712 0.059687 1.523939, 1.315658 0.064767 1.521647, 1.314087 0.067862 1.522219, 1.312104 0.074361 1.515316, 
            1.308834 0.083664 1.508085, 1.307807 0.086204 1.506939, 1.294067 0.124093 1.480106, 1.279846 0.162474 1.454791, 
            1.268113 0.199804 1.417227, 1.214810 0.300465 1.449527, 1.209722 0.308642 1.456818, 1.207023 0.314381 1.456565, 
            1.205256 0.319168 1.453367, 1.202933 0.323032 1.456316, 1.183617 0.356179 1.477827, 1.178784 0.373043 1.457976, 
            1.174345 0.382049 1.458828, 1.169838 0.388144 1.468677, 1.166672 0.395850 1.465507, 1.147257 0.424625 1.500502, 
            1.113073 0.484884 1.533860, 1.105726 0.502825 1.526340, 1.106297 0.506716 1.511368, 1.102708 0.517836 1.500756, 
            1.098276 0.529817 1.492806, 1.090372 0.570692 1.421197, 1.093902 0.584979 1.357367, 1.087462 0.604976 1.338201, 
            1.057991 0.644020 1.404961, 1.053752 0.652823 1.405184, 1.049692 0.662933 1.400449, 1.050273 0.663831 1.394223, 
            1.068382 0.646827 1.332624, 1.067217 0.650999 1.327525, 1.064968 0.654787 1.330242, 1.014089 0.752971 1.354881, 
            1.004664 0.770053 1.362707, 0.996847 0.784001 1.369842, 0.993105 0.793786 1.364101, 0.982697 0.816344 1.361860, 
            0.978292 0.828298 1.353829, 0.975483 0.834149 1.353921, 0.969561 0.852125 1.337509, 0.966050 0.860184 1.335431, 
            0.960901 0.872898 1.329747, 1.812076 -1.221533 2.227405, 1.807869 -1.208290 2.214357, 1.789736 -1.145040 2.139941, 
            1.786268 -1.126588 2.106996, 1.775607 -1.099298 2.092388, 1.770932 -1.091542 2.098376, 1.765215 -1.079739 2.098876, 
            1.760410 -1.068868 2.096494, 1.757662 -1.061588 2.092006, 1.746604 -1.038366 2.091821, 1.744226 -1.032955 2.090553, 
            1.742607 -1.026829 2.082496, 1.738280 -1.016445 2.078606, 1.735861 -1.009502 2.073077, 1.727897 -0.989440 2.063117, 
            1.723810 -0.983775 2.071637, 1.712566 -0.966327 2.089599, 1.700203 -0.946245 2.106705, 1.692117 -0.933514 2.119079, 
            1.672824 -0.900391 2.140517, 1.651113 -0.860325 2.156423, 1.630807 -0.824676 2.176671, 1.609818 -0.782365 2.181519, 
            1.607357 -0.776870 2.180513, 1.588586 -0.747261 2.209082, 1.584869 -0.736011 2.198872, 1.584508 -0.731169 2.186843, 
            1.582527 -0.724672 2.179933, 1.527137 -0.606971 2.174923, 1.526346 -0.595725 2.146693, 1.541734 -0.609950 2.093691, 
            1.529698 -0.575293 2.065863, 1.503161 -0.530298 2.097016, 1.492405 -0.508875 2.100268, 1.424367 -0.291777 1.880597, 
            1.433159 -0.297775 1.844042, 1.438378 -0.301614 1.823165, 1.433522 -0.292181 1.825335, 1.435324 -0.292530 1.815254, 
            1.473943 -0.330482 1.688864, 1.472214 -0.325734 1.685546, 1.468262 -0.315734 1.680470, 1.466878 -0.311338 1.676063, 
            1.453636 -0.266503 1.625705, 1.452609 -0.263963 1.624559, 1.448300 -0.258071 1.633782, 1.444417 -0.249632 1.632880, 
            1.441598 -0.239298 1.619836, 1.437713 -0.229366 1.614547, 1.413365 -0.168714 1.586107, 1.407267 -0.147577 1.561470, 
            1.381817 -0.096237 1.567240, 1.355487 -0.035052 1.549448, 1.350812 -0.021331 1.537878, 1.337416 0.007260 1.536297, 
            1.330543 0.023225 1.531668, 1.327221 0.031092 1.528994, 1.304368 0.087234 1.504608, 1.287952 0.132329 1.473059, 
            1.276518 0.169354 1.434550, 1.269244 0.188711 1.422409, 1.254085 0.226558 1.404446, 1.219883 0.276400 1.468594, 
            1.219010 0.278782 1.466961, 1.198103 0.328464 1.449599, 1.187257 0.344014 1.470692, 1.174248 0.370720 1.472280, 
            1.163623 0.394990 1.466334, 1.156213 0.408522 1.472181, 1.139370 0.431688 1.507832, 1.128205 0.449055 1.525541, 
            1.125472 0.453338 1.529787, 1.122439 0.460908 1.526197, 1.120656 0.464220 1.527440, 1.100216 0.526844 1.469091, 
            1.094634 0.544474 1.451607, 1.088606 0.562558 1.435531, 1.093833 0.573620 1.370728, 1.087705 0.591807 1.354967, 
            1.086633 0.595884 1.349573, 1.083750 0.603302 1.345512, 1.082296 0.610750 1.332543, 1.078040 0.619570 1.332819, 
            1.054313 0.645294 1.403385, 1.066758 0.643021 1.333340, 0.961778 0.863556 1.331342, 0.950136 0.890356 1.324220, 
            1.813564 -1.231499 2.227069, 1.808400 -1.218770 2.221434, 1.786310 -1.155952 2.172688, 1.787427 -1.154110 2.160380, 
            1.782963 -1.128677 2.113022, 1.778752 -1.115430 2.099986, 1.774608 -1.106724 2.099908, 1.760510 -1.075925 2.096154, 
            1.746537 -1.045254 2.092005, 1.744413 -1.041593 2.094324, 1.718568 -0.979412 2.070614, 1.711157 -0.970352 2.089635, 
            1.705756 -0.958873 2.089136, 1.693334 -0.938731 2.106429, 1.662080 -0.891900 2.161263, 1.653393 -0.872592 2.157974, 
            1.646075 -0.856172 2.154752, 1.602668 -0.777546 2.190909, 1.598246 -0.770047 2.196100, 1.591499 -0.761665 2.213024, 
            1.588769 -0.754404 2.208478, 1.582350 -0.735920 2.193637, 1.581630 -0.730712 2.182740, 1.576780 -0.718304 2.176111, 
            1.566492 -0.695869 2.173491, 1.551271 -0.662431 2.168897, 1.544988 -0.648558 2.166797, 1.522993 -0.603730 2.170430, 
            1.521320 -0.597548 2.162545, 1.538746 -0.612363 2.098716, 1.530842 -0.584908 2.066616, 1.522838 -0.570769 2.074340, 
            1.497893 -0.524418 2.091684, 1.419850 -0.298592 1.908012, 1.424379 -0.295763 1.871754, 1.467748 -0.338565 1.730359, 
            1.468068 -0.337401 1.724957, 1.471391 -0.330358 1.683730, 1.461070 -0.304907 1.672435, 1.450701 -0.268970 1.630562, 
            1.450985 -0.267769 1.625275, 1.447694 -0.261425 1.626893, 1.434495 -0.227071 1.607127, 1.432282 -0.220338 1.600950, 
            1.414186 -0.180982 1.596656, 1.414690 -0.180005 1.590676, 1.409896 -0.161690 1.566310, 1.409475 -0.159770 1.563249, 
            1.400644 -0.140313 1.560417, 1.395165 -0.130244 1.564557, 1.386418 -0.110874 1.561459, 1.352907 -0.039373 1.557574, 
            1.338897 -0.004190 1.540373, 1.336178 0.003060 1.535791, 1.331117 0.014193 1.534221, 1.310074 0.059541 1.530457, 
            1.307197 0.066952 1.526376, 1.307003 0.073114 1.509430, 1.301800 0.084392 1.508306, 1.293605 0.103198 1.503462, 
            1.294307 0.103972 1.496855, 1.291128 0.113184 1.489340, 1.288845 0.119988 1.483382, 1.281674 0.139240 1.470915, 
            1.279626 0.147296 1.459826, 1.266587 0.188942 1.417608, 1.221817 0.270450 1.453678, 1.206318 0.302681 1.454352, 
            1.195833 0.323827 1.456745, 1.181651 0.345766 1.479596, 1.165081 0.385055 1.466094, 1.161737 0.392943 1.463486, 
            1.157909 0.399834 1.466799, 1.152535 0.409795 1.470605, 1.098687 0.506540 1.517796, 1.096378 0.517844 1.498750, 
            1.094000 0.524745 1.493092, 1.093738 0.535450 1.463190, 1.091551 0.546630 1.443761, 1.089708 0.551495 1.440802, 
            1.083892 0.567872 1.428446, 1.073940 0.621275 1.332575, 1.051467 0.647209 1.394791, 1.047619 0.654122 1.398167, 
            1.065501 0.638840 1.332896, 1.067434 0.638357 1.322399, 1.066407 0.640896 1.321253, 1.055389 0.661096 1.329722, 
            1.037135 0.693158 1.347877, 1.027821 0.713108 1.346571, 1.023355 0.720651 1.351899, 1.015910 0.737201 1.349079, 
            1.013235 0.741424 1.353139, 1.008138 0.752594 1.351681, 0.989093 0.786954 1.367943, 0.987896 0.792650 1.358555, 
            0.982166 0.804466 1.359099, 0.980429 0.809222 1.355807, 0.967340 0.843464 1.335694, 0.947387 0.893662 1.310927, 
            1.808270 -1.224102 2.217429, 1.803453 -1.214709 2.219476, 1.807132 -1.209521 2.181514, 1.799068 -1.195320 2.189431, 
            1.795072 -1.185275 2.184494, 1.785090 -1.163153 2.180906, 1.784467 -1.141642 2.121415, 1.777749 -1.121361 2.103129, 
            1.741945 -1.043046 2.093317, 1.738706 -1.035265 2.090379, 1.728505 -1.006954 2.069925, 1.723051 -0.993929 2.065205, 
            1.710420 -0.975065 2.087547, 1.706294 -0.966377 2.087413, 1.697030 -0.953934 2.107897, 1.690682 -0.939996 2.105999, 
            1.685772 -0.933490 2.117123, 1.664814 -0.901648 2.152600, 1.653865 -0.881521 2.160847, 1.610656 -0.798624 2.183209, 
            1.603322 -0.783678 2.184428, 1.578896 -0.739349 2.204521, 1.519625 -0.598299 2.154705, 1.530052 -0.592548 2.073474, 
            1.509209 -0.553368 2.086640, 1.479691 -0.499365 2.109648, 1.466512 -0.342768 1.729847, 1.466620 -0.341387 1.725117, 
            1.433076 -0.304146 1.822305, 1.431022 -0.299066 1.820012, 1.441190 -0.307960 1.783501, 1.470442 -0.336345 1.686701, 
            1.452758 -0.279517 1.628430, 1.449423 -0.271638 1.625793, 1.442204 -0.258302 1.631039, 1.438701 -0.250251 1.628936, 
            1.408702 -0.171900 1.583225, 1.407181 -0.162892 1.566080, 1.386964 -0.119878 1.564099, 1.367496 -0.079121 1.564139, 
            1.358810 -0.061304 1.565239, 1.353918 -0.050343 1.563134, 1.348566 -0.031459 1.540530, 1.325121 0.020816 1.531186, 
            1.322945 0.026020 1.529280, 1.314990 0.043091 1.528070, 1.272100 0.161446 1.444066, 1.266517 0.179075 1.426581, 
            1.264580 0.184036 1.423923, 1.257496 0.203199 1.411180, 1.256396 0.208795 1.401484, 1.233485 0.250087 1.421182, 
            1.216822 0.273069 1.456264, 1.209867 0.289119 1.451894, 1.188130 0.329211 1.467884, 1.181053 0.339420 1.481458, 
            1.167726 0.373906 1.462100, 1.151938 0.403450 1.472467, 1.100578 0.490197 1.533746, 1.094149 0.511674 1.510157, 
            1.092954 0.524822 1.478812, 1.082633 0.554747 1.454349, 1.085565 0.553243 1.440694, 1.078203 0.574181 1.424442, 
            1.077681 0.580678 1.408530, 1.084456 0.584196 1.356399, 1.082991 0.587183 1.356637, 1.069236 0.625088 1.329853, 
            1.062579 0.642324 1.320152, 1.043286 0.676938 1.337199, 1.010789 0.739948 1.352060, 0.991785 0.775759 1.363806, 
            0.983191 0.796463 1.355833, 0.970089 0.826246 1.348936, 0.946765 0.882870 1.326040, 0.946530 0.886091 1.317999, 
            1.795751 -1.194415 2.186713, 1.786077 -1.172607 2.182152, 1.783078 -1.166562 2.182848, 1.777078 -1.154471 2.184241, 
            1.782499 -1.157025 2.158336, 1.782790 -1.155831 2.153028, 1.779728 -1.149722 2.153920, 1.781252 -1.145314 2.131546, 
            1.739111 -1.044125 2.093464, 1.728899 -1.017294 2.077435, 1.701757 -0.965717 2.092940, 1.689058 -0.943802 2.106715, 
            1.672374 -0.925271 2.155033, 1.672492 -0.923901 2.150268, 1.670809 -0.919200 2.146806, 1.668090 -0.914932 2.151006, 
            1.664964 -0.907266 2.147712, 1.655030 -0.891157 2.161533, 1.643793 -0.864770 2.153132, 1.616973 -0.817995 2.180788, 
            1.585555 -0.763542 2.214190, 1.581677 -0.755108 2.213271, 1.573981 -0.733830 2.198073, 1.574624 -0.732995 2.191652, 
            1.572291 -0.727630 2.190242, 1.550727 -0.675787 2.170565, 1.530880 -0.634643 2.171803, 1.519317 -0.610905 2.173211, 
            1.519420 -0.608028 2.164108, 1.517366 -0.602948 2.161815, 1.532155 -0.610597 2.093147, 1.511329 -0.560998 2.075527, 
            1.472607 -0.491631 2.110053, 1.464954 -0.476360 2.112279, 1.410039 -0.300992 1.934564, 1.413875 -0.303419 1.918055, 
            1.414539 -0.299625 1.902787, 1.462743 -0.339911 1.724168, 1.461368 -0.322105 1.680222, 1.452168 -0.294816 1.656607, 
            1.450183 -0.291298 1.658487, 1.445503 -0.271608 1.629373, 1.442391 -0.263957 1.626033, 1.431947 -0.241363 1.623906, 
            1.425923 -0.221791 1.603425, 1.406541 -0.167702 1.563687, 1.393971 -0.141445 1.563888, 1.363430 -0.077451 1.563789, 
            1.360018 -0.069493 1.561398, 1.340997 -0.021737 1.538078, 1.331465 -0.000075 1.533068, 1.327842 0.008098 1.531343, 
            1.316319 0.030304 1.537016, 1.310286 0.043921 1.534124, 1.295873 0.082498 1.509419, 1.291912 0.091016 1.508760, 
            1.284695 0.110315 1.496439, 1.265348 0.176296 1.421470, 1.255807 0.197968 1.416491, 1.252524 0.205794 1.413691, 
            1.250378 0.213950 1.402910, 1.229807 0.251360 1.419606, 1.209036 0.284502 1.450103, 1.204120 0.293997 1.452465, 
            1.200940 0.298735 1.458120, 1.165525 0.367707 1.473417, 1.163472 0.372786 1.471125, 1.163061 0.379170 1.454863, 
            1.159831 0.383960 1.460676, 1.154381 0.395490 1.460334, 1.123510 0.438947 1.522738, 1.117833 0.447727 1.531891, 
            1.115666 0.452922 1.529957, 1.112838 0.458792 1.530110, 1.092832 0.513519 1.492344, 1.082351 0.546588 1.459602, 
            1.080069 0.554883 1.449253, 1.082074 0.554326 1.438528, 1.083853 0.574874 1.367059, 1.083284 0.578437 1.360075, 
            1.066304 0.628581 1.317137, 1.062132 0.635825 1.321539, 1.038289 0.679559 1.339790, 1.019428 0.715223 1.351084, 
            1.011425 0.732343 1.350026, 0.985804 0.779384 1.369503, 0.982724 0.787003 1.366065, 0.982628 0.788591 1.361976, 
            0.980318 0.792442 1.364886, 0.949126 0.870520 1.327334, 0.946655 0.876026 1.326360, 0.943158 0.884070 1.324236, 
            0.937962 0.901305 1.305532, 1.794656 -1.198762 2.185755, 1.783842 -1.163861 2.149678, 1.781789 -1.158782 2.147386, 
            1.776514 -1.135503 2.111369, 1.776656 -1.132666 2.102141, 1.769132 -1.117526 2.103960, 1.740952 -1.055943 2.096404, 
            1.734730 -1.040642 2.089719, 1.707858 -0.983378 2.086808, 1.689826 -0.953034 2.108653, 1.688718 -0.950410 2.107765, 
            1.671236 -0.931065 2.158601, 1.669182 -0.925985 2.156309, 1.664366 -0.913611 2.149574, 1.661017 -0.907209 2.151374, 
            1.628725 -0.844408 2.165588, 1.598198 -0.789375 2.191783, 1.575612 -0.748415 2.210454, 1.518341 -0.613882 2.167488, 
            1.532846 -0.621241 2.099718, 1.525277 -0.589655 2.053388, 1.470317 -0.491774 2.104092, 1.459446 -0.470234 2.107706, 
            1.463673 -0.352288 1.734376, 1.459432 -0.341994 1.730212, 1.429878 -0.310318 1.819186, 1.426170 -0.305040 1.826509, 
            1.424744 -0.300602 1.822234, 1.466904 -0.342170 1.684659, 1.461037 -0.328722 1.681244, 1.454330 -0.309944 1.667311, 
            1.447532 -0.292564 1.658058, 1.451059 -0.294676 1.642523, 1.448411 -0.286007 1.633331, 1.445762 -0.278829 1.628528, 
            1.420830 -0.216090 1.597541, 1.414682 -0.203847 1.599402, 1.402449 -0.171970 1.580977, 1.397137 -0.154617 1.562638, 
            1.380814 -0.120054 1.561525, 1.363695 -0.086168 1.567317, 1.358078 -0.071486 1.558721, 1.356131 -0.068006 1.560482, 
            1.331869 -0.010425 1.540546, 1.316057 0.023616 1.537819, 1.286518 0.095534 1.508216, 1.284006 0.102572 1.502980, 
            1.275301 0.132337 1.469022, 1.272839 0.139324 1.463628, 1.257623 0.184684 1.423896, 1.244022 0.220940 1.401013, 
            1.236765 0.231334 1.415160, 1.230586 0.240627 1.425899, 1.228843 0.243899 1.427017, 1.229210 0.245015 1.421468, 
            1.215271 0.263724 1.452331, 1.204190 0.279514 1.474168, 1.186332 0.321609 1.460343, 1.160781 0.365597 1.488380, 
            1.158727 0.370676 1.486087, 1.154517 0.379449 1.486217, 1.112208 0.450989 1.536465, 1.103742 0.467090 1.541259, 
            1.097700 0.479225 1.542787, 1.090713 0.501271 1.520959, 1.077893 0.548658 1.460489, 1.077183 0.555347 1.445173, 
            1.078259 0.555739 1.437384, 1.076205 0.560819 1.435092, 1.075100 0.593259 1.346393, 1.071697 0.601207 1.343973, 
            1.068962 0.611456 1.330665, 1.068135 0.615282 1.324497, 1.065218 0.622735 1.320543, 1.062817 0.629659 1.314957, 
            1.057276 0.639792 1.319292, 1.036846 0.677059 1.335544, 1.019043 0.711642 1.343494, 1.014607 0.717664 1.353118, 
            0.988629 0.768052 1.364945, 0.971457 0.806464 1.357731, 0.952700 0.853950 1.333579, 0.951209 0.856964 1.333898, 
            0.947614 0.866599 1.327694, 0.945822 0.869921 1.328966, 0.942561 0.877725 1.326098, 0.940851 0.882453 1.322720, 
            1.797515 -1.220566 2.211819, 1.796097 -1.213154 2.198738, 1.789205 -1.194186 2.185392, 1.780394 -1.173260 2.178104, 
            1.773656 -1.163396 2.190612, 1.771776 -1.157003 2.183381, 1.777469 -1.146416 2.117105, 1.716282 -1.000428 2.064561, 
            1.699521 -0.972873 2.086781, 1.687740 -0.956368 2.110828, 1.663948 -0.930578 2.181597, 1.667683 -0.931410 2.161019, 
            1.665649 -0.924860 2.154274, 1.661060 -0.917191 2.159993, 1.659199 -0.912308 2.157092, 1.641192 -0.873043 2.152518, 
            1.632899 -0.860101 2.165544, 1.591445 -0.781978 2.191142, 1.577570 -0.760352 2.213025, 1.569335 -0.738523 2.199529, 
            1.567122 -0.731790 2.193349, 1.537119 -0.660890 2.169603, 1.516455 -0.618911 2.173421, 1.513687 -0.613102 2.173386, 
            1.515471 -0.610451 2.154580, 1.524907 -0.618597 2.120381, 1.523709 -0.600973 2.075876, 1.533310 -0.606305 2.032376, 
            1.496589 -0.547927 2.086921, 1.471978 -0.501918 2.103208, 1.458879 -0.475121 2.105079, 1.454529 -0.466205 2.105652, 
            1.410213 -0.310609 1.920792, 1.410746 -0.302208 1.892767, 1.460450 -0.351480 1.731360, 1.422226 -0.306478 1.834551, 
            1.422492 -0.303767 1.824933, 1.428519 -0.308432 1.801502, 1.448324 -0.300330 1.655527, 1.449263 -0.293833 1.630613, 
            1.443652 -0.282139 1.630777, 1.436514 -0.265902 1.626988, 1.430561 -0.253858 1.628234, 1.427734 -0.246498 1.623994, 
            1.421648 -0.226863 1.603712, 1.418747 -0.217936 1.595316, 1.405434 -0.186447 1.584693, 1.401969 -0.179927 1.586859, 
            1.400519 -0.175463 1.582661, 1.403495 -0.177012 1.568869, 1.392115 -0.151971 1.565307, 1.384405 -0.133659 1.558934, 
            1.355582 -0.072910 1.557801, 1.345110 -0.047305 1.546983, 1.337637 -0.029236 1.539858, 1.318520 0.012654 1.534403, 
            1.298806 0.053663 1.535221, 1.295117 0.070849 1.507363, 1.292823 0.076174 1.505831, 1.287544 0.086039 1.509339, 
            1.280273 0.108375 1.488408, 1.275273 0.120937 1.482254, 1.270464 0.142249 1.449156, 1.255404 0.185959 1.413322, 
            1.221906 0.245519 1.444517, 1.220037 0.248918 1.446028, 1.223223 0.250137 1.422793, 1.201218 0.275593 1.483530, 
            1.196465 0.284920 1.485374, 1.173228 0.334001 1.484154, 1.170853 0.339408 1.482876, 1.167793 0.344024 1.488152, 
            1.153061 0.373981 1.490793, 1.133059 0.413792 1.496910, 1.104653 0.460695 1.533966, 1.090540 0.491511 1.530262, 
            1.088638 0.496435 1.527491, 1.089798 0.498233 1.515046, 1.088288 0.510212 1.489087, 1.074752 0.549383 1.457218, 
            1.072656 0.563452 1.428719, 1.069265 0.572880 1.421873, 1.057963 0.632134 1.317095, 1.050732 0.646974 1.317989, 
            1.045648 0.653658 1.329660, 1.030933 0.682106 1.336638, 1.026959 0.689147 1.340412, 1.024905 0.694227 1.338120, 
            0.998693 0.744853 1.350686, 0.965839 0.809719 1.362283, 0.964975 0.813583 1.356234, 0.958520 0.829123 1.350287, 
            0.955564 0.839596 1.337674, 0.950810 0.850416 1.335134, 0.948173 0.854599 1.339072, 1.789725 -1.203165 2.188112, 
            1.777513 -1.163854 2.147672, 1.774485 -1.156288 2.144069, 1.739067 -1.072403 2.115475, 1.729283 -1.043027 2.089314, 
            1.727437 -1.038159 2.086368, 1.724423 -1.032100 2.087107, 1.718718 -1.012854 2.065621, 1.662172 -0.934228 2.182794, 
            1.655169 -0.919621 2.182965, 1.648422 -0.908258 2.191109, 1.655399 -0.910910 2.155900, 1.641000 -0.879803 2.153098, 
            1.636927 -0.871170 2.152795, 1.580649 -0.771943 2.207663, 1.571394 -0.753545 2.210560, 1.570367 -0.751006 2.209414, 
            1.570556 -0.749708 2.204426, 1.527018 -0.648584 2.175146, 1.518068 -0.627514 2.168300, 1.512085 -0.615440 2.169642, 
            1.523283 -0.622403 2.121098, 1.524630 -0.604396 2.059771, 1.493053 -0.545308 2.080507, 1.476628 -0.515113 2.092885, 
            1.458310 -0.481495 2.106851, 1.414228 -0.306755 1.864184, 1.424494 -0.309786 1.809802, 1.455723 -0.329752 1.676028, 
            1.452343 -0.321827 1.673535, 1.449899 -0.314858 1.668086, 1.447660 -0.309589 1.666381, 1.419697 -0.228844 1.601070, 
            1.402380 -0.181338 1.567976, 1.400566 -0.175012 1.560536, 1.388837 -0.151105 1.562470, 1.380578 -0.133724 1.562219, 
            1.345188 -0.057323 1.555490, 1.334997 -0.032004 1.543784, 1.333236 -0.027224 1.540566, 1.323052 -0.001913 1.528839, 
            1.313739 0.016546 1.531921, 1.309917 0.021940 1.539606, 1.282246 0.090458 1.508491, 1.272328 0.122952 1.473971, 
            1.269059 0.133746 1.462349, 1.264159 0.153660 1.433928, 1.260346 0.162028 1.432804, 1.257915 0.168984 1.427315, 
            1.255207 0.174732 1.427089, 1.251585 0.184395 1.420971, 1.246778 0.195268 1.418596, 1.221898 0.244535 1.426956, 
            1.189808 0.280291 1.519548, 1.186572 0.285087 1.525381, 1.189840 0.284732 1.506279, 1.174364 0.325884 1.480538, 
            1.137266 0.402539 1.483594, 1.128029 0.417937 1.495214, 1.109529 0.441304 1.540486, 1.087093 0.489566 1.536733, 
            1.084728 0.511365 1.487136, 1.080536 0.523102 1.478431, 1.079118 0.529023 1.469740, 1.071058 0.555146 1.442521, 
            1.068928 0.561796 1.436082, 1.067169 0.575519 1.406517, 1.073089 0.572455 1.379035, 1.069146 0.579465 1.382714, 
            1.071278 0.580269 1.367197, 1.072047 0.582465 1.355988, 1.070170 0.588855 1.348748, 1.067116 0.596448 1.345226, 
            1.066790 0.598271 1.341864, 1.065203 0.601384 1.342490, 1.061794 0.615302 1.322528, 1.036823 0.663170 1.335563, 
            1.024869 0.687307 1.338206, 0.993562 0.747612 1.353701, 0.974660 0.781826 1.369513, 0.947379 0.849946 1.337167, 
            0.943935 0.859427 1.330485, 0.932978 0.887019 1.316810, 1.797757 -1.245162 2.241731, 1.779591 -1.186351 2.180591, 
            1.775388 -1.176095 2.176308, 1.764698 -1.157722 2.188128, 1.772316 -1.156556 2.137724, 1.742438 -1.085784 2.113580, 
            1.725107 -1.041245 2.089311, 1.719075 -1.026138 2.082028, 1.711130 -1.003113 2.063228, 1.700227 -0.988997 2.088889, 
            1.696528 -0.980745 2.087406, 1.689327 -0.971900 2.105762, 1.686825 -0.966362 2.104889, 1.660548 -0.938034 2.183510, 
            1.643239 -0.903956 2.189897, 1.647419 -0.900769 2.154745, 1.629249 -0.867302 2.168244, 1.622024 -0.853959 2.173509, 
            1.601747 -0.813867 2.180496, 1.583799 -0.780626 2.193296, 1.569199 -0.753787 2.204296, 1.560081 -0.729564 2.189203, 
            1.558571 -0.726531 2.189582, 1.542127 -0.690353 2.184461, 1.541617 -0.686851 2.177290, 1.529699 -0.661260 2.175430, 
            1.518347 -0.634755 2.167394, 1.512747 -0.620090 2.158744, 1.520459 -0.624984 2.125602, 1.518799 -0.603905 2.073778, 
            1.520952 -0.603123 2.058195, 1.527661 -0.608483 2.032613, 1.455720 -0.481333 2.101837, 1.446832 -0.460327 2.094797, 
            1.404371 -0.303644 1.895296, 1.421044 -0.308745 1.807505, 1.457946 -0.344942 1.686542, 1.448275 -0.318664 1.668802, 
            1.446843 -0.315710 1.668937, 1.444558 -0.298467 1.632254, 1.441278 -0.290644 1.629445, 1.416472 -0.231015 1.606841, 
            1.404721 -0.199631 1.586894, 1.404880 -0.198302 1.582002, 1.400000 -0.187354 1.579858, 1.398973 -0.184814 1.578712, 
            1.388884 -0.156618 1.557905, 1.384720 -0.149383 1.562280, 1.379465 -0.136561 1.556929, 1.355161 -0.087883 1.563469, 
            1.348225 -0.070363 1.554649, 1.339302 -0.049321 1.547719, 1.328376 -0.023252 1.538334, 1.317275 0.002996 1.529504, 
            1.296870 0.043219 1.536894, 1.287933 0.071730 1.508058, 1.285564 0.078622 1.502371, 1.272294 0.113050 1.482834, 
            1.266333 0.129574 1.470933, 1.264855 0.138539 1.453655, 1.240769 0.194449 1.437553, 1.242296 0.198854 1.415170, 
            1.240056 0.202633 1.417858, 1.234230 0.219020 1.405531, 1.207011 0.251292 1.478348, 1.186914 0.274800 1.533055, 
            1.184909 0.279830 1.530610, 1.189160 0.293381 1.464503, 1.179555 0.313627 1.464115, 1.162347 0.341639 1.487746, 
            1.158688 0.348358 1.490525, 1.147800 0.368424 1.498580, 1.126730 0.413800 1.494904, 1.101333 0.453156 1.535622, 
            1.095113 0.462492 1.546494, 1.090932 0.471235 1.546532, 1.083447 0.502735 1.499937, 1.079230 0.511515 1.500091, 
            1.072769 0.530042 1.485379, 1.066016 0.565269 1.423305, 1.062564 0.577740 1.407870, 1.065660 0.576068 1.393698, 
            1.067521 0.575659 1.383430, 1.064139 0.597005 1.341434, 1.054278 0.624969 1.319907, 1.051022 0.634258 1.312633, 
            1.045712 0.642663 1.320627, 1.005509 0.716525 1.351051, 1.000558 0.727546 1.349133, 0.960320 0.804426 1.370887, 
            0.948234 0.840625 1.338827, 0.945503 0.847889 1.334287, 0.943172 0.851760 1.337262, 0.934911 0.870634 1.332629, 
            1.797018 -1.249872 2.239650, 1.796557 -1.247910 2.236718, 1.797834 -1.241758 2.210735, 1.772493 -1.178602 2.181039, 
            1.767491 -1.169021 2.183669, 1.760291 -1.154212 2.184467, 1.772276 -1.163471 2.137824, 1.771388 -1.159582 2.131849, 
            1.774636 -1.161408 2.117198, 1.746835 -1.104685 2.121616, 1.730862 -1.067498 2.110614, 1.727719 -1.055342 2.094204, 
            1.685200 -0.970168 2.105605, 1.658908 -0.941825 2.184272, 1.654433 -0.932781 2.185241, 1.648385 -0.923622 2.195566, 
            1.643750 -0.914415 2.197038, 1.646691 -0.906981 2.157019, 1.634451 -0.879571 2.151785, 1.615211 -0.846501 2.173056, 
            1.591333 -0.802731 2.191420, 1.575392 -0.773032 2.202267, 1.542473 -0.699154 2.187730, 1.529743 -0.668260 2.175266, 
            1.516072 -0.637897 2.170164, 1.516366 -0.621796 2.120946, 1.533885 -0.618814 2.004144, 1.532858 -0.616274 2.002998, 
            1.504313 -0.575193 2.058053, 1.403652 -0.317320 1.919493, 1.453985 -0.344870 1.690249, 1.454650 -0.344059 1.683758, 
            1.454151 -0.340567 1.676554, 1.449544 -0.331389 1.677937, 1.448486 -0.327326 1.672502, 1.419971 -0.250491 1.622101, 
            1.411504 -0.222460 1.591780, 1.408934 -0.216854 1.591118, 1.404181 -0.206035 1.588574, 1.400540 -0.194861 1.578127, 
            1.399131 -0.188949 1.569409, 1.395062 -0.175847 1.555923, 1.392260 -0.170004 1.555993, 1.369429 -0.125812 1.566660, 
            1.334190 -0.043601 1.541891, 1.324830 -0.019131 1.527561, 1.306683 0.015804 1.536599, 1.302054 0.025005 1.538052, 
            1.290401 0.050325 1.535355, 1.288434 0.053825 1.537180, 1.287538 0.057722 1.531231, 1.262696 0.130806 1.469230, 
            1.260707 0.141784 1.449173, 1.253462 0.164093 1.428160, 1.243641 0.180088 1.441626, 1.235496 0.198843 1.436626, 
            1.235114 0.206688 1.415882, 1.234550 0.208756 1.413277, 1.231165 0.213704 1.419579, 1.233074 0.213245 1.409158, 
            1.230475 0.220372 1.404199, 1.209998 0.242777 1.464496, 1.185210 0.271076 1.534024, 1.177131 0.286781 1.537594, 
            1.188440 0.287160 1.466750, 1.172426 0.316934 1.477828, 1.168691 0.322239 1.485238, 1.163589 0.333415 1.483797, 
            1.153378 0.348316 1.502883, 1.150462 0.354277 1.503317, 1.143655 0.373156 1.489699, 1.137789 0.386602 1.486279, 
            1.133753 0.395198 1.485862, 1.129226 0.402803 1.491381, 1.126133 0.407454 1.496764, 1.121266 0.418388 1.494579, 
            1.107707 0.433727 1.533021, 1.071205 0.530648 1.472736, 1.062876 0.564502 1.424418, 1.058795 0.579106 1.406581, 
            1.058607 0.582280 1.398395, 1.056772 0.588628 1.391022, 1.060272 0.596981 1.344846, 1.050519 0.623343 1.327366, 
            1.023085 0.678200 1.335013, 1.013755 0.696675 1.338146, 0.986676 0.749678 1.349060, 0.957173 0.806649 1.363245, 
            0.953344 0.816523 1.357781, 0.950677 0.826702 1.344257, 0.942732 0.848235 1.329843, 0.928114 0.881057 1.323344, 
            0.919382 0.904885 1.307029, 1.785006 -1.220703 2.207334, 1.764941 -1.171881 2.187310, 1.763328 -1.168743 2.188017, 
            1.749209 -1.118538 2.127260, 1.736269 -1.088922 2.119847, 1.733149 -1.081263 2.116533, 1.730502 -1.075577 2.116117, 
            1.725276 -1.058311 2.097506, 1.712229 -1.021130 2.068482, 1.707881 -1.010725 2.064660, 1.700486 -0.998699 2.074850, 
            1.695229 -0.991839 2.087068, 1.691074 -0.983123 2.087024, 1.656610 -0.944943 2.187116, 1.644797 -0.925423 2.202484, 
            1.635901 -0.899935 2.182300, 1.643013 -0.905708 2.155443, 1.637508 -0.892630 2.150884, 1.585087 -0.797344 2.193564, 
            1.576180 -0.777810 2.190971, 1.564098 -0.756524 2.202801, 1.562245 -0.751650 2.199873, 1.559853 -0.744734 2.194262, 
            1.556890 -0.737235 2.190451, 1.536670 -0.694219 2.188478, 1.531966 -0.681959 2.181389, 1.511978 -0.634706 2.165514, 
            1.511344 -0.623622 2.136786, 1.520508 -0.628509 2.094666, 1.515465 -0.605466 2.057918, 1.531234 -0.620080 2.003714, 
            1.525887 -0.610146 2.007435, 1.509177 -0.588607 2.047052, 1.479143 -0.535567 2.076083, 1.465526 -0.512714 2.092760, 
            1.438496 -0.455288 2.090349, 1.401260 -0.308415 1.887512, 1.416608 -0.319617 1.825857, 1.415716 -0.315723 1.819897, 
            1.416904 -0.313954 1.807364, 1.448947 -0.337734 1.679799, 1.446291 -0.333531 1.683798, 1.444591 -0.325831 1.671610, 
            1.431149 -0.282283 1.626272, 1.411962 -0.232866 1.599087, 1.406410 -0.216758 1.585898, 1.383974 -0.161042 1.560194, 
            1.377111 -0.146578 1.559925, 1.348309 -0.087341 1.563114, 1.338307 -0.063707 1.555201, 1.336894 -0.060772 1.555276, 
            1.324261 -0.028487 1.538115, 1.284314 0.051077 1.550170, 1.279163 0.062302 1.548881, 1.282952 0.064396 1.519351, 
            1.282524 0.070797 1.503143, 1.270876 0.100587 1.487263, 1.265815 0.114701 1.476910, 1.261729 0.124838 1.472257, 
            1.259436 0.140599 1.439991, 1.250204 0.160465 1.438427, 1.211918 0.217459 1.506696, 1.233269 0.200126 1.426075, 
            1.232243 0.202665 1.424929, 1.228854 0.215072 1.409294, 1.218100 0.227547 1.438877, 1.189073 0.258683 1.526184, 
            1.184981 0.264353 1.534720, 1.180018 0.273896 1.537230, 1.178531 0.279887 1.528756, 1.172355 0.293649 1.526316, 
            1.184414 0.284316 1.479443, 1.172520 0.299445 1.508235, 1.173338 0.300101 1.501262, 1.175136 0.305720 1.473634, 
            1.155003 0.339701 1.497725, 1.139880 0.371548 1.497210, 1.120668 0.412043 1.496441, 1.078444 0.492442 1.520080, 
            1.062711 0.532367 1.499542, 1.066018 0.534954 1.471537, 1.064241 0.548697 1.442032, 1.058384 0.587480 1.363953, 
            1.051919 0.604520 1.353647, 1.047416 0.627012 1.315193, 1.043467 0.635518 1.314499, 1.017942 0.680970 1.338062, 
            0.992762 0.732033 1.342979, 0.985787 0.745122 1.347455, 0.984960 0.748948 1.341286, 0.974009 0.766097 1.358323, 
            0.958909 0.794937 1.366513, 0.948107 0.823863 1.347961, 0.926352 0.877392 1.324496, 0.926798 0.878428 1.318696, 
            0.925901 0.882325 1.312749, 1.787247 -1.232930 2.209007, 1.768550 -1.182523 2.175883, 1.760676 -1.170009 2.187587, 
            1.763387 -1.162340 2.148294, 1.756118 -1.137024 2.118578, 1.735188 -1.093283 2.118847, 1.721965 -1.055922 2.090380, 
            1.709143 -1.023443 2.073815, 1.708551 -1.019857 2.066906, 1.705308 -1.013563 2.068370, 1.692620 -0.993148 2.086505, 
            1.680929 -0.975245 2.105875, 1.653614 -0.945856 2.187775, 1.646186 -0.935287 2.202463, 1.636386 -0.902914 2.167571, 
            1.571771 -0.774299 2.187315, 1.567004 -0.767939 2.197984, 1.565385 -0.761813 2.189929, 1.562453 -0.757327 2.194802, 
            1.558501 -0.748818 2.194115, 1.554410 -0.741657 2.198261, 1.552558 -0.736785 2.195329, 1.529494 -0.684899 2.184783, 
            1.506805 -0.628925 2.159879, 1.506967 -0.624617 2.146197, 1.511227 -0.627476 2.128351, 1.528626 -0.618409 1.994365, 
            1.527600 -0.615869 1.993219, 1.524598 -0.609822 1.993920, 1.502751 -0.580054 2.040986, 1.496162 -0.571833 2.057413, 
            1.486283 -0.555780 2.071060, 1.468733 -0.521454 2.078213, 1.463423 -0.514540 2.090596, 1.460003 -0.508065 2.092622, 
            1.427796 -0.436406 2.080225, 1.398933 -0.320449 1.916788, 1.400473 -0.316057 1.894364, 1.411889 -0.324735 1.849519, 
            1.414485 -0.319931 1.819370, 1.416784 -0.319296 1.803328, 1.443066 -0.344648 1.715911, 1.441409 -0.329537 1.681636, 
            1.435885 -0.304512 1.642016, 1.424776 -0.275274 1.624431, 1.423278 -0.270762 1.620382, 1.421656 -0.267614 1.621119, 
            1.412483 -0.243336 1.606197, 1.402997 -0.217247 1.587872, 1.402810 -0.215565 1.584073, 1.398610 -0.205311 1.579782, 
            1.393936 -0.188609 1.559428, 1.343569 -0.082001 1.556112, 1.336029 -0.066845 1.557981, 1.331409 -0.054672 1.550626, 
            1.331625 -0.053402 1.545553, 1.329795 -0.048551 1.542555, 1.328397 -0.045631 1.542583, 1.320237 -0.025369 1.533240, 
            1.292032 0.030274 1.543321, 1.289377 0.035969 1.542930, 1.289221 0.037619 1.539032, 1.269137 0.068568 1.571748, 
            1.276732 0.071248 1.517026, 1.265237 0.109827 1.474321, 1.256461 0.136682 1.449366, 1.253115 0.149045 1.433594, 
            1.238598 0.169835 1.461894, 1.230274 0.184301 1.470632, 1.213109 0.206305 1.511687, 1.208210 0.218764 1.505215, 
            1.200456 0.229665 1.520929, 1.199465 0.233659 1.515279, 1.222823 0.211294 1.437099, 1.224970 0.212083 1.421536, 
            1.175298 0.274742 1.543335, 1.164906 0.313685 1.492755, 1.150255 0.340576 1.503917, 1.135915 0.374605 1.492151, 
            1.124135 0.400055 1.489855, 1.118185 0.409114 1.499871, 1.105833 0.424711 1.530110, 1.101994 0.433105 1.529068, 
            1.099874 0.436762 1.531376, 1.088592 0.455739 1.545068, 1.060187 0.527989 1.507492, 1.055009 0.540733 1.501900, 
            1.060589 0.536524 1.479882, 1.060078 0.540028 1.472715, 1.050218 0.591846 1.380944, 1.050131 0.596409 1.368051, 
            1.047856 0.601714 1.366457, 1.046163 0.616862 1.332297, 1.043106 0.627440 1.320003, 1.042126 0.631423 1.314321, 
            1.036513 0.643119 1.314490, 1.029666 0.653094 1.327341, 1.024988 0.660854 1.333340, 0.984757 0.742199 1.341901, 
            0.972788 0.763370 1.353374, 0.966057 0.771735 1.370248, 0.958768 0.786635 1.371325, 0.948170 0.813860 1.356515, 
            0.937430 0.845703 1.328983, 0.930246 0.860495 1.329728, 0.922604 0.881719 1.314361, 0.921196 0.886139 1.310027, 
            0.915865 0.897548 1.309309, 0.915649 0.899259 1.305599, 0.914155 0.902276 1.305930, 1.788340 -1.251439 2.236258, 
            1.767899 -1.181358 2.155966, 1.758075 -1.169834 2.182610, 1.757037 -1.164301 2.172719, 1.730967 -1.091454 2.118987, 
            1.728226 -1.084181 2.114477, 1.726804 -1.081239 2.114576, 1.716200 -1.049534 2.086617, 1.701429 -1.012083 2.067431, 
            1.699086 -1.008199 2.070441, 1.688900 -0.991832 2.085062, 1.681170 -0.980955 2.100699, 1.652730 -0.950418 2.186154, 
            1.638843 -0.927288 2.203685, 1.631118 -0.908963 2.197356, 1.634365 -0.904823 2.165151, 1.632406 -0.898349 2.158170, 
            1.617336 -0.872521 2.175046, 1.598772 -0.834179 2.176621, 1.553165 -0.744360 2.193389, 1.532932 -0.705803 2.204625, 
            1.526955 -0.693735 2.205947, 1.523291 -0.684029 2.199962, 1.524335 -0.679131 2.179105, 1.510845 -0.650443 2.177821, 
            1.508412 -0.625594 2.119656, 1.513067 -0.628857 2.100561, 1.515325 -0.629671 2.089040, 1.512061 -0.620374 2.081791, 
            1.527002 -0.622214 1.995081, 1.525286 -0.617480 1.991721, 1.494417 -0.572533 2.049730, 1.447536 -0.375552 1.758835, 
            1.398128 -0.322109 1.906135, 1.410987 -0.329278 1.847955, 1.446900 -0.355520 1.703772, 1.443184 -0.347251 1.702344, 
            1.437668 -0.334163 1.697817, 1.438655 -0.326225 1.668359, 1.435023 -0.313569 1.653495, 1.435707 -0.312777 1.646943, 
            1.429174 -0.294176 1.632463, 1.422851 -0.275790 1.617319, 1.420797 -0.270711 1.615026, 1.418706 -0.267085 1.617240, 
            1.413147 -0.253952 1.612854, 1.407876 -0.239623 1.603164, 1.403560 -0.226268 1.590459, 1.392410 -0.194006 1.564224, 
            1.383124 -0.169612 1.549660, 1.379405 -0.164323 1.557016, 1.369111 -0.141882 1.554416, 1.354837 -0.116867 1.568778, 
            1.325062 -0.044708 1.539921, 1.317357 -0.023420 1.524752, 1.312161 -0.012149 1.523607, 1.301528 0.006166 1.535247, 
            1.299497 0.009731 1.537273, 1.297444 0.014810 1.534981, 1.271402 0.054826 1.577738, 1.271333 0.059369 1.564785,
[truncated: 6,627,590 more chars]
