# Supplementary material for: Data for spatial analysis of growth anomaly lesions on Montipora capitata coral colonies using 3D reconstruction techniques
Source: Data Brief. 2016 Sep 19;9:460–2. doi: 10.1016/j.dib.2016.09.009 (PMC5045566; doi:10.1016/j.dib.2016.09.009)
Supplement: Supplementary file 8 — Supplementary material [file mmc8.zip › mmc8.wrl]

#VRML V2.0 utf8

NavigationInfo {
	type [ "EXAMINE", "ANY" ]
}
Transform {
  scale 1.0 1.0 1.0
  translation 0.0 0.0 0.0
  children
  [
    Shape
    {
      geometry IndexedFaceSet {
        creaseAngle .5
        solid FALSE
        coord Coordinate {
          point
          [
            0.579318 -0.331752 1.208149, 0.587479 -0.329757 1.230419, 0.578595 -0.329024 1.211264, 0.576738 -0.325864 1.220008, 
            0.579170 -0.325770 1.220490, 0.582872 -0.325138 1.227226, 0.585304 -0.325044 1.227708, 0.594253 -0.324371 1.233504, 
            0.575069 -0.323797 1.215259, 0.579114 -0.323296 1.220289, 0.581475 -0.323175 1.221125, 0.579831 -0.321118 1.216250, 
            0.582279 -0.320008 1.229213, 0.584833 -0.319961 1.229089, 0.594285 -0.319479 1.232389, 0.599005 -0.319236 1.234067, 
            0.581719 -0.318364 1.218954, 0.589674 -0.317312 1.229690, 0.579715 -0.316170 1.215870, 0.581242 -0.315730 1.220843, 
            0.585981 -0.315495 1.222428, 0.587412 -0.315018 1.227885, 0.594147 -0.314522 1.232118, 0.599528 -0.314531 1.230513, 
            0.583714 -0.313199 1.220652, 0.587757 -0.312698 1.225692, 0.606279 -0.311589 1.234187, 0.570282 -0.311754 1.211521, 
            0.579603 -0.311223 1.215468, 0.585303 -0.310332 1.224838, 0.587401 -0.310110 1.226980, 0.575400 -0.309211 1.210745, 
            0.581170 -0.308347 1.219767, 0.586034 -0.308159 1.220732, 0.610116 -0.307127 1.226733, 0.579678 -0.306347 1.214141, 
            0.582110 -0.306253 1.214623, 0.583546 -0.305779 1.220048, 0.587290 -0.305164 1.226577, 0.603617 -0.306283 1.208292, 
            0.617562 -0.304450 1.226957, 0.570647 -0.305559 1.195712, 0.581169 -0.304464 1.206254, 0.582054 -0.303780 1.214422, 
            0.600386 -0.303620 1.211298, 0.608140 -0.303512 1.210470, 0.609413 -0.302976 1.216711, 0.612855 -0.302246 1.224732, 
            0.615027 -0.302053 1.226506, 0.617646 -0.302030 1.226060, 0.589902 -0.302278 1.200085, 0.597746 -0.301183 1.211373, 
            0.603505 -0.301336 1.207889, 0.608369 -0.301148 1.208854, 0.614455 -0.299382 1.228868, 0.629001 -0.298800 1.231992, 
            0.582865 -0.300207 1.196878, 0.593058 -0.298986 1.209054, 0.595343 -0.298836 1.210268, 0.597951 -0.298809 1.209876, 
            0.608029 -0.298566 1.210067, 0.621933 -0.296717 1.228935, 0.626283 -0.296333 1.232449, 0.628945 -0.296327 1.231790, 
            0.573831 -0.298396 1.191022, 0.597840 -0.296315 1.209947, 0.608138 -0.295134 1.221606, 0.611286 -0.294291 1.231091, 
            0.614147 -0.294361 1.229443, 0.616579 -0.294267 1.229925, 0.571027 -0.295896 1.191910, 0.593041 -0.295097 1.195625, 
            0.592649 -0.293926 1.210131, 0.595497 -0.293991 1.208545, 0.601350 -0.293158 1.217156, 0.608451 -0.291780 1.232132, 
            0.612945 -0.291450 1.234934, 0.622353 -0.290952 1.238451, 0.627031 -0.290693 1.240337, 0.629766 -0.290714 1.239315, 
            0.633697 -0.291192 1.232353, 0.572957 -0.293159 1.194404, 0.595417 -0.292529 1.195906, 0.612889 -0.288977 1.234733, 
            0.614528 -0.288581 1.239153, 0.617885 -0.288839 1.235043, 0.622297 -0.288479 1.238250, 0.639940 -0.289078 1.225990, 
            0.713987 -0.283604 1.272733, 0.567941 -0.290837 1.193720, 0.579262 -0.291068 1.187738, 0.603256 -0.286938 1.231853, 
            0.605411 -0.286738 1.233715, 0.608339 -0.286833 1.231729, 0.619124 -0.285838 1.240970, 0.628322 -0.285259 1.245532, 
            0.644861 -0.286459 1.226195, 0.718025 -0.280649 1.277322, 0.576360 -0.288531 1.189109, 0.587572 -0.288720 1.183670, 
            0.593653 -0.287974 1.191148, 0.594131 -0.287135 1.201337, 0.593943 -0.286042 1.214828, 0.600262 -0.284365 1.233685, 
            0.609553 -0.283822 1.237785, 0.625834 -0.282880 1.244848, 0.664644 -0.284400 1.215388, 0.696514 -0.280209 1.258073, 
            0.701378 -0.280021 1.259038, 0.701966 -0.279224 1.268677, 0.711694 -0.278847 1.270607, 0.713400 -0.278476 1.274692, 
            0.562965 -0.286078 1.192353, 0.565781 -0.286130 1.190929, 0.573621 -0.286056 1.189671, 0.595488 -0.285201 1.194117, 
            0.603881 -0.281250 1.240357, 0.618609 -0.280738 1.242569, 0.620244 -0.280340 1.247009, 0.641093 -0.281139 1.231392, 
            0.693295 -0.277551 1.261020, 0.700100 -0.277081 1.264906, 0.711559 -0.275322 1.283354, 0.715828 -0.274907 1.287277, 
            0.718909 -0.275060 1.284534, 0.723773 -0.274872 1.285499, 0.543521 -0.285405 1.175399, 0.551914 -0.284520 1.183956, 
            0.558046 -0.283793 1.191183, 0.563598 -0.283867 1.188734, 0.568157 -0.283563 1.191210, 0.571209 -0.283705 1.188615, 
            0.576099 -0.283527 1.189447, 0.590810 -0.280965 1.216869, 0.593405 -0.278889 1.241664, 0.602977 -0.278453 1.244366, 
            0.611497 -0.278638 1.239733, 0.622480 -0.277718 1.247990, 0.645640 -0.278378 1.233452, 0.650127 -0.279068 1.223727, 
            0.661634 -0.279370 1.216822, 0.667373 -0.279515 1.213440, 0.681502 -0.279796 1.206071, 0.687635 -0.280092 1.200731, 
            0.695671 -0.274984 1.261302, 0.708827 -0.273871 1.271324, 0.710824 -0.273611 1.273968, 0.710911 -0.272623 1.286097, 
            0.713340 -0.272528 1.286594, 0.714455 -0.271931 1.293618, 0.728721 -0.272264 1.285565, 0.730808 -0.272038 1.287763, 
            0.541090 -0.283048 1.174433, 0.545487 -0.282681 1.177719, 0.556710 -0.281853 1.184781, 0.568646 -0.281297 1.188303, 
            0.573585 -0.281138 1.188896, 0.577993 -0.280776 1.192123, 0.590917 -0.276510 1.240980, 0.620423 -0.275504 1.245163, 
            0.663358 -0.276554 1.220341, 0.676440 -0.277457 1.205612, 0.689836 -0.277457 1.201883, 0.699718 -0.272032 1.265847, 
            0.703522 -0.271439 1.272074, 0.708336 -0.271232 1.273285, 0.706712 -0.269591 1.293912, 0.716439 -0.269215 1.295842, 
            0.738130 -0.269314 1.288603, 0.554222 -0.279474 1.184098, 0.556291 -0.279241 1.186386, 0.560906 -0.278958 1.188586, 
            0.571097 -0.278759 1.188212, 0.575193 -0.278277 1.192990, 0.586074 -0.278340 1.189195, 0.587039 -0.277687 1.196964, 
            0.593131 -0.275924 1.216949, 0.639950 -0.273348 1.235630, 0.644955 -0.273213 1.235895, 0.650015 -0.274121 1.223324, 
            0.666014 -0.274093 1.219229, 0.683893 -0.274782 1.205800, 0.685664 -0.271371 1.247243, 0.687411 -0.268973 1.276245, 
            0.690947 -0.268278 1.283807, 0.703224 -0.268874 1.273072, 0.722261 -0.266940 1.291571, 0.738900 -0.266134 1.296860, 
            0.749624 -0.266137 1.293840, 0.755685 -0.266406 1.288858, 0.539304 -0.278484 1.169790, 0.550136 -0.276485 1.191356, 
            0.565681 -0.276284 1.189511, 0.570522 -0.276087 1.190591, 0.573398 -0.276163 1.188866, 0.579719 -0.274486 1.207718, 
            0.591500 -0.273872 1.212007, 0.590340 -0.271386 1.242890, 0.615429 -0.270738 1.243890, 0.622830 -0.270496 1.244816, 
            0.642384 -0.270802 1.235625, 0.645816 -0.271090 1.231140, 0.658261 -0.271749 1.219574, 0.666765 -0.270906 1.227583, 
            0.671122 -0.270524 1.231066, 0.678739 -0.272408 1.205796, 0.681405 -0.272403 1.205117, 0.686269 -0.272215 1.206081, 
            0.682492 -0.266688 1.275079, 0.684924 -0.266594 1.275561, 0.688308 -0.265841 1.283872, 0.696001 -0.265710 1.283348, 
            0.698153 -0.265509 1.285221, 0.701209 -0.264631 1.295165, 0.718082 -0.263915 1.299288, 0.721066 -0.264032 1.297028, 
            0.722218 -0.263449 1.303869, 0.727081 -0.263261 1.304834, 0.744601 -0.263813 1.293185, 0.791026 -0.262108 1.301267, 
            0.557907 -0.273932 1.189962, 0.567500 -0.273504 1.192558, 0.589482 -0.269628 1.234111, 0.599215 -0.268232 1.248575, 
            0.639838 -0.268401 1.235228, 0.653406 -0.268467 1.230647, 0.664429 -0.268585 1.226143, 0.665784 -0.266037 1.257094, 
            0.667982 -0.265853 1.258738, 0.672846 -0.265665 1.259703, 0.673682 -0.264963 1.268109, 0.675426 -0.264606 1.272010, 
            0.679516 -0.264122 1.276820, 0.687170 -0.263977 1.276486, 0.688252 -0.263368 1.283670, 0.692998 -0.263134 1.285224, 
            0.698721 -0.262252 1.294482, 0.703585 -0.262064 1.295447, 0.705026 -0.261592 1.300848, 0.709812 -0.261374 1.302201, 
            0.731224 -0.260346 1.308904, 0.742968 -0.260738 1.300819, 0.749409 -0.261152 1.293949, 0.762324 -0.260969 1.292611, 
            0.778091 -0.261874 1.277106, 0.785702 -0.260690 1.289549, 0.793360 -0.259524 1.301758, 0.797641 -0.259114 1.305615, 
            0.521788 -0.275072 1.155343, 0.535518 -0.274179 1.162513, 0.537200 -0.273799 1.166721, 0.541308 -0.273322 1.171438, 
            0.541975 -0.272555 1.180688, 0.546293 -0.272159 1.184361, 0.547592 -0.271632 1.190471, 0.552456 -0.271444 1.191436, 
            0.554278 -0.271118 1.194945, 0.557969 -0.271503 1.189177, 0.565265 -0.271221 1.190624, 0.566115 -0.270524 1.198960, 
            0.570319 -0.271105 1.190642, 0.574743 -0.269728 1.206351, 0.579336 -0.269436 1.208660, 0.580719 -0.268942 1.214351, 
            0.586912 -0.266196 1.246395, 0.589774 -0.266266 1.244743, 0.609385 -0.265572 1.247831, 0.640108 -0.266052 1.233409, 
            0.659504 -0.266298 1.225005, 0.661936 -0.266203 1.225487, 0.658453 -0.263853 1.255347, 0.660865 -0.263752 1.255928, 
            0.665728 -0.263563 1.256893, 0.670358 -0.263286 1.259019, 0.671195 -0.262583 1.267426, 0.682250 -0.261692 1.275320, 
            0.688078 -0.260849 1.284058, 0.694015 -0.260049 1.292254, 0.701089 -0.259682 1.294803, 0.715276 -0.258963 1.299704, 
            0.720402 -0.258874 1.299368, 0.722106 -0.258503 1.303466, 0.724343 -0.258334 1.304917, 0.726837 -0.258264 1.305090, 
            0.728736 -0.257966 1.308220, 0.737502 -0.258245 1.302364, 0.744908 -0.258004 1.303266, 0.790465 -0.256990 1.303095, 
            0.805454 -0.256577 1.304017, 1.089462 -0.254557 1.250040, 0.512089 -0.274029 1.140229, 0.517181 -0.272906 1.152624, 
            0.526643 -0.272429 1.155871, 0.533064 -0.271813 1.161661, 0.537894 -0.271612 1.162794, 0.546017 -0.269601 1.185256, 
            0.556654 -0.268550 1.195226, 0.559971 -0.268793 1.191315, 0.567757 -0.267677 1.202885, 0.570664 -0.267764 1.201008, 
            0.578232 -0.266563 1.213667, 0.583095 -0.266375 1.214632, 0.581139 -0.264607 1.236907, 0.583571 -0.264513 1.237389, 
            0.588618 -0.263373 1.250006, 0.593490 -0.263188 1.250927, 0.619996 -0.263081 1.244893, 0.643427 -0.262822 1.241570, 
            0.649775 -0.262178 1.247724, 0.650890 -0.261582 1.254747, 0.655965 -0.261474 1.254663, 0.658377 -0.261372 1.255244, 
            0.665142 -0.260888 1.259326, 0.668707 -0.260204 1.266742, 0.690392 -0.258258 1.284647, 0.698656 -0.257324 1.293844, 
            0.699907 -0.256779 1.300194, 0.711888 -0.256240 1.303495, 0.725418 -0.255271 1.311658, 0.756366 -0.255836 1.296126, 
            1.092305 -0.252167 1.248002, 1.097169 -0.251979 1.248967, 0.528983 -0.269847 1.156334, 0.541863 -0.267608 1.180286, 
            0.554472 -0.266287 1.193026, 0.565589 -0.265419 1.200614, 0.574361 -0.264678 1.207293, 0.579826 -0.261654 1.242950, 
            0.582258 -0.261560 1.243432, 0.588152 -0.260743 1.251842, 0.590980 -0.260800 1.250359, 0.603110 -0.260318 1.252915, 
            0.606000 -0.260399 1.251123, 0.608934 -0.260496 1.249114, 0.648402 -0.259203 1.254063, 0.655032 -0.258667 1.258815, 
            0.660753 -0.258805 1.255525, 0.678598 -0.256416 1.279940, 0.683407 -0.256207 1.281177, 0.684885 -0.255749 1.286397, 
            0.687317 -0.255655 1.286880, 0.692297 -0.255511 1.287271, 0.722985 -0.252912 1.310706, 0.729981 -0.252516 1.313640, 
            0.748705 -0.252505 1.308572, 0.754537 -0.252686 1.304727, 0.787922 -0.252137 1.302210, 0.792605 -0.251880 1.304072, 
            0.797503 -0.251705 1.304866, 0.805574 -0.251718 1.302466, 0.814883 -0.251182 1.306476, 1.097415 -0.249621 1.247267, 
            0.513277 -0.267535 1.158494, 0.518767 -0.267586 1.156350, 0.524037 -0.267552 1.155298, 0.528927 -0.267374 1.156132, 
            0.530062 -0.266785 1.163054, 0.535384 -0.266772 1.161741, 0.540215 -0.266571 1.162874, 0.539926 -0.265439 1.176868, 
            0.560385 -0.263026 1.200863, 0.577310 -0.259264 1.242408, 0.582202 -0.259087 1.243231, 0.584424 -0.258913 1.244758, 
            0.592960 -0.258082 1.252606, 0.595778 -0.258135 1.251168, 0.607802 -0.257613 1.254253, 0.620043 -0.258195 1.243703, 
            0.622475 -0.258100 1.244186, 0.650778 -0.256635 1.254345, 0.680573 -0.253696 1.282217, 0.701454 -0.251443 1.304114, 
            0.706450 -0.251306 1.304421, 0.713390 -0.250887 1.307636, 0.716319 -0.250983 1.305652, 0.725306 -0.250324 1.311256, 
            0.740767 -0.250091 1.309836, 0.744237 -0.249371 1.317720, 0.746963 -0.249389 1.316744, 0.749065 -0.249169 1.318865, 
            0.754348 -0.250162 1.305190, 0.761643 -0.249880 1.306637, 0.783180 -0.248898 1.312722, 0.787716 -0.249607 1.302756, 
            0.809831 -0.248846 1.305966, 0.813528 -0.248213 1.312726, 0.820287 -0.247726 1.316837, 1.024356 -0.238717 1.370978, 
            1.094322 -0.247011 1.249586, 1.097561 -0.247225 1.246060, 0.496987 -0.266022 1.150996, 0.501825 -0.265823 1.152090, 
            0.528688 -0.264831 1.156838, 0.531120 -0.264737 1.157320, 0.532438 -0.264218 1.163335, 0.537253 -0.264011 1.164544, 
            0.539407 -0.263811 1.166408, 0.542302 -0.262872 1.177149, 0.548681 -0.262240 1.183148, 0.561043 -0.260825 1.197115, 
            0.562322 -0.260291 1.203324, 0.569618 -0.260008 1.204771, 0.573347 -0.259387 1.211370, 0.579686 -0.256697 1.242689, 
            0.585479 -0.255842 1.251597, 0.621320 -0.256230 1.236881, 0.633280 -0.255683 1.240284, 0.645859 -0.254350 1.253179, 
            0.647266 -0.253865 1.258748, 0.652141 -0.253681 1.259657, 0.657001 -0.253492 1.260642, 0.663400 -0.252867 1.266540, 
            0.670271 -0.252423 1.270099, 0.685381 -0.251034 1.282981, 0.689529 -0.250573 1.287501, 0.698077 -0.249747 1.295287, 
            0.699004 -0.249078 1.303243, 0.715750 -0.248314 1.307996, 0.717821 -0.248082 1.310274, 0.727250 -0.247591 1.313687, 
            0.741648 -0.246953 1.317542, 0.744182 -0.246898 1.317519, 0.749009 -0.246696 1.318664, 0.751441 -0.246601 1.319147, 
            0.756099 -0.247356 1.308573, 0.775220 -0.248519 1.288974, 0.782631 -0.246237 1.314969, 0.785063 -0.246143 1.315451, 
            0.789805 -0.246930 1.304462, 0.808608 -0.245928 1.311560, 0.822377 -0.245050 1.318538, 0.826824 -0.244702 1.321575, 
            1.035026 -0.236248 1.367746, 0.497087 -0.263608 1.150020, 0.499054 -0.263337 1.152809, 0.503939 -0.263156 1.153670, 
            0.508291 -0.262773 1.157178, 0.521434 -0.262677 1.154708, 0.530792 -0.262160 1.158470, 0.539541 -0.261410 1.165262, 
            0.541144 -0.261000 1.169863, 0.560333 -0.258102 1.200162, 0.570852 -0.255984 1.223284, 0.573449 -0.254931 1.235506, 
            0.577198 -0.254318 1.242005, 0.590094 -0.253106 1.253320, 0.626116 -0.253563 1.237707, 0.643422 -0.251990 1.252243, 
            0.644778 -0.251486 1.258064, 0.652220 -0.251259 1.258788, 0.682893 -0.248655 1.282297, 0.703714 -0.246379 1.304496, 
            0.710953 -0.246075 1.306224, 0.734490 -0.244836 1.314933, 0.747838 -0.243797 1.324003, 0.753389 -0.243871 1.321554, 
            0.757742 -0.244509 1.312498, 0.760173 -0.244415 1.312981, 0.766396 -0.244745 1.307200, 0.770609 -0.245330 1.298837, 
            0.773041 -0.245236 1.299319, 0.778204 -0.244140 1.311355, 0.794613 -0.244268 1.305226, 0.796618 -0.244011 1.307828, 
            0.806383 -0.243649 1.309571, 0.813276 -0.243213 1.313018, 0.814981 -0.242842 1.317114, 0.819778 -0.242628 1.318407, 
            0.825556 -0.241767 1.327391, 0.993142 -0.233146 1.386877, 1.018702 -0.233699 1.372978, 1.030442 -0.234090 1.364915, 
            1.105698 -0.242359 1.242374, 0.492986 -0.261635 1.144788, 0.494599 -0.261229 1.149337, 0.506617 -0.260704 1.152454, 
            0.508998 -0.260590 1.153187, 0.511424 -0.260494 1.153701, 0.521017 -0.260066 1.156297, 0.528577 -0.259884 1.156435, 
            0.542521 -0.259073 1.162544, 0.547385 -0.258884 1.163509, 0.564343 -0.255136 1.204892, 0.565730 -0.253622 1.223120, 
            0.568364 -0.253604 1.222600, 0.575148 -0.252105 1.239148, 0.576871 -0.251741 1.243150, 0.581453 -0.251445 1.245516, 
            0.597355 -0.250359 1.254462, 0.618346 -0.251213 1.238136, 0.621094 -0.251239 1.237049, 0.631490 -0.251117 1.235660, 
            0.644940 -0.249096 1.256783, 0.647098 -0.248897 1.258623, 0.657250 -0.248682 1.258448, 0.668107 -0.247715 1.267329, 
            0.672800 -0.247462 1.269141, 0.687587 -0.245950 1.283628, 0.696544 -0.244258 1.301944, 0.715277 -0.243229 1.309389, 
            0.720278 -0.243093 1.309672, 0.724705 -0.242738 1.312808, 0.741039 -0.241817 1.319608, 0.746071 -0.241692 1.319740, 
            0.760105 -0.241937 1.312842, 0.777118 -0.242295 1.303710, 0.780580 -0.241573 1.311636, 0.785429 -0.241379 1.312675, 
            0.794266 -0.241684 1.306469, 0.806175 -0.241117 1.310128, 0.808425 -0.240954 1.311512, 0.819344 -0.240010 1.320088, 
            0.829280 -0.238692 1.333541, 0.490498 -0.259256 1.144105, 0.495362 -0.259068 1.145070, 0.499745 -0.258696 1.148425, 
            0.506167 -0.258080 1.154207, 0.508942 -0.258117 1.152986, 0.513659 -0.257873 1.154684, 0.523404 -0.257503 1.156524, 
            0.533273 -0.257180 1.157754, 0.542465 -0.256599 1.162343, 0.570299 -0.249847 1.237634, 0.587677 -0.248302 1.251806, 
            0.615727 -0.248783 1.238107, 0.625822 -0.248547 1.238208, 0.638255 -0.247159 1.251822, 0.661321 -0.245740 1.262873, 
            0.671298 -0.245458 1.263565, 0.701352 -0.241596 1.302707, 0.706034 -0.241339 1.304576, 0.708303 -0.241182 1.305867, 
            0.713167 -0.240994 1.306832, 0.729513 -0.240077 1.313572, 0.734990 -0.239101 1.324052, 0.742156 -0.238769 1.326143, 
            0.746514 -0.238388 1.329622, 0.757376 -0.238444 1.325918, 0.762481 -0.239369 1.313123, 0.772199 -0.240010 1.302544, 
            0.781926 -0.239634 1.304474, 0.783070 -0.239049 1.311353, 0.790928 -0.238981 1.310008, 0.797773 -0.238526 1.313696, 
            0.804155 -0.238917 1.307122, 0.806587 -0.238823 1.307604, 0.816839 -0.237625 1.319488, 0.823095 -0.236946 1.326101, 
            0.827538 -0.236597 1.329151, 0.833071 -0.235642 1.339356, 1.100748 -0.237610 1.240882, 1.108119 -0.237356 1.241957, 
            0.507585 -0.255147 1.159248, 0.512449 -0.254959 1.160213, 0.516035 -0.255305 1.154966, 0.520906 -0.255120 1.155895, 
            0.523580 -0.255118 1.155174, 0.528444 -0.254929 1.156139, 0.535669 -0.254620 1.157936, 0.552019 -0.252683 1.177216, 
            0.558161 -0.248896 1.222073, 0.567881 -0.248516 1.224040, 0.573727 -0.246659 1.245249, 0.578168 -0.246310 1.248316, 
            0.583265 -0.246211 1.248120, 0.587869 -0.245923 1.250376, 0.595090 -0.245612 1.252193, 0.610237 -0.246281 1.239771, 
            0.613342 -0.246444 1.236908, 0.615842 -0.246375 1.237057, 0.623461 -0.246216 1.236895, 0.628024 -0.245913 1.239354, 
            0.629676 -0.245521 1.243713, 0.634504 -0.245320 1.244855, 0.640567 -0.244567 1.252423, 0.642394 -0.244242 1.255911, 
            0.656115 -0.244367 1.250567, 0.668561 -0.242984 1.264119, 0.678965 -0.242865 1.262691, 0.687593 -0.242070 1.270079, 
            0.691016 -0.240310 1.290761, 0.703546 -0.238959 1.303893, 0.720244 -0.238176 1.308886, 0.730094 -0.236825 1.322768, 
            0.737227 -0.236480 1.325022, 0.754692 -0.235990 1.326207, 0.781954 -0.237192 1.303857, 0.783375 -0.236713 1.309363, 
            0.789810 -0.236102 1.315080, 0.814736 -0.235392 1.316894, 0.819215 -0.235057 1.319769, 0.825471 -0.234378 1.326382, 
            0.826664 -0.233812 1.333014, 0.998331 -0.225726 1.384790, 1.007343 -0.226098 1.377715, 1.024861 -0.226649 1.366076, 
            1.056792 -0.228611 1.333100, 1.098312 -0.235251 1.239941, 0.512084 -0.252368 1.161549, 0.533546 -0.252380 1.155440, 
            0.537675 -0.251912 1.160058, 0.556762 -0.249997 1.178302, 0.561434 -0.245649 1.230461, 0.566298 -0.245461 1.231426, 
            0.578042 -0.243810 1.248460, 0.582949 -0.243638 1.249210, 0.590250 -0.243358 1.250632, 0.592913 -0.243352 1.249969, 
            0.598482 -0.243432 1.247432, 0.600174 -0.243056 1.251586, 0.615719 -0.243876 1.237190, 0.638250 -0.242253 1.250891, 
            0.701715 -0.236830 1.299949, 0.708066 -0.236188 1.306085, 0.715576 -0.235987 1.306470, 0.734878 -0.234154 1.323649, 
            0.759500 -0.233328 1.326971, 0.764802 -0.234329 1.313203, 0.775672 -0.234388 1.309458, 0.778445 -0.234424 1.308244, 
            0.780408 -0.234151 1.311057, 0.800333 -0.233577 1.312585, 0.812248 -0.233013 1.316210, 0.820774 -0.232178 1.324107, 
            0.830586 -0.230812 1.338177, 0.835311 -0.230571 1.339833, 0.841038 -0.229690 1.349074, 0.848156 -0.229340 1.351399, 
            0.856134 -0.228296 1.362018, 0.882633 -0.227165 1.368581, 0.992367 -0.223043 1.388809, 1.015303 -0.223617 1.375384, 
            1.036196 -0.225455 1.346985, 1.038529 -0.225323 1.347961, 1.041341 -0.225374 1.346555, 1.063574 -0.226702 1.324060, 
            1.098773 -0.231953 1.249732, 0.504604 -0.251150 1.147977, 0.509596 -0.249989 1.160865, 0.517679 -0.250006 1.158403, 
            0.525778 -0.250030 1.155860, 0.533743 -0.250003 1.153985, 0.549716 -0.247922 1.175136, 0.551843 -0.247712 1.177136, 
            0.555319 -0.243929 1.222671, 0.560006 -0.243674 1.224517, 0.561378 -0.243175 1.230260, 0.565672 -0.242770 1.234054, 
            0.571545 -0.241945 1.242571, 0.575712 -0.241491 1.246995, 0.587762 -0.240978 1.249948, 0.634392 -0.240373 1.244452, 
            0.637812 -0.239634 1.252591, 0.695835 -0.235201 1.290990, 0.719476 -0.232979 1.311745, 0.722216 -0.233003 1.310697, 
            0.738901 -0.231193 1.328311, 0.762690 -0.231071 1.323211, 0.822211 -0.229253 1.329053, 0.826611 -0.228887 1.332324, 
            0.831017 -0.228525 1.335558, 0.845669 -0.226961 1.350716, 0.877675 -0.224865 1.367607, 0.933149 -0.219460 1.418664, 
            0.937922 -0.219237 1.420082, 0.971021 -0.219601 1.406423, 1.036140 -0.222982 1.346784, 0.481661 -0.251185 1.123280, 
            0.485505 -0.250608 1.129307, 0.507745 -0.247852 1.157018, 0.537291 -0.246861 1.161006, 0.539385 -0.245617 1.175728, 
            0.547539 -0.244640 1.185471, 0.554219 -0.245144 1.177417, 0.555086 -0.241389 1.223350, 0.563754 -0.240608 1.230541, 
            0.576258 -0.239247 1.243802, 0.578048 -0.238908 1.247473, 0.582794 -0.238675 1.249022, 0.587911 -0.238583 1.248733, 
            0.596023 -0.238612 1.246128, 0.620640 -0.239827 1.224352, 0.625446 -0.239617 1.225603, 0.712357 -0.230877 1.308937, 
            0.716940 -0.230582 1.311297, 0.719420 -0.230506 1.311544, 0.725481 -0.229753 1.319123, 0.729549 -0.229261 1.324041, 
            0.739058 -0.228801 1.327056, 0.745422 -0.228163 1.333130, 0.750180 -0.227935 1.334619, 0.755581 -0.227951 1.332918, 
            0.766442 -0.229028 1.316661, 0.768873 -0.228934 1.317144, 0.794990 -0.228678 1.313041, 0.815092 -0.227150 1.326249, 
            0.826913 -0.226551 1.330342, 0.850244 -0.223189 1.365194, 0.887230 -0.221971 1.369914, 0.915427 -0.218422 1.405720, 
            1.004300 -0.218603 1.378833, 0.489871 -0.247778 1.132268, 0.499557 -0.247385 1.134406, 0.536063 -0.244962 1.154065, 
            0.538135 -0.244731 1.156337, 0.536897 -0.243237 1.175044, 0.549523 -0.241923 1.187700, 0.553501 -0.241397 1.193063, 
            0.555207 -0.238983 1.222269, 0.557639 -0.238889 1.222751, 0.559731 -0.238665 1.224925, 0.565378 -0.237753 1.234560, 
            0.571950 -0.237195 1.239601, 0.611903 -0.237108 1.229585, 0.636314 -0.235180 1.246512, 0.656627 -0.235776 1.233550, 
            0.665622 -0.235120 1.239122, 0.695969 -0.233413 1.251688, 0.695657 -0.231250 1.278359, 0.705771 -0.228978 1.303490, 
            0.711569 -0.228125 1.312373, 0.714149 -0.228087 1.312123, 0.716430 -0.227935 1.313352, 0.722398 -0.227146 1.321396, 
            0.741222 -0.226152 1.328391, 0.747798 -0.225596 1.333411, 0.750431 -0.225578 1.332895, 0.755525 -0.225478 1.332717, 
            0.759218 -0.225864 1.326937, 0.775122 -0.226822 1.310753, 0.787073 -0.226272 1.314201, 0.791822 -0.226040 1.315738, 
            0.812391 -0.224690 1.326627, 0.824625 -0.224247 1.328668, 0.826151 -0.223808 1.333647, 0.832862 -0.223302 1.338001, 
            0.843453 -0.222233 1.348204, 0.845685 -0.221042 1.362236, 0.886446 -0.219220 1.373326, 0.892677 -0.219553 1.367503, 
            0.897931 -0.218492 1.379088, 0.930807 -0.214684 1.416780, 0.941874 -0.213797 1.424619, 0.954657 -0.213564 1.423931, 
            0.960403 -0.213712 1.420518, 0.979757 -0.214963 1.399762, 0.993603 -0.216157 1.381240, 1.069993 -0.219751 1.315865, 
            0.482281 -0.245496 1.131803, 0.487532 -0.245455 1.130846, 0.502368 -0.244984 1.132525, 0.506705 -0.244595 1.136109, 
            0.541104 -0.240346 1.178793, 0.541978 -0.239658 1.187014, 0.552279 -0.239500 1.186094, 0.583185 -0.233920 1.246128, 
            0.594933 -0.234314 1.238024, 0.604769 -0.235000 1.226857, 0.606812 -0.234758 1.229271, 0.622983 -0.234795 1.224320, 
            0.626045 -0.234941 1.221674, 0.628477 -0.234847 1.222156, 0.630899 -0.233728 1.235245, 0.635490 -0.233436 1.237565, 
            0.640627 -0.233351 1.237175, 0.654009 -0.233347 1.233514, 0.656601 -0.233314 1.233204, 0.697340 -0.232505 1.231842, 
            0.702204 -0.232317 1.232807, 0.698597 -0.227876 1.288398, 0.704107 -0.227935 1.286155, 0.710213 -0.226177 1.306073, 
            0.720017 -0.224808 1.320181, 0.742977 -0.223348 1.331754, 0.750273 -0.223066 1.333201, 0.760734 -0.222969 1.331492, 
            0.764782 -0.223491 1.323947, 0.769946 -0.223417 1.323421, 0.782824 -0.224242 1.309704, 0.785295 -0.224163 1.309991, 
            0.807756 -0.222513 1.324046, 0.843109 -0.219650 1.349431, 0.848062 -0.218474 1.362517, 0.869843 -0.216565 1.379947, 
            0.885503 -0.215386 1.390093, 0.892621 -0.217079 1.367302, 0.908467 -0.213928 1.401647, 0.910538 -0.213696 1.403920, 
            0.912870 -0.213564 1.404902, 0.946797 -0.211179 1.424811, 0.956494 -0.210791 1.426891, 0.976322 -0.212223 1.403782, 
            0.983959 -0.213092 1.390973, 0.988292 -0.213723 1.382017, 1.016757 -0.213341 1.378810, 1.047737 -0.215962 1.337997, 
            0.472057 -0.243231 1.131858, 0.494897 -0.242747 1.131470, 0.506751 -0.242160 1.135400, 0.512028 -0.241108 1.146875, 
            0.536785 -0.238291 1.174642, 0.544342 -0.237086 1.187352, 0.557051 -0.233760 1.224718, 0.561487 -0.233409 1.227806, 
            0.574270 -0.232154 1.239681, 0.589896 -0.231984 1.237439, 0.592519 -0.231963 1.236972, 0.623656 -0.232600 1.220500, 
            0.630853 -0.232280 1.222438, 0.632029 -0.231707 1.229153, 0.633264 -0.231156 1.235581, 0.645546 -0.230732 1.237389, 
            0.652867 -0.231481 1.226151, 0.658269 -0.231498 1.224443, 0.702148 -0.229843 1.232606, 0.701708 -0.226611 1.272470, 
            0.701619 -0.225555 1.285471, 0.713890 -0.223084 1.312453, 0.719961 -0.222335 1.319980, 0.726822 -0.221886 1.323588, 
            0.730350 -0.221189 1.331187, 0.738493 -0.221229 1.328425, 0.740827 -0.221098 1.329392, 0.761363 -0.220757 1.327885, 
            0.764261 -0.220840 1.326057, 0.767458 -0.221038 1.322737, 0.772839 -0.221047 1.321134, 0.774652 -0.220717 1.324692, 
            0.779852 -0.221678 1.311427, 0.789278 -0.221187 1.314853, 0.807543 -0.219980 1.324625, 0.816878 -0.219454 1.328504, 
            0.840211 -0.217115 1.350785, 0.846674 -0.216515 1.356369, 0.880427 -0.213042 1.389701, 0.891243 -0.213080 1.386228, 
            0.908170 -0.211363 1.402643, 0.939349 -0.208951 1.423638, 0.961564 -0.208229 1.426353, 0.977354 -0.209143 1.410736, 
            0.978940 -0.208726 1.415420, 0.990961 -0.211267 1.380842, 0.995596 -0.210992 1.382940, 1.011701 -0.211004 1.378322, 
            0.477306 -0.240738 1.130436, 0.482141 -0.240539 1.131543, 0.484606 -0.240457 1.131858, 0.496994 -0.240074 1.133138, 
            0.510427 -0.239067 1.141785, 0.518795 -0.238172 1.150470, 0.526032 -0.237867 1.152206, 0.532309 -0.237196 1.158714, 
            0.535475 -0.235339 1.180673, 0.542243 -0.234855 1.184739, 0.554170 -0.234296 1.188304, 0.563863 -0.230841 1.228087, 
            0.565137 -0.230305 1.234322, 0.569661 -0.229988 1.236975, 0.576836 -0.229659 1.239019, 0.580035 -0.229858 1.235694, 
            0.581993 -0.229583 1.238530, 0.592272 -0.229416 1.237721, 0.606980 -0.229918 1.227476, 0.628565 -0.229977 1.220762, 
            0.631150 -0.228919 1.233043, 0.638446 -0.228637 1.234490, 0.650379 -0.229102 1.225467, 0.701677 -0.227212 1.234468, 
            0.702751 -0.226600 1.241695, 0.706427 -0.222894 1.286235, 0.708867 -0.221781 1.299241, 0.711813 -0.220861 1.309727, 
            0.713621 -0.220529 1.313310, 0.718250 -0.220252 1.315437, 0.732665 -0.218598 1.331770, 0.738340 -0.218719 1.328709, 
            0.747767 -0.218228 1.332132, 0.750376 -0.218201 1.331731, 0.766637 -0.218273 1.326338, 0.771562 -0.218108 1.327000, 
            0.774219 -0.218100 1.326364, 0.779082 -0.217911 1.327329, 0.787025 -0.218897 1.313004, 0.833933 -0.215333 1.343806, 
            0.840663 -0.213813 1.360623, 0.844471 -0.214244 1.354272, 0.846548 -0.212993 1.369078, 0.880528 -0.210628 1.388725, 
            0.886755 -0.209938 1.395479, 0.891646 -0.209760 1.396308, 0.893680 -0.209514 1.398766, 0.900900 -0.209203 1.400592, 
            0.915239 -0.208542 1.404740, 0.937414 -0.206783 1.420213, 0.966797 -0.205730 1.425006, 0.974949 -0.205774 1.422204, 
            0.981316 -0.206159 1.415702, 1.005980 -0.208414 1.381135, 1.017055 -0.208551 1.376374, 1.027161 -0.209341 1.363863, 
            0.468900 -0.239166 1.121463, 0.471332 -0.239072 1.121945, 0.471946 -0.238285 1.131456, 0.474378 -0.238191 1.131938, 
            0.490415 -0.238177 1.127654, 0.498673 -0.237240 1.136881, 0.501488 -0.237292 1.135459, 0.512248 -0.236288 1.144825, 
            0.536781 -0.232363 1.186268, 0.539668 -0.232443 1.184488, 0.549251 -0.232011 1.187137, 0.558017 -0.229224 1.218962, 
            0.560394 -0.229109 1.219718, 0.562673 -0.227935 1.233520, 0.570307 -0.227782 1.233284, 0.577603 -0.227500 1.234732, 
            0.582411 -0.227290 1.235975, 0.598876 -0.227440 1.229567, 0.623584 -0.227668 1.219898, 0.630273 -0.227154 1.224362, 
            0.639964 -0.226764 1.226469, 0.643766 -0.226171 1.232711, 0.645686 -0.225881 1.235736, 0.653293 -0.226739 1.223075, 
            0.658172 -0.226557 1.223968, 0.660604 -0.226463 1.224450, 0.707080 -0.223755 1.244836, 0.708967 -0.220389 1.285701, 
            0.711399 -0.220295 1.286184, 0.711548 -0.218308 1.310564, 0.715997 -0.217962 1.313592, 0.735174 -0.216081 1.331393, 
            0.747889 -0.215822 1.331048, 0.760970 -0.215703 1.328881, 0.790143 -0.215591 1.322161, 0.801626 -0.215884 1.315375, 
            0.803071 -0.215414 1.320756, 0.810261 -0.215091 1.322728, 0.812452 -0.214905 1.324408, 0.822990 -0.212794 1.347432, 
            0.838656 -0.212639 1.344992, 0.836303 -0.210720 1.369238, 0.840266 -0.210188 1.374675, 0.858611 -0.209012 1.384052, 
            0.873900 -0.207691 1.396042, 0.877011 -0.207856 1.393152, 0.886221 -0.207282 1.397653, 0.905639 -0.206515 1.401694, 
            0.910983 -0.206510 1.400276, 0.917819 -0.206052 1.404006, 0.937750 -0.204459 1.418065, 0.940182 -0.204365 1.418548, 
            0.959081 -0.203400 1.425167, 0.963975 -0.203223 1.425983, 0.991484 -0.205541 1.389850, 0.996943 -0.205580 1.387859, 
            1.076453 -0.210363 1.306990, 0.472084 -0.235885 1.130293, 0.501362 -0.234792 1.135607, 0.502406 -0.234169 1.142985, 
            0.504504 -0.233947 1.145123, 0.541286 -0.229586 1.188537, 0.546127 -0.229389 1.189611, 0.548792 -0.229384 1.188940, 
            0.558840 -0.226065 1.226958, 0.563120 -0.225654 1.230818, 0.565020 -0.225357 1.233944, 0.589752 -0.224573 1.236721, 
            0.603829 -0.224833 1.229611, 0.630537 -0.224803 1.222569, 0.635195 -0.224536 1.224559, 0.645816 -0.224501 1.222051, 
            0.655669 -0.224172 1.223357, 0.661845 -0.224484 1.217808, 0.690829 -0.224300 1.212024, 0.703022 -0.222821 1.226832, 
            0.713256 -0.221616 1.238807, 0.711344 -0.217822 1.285983, 0.713584 -0.217654 1.287418, 0.711019 -0.215655 1.312713, 
            0.713451 -0.215561 1.313195, 0.722193 -0.214808 1.320019, 0.730254 -0.213796 1.330227, 0.738022 -0.213694 1.329330, 
            0.752697 -0.213161 1.331812, 0.778971 -0.212965 1.326927, 0.784267 -0.212941 1.325745, 0.800268 -0.212914 1.321642, 
            0.831877 -0.208623 1.365622, 0.838409 -0.208050 1.370862, 0.846943 -0.207218 1.378717, 0.851656 -0.206972 1.380433, 
            0.855861 -0.206533 1.384670, 0.866881 -0.205628 1.392738, 0.893568 -0.204568 1.398363, 0.895856 -0.204419 1.399563, 
            0.900793 -0.204258 1.400166, 0.918249 -0.203764 1.401394, 0.919883 -0.203366 1.405840, 0.940136 -0.201895 1.418296, 
            0.974441 -0.200676 1.423769, 0.992023 -0.203295 1.386693, 1.006124 -0.203565 1.379461, 1.060720 -0.207019 1.321845, 
            0.497267 -0.230778 1.155468, 0.511671 -0.231164 1.146735, 0.516540 -0.230978 1.147671, 0.533058 -0.229104 1.166120, 
            0.536367 -0.227301 1.187365, 0.548503 -0.226822 1.189892, 0.551368 -0.226893 1.188227, 0.553237 -0.226584 1.191502, 
            0.558698 -0.223558 1.227185, 0.575061 -0.222648 1.233838, 0.601196 -0.222399 1.229647, 0.618018 -0.222685 1.221466, 
            0.626163 -0.222726 1.218696, 0.628529 -0.222607 1.219503, 0.653758 -0.222013 1.219808, 0.658970 -0.221957 1.219047, 
            0.678616 -0.222298 1.209399, 0.680696 -0.222070 1.211631, 0.721842 -0.220395 1.220804, 0.724274 -0.220301 1.221287, 
            0.713720 -0.215254 1.286264, 0.713453 -0.213109 1.312707, 0.716952 -0.213422 1.307890, 0.718317 -0.212921 1.313672, 
            0.724684 -0.212284 1.319731, 0.728113 -0.211549 1.327823, 0.730539 -0.211452 1.328335, 0.735062 -0.211134 1.330991, 
            0.758343 -0.210819 1.328413, 0.763451 -0.210724 1.328161, 0.769304 -0.210912 1.324218, 0.774160 -0.210721 1.325218, 
            0.785968 -0.210116 1.329379, 0.797747 -0.210522 1.321123, 0.809957 -0.210071 1.323283, 0.811290 -0.209558 1.329220, 
            0.844829 -0.204981 1.376178, 0.853647 -0.204258 1.382627, 0.859430 -0.203399 1.391584, 0.867097 -0.203258 1.391190, 
            0.881235 -0.202520 1.396338, 0.885644 -0.202158 1.399562, 0.905528 -0.201569 1.401292, 0.924439 -0.200608 1.407856, 
            0.932871 -0.199737 1.416219, 0.942502 -0.199324 1.418628, 0.996831 -0.200633 1.387457, 1.002149 -0.200618 1.386166, 
            1.066345 -0.204669 1.318553, 0.467328 -0.231211 1.127835, 0.481162 -0.230357 1.134492, 0.486046 -0.230176 1.135356, 
            0.494170 -0.228167 1.157809, 0.499034 -0.227979 1.158774, 0.531023 -0.227919 1.150626, 0.538743 -0.224734 1.187646, 
            0.546016 -0.224443 1.189209, 0.548561 -0.224392 1.189126, 0.551273 -0.224404 1.188219, 0.565441 -0.220613 1.230898, 
            0.569591 -0.220153 1.235405, 0.575234 -0.220262 1.232501, 0.588223 -0.220108 1.230794, 0.601897 -0.220214 1.225688, 
            0.614627 -0.219961 1.225264, 0.626043 -0.220229 1.218810, 0.683072 -0.219502 1.211913, 0.710658 -0.217764 1.225631, 
            0.719576 -0.218100 1.219021, 0.726651 -0.217733 1.221568, 0.716896 -0.210949 1.307689, 0.721760 -0.210760 1.308654, 
            0.747667 -0.208381 1.330712, 0.752987 -0.208367 1.329412, 0.757729 -0.208133 1.330980, 0.791723 -0.207816 1.325437, 
            0.799014 -0.207532 1.326910, 0.802588 -0.207873 1.321722, 0.807244 -0.207606 1.323717, 0.812108 -0.207418 1.324681, 
            0.812719 -0.204586 1.359327, 0.814242 -0.204145 1.364326, 0.827022 -0.203911 1.363655, 0.829460 -0.202797 1.376669, 
            0.843000 -0.201832 1.384785, 0.851159 -0.201879 1.381943, 0.856943 -0.201019 1.390901, 0.892778 -0.199362 1.401330, 
            0.903190 -0.199247 1.399862, 0.953203 -0.196867 1.415244, 0.966918 -0.195967 1.422496, 0.969465 -0.195917 1.422401, 
            0.991911 -0.198348 1.386291, 1.002938 -0.198467 1.381766, 0.460408 -0.228163 1.136601, 0.476242 -0.228072 1.133325, 
            0.477787 -0.227639 1.138214, 0.481385 -0.226969 1.145463, 0.487692 -0.226309 1.151824, 0.496336 -0.225519 1.159136, 
            0.499307 -0.225630 1.156941, 0.519287 -0.226099 1.145632, 0.539588 -0.223625 1.170413, 0.539996 -0.222759 1.180948, 
            0.543659 -0.222113 1.187877, 0.548665 -0.221979 1.188134, 0.580601 -0.217813 1.230492, 0.606868 -0.217615 1.225640, 
            0.609708 -0.217676 1.224098, 0.614657 -0.217521 1.224638, 0.617162 -0.217454 1.224761, 0.621117 -0.217941 1.217679, 
            0.644368 -0.217614 1.215246, 0.646445 -0.217384 1.217492, 0.651309 -0.217196 1.218457, 0.654275 -0.217306 1.216288, 
            0.664699 -0.217195 1.214756, 0.684212 -0.217485 1.205769, 0.689076 -0.217297 1.206734, 0.713101 -0.215222 1.225579, 
            0.724163 -0.215354 1.220885, 0.719195 -0.210395 1.283235, 0.719272 -0.208381 1.307971, 0.720740 -0.207919 1.313242, 
            0.732865 -0.206414 1.328386, 0.742624 -0.206049 1.330161, 0.775831 -0.205433 1.328525, 0.783084 -0.205134 1.330182, 
            0.796194 -0.205026 1.327876, 0.803493 -0.204745 1.329307, 0.806147 -0.204736 1.328685, 0.810482 -0.203324 1.344838, 
            0.814186 -0.201671 1.364125, 0.818811 -0.201392 1.366275, 0.822583 -0.200787 1.372664, 0.846877 -0.198815 1.390168, 
            0.851079 -0.198374 1.394424, 0.861374 -0.198214 1.393533, 0.873759 -0.196808 1.407385, 0.910558 -0.196540 1.400475, 
            0.945577 -0.194571 1.414962, 0.959653 -0.193810 1.420412, 0.965385 -0.193952 1.417070, 0.969685 -0.194571 1.408276, 
            0.974046 -0.194191 1.411737, 0.982675 -0.194417 1.406561, 1.000451 -0.196088 1.381083, 1.006353 -0.196296 1.376890, 
            1.020609 -0.196625 1.368891, 0.457920 -0.225784 1.135918, 0.460227 -0.225642 1.137021, 0.489700 -0.223601 1.153929, 
            0.513568 -0.224531 1.135878, 0.521354 -0.223414 1.147449, 0.528427 -0.223047 1.150002, 0.531552 -0.223217 1.147042, 
            0.535799 -0.222794 1.151069, 0.535039 -0.221482 1.167407, 0.540446 -0.220479 1.178234, 0.542372 -0.220192 1.181229, 
            0.551041 -0.219412 1.188416, 0.554264 -0.219619 1.184970, 0.560465 -0.215855 1.229531, 0.567175 -0.215349 1.233888, 
            0.606911 -0.215179 1.224947, 0.614516 -0.215015 1.224862, 0.619538 -0.214887 1.225042, 0.622999 -0.215185 1.220413, 
            0.641801 -0.215204 1.214957, 0.646584 -0.214985 1.216323, 0.651448 -0.214797 1.217288, 0.661669 -0.214609 1.216769, 
            0.664643 -0.214722 1.214555, 0.669616 -0.214575 1.214979, 0.693166 -0.214362 1.211064, 0.700380 -0.214048 1.212916, 
            0.710102 -0.212648 1.227434, 0.714500 -0.212282 1.230714, 0.716751 -0.205989 1.307452, 0.727982 -0.204143 1.327035, 
            0.735541 -0.203961 1.327176, 0.737704 -0.203764 1.328995, 0.742783 -0.203658 1.328889, 0.751027 -0.203737 1.325631, 
            0.796431 -0.201642 1.338783, 0.806484 -0.202412 1.326537, 0.808598 -0.201175 1.341157, 0.812739 -0.200711 1.345712, 
            0.812607 -0.199639 1.358924, 0.817791 -0.198551 1.370863, 0.834800 -0.196865 1.386869, 0.842550 -0.196756 1.386060, 
            0.855222 -0.195459 1.398489, 0.859896 -0.195199 1.400394, 0.862656 -0.195230 1.399249, 0.867357 -0.194979 1.401025, 
            0.885388 -0.193683 1.411956, 0.905520 -0.194210 1.399895, 0.915301 -0.193853 1.401560, 0.916984 -0.193474 1.405762, 
            0.921578 -0.193183 1.408065, 0.923846 -0.193026 1.409363, 0.938095 -0.192330 1.413961, 0.940241 -0.192127 1.415862, 
            0.966138 -0.191787 1.412852, 0.990905 -0.193060 1.390331, 0.467691 -0.222971 1.137158, 0.475767 -0.222987 1.134729, 
            0.479832 -0.221472 1.152221, 0.485607 -0.220610 1.161222, 0.515944 -0.221963 1.136160, 0.535751 -0.220323 1.150831, 
            0.536865 -0.218705 1.170419, 0.539884 -0.217813 1.180545, 0.544545 -0.217547 1.182517, 0.548553 -0.217033 1.187732, 
            0.556640 -0.217052 1.185252, 0.574521 -0.212634 1.234607, 0.604424 -0.212800 1.224264, 0.606975 -0.212752 1.224152, 
            0.617050 -0.212507 1.224359, 0.654455 -0.212471 1.214432, 0.656820 -0.212351 1.215250, 0.659319 -0.212282 1.215397, 
            0.693044 -0.211863 1.211193, 0.709040 -0.209791 1.232230, 0.721559 -0.203328 1.308215, 0.773617 -0.200706 1.326002, 
            0.778097 -0.200372 1.328872, 0.783075 -0.199205 1.341830, 0.800174 -0.198575 1.344835, 0.803475 -0.198812 1.341000, 
            0.804869 -0.198322 1.346638, 0.811975 -0.197967 1.349028, 0.811025 -0.196584 1.366304, 0.819832 -0.195856 1.372805, 
            0.823226 -0.195107 1.381073, 0.828796 -0.194167 1.391089, 0.873476 -0.191796 1.407836, 0.889358 -0.191723 1.404324, 
            0.897763 -0.191864 1.400259, 0.916928 -0.191000 1.405560, 0.924345 -0.190764 1.406406, 0.930790 -0.190157 1.412081, 
            0.942736 -0.189605 1.415551, 0.947897 -0.189530 1.415042, 0.959513 -0.189874 1.407591, 0.982804 -0.189562 1.404966, 
            1.005734 -0.191156 1.379009, 1.086876 -0.196561 1.290038, 0.448533 -0.220364 1.143902, 0.477372 -0.220125 1.138837, 
            0.481881 -0.218780 1.154128, 0.522784 -0.218034 1.151949, 0.537425 -0.216466 1.167158, 0.544217 -0.214970 1.183666, 
            0.563661 -0.213191 1.200145, 0.563480 -0.211079 1.226162, 0.567356 -0.210514 1.232034, 0.571890 -0.210200 1.234637, 
            0.583021 -0.210358 1.229596, 0.597113 -0.210625 1.222413, 0.614200 -0.209990 1.225474, 0.637162 -0.210575 1.211918, 
            0.644424 -0.210279 1.213532, 0.647045 -0.210257 1.213075, 0.651900 -0.210066 1.214084, 0.675921 -0.210032 1.207829, 
            0.688908 -0.209877 1.206135, 0.693569 -0.209611 1.208106, 0.697337 -0.209005 1.214514, 0.704640 -0.207704 1.228486, 
            0.718678 -0.204885 1.259249, 0.719072 -0.200949 1.307532, 0.733168 -0.199173 1.325445, 0.738324 -0.199097 1.324957, 
            0.741658 -0.199347 1.320959, 0.751437 -0.198989 1.322638, 0.755831 -0.198622 1.325936, 0.768419 -0.198315 1.326217, 
            0.775582 -0.197982 1.328325, 0.778576 -0.197080 1.338576, 0.790289 -0.196440 1.343204, 0.793887 -0.196790 1.337898, 
            0.798563 -0.196530 1.339796, 0.808421 -0.195182 1.353640, 0.808612 -0.194233 1.365252, 0.817256 -0.193443 1.372563, 
            0.818586 -0.192929 1.378516, 0.840213 -0.190961 1.396708, 0.854858 -0.190416 1.399341, 0.859340 -0.190083 1.402199, 
            0.878248 -0.189121 1.408779, 0.883112 -0.188932 1.409744, 0.908167 -0.189293 1.398351, 0.922805 -0.188746 1.401017, 
            0.928329 -0.187788 1.411263, 0.930943 -0.187763 1.410842, 0.933119 -0.187572 1.412594, 0.956970 -0.187474 1.407183, 
            0.963497 -0.187920 1.399888, 0.978219 -0.187404 1.402138, 0.982609 -0.188057 1.392896, 0.990944 -0.188171 1.389182, 
            0.993375 -0.188077 1.389665, 1.133958 -0.199806 1.206455, 1.136492 -0.199750 1.206432, 0.450229 -0.217537 1.147560, 
            0.457624 -0.217293 1.148516, 0.490514 -0.215534 1.161015, 0.513428 -0.217122 1.135136, 0.520735 -0.215822 1.149087, 
            0.524592 -0.215250 1.155051, 0.533478 -0.214552 1.161160, 0.560797 -0.211690 1.188770, 0.563424 -0.208606 1.225961, 
            0.574370 -0.207672 1.234400, 0.576698 -0.207538 1.235401, 0.591763 -0.208176 1.223381, 0.639657 -0.208052 1.211609, 
            0.654344 -0.207524 1.214030, 0.667264 -0.207343 1.212667, 0.678298 -0.207465 1.208110, 0.704016 -0.206035 1.218547, 
            0.716405 -0.202588 1.257496, 0.720123 -0.199919 1.289270, 0.721755 -0.197477 1.318846, 0.727753 -0.196699 1.326738, 
            0.733514 -0.196853 1.323249, 0.735811 -0.196708 1.324402, 0.739219 -0.196986 1.320036, 0.753433 -0.196277 1.324807, 
            0.782686 -0.194152 1.342810, 0.798778 -0.193139 1.350808, 0.816098 -0.190549 1.377832, 0.823655 -0.189345 1.390544, 
            0.851989 -0.187892 1.400550, 0.870326 -0.186712 1.409961, 0.900581 -0.187013 1.397868, 0.919112 -0.186929 1.393757, 
            0.920317 -0.186367 1.400334, 0.927613 -0.186085 1.401781, 0.931981 -0.185707 1.405209, 0.940347 -0.184811 1.413901, 
            0.951142 -0.184842 1.410531, 0.965781 -0.185317 1.400625, 0.978957 -0.185234 1.397994, 0.982553 -0.185584 1.392695, 
            0.987446 -0.185407 1.393512, 1.005039 -0.185987 1.381501, 1.129206 -0.196563 1.217017, 1.139007 -0.198257 1.193465, 
            0.445141 -0.215188 1.147227, 0.477918 -0.214408 1.147728, 0.486631 -0.213644 1.154697, 0.529493 -0.212624 1.155355, 
            0.534357 -0.212435 1.156320, 0.535855 -0.211985 1.161442, 0.547295 -0.212261 1.154866, 0.549498 -0.210037 1.181603, 
            0.557308 -0.209951 1.180499, 0.563803 -0.209363 1.185921, 0.563549 -0.208244 1.199743, 0.574210 -0.205159 1.234717, 
            0.587898 -0.205271 1.229538, 0.595046 -0.205954 1.219160, 0.599910 -0.205766 1.220125, 0.602563 -0.205756 1.219508, 
            0.630611 -0.206237 1.205817, 0.639545 -0.205558 1.211684, 0.664557 -0.204881 1.213069, 0.686118 -0.204931 1.206472, 
            0.691026 -0.204759 1.207221, 0.697225 -0.204058 1.214112, 0.700820 -0.203386 1.221381, 0.703174 -0.203262 1.222249, 
            0.698987 -0.200644 1.255601, 0.702580 -0.199971 1.262879, 0.709875 -0.199689 1.264327, 0.717741 -0.199623 1.262944, 
            0.721213 -0.199926 1.258260, 0.735890 -0.194286 1.323530, 0.741811 -0.194501 1.319246, 0.755809 -0.193709 1.325088, 
            0.772231 -0.192821 1.331450, 0.775035 -0.191848 1.342646, 0.778970 -0.191305 1.348222, 0.783834 -0.191117 1.349187, 
            0.787146 -0.191358 1.345297, 0.790481 -0.190587 1.353856, 0.795345 -0.190399 1.354821, 0.798723 -0.190665 1.350607, 
            0.801154 -0.190571 1.351089, 0.802555 -0.190084 1.356695, 0.836996 -0.185852 1.399169, 0.849394 -0.185472 1.400400, 
            0.859229 -0.185136 1.401797, 0.865407 -0.184427 1.408795, 0.870230 -0.184224 1.409960, 0.875534 -0.184203 1.408738, 
            0.880194 -0.183937 1.410717, 0.886673 -0.184365 1.403663, 0.892346 -0.184485 1.400606, 0.925140 -0.183711 1.401023, 
            0.936142 -0.182799 1.409182, 0.945155 -0.182150 1.414664, 0.948443 -0.182382 1.410893, 0.953518 -0.182274 1.410812, 
            1.003021 -0.183786 1.378485, 1.007581 -0.183482 1.380959, 1.021741 -0.183775 1.373437, 1.142717 -0.195177 1.199680, 
            0.442297 -0.212673 1.148314, 0.447161 -0.212485 1.149279, 0.459944 -0.212252 1.148596, 0.467766 -0.212170 1.147431, 
            0.475670 -0.212120 1.145856, 0.484144 -0.211265 1.154013, 0.490065 -0.211480 1.149727, 0.511129 -0.212362 1.133039, 
            0.513561 -0.212268 1.133521, 0.515969 -0.212165 1.134122, 0.521092 -0.210032 1.158917, 0.533795 -0.209769 1.158632, 
            0.548215 -0.209139 1.162378, 0.552550 -0.208749 1.165972, 0.552373 -0.207660 1.179411, 0.569536 -0.208076 1.169531, 
            0.571968 -0.207982 1.170013, 0.579056 -0.202512 1.235291, 0.585908 -0.203082 1.226385, 0.588574 -0.203077 1.225703, 
            0.635474 -0.203596 1.206306, 0.645917 -0.202471 1.217242, 0.652225 -0.202833 1.211038, 0.657152 -0.202669 1.211688, 
            0.701241 -0.198030 1.256489, 0.715195 -0.197222 1.262549, 0.736675 -0.192133 1.319152, 0.750856 -0.191412 1.324089, 
            0.753127 -0.191256 1.325366, 0.757991 -0.191068 1.326331, 0.767968 -0.190787 1.327022, 0.772547 -0.189468 1.341962, 
            0.785713 -0.188360 1.351939, 0.797395 -0.187707 1.356720, 0.802499 -0.187610 1.356494, 0.811450 -0.185916 1.374838, 
            0.819992 -0.185087 1.382658, 0.829938 -0.183772 1.396065, 0.836671 -0.183276 1.400305, 0.839103 -0.183181 1.400787, 
            0.852203 -0.183069 1.398529, 0.889049 -0.181797 1.403944, 0.903693 -0.182274 1.394019, 0.921278 -0.181829 1.394607, 
            0.974257 -0.180581 1.395256, 1.044792 -0.182962 1.346403, 1.071594 -0.185011 1.313777, 1.091929 -0.186637 1.288146, 
            0.450380 -0.209217 1.157936, 0.463634 -0.209164 1.154910, 0.472595 -0.209517 1.148090, 0.518604 -0.207653 1.158234, 
            0.523468 -0.207465 1.159199, 0.531903 -0.207617 1.154992, 0.542177 -0.207449 1.154207, 0.553023 -0.206477 1.163142, 
            0.574344 -0.205414 1.170295, 0.567495 -0.200759 1.229428, 0.572341 -0.200564 1.230484, 0.584798 -0.200206 1.231419, 
            0.587674 -0.200282 1.229695, 0.632986 -0.201217 1.205623, 0.637515 -0.200901 1.208249, 0.639739 -0.199706 1.222324, 
            0.652528 -0.200497 1.209055, 0.675663 -0.200126 1.207196, 0.680527 -0.199937 1.208161, 0.698198 -0.198504 1.220882, 
            0.696321 -0.195745 1.255323, 0.709238 -0.194541 1.266537, 0.712896 -0.193893 1.273487, 0.719478 -0.190274 1.316159, 
            0.723407 -0.189729 1.321765, 0.743846 -0.189351 1.320744, 0.748102 -0.188931 1.324726, 0.763146 -0.188539 1.325371, 
            0.770215 -0.188170 1.327947, 0.776422 -0.186451 1.347359, 0.781216 -0.186236 1.348673, 0.782779 -0.185811 1.353468, 
            0.794885 -0.185319 1.356146, 0.799749 -0.185131 1.357111, 0.801362 -0.184725 1.361660, 0.833403 -0.181620 1.390935, 
            0.834540 -0.181032 1.397852, 0.837037 -0.180963 1.398010, 0.842753 -0.182121 1.382183, 0.842043 -0.180829 1.398266, 
            0.849407 -0.180572 1.399379, 0.856695 -0.180287 1.400863, 0.901235 -0.179906 1.393186, 0.923654 -0.179262 1.394888, 
            0.929904 -0.178581 1.401526, 0.938314 -0.177702 1.410002, 0.942911 -0.177412 1.412289, 0.945923 -0.177539 1.409893, 
            0.986400 -0.178673 1.384716, 0.439661 -0.207785 1.147889, 0.444525 -0.207597 1.148854, 0.458715 -0.206879 1.153744, 
            0.463201 -0.206547 1.156584, 0.470058 -0.207119 1.147649, 0.475465 -0.207138 1.145919, 0.479326 -0.207589 1.139301, 
            0.481758 -0.207495 1.139783, 0.504469 -0.206962 1.140035, 0.510993 -0.207406 1.132755, 0.515857 -0.207218 1.133720, 
            0.518549 -0.205180 1.158032, 0.544835 -0.204989 1.153086, 0.548103 -0.204192 1.161976, 0.551151 -0.204333 1.159397, 
            0.567372 -0.203368 1.166764, 0.574698 -0.202075 1.180621, 0.570781 -0.198539 1.225190, 0.584791 -0.197752 1.230976, 
            0.594030 -0.198210 1.222772, 0.597365 -0.198461 1.218767, 0.605076 -0.198337 1.218156, 0.621637 -0.198523 1.211267, 
            0.634638 -0.198373 1.209501, 0.635285 -0.197598 1.218848, 0.637252 -0.197327 1.221640, 0.642116 -0.197139 1.222605, 
            0.644548 -0.197045 1.223088, 0.667366 -0.197574 1.210244, 0.672977 -0.197671 1.207497, 0.685323 -0.197271 1.208984, 
            0.703136 -0.191805 1.271244, 0.706750 -0.192162 1.265853, 0.707260 -0.191335 1.275878, 0.710333 -0.191485 1.273177, 
            0.716528 -0.190783 1.280092, 0.733662 -0.187102 1.320600, 0.741520 -0.187034 1.319255, 0.752910 -0.186269 1.325490, 
            0.760306 -0.186025 1.326439, 0.763266 -0.186133 1.324299, 0.768130 -0.185944 1.325264, 0.771119 -0.186063 1.322980, 
            0.772782 -0.185675 1.327278, 0.773257 -0.184835 1.337480, 0.784721 -0.183077 1.355906, 0.796196 -0.182346 1.361718, 
            0.805903 -0.181961 1.363752, 0.820765 -0.179456 1.390422, 0.840906 -0.179987 1.378316, 0.847040 -0.180283 1.372973, 
            0.844487 -0.178287 1.398213, 0.890586 -0.177480 1.395352, 0.904024 -0.177496 1.391418, 0.908418 -0.178151 1.382154, 
            0.926043 -0.177721 1.382544, 0.931758 -0.175814 1.404404, 0.937093 -0.175806 1.403024, 0.940690 -0.175134 1.410283, 
            0.957718 -0.175499 1.401079, 0.989364 -0.176330 1.382073, 0.994407 -0.176210 1.382152, 1.030956 -0.175846 1.376478, 
            1.132687 -0.186039 1.222936, 0.445864 -0.204634 1.154284, 0.452868 -0.204241 1.157180, 0.458206 -0.204233 1.155793, 
            0.465577 -0.203979 1.156866, 0.474866 -0.204457 1.148413, 0.479271 -0.205115 1.139100, 0.483698 -0.204761 1.142233, 
            0.488243 -0.204451 1.144781, 0.512286 -0.204426 1.138416, 0.527002 -0.202887 1.153253, 0.546654 -0.202209 1.156133, 
            0.557934 -0.201403 1.162917, 0.560553 -0.201380 1.162471, 0.571210 -0.200336 1.172344, 0.570521 -0.198031 1.200882, 
            0.573382 -0.197078 1.211795, 0.579621 -0.195371 1.231051, 0.582303 -0.195372 1.230292, 0.629718 -0.196088 1.208335, 
            0.631843 -0.195877 1.210345, 0.641995 -0.194641 1.222724, 0.644492 -0.194571 1.222886, 0.649984 -0.195644 1.208170, 
            0.654848 -0.195456 1.209135, 0.669660 -0.194975 1.210932, 0.675471 -0.195148 1.207194, 0.691696 -0.194185 1.214537, 
            0.716798 -0.188434 1.278271, 0.714532 -0.186548 1.302087, 0.716339 -0.185194 1.318232, 0.718304 -0.184922 1.321033, 
            0.760574 -0.183676 1.324630, 0.779626 -0.181747 1.343051, 0.782233 -0.180698 1.355223, 0.793581 -0.179918 1.361666, 
            0.803445 -0.179594 1.362918, 0.806719 -0.178799 1.371782, 0.811441 -0.178556 1.373450, 0.813033 -0.178142 1.378105, 
            0.815645 -0.178116 1.377692, 0.846249 -0.176507 1.388982, 0.849582 -0.175735 1.397553, 0.852014 -0.175641 1.398036, 
            0.855284 -0.175866 1.394356, 0.872625 -0.175329 1.396155, 0.882268 -0.174920 1.398506, 0.897863 -0.174738 1.396416, 
            0.905930 -0.175771 1.381470, 0.920589 -0.176254 1.371472, 0.928261 -0.174072 1.396171, 0.943003 -0.173564 1.398317, 
            0.944885 -0.173260 1.401530, 0.969018 -0.173270 1.394722, 0.999104 -0.173506 1.383467, 1.008318 -0.172934 1.387948, 
            0.450697 -0.201982 1.154925, 0.463014 -0.201572 1.156557, 0.480842 -0.202241 1.143377, 0.507366 -0.202141 1.137250, 
            0.516153 -0.201405 1.143854, 0.519869 -0.200779 1.150521, 0.540877 -0.200618 1.146669, 0.545494 -0.200336 1.148857, 
            0.573102 -0.193498 1.225270, 0.577564 -0.193156 1.228228, 0.580552 -0.193274 1.225947, 0.583093 -0.193222 1.225891, 
            0.602250 -0.193377 1.218669, 0.624343 -0.193629 1.209433, 0.629355 -0.193498 1.209662, 0.629964 -0.192708 1.219196, 
            0.637092 -0.192362 1.221479, 0.645985 -0.191667 1.227552, 0.652360 -0.193077 1.208451, 0.653547 -0.192508 1.215119, 
            0.659461 -0.192720 1.210864, 0.671991 -0.192391 1.211440, 0.676973 -0.192247 1.211817, 0.682649 -0.192369 1.208748, 
            0.694513 -0.190764 1.225189, 0.690697 -0.187265 1.269261, 0.692299 -0.186855 1.273863, 0.697159 -0.186665 1.274849, 
            0.709510 -0.186267 1.276311, 0.714311 -0.186055 1.277588, 0.708834 -0.182945 1.317343, 0.710072 -0.182396 1.323756, 
            0.717817 -0.182284 1.322973, 0.720640 -0.182339 1.321516, 0.738673 -0.182065 1.319878, 0.744088 -0.182087 1.318107, 
            0.757636 -0.181125 1.326184, 0.760068 -0.181030 1.326666, 0.763127 -0.181175 1.324033, 0.768071 -0.181018 1.324601, 
            0.770315 -0.180852 1.326014, 0.784456 -0.178072 1.356268, 0.803997 -0.176330 1.372261, 0.832992 -0.176150 1.366425, 
            0.834161 -0.175575 1.373175, 0.841339 -0.176269 1.362652, 0.842279 -0.175606 1.370542, 0.847374 -0.175506 1.370361, 
            0.846194 -0.174034 1.388780, 0.855228 -0.173393 1.394154, 0.890598 -0.172580 1.394335, 0.917904 -0.173799 1.371766, 
            0.920533 -0.173780 1.371271, 0.923635 -0.172920 1.380987, 0.930719 -0.172557 1.383487, 0.933124 -0.172453 1.384101, 
            0.958091 -0.170737 1.398268, 0.987034 -0.171559 1.380128, 0.996569 -0.171109 1.383014, 1.005580 -0.170459 1.388504, 
            0.436644 -0.200301 1.148875, 0.440902 -0.199881 1.152852, 0.464659 -0.198725 1.160469, 0.478264 -0.199828 1.143141, 
            0.499178 -0.199631 1.139759, 0.514346 -0.199286 1.139790, 0.543253 -0.198051 1.146950, 0.551463 -0.197096 1.156417, 
            0.571759 -0.191555 1.218900, 0.575221 -0.190832 1.226828, 0.594861 -0.191171 1.217210, 0.614989 -0.191696 1.205167, 
            0.619908 -0.191529 1.205859, 0.621241 -0.191016 1.211800, 0.631716 -0.189903 1.222576, 0.643135 -0.189150 1.228666, 
            0.664608 -0.190188 1.209947, 0.669549 -0.190029 1.210530, 0.674638 -0.189927 1.210374, 0.676725 -0.189701 1.212570, 
            0.681707 -0.189557 1.212950, 0.684777 -0.189707 1.210261, 0.689695 -0.188518 1.223517, 0.692127 -0.188424 1.223999, 
            0.692189 -0.187426 1.236254, 0.689876 -0.184500 1.272857, 0.699433 -0.184059 1.275635, 0.706620 -0.183735 1.277624, 
            0.704477 -0.180874 1.313385, 0.709780 -0.179832 1.324730, 0.733609 -0.179725 1.319430, 0.741600 -0.179708 1.317423, 
            0.753458 -0.179122 1.321335, 0.755467 -0.178867 1.323917, 0.760607 -0.178784 1.323511, 0.793347 -0.174925 1.361873, 
            0.805749 -0.174546 1.363083, 0.806373 -0.173763 1.372543, 0.831674 -0.173196 1.372492, 0.836538 -0.173008 1.373457, 
            0.841283 -0.173796 1.362451, 0.843096 -0.173465 1.366007, 0.847933 -0.173267 1.367105, 0.847317 -0.172010 1.382724, 
            0.851711 -0.171643 1.386021, 0.854849 -0.171818 1.382995, 0.859713 -0.171630 1.383960, 0.860420 -0.170878 1.393009, 
            0.864903 -0.171566 1.383304, 0.867343 -0.171475 1.383751, 0.868637 -0.170947 1.389881, 0.882558 -0.170127 1.396105, 
            0.897211 -0.170607 1.386134, 0.935576 -0.169914 1.384005, 0.957909 -0.168215 1.398695, 0.960995 -0.168370 1.395929, 
            0.965858 -0.168182 1.396894, 0.994245 -0.168792 1.381521, 1.019144 -0.167050 1.396025, 0.448129 -0.197120 1.154163, 
            0.474032 -0.196783 1.151121, 0.480640 -0.197260 1.143422, 0.504005 -0.196976 1.140425, 0.518433 -0.196349 1.144133, 
            0.560385 -0.193960 1.161867, 0.563223 -0.194021 1.160333, 0.570519 -0.193738 1.161780, 0.583163 -0.188344 1.224584, 
            0.591465 -0.188446 1.221033, 0.624510 -0.187767 1.220204, 0.636200 -0.187118 1.224948, 0.640966 -0.185870 1.238961, 
            0.647460 -0.186304 1.231829, 0.652324 -0.186116 1.232794, 0.669344 -0.187499 1.211069, 0.687389 -0.182121 1.272173, 
            0.694528 -0.181779 1.274394, 0.700760 -0.181091 1.281129, 0.698144 -0.178050 1.319239, 0.717135 -0.177120 1.325406, 
            0.720693 -0.177455 1.320294, 0.726597 -0.177664 1.316092, 0.731357 -0.177436 1.317572, 0.735636 -0.177025 1.321442, 
            0.746365 -0.177030 1.318399, 0.751229 -0.176842 1.319364, 0.805693 -0.172073 1.362882, 0.831197 -0.171584 1.361819, 
            0.834050 -0.170628 1.372773, 0.836482 -0.170534 1.373255, 0.850759 -0.169849 1.377711, 0.857225 -0.169251 1.383276, 
            0.869719 -0.168907 1.384032, 0.871013 -0.168380 1.390162, 0.902584 -0.168161 1.384093, 0.913166 -0.169131 1.369222, 
            0.930655 -0.167629 1.382844, 0.939307 -0.167864 1.377556, 0.941055 -0.166487 1.393999, 0.944715 -0.166861 1.388379, 
            0.953317 -0.166055 1.395901, 0.982954 -0.167142 1.374315, 1.024216 -0.163468 1.408038, 1.045677 -0.165523 1.376815, 
            0.438658 -0.195143 1.150481, 0.445775 -0.194792 1.152811, 0.455656 -0.194474 1.153984, 0.459442 -0.193875 1.160302, 
            0.478049 -0.193820 1.155814, 0.516231 -0.194079 1.142033, 0.525776 -0.193633 1.144868, 0.547537 -0.192738 1.149834, 
            0.551684 -0.192276 1.154359, 0.574002 -0.190571 1.169124, 0.581310 -0.189272 1.183069, 0.583554 -0.187063 1.209605, 
            0.586585 -0.186176 1.219673, 0.591410 -0.185973 1.220832, 0.594816 -0.186250 1.216475, 0.606013 -0.186434 1.211108, 
            0.614734 -0.186695 1.205477, 0.619741 -0.186561 1.205730, 0.633198 -0.184542 1.226819, 0.645774 -0.183209 1.239725, 
            0.651553 -0.183369 1.236145, 0.655534 -0.183866 1.228934, 0.660351 -0.183660 1.230131, 0.663944 -0.184009 1.224847, 
            0.672947 -0.184378 1.217814, 0.689380 -0.183494 1.224123, 0.691769 -0.182361 1.237381, 0.687238 -0.179612 1.272440, 
            0.691983 -0.179378 1.273996, 0.704326 -0.174891 1.325737, 0.711622 -0.174609 1.327185, 0.719511 -0.174552 1.325687, 
            0.725015 -0.175630 1.310913, 0.727446 -0.175536 1.311396, 0.747290 -0.173909 1.325888, 0.751173 -0.174368 1.319163, 
            0.752803 -0.173969 1.323626, 0.755631 -0.174025 1.322144, 0.760495 -0.173837 1.323109, 0.765606 -0.173743 1.322846, 
            0.800862 -0.169822 1.361276, 0.847848 -0.168330 1.366569, 0.850253 -0.168226 1.367185, 0.850703 -0.167376 1.377510, 
            0.855567 -0.167188 1.378475, 0.860919 -0.167186 1.377016, 0.864997 -0.166698 1.381883, 0.911916 -0.167224 1.362390, 
            0.920496 -0.166410 1.370020, 0.925784 -0.166383 1.368880, 0.927892 -0.166166 1.370968, 0.930647 -0.166195 1.369845, 
            0.933141 -0.166125 1.370020, 0.938005 -0.165936 1.370985, 0.940849 -0.165999 1.369423, 0.943281 -0.165905 1.369906, 
            0.951163 -0.164825 1.380997, 0.987730 -0.164468 1.375238, 1.000836 -0.163337 1.385510, 1.015567 -0.161804 1.400270, 
            1.032107 -0.160960 1.406050, 0.443288 -0.192413 1.152128, 0.450615 -0.192143 1.153420, 0.457456 -0.191687 1.157126, 
            0.464185 -0.191188 1.161386, 0.470694 -0.191628 1.154179, 0.485824 -0.192290 1.141840, 0.516071 -0.191566 1.142348, 
            0.523325 -0.191268 1.143999, 0.525887 -0.191223 1.143836, 0.548972 -0.189811 1.154792, 0.556410 -0.189583 1.155531, 
            0.561436 -0.189456 1.155692, 0.563868 -0.189362 1.156175, 0.574642 -0.188363 1.165466, 0.578672 -0.187857 1.170575, 
            0.579258 -0.187059 1.180221, 0.584278 -0.187952 1.167850, 0.587962 -0.187313 1.174678, 0.584555 -0.184993 1.204156, 
            0.585896 -0.184482 1.210057, 0.588322 -0.184386 1.210568, 0.589853 -0.183949 1.215522, 0.600684 -0.183993 1.211974, 
            0.609163 -0.184161 1.207548, 0.614026 -0.183973 1.208513, 0.617110 -0.184128 1.205758, 0.618623 -0.183683 1.210804, 
            0.621967 -0.182915 1.219319, 0.626816 -0.182721 1.220358, 0.666728 -0.181597 1.223103, 0.675755 -0.181975 1.215952, 
            0.685169 -0.181479 1.219441, 0.690033 -0.181290 1.220406, 0.687279 -0.177175 1.271761, 0.696151 -0.176472 1.277941, 
            0.693334 -0.173355 1.317048, 0.711491 -0.172107 1.327356, 0.724966 -0.173159 1.310674, 0.741571 -0.171319 1.328689, 
            0.749046 -0.171105 1.329249, 0.751008 -0.170832 1.332065, 0.755853 -0.170637 1.333121, 0.759877 -0.170128 1.338257, 
            0.803195 -0.167238 1.361771, 0.853557 -0.166012 1.362859, 0.857843 -0.165604 1.366691, 0.867373 -0.164130 1.382165, 
            0.893451 -0.163860 1.378256, 0.895583 -0.163652 1.380224, 0.900746 -0.163577 1.379703, 0.907637 -0.164162 1.370601, 
            0.912114 -0.164848 1.360927, 0.919410 -0.164566 1.362375, 0.923378 -0.164036 1.367788, 0.928160 -0.163816 1.369161, 
            0.935517 -0.163557 1.370301, 0.954032 -0.162445 1.378835, 0.956418 -0.161312 1.392103, 0.963951 -0.161120 1.392374, 
            0.985105 -0.162037 1.375238, 1.024104 -0.158521 1.407635, 1.057605 -0.161081 1.366862, 0.433780 -0.190422 1.148624, 
            0.435903 -0.190209 1.150646, 0.477937 -0.188873 1.155412, 0.497266 -0.190115 1.134779, 0.502359 -0.190014 1.134607, 
            0.508833 -0.189418 1.140135, 0.520758 -0.188858 1.143710, 0.522962 -0.188677 1.145327, 0.558948 -0.187077 1.155009, 
            0.560199 -0.186533 1.161355, 0.563726 -0.186856 1.156398, 0.574812 -0.185976 1.164145, 0.577153 -0.185847 1.165081, 
            0.582650 -0.185900 1.162900, 0.587548 -0.185725 1.163695, 0.586062 -0.184137 1.183632, 0.585874 -0.182022 1.209685, 
            0.592198 -0.181369 1.215960, 0.596124 -0.181845 1.209021, 0.603420 -0.181562 1.210469, 0.605519 -0.181341 1.212604, 
            0.624212 -0.180298 1.220248, 0.628722 -0.179974 1.222971, 0.630737 -0.178700 1.238082, 0.635057 -0.178304 1.241750, 
            0.650311 -0.177992 1.241353, 0.657807 -0.178808 1.229247, 0.660239 -0.178714 1.229729, 0.671578 -0.178951 1.223659, 
            0.683423 -0.179383 1.215071, 0.685262 -0.179062 1.218500, 0.687545 -0.178911 1.219722, 0.686651 -0.177549 1.236722, 
            0.690925 -0.176114 1.253177, 0.689655 -0.174608 1.272042, 0.693183 -0.170845 1.317321, 0.697664 -0.170511 1.320189, 
            0.699652 -0.169226 1.335435, 0.706646 -0.169850 1.325817, 0.711510 -0.169662 1.326782, 0.713584 -0.169431 1.329042, 
            0.721970 -0.169565 1.325079, 0.727399 -0.170614 1.310674, 0.729094 -0.170238 1.314819, 0.733450 -0.169856 1.318304, 
            0.734377 -0.169189 1.326259, 0.753513 -0.168314 1.331705, 0.776739 -0.167977 1.329398, 0.801611 -0.165203 1.356597, 
            0.809856 -0.165283 1.353333, 0.847330 -0.164250 1.355627, 0.851069 -0.163633 1.362176, 0.869483 -0.163504 1.358650, 
            0.871914 -0.163410 1.359132, 0.872788 -0.162722 1.367352, 0.878711 -0.161916 1.375620, 0.881499 -0.161958 1.374331, 
            0.886380 -0.161776 1.375212, 0.895827 -0.161292 1.378537, 0.902716 -0.161877 1.369441, 0.907581 -0.161689 1.370400, 
            0.911880 -0.162307 1.361612, 0.922282 -0.162187 1.360192, 0.926984 -0.162959 1.349404, 0.930598 -0.161272 1.369135, 
            0.936215 -0.161371 1.366360, 0.941024 -0.161162 1.367595, 0.943169 -0.160958 1.369504, 0.945806 -0.160943 1.368965, 
            0.948033 -0.160770 1.370468, 0.951484 -0.161065 1.365891, 0.952037 -0.160254 1.375701, 0.960363 -0.159343 1.384595, 
            0.973119 -0.159100 1.384044, 0.994947 -0.159252 1.376119, 1.013001 -0.156943 1.399498, 1.020628 -0.155765 1.411860, 
            0.430983 -0.187924 1.149480, 0.435752 -0.187700 1.150916, 0.441218 -0.187741 1.148888, 0.443199 -0.187475 1.151613, 
            0.445873 -0.187473 1.150891, 0.452516 -0.186942 1.155579, 0.455462 -0.187044 1.153510, 0.464698 -0.186480 1.157881, 
            0.478101 -0.186484 1.154116, 0.481882 -0.186904 1.147901, 0.518646 -0.186622 1.141163, 0.525562 -0.186195 1.144493, 
            0.536585 -0.186313 1.139991, 0.574671 -0.183471 1.164364, 0.589924 -0.183158 1.163976, 0.584443 -0.180046 1.203754, 
            0.587927 -0.179331 1.211572, 0.591006 -0.178462 1.221403, 0.615502 -0.178610 1.212786, 0.621840 -0.177963 1.218991, 
            0.626235 -0.177595 1.222287, 0.625925 -0.176456 1.236385, 0.673954 -0.176384 1.223940, 0.684193 -0.176202 1.223328, 
            0.689239 -0.174040 1.248509, 0.689921 -0.171236 1.282804, 0.692643 -0.169209 1.306965, 0.694779 -0.166959 1.334037, 
            0.699259 -0.166624 1.336908, 0.708665 -0.167146 1.327876, 0.714478 -0.166299 1.336686, 0.721661 -0.166995 1.326134, 
            0.726192 -0.166679 1.328752, 0.729458 -0.166904 1.325093, 0.750863 -0.165872 1.331828, 0.766413 -0.164652 1.342524, 
            0.774251 -0.165598 1.328714, 0.823209 -0.162815 1.349339, 0.837119 -0.161991 1.355616, 0.849752 -0.161701 1.355677, 
            0.853445 -0.161066 1.362457, 0.857422 -0.161561 1.355266, 0.874290 -0.160843 1.359414, 0.875775 -0.160387 1.364603, 
            0.891439 -0.159210 1.374731, 0.897144 -0.159343 1.371516, 0.908620 -0.159633 1.364762, 0.916866 -0.159713 1.361490, 
            0.924496 -0.160579 1.348720, 0.927009 -0.160516 1.348801, 0.951561 -0.158642 1.365030, 0.953305 -0.158286 1.368927, 
            0.990335 -0.157084 1.373423, 1.001391 -0.156192 1.381318, 1.022776 -0.153111 1.413274, 1.049710 -0.155209 1.379995, 
            1.052948 -0.155423 1.376471, 0.443755 -0.185235 1.148373, 0.463024 -0.184411 1.153155, 0.473310 -0.184247 1.152314, 
            0.478786 -0.184293 1.150237, 0.492408 -0.185401 1.132831, 0.500899 -0.185575 1.128341, 0.505763 -0.185386 1.129306, 
            0.527804 -0.183576 1.145444, 0.554303 -0.181423 1.164560, 0.557422 -0.181591 1.161631, 0.587436 -0.180779 1.163292, 
            0.591273 -0.180198 1.169360, 0.588757 -0.178217 1.194414, 0.588794 -0.176188 1.219351, 0.590950 -0.175989 1.221202, 
            0.598583 -0.176857 1.208416, 0.603049 -0.176517 1.211353, 0.612969 -0.176214 1.212328, 0.620310 -0.175949 1.213550, 
            0.622638 -0.174793 1.227112, 0.627573 -0.173611 1.240279, 0.639243 -0.172953 1.245123, 0.644411 -0.172881 1.244580, 
            0.652879 -0.173046 1.240203, 0.657175 -0.173662 1.231428, 0.662713 -0.173731 1.229049, 0.666487 -0.174149 1.222865, 
            0.675422 -0.172448 1.241293, 0.676283 -0.171755 1.249574, 0.678715 -0.171661 1.250057, 0.682969 -0.172262 1.241492, 
            0.687598 -0.170962 1.256182, 0.689865 -0.168762 1.282603, 0.687211 -0.166728 1.308341, 0.706280 -0.163785 1.339241, 
            0.709499 -0.163991 1.335812, 0.731759 -0.164307 1.325744, 0.738133 -0.163674 1.331770, 0.788594 -0.161465 1.344925, 
            0.826059 -0.160429 1.347265, 0.833212 -0.160092 1.349420, 0.837528 -0.159695 1.353106, 0.852797 -0.159388 1.352639, 
            0.871803 -0.158464 1.358730, 0.886268 -0.156829 1.374809, 0.889358 -0.156986 1.372026, 0.911188 -0.157138 1.364094, 
            0.916995 -0.157310 1.360374, 0.919739 -0.157335 1.359307, 0.931817 -0.157855 1.349565, 0.932889 -0.157242 1.356802, 
            0.965370 -0.154305 1.383890, 0.987672 -0.154638 1.373611, 1.006323 -0.152556 1.394026, 1.020288 -0.150731 1.412591, 
            1.030283 -0.150457 1.413193, 1.050461 -0.153044 1.375787, 1.055324 -0.152855 1.376752, 0.429882 -0.183622 1.141432, 
            0.436243 -0.182983 1.147521, 0.442053 -0.182134 1.156344, 0.444423 -0.182016 1.157134, 0.446917 -0.181946 1.157309, 
            0.449973 -0.182090 1.154694, 0.455099 -0.182002 1.154354, 0.460068 -0.181853 1.154797, 0.465603 -0.181921 1.152431, 
            0.474177 -0.182126 1.147528, 0.541858 -0.179333 1.163089, 0.559111 -0.178762 1.165324, 0.588941 -0.175836 1.193019, 
            0.588676 -0.174713 1.206896, 0.591107 -0.174619 1.207383, 0.603115 -0.174090 1.210550, 0.604757 -0.173695 1.214953, 
            0.608676 -0.173146 1.220612, 0.615221 -0.173599 1.213224, 0.636756 -0.170574 1.244440, 0.652824 -0.170572 1.240002, 
            0.678659 -0.169188 1.249856, 0.685110 -0.168583 1.255499, 0.692579 -0.168367 1.256084, 0.695026 -0.168278 1.256493, 
            0.693594 -0.163646 1.313845, 0.692774 -0.162312 1.330475, 0.701360 -0.161500 1.338074, 0.737978 -0.161163 1.332060, 
            0.747487 -0.160703 1.335074, 0.751641 -0.160243 1.339569, 0.755841 -0.159802 1.343830, 0.763202 -0.159545 1.344951, 
            0.766301 -0.159705 1.342121, 0.771929 -0.159808 1.339293, 0.786544 -0.159252 1.342071, 0.788652 -0.159034 1.344161, 
            0.793322 -0.158772 1.346087, 0.834783 -0.157217 1.353703, 0.842604 -0.157135 1.352543, 0.863076 -0.156770 1.351352, 
            0.872491 -0.156274 1.354832, 0.885477 -0.155097 1.365703, 0.886949 -0.154637 1.370951, 0.891734 -0.154418 1.372307, 
            0.894698 -0.154527 1.370148, 0.904735 -0.154269 1.370543, 0.916753 -0.154766 1.361095, 0.924620 -0.155723 1.347148, 
            0.934683 -0.154452 1.359973, 1.002911 -0.151868 1.372811, 1.006884 -0.150318 1.390762, 1.030685 -0.148158 1.410721, 
            1.052837 -0.150476 1.376069, 0.435584 -0.180280 1.150312, 0.440442 -0.180089 1.151306, 0.476788 -0.179648 1.146644, 
            0.498223 -0.180672 1.128115, 0.505902 -0.180536 1.127657, 0.517111 -0.179702 1.134790, 0.520873 -0.179094 1.141229, 
            0.544061 -0.176700 1.164229, 0.582870 -0.175155 1.172454, 0.586183 -0.175397 1.168561, 0.587573 -0.172862 1.199335, 
            0.590005 -0.172768 1.199818, 0.591052 -0.172146 1.207178, 0.593483 -0.172051 1.207664, 0.600627 -0.171711 1.209867, 
            0.602725 -0.170468 1.224566, 0.626494 -0.169317 1.232121, 0.627476 -0.168670 1.239805, 0.639132 -0.168007 1.244721, 
            0.655200 -0.168005 1.240283, 0.659918 -0.167761 1.241970, 0.660700 -0.167038 1.250647, 0.665203 -0.167734 1.240844, 
            0.682622 -0.166204 1.254815, 0.689918 -0.165922 1.256263, 0.695875 -0.161042 1.314598, 0.699038 -0.159184 1.336568, 
            0.701418 -0.159070 1.337311, 0.703567 -0.158868 1.339198, 0.706045 -0.158791 1.339449, 0.708431 -0.158680 1.340163, 
            0.720571 -0.159223 1.330112, 0.730971 -0.159103 1.328701, 0.733795 -0.159159 1.327234, 0.735690 -0.158859 1.330387, 
            0.742835 -0.158520 1.332579, 0.760411 -0.157050 1.345775, 0.787979 -0.156326 1.347024, 0.793784 -0.156496 1.343318, 
            0.798767 -0.156354 1.343688, 0.816683 -0.157057 1.330073, 0.830803 -0.155291 1.347869, 0.837413 -0.154747 1.352723, 
            0.841279 -0.155199 1.346084, 0.858833 -0.154743 1.346825, 0.886189 -0.152916 1.361688, 0.911448 -0.152334 1.361844, 
            0.920103 -0.152570 1.356541, 0.928816 -0.152828 1.350948, 0.938731 -0.152523 1.351952, 0.945732 -0.152128 1.354859, 
            1.009260 -0.147751 1.391044, 1.023225 -0.145926 1.409607, 1.027911 -0.145670 1.411457, 0.429545 -0.178589 1.142147, 
            0.434368 -0.178385 1.143317, 0.437955 -0.177710 1.150623, 0.441942 -0.177188 1.155942, 0.455029 -0.177071 1.153747, 
            0.472164 -0.177476 1.144011, 0.478322 -0.177781 1.138549, 0.497466 -0.177931 1.131395, 0.502428 -0.177780 1.131872, 
            0.512623 -0.177582 1.131479, 0.534447 -0.174668 1.161254, 0.540028 -0.174753 1.158658, 0.546539 -0.174171 1.164006, 
            0.548881 -0.174043 1.164931, 0.551594 -0.174056 1.164018, 0.553909 -0.173917 1.165083, 0.559002 -0.173816 1.164907, 
            0.563721 -0.173573 1.166592, 0.582924 -0.171702 1.184264, 0.583820 -0.171022 1.192373, 0.586252 -0.170928 1.192856, 
            0.589949 -0.170295 1.199617, 0.597743 -0.168159 1.223712, 0.609965 -0.167712 1.225812, 0.630966 -0.166527 1.234555, 
            0.632161 -0.165961 1.241180, 0.644721 -0.165643 1.241604, 0.657107 -0.165259 1.242891, 0.657937 -0.164554 1.251329, 
            0.662801 -0.164366 1.252294, 0.665233 -0.164271 1.252779, 0.669822 -0.162957 1.267665, 0.677094 -0.162665 1.269230, 
            0.682504 -0.163707 1.254925, 0.690053 -0.163521 1.255112, 0.694917 -0.163333 1.256077, 0.686648 -0.159158 1.309701, 
            0.693387 -0.158663 1.313915, 0.693552 -0.156683 1.338215, 0.695772 -0.156508 1.339751, 0.701067 -0.156484 1.338572, 
            0.716698 -0.156316 1.336307, 0.722235 -0.156384 1.333927, 0.733411 -0.156560 1.328664, 0.744944 -0.155850 1.334190, 
            0.753592 -0.155062 1.341482, 0.778631 -0.154395 1.342731, 0.785526 -0.153960 1.346169, 0.796387 -0.154015 1.342471, 
            0.798991 -0.153987 1.342097, 0.823112 -0.153992 1.335345, 0.831054 -0.152934 1.346143, 0.836604 -0.153008 1.343704, 
            0.848596 -0.152473 1.346945, 0.853460 -0.152285 1.347910, 0.858777 -0.152270 1.346624, 0.861808 -0.152404 1.344130, 
            0.877644 -0.151292 1.353407, 0.890663 -0.150128 1.364110, 0.908012 -0.149593 1.365869, 0.915238 -0.150305 1.355105, 
            0.917678 -0.150214 1.355547, 0.922666 -0.151095 1.343337, 0.929589 -0.150671 1.346632, 0.931892 -0.149506 1.360313, 
            1.004340 -0.145466 1.389878, 1.017036 -0.144178 1.402186, 1.028033 -0.143264 1.410371, 1.030287 -0.143102 1.411738, 
            1.038241 -0.143071 1.409916, 0.429448 -0.176100 1.142151, 0.438065 -0.176322 1.137035, 0.453610 -0.175099 1.147756, 
            0.466253 -0.174813 1.147769, 0.492350 -0.175571 1.131202, 0.499842 -0.175363 1.131676, 0.517411 -0.174913 1.132343, 
            0.530184 -0.172633 1.156829, 0.531960 -0.172288 1.160570, 0.536696 -0.172051 1.162170, 0.539187 -0.171980 1.162357, 
            0.543962 -0.171758 1.163765, 0.554139 -0.171552 1.163463, 0.578862 -0.169744 1.178843, 0.582869 -0.169228 1.184062, 
            0.583928 -0.168611 1.191363, 0.587084 -0.167772 1.200805, 0.590457 -0.165993 1.221738, 0.602477 -0.165469 1.224840, 
            0.612650 -0.165262 1.224562, 0.617239 -0.164969 1.226892, 0.619868 -0.164950 1.226394, 0.622102 -0.164781 1.227857, 
            0.626966 -0.164593 1.228822, 0.633304 -0.163945 1.235028, 0.634540 -0.163394 1.241449, 0.636957 -0.163295 1.242004, 
            0.647097 -0.163076 1.241885, 0.652271 -0.163006 1.241311, 0.654702 -0.162911 1.241798, 0.655450 -0.162175 1.250645, 
            0.679469 -0.160097 1.269520, 0.684787 -0.160082 1.268226, 0.692408 -0.160945 1.255501, 0.687003 -0.156841 1.307462, 
            0.691328 -0.156447 1.311104, 0.694583 -0.155646 1.320056, 0.696011 -0.154147 1.338084, 0.703472 -0.153928 1.338711, 
            0.725661 -0.154217 1.328994, 0.731264 -0.154310 1.326291, 0.736127 -0.154122 1.327256, 0.745141 -0.153473 1.332732, 
            0.749731 -0.153181 1.335057, 0.765025 -0.151862 1.347025, 0.782916 -0.151534 1.346090, 0.792766 -0.151204 1.347415, 
            0.798853 -0.151482 1.342306, 0.832491 -0.151030 1.338529, 0.847231 -0.150522 1.340686, 0.851180 -0.151007 1.333633, 
            0.861752 -0.149931 1.343929, 0.864271 -0.149870 1.343979, 0.866632 -0.149748 1.344816, 0.872724 -0.149007 1.352241, 
            0.894678 -0.147164 1.368809, 0.897351 -0.147161 1.368096, 0.902220 -0.146975 1.369035, 0.909218 -0.147601 1.359402, 
            0.921904 -0.148352 1.346641, 0.928569 -0.148851 1.338660, 0.939254 -0.148839 1.335838, 0.950658 -0.147059 1.354559, 
            0.990769 -0.144989 1.368876, 0.995529 -0.144761 1.370361, 0.999875 -0.144376 1.373895, 1.006716 -0.142898 1.390159, 
            1.019248 -0.141548 1.403284, 1.023114 -0.140979 1.409205, 1.030564 -0.140756 1.409883, 0.430903 -0.174203 1.134445, 
            0.449896 -0.172252 1.153164, 0.499786 -0.172890 1.131475, 0.499916 -0.171918 1.143390, 0.506821 -0.172508 1.134218, 
            0.510041 -0.172715 1.130784, 0.514971 -0.172552 1.131421, 0.517550 -0.171492 1.143733, 0.536777 -0.169630 1.161289, 
            0.539068 -0.169483 1.162469, 0.541563 -0.169412 1.162638, 0.582972 -0.165794 1.195631, 0.585404 -0.165700 1.196114, 
            0.586185 -0.163955 1.217355, 0.599430 -0.162876 1.226936, 0.609316 -0.162560 1.228079, 0.612268 -0.162665 1.225978, 
            0.614891 -0.162643 1.225513, 0.626576 -0.161992 1.230282, 0.628890 -0.161853 1.231349, 0.637989 -0.161236 1.236399, 
            0.644822 -0.160778 1.240144, 0.648828 -0.160262 1.245371, 0.660257 -0.159513 1.251409, 0.673756 -0.157510 1.272294, 
            0.693434 -0.157863 1.262485, 0.686947 -0.154368 1.307260, 0.691771 -0.154164 1.308423, 0.692259 -0.153329 1.318560, 
            0.696068 -0.152738 1.324766, 0.730901 -0.151720 1.327615, 0.745001 -0.150968 1.332950, 0.752470 -0.150752 1.333537, 
            0.769808 -0.149191 1.347911, 0.772459 -0.149180 1.347306, 0.787809 -0.148905 1.346433, 0.816399 -0.149592 1.330048, 
            0.818897 -0.149524 1.330200, 0.821295 -0.149416 1.330855, 0.828015 -0.148914 1.335162, 0.837129 -0.148304 1.340135, 
            0.858090 -0.148125 1.336520, 0.886646 -0.145735 1.357983, 0.890198 -0.145046 1.365463, 0.899732 -0.144596 1.368352, 
            0.925305 -0.146176 1.341834, 0.942567 -0.146629 1.331466, 0.981723 -0.142152 1.375645, 1.021640 -0.138987 1.403485, 
            1.032117 -0.138896 1.401695, 1.039472 -0.138636 1.402847, 1.050112 -0.139629 1.387687, 1.055399 -0.139602 1.386550, 
            0.425228 -0.171630 1.137029, 0.442917 -0.171225 1.137105, 0.454003 -0.170345 1.144844, 0.502292 -0.169351 1.143671, 
            0.507554 -0.170336 1.130101, 0.541050 -0.166765 1.164706, 0.543850 -0.166811 1.163363, 0.549466 -0.166909 1.160593, 
            0.554037 -0.166610 1.163010, 0.559073 -0.166487 1.163121, 0.583732 -0.161589 1.216499, 0.587707 -0.161062 1.221877, 
            0.601736 -0.160282 1.227565, 0.604251 -0.160220 1.227635, 0.616942 -0.159952 1.227409, 0.626866 -0.159650 1.228363, 
            0.635828 -0.158982 1.234095, 0.637448 -0.158578 1.238610, 0.646986 -0.158129 1.241483, 0.657569 -0.157057 1.251722, 
            0.663559 -0.156277 1.259656, 0.665965 -0.155151 1.272828, 0.668688 -0.155168 1.271861, 0.671120 -0.155074 1.272344, 
            0.681628 -0.154995 1.270397, 0.686822 -0.154933 1.269724, 0.689254 -0.154839 1.270206, 0.689420 -0.153880 1.281944, 
            0.692203 -0.150855 1.318359, 0.696904 -0.150605 1.320136, 0.699116 -0.150427 1.321707, 0.701088 -0.149136 1.337033, 
            0.703520 -0.149042 1.337516, 0.723992 -0.149698 1.323765, 0.728856 -0.149510 1.324730, 0.733760 -0.149337 1.325498, 
            0.742513 -0.148589 1.332266, 0.745118 -0.148561 1.331889, 0.749982 -0.148372 1.332853, 0.751671 -0.147995 1.337028, 
            0.757580 -0.147184 1.345360, 0.777685 -0.146678 1.345994, 0.792553 -0.146219 1.347515, 0.827739 -0.146357 1.336050, 
            0.846205 -0.146248 1.332265, 0.877692 -0.143954 1.351733, 0.892694 -0.142524 1.365150, 0.902696 -0.142252 1.365716, 
            0.907010 -0.142876 1.356854, 0.912088 -0.142770 1.356750, 0.919360 -0.143500 1.345756, 0.931437 -0.146062 1.310901, 
            0.937133 -0.146191 1.307734, 0.941451 -0.146817 1.298850, 0.943883 -0.146722 1.299333, 0.969052 -0.139976 1.375294, 
            0.973790 -0.139739 1.376884, 0.978654 -0.139551 1.377849, 0.984066 -0.139572 1.376089, 0.995307 -0.139773 1.370504, 
            0.999661 -0.139390 1.374000, 1.019152 -0.136607 1.402802, 1.029027 -0.136287 1.404002, 0.438265 -0.169042 1.134609, 
            0.462854 -0.168204 1.138092, 0.480616 -0.168848 1.125239, 0.485480 -0.168660 1.126204, 0.488008 -0.168602 1.126210, 
            0.492804 -0.168388 1.127513, 0.499036 -0.167700 1.134241, 0.505066 -0.167956 1.129417, 0.509909 -0.167760 1.130485, 
            0.515421 -0.166798 1.140792, 0.519871 -0.166451 1.143813, 0.538737 -0.164452 1.163156, 0.542769 -0.163947 1.168254, 
            0.547113 -0.164582 1.159241, 0.561287 -0.163858 1.164205, 0.575346 -0.162068 1.182307, 0.582605 -0.160750 1.196498, 
            0.596816 -0.157997 1.226399, 0.614444 -0.157569 1.226774, 0.634141 -0.156908 1.229434, 0.637991 -0.156333 1.235433, 
            0.644121 -0.155606 1.242671, 0.646403 -0.155455 1.243898, 0.646590 -0.154504 1.255531, 0.651453 -0.154316 1.256496, 
            0.659196 -0.151139 1.293403, 0.664060 -0.150951 1.294368, 0.672661 -0.152188 1.276774, 0.680227 -0.152009 1.276880, 
            0.687700 -0.151794 1.277444, 0.694091 -0.149123 1.308504, 0.694579 -0.148288 1.318640, 0.703210 -0.147493 1.326017, 
            0.714471 -0.146680 1.332893, 0.741000 -0.146581 1.326745, 0.742754 -0.146228 1.330594, 0.749593 -0.145772 1.334306, 
            0.767206 -0.144316 1.347319, 0.781900 -0.143790 1.349703, 0.791925 -0.143527 1.350154, 0.797314 -0.143539 1.348511, 
            0.810730 -0.144570 1.332122, 0.816318 -0.144657 1.329495, 0.837033 -0.143363 1.339658, 0.848581 -0.143681 1.332547, 
            0.858275 -0.143292 1.334641, 0.866090 -0.143207 1.333511, 0.872983 -0.142771 1.336961, 0.877609 -0.142492 1.339108, 
            0.882798 -0.141406 1.351017, 0.892939 -0.141187 1.350892, 0.909601 -0.140390 1.356067, 0.913470 -0.140845 1.349408, 
            0.919035 -0.141945 1.334333, 0.941395 -0.144343 1.298649, 0.968861 -0.137451 1.375764, 0.973725 -0.137263 1.376729, 
            0.976113 -0.137152 1.377429, 0.981520 -0.137170 1.375698, 0.996349 -0.136696 1.377410, 1.009490 -0.134557 1.400070, 
            1.011869 -0.134443 1.400812, 1.014354 -0.134368 1.401035, 1.016944 -0.134335 1.400728, 1.049912 -0.134649 1.387724, 
            1.055263 -0.134646 1.386270, 1.060222 -0.134494 1.386762, 1.065687 -0.134535 1.384738, 0.426416 -0.167179 1.130174, 
            0.428985 -0.167137 1.129976, 0.432491 -0.167453 1.125122, 0.433916 -0.166975 1.130606, 0.439787 -0.167171 1.126570, 
            0.440373 -0.166372 1.136220, 0.442805 -0.166278 1.136703, 0.450432 -0.166122 1.136506, 0.471189 -0.165866 1.133898, 
            0.482993 -0.166281 1.125521, 0.490316 -0.166009 1.126829, 0.491230 -0.165336 1.134850, 0.494274 -0.165475 1.132293, 
            0.499563 -0.165449 1.131145, 0.503223 -0.165823 1.125529, 0.513946 -0.164805 1.135078, 0.517797 -0.164230 1.141073, 
            0.519161 -0.163729 1.146857, 0.524025 -0.163541 1.147822, 0.537218 -0.162442 1.157662, 0.538201 -0.161796 1.165342, 
            0.540010 -0.161464 1.168918, 0.542442 -0.161370 1.169400, 0.577819 -0.158516 1.194665, 0.585452 -0.156319 1.219558, 
            0.604441 -0.155388 1.225735, 0.609791 -0.155386 1.224283, 0.619212 -0.154892 1.227737, 0.631893 -0.154620 1.227559, 
            0.634229 -0.154490 1.228517, 0.636517 -0.154340 1.229716, 0.637336 -0.153631 1.238207, 0.636268 -0.150159 1.281194, 
            0.644308 -0.150161 1.278942, 0.655807 -0.150459 1.272077, 0.656612 -0.148723 1.293197, 0.666436 -0.148384 1.294650, 
            0.675037 -0.149620 1.277055, 0.687025 -0.149085 1.280317, 0.691614 -0.146748 1.307766, 0.696822 -0.145670 1.319584, 
            0.705295 -0.144815 1.327743, 0.721296 -0.144787 1.323639, 0.726313 -0.144657 1.323845, 0.736067 -0.144291 1.325641, 
            0.740587 -0.143972 1.328313, 0.758271 -0.142543 1.340970, 0.777573 -0.141732 1.345592, 0.803892 -0.141553 1.340484, 
            0.828140 -0.141606 1.333105, 0.829459 -0.141087 1.339112, 0.831716 -0.140926 1.340466, 0.836696 -0.140783 1.340852, 
            0.846563 -0.141481 1.329529, 0.853356 -0.141007 1.333475, 0.865964 -0.140707 1.333661, 0.881718 -0.139564 1.343338, 
            0.895315 -0.138620 1.351173, 0.895713 -0.137750 1.361759, 0.910653 -0.138340 1.350360, 0.927591 -0.140713 1.316482, 
            0.934589 -0.141339 1.306849, 0.943840 -0.141802 1.298587, 0.958887 -0.136303 1.362017, 0.966023 -0.135960 1.364258, 
            0.974499 -0.134084 1.384967, 0.986328 -0.134509 1.376462, 1.011814 -0.131969 1.400611, 1.021762 -0.131677 1.401445, 
            1.031988 -0.131491 1.400899, 1.066088 -0.132236 1.382271, 0.423955 -0.164810 1.129360, 0.426387 -0.164716 1.129842, 
            0.434868 -0.164885 1.125404, 0.442163 -0.164603 1.126851, 0.443311 -0.164019 1.133709, 0.459911 -0.163199 1.139190, 
            0.462742 -0.163257 1.137689, 0.480957 -0.164074 1.122591, 0.485617 -0.163808 1.124571, 0.508385 -0.163297 1.124536, 
            0.529007 -0.160945 1.147720, 0.539594 -0.159875 1.157943, 0.540225 -0.159094 1.167369, 0.544422 -0.159673 1.159087, 
            0.547221 -0.159719 1.157745, 0.549712 -0.159647 1.157934, 0.552046 -0.159516 1.158905, 0.557049 -0.159381 1.159179, 
            0.575142 -0.157086 1.182365, 0.582493 -0.155803 1.196095, 0.586766 -0.154368 1.212554, 0.596930 -0.153137 1.224877, 
            0.624456 -0.152397 1.226336, 0.629326 -0.152211 1.227268, 0.632228 -0.152296 1.225419, 0.634029 -0.151961 1.229032, 
            0.626087 -0.146889 1.293595, 0.631498 -0.146909 1.291842, 0.660935 -0.145877 1.296372, 0.668105 -0.145546 1.298442, 
            0.690575 -0.144922 1.299889, 0.691807 -0.144370 1.306334, 0.698539 -0.143872 1.310576, 0.698498 -0.142835 1.323341, 
            0.700667 -0.142641 1.325132, 0.726848 -0.142410 1.320707, 0.733630 -0.141931 1.324707, 0.770156 -0.139516 1.344267, 
            0.778586 -0.138644 1.352643, 0.791812 -0.137559 1.362319, 0.797090 -0.137528 1.361229, 0.809032 -0.140039 1.327041, 
            0.810764 -0.139678 1.331000, 0.815499 -0.139441 1.332605, 0.836640 -0.138309 1.340651, 0.849210 -0.139017 1.328467, 
            0.858164 -0.138345 1.334239, 0.861044 -0.138422 1.332495, 0.874503 -0.138447 1.328454, 0.882274 -0.138345 1.327543, 
            0.886326 -0.136826 1.345097, 0.891342 -0.136696 1.345310, 0.892903 -0.136270 1.350113, 0.906456 -0.136330 1.345605, 
            0.947162 -0.136530 1.331852, 0.951587 -0.135153 1.347556, 0.964143 -0.132791 1.373119, 0.971160 -0.131380 1.388507, 
            0.979093 -0.131341 1.386794, 0.987859 -0.131619 1.380937, 0.993023 -0.131546 1.380411, 1.000835 -0.131460 1.379298, 
            1.050069 -0.129804 1.385988, 1.062839 -0.129567 1.385369, 1.068526 -0.129692 1.382243, 1.101048 -0.133923 1.321211, 
            0.427516 -0.162695 1.123755, 0.442108 -0.162130 1.126650, 0.464676 -0.160521 1.140170, 0.476408 -0.160909 1.132143, 
            0.484043 -0.161777 1.119348, 0.485765 -0.161412 1.123355, 0.491537 -0.160549 1.132368, 0.499511 -0.160525 1.130450, 
            0.503112 -0.160877 1.125127, 0.508329 -0.160823 1.124335, 0.509571 -0.160275 1.130727, 0.518368 -0.158522 1.149841, 
            0.526520 -0.158566 1.147037, 0.537636 -0.157698 1.154627, 0.539538 -0.157402 1.157742, 0.542343 -0.157450 1.156373, 
            0.581989 -0.153159 1.198119, 0.584493 -0.152071 1.210802, 0.589783 -0.151024 1.222211, 0.601679 -0.150452 1.225934, 
            0.604296 -0.150429 1.225497, 0.609680 -0.150439 1.223881, 0.614323 -0.150167 1.225940, 0.626832 -0.149829 1.226617, 
            0.627057 -0.148893 1.238060, 0.623164 -0.145365 1.282515, 0.623730 -0.144560 1.292260, 0.639069 -0.144280 1.291446, 
            0.659829 -0.143003 1.301384, 0.675476 -0.143862 1.286477, 0.686904 -0.144134 1.279964, 0.688179 -0.143599 1.286193, 
            0.701142 -0.141391 1.309734, 0.700874 -0.140268 1.323622, 0.704431 -0.140602 1.318521, 0.719698 -0.140296 1.318057, 
            0.724360 -0.140030 1.320024, 0.731644 -0.139743 1.321533, 0.753981 -0.138046 1.336201, 0.755843 -0.137735 1.339514, 
            0.758452 -0.137708 1.339116, 0.772713 -0.137017 1.343654, 0.775030 -0.136879 1.344707, 0.794601 -0.135149 1.360548, 
            0.797034 -0.135055 1.361028, 0.801853 -0.135871 1.349655, 0.804285 -0.135777 1.350137, 0.808937 -0.136530 1.339593, 
            0.820654 -0.136912 1.331645, 0.829852 -0.136333 1.336207, 0.834211 -0.135953 1.339675, 0.838041 -0.136391 1.333217, 
            0.843154 -0.136298 1.332944, 0.846494 -0.136550 1.328917, 0.854750 -0.136634 1.325592, 0.856755 -0.136377 1.328197, 
            0.859513 -0.136407 1.327061, 0.863420 -0.135854 1.332776, 0.879947 -0.136028 1.326060, 0.884811 -0.135839 1.327025, 
            0.884541 -0.134715 1.340927, 0.888854 -0.134316 1.344626, 0.893718 -0.134128 1.345591, 0.902484 -0.134407 1.339735, 
            0.914418 -0.134871 1.330710, 0.920980 -0.135331 1.323238, 0.929718 -0.135599 1.317525, 0.943867 -0.134865 1.322615, 
            0.966241 -0.129095 1.387341, 0.970804 -0.128793 1.389797, 0.997650 -0.128815 1.382077, 1.011244 -0.127870 1.389922, 
            1.032630 -0.126831 1.396754, 1.054877 -0.127143 1.386752, 1.063606 -0.127407 1.381077, 1.072040 -0.127559 1.376874, 
            1.101743 -0.131736 1.317280, 0.423801 -0.160869 1.116608, 0.425028 -0.160315 1.123071, 0.432324 -0.160033 1.124519, 
            0.437506 -0.159966 1.123903, 0.441822 -0.159569 1.127587, 0.446568 -0.159336 1.129141, 0.462631 -0.158310 1.137287, 
            0.466000 -0.157552 1.145674, 0.471088 -0.157449 1.145527, 0.481555 -0.159398 1.118664, 0.483987 -0.159304 1.119146, 
            0.485505 -0.158861 1.124168, 0.487937 -0.158767 1.124651, 0.488537 -0.157974 1.134230, 0.490969 -0.157880 1.134712, 
            0.507083 -0.157896 1.130043, 0.511947 -0.157708 1.131008, 0.533585 -0.155744 1.149148, 0.537217 -0.155086 1.156232, 
            0.539312 -0.154863 1.158387, 0.541870 -0.154817 1.158246, 0.544719 -0.154882 1.156655, 0.549601 -0.154701 1.157531, 
            0.551087 -0.154246 1.162711, 0.571137 -0.152698 1.176176, 0.578188 -0.152322 1.178838, 0.586870 -0.149504 1.211083, 
            0.594591 -0.148362 1.222975, 0.606297 -0.147718 1.227641, 0.611547 -0.147677 1.226687, 0.624344 -0.147450 1.225934, 
            0.624569 -0.146514 1.237376, 0.627001 -0.146420 1.237859, 0.620676 -0.142986 1.281831, 0.623065 -0.142876 1.282525, 
            0.623674 -0.142087 1.292059, 0.628085 -0.141725 1.295277, 0.649999 -0.141910 1.286926, 0.652719 -0.140904 1.298535, 
            0.657223 -0.140579 1.301289, 0.677852 -0.141295 1.286759, 0.683632 -0.141456 1.283176, 0.714779 -0.138011 1.316891, 
            0.733231 -0.136875 1.325732, 0.744576 -0.136093 1.332190, 0.756357 -0.135479 1.336482, 0.763260 -0.135046 1.339880, 
            0.772477 -0.134475 1.344347, 0.774843 -0.134356 1.345157, 0.775672 -0.133651 1.353596, 0.783934 -0.132715 1.362805, 
            0.801576 -0.133313 1.350555, 0.804007 -0.133219 1.351037, 0.810707 -0.133731 1.342884, 0.819979 -0.134202 1.334520, 
            0.822626 -0.134190 1.333931, 0.831975 -0.133669 1.337743, 0.834764 -0.133711 1.336452, 0.845638 -0.133772 1.332689, 
            0.848992 -0.134029 1.328592, 0.861827 -0.133816 1.327651, 0.877329 -0.133599 1.326022, 0.882323 -0.133460 1.326342, 
            0.888071 -0.132588 1.335473, 0.901112 -0.133475 1.320950, 0.926451 -0.132922 1.320711, 0.947635 -0.130785 1.341102, 
            0.958407 -0.128764 1.362970, 0.959167 -0.128032 1.371752, 0.963142 -0.127505 1.377130, 0.968317 -0.126413 1.389114, 
            0.975736 -0.126178 1.389946, 0.987629 -0.126628 1.381122, 1.004803 -0.126026 1.383751, 1.015119 -0.124852 1.395322, 
            1.017905 -0.124893 1.394045, 1.024877 -0.124487 1.397098, 1.041088 -0.124540 1.391950, 1.047551 -0.124962 1.384974, 
            1.049983 -0.124868 1.385456, 1.060827 -0.124917 1.381845, 1.066064 -0.124871 1.380954, 1.069552 -0.125180 1.376190, 
            1.098254 -0.128975 1.321570, 0.426069 -0.158260 1.117425, 0.444080 -0.156956 1.128457, 0.448439 -0.156575 1.131930, 
            0.452525 -0.156091 1.136759, 0.458068 -0.156161 1.134350, 0.461826 -0.155551 1.140808, 0.473450 -0.153855 1.158439, 
            0.478314 -0.153667 1.159404, 0.478359 -0.152662 1.171735, 0.480791 -0.152568 1.172218, 0.497028 -0.155696 1.129264, 
            0.499089 -0.155460 1.131585, 0.504596 -0.155517 1.129360, 0.520916 -0.153568 1.148787, 0.523299 -0.153456 1.149513, 
            0.526234 -0.153553 1.147499, 0.534419 -0.152589 1.157087, 0.549029 -0.151009 1.172453, 0.560154 -0.152187 1.154881, 
            0.572447 -0.149724 1.181753, 0.580028 -0.149550 1.181783, 0.582455 -0.149455 1.182288, 0.582745 -0.148543 1.193408, 
            0.585072 -0.148409 1.194410, 0.584382 -0.147125 1.210400, 0.596700 -0.145693 1.224582, 0.621673 -0.145001 1.226164, 
            0.622081 -0.144135 1.236693, 0.625335 -0.140268 1.283335, 0.635757 -0.139134 1.294377, 0.678427 -0.139062 1.283424, 
            0.711224 -0.136246 1.308948, 0.723907 -0.134953 1.321321, 0.735607 -0.134307 1.326014, 0.740205 -0.134018 1.328299, 
            0.746834 -0.133481 1.333057, 0.765461 -0.132412 1.341033, 0.790931 -0.129866 1.365262, 0.796864 -0.130086 1.360914, 
            0.804173 -0.130830 1.349735, 0.806919 -0.130856 1.348659, 0.832647 -0.131473 1.333929, 0.843042 -0.131351 1.332542, 
            0.847846 -0.131140 1.333806, 0.850278 -0.131046 1.334289, 0.856907 -0.131531 1.326485, 0.864932 -0.131527 1.324313, 
            0.874841 -0.131220 1.325338, 0.878193 -0.131476 1.321253, 0.896532 -0.130297 1.330658, 0.903077 -0.130750 1.323276, 
            0.907640 -0.130447 1.325731, 0.915767 -0.130482 1.323054, 0.923600 -0.130405 1.321830, 0.933463 -0.130080 1.323086, 
            0.944260 -0.128068 1.344825, 0.963658 -0.125250 1.374090, 0.978925 -0.123921 1.386191, 0.984174 -0.123880 1.385241, 
            1.009803 -0.123438 1.383563, 1.020281 -0.122326 1.394326, 1.029524 -0.121764 1.398663, 1.032403 -0.121840 1.396927, 
            1.047753 -0.122587 1.383494, 1.055496 -0.122475 1.382721, 1.058751 -0.122695 1.379114, 1.063882 -0.122608 1.378754, 
            1.067446 -0.122946 1.373615, 1.095767 -0.126595 1.320886, 1.101632 -0.126789 1.316877, 1.106510 -0.126606 1.317771, 
            1.114494 -0.127608 1.303238, 0.429121 -0.155950 1.114350, 0.431150 -0.155703 1.116833, 0.435919 -0.155478 1.118270, 
            0.453760 -0.154110 1.130144, 0.458624 -0.153921 1.131109, 0.457834 -0.151577 1.160153, 0.475872 -0.150283 1.171052, 
            0.477785 -0.149992 1.174107, 0.480736 -0.150095 1.172016, 0.499034 -0.152987 1.131384, 0.503898 -0.152799 1.132349, 
            0.506972 -0.152950 1.129641, 0.511173 -0.152509 1.133895, 0.531042 -0.150892 1.148263, 0.531644 -0.150100 1.157831, 
            0.533952 -0.149958 1.158930, 0.546188 -0.149517 1.160965, 0.584827 -0.146885 1.182592, 0.587247 -0.146787 1.183131, 
            0.585708 -0.145178 1.203333, 0.588984 -0.144385 1.212184, 0.592630 -0.143732 1.219196, 0.595062 -0.143638 1.219678, 
            0.596578 -0.143194 1.224710, 0.603467 -0.142757 1.228181, 0.624458 -0.141568 1.236974, 0.624869 -0.140703 1.247493, 
            0.620415 -0.137983 1.282169, 0.625732 -0.136946 1.293443, 0.640997 -0.136638 1.292991, 0.644138 -0.136814 1.289953, 
            0.649150 -0.136682 1.290186, 0.655011 -0.135853 1.298757, 0.657387 -0.135737 1.299519, 0.667683 -0.135577 1.298623, 
            0.690898 -0.136258 1.283811, 0.692804 -0.135964 1.286906, 0.735187 -0.131695 1.327623, 0.736379 -0.131128 1.334262, 
            0.744395 -0.131121 1.332130, 0.747214 -0.131174 1.330692, 0.760880 -0.130256 1.338183, 0.767984 -0.129901 1.340584, 
            0.779995 -0.128352 1.356291, 0.783643 -0.127700 1.363297, 0.817417 -0.129343 1.333727, 0.822269 -0.129150 1.334750, 
            0.832182 -0.128844 1.335758, 0.862150 -0.129036 1.325087, 0.864876 -0.129053 1.324112, 0.880569 -0.128909 1.321534, 
            0.918572 -0.128078 1.321203, 0.939627 -0.125892 1.342236, 0.952019 -0.124488 1.356058, 0.956856 -0.123268 1.369713, 
            0.966409 -0.121803 1.385072, 0.968349 -0.121522 1.387995, 0.975635 -0.121236 1.389491, 0.991967 -0.121335 1.383743, 
            1.002078 -0.121104 1.383770, 1.014482 -0.120727 1.384967, 1.036783 -0.119016 1.399813, 1.061127 -0.120127 1.379396, 
            1.085166 -0.122144 1.347930, 0.421721 -0.153741 1.112939, 0.442578 -0.152501 1.122400, 0.446187 -0.151834 1.129594, 
            0.448841 -0.151825 1.128978, 0.457778 -0.149104 1.159952, 0.462516 -0.148867 1.161540, 0.464424 -0.148573 1.164624, 
            0.474198 -0.148215 1.166323, 0.479619 -0.147217 1.177083, 0.491532 -0.148696 1.155600, 0.496197 -0.149453 1.144995, 
            0.503799 -0.149288 1.144919, 0.524646 -0.148044 1.154427, 0.538300 -0.147121 1.161977, 0.543843 -0.146171 1.172129, 
            0.551349 -0.145968 1.172533, 0.574767 -0.144683 1.181833, 0.587806 -0.142505 1.204997, 0.593934 -0.141777 1.212244, 
            0.613836 -0.140173 1.226445, 0.619264 -0.140200 1.224609, 0.622100 -0.138216 1.248206, 0.620359 -0.135509 1.281967, 
            0.624810 -0.135163 1.284986, 0.628252 -0.134433 1.293012, 0.636069 -0.134349 1.291869, 0.651186 -0.133985 1.292154, 
            0.672918 -0.133079 1.297266, 0.677288 -0.133724 1.288125, 0.683179 -0.133927 1.283987, 0.711151 -0.133357 1.283232, 
            0.713168 -0.131062 1.310896, 0.714383 -0.130504 1.317419, 0.716815 -0.130409 1.317901, 0.720970 -0.129951 1.322388, 
            0.736323 -0.128655 1.334061, 0.744339 -0.128647 1.331929, 0.747452 -0.128813 1.329030, 0.752123 -0.128551 1.330954, 
            0.772314 -0.127057 1.343719, 0.781355 -0.125397 1.361620, 0.788387 -0.125014 1.364377, 0.793974 -0.125102 1.361749, 
            0.803144 -0.125534 1.353890, 0.811462 -0.126663 1.337703, 0.824928 -0.126690 1.333627, 0.829875 -0.126534 1.334178, 
            0.866420 -0.127190 1.315963, 0.871126 -0.126942 1.317714, 0.876514 -0.126954 1.316075, 0.878113 -0.126542 1.320696, 
            0.883636 -0.126605 1.318384, 0.909327 -0.126187 1.316399, 0.920937 -0.125506 1.321538, 0.944061 -0.123088 1.344857, 
            0.946100 -0.122844 1.347295, 0.954282 -0.120856 1.369459, 0.965889 -0.119153 1.387174, 0.973185 -0.118871 1.388621, 
            1.009744 -0.118511 1.382900, 1.014426 -0.118254 1.384766, 1.015533 -0.117654 1.391830, 1.020207 -0.117393 1.393739, 
            1.021720 -0.116949 1.398781, 1.050398 -0.117670 1.381960, 1.055384 -0.117528 1.382319, 1.061963 -0.117994 1.374765, 
            1.097892 -0.121480 1.321932, 1.100519 -0.121460 1.321449, 1.103967 -0.121754 1.316886, 1.106487 -0.121694 1.316927, 
            0.428961 -0.150986 1.114185, 0.431149 -0.150798 1.115881, 0.448371 -0.149193 1.130833, 0.451217 -0.149257 1.129259, 
            0.460944 -0.148881 1.131189, 0.460465 -0.147676 1.146128, 0.460251 -0.146573 1.159750, 0.464369 -0.146100 1.164423, 
            0.467138 -0.145113 1.175787, 0.482980 -0.145025 1.172475, 0.493709 -0.147074 1.144311, 0.500916 -0.146758 1.146198, 
            0.510120 -0.147203 1.138168, 0.527022 -0.145476 1.154709, 0.533809 -0.145000 1.158681, 0.536103 -0.143831 1.172411, 
            0.537914 -0.143500 1.175978, 0.548482 -0.143444 1.173732, 0.566942 -0.143333 1.169975, 0.579927 -0.142156 1.180850, 
            0.587119 -0.141834 1.182812, 0.585318 -0.140126 1.204313, 0.589014 -0.139492 1.211078, 0.614287 -0.137893 1.223725, 
            0.616867 -0.137855 1.223474, 0.619126 -0.137695 1.224815, 0.621686 -0.136628 1.237222, 0.622322 -0.132784 1.284302, 
            0.640877 -0.131688 1.292633, 0.646516 -0.131795 1.289751, 0.665140 -0.130725 1.297738, 0.703208 -0.130941 1.284520, 
            0.713166 -0.127587 1.322988, 0.717412 -0.127163 1.327020, 0.731899 -0.126559 1.330435, 0.744161 -0.126127 1.332338, 
            0.761528 -0.125599 1.334009, 0.772884 -0.124822 1.340409, 0.778734 -0.123988 1.349039, 0.812711 -0.124687 1.331022, 
            0.817574 -0.124499 1.331987, 0.819677 -0.124279 1.334107, 0.824540 -0.124091 1.335072, 0.831927 -0.123843 1.336067, 
            0.833864 -0.123560 1.339008, 0.838728 -0.123372 1.339973, 0.847028 -0.123472 1.336434, 0.855753 -0.123735 1.330783, 
            0.868913 -0.124668 1.315664, 0.885723 -0.123927 1.320102, 0.890248 -0.123610 1.322750, 0.895260 -0.123478 1.322980, 
            0.911722 -0.123626 1.316586, 0.941037 -0.120504 1.346837, 0.940494 -0.119275 1.362095, 0.944053 -0.119611 1.356978, 
            0.947878 -0.119027 1.363103, 0.960801 -0.117825 1.374287, 0.965349 -0.117517 1.376819, 0.970670 -0.116481 1.388075, 
            0.976570 -0.116688 1.383891, 0.994215 -0.116266 1.384184, 0.998797 -0.115971 1.386545, 1.023810 -0.114272 1.400484, 
            1.028761 -0.114117 1.401016, 1.034240 -0.114163 1.398928, 1.041222 -0.114783 1.389372, 1.047493 -0.115131 1.383351, 
            1.098031 -0.119081 1.320765, 1.100204 -0.118888 1.322535, 1.102895 -0.118893 1.321730, 1.114753 -0.120351 1.300518, 
            1.186437 -0.129300 1.170600, 0.426117 -0.148470 1.115273, 0.433624 -0.148268 1.115672, 0.445236 -0.147589 1.120802, 
            0.446135 -0.146910 1.128897, 0.450747 -0.146626 1.131114, 0.453593 -0.146690 1.129540, 0.458457 -0.146501 1.130505, 
            0.458309 -0.145424 1.143796, 0.462479 -0.144971 1.148207, 0.471580 -0.142312 1.178371, 0.474711 -0.142485 1.175380, 
            0.479575 -0.142296 1.176345, 0.487063 -0.143109 1.164279, 0.501135 -0.144389 1.144635, 0.503292 -0.144190 1.146479, 
            0.520202 -0.143488 1.150420, 0.524534 -0.143097 1.154025, 0.527336 -0.142122 1.165232, 0.536424 -0.141502 1.170335, 
            0.540290 -0.140933 1.176259, 0.545545 -0.140894 1.175278, 0.547765 -0.140719 1.176814, 0.556434 -0.140960 1.171444, 
            0.571742 -0.140669 1.170778, 0.580304 -0.139848 1.178497, 0.584628 -0.139453 1.182144, 0.582925 -0.137782 1.203161, 
            0.587188 -0.137365 1.207110, 0.596056 -0.136660 1.213311, 0.619316 -0.135315 1.223394, 0.641128 -0.129332 1.290907, 
            0.658229 -0.128702 1.293901, 0.664838 -0.128158 1.298758, 0.677073 -0.128737 1.288236, 0.682158 -0.128634 1.288101, 
            0.685666 -0.128950 1.283242, 0.698939 -0.128904 1.280125, 0.705121 -0.128197 1.287104, 0.729411 -0.124179 1.329751, 
            0.736633 -0.123869 1.331563, 0.752975 -0.123972 1.325768, 0.766115 -0.122853 1.335870, 0.778370 -0.121397 1.350368, 
            0.784974 -0.120851 1.355249, 0.786492 -0.120409 1.360270, 0.795513 -0.120784 1.353149, 0.797945 -0.120690 1.353632, 
            0.807765 -0.122392 1.329982, 0.826916 -0.121523 1.335353, 0.828382 -0.121060 1.340636, 0.833246 -0.120872 1.341600, 
            0.850663 -0.121385 1.330461, 0.864005 -0.122387 1.314442, 0.883346 -0.121590 1.318869, 0.926930 -0.119823 1.328500, 
            0.937070 -0.118582 1.340940, 0.937781 -0.116810 1.362532, 0.945184 -0.116569 1.363446, 0.957975 -0.115317 1.375280, 
            0.967737 -0.114954 1.377039, 0.974509 -0.114472 1.381090, 0.979570 -0.114359 1.381074, 1.004210 -0.113540 1.384304, 
            1.016735 -0.113209 1.384901, 1.017853 -0.112613 1.391911, 1.020272 -0.112514 1.392456, 1.021609 -0.112002 1.398379, 
            1.028432 -0.111540 1.402170, 1.032067 -0.111904 1.396681, 1.036931 -0.111716 1.397646, 1.049278 -0.115403 1.348887, 
            1.051669 -0.115294 1.349570, 1.087779 -0.115784 1.333523, 1.097375 -0.116379 1.323544, 1.102839 -0.116420 1.321529, 
            1.182622 -0.126415 1.176509, 1.186935 -0.127038 1.167649, 0.416659 -0.146498 1.111525, 0.431059 -0.145860 1.115370, 
            0.435923 -0.145672 1.116335, 0.447569 -0.145005 1.121297, 0.448511 -0.144343 1.129179, 0.453537 -0.144216 1.129339, 
            0.460799 -0.142900 1.143512, 0.463936 -0.140009 1.178176, 0.474310 -0.139879 1.176895, 0.482226 -0.139834 1.175259, 
            0.491333 -0.142285 1.142594, 0.510294 -0.142365 1.136349, 0.522338 -0.139807 1.164454, 0.529644 -0.139529 1.165850, 
            0.533696 -0.139031 1.170846, 0.535781 -0.138805 1.173051, 0.564391 -0.138478 1.169130, 0.571575 -0.138153 1.171128, 
            0.575482 -0.137600 1.176845, 0.582117 -0.137065 1.181577, 0.589564 -0.134798 1.207391, 0.626858 -0.127567 1.285938, 
            0.644160 -0.127014 1.287931, 0.662837 -0.125964 1.295659, 0.665547 -0.125976 1.294757, 0.673534 -0.125957 1.292775, 
            0.684534 -0.126066 1.288383, 0.701263 -0.126317 1.280662, 0.707957 -0.122740 1.322781, 0.712820 -0.122551 1.323746, 
            0.724195 -0.121781 1.330056, 0.731648 -0.121559 1.330723, 0.736676 -0.121433 1.330871, 0.747141 -0.121338 1.329141, 
            0.750487 -0.121592 1.325084, 0.762858 -0.120181 1.339004, 0.765148 -0.120033 1.340192, 0.776221 -0.119148 1.348001, 
            0.784631 -0.118268 1.356477, 0.798080 -0.118290 1.352483, 0.815031 -0.119646 1.331102, 0.824366 -0.119120 1.334983, 
            0.825894 -0.118681 1.339952, 0.833132 -0.118376 1.341688, 0.837850 -0.118133 1.343376, 0.849605 -0.118529 1.335238, 
            0.861210 -0.119890 1.315284, 0.866081 -0.119705 1.316213, 0.875681 -0.119280 1.318776, 0.947543 -0.113995 1.363809, 
            0.952403 -0.113805 1.364793, 0.960351 -0.112750 1.375561, 0.962817 -0.112669 1.375873, 0.970563 -0.112558 1.375085, 
            0.993441 -0.111067 1.387069, 1.001034 -0.110898 1.387041, 1.006360 -0.110886 1.385711, 1.016680 -0.110735 1.384700, 
            1.018855 -0.109522 1.399016, 1.023413 -0.109217 1.401502, 1.028479 -0.109106 1.401458, 1.034443 -0.109337 1.396962, 
            1.046822 -0.113036 1.348044, 1.048486 -0.110606 1.377462, 1.053337 -0.110413 1.378491, 1.059265 -0.110630 1.374170, 
            1.072704 -0.112691 1.345108, 1.099788 -0.113825 1.323644, 1.109448 -0.114445 1.313347, 1.117171 -0.116369 1.287556, 
            1.124913 -0.117278 1.274225, 0.418325 -0.143659 1.115333, 0.423573 -0.143618 1.114388, 0.427944 -0.143242 1.117801, 
            0.430376 -0.143147 1.118283, 0.432808 -0.143053 1.118766, 0.437787 -0.142909 1.119159, 0.442746 -0.142757 1.119654, 
            0.444852 -0.142539 1.121752, 0.449569 -0.142294 1.123446, 0.455276 -0.142427 1.120226, 0.455913 -0.141649 1.129620, 
            0.458345 -0.141555 1.130103, 0.456010 -0.139643 1.154258, 0.462440 -0.139030 1.160006, 0.461559 -0.137673 1.176939, 
            0.468855 -0.137390 1.178386, 0.474228 -0.137396 1.176825, 0.486731 -0.138078 1.164970, 0.493805 -0.139754 1.142401, 
            0.501340 -0.139563 1.142658, 0.504428 -0.139719 1.139881, 0.506860 -0.139625 1.140363, 0.515778 -0.137918 1.158875, 
            0.542620 -0.135896 1.176290, 0.571580 -0.135703 1.170629, 0.577629 -0.134945 1.178264, 0.582462 -0.134745 1.179382, 
            0.584071 -0.134337 1.183953, 0.584986 -0.132643 1.204531, 0.598858 -0.131804 1.210994, 0.605491 -0.131268 1.215736, 
            0.617856 -0.130876 1.217128, 0.622058 -0.130435 1.221380, 0.636567 -0.124731 1.287485, 0.641172 -0.124444 1.289734, 
            0.644003 -0.124502 1.288232, 0.653668 -0.124102 1.290476, 0.678534 -0.123369 1.292582, 0.694078 -0.124189 1.278188, 
            0.700090 -0.123417 1.286008, 0.707682 -0.120183 1.323664, 0.710333 -0.120172 1.323062, 0.711667 -0.119659 1.328996, 
            0.716058 -0.119291 1.332306, 0.727847 -0.118679 1.336560, 0.736542 -0.118930 1.331061, 0.752863 -0.119025 1.325366, 
            0.760371 -0.117802 1.338320, 0.771627 -0.116987 1.345219, 0.774259 -0.116969 1.344705, 0.779123 -0.116781 1.345670, 
            0.780824 -0.116408 1.349783, 0.783735 -0.116496 1.347886, 0.787463 -0.115875 1.354491, 0.797727 -0.115703 1.353758, 
            0.800456 -0.115722 1.352764, 0.807654 -0.117446 1.329579, 0.814799 -0.117106 1.331773, 0.821971 -0.116776 1.333839, 
            0.824205 -0.116607 1.335300, 0.835273 -0.115720 1.343135, 0.863390 -0.117248 1.316536, 0.868254 -0.117060 1.317501, 
            0.871402 -0.117239 1.314429, 0.882963 -0.116540 1.319814, 0.911833 -0.116312 1.314600, 0.918935 -0.115956 1.317007, 
            0.924800 -0.115128 1.325561, 0.932583 -0.112988 1.349709, 0.932814 -0.112055 1.361122, 0.938499 -0.111159 1.370565, 
            0.963481 -0.110470 1.372101, 0.974880 -0.109709 1.378289, 0.982006 -0.109362 1.380578, 1.008935 -0.108394 1.385003, 
            1.013799 -0.108206 1.385968, 1.024200 -0.111151 1.346872, 1.026632 -0.111057 1.347355, 1.050433 -0.108897 1.367312, 
            1.050862 -0.108039 1.377744, 1.055357 -0.108731 1.367977, 1.062715 -0.108473 1.369116, 1.085102 -0.110881 1.333298, 
            1.097765 -0.111624 1.320651, 1.106961 -0.112066 1.312663, 1.118967 -0.115623 1.265595, 1.119759 -0.114904 1.274221, 
            1.122607 -0.114968 1.272639, 1.149989 -0.117238 1.237135, 0.420701 -0.141092 1.115614, 0.425634 -0.140930 1.116237, 
            0.457652 -0.139860 1.120507, 0.455954 -0.137169 1.154056, 0.461206 -0.136108 1.165654, 0.471806 -0.135042 1.175813, 
            0.474238 -0.134948 1.176296, 0.481534 -0.134665 1.177743, 0.487791 -0.136030 1.159228, 0.490496 -0.136040 1.158353, 
            0.496245 -0.137211 1.142363, 0.501824 -0.136274 1.152333, 0.504256 -0.136180 1.152816, 0.509236 -0.137058 1.140645, 
            0.514344 -0.136963 1.140398, 0.522651 -0.135023 1.161942, 0.529191 -0.134452 1.167143, 0.531301 -0.134235 1.169225, 
            0.536250 -0.134079 1.169769, 0.537835 -0.133662 1.174454, 0.556246 -0.133532 1.170941, 0.561358 -0.133439 1.170673, 
            0.568737 -0.133188 1.171706, 0.572333 -0.132516 1.178969, 0.582437 -0.132283 1.179028, 0.584806 -0.132165 1.179823, 
            0.586447 -0.131769 1.184235, 0.589075 -0.129707 1.208863, 0.598877 -0.129359 1.210423, 0.641624 -0.122164 1.287010, 
            0.660814 -0.121310 1.292188, 0.668253 -0.121083 1.292921, 0.703209 -0.121133 1.282605, 0.703119 -0.120077 1.295608, 
            0.702763 -0.117898 1.322498, 0.720455 -0.116473 1.335114, 0.746764 -0.116290 1.330054, 0.747519 -0.115557 1.338865, 
            0.749951 -0.115462 1.339348, 0.754043 -0.116001 1.331584, 0.757965 -0.115454 1.337230, 0.771823 -0.114609 1.343768, 
            0.774003 -0.114419 1.345500, 0.792271 -0.113213 1.355254, 0.795239 -0.113324 1.353075, 0.801213 -0.112537 1.361087, 
            0.814919 -0.114699 1.330700, 0.823601 -0.113924 1.337824, 0.833051 -0.113442 1.341132, 0.837221 -0.112989 1.345543, 
            0.842434 -0.112934 1.344775, 0.846396 -0.113423 1.337657, 0.851656 -0.113386 1.336653, 0.859195 -0.114218 1.324335, 
            0.864599 -0.114236 1.322616, 0.872424 -0.114155 1.321435, 0.888246 -0.114059 1.318220, 0.911596 -0.113770 1.315297, 
            0.916497 -0.113596 1.316079, 0.933917 -0.109002 1.367723, 0.951867 -0.108697 1.366497, 0.954441 -0.108657 1.366274, 
            0.955850 -0.108172 1.371840, 0.960993 -0.108091 1.371417, 0.963500 -0.108025 1.371526, 0.968289 -0.107808 1.372865, 
            0.977087 -0.107077 1.379412, 0.995641 -0.105980 1.387746, 1.006320 -0.105967 1.384949, 1.021712 -0.108772 1.346189, 
            1.019432 -0.104838 1.395195, 1.021430 -0.104578 1.397831, 1.033434 -0.105069 1.388457, 1.051073 -0.107710 1.351097, 
            1.049543 -0.106105 1.371256, 1.052809 -0.106329 1.367593, 1.057733 -0.106164 1.368259, 1.066247 -0.107368 1.351096, 
            1.104473 -0.109687 1.311979, 1.122799 -0.113611 1.258648, 1.132651 -0.113282 1.259960, 0.421392 -0.138903 1.111703, 
            0.425509 -0.138430 1.116378, 0.435272 -0.138067 1.118131, 0.442709 -0.137839 1.118879, 0.444819 -0.137622 1.120959, 
            0.449627 -0.137412 1.122201, 0.452756 -0.137584 1.119224, 0.456319 -0.136900 1.126648, 0.460762 -0.134508 1.154820, 
            0.484394 -0.133304 1.163060, 0.493501 -0.133713 1.155511, 0.501157 -0.134589 1.142612, 0.536137 -0.131584 1.169850, 
            0.540702 -0.131282 1.172299, 0.556339 -0.131116 1.169999, 0.566166 -0.130777 1.171437, 0.582318 -0.129786 1.179140, 
            0.588199 -0.127942 1.200174, 0.596315 -0.126951 1.210110, 0.627209 -0.122388 1.257643, 0.635457 -0.120425 1.279478, 
            0.639136 -0.119785 1.286327, 0.646608 -0.119570 1.286901, 0.658396 -0.118958 1.291155, 0.665766 -0.118703 1.292238, 
            0.675834 -0.118457 1.292475, 0.680698 -0.118269 1.293440, 0.705585 -0.118565 1.282886, 0.708335 -0.114506 1.332026, 
            0.722620 -0.113824 1.336445, 0.741845 -0.114005 1.328888, 0.755016 -0.112899 1.338834, 0.759897 -0.112717 1.339716, 
            0.761682 -0.112376 1.343411, 0.766903 -0.112324 1.342602, 0.769335 -0.112230 1.343084, 0.787576 -0.111014 1.352973, 
            0.796293 -0.110252 1.359921, 0.810008 -0.112417 1.329493, 0.817066 -0.112044 1.332121, 0.834733 -0.110610 1.344859, 
            0.848772 -0.110856 1.337938, 0.893805 -0.111684 1.315253, 0.918823 -0.111010 1.316605, 0.923761 -0.110849 1.317205, 
            0.930270 -0.107202 1.360238, 0.935787 -0.106241 1.370521, 0.955384 -0.106564 1.361117, 0.960320 -0.106403 1.361723, 
            0.979632 -0.104574 1.378852, 0.988093 -0.103714 1.387073, 0.992814 -0.103472 1.388745, 1.000620 -0.103384 1.387662, 
            1.011600 -0.103485 1.383371, 1.026521 -0.106110 1.346952, 1.019457 -0.102395 1.394592, 1.022594 -0.102570 1.391572, 
            1.023806 -0.102010 1.398113, 1.044562 -0.105840 1.345273, 1.048660 -0.105359 1.350042, 1.050014 -0.103833 1.368435, 
            1.065378 -0.104584 1.354935, 1.069249 -0.105039 1.348269, 1.082912 -0.106163 1.330656, 1.087911 -0.106026 1.330951, 
            1.105537 -0.108662 1.293658, 1.127765 -0.114074 1.220947, 1.125471 -0.112178 1.244899, 1.127901 -0.111061 1.257954, 
            0.415958 -0.136422 1.113092, 0.423587 -0.136267 1.112883, 0.430365 -0.135787 1.116905, 0.458403 -0.134221 1.128377, 
            0.462466 -0.133727 1.133323, 0.461054 -0.132167 1.152892, 0.463527 -0.131067 1.165734, 0.477560 -0.132332 1.146282, 
            0.478079 -0.131509 1.156264, 0.491013 -0.131333 1.154828, 0.495951 -0.131173 1.155428, 0.498961 -0.131300 1.153040, 
            0.503320 -0.130919 1.156510, 0.513775 -0.130820 1.154827, 0.520276 -0.130234 1.160222, 0.531495 -0.129405 1.167305, 
            0.538638 -0.129064 1.169512, 0.540025 -0.128572 1.175183, 0.558814 -0.128586 1.169788, 0.569789 -0.127664 1.178084, 
            0.593890 -0.124596 1.209112, 0.601197 -0.124318 1.210503, 0.603828 -0.124299 1.210001, 0.629049 -0.123702 1.210345, 
            0.641960 -0.117389 1.284383, 0.670070 -0.115850 1.295503, 0.673264 -0.116046 1.292198, 0.683512 -0.115868 1.291544, 
            0.698233 -0.116374 1.281238, 0.705362 -0.116028 1.283515, 0.699680 -0.112840 1.324290, 0.732621 -0.111100 1.336538, 
            0.739597 -0.110696 1.339574, 0.744128 -0.110381 1.342190, 0.749772 -0.110490 1.339280, 0.764016 -0.109793 1.343900, 
            0.766490 -0.109715 1.344174, 0.782771 -0.108773 1.351239, 0.803430 -0.107457 1.361682, 0.817513 -0.109763 1.329420, 
            0.828151 -0.108712 1.339388, 0.852381 -0.108758 1.332097, 0.858503 -0.109050 1.326815, 0.866942 -0.109203 1.322584, 
            0.890202 -0.108880 1.320106, 0.921273 -0.108470 1.316521, 0.940621 -0.103590 1.371155, 0.955096 -0.104002 1.362068, 
            0.962790 -0.103872 1.361538, 0.965777 -0.102968 1.371819, 0.968185 -0.102864 1.372424, 0.969611 -0.102387 1.377902, 
            0.974278 -0.102123 1.379844, 0.984308 -0.101862 1.380274, 1.006642 -0.101185 1.382395, 1.011544 -0.101012 1.383170, 
            1.021601 -0.103825 1.345786, 1.028897 -0.103543 1.347234, 1.036563 -0.102380 1.359402, 1.042074 -0.103461 1.344590, 
            1.044880 -0.103509 1.343214, 1.046919 -0.103265 1.345648, 1.047785 -0.102574 1.353907, 1.052649 -0.102386 1.354872, 
            1.052758 -0.101406 1.366891, 1.103049 -0.106283 1.292974, 1.107913 -0.106094 1.293939, 1.126361 -0.109044 1.252562, 
            1.133105 -0.108551 1.256747, 1.138782 -0.108673 1.253673, 0.414032 -0.134257 1.109617, 0.416454 -0.134159 1.110153, 
            0.428693 -0.133719 1.112170, 0.433557 -0.133531 1.113135, 0.445029 -0.132798 1.118959, 0.447683 -0.132788 1.118340, 
            0.451978 -0.132383 1.122126, 0.468087 -0.131376 1.130049, 0.468091 -0.130355 1.142588, 0.470523 -0.130261 1.143071, 
            0.475072 -0.129953 1.145598, 0.483954 -0.129254 1.151729, 0.493389 -0.128766 1.155109, 0.495821 -0.128672 1.155592, 
            0.498400 -0.128634 1.155344, 0.519916 -0.127645 1.161530, 0.527120 -0.127327 1.163435, 0.529159 -0.127084 1.165867, 
            0.531961 -0.127131 1.164510, 0.533718 -0.126779 1.168346, 0.544949 -0.125954 1.175370, 0.556228 -0.126169 1.169597, 
            0.563685 -0.125948 1.170243, 0.569942 -0.125270 1.176849, 0.621636 -0.121488 1.209002, 0.644259 -0.114792 1.285051, 
            0.650925 -0.114269 1.289622, 0.676877 -0.112929 1.298897, 0.682526 -0.113040 1.295964, 0.686392 -0.113493 1.289322, 
            0.700257 -0.113673 1.283269, 0.700656 -0.112803 1.293848, 0.705651 -0.109600 1.331838, 0.712636 -0.109199 1.334830, 
            0.730002 -0.108671 1.336504, 0.734729 -0.108430 1.338151, 0.752008 -0.107869 1.340255, 0.756994 -0.107728 1.340615, 
            0.759136 -0.107523 1.342538, 0.774111 -0.107104 1.343530, 0.781174 -0.106733 1.346130, 0.784282 -0.105875 1.355817, 
            0.788511 -0.105445 1.359932, 0.800904 -0.105063 1.361187, 0.805551 -0.105814 1.350668, 0.813950 -0.106974 1.334075, 
            0.832665 -0.105938 1.341613, 0.841669 -0.105286 1.347135, 0.850819 -0.105710 1.339378, 0.863448 -0.106441 1.326896, 
            0.893121 -0.106519 1.317693, 0.896125 -0.106644 1.315333, 0.908942 -0.106424 1.314481, 0.916280 -0.106157 1.315721, 
            0.923252 -0.105752 1.318772, 0.935661 -0.101290 1.370186, 0.951882 -0.101346 1.364991, 0.962359 -0.101255 1.363199, 
            0.978805 -0.099355 1.382001, 0.985753 -0.098940 1.385178, 0.990319 -0.098638 1.387619, 1.009139 -0.098664 1.382076, 
            1.011592 -0.098578 1.382453, 1.015237 -0.098946 1.376912, 1.023977 -0.101258 1.346067, 1.025313 -0.100746 1.351994, 
            1.028841 -0.101070 1.347032, 1.031730 -0.100128 1.357806, 1.048199 -0.101301 1.338816, 1.047779 -0.100119 1.353460, 
            1.052643 -0.099931 1.354425, 1.056785 -0.100489 1.346415, 1.065321 -0.100680 1.341701, 1.095745 -0.103088 1.303650, 
            1.123669 -0.106587 1.252891, 1.132946 -0.106038 1.257059, 0.414379 -0.131937 1.107419, 0.445563 -0.130549 1.115830, 
            0.456760 -0.129712 1.123020, 0.472899 -0.127694 1.143352, 0.478518 -0.127793 1.140568, 0.478420 -0.126735 1.153615, 
            0.489173 -0.126749 1.150451, 0.491042 -0.126440 1.153729, 0.500167 -0.125834 1.158648, 0.507587 -0.125599 1.159479, 
            0.520560 -0.125438 1.157855, 0.522292 -0.125078 1.161811, 0.536094 -0.124212 1.168628, 0.538526 -0.124117 1.169110, 
            0.545578 -0.123742 1.171770, 0.547963 -0.123630 1.172483, 0.550627 -0.123624 1.171814, 0.556604 -0.123861 1.167251, 
            0.576924 -0.122416 1.179377, 0.583517 -0.121866 1.184312, 0.626533 -0.115795 1.247002, 0.650326 -0.112610 1.279560, 
            0.658219 -0.111534 1.290600, 0.681685 -0.110267 1.299661, 0.684902 -0.110473 1.296246, 0.697769 -0.111293 1.282585, 
            0.715012 -0.106632 1.335111, 0.732375 -0.106103 1.336800, 0.734501 -0.105891 1.338806, 0.748353 -0.105045 1.345373, 
            0.756648 -0.105144 1.341854, 0.768914 -0.104713 1.343740, 0.782659 -0.103826 1.350836, 0.819834 -0.104722 1.329500, 
            0.832273 -0.103337 1.343081, 0.834414 -0.103132 1.345009, 0.860733 -0.103974 1.327344, 0.868957 -0.104046 1.324179, 
            0.881660 -0.103783 1.323891, 0.921060 -0.103485 1.316625, 0.943541 -0.098778 1.368254, 0.946962 -0.099061 1.363825, 
            0.955262 -0.099161 1.360287, 0.960129 -0.098974 1.361234, 0.962351 -0.098800 1.362761, 0.971116 -0.097035 1.382028, 
            0.981593 -0.096944 1.380237, 0.995252 -0.096024 1.387764, 0.998429 -0.096214 1.384546, 1.026353 -0.098691 1.346349, 
            1.030414 -0.098196 1.351302, 1.032894 -0.098120 1.351544, 1.059161 -0.097922 1.346697, 1.065775 -0.099423 1.326410, 
            1.082454 -0.099654 1.318938, 1.117876 -0.102947 1.268625, 1.143651 -0.103582 1.253660, 0.413963 -0.129327 1.109007, 
            0.429114 -0.128976 1.109121, 0.431013 -0.128678 1.112250, 0.433445 -0.128584 1.112732, 0.438141 -0.128332 1.114528, 
            0.450426 -0.127909 1.116319, 0.452639 -0.127731 1.117892, 0.455318 -0.127731 1.117146, 0.460309 -0.127591 1.117481, 
            0.465172 -0.127403 1.118446, 0.470189 -0.126252 1.131209, 0.471857 -0.125866 1.135490, 0.476720 -0.125678 1.136455, 
            0.478462 -0.125320 1.140367, 0.483842 -0.124307 1.151327, 0.491549 -0.124182 1.150732, 0.518087 -0.123065 1.157095, 
            0.529417 -0.122278 1.163630, 0.531174 -0.121927 1.167461, 0.538896 -0.121806 1.166795, 0.555901 -0.121141 1.170264, 
            0.558822 -0.121233 1.168317, 0.581312 -0.119594 1.182227, 0.624141 -0.115496 1.220724, 0.634505 -0.112297 1.257173, 
            0.636746 -0.112131 1.258602, 0.639335 -0.112096 1.258303, 0.641610 -0.111942 1.259567, 0.651489 -0.109580 1.285867, 
            0.655790 -0.109177 1.289627, 0.657765 -0.108909 1.292376, 0.662492 -0.108669 1.294019, 0.671272 -0.107930 1.300658, 
            0.691463 -0.108480 1.288304, 0.694275 -0.108530 1.286899, 0.697791 -0.107828 1.294555, 0.701019 -0.104973 1.328767, 
            0.707971 -0.104559 1.331919, 0.730325 -0.103890 1.333946, 0.735188 -0.103702 1.334911, 0.745769 -0.102629 1.345166, 
            0.753302 -0.102437 1.345432, 0.761781 -0.102606 1.341005, 0.773919 -0.102127 1.343525, 0.785965 -0.100591 1.359061, 
            0.788384 -0.100492 1.359609, 0.790603 -0.100317 1.361146, 0.819385 -0.102099 1.331251, 0.847905 -0.100717 1.340333, 
            0.887275 -0.101429 1.320648, 0.893744 -0.101853 1.313643, 0.943147 -0.098219 1.344614, 0.952148 -0.096544 1.362711, 
            0.955741 -0.096892 1.357430, 0.963300 -0.095689 1.370126, 0.966339 -0.094804 1.380155, 0.973467 -0.094458 1.382436, 
            0.984603 -0.094618 1.377373, 0.992884 -0.093690 1.386487, 1.006380 -0.093729 1.382262, 1.010262 -0.094188 1.375545, 
            1.015625 -0.094190 1.374027, 1.023865 -0.096311 1.345665, 1.028135 -0.095896 1.349580, 1.032790 -0.095629 1.351583, 
            1.058285 -0.096157 1.338007, 1.063287 -0.097043 1.325726, 1.068935 -0.097154 1.322799, 1.071051 -0.096940 1.324848, 
            1.126794 -0.100831 1.261534, 0.420956 -0.126477 1.111476, 0.426066 -0.126383 1.111219, 0.434324 -0.126467 1.107891, 
            0.438810 -0.126135 1.110731, 0.441113 -0.125992 1.111851, 0.468942 -0.124346 1.124364, 0.469060 -0.123369 1.136341, 
            0.471492 -0.123275 1.136823, 0.482988 -0.123573 1.129969, 0.483715 -0.122829 1.138917, 0.486632 -0.121898 1.149554, 
            0.495335 -0.121131 1.156569, 0.496906 -0.120708 1.161331, 0.502159 -0.120668 1.160361, 0.512526 -0.120535 1.159116, 
            0.514770 -0.120370 1.160530, 0.518006 -0.120582 1.157023, 0.519879 -0.120275 1.160278, 0.524123 -0.119850 1.164320, 
            0.526929 -0.119899 1.162946, 0.528476 -0.119467 1.167824, 0.533346 -0.119281 1.168758, 0.536408 -0.119427 1.166112, 
            0.550591 -0.118707 1.171037, 0.569535 -0.117759 1.177432, 0.574034 -0.117431 1.180212, 0.578587 -0.117124 1.182720, 
            0.628445 -0.110599 1.249109, 0.639122 -0.109563 1.258883, 0.640835 -0.109195 1.262935, 0.659381 -0.106052 1.296434, 
            0.661722 -0.105923 1.297366, 0.666572 -0.105729 1.298403, 0.681533 -0.105305 1.299460, 0.732701 -0.101323 1.334228, 
            0.738488 -0.100465 1.343167, 0.755860 -0.099939 1.344812, 0.767278 -0.100207 1.338348, 0.787081 -0.098565 1.353041, 
            0.788116 -0.097938 1.360462, 0.808672 -0.098626 1.346295, 0.821157 -0.099302 1.334529, 0.832564 -0.098544 1.340681, 
            0.834338 -0.098199 1.344427, 0.856006 -0.098290 1.337301, 0.868149 -0.098834 1.327238, 0.887929 -0.099226 1.316925, 
            0.892792 -0.099038 1.317890, 0.906449 -0.099138 1.312869, 0.915402 -0.098466 1.318643, 0.938791 -0.095127 1.353209, 
            0.962981 -0.094136 1.358676, 0.966459 -0.094441 1.353962, 0.968891 -0.094347 1.354445, 0.970945 -0.092066 1.381922, 
            0.996051 -0.091424 1.382840, 1.001418 -0.091428 1.381303, 1.013137 -0.091811 1.373344, 1.020107 -0.093448 1.351289, 
            1.029862 -0.094103 1.340524, 1.037533 -0.093964 1.340111, 1.055632 -0.094737 1.325587, 1.094686 -0.096350 1.294913, 
            1.106733 -0.096858 1.285323, 1.119549 -0.097659 1.271916, 0.416283 -0.124286 1.109087, 0.443370 -0.123379 1.112724, 
            0.445921 -0.123330 1.112614, 0.450369 -0.122983 1.115647, 0.455370 -0.122847 1.115928, 0.460264 -0.122670 1.116745, 
            0.465406 -0.122588 1.116330, 0.479074 -0.121671 1.123808, 0.487961 -0.118931 1.155036, 0.501024 -0.117783 1.165521, 
            0.516835 -0.117683 1.162357, 0.525046 -0.116728 1.171822, 0.530796 -0.116878 1.168386, 0.541023 -0.116692 1.167835, 
            0.543845 -0.116747 1.166379, 0.545859 -0.116493 1.168939, 0.548617 -0.116523 1.167800, 0.555626 -0.116132 1.170669, 
            0.585790 -0.114355 1.184148, 0.593656 -0.113268 1.195326, 0.626091 -0.108271 1.247761, 0.627678 -0.107854 1.252441, 
            0.632469 -0.107638 1.253767, 0.671034 -0.102936 1.300885, 0.696565 -0.102456 1.299691, 0.713423 -0.099691 1.329006, 
            0.725044 -0.099015 1.334094, 0.730213 -0.098943 1.333544, 0.734446 -0.098515 1.337641, 0.765346 -0.098040 1.334905, 
            0.779998 -0.096477 1.350057, 0.784862 -0.096288 1.351022, 0.786958 -0.096066 1.353173, 0.788923 -0.095794 1.355974, 
            0.836715 -0.095631 1.344709, 0.841634 -0.095464 1.345398, 0.850313 -0.095709 1.339976, 0.873338 -0.096318 1.326107, 
            0.883375 -0.096059 1.326500, 0.893272 -0.096769 1.315028, 0.925786 -0.095888 1.316837, 0.938269 -0.093498 1.342762, 
            0.943318 -0.093380 1.342807, 0.947140 -0.093816 1.336387, 0.971199 -0.089711 1.380181, 0.991787 -0.089389 1.378418, 
            1.000840 -0.091821 1.346016, 1.000727 -0.089734 1.371697, 1.006118 -0.089747 1.370043, 1.011022 -0.089574 1.370811, 
            1.023754 -0.091365 1.345263, 1.030571 -0.092943 1.323967, 1.063959 -0.092396 1.321432, 1.069218 -0.092358 1.320436, 
            1.127548 -0.095193 1.269392, 0.412952 -0.122607 1.100031, 0.422240 -0.122062 1.104146, 0.426613 -0.121687 1.107547, 
            0.434891 -0.121779 1.104117, 0.436430 -0.121345 1.109033, 0.441294 -0.121156 1.109998, 0.447696 -0.120533 1.115883, 
            0.458051 -0.120396 1.114695, 0.469524 -0.119664 1.120517, 0.474237 -0.119418 1.122232, 0.477067 -0.119475 1.120738, 
            0.490232 -0.116323 1.155838, 0.498511 -0.115394 1.164963, 0.506989 -0.115563 1.160538, 0.514346 -0.115304 1.161683, 
            0.519209 -0.115115 1.162648, 0.522611 -0.114370 1.170873, 0.533132 -0.114295 1.168866, 0.563072 -0.112433 1.183455, 
            0.570646 -0.112257 1.183521, 0.593887 -0.110904 1.193696, 0.615624 -0.110000 1.198789, 0.634502 -0.104940 1.255753, 
            0.653395 -0.102951 1.274964, 0.654985 -0.102536 1.279627, 0.655070 -0.101547 1.291764, 0.659190 -0.101075 1.296426, 
            0.661596 -0.100971 1.297036, 0.722643 -0.096669 1.332982, 0.727440 -0.096455 1.334278, 0.729620 -0.096265 1.336012, 
            0.740881 -0.095452 1.342884, 0.745650 -0.095227 1.344323, 0.750273 -0.094947 1.346481, 0.755512 -0.094902 1.345583, 
            0.762858 -0.095660 1.334222, 0.767326 -0.095321 1.337155, 0.788867 -0.093320 1.355773, 0.796083 -0.093008 1.357618, 
            0.805766 -0.093636 1.347207, 0.818594 -0.094441 1.333743, 0.828468 -0.094121 1.334947, 0.830776 -0.093979 1.336042, 
            0.867870 -0.093824 1.327665, 0.911884 -0.093242 1.322599, 0.970102 -0.089905 1.347471, 0.972534 -0.089811 1.347953, 
            0.974204 -0.087383 1.377339, 0.982058 -0.087313 1.376017, 0.998044 -0.089324 1.346865, 1.005340 -0.089041 1.348313, 
            1.003670 -0.087383 1.369163, 1.006063 -0.087274 1.369842, 1.008534 -0.087195 1.370128, 1.066933 -0.092099 1.293627, 
            1.069365 -0.092005 1.294109, 1.104571 -0.092151 1.282543, 1.112984 -0.092295 1.278445, 1.133813 -0.092065 1.275482, 
            0.427027 -0.119393 1.105011, 0.443389 -0.118482 1.111676, 0.464819 -0.117460 1.118287, 0.481875 -0.116814 1.121501, 
            0.487744 -0.113944 1.155154, 0.495224 -0.112710 1.168246, 0.503074 -0.112639 1.166943, 0.511130 -0.112647 1.164616, 
            0.514229 -0.112807 1.161785, 0.529937 -0.111647 1.171691, 0.532588 -0.111636 1.171088, 0.540867 -0.111728 1.167654, 
            0.543766 -0.111812 1.165815, 0.550690 -0.111389 1.169107, 0.556598 -0.110577 1.177448, 0.561276 -0.110318 1.179337, 
            0.567877 -0.109770 1.184231, 0.591647 -0.108620 1.191784, 0.603416 -0.108000 1.196136, 0.620388 -0.106300 1.212331, 
            0.644286 -0.101112 1.269482, 0.650907 -0.100572 1.274281, 0.661397 -0.098443 1.297545, 0.663829 -0.098349 1.298027, 
            0.698407 -0.097233 1.302144, 0.731902 -0.093662 1.336756, 0.736667 -0.093436 1.338212, 0.755346 -0.092387 1.345929, 
            0.761636 -0.092742 1.339814, 0.764838 -0.092942 1.336471, 0.766863 -0.092693 1.338974, 0.771725 -0.092504 1.339945, 
            0.778791 -0.092134 1.342537, 0.782318 -0.091436 1.350137, 0.786846 -0.091119 1.352770, 0.823316 -0.091747 1.334932, 
            0.853576 -0.091028 1.335374, 0.858736 -0.090953 1.334866, 0.878155 -0.091208 1.326347, 0.886999 -0.091516 1.320104, 
            0.930097 -0.089563 1.332150, 0.970047 -0.087432 1.347269, 0.977730 -0.087297 1.346791, 0.996258 -0.087212 1.342699, 
            0.998963 -0.087222 1.341822, 1.018713 -0.087603 1.331658, 1.038248 -0.088924 1.310004, 1.066877 -0.089626 1.293426, 
            1.073212 -0.088977 1.299644, 1.118097 -0.089749 1.277694, 1.134640 -0.088907 1.283454, 0.410506 -0.117792 1.098659, 
            0.415280 -0.117569 1.100071, 0.436947 -0.116638 1.105506, 0.443900 -0.116225 1.108658, 0.459882 -0.115169 1.117206, 
            0.476542 -0.114371 1.122389, 0.483725 -0.113024 1.136957, 0.487607 -0.112462 1.142795, 0.491227 -0.110777 1.162499, 
            0.516457 -0.110183 1.162800, 0.523165 -0.109677 1.167167, 0.530100 -0.109257 1.170404, 0.545055 -0.108830 1.171496, 
            0.550089 -0.108707 1.171616, 0.552267 -0.108516 1.173358, 0.582293 -0.106687 1.187519, 0.586175 -0.106124 1.193361, 
            0.593226 -0.105748 1.196022, 0.596051 -0.105804 1.194555, 0.603512 -0.105585 1.195179, 0.610978 -0.105367 1.195785, 
            0.618106 -0.105020 1.198065, 0.636822 -0.099899 1.255833, 0.647036 -0.098687 1.267906, 0.648816 -0.098344 1.271626, 
            0.653454 -0.098069 1.273717, 0.655050 -0.097656 1.278349, 0.654903 -0.096579 1.291639, 0.664010 -0.095966 1.296652, 
            0.676711 -0.095702 1.296373, 0.727395 -0.091534 1.333544, 0.729429 -0.091288 1.336000, 0.739095 -0.090888 1.338239, 
            0.745100 -0.090114 1.346094, 0.764374 -0.090313 1.338297, 0.778963 -0.089747 1.341204, 0.783517 -0.089441 1.343706, 
            0.785949 -0.089347 1.344189, 0.804138 -0.089132 1.341778, 0.823624 -0.089412 1.332927, 0.828380 -0.089183 1.334426, 
            0.835186 -0.088714 1.338303, 0.838059 -0.088788 1.336596, 0.839819 -0.088437 1.340418, 0.843044 -0.088646 1.336961, 
            0.845016 -0.088376 1.339726, 0.859627 -0.088841 1.329962, 0.892580 -0.089149 1.317032, 0.910011 -0.088645 1.318385, 
            0.912421 -0.087521 1.331537, 0.934054 -0.086577 1.337141, 0.989983 -0.087475 1.310582, 1.003105 -0.084306 1.345895, 
            1.067801 -0.087526 1.288358, 1.089569 -0.087655 1.280731, 0.414238 -0.115741 1.092207, 0.426936 -0.114454 1.104508, 
            0.429596 -0.114447 1.103857, 0.441525 -0.113889 1.107413, 0.442995 -0.113427 1.112676, 0.445114 -0.113214 1.114708, 
            0.452323 -0.112898 1.116589, 0.462228 -0.112590 1.117637, 0.486158 -0.111500 1.124395, 0.486036 -0.109410 1.150122, 
            0.490802 -0.109184 1.151573, 0.492583 -0.107821 1.167845, 0.495015 -0.107727 1.168328, 0.508011 -0.107575 1.166588, 
            0.527612 -0.106877 1.169721, 0.539719 -0.106387 1.172398, 0.554774 -0.105999 1.172990, 0.556433 -0.105610 1.177308, 
            0.562959 -0.105034 1.182579, 0.572630 -0.104635 1.184794, 0.574884 -0.104474 1.186156, 0.580665 -0.103614 1.195125, 
            0.603290 -0.103048 1.195806, 0.608776 -0.103097 1.193679, 0.625725 -0.095258 1.285344, 0.628888 -0.095443 1.282200, 
            0.635995 -0.097132 1.259461, 0.643147 -0.096794 1.261626, 0.654511 -0.094999 1.280546, 0.659989 -0.094023 1.291022, 
            0.734319 -0.088658 1.336356, 0.747476 -0.087546 1.346375, 0.757763 -0.087383 1.345529, 0.761360 -0.087733 1.340226, 
            0.794468 -0.087079 1.339083, 0.812991 -0.086992 1.335011, 0.830972 -0.086698 1.333635, 0.833188 -0.086521 1.335190, 
            0.840798 -0.086359 1.335075, 0.843484 -0.086362 1.334298, 0.848445 -0.086211 1.334776, 0.856193 -0.086101 1.333981, 
            0.864540 -0.086219 1.330208, 0.887785 -0.086911 1.315246, 0.896981 -0.086332 1.319817, 0.906068 -0.086733 1.312367, 
            0.910961 -0.084512 1.338308, 0.913393 -0.084418 1.338791, 0.936861 -0.084174 1.335280, 0.989927 -0.085002 1.310380, 
            1.026042 -0.086515 1.281747, 1.062168 -0.084969 1.290734, 1.113274 -0.085049 1.275568, 1.136517 -0.083697 1.285737, 
            0.411850 -0.113400 1.091030, 0.416615 -0.113174 1.092488, 0.429388 -0.111916 1.104410, 0.436897 -0.111714 1.104802, 
            0.471521 -0.109595 1.121246, 0.478603 -0.109231 1.123758, 0.486211 -0.107025 1.148772, 0.496119 -0.105695 1.162368, 
            0.507906 -0.105083 1.166630, 0.510387 -0.105007 1.166869, 0.513917 -0.105332 1.161895, 0.516473 -0.105285 1.161765, 
            0.523537 -0.104915 1.164360, 0.528278 -0.104679 1.165936, 0.544614 -0.103758 1.172729, 0.551827 -0.103444 1.174584, 
            0.553739 -0.103152 1.177649, 0.555342 -0.102742 1.182251, 0.587949 -0.100875 1.196156, 0.592778 -0.100673 1.197292, 
            0.597695 -0.100505 1.197993, 0.615446 -0.100124 1.197756, 0.619916 -0.099785 1.200680, 0.618304 -0.094062 1.271482, 
            0.635795 -0.094603 1.259978, 0.640659 -0.094415 1.260943, 0.664067 -0.091083 1.295412, 0.668242 -0.090632 1.299795, 
            0.688676 -0.091274 1.286236, 0.745560 -0.085385 1.342853, 0.763896 -0.085226 1.339714, 0.783484 -0.084524 1.342913, 
            0.821206 -0.084608 1.331417, 0.826029 -0.084404 1.332582, 0.833921 -0.084349 1.331071, 0.838142 -0.083915 1.335230, 
            0.840742 -0.083886 1.334874, 0.867987 -0.084060 1.325172, 0.875639 -0.083913 1.324849, 0.881143 -0.083969 1.322633, 
            0.884841 -0.084358 1.316830, 0.894316 -0.083885 1.320015, 0.912451 -0.084672 1.305310, 0.914883 -0.084578 1.305793, 
            0.910801 -0.081999 1.338626, 0.922485 -0.082369 1.330838, 0.923110 -0.081586 1.340294, 0.997991 -0.083582 1.294978, 
            1.010115 -0.082076 1.310123, 1.023554 -0.084136 1.281063, 1.033142 -0.084728 1.271129, 1.100013 -0.083669 1.265586, 
            1.127052 -0.081722 1.282022, 0.427920 -0.109926 1.098662, 0.435126 -0.109609 1.100558, 0.443060 -0.108548 1.111394, 
            0.459997 -0.107856 1.115199, 0.480990 -0.106668 1.123983, 0.483614 -0.106647 1.123510, 0.487677 -0.106153 1.128456, 
            0.489980 -0.106010 1.129579, 0.489138 -0.104668 1.146318, 0.493551 -0.104307 1.149521, 0.494206 -0.103535 1.158830, 
            0.496885 -0.103536 1.158086, 0.497756 -0.102846 1.166321, 0.500609 -0.102912 1.164712, 0.502619 -0.102658 1.167286, 
            0.505493 -0.102732 1.165573, 0.513652 -0.102779 1.162735, 0.525913 -0.102347 1.164642, 0.539461 -0.101384 1.172722, 
            0.548925 -0.100907 1.175962, 0.574532 -0.099435 1.186948, 0.575805 -0.097878 1.205745, 0.580214 -0.098537 1.196410, 
            0.576769 -0.093137 1.263759, 0.583317 -0.093591 1.256360, 0.602485 -0.097836 1.198848, 0.608665 -0.098150 1.193276, 
            0.611097 -0.098056 1.193759, 0.611719 -0.097272 1.203230, 0.616412 -0.097019 1.205039, 0.621102 -0.087570 1.319906, 
            0.625538 -0.087218 1.322999, 0.639272 -0.091434 1.267349, 0.641976 -0.091444 1.266481, 0.649225 -0.091144 1.268163, 
            0.651451 -0.090971 1.269665, 0.652132 -0.090209 1.278846, 0.656858 -0.089968 1.280496, 0.676377 -0.088218 1.296597, 
            0.687745 -0.088467 1.290380, 0.713330 -0.086987 1.301477, 0.761408 -0.082847 1.339030, 0.765982 -0.082549 1.341433, 
            0.829652 -0.082312 1.326671, 0.836297 -0.081781 1.331352, 0.838368 -0.081550 1.333629, 0.845804 -0.081321 1.334378, 
            0.853505 -0.081193 1.333812, 0.856447 -0.081293 1.331763, 0.867395 -0.081382 1.327633, 0.885195 -0.082041 1.314590, 
            0.890444 -0.082000 1.313642, 0.895994 -0.081052 1.323762, 0.898538 -0.081000 1.323685, 0.900858 -0.080863 1.324726, 
            0.909963 -0.082293 1.304627, 0.912244 -0.082141 1.305860, 0.910849 -0.079566 1.337906, 0.915300 -0.079220 1.340924, 
            0.920622 -0.079206 1.339610, 0.922940 -0.079069 1.340661, 0.989523 -0.080965 1.298872, 0.995503 -0.081202 1.294294, 
            0.997970 -0.081122 1.294599, 1.000551 -0.081084 1.294342, 1.020477 -0.081533 1.283304, 1.025930 -0.081569 1.281344, 
            1.043423 -0.084154 1.244711, 1.107706 -0.081086 1.264583, 1.122016 -0.079393 1.281438, 0.409455 -0.108604 1.089410, 
            0.416587 -0.108259 1.091667, 0.439934 -0.106947 1.101321, 0.477924 -0.104069 1.126170, 0.482601 -0.103809 1.128063, 
            0.495094 -0.101422 1.153942, 0.507794 -0.100136 1.166227, 0.513906 -0.100424 1.160997, 0.519102 -0.100362 1.160311, 
            0.523299 -0.099919 1.164589, 0.535039 -0.099289 1.169081, 0.546485 -0.098546 1.175041, 0.557353 -0.097583 1.183863, 
            0.569842 -0.097238 1.184644, 0.566280 -0.092814 1.240013, 0.568711 -0.092720 1.240495, 0.578181 -0.095310 1.206027, 
            0.574382 -0.091818 1.250016, 0.599997 -0.095457 1.198164, 0.602429 -0.095363 1.198647, 0.609231 -0.094892 1.202546, 
            0.618788 -0.094451 1.205321, 0.613451 -0.088329 1.282066, 0.617659 -0.084826 1.323966, 0.630346 -0.084556 1.323762, 
            0.647217 -0.087926 1.277657, 0.665291 -0.085625 1.300933, 0.705996 -0.085824 1.287182, 0.756548 -0.080585 1.337566, 
            0.761473 -0.080420 1.338231, 0.770790 -0.079887 1.342197, 0.775763 -0.079740 1.342622, 0.819920 -0.080235 1.324288, 
            0.838030 -0.078969 1.334827, 0.855944 -0.078650 1.333780, 0.858971 -0.078782 1.331310, 0.879785 -0.079569 1.315862, 
            0.890049 -0.079397 1.315125, 0.893384 -0.079647 1.311123, 0.910648 -0.079080 1.313305, 0.911451 -0.077343 1.334437, 
            0.927748 -0.076407 1.341424, 0.982180 -0.078777 1.297182, 0.987472 -0.078752 1.296017, 0.997879 -0.078635 1.294575, 
            1.001586 -0.079027 1.288724, 1.006890 -0.079007 1.287505, 1.018504 -0.079350 1.280064, 1.056304 -0.079463 1.268184, 
            1.065999 -0.079074 1.270275, 1.072327 -0.079444 1.263964, 1.129294 -0.076651 1.282493, 1.133818 -0.076333 1.285147, 
            0.416247 -0.105678 1.092877, 0.432608 -0.104766 1.099544, 0.464696 -0.102701 1.116026, 0.471151 -0.102098 1.121651, 
            0.484780 -0.101166 1.129323, 0.489026 -0.099721 1.145915, 0.499902 -0.098760 1.154705, 0.508919 -0.098113 1.160164, 
            0.521486 -0.097798 1.160555, 0.527399 -0.096988 1.168865, 0.542233 -0.096516 1.170559, 0.547069 -0.096317 1.171659, 
            0.548813 -0.095960 1.175560, 0.553629 -0.095754 1.176762, 0.558146 -0.090325 1.242248, 0.566224 -0.090341 1.239812, 
            0.571088 -0.090153 1.240776, 0.574195 -0.088273 1.263022, 0.578606 -0.087912 1.266236, 0.583650 -0.087793 1.266309, 
            0.588069 -0.088456 1.256923, 0.590429 -0.088335 1.257762, 0.598339 -0.088287 1.256160, 0.611413 -0.092251 1.203789, 
            0.616277 -0.092063 1.204754, 0.612531 -0.087570 1.261036, 0.622467 -0.082165 1.324730, 0.631591 -0.081558 1.329661, 
            0.645535 -0.085854 1.272970, 0.646204 -0.085088 1.282207, 0.649334 -0.085260 1.279224, 0.656982 -0.085111 1.278923, 
            0.661438 -0.084768 1.281913, 0.699155 -0.083828 1.283000, 0.723651 -0.080911 1.312063, 0.754093 -0.078218 1.336721, 
            0.763434 -0.077694 1.340571, 0.765306 -0.077387 1.343836, 0.773275 -0.077361 1.341938, 0.785584 -0.078991 1.318489, 
            0.813769 -0.079524 1.304113, 0.822831 -0.077871 1.321911, 0.827109 -0.077460 1.325787, 0.829541 -0.077366 1.326269, 
            0.845287 -0.076220 1.335987, 0.850934 -0.076330 1.333065, 0.858275 -0.076065 1.334286, 0.865346 -0.076718 1.324289, 
            0.871009 -0.076835 1.321286, 0.887562 -0.077018 1.314441, 0.895761 -0.077080 1.311404, 0.899259 -0.077393 1.306591, 
            0.905743 -0.076801 1.312069, 0.910090 -0.076415 1.315598, 0.911905 -0.076086 1.319147, 0.909891 -0.074296 1.341706, 
            0.937521 -0.074617 1.330091, 0.960631 -0.077301 1.290682, 0.994064 -0.076771 1.287921, 1.000620 -0.077228 1.280482, 
            1.039795 -0.078888 1.249211, 1.043524 -0.079288 1.243251, 1.045956 -0.079194 1.243733, 1.117995 -0.074998 1.275326, 
            1.119698 -0.074626 1.279433, 1.229413 -0.082756 1.149037, 0.432306 -0.102199 1.100566, 0.449416 -0.101573 1.103512, 
            0.472949 -0.099310 1.124802, 0.479811 -0.098863 1.128401, 0.484808 -0.098725 1.128706, 0.489170 -0.098345 1.132164, 
            0.489775 -0.097554 1.141719, 0.494639 -0.097366 1.142684, 0.495314 -0.096602 1.151890, 0.500178 -0.096414 1.152855, 
            0.501809 -0.096014 1.157316, 0.512671 -0.096070 1.153610, 0.522289 -0.095652 1.156088, 0.522893 -0.094861 1.165647, 
            0.526909 -0.094349 1.170823, 0.531773 -0.094161 1.171788, 0.537146 -0.094167 1.170221, 0.551540 -0.093527 1.174096, 
            0.557034 -0.092557 1.184494, 0.561974 -0.092398 1.185079, 0.564333 -0.092276 1.185924, 0.555658 -0.087946 1.241565, 
            0.564586 -0.087265 1.247465, 0.568600 -0.087774 1.240093, 0.571032 -0.087680 1.240575, 0.573225 -0.087494 1.242243, 
            0.586026 -0.085225 1.266590, 0.594465 -0.085379 1.262360, 0.600666 -0.085701 1.256682, 0.603098 -0.085606 1.257165, 
            0.616184 -0.089575 1.204739, 0.621010 -0.089373 1.205890, 0.602670 -0.080335 1.322090, 0.609791 -0.079986 1.324404, 
            0.626671 -0.079272 1.328495, 0.628200 -0.078834 1.333461, 0.633338 -0.078750 1.333065, 0.659178 -0.082475 1.280098, 
            0.658110 -0.081047 1.297958, 0.659849 -0.080688 1.301884, 0.675207 -0.080416 1.300971, 0.693662 -0.081324 1.284681, 
            0.702336 -0.081567 1.279285, 0.710068 -0.081451 1.278565, 0.711634 -0.081027 1.283348, 0.735906 -0.078024 1.313527, 
            0.756497 -0.075662 1.336864, 0.761361 -0.075473 1.337828, 0.762818 -0.075007 1.343153, 0.770493 -0.074869 1.342718, 
            0.777106 -0.075348 1.334995, 0.784113 -0.076999 1.312755, 0.827546 -0.075174 1.323137, 0.830178 -0.075157 1.322627, 
            0.837822 -0.073985 1.334902, 0.842623 -0.073773 1.336180, 0.853341 -0.073774 1.333189, 0.858404 -0.073662 1.333168, 
            0.862472 -0.074192 1.325523, 0.872498 -0.074951 1.313413, 0.874809 -0.074811 1.314495, 0.909616 -0.071739 1.342595, 
            0.916912 -0.071457 1.344043, 0.919100 -0.071270 1.345737, 0.934080 -0.071875 1.334142, 0.974044 -0.074857 1.286388, 
            0.985005 -0.073929 1.294754, 0.991577 -0.074392 1.287238, 0.996440 -0.074204 1.288202, 1.084151 -0.075985 1.241967, 
            1.097953 -0.076140 1.236225, 1.102328 -0.075766 1.239615, 0.420949 -0.100523 1.093691, 0.452530 -0.099287 1.100132, 
            0.467976 -0.097005 1.123901, 0.494906 -0.096037 1.128320, 0.498839 -0.094473 1.146466, 0.503973 -0.094387 1.146089, 
            0.506405 -0.094293 1.146572, 0.506617 -0.093353 1.158080, 0.509049 -0.093258 1.158562, 0.515723 -0.093760 1.150539, 
            0.517526 -0.093426 1.154144, 0.525209 -0.092270 1.166225, 0.529274 -0.091777 1.171159, 0.542138 -0.091575 1.170074, 
            0.544443 -0.091433 1.171183, 0.546958 -0.091370 1.171256, 0.556288 -0.089821 1.187717, 0.561152 -0.089633 1.188682, 
            0.553170 -0.085567 1.240881, 0.557204 -0.085062 1.245970, 0.568741 -0.084354 1.251472, 0.570166 -0.082854 1.269518, 
            0.575377 -0.082798 1.268759, 0.577261 -0.082495 1.271962, 0.600610 -0.083227 1.256486, 0.603042 -0.083133 1.256963, 
            0.616090 -0.087088 1.204724, 0.618522 -0.086993 1.205207, 0.604842 -0.077690 1.323387, 0.612129 -0.077404 1.324877, 
            0.614115 -0.077140 1.327571, 0.625487 -0.076369 1.333895, 0.649247 -0.080322 1.278698, 0.659098 -0.079993 1.280015, 
            0.671704 -0.077649 1.305333, 0.757939 -0.074781 1.316665, 0.765089 -0.072400 1.343954, 0.767927 -0.072461 1.342421, 
            0.772186 -0.073063 1.333829, 0.778305 -0.073354 1.328559, 0.797067 -0.075401 1.298186, 0.820466 -0.073087 1.320140, 
            0.833787 -0.072038 1.329342, 0.849981 -0.071063 1.336837, 0.877306 -0.072289 1.314176, 0.883798 -0.072722 1.307056, 
            0.890081 -0.073075 1.300971, 0.894421 -0.072687 1.304538, 0.900488 -0.072957 1.299528, 0.909979 -0.071469 1.315195, 
            0.909646 -0.069299 1.341967, 0.911992 -0.069172 1.342876, 0.916856 -0.068984 1.343841, 0.925148 -0.069081 1.340338, 
            0.936456 -0.069307 1.334424, 0.981645 -0.072239 1.285841, 0.984623 -0.072353 1.283615, 1.043898 -0.074527 1.240438, 
            1.056118 -0.073058 1.255109, 1.068305 -0.072597 1.257387, 1.079232 -0.073700 1.240801, 1.086527 -0.073417 1.242249, 
            1.092746 -0.073746 1.236483, 0.409270 -0.098726 1.088411, 0.416016 -0.098234 1.092588, 0.424430 -0.097356 1.101045, 
            0.429294 -0.097167 1.102010, 0.435175 -0.097367 1.097922, 0.449734 -0.096790 1.100977, 0.459627 -0.096476 1.102088, 
            0.483476 -0.094334 1.121806, 0.485115 -0.093938 1.126226, 0.495243 -0.093714 1.126170, 0.501684 -0.092084 1.144418, 
            0.508781 -0.091726 1.146853, 0.520531 -0.091099 1.151302, 0.520605 -0.090106 1.163492, 0.539813 -0.089258 1.168580, 
            0.546471 -0.088732 1.173197, 0.553336 -0.088286 1.176782, 0.556625 -0.084432 1.223246, 0.561867 -0.082345 1.247454, 
            0.563822 -0.082069 1.250305, 0.566158 -0.081939 1.251260, 0.570884 -0.079654 1.278033, 0.573303 -0.079555 1.278576, 
            0.579637 -0.079928 1.272243, 0.593893 -0.080257 1.264241, 0.599475 -0.080342 1.261643, 0.605419 -0.080566 1.257245, 
            0.601354 -0.075951 1.315112, 0.607091 -0.075074 1.324299, 0.627712 -0.073744 1.334927, 0.638252 -0.073677 1.332824, 
            0.654868 -0.075928 1.300543, 0.657226 -0.075805 1.301395, 0.661011 -0.075206 1.307717, 0.666461 -0.075241 1.305769, 
            0.669202 -0.075265 1.304717, 0.687079 -0.075953 1.291296, 0.699451 -0.076585 1.280095, 0.714664 -0.075236 1.292460, 
            0.722506 -0.074140 1.303757, 0.729740 -0.073834 1.305509, 0.753274 -0.073615 1.301673, 0.769870 -0.070750 1.332291, 
            0.778250 -0.070880 1.328358, 0.790517 -0.074537 1.279996, 0.807919 -0.073001 1.294053, 0.814457 -0.072430 1.299262, 
            0.822978 -0.070571 1.319747, 0.840079 -0.068921 1.335296, 0.844861 -0.068701 1.336667, 0.847375 -0.068638 1.336743, 
            0.860913 -0.068693 1.332312, 0.869591 -0.069960 1.314332, 0.881717 -0.070498 1.304354, 0.883742 -0.070248 1.306855, 
            0.894889 -0.070413 1.301735, 0.900160 -0.070380 1.300680, 0.902284 -0.070169 1.302692, 0.913109 -0.068167 1.324294, 
            0.923199 -0.066908 1.336979, 0.929104 -0.067116 1.332775, 0.958118 -0.070008 1.289167, 0.971501 -0.070004 1.285503, 
            0.976565 -0.069892 1.285474, 0.992190 -0.069722 1.283235, 1.060804 -0.070350 1.256477, 1.076304 -0.071153 1.242302, 
            1.081608 -0.071132 1.241083, 1.092142 -0.071063 1.239007, 1.131991 -0.066850 1.279747, 1.134116 -0.066639 1.281754, 
            1.166351 -0.065652 1.284944, 1.232224 -0.075450 1.146201, 0.413485 -0.095838 1.092120, 0.414678 -0.095271 1.098755, 
            0.419542 -0.095083 1.099720, 0.429773 -0.094898 1.099149, 0.435059 -0.094871 1.098017, 0.442479 -0.094636 1.098851, 
            0.444745 -0.094479 1.100156, 0.465558 -0.092200 1.122393, 0.467748 -0.092014 1.124078, 0.470296 -0.091964 1.123981, 
            0.477631 -0.091696 1.125237, 0.485192 -0.091515 1.125365, 0.488284 -0.091673 1.122569, 0.490326 -0.091430 1.124990, 
            0.504060 -0.089517 1.144699, 0.515169 -0.088645 1.152333, 0.518043 -0.088720 1.150619, 0.519725 -0.088340 1.154825, 
            0.546481 -0.086285 1.172664, 0.554660 -0.080209 1.245085, 0.557092 -0.080115 1.245568, 0.565964 -0.077369 1.276867, 
            0.568262 -0.077224 1.278014, 0.578112 -0.076894 1.279340, 0.583796 -0.077018 1.276231, 0.588505 -0.076771 1.277964, 
            0.596987 -0.077963 1.260960, 0.607681 -0.077955 1.258092, 0.598866 -0.073571 1.314428, 0.603782 -0.072382 1.327693, 
            0.604910 -0.071790 1.334650, 0.651620 -0.075302 1.278516, 0.656516 -0.075126 1.279322, 0.663297 -0.072604 1.308444, 
            0.674010 -0.072603 1.305480, 0.713307 -0.075330 1.261045, 0.768251 -0.071766 1.289618, 0.767254 -0.070365 1.307125, 
            0.769929 -0.068320 1.331521, 0.790362 -0.072026 1.280285, 0.821859 -0.068714 1.312264, 0.827786 -0.067910 1.320511, 
            0.833370 -0.067996 1.317899, 0.853211 -0.066369 1.332400, 0.858425 -0.066314 1.331628, 0.863819 -0.067350 1.317398, 
            0.871967 -0.067392 1.314613, 0.874763 -0.067437 1.313292, 0.878997 -0.068030 1.304824, 0.881661 -0.068024 1.304153, 
            0.912236 -0.066404 1.315589, 0.925575 -0.064340 1.337260, 0.967460 -0.068055 1.279971, 0.989608 -0.067307 1.283020, 
            1.068840 -0.067897 1.253774, 1.108339 -0.067637 1.246011, 1.134672 -0.064399 1.278513, 1.226781 -0.072965 1.147635, 
            1.234590 -0.072879 1.146534, 1.243148 -0.073078 1.141715, 1.247659 -0.072755 1.144431, 0.414043 -0.092577 1.101431, 
            0.424122 -0.092334 1.101616, 0.435127 -0.092445 1.097202, 0.444759 -0.092032 1.099610, 0.462745 -0.089697 1.123325, 
            0.467525 -0.089477 1.124707, 0.469957 -0.089382 1.125189, 0.478080 -0.089416 1.122528, 0.480998 -0.089507 1.120596, 
            0.485796 -0.089294 1.121886, 0.490591 -0.089079 1.123191, 0.492702 -0.088862 1.125271, 0.504622 -0.087279 1.141434, 
            0.520005 -0.085994 1.152956, 0.551145 -0.082546 1.186708, 0.558686 -0.078271 1.237173, 0.559566 -0.077585 1.245362, 
            0.566047 -0.076992 1.250858, 0.567580 -0.075533 1.268366, 0.574749 -0.074181 1.283000, 0.585305 -0.074120 1.280817, 
            0.596355 -0.075270 1.263618, 0.598810 -0.071098 1.314227, 0.601242 -0.071004 1.314709, 0.615838 -0.069419 1.330140, 
            0.620205 -0.069042 1.333574, 0.637875 -0.068629 1.333737, 0.651565 -0.072829 1.278310, 0.653096 -0.070348 1.308388, 
            0.657960 -0.070159 1.309353, 0.659105 -0.069575 1.316224, 0.664068 -0.069424 1.316698, 0.679861 -0.070339 1.301066, 
            0.687026 -0.071029 1.290601, 0.690381 -0.071287 1.286500, 0.697634 -0.070988 1.288159, 0.700576 -0.071088 1.286112, 
            0.722830 -0.069359 1.301192, 0.764823 -0.070050 1.281041, 0.765267 -0.066133 1.329078, 0.770283 -0.067024 1.316728, 
            0.769787 -0.065814 1.331748, 0.774651 -0.065626 1.332713, 0.813211 -0.068072 1.291934, 0.831549 -0.065871 1.313903, 
            0.835746 -0.065429 1.318180, 0.835737 -0.064404 1.330783, 0.853505 -0.064029 1.330462, 0.876509 -0.065651 1.304141, 
            0.902103 -0.065195 1.302635, 0.905123 -0.065326 1.300194, 0.909985 -0.065137 1.301168, 0.910748 -0.064406 1.309937, 
            0.915538 -0.064190 1.311273, 0.931602 -0.062143 1.331972, 0.979070 -0.064922 1.284635, 0.992803 -0.065052 1.279232, 
            1.035134 -0.067915 1.232287, 1.071046 -0.065265 1.254901, 1.104433 -0.065739 1.239807, 1.108645 -0.065302 1.244011, 
            1.110942 -0.065156 1.245163, 1.111460 -0.064332 1.255154, 1.119321 -0.063244 1.266352, 1.138465 -0.061350 1.284318, 
            1.150436 -0.059786 1.300224, 1.249340 -0.069922 1.148163, 0.408703 -0.091153 1.089793, 0.429244 -0.089793 1.100819, 
            0.433058 -0.090225 1.094440, 0.434970 -0.089933 1.097504, 0.439816 -0.089738 1.098556, 0.442546 -0.089758 1.097559, 
            0.447410 -0.089569 1.098524, 0.451850 -0.089219 1.101593, 0.455869 -0.088709 1.106754, 0.458727 -0.086734 1.130238, 
            0.479812 -0.086602 1.126008, 0.495529 -0.086467 1.123314, 0.497355 -0.086142 1.126801, 0.522502 -0.083473 1.152637, 
            0.533631 -0.082609 1.160168, 0.554930 -0.076430 1.230228, 0.556368 -0.075956 1.235649, 0.563899 -0.074742 1.248486, 
            0.564031 -0.073771 1.260393, 0.568151 -0.072277 1.277612, 0.572256 -0.071800 1.282343, 0.577295 -0.071679 1.282435, 
            0.593238 -0.071629 1.278622, 0.599508 -0.072998 1.260044, 0.604505 -0.072861 1.260348, 0.594631 -0.067052 1.334501, 
            0.600739 -0.066317 1.341847, 0.611840 -0.066464 1.336957, 0.617457 -0.066563 1.334183, 0.630452 -0.066411 1.332443, 
            0.632644 -0.066225 1.334119, 0.640325 -0.066090 1.333654, 0.653952 -0.070265 1.278540, 0.656382 -0.070171 1.279029, 
            0.652359 -0.067615 1.311569, 0.678483 -0.067362 1.307429, 0.687894 -0.068907 1.285816, 0.692570 -0.068648 1.287713, 
            0.695829 -0.066826 1.309204, 0.699449 -0.067185 1.303786, 0.704904 -0.067222 1.301818, 0.707336 -0.067128 1.302300, 
            0.710675 -0.067380 1.298278, 0.720250 -0.066945 1.300963, 0.739862 -0.067273 1.291488, 0.777062 -0.070223 1.244902, 
            0.779494 -0.070128 1.245385, 0.781926 -0.070034 1.245867, 0.772163 -0.063246 1.332029, 0.787095 -0.067919 1.270437, 
            0.790273 -0.068110 1.267212, 0.803678 -0.067093 1.275998, 0.835690 -0.062955 1.317979, 0.866717 -0.062529 1.314612, 
            0.875470 -0.062802 1.308821, 0.879218 -0.063210 1.302765, 0.886566 -0.062948 1.303956, 0.891387 -0.062743 1.305135, 
            0.899294 -0.062694 1.303546, 0.902572 -0.062922 1.299826, 0.986215 -0.062130 1.286352, 0.992530 -0.062495 1.280112, 
            1.001567 -0.063899 1.260352, 1.009562 -0.063883 1.258328, 1.050382 -0.064127 1.244005, 1.063111 -0.062851 1.256149, 
            1.069446 -0.062203 1.262367, 1.073944 -0.061875 1.265147, 1.099252 -0.063354 1.239942, 1.108454 -0.062777 1.244480, 
            1.108972 -0.061953 1.254470, 1.113771 -0.061740 1.255755, 1.132246 -0.059592 1.277042, 1.150448 -0.057339 1.299685, 
            1.168122 -0.057950 1.287274, 0.413202 -0.088374 1.092091, 0.432072 -0.087397 1.098859, 0.437065 -0.087259 1.099180, 
            0.451882 -0.085758 1.113515, 0.458672 -0.084261 1.130036, 0.461104 -0.084167 1.130519, 0.464981 -0.084624 1.123822, 
            0.472277 -0.084342 1.125270, 0.477324 -0.084223 1.125324, 0.483224 -0.084430 1.121144, 0.490583 -0.084172 1.122279, 
            0.543327 -0.079769 1.161775, 0.556810 -0.073673 1.232976, 0.561007 -0.073230 1.237253, 0.567336 -0.070536 1.268617, 
            0.569339 -0.070278 1.271233, 0.598878 -0.070306 1.262695, 0.601309 -0.070212 1.263177, 0.601592 -0.068277 1.286893, 
            0.605623 -0.063685 1.342233, 0.629677 -0.063663 1.335817, 0.640119 -0.063559 1.334199, 0.647439 -0.065330 1.310403, 
            0.682862 -0.065558 1.297767, 0.693153 -0.065396 1.296898, 0.704724 -0.064701 1.302234, 0.709252 -0.064385 1.304867, 
            0.780708 -0.065075 1.276558, 0.785190 -0.065762 1.266859, 0.802377 -0.065166 1.269423, 0.824165 -0.062238 1.299376, 
            0.829018 -0.062045 1.300395, 0.833202 -0.060576 1.317295, 0.847690 -0.058950 1.333265, 0.851221 -0.059275 1.328291, 
            0.856589 -0.059279 1.326749, 0.864229 -0.060150 1.313928, 0.867902 -0.060529 1.308247, 0.888765 -0.060313 1.305116, 
            0.904059 -0.060016 1.304525, 0.907380 -0.060261 1.300590, 0.908445 -0.059645 1.307861, 0.917933 -0.059177 1.310982, 
            0.924878 -0.059783 1.301610, 0.981296 -0.059845 1.285186, 0.983727 -0.059751 1.285668, 1.003943 -0.061331 1.260633, 
            1.038394 -0.063232 1.227701, 1.040311 -0.062942 1.230742, 1.107217 -0.059853 1.250147, 1.109624 -0.059750 1.250752, 
            1.117149 -0.058533 1.263620, 1.150325 -0.054840 1.299821, 1.155203 -0.054657 1.300714, 0.406838 -0.086559 1.085538, 
            0.414032 -0.085216 1.100053, 0.426701 -0.084940 1.099935, 0.441873 -0.084597 1.099943, 0.449716 -0.084523 1.098674, 
            0.449394 -0.083379 1.112831, 0.454258 -0.083191 1.113796, 0.474111 -0.081567 1.128241, 0.478975 -0.081379 1.129206, 
            0.482449 -0.081683 1.124512, 0.495417 -0.081520 1.122912, 0.500281 -0.081332 1.123877, 0.513378 -0.079176 1.146752, 
            0.532147 -0.078161 1.154018, 0.543481 -0.077375 1.160531, 0.548654 -0.077305 1.159962, 0.551190 -0.072142 1.222728, 
            0.552024 -0.071439 1.231143, 0.565064 -0.068239 1.266862, 0.566627 -0.067814 1.271664, 0.569202 -0.067774 1.271433, 
            0.572040 -0.066813 1.282458, 0.584500 -0.066457 1.283379, 0.595478 -0.066558 1.279100, 0.598931 -0.066853 1.274511, 
            0.601363 -0.066759 1.274993, 0.596636 -0.061891 1.336148, 0.598456 -0.061564 1.339669, 0.619668 -0.061481 1.334802, 
            0.640213 -0.061143 1.333251, 0.648240 -0.062161 1.318510, 0.655475 -0.061856 1.320257, 0.660339 -0.061668 1.321222, 
            0.678372 -0.062415 1.307027, 0.683977 -0.062510 1.304308, 0.692858 -0.061810 1.310445, 0.714046 -0.061718 1.305697, 
            0.729384 -0.062459 1.292327, 0.766560 -0.064378 1.258422, 0.776950 -0.065276 1.244500, 0.781814 -0.065088 1.245465, 
            0.781881 -0.064092 1.257691, 0.782702 -0.063383 1.266176, 0.790161 -0.063163 1.266810, 0.819479 -0.060042 1.297050, 
            0.821684 -0.059861 1.298659, 0.828886 -0.059543 1.300574, 0.835361 -0.058947 1.306098, 0.836245 -0.058263 1.314264, 
            0.865414 -0.058150 1.307564, 0.886454 -0.058001 1.303554, 0.913013 -0.056892 1.309816, 0.920622 -0.057751 1.297149, 
            0.928593 -0.056705 1.307800, 0.933438 -0.056509 1.308861, 0.944140 -0.057526 1.293391, 0.958093 -0.059782 1.261776, 
            0.963062 -0.059634 1.262221, 0.980460 -0.058096 1.276295, 0.983909 -0.058390 1.271729, 0.986341 -0.058296 1.272212, 
            0.991584 -0.058252 1.271293, 0.998070 -0.058683 1.264200, 1.035790 -0.060809 1.227592, 1.071326 -0.056994 1.264634, 
            1.102286 -0.057564 1.249035, 1.177699 -0.054654 1.263878, 0.411766 -0.082922 1.098267, 0.419297 -0.082729 1.098546, 
            0.432589 -0.082690 1.095333, 0.434522 -0.082406 1.098295, 0.447228 -0.082144 1.097991, 0.447002 -0.081036 1.111673, 
            0.454915 -0.079967 1.122618, 0.462038 -0.079619 1.124924, 0.467008 -0.079471 1.125357, 0.500225 -0.078859 1.123676, 
            0.525827 -0.076363 1.147247, 0.536448 -0.075306 1.157304, 0.543225 -0.074826 1.161324, 0.548022 -0.071547 1.200301, 
            0.552785 -0.069277 1.226887, 0.559257 -0.066638 1.257544, 0.563595 -0.065227 1.273679, 0.566245 -0.065216 1.273079, 
            0.569765 -0.064515 1.280720, 0.601307 -0.064285 1.274792, 0.602483 -0.063712 1.281514, 0.597978 -0.060972 1.316447, 
            0.600409 -0.060878 1.316930, 0.615330 -0.059417 1.330751, 0.617181 -0.059102 1.334119, 0.622045 -0.058913 1.335084, 
            0.627156 -0.058819 1.334820, 0.631961 -0.058609 1.336076, 0.644708 -0.059384 1.323009, 0.650616 -0.059594 1.318792, 
            0.670891 -0.059153 1.318578, 0.691923 -0.059002 1.314608, 0.694355 -0.058907 1.315091, 0.706078 -0.059292 1.307111, 
            0.767706 -0.062363 1.252254, 0.770517 -0.062414 1.250851, 0.775759 -0.061348 1.262499, 0.779941 -0.060900 1.266848, 
            0.789942 -0.060627 1.267422, 0.795176 -0.060580 1.266546, 0.797401 -0.060407 1.268056, 0.805603 -0.060470 1.265004, 
            0.820802 -0.058094 1.290001, 0.832873 -0.056568 1.305415, 0.838419 -0.056640 1.302992, 0.861955 -0.055400 1.311704, 
            0.867651 -0.055529 1.308536, 0.881323 -0.055635 1.303440, 0.893376 -0.055124 1.306379, 0.969467 -0.056560 1.267614, 
            0.986285 -0.055822 1.272010, 1.007860 -0.056899 1.252784, 1.033531 -0.058517 1.225773, 1.038304 -0.058294 1.227192, 
            1.052096 -0.056403 1.246617, 1.059104 -0.056010 1.249493, 1.071654 -0.054667 1.262526, 1.081347 -0.054278 1.264625, 
            1.104649 -0.054991 1.249384, 1.109513 -0.054803 1.250349, 0.399669 -0.081986 1.082506, 0.405786 -0.081254 1.089804, 
            0.410273 -0.080922 1.092642, 0.416352 -0.080176 1.100133, 0.424299 -0.080142 1.098345, 0.439186 -0.079690 1.099771, 
            0.447302 -0.078699 1.109704, 0.449378 -0.078469 1.111954, 0.454242 -0.078280 1.112919, 0.474233 -0.076710 1.126681, 
            0.482195 -0.076682 1.124816, 0.494298 -0.076189 1.127513, 0.506629 -0.074763 1.141630, 0.518390 -0.074140 1.146022, 
            0.548170 -0.072216 1.161409, 0.554345 -0.066398 1.231223, 0.556144 -0.066063 1.234844, 0.558464 -0.064905 1.248446, 
            0.561107 -0.062848 1.272996, 0.565971 -0.062660 1.273961, 0.579198 -0.061574 1.283634, 0.589015 -0.061232 1.285121, 
            0.598908 -0.060919 1.286226, 0.595490 -0.058593 1.315763, 0.598956 -0.056851 1.336228, 0.603534 -0.056553 1.338615, 
            0.606462 -0.056648 1.336635, 0.612948 -0.057079 1.329541, 0.629757 -0.062467 1.258625, 0.632189 -0.062373 1.259107, 
            0.619697 -0.056588 1.333704, 0.634519 -0.056111 1.335456, 0.673655 -0.056734 1.316937, 0.696708 -0.056331 1.315488, 
            0.713478 -0.056597 1.307563, 0.717400 -0.057071 1.300647, 0.764978 -0.059892 1.252763, 0.767573 -0.059861 1.252431, 
            0.771819 -0.059436 1.256467, 0.773271 -0.058969 1.261816, 0.803180 -0.058116 1.264000, 0.807567 -0.057746 1.267334, 
            0.819926 -0.055308 1.293874, 0.829396 -0.054833 1.297081, 0.843421 -0.054052 1.302791, 0.856808 -0.053028 1.311669, 
            0.923715 -0.053005 1.293389, 0.928579 -0.052817 1.294354, 0.979061 -0.053680 1.269726, 1.043591 -0.054793 1.238134, 
            1.078268 -0.051673 1.266880, 1.082328 -0.051178 1.271837, 1.101561 -0.052383 1.251680, 1.138201 -0.050011 1.270675, 
            1.143374 -0.047897 1.295228, 1.147808 -0.047545 1.298325, 0.412649 -0.078355 1.092924, 0.427614 -0.077932 1.093966, 
            0.444281 -0.077137 1.099113, 0.448125 -0.076560 1.105140, 0.457235 -0.074926 1.122698, 0.466901 -0.074526 1.124934, 
            0.474048 -0.074187 1.127118, 0.479708 -0.074303 1.124133, 0.483254 -0.073612 1.131638, 0.510798 -0.071857 1.145569, 
            0.536152 -0.070289 1.157815, 0.544437 -0.065276 1.217148, 0.545018 -0.064476 1.226823, 0.546858 -0.061091 1.267922, 
            0.551722 -0.060903 1.268887, 0.554113 -0.060793 1.269575, 0.557685 -0.061134 1.264395, 0.557768 -0.060144 1.276540, 
            0.562279 -0.059821 1.279260, 0.587068 -0.059059 1.281749, 0.590075 -0.056119 1.317054, 0.591966 -0.055819 1.320227, 
            0.600298 -0.055932 1.316527, 0.600055 -0.054818 1.330292, 0.601542 -0.054363 1.335468, 0.610354 -0.054659 1.329384, 
            0.630509 -0.061324 1.241852, 0.634565 -0.059806 1.259388, 0.625218 -0.055219 1.318367, 0.624852 -0.054058 1.332745, 
            0.627995 -0.054235 1.329698, 0.629599 -0.053825 1.334290, 0.634463 -0.053637 1.335255, 0.638169 -0.054029 1.329408, 
            0.646689 -0.054214 1.324775, 0.652191 -0.054269 1.322570, 0.659425 -0.053963 1.324324, 0.673507 -0.054225 1.317189, 
            0.676031 -0.054166 1.317218, 0.679766 -0.054569 1.311227, 0.684605 -0.054371 1.312317, 0.693841 -0.053807 1.316685, 
            0.757096 -0.057499 1.253746, 0.763596 -0.057935 1.246586, 0.766028 -0.057841 1.247069, 0.775647 -0.056401 1.262097, 
            0.787228 -0.055710 1.267384, 0.793256 -0.055966 1.262566, 0.795617 -0.055844 1.263401, 0.805491 -0.055524 1.264602, 
            0.815216 -0.054124 1.279109, 0.824734 -0.052646 1.294637, 0.843456 -0.051614 1.302138, 0.845888 -0.051520 1.302621, 
            0.870613 -0.050733 1.305432, 0.881337 -0.050736 1.302414, 0.899067 -0.049325 1.314840, 0.928523 -0.050343 1.294153, 
            0.932952 -0.049989 1.297276, 0.935734 -0.050028 1.296024, 0.945952 -0.050861 1.282956, 0.967091 -0.051771 1.265895, 
            0.971944 -0.051579 1.266913, 0.976785 -0.051382 1.267995, 0.985870 -0.051782 1.260555, 0.994606 -0.052049 1.254848, 
            1.033202 -0.053487 1.226450, 1.035963 -0.053518 1.225301, 1.038395 -0.053424 1.225783, 1.066294 -0.049762 1.263065, 
            1.074687 -0.048877 1.271623, 1.079297 -0.048592 1.273849, 1.081637 -0.048462 1.274790, 1.113659 -0.049437 1.253922, 
            1.161800 -0.045321 1.291159, 1.188838 -0.048482 1.244802, 0.399112 -0.076870 1.084311, 0.405641 -0.076295 1.089568, 
            0.410161 -0.075975 1.092240, 0.412415 -0.075813 1.093609, 0.417414 -0.075677 1.093900, 0.422079 -0.075413 1.095851, 
            0.434468 -0.075029 1.097125, 0.452055 -0.073564 1.110266, 0.458368 -0.072907 1.116592, 0.461778 -0.072164 1.124777, 
            0.466621 -0.071968 1.125847, 0.468465 -0.071649 1.129248, 0.476895 -0.071799 1.125062, 0.478845 -0.071521 1.127940, 
            0.485951 -0.071167 1.130330, 0.513047 -0.069241 1.146483, 0.544919 -0.061986 1.226838, 0.549637 -0.061742 1.228526, 
            0.551520 -0.058374 1.269411, 0.562219 -0.057346 1.279076, 0.566081 -0.056776 1.285019, 0.582263 -0.056818 1.280014, 
            0.589111 -0.053300 1.321366, 0.591543 -0.053205 1.321849, 0.596773 -0.053157 1.320991, 0.600242 -0.053458 1.316326, 
            0.603918 -0.051795 1.335750, 0.606962 -0.051935 1.333194, 0.635317 -0.058662 1.242615, 0.627228 -0.051491 1.333026, 
            0.632803 -0.051574 1.330461, 0.654498 -0.051675 1.323197, 0.673543 -0.051787 1.316534, 0.679212 -0.051906 1.313501, 
            0.684274 -0.051793 1.313478, 0.688922 -0.051522 1.315519, 0.698807 -0.051206 1.316665, 0.701876 -0.051355 1.313984, 
            0.706767 -0.051177 1.314814, 0.713946 -0.051872 1.304282, 0.756546 -0.054837 1.255999, 0.759246 -0.054845 1.255151, 
            0.770984 -0.054214 1.259659, 0.772959 -0.053945 1.262409, 0.790176 -0.053360 1.264824, 0.795735 -0.053437 1.262334, 
            0.824208 -0.051015 1.284212, 0.826640 -0.050921 1.284694, 0.827533 -0.050240 1.292819, 0.834613 -0.049876 1.295337, 
            0.836417 -0.049542 1.298941, 0.844147 -0.049425 1.298231, 0.849179 -0.049301 1.298358, 0.881150 -0.048213 1.302863, 
            0.888048 -0.047779 1.306285, 0.926035 -0.047964 1.293469, 0.935996 -0.047676 1.294244, 0.962041 -0.049436 1.265379, 
            0.966305 -0.049019 1.269322, 0.971518 -0.048964 1.268552, 0.981322 -0.048617 1.270100, 0.985132 -0.049048 1.263740, 
            0.991001 -0.049243 1.259711, 0.999869 -0.049561 1.253351, 1.033475 -0.051139 1.224617, 1.039510 -0.050376 1.232325, 
            1.064687 -0.047719 1.258011, 1.067977 -0.046930 1.266792, 1.072647 -0.046668 1.268718, 1.086445 -0.045801 1.275554, 
            1.106687 -0.047391 1.250388, 1.113849 -0.047057 1.252499, 1.139061 -0.045435 1.265451, 0.391812 -0.074698 1.082409, 
            0.402943 -0.073835 1.089931, 0.407807 -0.073647 1.090896, 0.412931 -0.073558 1.090567, 0.424456 -0.072845 1.096132, 
            0.427624 -0.073032 1.092956, 0.433795 -0.072321 1.099988, 0.436882 -0.072476 1.097217, 0.444353 -0.072261 1.097795, 
            0.450499 -0.071540 1.104955, 0.452931 -0.071446 1.105438, 0.456235 -0.070663 1.114148, 0.464154 -0.069596 1.125059, 
            0.478611 -0.068980 1.128624, 0.515542 -0.066719 1.146175, 0.532552 -0.067077 1.137056, 0.532536 -0.066049 1.149697, 
            0.540199 -0.062842 1.186998, 0.537686 -0.059840 1.224601, 0.555570 -0.054402 1.286499, 0.570861 -0.054104 1.285920, 
            0.575345 -0.053770 1.288774, 0.584525 -0.054207 1.280864, 0.598783 -0.050450 1.323095, 0.599159 -0.049572 1.333785, 
            0.616641 -0.051131 1.309767, 0.625438 -0.050399 1.316316, 0.632747 -0.049100 1.330260, 0.644167 -0.049369 1.323782, 
            0.652076 -0.049321 1.322186, 0.659306 -0.049013 1.323960, 0.662572 -0.049237 1.320298, 0.693662 -0.048835 1.316621, 
            0.709892 -0.048895 1.311376, 0.712873 -0.049010 1.309134, 0.722480 -0.051653 1.273982, 0.756531 -0.052380 1.255595, 
            0.782326 -0.050979 1.265652, 0.787007 -0.050721 1.267523, 0.789439 -0.050627 1.268006, 0.805028 -0.050443 1.265945, 
            0.809841 -0.050235 1.267166, 0.821741 -0.048644 1.283427, 0.828972 -0.048337 1.285194, 0.829909 -0.047673 1.293100, 
            0.842205 -0.047254 1.294837, 0.844091 -0.046952 1.298030, 0.896616 -0.044508 1.313497, 0.898139 -0.044067 1.318491, 
            0.902986 -0.043873 1.319539, 0.924419 -0.044896 1.301018, 0.927909 -0.045205 1.296249, 0.968681 -0.046452 1.269603, 
            0.978456 -0.046094 1.271295, 0.985758 -0.046835 1.260152, 1.038283 -0.048478 1.225381, 1.049400 -0.045566 1.258088, 
            1.066445 -0.044916 1.261360, 1.074538 -0.043916 1.271407, 1.081525 -0.043516 1.274388, 1.083366 -0.043196 1.277808, 
            1.103911 -0.044902 1.251135, 1.111365 -0.044680 1.251794, 1.120802 -0.044193 1.255167, 1.122743 -0.043911 1.258091, 
            1.130058 -0.043636 1.259443, 1.181063 -0.042656 1.257338, 0.394188 -0.072131 1.082691, 0.413346 -0.071264 1.088026, 
            0.415046 -0.070891 1.092143, 0.446652 -0.069664 1.098463, 0.448011 -0.069161 1.104272, 0.457780 -0.068800 1.105996, 
            0.462684 -0.067605 1.119322, 0.465299 -0.067581 1.118896, 0.466530 -0.067029 1.125340, 0.470651 -0.066557 1.129995, 
            0.482794 -0.066080 1.132491, 0.490000 -0.065764 1.134381, 0.494576 -0.065465 1.136779, 0.501329 -0.064976 1.140920, 
            0.507096 -0.064111 1.149957, 0.510067 -0.064222 1.147766, 0.530064 -0.064697 1.136373, 0.525901 -0.062088 1.169609, 
            0.526581 -0.061326 1.178792, 0.531445 -0.061138 1.179756, 0.532931 -0.060683 1.184936, 0.536960 -0.059155 1.202606, 
            0.538883 -0.058866 1.205614, 0.542375 -0.057133 1.225953, 0.549431 -0.056760 1.228591, 0.543266 -0.053387 1.271768, 
            0.545070 -0.053053 1.275367, 0.547265 -0.052869 1.277027, 0.549938 -0.052866 1.276314, 0.557542 -0.051680 1.288787, 
            0.562504 -0.051529 1.289269, 0.566989 -0.051197 1.292111, 0.572192 -0.051138 1.291392, 0.585844 -0.049193 1.311516, 
            0.589336 -0.048482 1.319289, 0.600518 -0.047638 1.326556, 0.612962 -0.047276 1.327557, 0.615394 -0.047182 1.328039, 
            0.620574 -0.048135 1.314877, 0.622253 -0.046732 1.331659, 0.629548 -0.046450 1.333106, 0.638934 -0.046965 1.324174, 
            0.649261 -0.046817 1.323130, 0.659498 -0.046634 1.322529, 0.667435 -0.046597 1.320790, 0.681653 -0.046911 1.312982, 
            0.686567 -0.046742 1.313695, 0.688810 -0.046576 1.315116, 0.703825 -0.046172 1.315908, 0.719992 -0.049273 1.273299, 
            0.721829 -0.048952 1.276735, 0.729853 -0.048948 1.274567, 0.751571 -0.050079 1.254632, 0.756426 -0.049887 1.255641, 
            0.780143 -0.048716 1.263455, 0.785534 -0.048729 1.261799, 0.800200 -0.048193 1.264325, 0.805104 -0.048020 1.265093, 
            0.837036 -0.044874 1.294910, 0.839365 -0.044741 1.295900, 0.887915 -0.042824 1.305987, 0.913815 -0.041464 1.315521, 
            0.922187 -0.042614 1.299063, 0.966193 -0.044073 1.268919, 0.974712 -0.044257 1.264294, 0.979934 -0.044205 1.263479, 
            0.985020 -0.044102 1.263338, 0.988549 -0.044426 1.258375, 0.993413 -0.044237 1.259340, 1.040936 -0.043973 1.249407, 
            1.046126 -0.042887 1.261309, 1.053932 -0.042800 1.260223, 1.058060 -0.042331 1.264844, 1.063957 -0.042536 1.260676, 
            1.066614 -0.042528 1.260044, 1.069009 -0.042420 1.260708, 1.070103 -0.041816 1.267834, 1.074233 -0.041347 1.272445, 
            1.079112 -0.041165 1.273334, 1.080719 -0.040756 1.277913, 1.104092 -0.042519 1.249759, 1.113603 -0.042059 1.252764, 
            1.143813 -0.040300 1.266013, 1.196434 -0.040958 1.243321, 0.386837 -0.069940 1.081042, 0.391700 -0.069752 1.082007, 
            0.393607 -0.069457 1.085101, 0.398470 -0.069269 1.086065, 0.400383 -0.068976 1.089129, 0.402852 -0.068896 1.089427, 
            0.415201 -0.068498 1.090895, 0.421950 -0.068007 1.095061, 0.427185 -0.067961 1.094179, 0.436850 -0.067560 1.096421, 
            0.455292 -0.066421 1.105312, 0.470107 -0.064919 1.119659, 0.476067 -0.064128 1.127739, 0.480931 -0.063939 1.128704, 
            0.498787 -0.062576 1.140504, 0.518020 -0.061738 1.145472, 0.524566 -0.062192 1.138081, 0.529612 -0.062073 1.138142, 
            0.528957 -0.058758 1.179073, 0.530443 -0.058304 1.184252, 0.537656 -0.057989 1.186113, 0.544101 -0.054318 1.229461, 
            0.542928 -0.050806 1.272966, 0.544777 -0.050489 1.276344, 0.559639 -0.049006 1.290454, 0.572134 -0.048663 1.291202, 
            0.580097 -0.048635 1.289337, 0.581259 -0.048057 1.296123, 0.583356 -0.046814 1.310832, 0.594605 -0.045995 1.317768, 
            0.610257 -0.044814 1.327955, 0.612906 -0.044802 1.327356, 0.629931 -0.043122 1.343287, 0.646773 -0.044437 1.322446, 
            0.649999 -0.044646 1.318986, 0.652132 -0.044438 1.320948, 0.664893 -0.044197 1.320378, 0.670462 -0.044278 1.317839, 
            0.696477 -0.043983 1.314244, 0.709102 -0.044711 1.301784, 0.766110 -0.046021 1.269867, 0.783123 -0.046379 1.260737, 
            0.787910 -0.046162 1.262080, 0.794942 -0.045779 1.264838, 0.813595 -0.044720 1.272686, 0.830292 -0.042915 1.290243, 
            0.839412 -0.042306 1.295192, 0.842197 -0.042347 1.293921, 0.851750 -0.041904 1.296715, 0.858969 -0.041592 1.298543, 
            0.863752 -0.041373 1.299911, 0.868845 -0.041272 1.299735, 0.878531 -0.040880 1.301875, 0.885846 -0.040605 1.303225, 
            0.894260 -0.039727 1.311679, 0.895595 -0.039215 1.317607, 0.900443 -0.039020 1.318655, 0.919421 -0.040128 1.299765, 
            0.962970 -0.041413 1.271886, 0.965402 -0.041319 1.272368, 0.974939 -0.041891 1.262686, 1.024216 -0.043317 1.231484, 
            1.041207 -0.040602 1.260143, 1.043032 -0.040277 1.263637, 1.046071 -0.040414 1.261108, 1.051445 -0.040420 1.259540, 
            1.055572 -0.039951 1.264160, 1.068953 -0.039947 1.260507, 1.085199 -0.037970 1.280305, 1.112769 -0.039289 1.256426, 
            1.118259 -0.039340 1.254282, 1.122573 -0.038942 1.257976, 1.125167 -0.038910 1.257657, 1.134451 -0.038364 1.261790, 
            1.150028 -0.037154 1.272347, 1.173951 -0.038104 1.254022, 1.192209 -0.037916 1.251267, 0.377315 -0.067943 1.077613, 
            0.385115 -0.066831 1.089112, 0.389801 -0.066575 1.090964, 0.400246 -0.066472 1.089328, 0.402875 -0.066453 1.088833, 
            0.419798 -0.065756 1.092706, 0.431695 -0.065185 1.096425, 0.439297 -0.065020 1.096349, 0.448841 -0.064573 1.099193, 
            0.462906 -0.063807 1.104704, 0.465811 -0.062872 1.115395, 0.470803 -0.061711 1.128283, 0.473235 -0.061617 1.128765, 
            0.478099 -0.061429 1.129730, 0.479524 -0.060951 1.135210, 0.493995 -0.059318 1.151266, 0.501060 -0.059970 1.141300, 
            0.507906 -0.058494 1.157540, 0.509820 -0.058202 1.160595, 0.514300 -0.058889 1.150905, 0.519754 -0.058926 1.148941, 
            0.524375 -0.059667 1.138549, 0.525789 -0.057141 1.169206, 0.525643 -0.056064 1.182492, 0.532819 -0.055736 1.184533, 
            0.537661 -0.052475 1.223286, 0.539182 -0.052033 1.228295, 0.546433 -0.051734 1.229962, 0.547427 -0.051091 1.237587, 
            0.549668 -0.047859 1.276698, 0.554999 -0.046828 1.287902, 0.565879 -0.045869 1.296666, 0.581573 -0.045725 1.294086, 
            0.579649 -0.043969 1.316204, 0.587174 -0.043774 1.316512, 0.619516 -0.041807 1.331731, 0.624044 -0.041490 1.334367, 
            0.624507 -0.040645 1.344624, 0.652730 -0.042214 1.317502, 0.659175 -0.041607 1.323175, 0.662405 -0.041818 1.319694, 
            0.664837 -0.041723 1.320177, 0.665350 -0.040897 1.330190, 0.670366 -0.041789 1.317835, 0.679263 -0.042117 1.311331, 
            0.701508 -0.041406 1.313899, 0.712839 -0.042663 1.295306, 0.754383 -0.044204 1.264827, 0.758677 -0.043799 1.268621, 
            0.761190 -0.043736 1.268701, 0.784888 -0.043579 1.264050, 0.789729 -0.043382 1.265128, 0.819773 -0.041559 1.279204, 
            0.824572 -0.041346 1.280491, 0.826373 -0.041011 1.284108, 0.830815 -0.040662 1.287164, 0.832668 -0.040347 1.290524, 
            0.839863 -0.040027 1.292470, 0.844099 -0.039599 1.296553, 0.856630 -0.039270 1.297124, 0.861383 -0.039039 1.298637, 
            0.868609 -0.038730 1.300433, 0.886637 -0.037433 1.311377, 0.889452 -0.037485 1.309957, 0.900404 -0.036553 1.318370, 
            0.902958 -0.036506 1.318244, 0.919644 -0.037761 1.298179, 0.926940 -0.037479 1.299626, 0.930331 -0.037751 1.295343, 
            0.937627 -0.037469 1.296790, 0.960656 -0.039100 1.270342, 0.971831 -0.039275 1.265085, 0.979822 -0.039258 1.263077, 
            0.983530 -0.039651 1.257223, 1.030356 -0.040142 1.238195, 1.034840 -0.037765 1.266165, 1.047504 -0.037487 1.266069, 
            1.052032 -0.037171 1.268702, 1.065979 -0.037382 1.262237, 1.072231 -0.036701 1.268870, 1.078524 -0.036036 1.275300, 
            1.080221 -0.035662 1.279430, 1.106176 -0.037388 1.251013, 1.115145 -0.036722 1.256708, 1.121927 -0.036243 1.260709, 
            1.127022 -0.036144 1.260523, 1.129589 -0.036101 1.260334, 1.146211 -0.035289 1.265705, 1.158359 -0.034814 1.268174, 
            1.170580 -0.035388 1.257722, 1.196369 -0.035008 1.255246, 1.199264 -0.035090 1.253432, 0.379691 -0.065375 1.077894, 
            0.410458 -0.063828 1.088374, 0.421669 -0.062996 1.095498, 0.427500 -0.063177 1.091659, 0.439181 -0.062524 1.096446, 
            0.444044 -0.062335 1.097416, 0.452068 -0.062330 1.095248, 0.455915 -0.061754 1.101262, 0.460779 -0.061566 1.102227, 
            0.472528 -0.059917 1.119237, 0.472240 -0.058785 1.133229, 0.479379 -0.058443 1.135454, 0.493310 -0.057627 1.141630, 
            0.497143 -0.056024 1.160273, 0.504869 -0.056927 1.147026, 0.504900 -0.055917 1.159428, 0.506420 -0.055475 1.164441, 
            0.508852 -0.055381 1.164923, 0.516676 -0.056322 1.151186, 0.526484 -0.056998 1.140156, 0.525231 -0.053455 1.184059, 
            0.529218 -0.052932 1.189379, 0.533835 -0.049585 1.229251, 0.543945 -0.049355 1.229279, 0.545103 -0.045710 1.273770, 
            0.555513 -0.044572 1.284870, 0.559495 -0.044047 1.290212, 0.570400 -0.043098 1.298856, 0.574457 -0.043624 1.291271, 
            0.587325 -0.041380 1.315282, 0.610247 -0.039906 1.327044, 0.612842 -0.039874 1.326717, 0.649902 -0.039705 1.318507, 
            0.655630 -0.038825 1.327743, 0.659913 -0.038415 1.331590, 0.684076 -0.039458 1.312070, 0.691426 -0.039196 1.313251, 
            0.698827 -0.038954 1.314172, 0.751895 -0.041825 1.264144, 0.765998 -0.041074 1.269465, 0.767836 -0.040753 1.272896, 
            0.792106 -0.040815 1.265409, 0.794867 -0.040846 1.264254, 0.802416 -0.040660 1.264443, 0.806313 -0.040103 1.270211, 
            0.811177 -0.039915 1.271176, 0.812918 -0.039558 1.275087, 0.829276 -0.038645 1.281771, 0.846547 -0.037059 1.296479, 
            0.871153 -0.036227 1.299879, 0.880436 -0.035681 1.304017, 0.882054 -0.035276 1.308541, 0.884150 -0.035054 1.310693, 
            0.889014 -0.034865 1.311658, 0.894203 -0.034801 1.311005, 0.901551 -0.034539 1.312194, 0.908836 -0.034252 1.313696, 
            0.914740 -0.035482 1.296933, 0.918654 -0.034932 1.302613, 0.924452 -0.035100 1.298942, 0.928353 -0.035566 1.292130, 
            0.939452 -0.035713 1.287247, 0.969287 -0.036875 1.264677, 1.018798 -0.038390 1.232313, 1.045353 -0.035236 1.263717, 
            1.059265 -0.034412 1.269985, 1.061429 -0.034216 1.271796, 1.067122 -0.034344 1.268642, 1.071619 -0.034016 1.271433, 
            1.080726 -0.033403 1.276444, 1.082597 -0.033095 1.279711, 1.116211 -0.033655 1.263497, 1.136929 -0.033383 1.261085, 
            1.139297 -0.033265 1.261886, 1.141378 -0.033037 1.264107, 1.149175 -0.032946 1.263069, 1.170736 -0.032996 1.256468, 
            1.173274 -0.032942 1.256423, 1.201262 -0.032378 1.255588, 0.374571 -0.063014 1.077722, 0.383603 -0.062372 1.083107, 
            0.386423 -0.061405 1.094220, 0.393973 -0.061219 1.094406, 0.397369 -0.061493 1.090098, 0.404975 -0.061328 1.090008, 
            0.414981 -0.061058 1.090556, 0.419181 -0.060617 1.094814, 0.427558 -0.060747 1.090891, 0.432422 -0.060558 1.091856, 
            0.436927 -0.060233 1.094604, 0.439571 -0.060220 1.094033, 0.446798 -0.059911 1.095824, 0.464833 -0.058617 1.106736, 
            0.471323 -0.057005 1.124745, 0.490621 -0.055171 1.141947, 0.490822 -0.053204 1.166065, 0.494655 -0.053645 1.159589, 
            0.495477 -0.052936 1.168068, 0.499519 -0.053456 1.160554, 0.511645 -0.052973 1.163133, 0.517676 -0.053230 1.158301, 
            0.522540 -0.053041 1.159266, 0.521411 -0.051589 1.177433, 0.525313 -0.051034 1.183173, 0.526921 -0.050626 1.187749, 
            0.526918 -0.047560 1.225443, 0.540611 -0.046653 1.232799, 0.542408 -0.046316 1.236437, 0.541989 -0.044113 1.263637, 
            0.550970 -0.042430 1.281832, 0.560024 -0.041797 1.287111, 0.561283 -0.041255 1.293418, 0.567756 -0.040659 1.298948, 
            0.574224 -0.039039 1.317070, 0.581612 -0.038792 1.318057, 0.586905 -0.038768 1.316890, 0.590647 -0.039173 1.310864, 
            0.597298 -0.038645 1.315515, 0.602002 -0.038396 1.317277, 0.605920 -0.037847 1.322936, 0.613314 -0.035559 1.349014, 
            0.623294 -0.035278 1.349695, 0.632294 -0.035646 1.342677, 0.652021 -0.037040 1.320065, 0.666727 -0.035497 1.334952, 
            0.669480 -0.035525 1.333839, 0.689130 -0.036890 1.311613, 0.696477 -0.036627 1.312807, 0.707868 -0.036885 1.306474, 
            0.717781 -0.037600 1.294928, 0.753593 -0.038999 1.267793, 0.758433 -0.038802 1.268877, 0.762878 -0.038454 1.271921, 
            0.770213 -0.038186 1.273177, 0.773903 -0.038572 1.267409, 0.787186 -0.038530 1.264243, 0.799601 -0.038156 1.265385, 
            0.800829 -0.037603 1.271849, 0.810298 -0.037128 1.275063, 0.817508 -0.036813 1.276934, 0.830779 -0.035744 1.286386, 
            0.844571 -0.034875 1.293253, 0.853735 -0.034283 1.297981, 0.861208 -0.034069 1.298548, 0.866072 -0.033880 1.299513, 
            0.879566 -0.032897 1.307858, 0.881849 -0.032746 1.309081, 0.899247 -0.032230 1.310599, 0.907357 -0.032258 1.308000, 
            0.912252 -0.033103 1.296250, 0.917116 -0.032915 1.297214, 0.923831 -0.032411 1.301546, 0.932214 -0.032543 1.297597, 
            0.953855 -0.033645 1.278039, 0.971719 -0.034329 1.264683, 0.980258 -0.034521 1.259955, 0.985790 -0.034587 1.257603, 
            1.016450 -0.036064 1.230938, 1.039592 -0.032630 1.266727, 1.044625 -0.032507 1.266853, 1.049489 -0.032318 1.267818, 
            1.051898 -0.032216 1.268414, 1.058674 -0.031735 1.272439, 1.066550 -0.031674 1.271009, 1.071930 -0.031683 1.269406, 
            1.085323 -0.030660 1.278257, 1.097829 -0.031344 1.266385, 1.107211 -0.031857 1.257476, 1.111936 -0.031616 1.259129, 
            1.113723 -0.031276 1.262813, 1.118813 -0.031174 1.262655, 1.165023 -0.030408 1.259244, 1.198708 -0.029974 1.255237, 
            1.232659 -0.031684 1.224787, 1.239220 -0.032143 1.217322, 0.379087 -0.060241 1.079937, 0.421669 -0.058092 1.094539, 
            0.432178 -0.058013 1.092589, 0.436995 -0.057807 1.093786, 0.455848 -0.056824 1.100641, 0.460638 -0.056608 1.101971, 
            0.467323 -0.056093 1.106449, 0.479370 -0.053536 1.134544, 0.491595 -0.052069 1.149189, 0.490766 -0.050731 1.165864, 
            0.492903 -0.050524 1.167811, 0.499130 -0.049834 1.174569, 0.508474 -0.050333 1.165843, 0.510215 -0.049975 1.169759, 
            0.512647 -0.049881 1.170241, 0.516670 -0.049372 1.175380, 0.518982 -0.049233 1.176457, 0.524433 -0.048247 1.187065, 
            0.526539 -0.048028 1.189167, 0.524683 -0.046299 1.210943, 0.533094 -0.044398 1.231974, 0.537956 -0.044210 1.232947, 
            0.539920 -0.043937 1.235754, 0.541933 -0.041640 1.263436, 0.557536 -0.039418 1.286427, 0.564465 -0.038995 1.289695, 
            0.571113 -0.037444 1.306920, 0.597046 -0.036097 1.316288, 0.602584 -0.036166 1.313905, 0.612592 -0.033853 1.339562, 
            0.629501 -0.033150 1.343507, 0.638281 -0.033434 1.337586, 0.648017 -0.034082 1.326913, 0.658274 -0.032886 1.338773, 
            0.662407 -0.032419 1.343370, 0.668813 -0.032819 1.336676, 0.674529 -0.033977 1.320847, 0.681368 -0.034542 1.312003, 
            0.693931 -0.034225 1.312413, 0.704091 -0.034014 1.312196, 0.717725 -0.035127 1.294726, 0.720157 -0.035033 1.295209, 
            0.745759 -0.036624 1.268543, 0.751306 -0.036696 1.266114, 0.760167 -0.035989 1.272345, 0.775439 -0.035684 1.271861, 
            0.780480 -0.035563 1.271945, 0.795566 -0.035187 1.272386, 0.803205 -0.035035 1.272130, 0.820555 -0.034501 1.273885, 
            0.835252 -0.032955 1.288815, 0.856111 -0.031716 1.298262, 0.868616 -0.031377 1.298961, 0.877814 -0.030798 1.303524, 
            0.881942 -0.030329 1.308139, 0.898954 -0.029666 1.311572, 0.902482 -0.029990 1.306614, 0.904806 -0.029855 1.307630, 
            0.909765 -0.030724 1.295566, 0.914628 -0.030536 1.296531, 0.915944 -0.030016 1.302558, 0.941772 -0.030672 1.287327, 
            0.944547 -0.030708 1.286108, 0.969176 -0.031928 1.264275, 1.007300 -0.033187 1.238219, 1.025808 -0.033094 1.234224, 
            1.034714 -0.030361 1.265352, 1.041015 -0.029700 1.271741, 1.048096 -0.029335 1.274256, 1.051479 -0.029604 1.270014, 
            1.080559 -0.028435 1.276316, 1.113667 -0.028802 1.262612, 1.120648 -0.028400 1.265623, 1.129225 -0.028606 1.260709, 
            1.134385 -0.028531 1.260200, 1.146660 -0.028104 1.262043, 1.160058 -0.028106 1.258305, 1.169834 -0.027748 1.259992, 
            1.176621 -0.027271 1.263965, 1.235299 -0.029217 1.223758, 1.241596 -0.029576 1.217603, 0.373871 -0.057843 1.080241, 
            0.383895 -0.057579 1.080700, 0.391429 -0.056366 1.093521, 0.417888 -0.056241 1.087720, 0.430387 -0.055900 1.088448, 
            0.435230 -0.055703 1.089517, 0.451695 -0.054832 1.095666, 0.462806 -0.053961 1.103284, 0.473279 -0.051826 1.126632, 
            0.479979 -0.051316 1.131037, 0.485911 -0.050514 1.139258, 0.489734 -0.049928 1.145393, 0.491579 -0.047567 1.173910, 
            0.493403 -0.047241 1.177409, 0.495835 -0.047147 1.177891, 0.499074 -0.047361 1.174368, 0.502863 -0.047784 1.168110, 
            0.523554 -0.046481 1.178394, 0.544715 -0.040249 1.249143, 0.544454 -0.039128 1.262996, 0.547581 -0.038277 1.272586, 
            0.551262 -0.037638 1.279427, 0.559912 -0.036850 1.286708, 0.604960 -0.033598 1.314187, 0.610771 -0.030706 1.348130, 
            0.617278 -0.030123 1.353492, 0.625292 -0.030115 1.351374, 0.631830 -0.030565 1.344023, 0.635672 -0.031008 1.337505, 
            0.652915 -0.031455 1.327232, 0.670794 -0.030101 1.338919, 0.701910 -0.031752 1.309987, 0.716341 -0.032147 1.301120, 
            0.755793 -0.033912 1.268469, 0.762544 -0.033422 1.272626, 0.787359 -0.032670 1.274984, 0.790396 -0.032807 1.272463, 
            0.803007 -0.032508 1.272635, 0.804947 -0.032226 1.275559, 0.814871 -0.031925 1.276514, 0.830784 -0.030842 1.285408, 
            0.851192 -0.029431 1.297096, 0.858068 -0.028988 1.300628, 0.863129 -0.028875 1.300612, 0.877385 -0.028183 1.305174, 
            0.886070 -0.027408 1.312281, 0.893882 -0.027323 1.311166, 0.899970 -0.027602 1.306049, 0.902750 -0.027640 1.304805, 
            0.912141 -0.028157 1.295847, 0.939627 -0.028423 1.284942, 0.944491 -0.028235 1.285907, 0.946153 -0.027847 1.290212, 
            0.964294 -0.029658 1.262918, 0.968424 -0.029190 1.267528, 0.978169 -0.029841 1.256814, 0.988717 -0.029778 1.254670, 
            1.010442 -0.030912 1.234697, 1.032919 -0.028246 1.261231, 1.037063 -0.027784 1.265770, 1.042982 -0.026976 1.274055, 
            1.050360 -0.026725 1.275091, 1.053586 -0.026934 1.271635, 1.058503 -0.026766 1.272333, 1.075678 -0.026165 1.274957, 
            1.077499 -0.025838 1.278473, 1.097104 -0.026163 1.269032, 1.104617 -0.025963 1.269401, 1.112000 -0.025714 1.270415, 
            1.128312 -0.025806 1.264766, 1.131601 -0.026038 1.260991, 1.143651 -0.025526 1.263945, 1.152713 -0.025917 1.256621, 
            1.167175 -0.025303 1.260162, 1.173987 -0.024836 1.264010, 1.243972 -0.027008 1.217884, 0.378975 -0.055294 1.079534, 
            0.381016 -0.055051 1.081956, 0.385561 -0.054741 1.084508, 0.389900 -0.054353 1.088076, 0.392087 -0.054165 1.089777, 
            0.399994 -0.054116 1.088188, 0.427621 -0.053414 1.089147, 0.437391 -0.053054 1.090867, 0.449207 -0.052452 1.094983, 
            0.453416 -0.052014 1.099200, 0.465112 -0.051367 1.103915, 0.475372 -0.049150 1.128320, 0.484814 -0.047643 1.144227, 
            0.491523 -0.045094 1.173709, 0.495482 -0.044561 1.179166, 0.497914 -0.044467 1.179649, 0.500724 -0.044517 1.178253, 
            0.509917 -0.044958 1.170278, 0.518952 -0.044317 1.175651, 0.521648 -0.044324 1.174819, 0.520034 -0.042686 1.195397, 
            0.521947 -0.041373 1.211015, 0.524330 -0.041260 1.211739, 0.526103 -0.039893 1.228058, 0.535352 -0.039334 1.232363, 
            0.541832 -0.038740 1.237859, 0.543059 -0.038187 1.244325, 0.547107 -0.035644 1.274464, 0.554295 -0.035321 1.276445, 
            0.556114 -0.034993 1.279970, 0.564931 -0.035290 1.273866, 0.573105 -0.031257 1.321190, 0.580707 -0.031091 1.321117, 
            0.585477 -0.030867 1.322547, 0.605450 -0.029290 1.336394, 0.607849 -0.029183 1.337041, 0.614790 -0.027744 1.352808, 
            0.629342 -0.028186 1.343339, 0.634388 -0.028067 1.343404, 0.647547 -0.028999 1.328289, 0.667264 -0.027324 1.343409, 
            0.679824 -0.029049 1.318715, 0.688925 -0.029455 1.311199, 0.694114 -0.029391 1.310549, 0.716285 -0.029674 1.300918, 
            0.745626 -0.031669 1.268248, 0.757398 -0.031051 1.272583, 0.759930 -0.030995 1.272568, 0.784534 -0.030162 1.275978, 
            0.789398 -0.029974 1.276943, 0.792167 -0.030008 1.275748, 0.794167 -0.029749 1.278377, 0.797643 -0.030053 1.273676, 
            0.802350 -0.029805 1.275418, 0.807185 -0.029606 1.276528, 0.820620 -0.029622 1.272607, 0.827512 -0.029185 1.276060, 
            0.839688 -0.027699 1.290949, 0.844154 -0.027360 1.293887, 0.850029 -0.026535 1.302390, 0.860427 -0.026414 1.300993, 
            0.872948 -0.026082 1.301607, 0.883639 -0.025051 1.311317, 0.902474 -0.025083 1.305696, 0.905126 -0.025073 1.305087, 
            0.910100 -0.025948 1.292944, 0.915294 -0.025886 1.292268, 0.920247 -0.025732 1.292789, 0.921311 -0.025115 1.300068, 
            0.926029 -0.024872 1.301755, 0.931619 -0.024961 1.299112, 0.936279 -0.025716 1.288531, 0.939092 -0.025767 1.287122, 
            0.940985 -0.025467 1.290282, 0.949108 -0.025501 1.287620, 0.954077 -0.026374 1.275502, 0.965937 -0.026810 1.266845, 
            0.969109 -0.026999 1.263649, 0.972198 -0.027155 1.260871, 0.977242 -0.027036 1.260937, 0.980873 -0.027399 1.255466, 
            1.015025 -0.028164 1.236577, 1.026853 -0.027567 1.240638, 1.045375 -0.024415 1.274252, 1.055344 -0.024130 1.274984, 
            1.068976 -0.024221 1.270082, 1.071283 -0.024080 1.271186, 1.072580 -0.023552 1.277307, 1.082443 -0.023228 1.278564, 
            1.099682 -0.023673 1.268309, 1.109425 -0.023302 1.270164, 1.111635 -0.023123 1.271747, 1.114011 -0.023008 1.272507, 
            1.117479 -0.023309 1.267842, 1.120155 -0.023308 1.267114, 1.141130 -0.023134 1.263425, 1.159946 -0.023159 1.257902, 
            1.164776 -0.022958 1.259034, 1.171686 -0.022528 1.262397, 1.176353 -0.022265 1.264342, 1.178795 -0.022174 1.264774, 
            1.195056 -0.022247 1.259374, 1.239516 -0.023878 1.226976, 1.242962 -0.024171 1.222424, 1.245862 -0.024255 1.220579, 
            0.368616 -0.052978 1.080262, 0.391257 -0.051397 1.093419, 0.394531 -0.051624 1.089720, 0.399735 -0.051565 1.088998, 
            0.432707 -0.050859 1.088528, 0.442584 -0.050540 1.089714, 0.444746 -0.050342 1.091541, 0.448496 -0.049729 1.098034, 
            0.475602 -0.046786 1.126699, 0.479744 -0.046322 1.131251, 0.489622 -0.044982 1.144991, 0.494252 -0.043682 1.159681, 
            0.495734 -0.042204 1.177439, 0.505532 -0.041855 1.179016, 0.509076 -0.042185 1.173980, 0.513621 -0.041875 1.176527, 
            0.519161 -0.041944 1.174136, 0.521843 -0.038881 1.211055, 0.525207 -0.038121 1.219469, 0.536913 -0.036455 1.236693, 
            0.547867 -0.035525 1.245089, 0.554384 -0.032903 1.275526, 0.563034 -0.034158 1.257687, 0.570947 -0.029003 1.318866, 
            0.577801 -0.028552 1.322510, 0.579477 -0.028170 1.326748, 0.584158 -0.027912 1.328620, 0.586780 -0.027890 1.328157, 
            0.602982 -0.027940 1.323055, 0.607052 -0.026427 1.340519, 0.610440 -0.025676 1.348818, 0.615165 -0.025435 1.350470, 
            0.616948 -0.025093 1.354173, 0.622017 -0.024983 1.354119, 0.631900 -0.025687 1.342720, 0.650758 -0.024707 1.349546, 
            0.669178 -0.024580 1.345988, 0.685324 -0.026652 1.316041, 0.691332 -0.026899 1.311327, 0.696490 -0.026824 1.310830, 
            0.708621 -0.027364 1.300824, 0.713485 -0.027175 1.301789, 0.748665 -0.029355 1.265235, 0.753114 -0.029008 1.268260, 
            0.761599 -0.028157 1.276362, 0.779873 -0.027976 1.273525, 0.809817 -0.027136 1.275538, 0.814778 -0.026985 1.276018, 
            0.817956 -0.027175 1.272799, 0.835086 -0.025535 1.288207, 0.841076 -0.024755 1.296138, 0.845273 -0.024313 1.300412, 
            0.863579 -0.023121 1.309981, 0.877757 -0.023420 1.302371, 0.879587 -0.023097 1.305841, 0.886688 -0.022740 1.308257, 
            0.894459 -0.022639 1.307344, 0.899986 -0.022704 1.305012, 0.921304 -0.022661 1.299624, 0.945793 -0.022806 1.291046, 
            0.953654 -0.024782 1.264566, 0.964183 -0.024711 1.262516, 0.969240 -0.024597 1.262519, 0.980652 -0.024862 1.256087, 
            0.988113 -0.024643 1.256712, 0.997656 -0.025218 1.247002, 1.005476 -0.025135 1.245842, 1.010466 -0.024995 1.246182, 
            1.018017 -0.025832 1.233802, 1.021999 -0.025307 1.239146, 1.024673 -0.025305 1.238427, 1.029407 -0.024046 1.252595, 
            1.032196 -0.023067 1.263862, 1.038526 -0.022416 1.270106, 1.040741 -0.022239 1.271668, 1.046253 -0.022298 1.269415, 
            1.048685 -0.022203 1.269898, 1.063986 -0.021910 1.269265, 1.068618 -0.021633 1.271382, 1.070943 -0.021498 1.272394, 
            1.077523 -0.020943 1.277398, 1.095107 -0.021519 1.265433, 1.101995 -0.021081 1.268904, 1.118845 -0.020356 1.273140, 
            1.125344 -0.020791 1.265985, 1.133619 -0.020882 1.262572, 1.143467 -0.020552 1.263903, 1.154677 -0.020741 1.258470, 
            1.157202 -0.020682 1.258490, 1.159520 -0.020545 1.259537, 1.181537 -0.019747 1.263235, 1.188650 -0.019394 1.265595, 
            1.239460 -0.021405 1.226775, 1.245807 -0.021782 1.220378, 1.246820 -0.021147 1.227903, 1.253612 -0.021694 1.219292, 
            0.361825 -0.051001 1.075828, 0.376453 -0.050450 1.078543, 0.378209 -0.050098 1.082383, 0.383034 -0.049895 1.083538, 
            0.384348 -0.049374 1.089573, 0.391504 -0.049039 1.091713, 0.399954 -0.049196 1.087432, 0.404817 -0.049008 1.088397, 
            0.418076 -0.048957 1.085352, 0.457741 -0.046717 1.101883, 0.460387 -0.046704 1.101304, 0.462568 -0.046514 1.103030, 
            0.480338 -0.044097 1.127820, 0.487464 -0.042728 1.142673, 0.493550 -0.041984 1.150128, 0.493190 -0.040825 1.164475, 
            0.497132 -0.040286 1.170017, 0.500613 -0.039570 1.177850, 0.518764 -0.039341 1.175625, 0.521196 -0.039247 1.176108, 
            0.519755 -0.037676 1.195826, 0.522750 -0.036775 1.206070, 0.522872 -0.035800 1.218026, 0.531040 -0.034829 1.227699, 
            0.535191 -0.034369 1.232204, 0.544166 -0.033705 1.237871, 0.548814 -0.032413 1.252471, 0.552108 -0.030604 1.273791, 
            0.557390 -0.031597 1.260120, 0.565410 -0.031591 1.257969, 0.569901 -0.028196 1.298464, 0.568697 -0.026715 1.317005, 
            0.574418 -0.025832 1.326273, 0.576989 -0.025791 1.326065, 0.602926 -0.025466 1.322854, 0.619352 -0.022537 1.354316, 
            0.631647 -0.023139 1.343498, 0.640392 -0.023409 1.337749, 0.645493 -0.022290 1.350093, 0.657425 -0.021732 1.353639, 
            0.666552 -0.022148 1.345991, 0.679942 -0.022147 1.342293, 0.687382 -0.023963 1.317903, 0.692518 -0.022857 1.330078, 
            0.699933 -0.024663 1.305811, 0.706040 -0.024949 1.300601, 0.711338 -0.024926 1.299413, 0.746177 -0.026975 1.264551, 
            0.756515 -0.025810 1.276009, 0.766509 -0.025535 1.276620, 0.768585 -0.025305 1.278867, 0.775891 -0.025026 1.280266, 
            0.778886 -0.025147 1.277949, 0.786647 -0.025042 1.277088, 0.791415 -0.024818 1.278526, 0.795816 -0.024453 1.281792, 
            0.806692 -0.024514 1.278020, 0.865785 -0.020489 1.311107, 0.879756 -0.020709 1.304524, 0.891971 -0.020260 1.306661, 
            0.896835 -0.020071 1.307626, 0.905421 -0.020281 1.302666, 0.912750 -0.021033 1.291384, 0.917704 -0.020879 1.291904, 
            0.919170 -0.020416 1.297184, 0.940678 -0.020446 1.290847, 0.943223 -0.020395 1.290770, 0.952687 -0.021961 1.268888, 
            0.956173 -0.022269 1.264134, 0.971429 -0.021958 1.263730, 0.977233 -0.022128 1.260028, 0.982969 -0.022272 1.256662, 
            0.990641 -0.022134 1.256238, 0.993828 -0.022328 1.252971, 0.995722 -0.022028 1.256128, 1.007758 -0.022532 1.246591, 
            1.012842 -0.022428 1.246463, 1.026807 -0.022646 1.239910, 1.029239 -0.022551 1.240392, 1.034636 -0.020523 1.263827, 
            1.039500 -0.020335 1.264792, 1.041951 -0.020248 1.265182, 1.052789 -0.019274 1.274157, 1.061446 -0.019510 1.268845, 
            1.071028 -0.019078 1.271496, 1.111458 -0.018152 1.271671, 1.116322 -0.017963 1.272636, 1.124076 -0.017856 1.271804, 
            1.130120 -0.018118 1.266909, 1.138547 -0.018267 1.262737, 1.145991 -0.018041 1.263450, 1.176251 -0.017322 1.263889, 
            1.181115 -0.017134 1.264854, 1.183799 -0.017136 1.264084, 1.196494 -0.016869 1.263837, 1.242783 -0.019198 1.222358, 
            1.259903 -0.019598 1.212695, 0.356696 -0.048636 1.075702, 0.359474 -0.048674 1.074465, 0.391371 -0.046536 1.091895, 
            0.420452 -0.046389 1.085633, 0.448904 -0.044981 1.095052, 0.450481 -0.044561 1.099780, 0.452822 -0.044432 1.100716, 
            0.457982 -0.044356 1.100209, 0.462763 -0.044137 1.101586, 0.466256 -0.043426 1.109356, 0.470939 -0.042147 1.123780, 
            0.484343 -0.041129 1.132573, 0.486236 -0.039808 1.148293, 0.491062 -0.039605 1.149444, 0.491156 -0.038619 1.161539, 
            0.499059 -0.037547 1.172529, 0.518806 -0.035884 1.187499, 0.522410 -0.033172 1.219839, 0.524842 -0.033078 1.220321, 
            0.532703 -0.031989 1.231520, 0.551578 -0.029993 1.250825, 0.562922 -0.029212 1.257285, 0.568061 -0.029128 1.256886, 
            0.573207 -0.028026 1.269009, 0.566209 -0.024335 1.316321, 0.568641 -0.024241 1.316804, 0.572186 -0.023550 1.324317, 
            0.583885 -0.022904 1.329020, 0.589073 -0.022839 1.328375, 0.594011 -0.022679 1.328969, 0.599657 -0.022789 1.326050, 
            0.601078 -0.022310 1.331551, 0.605651 -0.022010 1.333962, 0.606843 -0.021443 1.340602, 0.611474 -0.021166 1.342723, 
            0.615681 -0.020728 1.346949, 0.622150 -0.020130 1.352502, 0.637590 -0.020910 1.338625, 0.649560 -0.019346 1.354537, 
            0.668928 -0.019581 1.346272, 0.682318 -0.019579 1.342574, 0.688483 -0.019887 1.337076, 0.694894 -0.020289 1.330360, 
            0.702506 -0.022170 1.305117, 0.708417 -0.022382 1.300882, 0.743241 -0.024425 1.266095, 0.761248 -0.023120 1.277146, 
            0.765599 -0.022736 1.280661, 0.798189 -0.021884 1.282087, 0.825294 -0.022005 1.273078, 0.828206 -0.021072 1.283735, 
            0.838532 -0.019903 1.295253, 0.847497 -0.019235 1.300971, 0.854365 -0.018789 1.304545, 0.860813 -0.018184 1.310198, 
            0.865599 -0.017966 1.311550, 0.873394 -0.017874 1.310518, 0.884318 -0.017954 1.306507, 0.889182 -0.017765 1.307472, 
            0.908213 -0.017872 1.300878, 0.911606 -0.018145 1.296587, 0.914038 -0.018051 1.297069, 0.926283 -0.017612 1.299059, 
            0.935252 -0.017968 1.292197, 0.966778 -0.019775 1.261233, 0.974745 -0.019749 1.259344, 0.980481 -0.019893 1.255978, 
            1.001957 -0.018889 1.262361, 1.010134 -0.019965 1.246872, 1.014830 -0.019712 1.248674, 1.020017 -0.019647 1.248030, 
            1.023857 -0.020090 1.241521, 1.029730 -0.018244 1.262593, 1.045824 -0.017230 1.270589, 1.074065 -0.016763 1.268495, 
            1.081247 -0.016437 1.270506, 1.083883 -0.016421 1.269975, 1.108657 -0.015653 1.272544, 1.118376 -0.015273 1.274515, 
            1.127512 -0.015693 1.266821, 1.154753 -0.015865 1.257138, 1.156977 -0.015692 1.258652, 1.174211 -0.015114 1.260981, 
            1.178568 -0.014732 1.264468, 1.183431 -0.014543 1.265433, 1.190769 -0.014277 1.266672, 1.221322 -0.015713 1.240536, 
            1.240291 -0.016818 1.221695, 1.250861 -0.016763 1.219438, 0.359098 -0.046078 1.075857, 0.364330 -0.046030 1.074992, 
            0.380379 -0.045000 1.083208, 0.382395 -0.044747 1.085756, 0.386561 -0.044293 1.090187, 0.393748 -0.043969 1.092176, 
            0.397410 -0.044344 1.086547, 0.402274 -0.044156 1.087512, 0.407745 -0.044199 1.085463, 0.435990 -0.043733 1.083347, 
            0.445865 -0.043413 1.084546, 0.448451 -0.042356 1.096826, 0.460358 -0.041789 1.100490, 0.464889 -0.041474 1.103110, 
            0.475435 -0.039366 1.126095, 0.480861 -0.038371 1.136828, 0.494141 -0.035263 1.171353, 0.506162 -0.034739 1.174455, 
            0.516072 -0.034432 1.175480, 0.522454 -0.031758 1.206585, 0.561834 -0.027366 1.249650, 0.565394 -0.027702 1.244531, 
            0.570437 -0.026561 1.257168, 0.572105 -0.025154 1.274002, 0.578294 -0.020363 1.331187, 0.586580 -0.020458 1.327713, 
            0.596166 -0.020027 1.330349, 0.600733 -0.019726 1.332788, 0.605469 -0.019489 1.334387, 0.613194 -0.018348 1.346265, 
            0.635267 -0.018594 1.337121, 0.642631 -0.017316 1.350790, 0.656622 -0.016522 1.356669, 0.668089 -0.016809 1.349962, 
            0.691257 -0.017472 1.335379, 0.712187 -0.020346 1.294237, 0.717569 -0.020355 1.292629, 0.728596 -0.021496 1.275549, 
            0.745719 -0.021896 1.265871, 0.773317 -0.020162 1.279530, 0.793302 -0.019612 1.280758, 0.795791 -0.019539 1.280959, 
            0.806227 -0.019433 1.279369, 0.822047 -0.019336 1.276164, 0.826911 -0.019148 1.277129, 0.858920 -0.016032 1.306562, 
            0.883518 -0.015197 1.310003, 0.903294 -0.015587 1.299712, 0.920527 -0.016030 1.289485, 0.929089 -0.016230 1.284646, 
            0.931680 -0.016197 1.284340, 0.938135 -0.015594 1.289962, 0.941398 -0.015817 1.286316, 0.956453 -0.017472 1.261791, 
            0.961507 -0.017356 1.261809, 0.977121 -0.017181 1.259626, 0.980425 -0.017420 1.255777, 0.987635 -0.017105 1.257651, 
            0.996600 -0.016437 1.263369, 1.004333 -0.016322 1.262643, 1.028020 -0.016161 1.258050, 1.042157 -0.015423 1.263203, 
            1.059890 -0.014013 1.275614, 1.063272 -0.014281 1.271376, 1.076441 -0.014195 1.268776, 1.104499 -0.013658 1.267591, 
            1.108824 -0.013264 1.271236, 1.113415 -0.012972 1.273555, 1.127110 -0.013087 1.268343, 1.132320 -0.013031 1.267585, 
            1.136210 -0.013493 1.260830, 1.143510 -0.013212 1.262253, 1.169772 -0.013012 1.257429, 1.171724 -0.012734 1.260297, 
            1.179372 -0.012586 1.259996, 1.180943 -0.012164 1.264749, 1.245142 -0.014173 1.222241, 1.261398 -0.014243 1.216870, 
            0.391260 -0.041590 1.091492, 0.397396 -0.041887 1.086136, 0.447551 -0.040582 1.088253, 0.452710 -0.039485 1.100314, 
            0.457574 -0.039297 1.101279, 0.458707 -0.038707 1.108209, 0.461139 -0.038613 1.108691, 0.462373 -0.038062 1.115125, 
            0.468309 -0.037261 1.123324, 0.473854 -0.036311 1.133469, 0.475970 -0.036097 1.135517, 0.484663 -0.034304 1.155147, 
            0.504156 -0.032543 1.171381, 0.509367 -0.032488 1.170620, 0.519966 -0.029379 1.205901, 0.535163 -0.027001 1.230911, 
            0.545320 -0.026789 1.230708, 0.553155 -0.025691 1.242034, 0.570513 -0.025159 1.243749, 0.563665 -0.019483 1.315437, 
            0.566580 -0.018551 1.326083, 0.582935 -0.017637 1.332781, 0.589036 -0.017921 1.327602, 0.593678 -0.017648 1.329665, 
            0.598245 -0.017347 1.332104, 0.603088 -0.017150 1.333174, 0.606731 -0.016497 1.340200, 0.615570 -0.015781 1.346546, 
            0.640075 -0.015932 1.337885, 0.678981 -0.014424 1.345628, 0.696189 -0.014857 1.335529, 0.703224 -0.016519 1.313152, 
            0.757869 -0.017949 1.280409, 0.772637 -0.017451 1.282429, 0.786408 -0.017595 1.276838, 0.788931 -0.017535 1.276871, 
            0.791240 -0.017395 1.277962, 0.793240 -0.017135 1.280591, 0.814135 -0.016932 1.277300, 0.824423 -0.016769 1.276446, 
            0.835373 -0.014815 1.297424, 0.846461 -0.013936 1.305158, 0.849612 -0.014116 1.302068, 0.851809 -0.013932 1.303722, 
            0.863106 -0.013133 1.310415, 0.872989 -0.012815 1.311573, 0.899374 -0.012662 1.306142, 0.913927 -0.013104 1.296667, 
            0.934163 -0.013670 1.284091, 0.947356 -0.014615 1.268809, 0.952691 -0.014607 1.267434, 0.956205 -0.014925 1.262542, 
            0.958829 -0.014904 1.262072, 0.974923 -0.014913 1.257502, 0.982916 -0.014896 1.255487, 0.992443 -0.014443 1.258415, 
            1.004266 -0.013844 1.262497, 1.023100 -0.013876 1.256883, 1.025425 -0.013741 1.257895, 1.070892 -0.011670 1.270738, 
            1.115886 -0.010441 1.273363, 1.136258 -0.011059 1.260111, 1.147403 -0.011223 1.255002, 1.154868 -0.011005 1.255607, 
            1.159649 -0.010785 1.256985, 1.167241 -0.010616 1.256964, 1.181617 -0.009969 1.260925, 1.185793 -0.009519 1.265305, 
            1.192015 -0.009848 1.259526, 1.255037 -0.011408 1.222862, 0.354122 -0.041320 1.074489, 0.361786 -0.041178 1.074108, 
            0.373797 -0.040651 1.077257, 0.379566 -0.039786 1.086289, 0.384686 -0.039695 1.085979, 0.389567 -0.039513 1.086861, 
            0.391922 -0.039390 1.087727, 0.394909 -0.039507 1.085452, 0.399773 -0.039319 1.086417, 0.404520 -0.039087 1.087959, 
            0.409997 -0.039132 1.085881, 0.437694 -0.038457 1.086490, 0.440929 -0.038670 1.082985, 0.445083 -0.038211 1.087473, 
            0.452265 -0.037885 1.089486, 0.462382 -0.036635 1.102043, 0.464749 -0.035495 1.115406, 0.475885 -0.033612 1.135461, 
            0.477936 -0.033373 1.137838, 0.480389 -0.032265 1.150775, 0.482032 -0.031870 1.155175, 0.491626 -0.030421 1.170329, 
            0.498919 -0.030138 1.171787, 0.501393 -0.030059 1.172064, 0.504830 -0.030349 1.167552, 0.522000 -0.028724 1.182763, 
            0.519910 -0.026905 1.205700, 0.521515 -0.025474 1.222851, 0.569827 -0.022445 1.246682, 0.569620 -0.020323 1.272827, 
            0.570950 -0.015723 1.329023, 0.585816 -0.015263 1.330552, 0.594579 -0.014518 1.337276, 0.600557 -0.014755 1.332706, 
            0.605364 -0.014545 1.333951, 0.607484 -0.014331 1.335986, 0.613187 -0.013442 1.345341, 0.635479 -0.013771 1.335114, 
            0.646438 -0.011821 1.356046, 0.653752 -0.011545 1.357403, 0.665421 -0.011909 1.349693, 0.687598 -0.012194 1.340038, 
            0.693701 -0.012478 1.334845, 0.703223 -0.015088 1.300117, 0.705655 -0.014994 1.300600, 0.712167 -0.015434 1.293380, 
            0.738917 -0.017463 1.261015, 0.819448 -0.014463 1.275556, 0.826374 -0.014039 1.278837, 0.843790 -0.011487 1.305385, 
            0.848703 -0.011317 1.306105, 0.853778 -0.011210 1.306021, 0.858524 -0.010977 1.307570, 0.875246 -0.010203 1.312447, 
            0.883329 -0.010220 1.309986, 0.888201 -0.010035 1.310911, 0.890956 -0.010064 1.309788, 0.903736 -0.010852 1.296558, 
            0.926704 -0.011438 1.282972, 0.940815 -0.011712 1.275692, 0.956341 -0.012525 1.261388, 0.959869 -0.012849 1.256427, 
            0.964682 -0.012641 1.257644, 0.974662 -0.012361 1.258321, 0.980740 -0.012636 1.253255, 0.989955 -0.012064 1.257731, 
            0.992846 -0.011123 1.268492, 1.025050 -0.011146 1.259281, 1.027857 -0.011195 1.257902, 1.054914 -0.009254 1.274247, 
            1.065834 -0.009332 1.270258, 1.074046 -0.009400 1.267152, 1.084284 -0.009217 1.266551, 1.094942 -0.009196 1.263861, 
            1.103929 -0.008537 1.269466, 1.111225 -0.008255 1.270913, 1.126924 -0.008112 1.268306, 1.150176 -0.008807 1.253314, 
            1.164797 -0.008253 1.256062, 1.169660 -0.008065 1.257027, 1.171612 -0.007788 1.259895, 1.176785 -0.007718 1.259323, 
            1.184182 -0.007473 1.260271, 1.189233 -0.007357 1.260304, 1.200088 -0.007410 1.256636, 1.202507 -0.007311 1.257182, 
            1.241481 -0.008894 1.226909, 1.270295 -0.008645 1.221971, 1.277161 -0.008199 1.225552, 0.354169 -0.038886 1.073780, 
            0.358930 -0.038658 1.075253, 0.371036 -0.038167 1.077934, 0.391951 -0.036949 1.087102, 0.399159 -0.036633 1.088987, 
            0.405583 -0.036018 1.094765, 0.419335 -0.036155 1.089266, 0.428159 -0.036455 1.083127, 0.432480 -0.036060 1.086786, 
            0.438402 -0.036276 1.082493, 0.440834 -0.036181 1.082976, 0.442867 -0.035935 1.085438, 0.449851 -0.035534 1.088436, 
            0.450166 -0.034632 1.099429, 0.460891 -0.032593 1.121527, 0.463562 -0.031568 1.133382, 0.473427 -0.031244 1.134632, 
            0.473881 -0.030396 1.144937, 0.476072 -0.030210 1.146614, 0.484821 -0.029460 1.153407, 0.487596 -0.029497 1.152182, 
            0.521244 -0.022919 1.223718, 0.535051 -0.022055 1.230509, 0.547511 -0.021699 1.231427, 0.565247 -0.014161 1.319185, 
            0.571332 -0.013416 1.326646, 0.577596 -0.012740 1.333216, 0.587358 -0.012377 1.334977, 0.590624 -0.012601 1.331315, 
            0.602877 -0.012166 1.333267, 0.604996 -0.011952 1.335302, 0.616550 -0.011251 1.340721, 0.624465 -0.011205 1.339091, 
            0.634694 -0.011019 1.338533, 0.640121 -0.011046 1.336699, 0.641715 -0.010632 1.341344, 0.644147 -0.010538 1.341827, 
            0.651264 -0.009166 1.356720, 0.661604 -0.009023 1.355612, 0.667801 -0.009343 1.349957, 0.684671 -0.009647 1.341532, 
            0.693646 -0.010005 1.334644, 0.703168 -0.012615 1.299916, 0.705599 -0.012521 1.300398, 0.708920 -0.012765 1.296469, 
            0.744571 -0.014102 1.270137, 0.764907 -0.012664 1.282182, 0.770269 -0.012666 1.280672, 0.819071 -0.011867 1.276951, 
            0.830056 -0.009927 1.297753, 0.837352 -0.009644 1.299201, 0.838966 -0.009238 1.303745, 0.851079 -0.008750 1.306386, 
            0.853292 -0.008572 1.307957, 0.860891 -0.008405 1.307901, 0.865527 -0.008130 1.309995, 0.877622 -0.007635 1.312728, 
            0.882799 -0.007566 1.312137, 0.901248 -0.008473 1.295874, 0.906112 -0.008284 1.296839, 0.914511 -0.008423 1.292810, 
            0.918167 -0.008795 1.287212, 0.932253 -0.009059 1.280058, 0.952415 -0.009598 1.267846, 0.955904 -0.009907 1.263078, 
            0.978843 -0.009460 1.262201, 0.981740 -0.009544 1.260372, 0.983499 -0.009193 1.264196, 0.986553 -0.009336 1.261587, 
            0.988321 -0.008989 1.265367, 0.998017 -0.008600 1.267457, 0.999705 -0.008222 1.271634, 1.007375 -0.008083 1.271222, 
            1.059554 -0.007550 1.263287, 1.060229 -0.006786 1.272496, 1.062661 -0.006692 1.272978, 1.071294 -0.006919 1.267784, 
            1.106305 -0.005970 1.269747, 1.118747 -0.005607 1.270757, 1.141598 -0.006148 1.257757, 1.152458 -0.006204 1.254060, 
            1.159660 -0.005886 1.255972, 1.167060 -0.005643 1.256902, 1.174690 -0.005488 1.256693, 1.181593 -0.005056 1.260086, 
            1.197480 -0.004985 1.256550, 1.202464 -0.004843 1.256917, 1.214620 -0.005392 1.246788, 1.232730 -0.006169 1.232207, 
            1.246443 -0.006291 1.226905, 0.361675 -0.036231 1.073705, 0.375368 -0.035324 1.081061, 0.376758 -0.034833 1.086715, 
            0.381622 -0.034644 1.087680, 0.387007 -0.034655 1.086059, 0.395447 -0.033787 1.094383, 0.400225 -0.033566 1.095774, 
            0.426434 -0.033346 1.091212, 0.434807 -0.033474 1.087308, 0.439683 -0.033290 1.088214, 0.444390 -0.033042 1.089959, 
            0.447728 -0.032272 1.098501, 0.457406 -0.031877 1.100676, 0.462270 -0.031688 1.101641, 0.471393 -0.028017 1.144253, 
            0.492849 -0.025983 1.163297, 0.498849 -0.025207 1.171179, 0.519529 -0.023899 1.181517, 0.540288 -0.019557 1.229139, 
            0.573923 -0.017060 1.250503, 0.570055 -0.011499 1.319948, 0.572067 -0.011244 1.322519, 0.575412 -0.010477 1.331027, 
            0.582239 -0.010016 1.334801, 0.591314 -0.009390 1.339973, 0.599063 -0.009281 1.339166, 0.627430 -0.008862 1.336447, 
            0.632059 -0.008584 1.338579, 0.647402 -0.007284 1.350303, 0.665081 -0.006875 1.350425, 0.678842 -0.007015 1.344883, 
            0.682184 -0.007268 1.340848, 0.690007 -0.007187 1.339674, 0.736493 -0.013678 1.246975, 0.762419 -0.010285 1.281499, 
            0.775107 -0.010015 1.281289, 0.792031 -0.010340 1.272599, 0.799148 -0.009990 1.274933, 0.816583 -0.009488 1.276267, 
            0.825404 -0.008765 1.282697, 0.830911 -0.007801 1.293031, 0.837187 -0.007129 1.299542, 0.870205 -0.005419 1.311404, 
            0.875069 -0.005231 1.312369, 0.877880 -0.005281 1.310971, 0.918111 -0.006322 1.287011, 0.925731 -0.007185 1.274289, 
            0.950152 -0.007304 1.266047, 0.955452 -0.007282 1.264846, 0.973539 -0.007029 1.262942, 0.983869 -0.006882 1.261881, 
            0.985834 -0.006610 1.264683, 0.992237 -0.005987 1.270563, 1.036570 -0.006549 1.251353, 1.061930 -0.004983 1.263568, 
            1.066457 -0.004666 1.266206, 1.073768 -0.004390 1.267576, 1.090086 -0.004483 1.261900, 1.092068 -0.004217 1.264618, 
            1.109028 -0.003534 1.268305, 1.125425 -0.003658 1.262235, 1.149759 -0.003744 1.254424, 1.159517 -0.003379 1.256206, 
            1.162116 -0.003348 1.255860, 1.164296 -0.003158 1.257592, 1.169723 -0.003185 1.255761, 1.174959 -0.003139 1.254877, 
            1.179711 -0.002907 1.256399, 1.194342 -0.002358 1.259093, 1.202408 -0.002369 1.256716, 1.212240 -0.003054 1.245570, 
            1.222607 -0.002922 1.244321, 1.238908 -0.004030 1.226170, 1.253082 -0.003306 1.231136, 1.276068 -0.001856 1.242583, 
            1.278238 -0.001662 1.244366, 0.347421 -0.034473 1.068655, 0.349246 -0.034147 1.072152, 0.353873 -0.033869 1.074289, 
            0.366483 -0.033570 1.074469, 0.391839 -0.032002 1.086700, 0.394000 -0.031805 1.088533, 0.406761 -0.030542 1.100515, 
            0.426855 -0.031054 1.088642, 0.437892 -0.031177 1.084071, 0.452487 -0.029592 1.099509, 0.450071 -0.027649 1.124066, 
            0.453670 -0.026978 1.131311, 0.458534 -0.026790 1.132276, 0.464216 -0.025892 1.141737, 0.469080 -0.025704 1.142702, 
            0.471188 -0.025486 1.144795, 0.478507 -0.025213 1.146122, 0.482380 -0.024647 1.152010, 0.487049 -0.024384 1.153943, 
            0.488182 -0.023795 1.160875, 0.504150 -0.022733 1.169494, 0.509046 -0.022557 1.170298, 0.515493 -0.021951 1.175964, 
            0.520102 -0.021666 1.178192, 0.521765 -0.021278 1.182494, 0.516198 -0.018134 1.222699, 0.521122 -0.017968 1.223365, 
            0.527508 -0.017339 1.229334, 0.534765 -0.017042 1.230970, 0.552051 -0.016483 1.233043, 0.564490 -0.016119 1.234068, 
            0.578426 -0.014282 1.252780, 0.576924 -0.008602 1.323038, 0.583511 -0.007027 1.340564, 0.588375 -0.006839 1.341529, 
            0.612891 -0.006995 1.332815, 0.618510 -0.006073 1.342591, 0.624161 -0.006184 1.339647, 0.639272 -0.005818 1.339960, 
            0.656716 -0.004298 1.353807, 0.664012 -0.004016 1.355254, 0.679043 -0.004640 1.343406, 0.687640 -0.004854 1.338394, 
            0.736437 -0.011204 1.246774, 0.747759 -0.009393 1.265906, 0.750674 -0.008461 1.276548, 0.780936 -0.007743 1.276980, 
            0.787111 -0.008055 1.271433, 0.818959 -0.006920 1.276548, 0.828668 -0.005515 1.291132, 0.834647 -0.004730 1.299119, 
            0.841367 -0.004228 1.303426, 0.846226 -0.004038 1.304411, 0.848213 -0.003774 1.307106, 0.865262 -0.003125 1.310354, 
            0.872743 -0.002914 1.310880, 0.885091 -0.002515 1.312357, 0.895652 -0.002456 1.310150, 0.911605 -0.003432 1.293723, 
            0.920300 -0.003683 1.288220, 0.942110 -0.004850 1.267828, 0.947240 -0.004763 1.267472, 0.950470 -0.004973 1.263988, 
            0.988210 -0.004042 1.264964, 0.999481 -0.003233 1.271786, 1.006404 -0.002808 1.275086, 1.009408 -0.002932 1.272726, 
            1.024627 -0.003628 1.259948, 1.038950 -0.003983 1.251617, 1.057052 -0.002714 1.262195, 1.059642 -0.002680 1.261892, 
            1.061894 -0.002517 1.263269, 1.069023 -0.002171 1.265542, 1.078452 -0.001681 1.268956, 1.086315 -0.001614 1.267588, 
            1.088991 -0.001614 1.266857, 1.095223 -0.001947 1.261028, 1.111405 -0.000967 1.268586, 1.136360 -0.001290 1.257692, 
            1.152178 -0.001193 1.254497, 1.172647 -0.000826 1.253319, 1.174791 -0.000622 1.255233, 1.195070 -0.000184 1.254999, 
            1.203314 -0.000263 1.251741, 1.213761 -0.000161 1.250096, 1.223858 -0.000947 1.237631, 1.231496 -0.000795 1.237380, 
            1.236051 -0.001510 1.227321, 1.285541 0.001069 1.245298, 0.370610 -0.030648 1.078615, 0.377905 -0.030366 1.080062, 
            0.380640 -0.030387 1.079041, 0.382164 -0.029947 1.084033, 0.384488 -0.029812 1.085051, 0.386920 -0.029717 1.085534, 
            0.395335 -0.028840 1.093981, 0.402019 -0.028324 1.098469, 0.414965 -0.028154 1.096976, 0.426322 -0.028399 1.090810, 
            0.438773 -0.028039 1.091776, 0.439782 -0.027402 1.099328, 0.446772 -0.027003 1.102291, 0.449171 -0.026897 1.102937, 
            0.447930 -0.025402 1.121659, 0.476091 -0.022861 1.145084, 0.488679 -0.021532 1.157928, 0.490558 -0.021227 1.161157, 
            0.495169 -0.020943 1.163377, 0.498365 -0.020118 1.172628, 0.513508 -0.019764 1.172781, 0.554751 -0.014039 1.231717, 
            0.569054 -0.013364 1.236043, 0.573609 -0.012037 1.251103, 0.575498 -0.011735 1.254282, 0.579236 -0.012139 1.248277, 
            0.581371 -0.011932 1.250233, 0.572004 -0.006317 1.321872, 0.604758 -0.004506 1.335049, 0.618044 -0.003443 1.344428, 
            0.628706 -0.003423 1.341718, 0.630185 -0.002965 1.346931, 0.635166 -0.002822 1.347314, 0.639091 -0.003297 1.340383, 
            0.642723 -0.002639 1.347462, 0.667205 -0.001759 1.351482, 0.674339 -0.002437 1.341173, 0.676979 -0.002422 1.340618, 
            0.695814 -0.003476 1.322438, 0.769944 -0.005186 1.280849, 0.778685 -0.005454 1.275122, 0.783596 -0.005284 1.275852, 
            0.812957 -0.005244 1.268200, 0.814717 -0.004893 1.272019, 0.819314 -0.004603 1.274308, 0.820429 -0.004007 1.281330, 
            0.827469 -0.003627 1.284047, 0.832268 -0.002393 1.297893, 0.855216 -0.000928 1.309529, 0.882853 -0.000231 1.310435, 
            0.900073 -0.000668 1.300275, 0.905865 -0.000834 1.296632, 0.912636 -0.001373 1.288122, 0.923121 -0.001286 1.286292, 
            0.928354 -0.002260 1.272864, 0.933393 -0.002138 1.272958, 0.947715 -0.002492 1.264634, 0.960207 -0.002148 1.265395, 
            1.015386 -0.000717 1.267683, 1.032774 -0.001219 1.256685, 1.036716 -0.001700 1.249672, 1.041676 -0.001549 1.250156, 
            1.046426 -0.001317 1.251688, 1.050266 -0.000738 1.257738, 1.071355 0.000413 1.266043, 1.073523 0.000608 1.267837, 
            1.076087 0.000652 1.267662, 1.083827 0.000765 1.266904, 1.092305 0.000596 1.262483, 1.097624 0.000611 1.261185, 
            1.111960 0.001273 1.265347, 1.134014 0.001035 1.256302, 1.138797 0.001254 1.257670, 1.154477 0.001404 1.255157, 
            1.158952 0.001741 1.258056, 1.166154 0.002059 1.259970, 1.170028 0.001603 1.253289, 1.174735 0.001851 1.255031, 
            1.177002 0.002008 1.256333, 1.179570 0.002050 1.256141, 1.191740 0.002517 1.258499, 1.197433 0.002389 1.255348, 
            1.209272 0.001960 1.246791, 1.223802 0.001527 1.237430, 1.226234 0.001621 1.237912, 1.233872 0.001773 1.237661, 
            1.238427 0.001057 1.227602, 1.290297 0.003751 1.246319, 0.372523 -0.028926 1.068635, 0.375720 -0.028102 1.077875, 
            0.383016 -0.027820 1.079323, 0.385078 -0.027585 1.081641, 0.387658 -0.027547 1.081392, 0.394648 -0.027148 1.084357, 
            0.406695 -0.025613 1.099886, 0.415077 -0.025745 1.095939, 0.419773 -0.025492 1.097740, 0.437018 -0.024918 1.100012, 
            0.444809 -0.023803 1.111561, 0.444826 -0.022788 1.124035, 0.449690 -0.022600 1.125000, 0.455873 -0.021893 1.131973, 
            0.462311 -0.021283 1.137681, 0.468993 -0.020767 1.142178, 0.480899 -0.020200 1.145847, 0.492682 -0.018563 1.162694, 
            0.508227 -0.017341 1.173411, 0.519991 -0.016719 1.177790, 0.513567 -0.013248 1.222252, 0.532260 -0.012204 1.229896, 
            0.539718 -0.011983 1.230537, 0.549521 -0.011636 1.232092, 0.574256 -0.008810 1.259969, 0.578884 -0.009553 1.249549, 
            0.575385 -0.007197 1.279483, 0.578069 -0.007199 1.278717, 0.580500 -0.007105 1.279200, 0.574539 -0.003810 1.321364, 
            0.580879 -0.002141 1.340120, 0.583311 -0.002047 1.340603, 0.585799 -0.001974 1.340803, 0.598647 -0.001766 1.339797, 
            0.607672 -0.002143 1.332660, 0.612780 -0.002048 1.332413, 0.615799 -0.001156 1.342536, 0.635110 -0.000348 1.347113, 
            0.637053 -0.000067 1.350026, 0.647723 -0.000051 1.347272, 0.668880 0.000054 1.342683, 0.747419 -0.004359 1.266638, 
            0.748687 -0.003821 1.272902, 0.768106 -0.003054 1.276943, 0.780573 -0.002701 1.277827, 0.789760 -0.003140 1.269880, 
            0.797635 -0.003078 1.268453, 0.833851 -0.000544 1.289553, 0.834907 0.000075 1.296871, 0.837339 0.000169 1.297353, 
            0.846119 0.000907 1.303988, 0.850319 0.001348 1.308251, 0.860833 0.001425 1.306274, 0.884968 0.002436 1.312012, 
            0.889842 0.002621 1.312929, 0.905165 0.001885 1.299630, 0.920413 0.001178 1.286703, 0.930435 0.000420 1.274610, 
            0.941725 0.000201 1.268784, 0.950091 0.000075 1.264916, 0.955274 0.000142 1.264295, 0.962720 0.000367 1.264998, 
            0.968077 0.000367 1.263511, 0.972412 0.000757 1.267105, 0.977630 0.000810 1.266307, 0.982048 0.001169 1.269488, 
            0.993835 0.001781 1.273752, 1.012551 0.001795 1.268723, 1.023007 0.001894 1.267035, 1.033106 0.001107 1.254559, 
            1.050436 0.001649 1.256417, 1.055155 0.001892 1.258101, 1.075143 0.003464 1.271876, 1.078005 0.003394 1.270218, 
            1.080026 0.003645 1.272746, 1.082725 0.003637 1.271902, 1.125788 0.003560 1.258998, 1.146685 0.003763 1.255696, 
            1.149533 0.003698 1.254112, 1.160108 0.003752 1.251836, 1.163645 0.004446 1.259388, 1.166077 0.004540 1.259871, 
            1.166183 0.005521 1.271903, 1.194959 0.004763 1.254597, 1.200770 0.004590 1.250857, 1.218411 0.003992 1.238607, 
            1.227337 0.004674 1.244516, 1.232201 0.004862 1.245481, 1.251431 0.004679 1.237899, 1.258394 0.005089 1.241003, 
            1.269136 0.006100 1.250453, 0.342421 -0.027253 1.066931, 0.374852 -0.026341 1.069148, 0.375866 -0.025706 1.076672, 
            0.378223 -0.025583 1.077526, 0.387454 -0.025017 1.081922, 0.397903 -0.023894 1.092832, 0.415608 -0.024516 1.080266, 
            0.418039 -0.024422 1.080748, 0.417453 -0.023177 1.096220, 0.421734 -0.023788 1.087522, 0.426598 -0.023600 1.088487, 
            0.431638 -0.023479 1.088575, 0.447203 -0.020220 1.124316, 0.469294 -0.018430 1.140203, 0.473456 -0.017974 1.144653, 
            0.483924 -0.016858 1.155467, 0.491198 -0.016567 1.157023, 0.495813 -0.015262 1.171783, 0.515725 -0.014683 1.173375, 
            0.511698 -0.011104 1.218496, 0.520783 -0.010483 1.223616, 0.522681 -0.010185 1.226747, 0.537277 -0.009622 1.229621, 
            0.571773 -0.006432 1.259267, 0.574395 -0.004368 1.283921, 0.582877 -0.004537 1.279481, 0.579034 -0.001029 1.323683, 
            0.596230 -0.005544 1.263404, 0.598662 -0.005449 1.263886, 0.593645 0.000550 1.339044, 0.602453 0.000256 1.332976, 
            0.611353 0.000948 1.339020, 0.623902 0.002292 1.352056, 0.642698 0.002275 1.346632, 0.674227 0.002510 1.340770, 
            0.716001 -0.001163 1.284028, 0.746615 -0.001600 1.270154, 0.753305 -0.001087 1.274606, 0.772959 -0.000410 1.277479, 
            0.777304 -0.000024 1.281021, 0.792652 -0.000769 1.267601, 0.797516 -0.000581 1.268566, 0.801296 -0.001001 1.262353, 
            0.806156 -0.000811 1.263334, 0.812422 -0.000136 1.269895, 0.819048 0.000402 1.274672, 0.820052 0.001041 1.282244, 
            0.826738 0.001556 1.286719, 0.834074 0.001823 1.287969, 0.846730 0.003126 1.300474, 0.855913 0.003710 1.305108, 
            0.865641 0.004086 1.307038, 0.867623 0.004352 1.309755, 0.880366 0.004600 1.309267, 0.899962 0.004278 1.299873, 
            0.908395 0.004127 1.295670, 0.918146 0.003473 1.284925, 0.925442 0.003755 1.286372, 0.932994 0.002918 1.273986, 
            0.948757 0.003036 1.271063, 0.964767 0.003060 1.266912, 0.974657 0.004396 1.280594, 0.984424 0.003736 1.269770, 
            0.989045 0.004017 1.271939, 0.992353 0.004799 1.280634, 0.994785 0.004893 1.281116, 1.000599 0.004719 1.277362, 
            1.008371 0.004819 1.276443, 1.014530 0.004514 1.270976, 1.019526 0.004652 1.271286, 1.026337 0.004097 1.262577, 
            1.031648 0.004115 1.261323, 1.039036 0.003341 1.249753, 1.043982 0.003497 1.250309, 1.052387 0.004379 1.258810, 
            1.067641 0.004690 1.258411, 1.073207 0.005633 1.268450, 1.075087 0.005937 1.271675, 1.087693 0.006238 1.271870, 
            1.091436 0.005832 1.265840, 1.096883 0.005798 1.263910, 1.121025 0.005785 1.257055, 1.140898 0.006379 1.258838, 
            1.154365 0.006351 1.254757, 1.157480 0.006184 1.251846, 1.159443 0.007479 1.267221, 1.165826 0.008109 1.273198, 
            1.170690 0.008298 1.274163, 1.186994 0.007188 1.255993, 1.191858 0.007376 1.256958, 1.194420 0.007420 1.256793, 
            1.197996 0.007078 1.251593, 1.202908 0.007248 1.252323, 1.214108 0.007063 1.246936, 1.220474 0.006679 1.240444, 
            1.225338 0.006867 1.241409, 1.232146 0.007335 1.245280, 1.246132 0.007110 1.238622, 1.277161 0.008557 1.247801, 
            0.345182 -0.024832 1.065299, 0.348157 -0.024945 1.063087, 0.367258 -0.024057 1.068703, 0.372365 -0.023961 1.068464, 
            0.382535 -0.022732 1.080756, 0.394842 -0.022318 1.082437, 0.404152 -0.020760 1.099001, 0.421218 -0.021139 1.089606, 
            0.441502 -0.017637 1.127029, 0.453931 -0.017270 1.128102, 0.457336 -0.016525 1.136314, 0.471887 -0.015945 1.139409, 
            0.474616 -0.015964 1.138416, 0.498014 -0.012628 1.172934, 0.499952 -0.012346 1.175870, 0.510547 -0.012300 1.173491, 
            0.511087 -0.011484 1.183369, 0.509210 -0.008725 1.217812, 0.515863 -0.008198 1.222450, 0.523198 -0.007930 1.223705, 
            0.527973 -0.007708 1.225108, 0.532325 -0.007325 1.228615, 0.569476 -0.002082 1.282755, 0.577187 -0.001959 1.282137, 
            0.585001 -0.001874 1.281010, 0.591311 -0.003259 1.262237, 0.598606 -0.002976 1.263685, 0.609859 0.002948 1.333400, 
            0.631207 0.005023 1.352979, 0.692703 0.004045 1.323896, 0.738146 -0.000005 1.261493, 0.760416 0.001718 1.276493, 
            0.768040 0.001875 1.276313, 0.782015 0.002675 1.282266, 0.801154 0.001506 1.262579, 0.808118 0.001915 1.265675, 
            0.817809 0.003327 1.280346, 0.827026 0.003898 1.284814, 0.838652 0.004572 1.289876, 0.842161 0.005277 1.297566, 
            0.851538 0.005787 1.301237, 0.863153 0.006466 1.306354, 0.870449 0.006748 1.307801, 0.872416 0.007020 1.310594, 
            0.885128 0.007279 1.310260, 0.905542 0.006645 1.296801, 0.920522 0.006040 1.285206, 0.936269 0.005143 1.269801, 
            0.952178 0.005205 1.266153, 0.967143 0.005627 1.267194, 1.012439 0.006742 1.268321, 1.014222 0.007083 1.272027, 
            1.028454 0.007785 1.276707, 1.042630 0.006465 1.256545, 1.045446 0.006413 1.255119, 1.050241 0.006628 1.256429, 
            1.062722 0.006976 1.257245, 1.107810 0.008169 1.259407, 1.118537 0.008164 1.256372, 1.120515 0.008431 1.259107, 
            1.125319 0.008642 1.260368, 1.127441 0.008855 1.262393, 1.135474 0.008856 1.260177, 1.142663 0.009179 1.262157, 
            1.149228 0.008719 1.254669, 1.161636 0.010116 1.268410, 1.176928 0.010414 1.267826, 1.191902 0.009811 1.256260, 
            1.195162 0.009590 1.252632, 1.211389 0.009531 1.247402, 1.222488 0.009384 1.242525, 1.251303 0.009632 1.237578, 
            1.256167 0.009821 1.238543, 1.260442 0.010233 1.242432, 1.285470 0.011926 1.256295, 1.304989 0.011633 1.247282, 
            0.346398 -0.022844 1.058781, 0.351262 -0.022656 1.059745, 0.362622 -0.021880 1.066130, 0.369482 -0.021432 1.069738, 
            0.378187 -0.020665 1.076752, 0.380618 -0.020571 1.077235, 0.382627 -0.020315 1.079818, 0.389848 -0.020004 1.081637, 
            0.392172 -0.019869 1.082655, 0.399232 -0.018475 1.097835, 0.405146 -0.018687 1.093585, 0.414677 -0.019257 1.083931, 
            0.431526 -0.018532 1.088173, 0.438144 -0.016970 1.105545, 0.448341 -0.014729 1.130266, 0.455152 -0.014262 1.134119, 
            0.459766 -0.013978 1.136326, 0.468809 -0.013340 1.141655, 0.488930 -0.011820 1.154768, 0.497445 -0.009959 1.175281, 
            0.502328 -0.009778 1.176151, 0.517295 -0.005270 1.227421, 0.525574 -0.005363 1.223986, 0.529547 -0.004835 1.229372, 
            0.569937 -0.004914 1.217188, 0.574284 0.000579 1.283519, 0.577118 0.000520 1.282004, 0.579233 0.000735 1.284057, 
            0.588823 -0.000879 1.261554, 0.588193 0.004469 1.327479, 0.590625 0.004563 1.327961, 0.607371 0.005328 1.332716, 
            0.609560 0.005515 1.334408, 0.614211 0.005784 1.336429, 0.621340 0.007152 1.351264, 0.628654 0.007427 1.352618, 
            0.637332 0.007182 1.347201, 0.675284 0.007011 1.334561, 0.677627 0.007139 1.335489, 0.685238 0.007301 1.335368, 
            0.732236 0.002658 1.265247, 0.741756 0.003114 1.268208, 0.748495 0.003608 1.272418, 0.763105 0.004166 1.275221, 
            0.767115 0.004680 1.280427, 0.771242 0.005149 1.285051, 0.784097 0.005355 1.284009, 0.792540 0.004178 1.267198, 
            0.797404 0.004366 1.268163, 0.797672 0.005286 1.279392, 0.802536 0.005474 1.280357, 0.804858 0.005610 1.281387, 
            0.807200 0.005738 1.282312, 0.810661 0.005440 1.277687, 0.829299 0.006505 1.285605, 0.858234 0.008751 1.305188, 
            0.862556 0.009145 1.308840, 0.865529 0.009033 1.306635, 0.877315 0.009646 1.310907, 0.880100 0.009606 1.309635, 
            0.890966 0.009548 1.305910, 0.900716 0.008895 1.295168, 0.913147 0.009262 1.296232, 0.919960 0.008707 1.287518, 
            0.922898 0.008608 1.285487, 0.945964 0.007984 1.271418, 0.964655 0.008007 1.266510, 0.964685 0.009017 1.278921, 
            0.972494 0.010125 1.290382, 0.983924 0.009852 1.283854, 0.988091 0.009285 1.275720, 0.998911 0.010267 1.284788, 
            1.005351 0.009854 1.277924, 1.011734 0.009462 1.271344, 1.018910 0.009791 1.273388, 1.024618 0.009657 1.270161, 
            1.039879 0.008945 1.257169, 1.064921 0.009610 1.258403, 1.077334 0.011006 1.272120, 1.082290 0.011159 1.272624, 
            1.086169 0.010701 1.265918, 1.091183 0.010832 1.266138, 1.094339 0.010650 1.263025, 1.099203 0.010839 1.263990, 
            1.124902 0.011254 1.261963, 1.145960 0.011396 1.257864, 1.153362 0.011638 1.258784, 1.157013 0.012288 1.265773, 
            1.159148 0.012495 1.267727, 1.168494 0.013018 1.271551, 1.170695 0.013200 1.273180, 1.181909 0.013010 1.267732, 
            1.186982 0.012096 1.255094, 1.195418 0.011944 1.250881, 1.200317 0.012119 1.251673, 1.214278 0.012924 1.257697, 
            1.229602 0.012188 1.244395, 1.232034 0.012282 1.244877, 1.233134 0.012884 1.251975, 1.239693 0.012426 1.244518, 
            1.247461 0.012528 1.243623, 1.255525 0.012518 1.241255, 1.258239 0.012504 1.240338, 1.271100 0.013729 1.251823, 
            1.292710 0.014682 1.257542, 1.297566 0.014873 1.258545, 1.299770 0.015054 1.260164, 1.305395 0.014952 1.257345, 
            0.346916 -0.020590 1.055731, 0.377708 -0.018030 1.078652, 0.407706 -0.016190 1.092952, 0.433843 -0.014920 1.101311, 
            0.441723 -0.012818 1.124975, 0.445866 -0.012354 1.129520, 0.455571 -0.011969 1.131562, 0.460228 -0.011702 1.133553, 
            0.461969 -0.011345 1.137465, 0.469103 -0.011001 1.139716, 0.474096 -0.010862 1.140041, 0.476317 -0.010687 1.141571, 
            0.491134 -0.009187 1.155903, 0.507931 -0.007420 1.172968, 0.514807 -0.002891 1.226738, 0.524617 -0.002546 1.228259, 
            0.534645 -0.002284 1.228696, 0.545280 -0.002253 1.226123, 0.580472 0.003736 1.289987, 0.596063 0.001876 1.262800, 
            0.595433 0.007224 1.328725, 0.597524 0.007449 1.330903, 0.607092 0.007886 1.333623, 0.625565 0.010035 1.354921, 
            0.746500 0.005799 1.269286, 0.765481 0.006734 1.275503, 0.788631 0.007099 1.273577, 0.762386 0.018130 1.416472, 
            0.764818 0.018224 1.416954, 0.767507 0.019242 1.428720, 0.772592 0.019345 1.428584, 0.804505 0.008196 1.282660, 
            0.809577 0.008306 1.282593, 0.815469 0.008102 1.278451, 0.820229 0.008329 1.279931, 0.840479 0.009801 1.292403, 
            0.854092 0.010739 1.300157, 0.855746 0.011130 1.304504, 0.858947 0.010931 1.301166, 0.860068 0.011524 1.308157, 
            0.862473 0.011629 1.308773, 0.864905 0.011723 1.309256, 0.869941 0.011846 1.309368, 0.871867 0.012133 1.312364, 
            0.875008 0.011957 1.309325, 0.879571 0.012260 1.311784, 0.887660 0.012240 1.309292, 0.890091 0.012334 1.309774, 
            0.905796 0.011453 1.294583, 0.911141 0.011457 1.293157, 0.914959 0.011023 1.286756, 0.932795 0.010350 1.273536, 
            0.935694 0.010266 1.271700, 0.940558 0.010454 1.272665, 0.942622 0.010689 1.274976, 0.947486 0.010877 1.275941, 
            0.953731 0.010539 1.270044, 0.959146 0.010516 1.268270, 0.960919 0.010862 1.272028, 0.981152 0.012340 1.284583, 
            0.988732 0.012514 1.284618, 0.991559 0.012457 1.283140, 1.004347 0.012689 1.282433, 1.021790 0.012166 1.271165, 
            1.010122 0.017637 1.341672, 1.017417 0.017920 1.343120, 1.034951 0.012255 1.268603, 1.039686 0.011471 1.257651, 
            1.059931 0.011922 1.257588, 1.093559 0.013400 1.266419, 1.105055 0.013102 1.259568, 1.117895 0.013313 1.258605, 
            1.122714 0.013519 1.259789, 1.127226 0.013841 1.262502, 1.142415 0.014178 1.262430, 1.159389 0.014856 1.266054, 
            1.182700 0.015160 1.263324, 1.195318 0.014434 1.250901, 1.202613 0.014717 1.252349, 1.204874 0.014876 1.253682, 
            1.209358 0.015209 1.256531, 1.227818 0.017364 1.277896, 1.253037 0.014897 1.240571, 1.257901 0.015085 1.241536, 
            1.263083 0.015152 1.240920, 1.264217 0.015741 1.247850, 1.279344 0.016102 1.248086, 1.285359 0.016873 1.255893, 
            1.290222 0.017061 1.256858, 1.293193 0.017971 1.267227, 1.297282 0.017434 1.259480, 0.342442 -0.018475 1.052352, 
            0.358742 -0.017540 1.059323, 0.364427 -0.016643 1.068770, 0.397060 -0.014786 1.082542, 0.398796 -0.014427 1.086481, 
            0.403613 -0.014220 1.087679, 0.407100 -0.014529 1.082922, 0.412319 -0.014476 1.082124, 0.421425 -0.013862 1.087142, 
            0.426599 -0.013792 1.086566, 0.431463 -0.013604 1.087531, 0.432253 -0.012883 1.096168, 0.440646 -0.011998 1.104725, 
            0.442647 -0.011740 1.107348, 0.450674 -0.009693 1.130283, 0.462297 -0.009017 1.135362, 0.468766 -0.008420 1.140914, 
            0.508493 -0.001096 1.219934, 0.510539 -0.000854 1.222334, 0.526844 0.000079 1.229283, 0.531718 0.000263 1.230195, 
            0.534880 0.000079 1.227053, 0.537726 0.000015 1.225478, 0.567584 -0.000135 1.215353, 0.570016 -0.000041 1.215835, 
            0.572156 0.005273 1.280569, 0.574588 0.005367 1.281051, 0.577491 0.006303 1.291751, 0.582848 0.006303 1.290268, 
            0.591143 0.004162 1.261634, 0.593575 0.004256 1.262116, 0.584016 0.008923 1.322148, 0.613985 0.010774 1.336595, 
            0.614217 0.011707 1.348001, 0.622944 0.012465 1.354899, 0.627942 0.012603 1.355202, 0.655451 0.011306 1.331623, 
            0.668676 0.011370 1.328743, 0.675173 0.011957 1.334159, 0.731855 0.007707 1.266181, 0.750652 0.008712 1.273310, 
            0.755324 0.008973 1.275227, 0.763029 0.009099 1.274644, 0.760874 0.010943 1.297905, 0.777516 0.011747 1.303174, 
            0.757466 0.020415 1.415306, 0.759898 0.020509 1.415788, 0.762448 0.021580 1.428247, 0.774321 0.022160 1.432081, 
            0.779839 0.022098 1.429796, 0.811694 0.010972 1.284161, 0.815049 0.010714 1.280058, 0.820111 0.010827 1.280038, 
            0.822505 0.010935 1.280708, 0.826939 0.011287 1.283809, 0.834307 0.011542 1.284898, 0.839049 0.011777 1.286467, 
            0.846858 0.012885 1.297927, 0.858891 0.013404 1.300965, 0.862446 0.014091 1.308430, 0.869786 0.014357 1.309658, 
            0.887604 0.014713 1.309091, 0.900460 0.013896 1.295485, 0.905512 0.014013 1.295513, 0.912311 0.013463 1.286870, 
            0.917416 0.013559 1.286633, 0.935486 0.012798 1.272257, 0.956107 0.013106 1.270326, 0.967002 0.015081 1.291579, 
            0.983106 0.015069 1.286962, 0.993538 0.015176 1.285393, 0.996293 0.015147 1.284272, 1.016141 0.014729 1.273623, 
            1.014930 0.020299 1.342436, 1.020191 0.020336 1.341426, 1.039759 0.014916 1.269367, 1.050065 0.014051 1.255868, 
            1.054332 0.014466 1.259794, 1.059347 0.014597 1.260007, 1.062310 0.014489 1.257853, 1.067433 0.014578 1.257533, 
            1.070453 0.014448 1.255093, 1.086208 0.015591 1.264771, 1.095804 0.016018 1.267356, 1.111158 0.015270 1.253900, 
            1.122358 0.016106 1.261078, 1.132082 0.016484 1.263029, 1.145286 0.016557 1.260251, 1.156625 0.017340 1.266741, 
            1.161278 0.017609 1.268751, 1.163168 0.017910 1.271928, 1.211734 0.017777 1.256812, 1.224516 0.018010 1.256138, 
            1.222898 0.019649 1.276730, 1.226960 0.020143 1.281678, 1.236055 0.017696 1.249070, 1.244673 0.017474 1.243950, 
            1.251817 0.017814 1.246150, 1.260595 0.017531 1.240236, 1.263027 0.017625 1.240719, 1.271903 0.019348 1.259438, 
            1.276622 0.018570 1.248562, 1.287735 0.019440 1.256174, 1.288273 0.020256 1.266061, 1.293137 0.020445 1.267026, 
            1.297123 0.020968 1.272352, 1.302067 0.020104 1.260358, 0.363550 -0.014878 1.060086, 0.364371 -0.014170 1.068569, 
            0.366803 -0.014075 1.069052, 0.375440 -0.013283 1.076395, 0.377041 -0.012872 1.081005, 0.389709 -0.012595 1.080894, 
            0.398819 -0.011983 1.085892, 0.407044 -0.012055 1.082721, 0.414146 -0.011699 1.085135, 0.428975 -0.011225 1.086847, 
            0.429765 -0.010504 1.095484, 0.433731 -0.009974 1.100908, 0.440590 -0.009525 1.104524, 0.441838 -0.007957 1.123448, 
            0.444266 -0.007862 1.123948, 0.446109 -0.007543 1.127353, 0.450973 -0.007355 1.128318, 0.493520 -0.004171 1.155660, 
            0.502967 -0.002666 1.171544, 0.507819 -0.002473 1.172566, 0.512915 0.001713 1.222615, 0.516780 0.002283 1.228545, 
            0.524543 0.002386 1.227667, 0.540102 0.002582 1.225760, 0.542227 0.002793 1.227764, 0.554123 0.002343 1.218930, 
            0.558841 0.002587 1.220614, 0.575329 0.008558 1.289450, 0.579867 0.008871 1.292032, 0.581966 0.011135 1.319292, 
            0.590594 0.011931 1.326682, 0.609412 0.012927 1.333705, 0.616127 0.013431 1.338039, 0.615190 0.014810 1.355250, 
            0.619977 0.015027 1.356598, 0.630618 0.015056 1.353993, 0.698419 0.013716 1.318712, 0.712769 0.012330 1.297686, 
            0.725871 0.010398 1.270301, 0.734792 0.010061 1.263677, 0.741525 0.010558 1.267919, 0.745972 0.010905 1.270951, 
            0.747973 0.011164 1.273578, 0.752724 0.011395 1.275102, 0.756600 0.012981 1.293531, 0.758279 0.013363 1.297756, 
            0.773050 0.013859 1.299759, 0.777461 0.014220 1.302973, 0.779893 0.014314 1.303455, 0.781191 0.025057 1.435164, 
            0.787237 0.024794 1.430258, 0.792201 0.024944 1.430728, 0.824451 0.013666 1.283125, 0.848039 0.014887 1.291579, 
            0.867298 0.016736 1.308974, 0.874187 0.017174 1.312444, 0.885813 0.016826 1.304945, 0.888419 0.016854 1.304562, 
            0.896769 0.016734 1.300776, 0.903016 0.016395 1.294869, 0.906166 0.016216 1.291790, 0.930566 0.015083 1.271091, 
            0.944883 0.015752 1.275351, 0.947631 0.015726 1.274259, 0.951529 0.015261 1.267463, 0.953961 0.015355 1.267946, 
            0.960687 0.015855 1.272223, 0.962148 0.016319 1.277526, 0.974119 0.017883 1.293434, 0.986189 0.017367 1.283733, 
            0.991045 0.017558 1.284736, 0.995575 0.017873 1.287357, 1.002356 0.017330 1.278801, 1.007639 0.017359 1.277685, 
            1.011567 0.016882 1.270740, 1.004647 0.022586 1.342786, 1.043473 0.016973 1.263003, 1.067717 0.016922 1.255641, 
            1.076141 0.017796 1.264049, 1.080716 0.018094 1.266448, 1.083351 0.018111 1.265918, 1.091016 0.018252 1.265535, 
            1.095415 0.018618 1.268807, 1.100625 0.018674 1.268055, 1.115445 0.018130 1.257255, 1.122497 0.018505 1.259910, 
            1.124678 0.018695 1.261641, 1.134818 0.018915 1.261524, 1.150292 0.019143 1.260031, 1.154137 0.019719 1.266057, 
            1.167966 0.020575 1.272739, 1.170140 0.020767 1.274501, 1.202449 0.019684 1.252209, 1.209128 0.020201 1.256716, 
            1.210776 0.021616 1.273654, 1.233735 0.022054 1.272675, 1.240680 0.020427 1.250742, 1.242142 0.020891 1.256040, 
            1.246227 0.020355 1.248315, 1.254432 0.020291 1.245248, 1.271222 0.022060 1.262343, 1.283600 0.021426 1.251113, 
            1.292503 0.023139 1.269697, 1.297067 0.023441 1.272150, 1.303450 0.023050 1.265568, 1.315433 0.022566 1.256300, 
            1.318198 0.022534 1.255129, 0.340068 -0.013687 1.050626, 0.344573 -0.013362 1.053372, 0.352029 -0.013140 1.054026, 
            0.382004 -0.010270 1.080997, 0.394348 -0.009869 1.082498, 0.399211 -0.009681 1.083463, 0.401643 -0.009587 1.083946, 
            0.406108 -0.009246 1.086893, 0.409420 -0.009488 1.083002, 0.420909 -0.008761 1.088748, 0.435953 -0.007347 1.101954, 
            0.438891 -0.006425 1.112486, 0.453068 -0.004680 1.129995, 0.460021 -0.004267 1.133144, 0.462002 -0.004001 1.135866, 
            0.471086 -0.003379 1.140994, 0.476417 -0.003369 1.139639, 0.481118 -0.003119 1.141413, 0.509215 0.000468 1.177714, 
            0.511682 0.003614 1.215703, 0.514202 0.004696 1.228310, 0.519065 0.004884 1.229274, 0.526920 0.004954 1.227948, 
            0.531371 0.005300 1.230963, 0.539740 0.005173 1.227081, 0.561761 0.004947 1.218199, 0.570410 0.010843 1.288284, 
            0.575274 0.011031 1.289249, 0.580305 0.011156 1.289383, 0.585518 0.013254 1.313729, 0.591418 0.014069 1.322110, 
            0.618187 0.016119 1.339886, 0.617629 0.017353 1.355219, 0.619921 0.017501 1.356397, 0.622493 0.017541 1.356184, 
            0.625685 0.017346 1.352889, 0.644799 0.016186 1.333325, 0.650736 0.015965 1.328960, 0.695038 0.016437 1.322468, 
            0.739341 0.012821 1.265727, 0.741186 0.013139 1.269122, 0.746011 0.013342 1.270280, 0.745181 0.014681 1.286965, 
            0.750320 0.014764 1.286562, 0.751680 0.015266 1.292365, 0.765626 0.016078 1.298468, 0.778392 0.016317 1.297869, 
            0.779837 0.016788 1.303254, 0.757041 0.026503 1.429020, 0.772970 0.027579 1.437836, 0.777859 0.027758 1.438675, 
            0.794577 0.027512 1.431009, 0.826650 0.016301 1.284284, 0.831696 0.016420 1.284347, 0.856517 0.018192 1.299239, 
            0.863618 0.018549 1.301655, 0.877602 0.019345 1.307564, 0.887590 0.019622 1.308203, 0.895344 0.018708 1.294812, 
            0.897916 0.018749 1.294600, 0.903692 0.018589 1.291034, 0.942505 0.018090 1.274121, 0.947369 0.018278 1.275086, 
            0.955767 0.018140 1.271057, 0.963023 0.018437 1.272703, 0.967359 0.019849 1.288851, 0.969106 0.020204 1.292734, 
            0.982994 0.020015 1.286560, 0.986028 0.019880 1.284053, 1.010015 0.019926 1.277966, 0.998555 0.025318 1.347439, 
            1.008217 0.025720 1.349698, 1.021256 0.025855 1.347741, 1.024032 0.025818 1.346513, 1.045849 0.019541 1.263285, 
            1.056000 0.019756 1.263115, 1.060983 0.019899 1.263489, 1.064197 0.019695 1.260084, 1.066629 0.019789 1.260566, 
            1.070249 0.019430 1.255150, 1.088091 0.020798 1.267020, 1.099791 0.021444 1.271714, 1.117577 0.020790 1.258744, 
            1.124780 0.021108 1.260655, 1.129481 0.021359 1.262429, 1.139625 0.021576 1.262288, 1.142639 0.021449 1.259883, 
            1.147569 0.021612 1.260518, 1.156505 0.022290 1.266380, 1.205130 0.023156 1.263533, 1.205856 0.023901 1.272488, 
            1.220554 0.025447 1.287415, 1.224416 0.024995 1.280793, 1.241688 0.023517 1.257820, 1.249027 0.022761 1.246493, 
            1.259160 0.022983 1.246409, 1.265647 0.023573 1.251872, 1.273454 0.024683 1.263342, 1.289947 0.024522 1.256789, 
            1.290593 0.025297 1.266141, 1.293025 0.025391 1.266624, 1.304128 0.025243 1.261722, 1.311683 0.025427 1.261887, 
            1.315585 0.024960 1.255066, 0.346875 -0.010766 1.054023, 0.356658 -0.010410 1.055679, 0.361548 -0.010232 1.056513, 
            0.366268 -0.008967 1.070750, 0.372897 -0.008431 1.075510, 0.374498 -0.008020 1.080120, 0.388997 -0.007420 1.083473, 
            0.403510 -0.006825 1.086758, 0.416418 -0.006640 1.085450, 0.426791 -0.005488 1.096735, 0.434517 -0.005369 1.096047, 
            0.436403 -0.004045 1.111802, 0.441043 -0.003772 1.113878, 0.452647 -0.002068 1.131606, 0.497034 0.000415 1.149808, 
            0.498261 0.000968 1.156277, 0.504247 0.001750 1.164227, 0.525935 0.006760 1.219800, 0.528441 0.007847 1.232474, 
            0.559092 0.007395 1.218411, 0.575924 0.012214 1.272979, 0.583694 0.012315 1.272070, 0.589265 0.013255 1.282083, 
            0.593110 0.016897 1.325791, 0.608923 0.018017 1.335176, 0.618667 0.019410 1.349587, 0.620005 0.019921 1.355500, 
            0.639408 0.018651 1.334500, 0.689679 0.018889 1.323480, 0.700619 0.018803 1.319391, 0.730637 0.014506 1.258233, 
            0.737082 0.015113 1.263905, 0.739861 0.017118 1.287784, 0.764551 0.018940 1.303328, 0.775904 0.018696 1.297185, 
            0.777349 0.019167 1.302570, 0.754539 0.028887 1.428407, 0.765602 0.029777 1.436268, 0.784582 0.030711 1.442485, 
            0.796953 0.030079 1.431290, 0.828137 0.019208 1.288981, 0.844148 0.019232 1.284829, 0.882624 0.021925 1.307267, 
            0.892856 0.021087 1.294129, 0.920035 0.020938 1.284751, 0.935318 0.020218 1.271654, 0.942187 0.020663 1.275220, 
            0.954967 0.020897 1.274552, 0.958103 0.020722 1.271537, 0.965176 0.021090 1.274091, 0.971382 0.022809 1.293509, 
            0.982154 0.022788 1.290253, 0.987449 0.023833 1.301635, 0.997105 0.028323 1.354161, 1.002565 0.028284 1.352169, 
            1.006414 0.028859 1.358170, 1.030461 0.027862 1.339228, 1.047914 0.022227 1.265111, 1.051088 0.022038 1.261909, 
            1.062903 0.022640 1.266031, 1.071792 0.022315 1.259568, 1.090797 0.023240 1.265665, 1.093229 0.023334 1.266147, 
            1.094568 0.023845 1.272059, 1.103362 0.024578 1.278625, 1.110552 0.023879 1.268035, 1.134471 0.023951 1.262287, 
            1.151605 0.024568 1.265117, 1.156457 0.024760 1.266137, 1.196919 0.024653 1.253595, 1.211770 0.028184 1.292878, 
            1.215227 0.027887 1.288270, 1.224885 0.028290 1.290546, 1.237610 0.027524 1.277594, 1.244463 0.025932 1.256120, 
            1.256383 0.025472 1.247163, 1.259104 0.025456 1.246208, 1.277654 0.026555 1.254564, 1.284713 0.026927 1.257184, 
            1.287589 0.026852 1.255465, 1.294696 0.027206 1.257849, 1.296917 0.027381 1.259378, 1.312005 0.027756 1.259807, 
            1.317961 0.027528 1.255347, 0.341955 -0.008481 1.052857, 0.344387 -0.008386 1.053340, 0.351904 -0.008188 1.053689, 
            0.394044 -0.004849 1.083049, 0.396143 -0.004628 1.085182, 0.399150 -0.004753 1.082810, 0.407994 -0.004040 1.089130, 
            0.412847 -0.003847 1.090148, 0.414882 -0.003602 1.092601, 0.417788 -0.003688 1.090730, 0.424304 -0.003109 1.096051, 
            0.429167 -0.002920 1.097016, 0.430536 -0.002421 1.102782, 0.443750 -0.000309 1.125077, 0.455023 0.000500 1.131888, 
            0.457155 0.000708 1.133863, 0.466787 0.001121 1.136266, 0.492850 0.002419 1.144992, 0.506793 0.004253 1.163665, 
            0.512573 0.005113 1.172643, 0.512620 0.009182 1.222648, 0.514599 0.009449 1.225378, 0.521015 0.009045 1.218634, 
            0.525879 0.009233 1.219599, 0.526175 0.010142 1.230689, 0.533249 0.010509 1.233237, 0.554179 0.009678 1.217216, 
            0.566642 0.010033 1.218121, 0.570072 0.010768 1.226205, 0.575869 0.014687 1.272778, 0.580956 0.013768 1.260073, 
            0.584137 0.014599 1.269396, 0.586785 0.015632 1.281363, 0.589233 0.018785 1.319447, 0.599072 0.020140 1.333380, 
            0.603898 0.020343 1.334534, 0.613527 0.020757 1.336953, 0.617161 0.021414 1.344029, 0.644938 0.021037 1.331680, 
            0.674870 0.020859 1.321190, 0.713618 0.020384 1.304599, 0.736797 0.017674 1.264842, 0.750827 0.020496 1.295645, 
            0.761998 0.021344 1.302971, 0.766927 0.021507 1.303609, 0.754444 0.031376 1.428401, 0.756783 0.031505 1.429348, 
            0.757726 0.032167 1.437221, 0.775133 0.032680 1.438697, 0.779997 0.032868 1.439661, 0.784372 0.033243 1.443051, 
            0.786804 0.033337 1.443534, 0.793721 0.032742 1.434304, 0.795487 0.033090 1.438089, 0.798823 0.032840 1.434086, 
            0.830514 0.021775 1.289262, 0.834155 0.021408 1.283740, 0.839401 0.021451 1.282804, 0.848717 0.021984 1.286781, 
            0.857404 0.022757 1.293875, 0.866020 0.023558 1.301328, 0.880115 0.024312 1.306690, 0.889834 0.023671 1.296104, 
            0.892865 0.023536 1.293609, 0.897729 0.023724 1.294574, 0.914927 0.023295 1.284524, 0.917270 0.023423 1.285447, 
            0.926892 0.023840 1.287903, 0.929430 0.023894 1.287857, 0.930405 0.024543 1.295575, 0.936988 0.023055 1.275445, 
            0.951842 0.023519 1.277035, 0.964815 0.024701 1.287966, 0.971458 0.025232 1.292655, 0.976526 0.025343 1.292606, 
            0.988768 0.027825 1.319729, 0.992021 0.030671 1.353811, 0.999272 0.030971 1.355484, 1.008791 0.031427 1.358451, 
            1.020963 0.030871 1.348240, 1.027006 0.030609 1.343346, 1.037248 0.029768 1.330164, 1.053154 0.024724 1.263731, 
            1.068526 0.024991 1.262748, 1.087464 0.025941 1.269178, 1.091487 0.026450 1.274321, 1.102112 0.026485 1.271794, 
            1.108300 0.027190 1.278743, 1.115133 0.025605 1.257368, 1.124427 0.026147 1.261450, 1.126848 0.026245 1.261987, 
            1.148119 0.026306 1.256831, 1.162434 0.027998 1.273657, 1.185202 0.027488 1.261066, 1.194431 0.027032 1.252911, 
            1.202330 0.028107 1.263927, 1.201188 0.029564 1.282156, 1.208332 0.029904 1.284358, 1.214820 0.030494 1.289815, 
            1.219966 0.030575 1.289380, 1.241359 0.029567 1.271054, 1.262467 0.028669 1.254147, 1.269921 0.028891 1.254808, 
            1.279792 0.029213 1.256026, 1.282224 0.029307 1.256509, 1.287090 0.029494 1.257465, 1.289965 0.029419 1.255746, 
            1.294640 0.029680 1.257648, 1.309346 0.030201 1.259976, 0.330645 -0.006823 1.045747, 0.336716 -0.006074 1.053278, 
            0.340939 -0.005641 1.057425, 0.343371 -0.005547 1.057907, 0.350790 -0.005312 1.058741, 0.353656 -0.005383 1.057069, 
            0.368836 -0.003000 1.082160, 0.373682 -0.002804 1.083215, 0.376723 -0.002942 1.080673, 0.381628 -0.002770 1.081432, 
            0.383931 -0.002627 1.082552, 0.398404 -0.002017 1.086040, 0.415072 -0.001222 1.091180, 0.419997 -0.001057 1.091841, 
            0.426680 -0.000541 1.096333, 0.438648 0.001024 1.112255, 0.443512 0.001212 1.113220, 0.453366 0.002562 1.127084, 
            0.461868 0.003406 1.135100, 0.479678 0.003765 1.134570, 0.485947 0.004439 1.141113, 0.493279 0.005729 1.154944, 
            0.496173 0.006669 1.165690, 0.500913 0.006904 1.167269, 0.515113 0.008640 1.184667, 0.517731 0.009685 1.196787, 
            0.514996 0.011749 1.222929, 0.518528 0.011424 1.217951, 0.523391 0.011612 1.218916, 0.530761 0.012888 1.232554, 
            0.551654 0.012071 1.216713, 0.556555 0.012246 1.217497, 0.559038 0.012320 1.217724, 0.563808 0.012544 1.219155, 
            0.579388 0.016818 1.267379, 0.586015 0.017356 1.272150, 0.588423 0.018481 1.285310, 0.595388 0.020932 1.313518, 
            0.600482 0.022054 1.325902, 0.622668 0.024831 1.353880, 0.629588 0.024235 1.344635, 0.640011 0.023325 1.330548, 
            0.664440 0.022181 1.309711, 0.669303 0.022369 1.310676, 0.702202 0.024125 1.323133, 0.731713 0.021043 1.277053, 
            0.747720 0.024133 1.310599, 0.762548 0.024607 1.312316, 0.767197 0.024878 1.314350, 0.769992 0.025855 1.325587, 
            0.756514 0.034060 1.430203, 0.757621 0.034659 1.437268, 0.762484 0.034848 1.438233, 0.767628 0.034929 1.437809, 
            0.770140 0.034993 1.437893, 0.777931 0.035087 1.436881, 0.798084 0.028422 1.349357, 0.804011 0.028205 1.345043, 
            0.788868 0.035002 1.432804, 0.797871 0.035654 1.438331, 0.801199 0.035407 1.434368, 0.834245 0.023826 1.282811, 
            0.836914 0.023830 1.282120, 0.850417 0.024809 1.290417, 0.861558 0.025669 1.297890, 0.868766 0.025985 1.299773, 
            0.875824 0.026358 1.302401, 0.882973 0.026696 1.304578, 0.887544 0.025974 1.294438, 0.911992 0.025845 1.286062, 
            0.915297 0.025606 1.282206, 0.921168 0.026432 1.290731, 0.932781 0.027111 1.295857, 0.941274 0.025915 1.278799, 
            0.946615 0.025921 1.277395, 0.961808 0.026257 1.277302, 0.967027 0.027331 1.289062, 0.979444 0.027704 1.290196, 
            0.996784 0.033350 1.354800, 1.039624 0.032336 1.330445, 1.054541 0.027669 1.268926, 1.059995 0.027632 1.266960, 
            1.062427 0.027726 1.267442, 1.066039 0.027370 1.262064, 1.071034 0.027508 1.262374, 1.078212 0.027836 1.264410, 
            1.086834 0.028634 1.271830, 1.088723 0.028935 1.275010, 1.098401 0.029330 1.277184, 1.089352 0.033803 1.334685, 
            1.093966 0.034087 1.336891, 1.112426 0.028068 1.257773, 1.119722 0.028350 1.259221, 1.123006 0.029141 1.268027, 
            1.126085 0.028989 1.265301, 1.139999 0.028790 1.258997, 1.151718 0.029429 1.263597, 1.179436 0.030095 1.264103, 
            1.181868 0.030189 1.264586, 1.190257 0.030055 1.260603, 1.199848 0.030484 1.263211, 1.201712 0.030794 1.266514, 
            1.200980 0.032095 1.282710, 1.212364 0.032862 1.288975, 1.214529 0.033057 1.290780, 1.221488 0.033468 1.293900, 
            1.223920 0.033562 1.294382, 1.229151 0.032589 1.280965, 1.231583 0.032683 1.281448, 1.237498 0.032470 1.277191, 
            1.252029 0.031015 1.255268, 1.279339 0.031837 1.257796, 1.279827 0.032673 1.267935, 1.282259 0.032767 1.268418, 
            1.284691 0.032861 1.268900, 1.291098 0.032461 1.262197, 1.311855 0.032717 1.259593, 1.317078 0.032769 1.258774, 
            0.328900 -0.004728 1.041373, 0.332850 -0.004190 1.046880, 0.338767 -0.003382 1.055172, 0.343304 -0.003069 1.057761, 
            0.350734 -0.002838 1.058540, 0.356208 -0.002883 1.056476, 0.368780 -0.000526 1.081959, 0.381641 -0.000323 1.080887, 
            0.390783 0.000277 1.085729, 0.407873 0.000911 1.088775, 0.412339 0.001251 1.091716, 0.424805 0.001604 1.092605, 
            0.425190 0.002479 1.103253, 0.432486 0.002761 1.104701, 0.443456 0.003686 1.113018, 0.459468 0.005752 1.133981, 
            0.466676 0.006068 1.135863, 0.469801 0.005898 1.132901, 0.472036 0.006067 1.134365, 0.490310 0.007270 1.144089, 
            0.492742 0.007364 1.144571, 0.503335 0.009454 1.167324, 0.517728 0.009073 1.158643, 0.513032 0.011885 1.194523, 
            0.515243 0.012064 1.196103, 0.520107 0.012252 1.197068, 0.524327 0.013707 1.213788, 0.531735 0.014969 1.227238, 
            0.536911 0.015038 1.226657, 0.545934 0.014661 1.219523, 0.554067 0.014625 1.216813, 0.559248 0.014692 1.216201, 
            0.569320 0.014937 1.216424, 0.581667 0.019423 1.268144, 0.586049 0.019795 1.271503, 0.586078 0.020805 1.283917, 
            0.590799 0.021048 1.285591, 0.588516 0.022940 1.309487, 0.594326 0.023789 1.318315, 0.601393 0.025181 1.333460, 
            0.611591 0.025378 1.333053, 0.612185 0.026173 1.342661, 0.633726 0.026130 1.336164, 0.696860 0.026571 1.324065, 
            0.725209 0.023932 1.283755, 0.735672 0.023007 1.269474, 0.743636 0.026100 1.305284, 0.753553 0.027425 1.318834, 
            0.762715 0.030061 1.348691, 0.748736 0.036414 1.430673, 0.750984 0.036578 1.432069, 0.767652 0.037372 1.437209, 
            0.790464 0.029694 1.336480, 0.796242 0.030555 1.345468, 0.804177 0.029572 1.331178, 0.806609 0.029666 1.331660, 
            0.806387 0.030773 1.345324, 0.790512 0.037848 1.436722, 0.792513 0.038107 1.439344, 0.798711 0.037786 1.433684, 
            0.831580 0.026273 1.283007, 0.841485 0.026581 1.284057, 0.869087 0.028314 1.297701, 0.870980 0.028614 1.300860, 
            0.893069 0.028362 1.291638, 0.915976 0.027799 1.278356, 0.927270 0.029622 1.297628, 0.934048 0.030101 1.301646, 
            0.984230 0.033439 1.328750, 0.989024 0.035696 1.355178, 1.000191 0.036546 1.362522, 1.016298 0.035511 1.345329, 
            1.021814 0.035451 1.343058, 1.029523 0.035575 1.342452, 1.042000 0.034903 1.330726, 1.058342 0.030714 1.274690, 
            1.063206 0.030902 1.275655, 1.082341 0.030756 1.268545, 1.084773 0.030850 1.269027, 1.074968 0.035611 1.330281, 
            1.077400 0.035705 1.330763, 1.093370 0.031658 1.276571, 1.086422 0.036351 1.336195, 1.096342 0.036654 1.337172, 
            1.114802 0.030635 1.258055, 1.118833 0.031141 1.263153, 1.115322 0.033502 1.293150, 1.119904 0.032776 1.282954, 
            1.134781 0.031189 1.259313, 1.139645 0.031377 1.260278, 1.143227 0.031033 1.255049, 1.156462 0.032115 1.264681, 
            1.159932 0.032834 1.272566, 1.167228 0.033117 1.274013, 1.182369 0.032450 1.261617, 1.193186 0.033433 1.270698, 
            1.201748 0.034254 1.278415, 1.205788 0.034757 1.283473, 1.219316 0.035727 1.291648, 1.224352 0.035850 1.291761, 
            1.235177 0.032743 1.250562, 1.240040 0.032931 1.251527, 1.238815 0.034420 1.270175, 1.241248 0.034514 1.270652, 
            1.247336 0.033214 1.252975, 1.255149 0.034321 1.264414, 1.272152 0.033966 1.255332, 1.274831 0.033965 1.254587, 
            1.279497 0.034229 1.256533, 1.279771 0.035146 1.267734, 1.284635 0.035335 1.268699, 1.289758 0.035424 1.268374, 
            1.294164 0.034765 1.259056, 1.302013 0.034837 1.257754, 1.318866 0.035560 1.261977, 1.324372 0.036525 1.272313, 
            0.335245 -0.001631 1.047064, 0.336279 -0.001003 1.054489, 0.343259 -0.000600 1.057505, 0.363465 -0.000133 1.057639, 
            0.363847 0.000742 1.068300, 0.369891 0.001502 1.075965, 0.374222 0.001894 1.079576, 0.384915 0.002924 1.089272, 
            0.387208 0.003071 1.090444, 0.389746 0.003124 1.090398, 0.402894 0.003218 1.087904, 0.406767 0.003784 1.093786, 
            0.409199 0.003878 1.094269, 0.417610 0.003735 1.090178, 0.422317 0.003983 1.091921, 0.422415 0.004968 1.103997, 
            0.427247 0.005168 1.105117, 0.442517 0.006496 1.117205, 0.447305 0.006713 1.118546, 0.448639 0.007226 1.124480, 
            0.453452 0.007434 1.125698, 0.459295 0.008270 1.134358, 0.474609 0.008559 1.133665, 0.479566 0.008712 1.134168, 
            0.486916 0.009995 1.147905, 0.491780 0.010183 1.148870, 0.506892 0.011571 1.161739, 0.512677 0.011408 1.158131, 
            0.517672 0.011546 1.158442, 0.519909 0.011715 1.159892, 0.515408 0.014453 1.194805, 0.539992 0.017337 1.223438, 
            0.545878 0.017135 1.219322, 0.550814 0.017296 1.219931, 0.561625 0.017259 1.216482, 0.563814 0.017446 1.218168, 
            0.579361 0.021733 1.266558, 0.581129 0.022080 1.270337, 0.588311 0.023427 1.284907, 0.589366 0.024047 1.292232, 
            0.592846 0.025784 1.312628, 0.597710 0.025973 1.313593, 0.605775 0.026983 1.323778, 0.606741 0.027636 1.331541, 
            0.632139 0.028166 1.331007, 0.664328 0.027128 1.309309, 0.671446 0.027478 1.311637, 0.673214 0.027825 1.315419, 
            0.688889 0.027977 1.312933, 0.704194 0.030313 1.337402, 0.719030 0.029762 1.326522, 0.735846 0.028458 1.305813, 
            0.738424 0.029518 1.318129, 0.743223 0.029730 1.319412, 0.750786 0.029911 1.319533, 0.753218 0.030005 1.320016, 
            0.757899 0.030263 1.321892, 0.761332 0.029975 1.317402, 0.759947 0.032547 1.349400, 0.745941 0.038910 1.431513, 
            0.747770 0.039234 1.434993, 0.752634 0.039422 1.435958, 0.764446 0.040025 1.440095, 0.787726 0.032168 1.337040, 
            0.792840 0.032261 1.336762, 0.795958 0.032094 1.333840, 0.798390 0.032188 1.334322, 0.803899 0.033152 1.344641, 
            0.805951 0.033391 1.347013, 0.790498 0.040306 1.436313, 0.792930 0.040400 1.436796, 0.796179 0.040183 1.433222, 
            0.827283 0.029342 1.291309, 0.831702 0.028678 1.281926, 0.836504 0.028890 1.283199, 0.904053 0.030712 1.286853, 
            0.911057 0.030084 1.277190, 0.922350 0.031907 1.296462, 0.942986 0.032209 1.294459, 0.949010 0.030934 1.277102, 
            0.959880 0.030875 1.273360, 0.974499 0.032450 1.288678, 0.986537 0.038076 1.354495, 1.014864 0.038510 1.351972, 
            1.032428 0.032833 1.277306, 1.021930 0.037858 1.342000, 1.067964 0.033583 1.276665, 1.080372 0.033959 1.277843, 
            1.073790 0.038512 1.335649, 1.081439 0.038660 1.335343, 1.096140 0.039183 1.337698, 1.101150 0.039316 1.337936, 
            1.105813 0.039580 1.339896, 1.128288 0.034074 1.265963, 1.145654 0.033581 1.255078, 1.149090 0.034313 1.263135, 
            1.160541 0.035054 1.269062, 1.184188 0.035230 1.264666, 1.198268 0.037012 1.282660, 1.203300 0.037136 1.282790, 
            1.205564 0.037294 1.284107, 1.209228 0.037940 1.291029, 1.235121 0.035216 1.250361, 1.239985 0.035405 1.251326, 
            1.244848 0.035593 1.252291, 1.249712 0.035781 1.253256, 1.260002 0.036965 1.264954, 1.277164 0.036549 1.255082, 
            1.279311 0.036752 1.256977, 1.282147 0.037714 1.268015, 1.288760 0.037235 1.260295, 1.293624 0.037423 1.261260, 
            1.301404 0.037521 1.260302, 0.329005 0.000137 1.039897, 0.338717 0.001541 1.054467, 0.353488 0.002037 1.056465, 
            0.366412 0.002216 1.055084, 0.367457 0.003861 1.075014, 0.374623 0.004193 1.077107, 0.378900 0.004605 1.080983, 
            0.397795 0.005571 1.087625, 0.402506 0.005818 1.089349, 0.404323 0.006147 1.092887, 0.435304 0.007612 1.102308, 
            0.449065 0.009515 1.121886, 0.453403 0.009904 1.125462, 0.454230 0.010610 1.133916, 0.464413 0.010813 1.133582, 
            0.472622 0.010747 1.130497, 0.475054 0.010842 1.130980, 0.481324 0.011515 1.137517, 0.487512 0.013241 1.157025, 
            0.490751 0.014049 1.166062, 0.489397 0.016609 1.197904, 0.496315 0.016014 1.188670, 0.507463 0.013805 1.158425, 
            0.517095 0.016262 1.185952, 0.535173 0.019583 1.221770, 0.556710 0.019542 1.215291, 0.572398 0.019689 1.212741, 
            0.574796 0.019796 1.213394, 0.585824 0.025806 1.284224, 0.610722 0.028570 1.311291, 0.614531 0.028139 1.304937, 
            0.616963 0.028233 1.305419, 0.630955 0.030048 1.323851, 0.662208 0.029367 1.306800, 0.678025 0.030486 1.316168, 
            0.680908 0.030408 1.314409, 0.687207 0.030049 1.308246, 0.696156 0.030722 1.314043, 0.698790 0.032782 1.338640, 
            0.726478 0.027331 1.263939, 0.705379 0.036399 1.381280, 0.710243 0.036588 1.382245, 0.728547 0.030628 1.303901, 
            0.730926 0.030743 1.304647, 0.717579 0.036855 1.383492, 0.721289 0.037483 1.390188, 0.723203 0.037774 1.393238, 
            0.725635 0.037868 1.393721, 0.729790 0.038327 1.398208, 0.743803 0.034004 1.341173, 0.747580 0.033586 1.334976, 
            0.750012 0.033680 1.335459, 0.751099 0.034287 1.342621, 0.756839 0.035162 1.351794, 0.750146 0.041801 1.435274, 
            0.756871 0.041280 1.426996, 0.758753 0.042605 1.442769, 0.764669 0.042392 1.438509, 0.796288 0.035442 1.344279, 
            0.810367 0.036202 1.349720, 0.812799 0.036296 1.350202, 0.829049 0.031121 1.282065, 0.842808 0.032003 1.289092, 
            0.857207 0.032641 1.292943, 0.864348 0.032982 1.295157, 0.869054 0.033231 1.296908, 0.876858 0.033319 1.295828, 
            0.910950 0.032577 1.277242, 0.926960 0.034644 1.298210, 0.933255 0.035308 1.304625, 0.937517 0.034704 1.296023, 
            0.940347 0.034646 1.294528, 0.954007 0.033523 1.276926, 0.984354 0.040338 1.352295, 0.988913 0.040643 1.354776, 
            0.991960 0.041524 1.364761, 1.003012 0.041396 1.360116, 1.029574 0.035352 1.278443, 1.032372 0.035306 1.277105, 
            1.034023 0.035699 1.281469, 1.024362 0.040405 1.342007, 1.031843 0.040616 1.342532, 1.035813 0.040124 1.335379, 
            1.040993 0.040191 1.334772, 1.047447 0.038752 1.315281, 1.065403 0.035990 1.276346, 1.068871 0.040797 1.334483, 
            1.086247 0.041321 1.336107, 1.088303 0.041559 1.338458, 1.108277 0.042114 1.339741, 1.125064 0.036734 1.268935, 
            1.137153 0.036210 1.259135, 1.153468 0.037139 1.266032, 1.158054 0.037433 1.268378, 1.162253 0.037875 1.272646, 
            1.167116 0.038063 1.273611, 1.173674 0.037606 1.266163, 1.182441 0.038349 1.272865, 1.189911 0.038565 1.273448, 
            1.207267 0.040118 1.287734, 1.209172 0.040413 1.290828, 1.211889 0.040399 1.289899, 1.224068 0.040862 1.292211, 
            1.226740 0.040865 1.291504, 1.237497 0.037784 1.250642, 1.244792 0.038066 1.252090, 1.245458 0.040877 1.286466, 
            1.279855 0.040018 1.266359, 1.284120 0.039414 1.257741, 1.284783 0.040182 1.267007, 1.296340 0.039861 1.259850, 
            1.306075 0.040235 1.261745, 1.334426 0.042703 1.284223, 0.335313 0.003248 1.045772, 0.349269 0.004055 1.051820, 
            0.369770 0.005431 1.063049, 0.369779 0.006449 1.075562, 0.376999 0.006760 1.077389, 0.378362 0.007262 1.083176, 
            0.382212 0.007837 1.089176, 0.387076 0.008025 1.090141, 0.389745 0.008029 1.089446, 0.407314 0.008480 1.090112, 
            0.414580 0.008773 1.091707, 0.417499 0.008682 1.089775, 0.421641 0.009145 1.094322, 0.422303 0.009915 1.103595, 
            0.442167 0.010512 1.105424, 0.453836 0.013213 1.135393, 0.470134 0.013127 1.129814, 0.476684 0.013693 1.134964, 
            0.483393 0.015221 1.151885, 0.493142 0.016611 1.166269, 0.482838 0.021562 1.229999, 0.512418 0.016411 1.158460, 
            0.524348 0.019013 1.187133, 0.529824 0.021011 1.210176, 0.585494 0.027363 1.272825, 0.601118 0.031620 1.320832, 
            0.610666 0.031043 1.311089, 0.614475 0.030612 1.304735, 0.615947 0.031072 1.309983, 0.619800 0.030625 1.303412, 
            0.672873 0.032859 1.316153, 0.680543 0.032999 1.315743, 0.700045 0.032713 1.306810, 0.691759 0.038938 1.385641, 
            0.707453 0.036017 1.345382, 0.715041 0.039253 1.383056, 0.720635 0.041206 1.405515, 0.725556 0.041372 1.406194, 
            0.729043 0.041064 1.401439, 0.731475 0.041158 1.401921, 0.751027 0.036766 1.342499, 0.751730 0.037520 1.351571, 
            0.758180 0.038125 1.357217, 0.752042 0.041487 1.400261, 0.749802 0.043363 1.423943, 0.766787 0.037907 1.352154, 
            0.754383 0.043659 1.426312, 0.784112 0.037430 1.341474, 0.787543 0.037143 1.336995, 0.805831 0.038341 1.346650, 
            0.812743 0.038769 1.350001, 0.815175 0.038864 1.350484, 0.842442 0.034594 1.290431, 0.849726 0.034881 1.291937, 
            0.871939 0.035604 1.294662, 0.878434 0.035170 1.287523, 0.891778 0.035189 1.284056, 0.911081 0.034979 1.276113, 
            0.928397 0.037570 1.303157, 0.933200 0.037781 1.304424, 0.935887 0.037778 1.303636, 0.945306 0.037250 1.294540, 
            0.951479 0.036939 1.289005, 0.949667 0.038652 1.310565, 0.959724 0.036860 1.285736, 0.965406 0.036736 1.282637, 
            0.976372 0.037662 1.290979, 1.000365 0.043835 1.360220, 1.010677 0.043989 1.359252, 1.033967 0.038172 1.281267, 
            1.024269 0.042892 1.341992, 1.027053 0.042852 1.340725, 1.029188 0.043059 1.342681, 1.043821 0.042587 1.332807, 
            1.060488 0.039295 1.287716, 1.074142 0.040217 1.295267, 1.087822 0.043173 1.327808, 1.108133 0.044621 1.339976, 
            1.121407 0.040581 1.286617, 1.127440 0.039301 1.269216, 1.133117 0.039179 1.266141, 1.139642 0.038734 1.258855, 
            1.148985 0.040279 1.275258, 1.161078 0.040775 1.277999, 1.168340 0.041070 1.279616, 1.173460 0.040139 1.266749, 
            1.178617 0.040216 1.266258, 1.182687 0.041729 1.283725, 1.202893 0.042195 1.283855, 1.204885 0.042457 1.286523, 
            1.229116 0.043432 1.291786, 1.239873 0.040351 1.250924, 1.242305 0.040445 1.251406, 1.237291 0.043379 1.288863, 
            1.274621 0.041402 1.254198, 1.279276 0.041670 1.256198, 1.282231 0.042586 1.266640, 1.288648 0.042182 1.259892, 
            1.301203 0.042501 1.260340, 1.309942 0.043255 1.267180, 1.318766 0.043976 1.273598, 1.336860 0.045249 1.284218, 
            0.327691 0.004520 1.032906, 0.346449 0.006561 1.052789, 0.366523 0.007078 1.053577, 0.374578 0.008093 1.063813, 
            0.374575 0.009115 1.076385, 0.379055 0.009450 1.079258, 0.399477 0.010856 1.090877, 0.402395 0.010765 1.088946, 
            0.425373 0.012218 1.100432, 0.427683 0.012358 1.101518, 0.430340 0.012366 1.100885, 0.439246 0.012034 1.094331, 
            0.439680 0.012891 1.104740, 0.451917 0.015375 1.131884, 0.456212 0.015780 1.135674, 0.464377 0.015731 1.132804, 
            0.474942 0.015788 1.130577, 0.483079 0.016771 1.140406, 0.486799 0.018418 1.159612, 0.487959 0.018997 1.166410, 
            0.490391 0.019091 1.166893, 0.480350 0.023942 1.229316, 0.484743 0.024310 1.232621, 0.512732 0.021808 1.194101, 
            0.526311 0.021738 1.189466, 0.537813 0.024502 1.220261, 0.567070 0.024582 1.213126, 0.574684 0.024743 1.212992, 
            0.578852 0.029283 1.267650, 0.585827 0.030709 1.283251, 0.588019 0.030895 1.284924, 0.592963 0.031053 1.285492, 
            0.606943 0.032872 1.303981, 0.642464 0.034649 1.315973, 0.687382 0.034886 1.306419, 0.701689 0.033516 1.285611, 
            0.709801 0.032466 1.270443, 0.699490 0.037420 1.334211, 0.701921 0.037514 1.334693, 0.695554 0.040964 1.378874, 
            0.697754 0.042168 1.393067, 0.717723 0.042725 1.394377, 0.725443 0.043867 1.406279, 0.729549 0.044345 1.411006, 
            0.746810 0.039805 1.350405, 0.750027 0.043686 1.397230, 0.751986 0.043961 1.400060, 0.764161 0.040339 1.352156, 
            0.766901 0.040316 1.351107, 0.769163 0.040475 1.352436, 0.756759 0.046227 1.426594, 0.759191 0.046321 1.427076, 
            0.762409 0.047137 1.436214, 0.784056 0.039903 1.341273, 0.793209 0.040498 1.346054, 0.795273 0.040733 1.348363, 
            0.798358 0.040578 1.345606, 0.802877 0.040898 1.348279, 0.810781 0.040948 1.346706, 0.815119 0.041337 1.350283, 
            0.829548 0.036856 1.291188, 0.833801 0.036256 1.282627, 0.837522 0.036879 1.289265, 0.854852 0.037422 1.291121, 
            0.873091 0.037617 1.288458, 0.914695 0.038096 1.282807, 0.942269 0.039839 1.296586, 0.948914 0.041391 1.313822, 
            0.951346 0.041485 1.314304, 0.960447 0.039036 1.281666, 0.968144 0.039165 1.281121, 0.983996 0.045379 1.353119, 
            0.986980 0.046284 1.363417, 1.004915 0.046595 1.362266, 1.007347 0.046690 1.362749, 1.027030 0.040205 1.277559, 
            1.031894 0.040393 1.278523, 1.019846 0.046009 1.350915, 1.034702 0.045452 1.339939, 1.043765 0.045060 1.332606, 
            1.046197 0.045154 1.333089, 1.054722 0.043946 1.315871, 1.062864 0.041862 1.287997, 1.065214 0.041988 1.288885, 
            1.067514 0.043154 1.302587, 1.071463 0.043691 1.308092, 1.111137 0.046949 1.337140, 1.126818 0.044034 1.296943, 
            1.137563 0.041979 1.268701, 1.151361 0.042847 1.275539, 1.152693 0.043360 1.281483, 1.165830 0.043458 1.279042, 
            1.170181 0.045885 1.307674, 1.175240 0.045999 1.307668, 1.182631 0.044202 1.283524, 1.187495 0.044390 1.284489, 
            1.200352 0.044595 1.283436, 1.202136 0.044936 1.287139, 1.206979 0.045132 1.288206, 1.226298 0.045937 1.292741, 
            1.242646 0.045832 1.286915, 1.282175 0.045059 1.266439, 1.286335 0.044494 1.258341, 1.295996 0.044896 1.260601, 
            1.300653 0.045163 1.262593, 1.303431 0.045126 1.261359, 1.333782 0.047853 1.286467, 0.325223 0.006892 1.032124, 
            0.347509 0.008608 1.047043, 0.352733 0.008660 1.046223, 0.357609 0.008843 1.047129, 0.359996 0.008954 1.047831, 
            0.367312 0.009229 1.049181, 0.367653 0.010121 1.060046, 0.376954 0.010660 1.064094, 0.380481 0.012380 1.084257, 
            0.387074 0.012930 1.089197, 0.391937 0.013118 1.090162, 0.401853 0.013423 1.091159, 0.404771 0.013332 1.089227, 
            0.406760 0.013595 1.091909, 0.414463 0.013722 1.091335, 0.422885 0.014597 1.099749, 0.436759 0.014414 1.093647, 
            0.441623 0.014602 1.094612, 0.444593 0.016534 1.117538, 0.448898 0.016935 1.121283, 0.449802 0.017612 1.129350, 
            0.454002 0.018053 1.133612, 0.461624 0.018211 1.133437, 0.480977 0.019004 1.137809, 0.481793 0.019714 1.146316, 
            0.484311 0.020797 1.158929, 0.475022 0.025361 1.217622, 0.477327 0.026525 1.231290, 0.487119 0.026877 1.232902, 
            0.490362 0.026662 1.229357, 0.513360 0.025043 1.203066, 0.531243 0.026395 1.214733, 0.537714 0.026992 1.220275, 
            0.543026 0.027009 1.219013, 0.553668 0.027037 1.216406, 0.569454 0.027146 1.213363, 0.581958 0.031572 1.264308, 
            0.598968 0.034279 1.292868, 0.661263 0.037083 1.310057, 0.678622 0.037614 1.311769, 0.709745 0.034939 1.270242, 
            0.699434 0.039893 1.334010, 0.691647 0.043884 1.385239, 0.692663 0.044519 1.392756, 0.702057 0.045022 1.396342, 
            0.714204 0.044476 1.386254, 0.712836 0.047041 1.418169, 0.726525 0.046928 1.412984, 0.735424 0.044556 1.381350, 
            0.740288 0.044744 1.382315, 0.748496 0.042636 1.354115, 0.753204 0.042883 1.355850, 0.750255 0.046051 1.395619, 
            0.766439 0.042944 1.352924, 0.766951 0.043770 1.362940, 0.758931 0.049894 1.440449, 0.762353 0.049610 1.436013, 
            0.790354 0.043018 1.347197, 0.774488 0.050090 1.438547, 0.779529 0.050211 1.438636, 0.781960 0.050305 1.439119, 
            0.802700 0.043417 1.348685, 0.808294 0.043327 1.346022, 0.811108 0.043276 1.344608, 0.812632 0.043716 1.349599, 
            0.844750 0.039640 1.290570, 0.852963 0.039572 1.287464, 0.857606 0.039845 1.289527, 0.865525 0.039890 1.287879, 
            0.928358 0.042488 1.302393, 0.942259 0.043316 1.308715, 0.946427 0.043770 1.313138, 0.951265 0.043968 1.314228, 
            0.959900 0.041697 1.283906, 0.968088 0.041639 1.280920, 0.970383 0.041785 1.282086, 0.976870 0.042376 1.287551, 
            0.979076 0.047664 1.351953, 0.991200 0.049170 1.367100, 1.003283 0.050692 1.382456, 1.029406 0.042772 1.277840, 
            1.017358 0.048388 1.350231, 1.019411 0.048627 1.352597, 1.021733 0.048763 1.353625, 1.036932 0.049096 1.353504, 
            1.045121 0.049038 1.350516, 1.054069 0.046647 1.318635, 1.065026 0.045533 1.301903, 1.067458 0.045627 1.302385, 
            1.067413 0.046666 1.315170, 1.071407 0.046164 1.307891, 1.067646 0.048620 1.339131, 1.079762 0.049108 1.341758, 
            1.085216 0.049071 1.339794, 1.092226 0.049462 1.342658, 1.099661 0.049692 1.343415, 1.107669 0.049702 1.341326, 
            1.113565 0.049497 1.337162, 1.123604 0.046690 1.299869, 1.129195 0.046601 1.297224, 1.139166 0.044841 1.272822, 
            1.139797 0.045622 1.282251, 1.142274 0.045699 1.282508, 1.146441 0.045132 1.274373, 1.149573 0.045980 1.283939, 
            1.153419 0.047579 1.302520, 1.169240 0.046653 1.286749, 1.182575 0.046675 1.283323, 1.190522 0.046709 1.281535, 
            1.216361 0.048093 1.291373, 1.225702 0.048617 1.295224, 1.226589 0.049300 1.303376, 1.231453 0.049488 1.304341, 
            1.238636 0.048792 1.293790, 1.277796 0.047138 1.262589, 1.282660 0.047326 1.263554, 1.288711 0.047062 1.258622, 
            1.299383 0.048100 1.268423, 1.299467 0.049089 1.280564, 0.326330 0.008922 1.026148, 0.332638 0.009581 1.032502, 
            0.337502 0.009769 1.033467, 0.338263 0.010500 1.042245, 0.342801 0.010813 1.044828, 0.363601 0.012075 1.054568, 
            0.370552 0.012489 1.057731, 0.385222 0.015067 1.085356, 0.399976 0.015570 1.087441, 0.404292 0.015967 1.091128, 
            0.409281 0.016107 1.091470, 0.418795 0.016566 1.094463, 0.427693 0.017258 1.100512, 0.442656 0.018703 1.114120, 
            0.446802 0.019165 1.118649, 0.449374 0.020227 1.130999, 0.454237 0.020416 1.131964, 0.459033 0.020630 1.133269, 
            0.468964 0.020929 1.134187, 0.481138 0.023437 1.161650, 0.472534 0.027740 1.216939, 0.474772 0.027908 1.218384, 
            0.474500 0.029034 1.232292, 0.479364 0.029222 1.233257, 0.484623 0.029259 1.232260, 0.492738 0.029229 1.229638, 
            0.497474 0.028445 1.218677, 0.537300 0.029602 1.221853, 0.540529 0.029392 1.218378, 0.543004 0.029470 1.218643, 
            0.545480 0.029547 1.218907, 0.562234 0.029287 1.211064, 0.571280 0.029924 1.216380, 0.592466 0.036146 1.287001, 
            0.598161 0.036017 1.283840, 0.606633 0.036873 1.292006, 0.623667 0.036506 1.282772, 0.623839 0.037462 1.294478, 
            0.634152 0.038637 1.306056, 0.642884 0.039393 1.312932, 0.673027 0.040157 1.313954, 0.690113 0.039770 1.304461, 
            0.703063 0.039940 1.302949, 0.688542 0.046499 1.387622, 0.692545 0.047015 1.392862, 0.697217 0.047277 1.394778, 
            0.720995 0.049446 1.414850, 0.729438 0.049291 1.410600, 0.737800 0.047124 1.381632, 0.747767 0.048431 1.394935, 
            0.749442 0.048813 1.399175, 0.755464 0.048560 1.394388, 0.756648 0.051173 1.426191, 0.755203 0.052746 1.445925, 
            0.758875 0.052367 1.440248, 0.780151 0.045275 1.347149, 0.786185 0.045017 1.342302, 0.787653 0.045478 1.347571, 
            0.772073 0.052442 1.437506, 0.779037 0.052851 1.440601, 0.783651 0.053134 1.442803, 0.788922 0.053167 1.441747, 
            0.802136 0.052214 1.426363, 0.832562 0.041632 1.287821, 0.834305 0.041989 1.291728, 0.837604 0.041752 1.287901, 
            0.842312 0.042000 1.289641, 0.844328 0.042253 1.292188, 0.850475 0.041952 1.286780, 0.885187 0.041994 1.277673, 
            0.890530 0.042000 1.276258, 0.904493 0.041783 1.269716, 0.936431 0.044926 1.299500, 0.943194 0.046434 1.316154, 
            0.948378 0.046500 1.315530, 0.951594 0.046295 1.312119, 0.970263 0.044283 1.282204, 0.967049 0.046530 1.310724, 
            0.968441 0.047021 1.316369, 0.971913 0.046719 1.311689, 0.974345 0.046813 1.312172, 0.977957 0.049521 1.344470, 
            0.988712 0.051549 1.366417, 0.989257 0.052363 1.376272, 0.992755 0.052051 1.371460, 1.002347 0.054522 1.399182, 
            0.994345 0.058595 1.451481, 0.998664 0.058991 1.455151, 1.003528 0.059180 1.456115, 1.025679 0.051753 1.358669, 
            1.028111 0.051848 1.359152, 1.040917 0.052072 1.358356, 1.047331 0.051669 1.351622, 1.049929 0.051700 1.351280, 
            1.067357 0.049140 1.314969, 1.066882 0.050342 1.329885, 1.072070 0.051429 1.341803, 1.110271 0.052184 1.340487, 
            1.116715 0.051769 1.333600, 1.125980 0.049257 1.300150, 1.134470 0.049084 1.295665, 1.146980 0.048400 1.283779, 
            1.151601 0.048681 1.285950, 1.150743 0.050030 1.302771, 1.157300 0.050594 1.307886, 1.156655 0.051861 1.323647, 
            1.160977 0.051234 1.314745, 1.166389 0.051214 1.312987, 1.172335 0.050989 1.308577, 1.177560 0.051040 1.307748, 
            1.184248 0.049511 1.287097, 1.197561 0.049542 1.283781, 1.202425 0.049730 1.284746, 1.204442 0.049982 1.287287, 
            1.211731 0.050267 1.288768, 1.244655 0.050992 1.288541, 1.275309 0.049517 1.261906, 1.285107 0.049867 1.263485, 
            1.287275 0.050062 1.265277, 1.296980 0.051468 1.279880, 1.303135 0.051164 1.274431, 1.308758 0.051063 1.271624, 
            1.336351 0.052799 1.285310, 0.335014 0.012148 1.032783, 0.352633 0.013602 1.045761, 0.360343 0.013726 1.045153, 
            0.364923 0.014023 1.047524, 0.365780 0.014718 1.055831, 0.369632 0.014270 1.049261, 0.370083 0.015120 1.059582, 
            0.375252 0.016213 1.071590, 0.380533 0.016242 1.070483, 0.389844 0.017799 1.087041, 0.399541 0.018188 1.089124, 
            0.406668 0.018534 1.091409, 0.414089 0.018769 1.092233, 0.413549 0.019996 1.107475, 0.415981 0.020091 1.107957, 
            0.421641 0.019975 1.104967, 0.425153 0.020679 1.112648, 0.439627 0.021288 1.116123, 0.447259 0.022465 1.128465, 
            0.449690 0.022559 1.128948, 0.454118 0.022913 1.132078, 0.461275 0.023249 1.134215, 0.466476 0.023308 1.133504, 
            0.481940 0.024562 1.144625, 0.469551 0.030308 1.218712, 0.479715 0.032562 1.243598, 0.500346 0.031845 1.229057, 
            0.532231 0.031944 1.221426, 0.542905 0.031960 1.218659, 0.574510 0.033187 1.224981, 0.584012 0.037736 1.278269, 
            0.615690 0.038936 1.284226, 0.626043 0.039074 1.283053, 0.667991 0.042486 1.313366, 0.699021 0.041890 1.297424, 
            0.688384 0.049011 1.387929, 0.694983 0.049559 1.392836, 0.700983 0.050336 1.400720, 0.709702 0.051097 1.407656, 
            0.710241 0.051913 1.417540, 0.712389 0.052116 1.419435, 0.710862 0.053720 1.439577, 0.713262 0.053826 1.440215, 
            0.718276 0.053957 1.440434, 0.740693 0.051537 1.404470, 0.755408 0.051033 1.394187, 0.768353 0.048140 1.355023, 
            0.773765 0.048119 1.353265, 0.776431 0.048124 1.352583, 0.784997 0.047922 1.347723, 0.772017 0.054915 1.437304, 
            0.780680 0.055697 1.444519, 0.788025 0.055961 1.445726, 0.791298 0.055734 1.442028, 0.830390 0.044913 1.298132, 
            0.832821 0.045007 1.298615, 0.836681 0.044557 1.292009, 0.841581 0.044731 1.292791, 0.857715 0.044707 1.288026, 
            0.884748 0.044614 1.279374, 0.909317 0.044438 1.270397, 0.933630 0.047425 1.300371, 0.956401 0.048957 1.312883, 
            0.965144 0.046644 1.282028, 0.964004 0.049122 1.312808, 0.971857 0.049192 1.311488, 0.976721 0.049380 1.312453, 
            0.974239 0.052370 1.349894, 0.981641 0.053633 1.363379, 0.985469 0.056260 1.394607, 0.997428 0.056807 1.398016, 
            0.989285 0.060934 1.451016, 0.991716 0.061028 1.451498, 1.004708 0.062203 1.462338, 1.007884 0.062014 1.459126, 
            1.010316 0.062108 1.459609, 1.032168 0.054796 1.363646, 1.047275 0.054142 1.351421, 1.065315 0.053392 1.337189, 
            1.079297 0.054189 1.343110, 1.087251 0.054221 1.341290, 1.092034 0.054440 1.342657, 1.128835 0.051642 1.298052, 
            1.139685 0.050569 1.281848, 1.147026 0.050834 1.283070, 1.149113 0.051060 1.285266, 1.151579 0.051141 1.285581, 
            1.152381 0.052879 1.306720, 1.154243 0.053190 1.310029, 1.158289 0.054712 1.327618, 1.166333 0.053687 1.312786, 
            1.168628 0.053834 1.313952, 1.176913 0.053739 1.310485, 1.181853 0.053898 1.311072, 1.189553 0.054026 1.310509, 
            1.203504 0.052792 1.291465, 1.217482 0.053591 1.297409, 1.226478 0.054246 1.302974, 1.231341 0.054435 1.303939, 
            1.234712 0.054171 1.299759, 1.242891 0.054116 1.296819, 1.295376 0.053511 1.274809, 1.300634 0.053548 1.273813, 
            1.333649 0.055260 1.285693, 0.324337 0.013564 1.022530, 0.336648 0.014999 1.036750, 0.349984 0.016042 1.045879, 
            0.362436 0.016402 1.046840, 0.365605 0.017236 1.056220, 0.380932 0.019564 1.080581, 0.385184 0.019985 1.084585, 
            0.410979 0.021385 1.094639, 0.410281 0.022673 1.110665, 0.443019 0.025512 1.136479, 0.449262 0.025174 1.130596, 
            0.451931 0.025178 1.129904, 0.454126 0.025362 1.131561, 0.471284 0.025970 1.134268, 0.475548 0.026387 1.138212, 
            0.479762 0.026823 1.142407, 0.467962 0.032345 1.213567, 0.469522 0.033793 1.230939, 0.516580 0.033214 1.210757, 
            0.523360 0.033693 1.214766, 0.528497 0.034798 1.226935, 0.532602 0.034254 1.219107, 0.549955 0.034788 1.220847, 
            0.581986 0.037896 1.250170, 0.613524 0.041192 1.281945, 0.624743 0.041000 1.276470, 0.628419 0.041641 1.283334, 
            0.700023 0.044981 1.304528, 0.698745 0.046490 1.323435, 0.701568 0.046435 1.321976, 0.690760 0.051579 1.388210, 
            0.693192 0.051673 1.388693, 0.697273 0.051138 1.380986, 0.698201 0.052828 1.401498, 0.706115 0.052874 1.399871, 
            0.709490 0.053630 1.408230, 0.713238 0.056287 1.439858, 0.727407 0.055991 1.432290, 0.733367 0.054740 1.415251, 
            0.751290 0.054034 1.401602, 0.753985 0.054028 1.400777, 0.764352 0.051096 1.361854, 0.768845 0.050404 1.352099, 
            0.773943 0.050503 1.351900, 0.777607 0.050127 1.346264, 0.782598 0.050267 1.346600, 0.787163 0.050569 1.349050, 
            0.788826 0.050957 1.353350, 0.774393 0.057482 1.437586, 0.785280 0.058439 1.446319, 0.806184 0.056596 1.417862, 
            0.846582 0.047319 1.292598, 0.849014 0.047413 1.293080, 0.859738 0.047410 1.290064, 0.876966 0.046969 1.279863, 
            0.890655 0.046856 1.274679, 0.942910 0.051446 1.316609, 0.958027 0.051810 1.316891, 0.961276 0.051593 1.313319, 
            0.966139 0.051781 1.314284, 0.970762 0.052062 1.316449, 0.976137 0.052055 1.314875, 0.972549 0.055466 1.357809, 
            0.977529 0.056632 1.370761, 0.976313 0.058117 1.389356, 0.986338 0.063488 1.452610, 0.988770 0.063582 1.453092, 
            0.991661 0.063502 1.451297, 0.996407 0.063735 1.452844, 1.002252 0.064570 1.461497, 1.007034 0.064790 1.462869, 
            1.009448 0.064891 1.463438, 1.023339 0.060615 1.407013, 1.036976 0.057457 1.364409, 1.045501 0.057271 1.359752, 
            1.050490 0.057411 1.360095, 1.058687 0.055307 1.331948, 1.065629 0.055724 1.335152, 1.084280 0.056784 1.343008, 
            1.099422 0.057139 1.343166, 1.105065 0.057030 1.340263, 1.118127 0.057156 1.338192, 1.122504 0.056509 1.329017, 
            1.131211 0.054210 1.298334, 1.134093 0.054132 1.296583, 1.142176 0.053093 1.281559, 1.145154 0.054000 1.291891, 
            1.148788 0.053636 1.286402, 1.146103 0.056703 1.324854, 1.150579 0.057040 1.327749, 1.160682 0.057273 1.327815, 
            1.166157 0.057228 1.325742, 1.170884 0.056447 1.314829, 1.208409 0.055416 1.291747, 1.221280 0.056637 1.303186, 
            1.239753 0.056744 1.299367, 1.245268 0.056684 1.297100, 1.281861 0.054987 1.266087, 1.299036 0.055588 1.268710, 
            1.303965 0.055751 1.269351, 1.309019 0.055867 1.269374, 1.311307 0.056016 1.270569, 1.338575 0.057877 1.285872, 
            0.331531 0.016338 1.024002, 0.333348 0.016666 1.027539, 0.344676 0.018475 1.046639, 0.360581 0.018539 1.043012, 
            0.364812 0.018969 1.047122, 0.379813 0.021421 1.073102, 0.384279 0.022782 1.088601, 0.386711 0.022877 1.089084, 
            0.405858 0.023747 1.094475, 0.408035 0.023939 1.096222, 0.407794 0.025052 1.109982, 0.415536 0.025164 1.109209, 
            0.430439 0.026632 1.123120, 0.437494 0.027006 1.125763, 0.440628 0.026832 1.122755, 0.440071 0.030110 1.163202, 
            0.452582 0.027382 1.126190, 0.457120 0.027694 1.128775, 0.475762 0.028758 1.136675, 0.465474 0.034724 1.212883, 
            0.467034 0.036172 1.230255, 0.473884 0.037646 1.246478, 0.488310 0.038274 1.250192, 0.546061 0.037703 1.227147, 
            0.548705 0.037717 1.226579, 0.553386 0.036953 1.215890, 0.571871 0.038076 1.224570, 0.576263 0.038444 1.227876, 
            0.592259 0.042560 1.274037, 0.601797 0.043009 1.276907, 0.658554 0.046903 1.309037, 0.702456 0.047527 1.304530, 
            0.701495 0.049937 1.334419, 0.697217 0.053611 1.380785, 0.700561 0.055401 1.401857, 0.713019 0.057801 1.427907, 
            0.714541 0.059264 1.445467, 0.717111 0.059305 1.445266, 0.725496 0.059172 1.441301, 0.742305 0.056848 1.408066, 
            0.749658 0.058130 1.421788, 0.773653 0.053066 1.352863, 0.782243 0.052854 1.347884, 0.786598 0.053237 1.351375, 
            0.788770 0.053430 1.353149, 0.835446 0.049932 1.297185, 0.852740 0.049466 1.286659, 0.856985 0.049890 1.290697, 
            0.882143 0.049490 1.278794, 0.901662 0.049197 1.269777, 0.937095 0.053051 1.307328, 0.939040 0.054352 1.322790, 
            0.943866 0.054555 1.323942, 0.962848 0.055489 1.330151, 0.964301 0.055956 1.335493, 0.969809 0.055899 1.333261, 
            0.972241 0.055993 1.333744, 0.972936 0.057771 1.355411, 0.975795 0.058724 1.366334, 0.983346 0.061973 1.404190, 
            0.990677 0.062243 1.405466, 0.983850 0.065868 1.451926, 0.986282 0.065962 1.452408, 0.997410 0.062740 1.409709, 
            1.004198 0.062194 1.401113, 1.002611 0.066886 1.459237, 1.007772 0.066960 1.458724, 1.010204 0.067054 1.459207, 
            1.023284 0.063088 1.406811, 1.026287 0.062964 1.404457, 1.039329 0.060034 1.364807, 1.060709 0.058009 1.333986, 
            1.074331 0.058944 1.341698, 1.076683 0.059069 1.342576, 1.091756 0.059450 1.343081, 1.094446 0.059445 1.342280, 
            1.104618 0.059653 1.342005, 1.109648 0.059778 1.342146, 1.123057 0.059771 1.338348, 1.136543 0.055650 1.283934, 
            1.140234 0.056285 1.290725, 1.143436 0.056086 1.287386, 1.141983 0.057662 1.307159, 1.143616 0.059082 1.324171, 
            1.157701 0.059840 1.329578, 1.174109 0.058690 1.310892, 1.179198 0.058793 1.310739, 1.219552 0.058727 1.298732, 
            1.232163 0.059025 1.298903, 1.234653 0.059097 1.299097, 1.237233 0.059135 1.298845, 1.249400 0.058581 1.288659, 
            1.254806 0.058563 1.286930, 1.279696 0.057243 1.263802, 1.284237 0.057555 1.266368, 1.286669 0.057649 1.266850, 
            1.290535 0.058218 1.272772, 1.295908 0.058212 1.271207, 1.300772 0.058400 1.272172, 0.336733 0.018849 1.022810, 
            0.342904 0.020582 1.042405, 0.350731 0.020662 1.041215, 0.375660 0.023414 1.068130, 0.376811 0.023996 1.074971, 
            0.384107 0.024279 1.076418, 0.384223 0.025256 1.088400, 0.391747 0.025451 1.088717, 0.396169 0.025808 1.091877, 
            0.407979 0.026412 1.096021, 0.408380 0.027281 1.106590, 0.419844 0.028017 1.112458, 0.434800 0.029464 1.126102, 
            0.437438 0.029480 1.125562, 0.439678 0.029647 1.126998, 0.442542 0.029576 1.125331, 0.437583 0.032489 1.162518, 
            0.446311 0.032225 1.156857, 0.454830 0.029998 1.127107, 0.459496 0.030262 1.129056, 0.461534 0.030506 1.131493, 
            0.469059 0.030701 1.131801, 0.473205 0.031163 1.136332, 0.462986 0.037103 1.212199, 0.466954 0.037633 1.217615, 
            0.469410 0.038740 1.230537, 0.478432 0.040407 1.248535, 0.482521 0.040891 1.253346, 0.496473 0.039657 1.234298, 
            0.510335 0.038456 1.215693, 0.523467 0.039578 1.225836, 0.549128 0.040007 1.223999, 0.566932 0.040368 1.223497, 
            0.574927 0.040384 1.221471, 0.581947 0.041793 1.236849, 0.599309 0.045388 1.276224, 0.601741 0.045482 1.276706, 
            0.618721 0.046157 1.280297, 0.634306 0.048387 1.303381, 0.638245 0.048927 1.308937, 0.642867 0.049208 1.311103, 
            0.645428 0.049253 1.310943, 0.674980 0.050242 1.314903, 0.694124 0.050092 1.307746, 0.697628 0.049777 1.302907, 
            0.705960 0.052729 1.336886, 0.699593 0.056179 1.381066, 0.701426 0.058545 1.409643, 0.705242 0.059132 1.415811, 
            0.712963 0.060274 1.427706, 0.717530 0.061597 1.442706, 0.719807 0.061750 1.443956, 0.737653 0.060053 1.418132, 
            0.740084 0.060147 1.418614, 0.742231 0.060350 1.420513, 0.745546 0.060107 1.416613, 0.749121 0.060787 1.423977, 
            0.753486 0.060144 1.414857, 0.759061 0.060061 1.412294, 0.758068 0.061461 1.429782, 0.765379 0.061738 1.431157, 
            0.784110 0.055616 1.350691, 0.786282 0.055809 1.352465, 0.773065 0.061871 1.430665, 0.782956 0.063207 1.444342, 
            0.816351 0.059666 1.391535, 0.837087 0.052779 1.301117, 0.844383 0.053062 1.302564, 0.830337 0.060461 1.397437, 
            0.855116 0.052033 1.286940, 0.861882 0.052518 1.291019, 0.876854 0.051916 1.279461, 0.895114 0.052103 1.276698, 
            0.913888 0.052094 1.271381, 0.916132 0.052260 1.272796, 0.946242 0.057122 1.324223, 0.985661 0.064564 1.404776, 
            0.986983 0.065082 1.410768, 0.980432 0.068601 1.455862, 0.983980 0.068270 1.450803, 1.004143 0.064667 1.400912, 
            1.009611 0.065646 1.411434, 1.019279 0.065024 1.401099, 1.020796 0.065467 1.406128, 1.047821 0.062312 1.359832, 
            1.053310 0.062262 1.357693, 1.074165 0.061459 1.342042, 1.079254 0.061562 1.341891, 1.117464 0.062313 1.340530, 
            1.141006 0.058443 1.286413, 1.142610 0.058853 1.291006, 1.143560 0.061555 1.323969, 1.167813 0.062522 1.329121, 
            1.178480 0.061519 1.313829, 1.182670 0.061964 1.318140, 1.193311 0.061992 1.315530, 1.236863 0.061728 1.300202, 
            1.238743 0.062033 1.303424, 1.243943 0.062093 1.302719, 1.248222 0.061483 1.294031, 1.250654 0.061577 1.294514, 
            1.258567 0.060602 1.280333, 1.284823 0.060805 1.275541, 1.298284 0.060779 1.271488, 1.303148 0.060967 1.272453, 
            1.306286 0.060792 1.269431, 1.308652 0.060911 1.270237, 1.313027 0.061286 1.273633, 1.326400 0.062316 1.282577, 
            0.324371 0.020907 1.020923, 0.331496 0.021255 1.023220, 0.339109 0.021416 1.023092, 0.347897 0.023173 1.042247, 
            0.360400 0.023512 1.042954, 0.362514 0.024750 1.057576, 0.376053 0.026737 1.078256, 0.379187 0.026564 1.075252, 
            0.383299 0.028060 1.092513, 0.407629 0.030019 1.109842, 0.410061 0.030113 1.110324, 0.425620 0.031330 1.120972, 
            0.439608 0.032125 1.126866, 0.434708 0.035016 1.163761, 0.439618 0.035187 1.164497, 0.448687 0.034793 1.157138, 
            0.459047 0.032885 1.130809, 0.454597 0.035603 1.165465, 0.458710 0.036078 1.170158, 0.462320 0.035723 1.164792, 
            0.467827 0.035666 1.162561, 0.464466 0.040012 1.216931, 0.469290 0.042259 1.243217, 0.488808 0.042988 1.246766, 
            0.494325 0.042928 1.244487, 0.499610 0.041934 1.230799, 0.512780 0.040997 1.215634, 0.514251 0.041458 1.220885, 
            0.519306 0.042595 1.233461, 0.541467 0.043338 1.236445, 0.548476 0.042708 1.226758, 0.555706 0.041994 1.215970, 
            0.563195 0.043224 1.229020, 0.566820 0.042863 1.223574, 0.574872 0.042857 1.221270, 0.579735 0.043046 1.222235, 
            0.582396 0.044074 1.234139, 0.586800 0.044438 1.237391, 0.653750 0.051596 1.306816, 0.664831 0.052478 1.314586, 
            0.700417 0.052187 1.301136, 0.706964 0.055820 1.343984, 0.711161 0.062392 1.423620, 0.710804 0.063550 1.437950, 
            0.713040 0.063719 1.439407, 0.725265 0.064164 1.441493, 0.733744 0.062974 1.424505, 0.751890 0.063205 1.422308, 
            0.760099 0.064160 1.431780, 0.767755 0.064305 1.431438, 0.770431 0.064306 1.430705, 0.778896 0.065165 1.438908, 
            0.784186 0.066212 1.450315, 0.787438 0.065993 1.446724, 0.789737 0.066138 1.447868, 0.792224 0.066211 1.448075, 
            0.806881 0.064708 1.425528, 0.819939 0.062792 1.398355, 0.825417 0.062747 1.396271, 0.833585 0.062696 1.393388, 
            0.856670 0.054914 1.291302, 0.862340 0.054795 1.288263, 0.867354 0.054926 1.288483, 0.870628 0.054699 1.284786, 
            0.875571 0.054857 1.285357, 0.878983 0.054577 1.280970, 0.884497 0.054518 1.278706, 0.900704 0.054466 1.273578, 
            0.915776 0.054848 1.274086, 0.939027 0.059261 1.321895, 0.952038 0.060429 1.332638, 0.970477 0.063613 1.366667, 
            0.971472 0.065276 1.386844, 0.978371 0.066732 1.402823, 0.983173 0.066943 1.404092, 0.984496 0.067461 1.410085, 
            0.977945 0.070981 1.455178, 0.980377 0.071075 1.455661, 0.991240 0.067953 1.414271, 1.007855 0.067747 1.407118, 
            1.010287 0.067841 1.407600, 1.016635 0.067463 1.401193, 1.019404 0.067428 1.400001, 1.024001 0.067718 1.402290, 
            1.026175 0.067911 1.404055, 1.028865 0.067907 1.403255, 1.041609 0.065090 1.365087, 1.044056 0.065178 1.365494, 
            1.050001 0.064954 1.361091, 1.060226 0.063098 1.335428, 1.072189 0.063643 1.338818, 1.076541 0.064027 1.342323, 
            1.089175 0.064317 1.342381, 1.096535 0.064574 1.343508, 1.099171 0.064590 1.342975, 1.122946 0.064718 1.337946, 
            1.139107 0.063663 1.320486, 1.147162 0.064677 1.330724, 1.151174 0.065190 1.335915, 1.158600 0.065423 1.336718, 
            1.165196 0.064950 1.329080, 1.170189 0.065089 1.329403, 1.187124 0.064761 1.320660, 1.207727 0.063033 1.293701, 
            1.221370 0.063959 1.301305, 1.222914 0.064392 1.306197, 1.230926 0.064401 1.304089, 1.233136 0.064580 1.305672, 
            1.249519 0.064461 1.299669, 1.257245 0.063558 1.286424, 1.273585 0.062435 1.268075, 1.279584 0.062190 1.263400, 
            1.284609 0.063338 1.276122, 1.287693 0.063184 1.273367, 1.291635 0.063724 1.278910, 1.304852 0.063791 1.276074, 
            1.307808 0.063685 1.273950, 1.315403 0.063854 1.273915, 0.332111 0.023472 1.019685, 0.357586 0.026016 1.043892, 
            0.373127 0.028262 1.067189, 0.375272 0.028466 1.069099, 0.375998 0.029211 1.078054, 0.380861 0.029399 1.079019, 
            0.380811 0.030440 1.091830, 0.398006 0.031033 1.094356, 0.402870 0.031221 1.095321, 0.408263 0.032229 1.106215, 
            0.410005 0.032586 1.110123, 0.413862 0.032137 1.103531, 0.426916 0.033289 1.114061, 0.427607 0.034046 1.123188, 
            0.434688 0.034411 1.125699, 0.436887 0.037658 1.165020, 0.445208 0.038571 1.173935, 0.447554 0.038699 1.174847, 
            0.468684 0.038813 1.170385, 0.464145 0.041566 1.205491, 0.470226 0.043333 1.225531, 0.473044 0.045323 1.249214, 
            0.477380 0.045712 1.252800, 0.479977 0.045743 1.252461, 0.482409 0.045837 1.252944, 0.514737 0.044746 1.230557, 
            0.516520 0.045088 1.234260, 0.519251 0.045068 1.233260, 0.523665 0.045428 1.236457, 0.525219 0.045857 1.241300, 
            0.530083 0.046045 1.242265, 0.559412 0.046097 1.234765, 0.564276 0.046285 1.235730, 0.570486 0.045960 1.230009, 
            0.570758 0.046878 1.241222, 0.573946 0.046684 1.237946, 0.578810 0.046872 1.238911, 0.582219 0.046594 1.234543, 
            0.587516 0.046617 1.233358, 0.593482 0.046384 1.228845, 0.596529 0.048287 1.251394, 0.603150 0.049849 1.268752, 
            0.625821 0.052440 1.294321, 0.640052 0.054164 1.311565, 0.659157 0.054029 1.304606, 0.697607 0.054689 1.302053, 
            0.702793 0.054755 1.301417, 0.707219 0.058174 1.342235, 0.699198 0.062255 1.394632, 0.701630 0.062349 1.395114, 
            0.700991 0.063615 1.410847, 0.705104 0.064089 1.415539, 0.705782 0.064852 1.424733, 0.708214 0.064946 1.425216, 
            0.709253 0.066593 1.445172, 0.717254 0.066607 1.443119, 0.730996 0.065452 1.425111, 0.739298 0.065351 1.421565, 
            0.741583 0.065501 1.422773, 0.746175 0.065793 1.425092, 0.748738 0.065837 1.424923, 0.751023 0.065987 1.426135, 
            0.755179 0.066445 1.430614, 0.770109 0.066881 1.431829, 0.771620 0.067326 1.436882, 0.784808 0.068426 1.446746, 
            0.818090 0.065950 1.407060, 0.825256 0.065260 1.396596, 0.827793 0.065314 1.396552, 0.832657 0.065502 1.397517, 
            0.835961 0.065264 1.393669, 0.859506 0.057306 1.289300, 0.867665 0.057259 1.286461, 0.878938 0.057046 1.280716, 
            0.882009 0.056897 1.278023, 0.906078 0.056912 1.271531, 0.920801 0.057427 1.273775, 0.937226 0.059335 1.292682, 
            0.942428 0.059395 1.291969, 0.940644 0.062118 1.325947, 0.945426 0.062338 1.327318, 0.959529 0.064111 1.345201, 
            0.965932 0.068820 1.401321, 0.970795 0.069008 1.402286, 0.975132 0.069397 1.405867, 0.988797 0.070315 1.413364, 
            0.993616 0.070521 1.414552, 1.000164 0.071088 1.419714, 1.015122 0.070492 1.408228, 1.019063 0.070011 1.401219, 
            1.025548 0.070602 1.406690, 1.054023 0.066894 1.353195, 1.067513 0.065835 1.336440, 1.068792 0.066369 1.342647, 
            1.073672 0.066551 1.343536, 1.104617 0.067009 1.340572, 1.109217 0.067298 1.342849, 1.136306 0.063096 1.283677, 
            1.143555 0.063397 1.285358, 1.142262 0.066955 1.329459, 1.144674 0.067056 1.330040, 1.146005 0.067570 1.335989, 
            1.175946 0.067389 1.325456, 1.193844 0.066693 1.311931, 1.200600 0.066160 1.303497, 1.211508 0.066086 1.299564, 
            1.221048 0.066534 1.302426, 1.223069 0.066785 1.304950, 1.299587 0.066208 1.276620, 1.332978 0.067776 1.286630, 
            0.318239 0.026107 1.025303, 0.329277 0.025984 1.020724, 0.333594 0.026380 1.024402, 0.345484 0.026954 1.028157, 
            0.355692 0.028169 1.040259, 0.357438 0.028525 1.044149, 0.358393 0.029182 1.051966, 0.373763 0.032515 1.088675, 
            0.378271 0.032839 1.091404, 0.384919 0.033368 1.096070, 0.393555 0.033139 1.090859, 0.395518 0.033412 1.093672, 
            0.404824 0.033950 1.097697, 0.434287 0.037016 1.127215, 0.430413 0.039515 1.159015, 0.437566 0.040873 1.173731, 
            0.440217 0.040884 1.173123, 0.454478 0.041575 1.177662, 0.460777 0.041215 1.171496, 0.466197 0.041192 1.169702, 
            0.461825 0.043880 1.203970, 0.467829 0.045677 1.224397, 0.471343 0.047402 1.244623, 0.477305 0.048193 1.252695, 
            0.485564 0.048108 1.249359, 0.491128 0.048029 1.246846, 0.495920 0.047223 1.235609, 0.504751 0.046920 1.229432, 
            0.508815 0.046392 1.221806, 0.514118 0.046413 1.220591, 0.558219 0.047982 1.227652, 0.561789 0.048664 1.235047, 
            0.586967 0.049278 1.235606, 0.590995 0.048764 1.228162, 0.627720 0.056211 1.309535, 0.650836 0.056589 1.307770, 
            0.656669 0.056408 1.303922, 0.704583 0.060610 1.342289, 0.706852 0.060767 1.343581, 0.698254 0.066089 1.411402, 
            0.705726 0.067326 1.424532, 0.705115 0.068580 1.440126, 0.706904 0.068919 1.443801, 0.712356 0.068883 1.441845, 
            0.716424 0.069375 1.446763, 0.735161 0.068359 1.429070, 0.740770 0.068263 1.426335, 0.762741 0.069078 1.430258, 
            0.767288 0.069387 1.432798, 0.776304 0.070035 1.438262, 0.782621 0.070691 1.444571, 0.806769 0.069655 1.425126, 
            0.817075 0.068789 1.411623, 0.838510 0.067765 1.393091, 0.862418 0.059669 1.286920, 0.875459 0.059804 1.284955, 
            0.895186 0.059432 1.274906, 0.905774 0.059480 1.272565, 0.915652 0.059799 1.273746, 0.939940 0.061774 1.291285, 
            0.942372 0.061868 1.291767, 0.939841 0.063855 1.316894, 0.964243 0.067829 1.358987, 0.974316 0.072161 1.409445, 
            0.979000 0.072418 1.411302, 0.974706 0.076098 1.457746, 0.988741 0.072789 1.413163, 0.991173 0.072883 1.413645, 
            0.986681 0.076639 1.461076, 0.991969 0.076666 1.459935, 1.002540 0.073656 1.419995, 1.009708 0.072966 1.409519, 
            1.033009 0.073273 1.406837, 1.047357 0.069845 1.360705, 1.062068 0.068321 1.337886, 1.068447 0.068953 1.343886, 
            1.074375 0.068735 1.339565, 1.098713 0.069669 1.344296, 1.111575 0.069872 1.343222, 1.114170 0.069904 1.342893, 
            1.122215 0.069901 1.340619, 1.131221 0.068509 1.321014, 1.141062 0.065778 1.284702, 1.136200 0.068654 1.321406, 
            1.141114 0.068823 1.322122, 1.143292 0.070035 1.336424, 1.163663 0.070439 1.335734, 1.173265 0.069842 1.325733, 
            1.192212 0.069767 1.319554, 1.196887 0.069006 1.308899, 1.213432 0.068826 1.302093, 1.225636 0.069280 1.304286, 
            1.251840 0.069502 1.299749, 1.257080 0.068525 1.286285, 1.271142 0.067249 1.266689, 1.281845 0.068275 1.276332, 
            1.293497 0.068939 1.281268, 1.349947 0.070908 1.289803, 1.354824 0.071091 1.290702, 0.331524 0.028600 1.021646, 
            0.347751 0.029563 1.028976, 0.355283 0.031799 1.054372, 0.366934 0.033485 1.071870, 0.372596 0.033369 1.068873, 
            0.374548 0.033646 1.071739, 0.384933 0.035815 1.095521, 0.387970 0.035678 1.092998, 0.397436 0.036154 1.096228, 
            0.400318 0.036077 1.094476, 0.406758 0.036686 1.100175, 0.427358 0.038024 1.110907, 0.430823 0.038746 1.118820, 
            0.427925 0.041894 1.158331, 0.433821 0.042710 1.166730, 0.437153 0.043483 1.175302, 0.445010 0.043551 1.173962, 
            0.444045 0.044941 1.191312, 0.459338 0.046260 1.203287, 0.462317 0.047167 1.213609, 0.465500 0.049018 1.235484, 
            0.471494 0.049796 1.243395, 0.475893 0.050162 1.246667, 0.477268 0.050659 1.252398, 0.479700 0.050753 1.252881, 
            0.489782 0.049973 1.240491, 0.495758 0.049737 1.235933, 0.508764 0.048864 1.221584, 0.526639 0.051241 1.245849, 
            0.551941 0.050786 1.233235, 0.558651 0.051291 1.237589, 0.568037 0.051798 1.241217, 0.575472 0.052028 1.241973, 
            0.581379 0.051818 1.237756, 0.587409 0.051561 1.232928, 0.593468 0.051294 1.227958, 0.605402 0.054915 1.269172, 
            0.610557 0.054993 1.268693, 0.634923 0.058981 1.310961, 0.636971 0.059221 1.313349, 0.642373 0.059205 1.311645, 
            0.652395 0.059469 1.312110, 0.658653 0.060147 1.318712, 0.668430 0.060505 1.320396, 0.696519 0.060008 1.306498, 
            0.699657 0.062898 1.341153, 0.694473 0.066918 1.392020, 0.695766 0.068468 1.410719, 0.702561 0.068942 1.414654, 
            0.704993 0.069036 1.415136, 0.702721 0.070924 1.438979, 0.721289 0.072015 1.447241, 0.737819 0.070819 1.427951, 
            0.748495 0.070834 1.425172, 0.755343 0.071287 1.428842, 0.760344 0.071423 1.429125, 0.773533 0.072523 1.438988, 
            0.787351 0.073382 1.445720, 0.789703 0.073507 1.446603, 0.792469 0.073474 1.445423, 0.796998 0.072768 1.435491, 
            0.803766 0.072230 1.427001, 0.810965 0.071528 1.416369, 0.832113 0.070614 1.399263, 0.838828 0.070096 1.391035, 
            0.875009 0.062427 1.286712, 0.889748 0.061914 1.276316, 0.894648 0.062089 1.277098, 0.910801 0.062058 1.272237, 
            0.937731 0.067112 1.326898, 0.964028 0.070363 1.359578, 0.959888 0.072964 1.392697, 0.962061 0.074178 1.407025, 
            0.971810 0.074547 1.408853, 0.967347 0.077270 1.443574, 0.972039 0.077524 1.445391, 0.972218 0.078477 1.457062, 
            0.974476 0.078638 1.458408, 0.976908 0.078732 1.458891, 0.982370 0.078692 1.456888, 0.984193 0.079019 1.460392, 
            0.988862 0.079281 1.462324, 0.994070 0.079338 1.461580, 0.999574 0.079282 1.459367, 1.012084 0.075533 1.409800, 
            1.014632 0.075583 1.409706, 1.017340 0.075572 1.408816, 1.038080 0.075835 1.406296, 1.055077 0.071396 1.347005, 
            1.081692 0.071461 1.340427, 1.093569 0.072040 1.344242, 1.106753 0.072120 1.341568, 1.130301 0.071312 1.325103, 
            1.140601 0.071470 1.324190, 1.152614 0.073019 1.339893, 1.202892 0.072233 1.316277, 1.207435 0.071522 1.306274, 
            1.215642 0.071457 1.303199, 1.220716 0.071565 1.303120, 1.235330 0.072121 1.305904, 1.246613 0.071904 1.300106, 
            1.252641 0.071648 1.295288, 1.275281 0.069144 1.258213, 1.277713 0.069238 1.258696, 1.278120 0.070104 1.269234, 
            1.282458 0.070493 1.272811, 1.286264 0.071085 1.279028, 1.299739 0.071054 1.274911, 1.307035 0.071336 1.276358, 
            1.314483 0.071561 1.277047, 1.318577 0.072042 1.281835, 1.352388 0.073450 1.289762, 0.315467 0.031046 1.025550, 
            0.318481 0.030919 1.023141, 0.340508 0.031713 1.026790, 0.350866 0.031849 1.025588, 0.354739 0.032415 1.031478, 
            0.365644 0.035407 1.065237, 0.369050 0.036151 1.073442, 0.373537 0.037505 1.088837, 0.380013 0.038100 1.094355, 
            0.384826 0.038308 1.095577, 0.392421 0.038476 1.095535, 0.406804 0.039120 1.099466, 0.411754 0.039276 1.100004, 
            0.416618 0.039464 1.100969, 0.425603 0.047275 1.194506, 0.430339 0.047512 1.196101, 0.432324 0.047776 1.198806, 
            0.449179 0.048499 1.203017, 0.457522 0.048383 1.199266, 0.464414 0.049840 1.215276, 0.478269 0.052729 1.246948, 
            0.487295 0.052352 1.239807, 0.489904 0.052378 1.239407, 0.497546 0.052529 1.239137, 0.511791 0.052204 1.231193, 
            0.516382 0.053518 1.246070, 0.519137 0.053489 1.244948, 0.521263 0.053700 1.246948, 0.524151 0.053620 1.245165, 
            0.529083 0.053782 1.245795, 0.537638 0.053584 1.240987, 0.551394 0.053446 1.235474, 0.563360 0.053991 1.238843, 
            0.578278 0.054431 1.240117, 0.618560 0.058479 1.278705, 0.631992 0.061529 1.312478, 0.641645 0.061934 1.314780, 
            0.644882 0.061721 1.311265, 0.656165 0.062526 1.318028, 0.678916 0.063044 1.318084, 0.680943 0.063293 1.320578, 
            0.686656 0.063157 1.317325, 0.698830 0.063622 1.319664, 0.690316 0.068912 1.387064, 0.695679 0.069932 1.398112, 
            0.697494 0.071283 1.414220, 0.702554 0.072418 1.426766, 0.704525 0.073709 1.442099, 0.709600 0.073817 1.442015, 
            0.716312 0.074322 1.446360, 0.740547 0.073252 1.426486, 0.750451 0.073562 1.427539, 0.764968 0.074155 1.430803, 
            0.766469 0.074604 1.435910, 0.780108 0.075532 1.443535, 0.785008 0.075707 1.444322, 0.790718 0.075572 1.441081, 
            0.794511 0.075147 1.434807, 0.805809 0.074925 1.428937, 0.823963 0.073109 1.401581, 0.835143 0.072932 1.396296, 
            0.856538 0.065794 1.302606, 0.861336 0.064986 1.291339, 0.867421 0.064708 1.286236, 0.874953 0.064901 1.286511, 
            0.882996 0.064898 1.284247, 0.900543 0.064336 1.272465, 0.905653 0.064430 1.272208, 0.917955 0.064846 1.273911, 
            0.941811 0.066986 1.293595, 0.937498 0.069652 1.327575, 0.942091 0.069944 1.329887, 0.949951 0.071033 1.341088, 
            0.957698 0.076251 1.403094, 0.968620 0.077194 1.411653, 0.964859 0.079650 1.442891, 0.976852 0.081205 1.458690, 
            0.979882 0.081072 1.456204, 0.984746 0.081260 1.457169, 0.991857 0.081613 1.459532, 1.014789 0.077975 1.408445, 
            1.019805 0.078105 1.408656, 1.022194 0.078216 1.409351, 1.024159 0.078488 1.412152, 1.029330 0.078559 1.411593, 
            1.040456 0.078402 1.406577, 1.059927 0.074041 1.347560, 1.070256 0.074189 1.346505, 1.073929 0.073809 1.340824, 
            1.088731 0.074294 1.342671, 1.098601 0.074616 1.343894, 1.125365 0.074625 1.336577, 1.130324 0.073756 1.324511, 
            1.132756 0.073850 1.324994, 1.135973 0.073644 1.321577, 1.138147 0.073837 1.323339, 1.140952 0.073789 1.321969, 
            1.142702 0.074143 1.325836, 1.143502 0.074859 1.334426, 1.150183 0.075376 1.338926, 1.169029 0.075340 1.333250, 
            1.175077 0.075077 1.328334, 1.182566 0.075285 1.328821, 1.189371 0.074733 1.320146, 1.194494 0.074823 1.319824, 
            1.197777 0.074592 1.316081, 1.202762 0.074734 1.316444, 1.206575 0.074302 1.310070, 1.212759 0.073986 1.304475, 
            1.215693 0.073889 1.302465, 1.266758 0.072803 1.274944, 1.275633 0.072483 1.268550, 1.280497 0.072672 1.269515, 
            1.296988 0.073534 1.275534, 1.296805 0.074625 1.289000, 1.301912 0.074721 1.288762, 1.304344 0.074815 1.289244, 
            1.309264 0.073960 1.277366, 1.313182 0.074509 1.283028, 1.315614 0.074603 1.283510, 0.323341 0.033560 1.023647, 
            0.335401 0.034069 1.026556, 0.337482 0.034297 1.028779, 0.342990 0.034240 1.026546, 0.352003 0.034889 1.032026, 
            0.357370 0.034885 1.030491, 0.355822 0.036497 1.050741, 0.361204 0.037509 1.061690, 0.365163 0.038043 1.067149, 
            0.369245 0.038529 1.071998, 0.375913 0.040072 1.089119, 0.426842 0.043125 1.112512, 0.425241 0.045778 1.145584, 
            0.441183 0.049915 1.192010, 0.446692 0.050879 1.202333, 0.450840 0.051340 1.206852, 0.453620 0.051301 1.205607, 
            0.459794 0.052011 1.212623, 0.461927 0.052220 1.214592, 0.461735 0.053314 1.228106, 0.463314 0.053734 1.232825, 
            0.465388 0.053964 1.235081, 0.469640 0.054386 1.239086, 0.471099 0.054851 1.244399, 0.483085 0.055388 1.247674, 
            0.489671 0.054920 1.240088, 0.494468 0.055133 1.241381, 0.501165 0.054622 1.233246, 0.514102 0.054797 1.231796, 
            0.551162 0.055987 1.236147, 0.555923 0.056214 1.237624, 0.579254 0.058554 1.259914, 0.586260 0.059968 1.275357, 
            0.588349 0.061215 1.290106, 0.597250 0.060885 1.283578, 0.624608 0.062711 1.298435, 0.627312 0.063723 1.310122, 
            0.649732 0.064367 1.311821, 0.653152 0.065106 1.319953, 0.662686 0.065556 1.322847, 0.678571 0.065628 1.319317, 
            0.693887 0.068981 1.356293, 0.693529 0.072182 1.395750, 0.693215 0.074345 1.422431, 0.702499 0.074891 1.426565, 
            0.711537 0.076552 1.444477, 0.735242 0.075684 1.427233, 0.742695 0.075907 1.427900, 0.754882 0.076367 1.430175, 
            0.762510 0.076523 1.429973, 0.764114 0.076933 1.434567, 0.777292 0.078036 1.444479, 0.794217 0.077711 1.435785, 
            0.799336 0.077802 1.435483, 0.814179 0.076228 1.412010, 0.828943 0.075705 1.401488, 0.873944 0.067738 1.291043, 
            0.877562 0.067379 1.285637, 0.880508 0.067277 1.283563, 0.885834 0.067290 1.282237, 0.904428 0.067350 1.277813, 
            0.926885 0.067979 1.279326, 0.937098 0.069192 1.291402, 0.942286 0.072322 1.328437, 0.956157 0.074183 1.347470, 
            0.958075 0.074473 1.350508, 0.956910 0.077982 1.393968, 0.993669 0.084395 1.462617, 1.003849 0.084599 1.462300, 
            1.017241 0.080514 1.408352, 1.019706 0.080595 1.408668, 1.010176 0.085251 1.468555, 1.018215 0.085250 1.466314, 
            1.031441 0.081228 1.413192, 1.035247 0.080798 1.406849, 1.050732 0.077957 1.367625, 1.067768 0.076568 1.345821, 
            1.072632 0.076756 1.346786, 1.078584 0.076530 1.342348, 1.080315 0.076891 1.346312, 1.085178 0.077079 1.347277, 
            1.100727 0.077279 1.345416, 1.114277 0.077219 1.340924, 1.116911 0.077237 1.340406, 1.128103 0.076033 1.322504, 
            1.130519 0.076133 1.323065, 1.182815 0.077643 1.327110, 1.200274 0.077114 1.315761, 1.202706 0.077208 1.316243, 
            1.207324 0.076468 1.305871, 1.225442 0.076710 1.303812, 1.244241 0.076691 1.298371, 1.250098 0.076501 1.294403, 
            1.260424 0.075628 1.280802, 1.268853 0.075478 1.276623, 1.270749 0.075776 1.279764, 1.275577 0.074957 1.268349, 
            1.279723 0.075419 1.272877, 1.290458 0.076433 1.282366, 1.293855 0.077180 1.290613, 1.301856 0.077194 1.288560, 
            1.318168 0.077103 1.282910, 1.341869 0.078280 1.290806, 1.346886 0.078409 1.291008, 1.354892 0.078421 1.288928, 
            0.320908 0.035919 1.022690, 0.330384 0.036391 1.025873, 0.334825 0.036741 1.028935, 0.342447 0.036899 1.028763, 
            0.345912 0.036599 1.024117, 0.354038 0.037586 1.034000, 0.357314 0.037359 1.030290, 0.356914 0.039554 1.057395, 
            0.365872 0.040225 1.063151, 0.367539 0.040610 1.067430, 0.374909 0.040864 1.068509, 0.380039 0.041973 1.080710, 
            0.387129 0.043355 1.095741, 0.404054 0.044051 1.099605, 0.408918 0.044240 1.100570, 0.417736 0.044963 1.107018, 
            0.424355 0.045504 1.111829, 0.420427 0.048023 1.143892, 0.428114 0.049178 1.155958, 0.429780 0.052629 1.197921, 
            0.433586 0.053221 1.204140, 0.458911 0.053779 1.203971, 0.461679 0.055788 1.227905, 0.468028 0.056431 1.234053, 
            0.468611 0.057230 1.243715, 0.480745 0.057711 1.246256, 0.491981 0.057512 1.240697, 0.494413 0.057606 1.241180, 
            0.514573 0.058091 1.241539, 0.521224 0.058619 1.246189, 0.524040 0.058567 1.244763, 0.562995 0.059034 1.239703, 
            0.620065 0.063831 1.282837, 0.620965 0.064509 1.290926, 0.625484 0.064829 1.293606, 0.636350 0.066814 1.315000, 
            0.640241 0.068395 1.333353, 0.653091 0.067581 1.319781, 0.655523 0.067675 1.320263, 0.685520 0.068494 1.322009, 
            0.691294 0.068335 1.318452, 0.693342 0.068576 1.320840, 0.686151 0.073361 1.381672, 0.691042 0.074561 1.395066, 
            0.702442 0.078386 1.438930, 0.718996 0.079224 1.444636, 0.748621 0.079164 1.435670, 0.757576 0.078813 1.428876, 
            0.768769 0.079652 1.436089, 0.782564 0.080521 1.442940, 0.794119 0.080201 1.435797, 0.796730 0.080227 1.435389, 
            0.801284 0.080533 1.437892, 0.806966 0.080409 1.434794, 0.824056 0.079000 1.412722, 0.831291 0.078284 1.401911, 
            0.851867 0.071458 1.312284, 0.865964 0.070168 1.292517, 0.868702 0.072189 1.316600, 0.882663 0.069929 1.284943, 
            0.890720 0.069921 1.282612, 0.893399 0.069921 1.281869, 0.890902 0.071895 1.306829, 0.902998 0.070347 1.284435, 
            0.910291 0.069609 1.273335, 0.935181 0.071354 1.287887, 0.939539 0.072757 1.303924, 0.950271 0.075815 1.338543, 
            0.952627 0.076960 1.351966, 0.952604 0.080033 1.389758, 0.963382 0.082052 1.411589, 0.966868 0.085831 1.457075, 
            0.974026 0.086166 1.459212, 0.979060 0.086289 1.459328, 0.982202 0.086112 1.456285, 1.003189 0.087303 1.465100, 
            1.006225 0.087167 1.462581, 1.007689 0.087630 1.467872, 1.017662 0.087913 1.468581, 1.020591 0.087818 1.466596, 
            1.034043 0.083709 1.412351, 1.041885 0.082761 1.398525, 1.055849 0.079479 1.354294, 1.070144 0.079135 1.346102, 
            1.079693 0.079580 1.348920, 1.089634 0.079875 1.349790, 1.092559 0.079781 1.347823, 1.109317 0.079520 1.339961, 
            1.112228 0.079431 1.338063, 1.122822 0.079478 1.335692, 1.126841 0.078966 1.328289, 1.160590 0.080398 1.336523, 
            1.166698 0.080112 1.331312, 1.171690 0.080251 1.331641, 1.191691 0.079774 1.320226, 1.199783 0.079753 1.317723, 
            1.213103 0.078759 1.301811, 1.222921 0.079102 1.303294, 1.225281 0.079223 1.304132, 1.235582 0.079381 1.303216, 
            1.252607 0.079018 1.294026, 1.268261 0.078156 1.279081, 1.272718 0.078499 1.282065, 1.283272 0.078560 1.279891, 
            1.291245 0.079606 1.290539, 1.305325 0.080366 1.295971, 1.362472 0.081047 1.288485, 0.319154 0.038018 1.018366, 
            0.323083 0.038563 1.023973, 0.324819 0.038923 1.027913, 0.339753 0.039357 1.029107, 0.347092 0.039623 1.030337, 
            0.359191 0.042160 1.058170, 0.376477 0.043740 1.072802, 0.387694 0.045592 1.092458, 0.391885 0.046036 1.096761, 
            0.397217 0.046046 1.095401, 0.404127 0.046476 1.098765, 0.413218 0.047095 1.103859, 0.422450 0.047661 1.108251, 
            0.418084 0.050347 1.142490, 0.421943 0.050919 1.148447, 0.425426 0.053677 1.181387, 0.431098 0.055600 1.203457, 
            0.436439 0.055606 1.202054, 0.443815 0.055858 1.203101, 0.457731 0.056681 1.209353, 0.463937 0.058400 1.228773, 
            0.468839 0.059595 1.242105, 0.470949 0.059812 1.244188, 0.475813 0.060001 1.245153, 0.482913 0.060357 1.247570, 
            0.487777 0.060546 1.248535, 0.509017 0.059597 1.230972, 0.516949 0.060658 1.241820, 0.524456 0.060860 1.242217, 
            0.534897 0.060964 1.240605, 0.537549 0.060975 1.239996, 0.551212 0.060872 1.234941, 0.572705 0.061870 1.241243, 
            0.608980 0.064381 1.262050, 0.615189 0.064056 1.256334, 0.618435 0.064861 1.265334, 0.623026 0.067197 1.292773, 
            0.624358 0.068732 1.311276, 0.645871 0.070743 1.330035, 0.651286 0.070721 1.328265, 0.655279 0.070220 1.320997, 
            0.656820 0.070654 1.325901, 0.660109 0.070421 1.322129, 0.682877 0.070933 1.322096, 0.683664 0.075741 1.380988, 
            0.690959 0.076023 1.382435, 0.687437 0.079409 1.425046, 0.742293 0.080964 1.428941, 0.746264 0.081493 1.434339, 
            0.757369 0.081344 1.429425, 0.763925 0.081909 1.434547, 0.772781 0.082618 1.440809, 0.794301 0.082583 1.434414, 
            0.803660 0.083100 1.438173, 0.821331 0.081469 1.413214, 0.826941 0.081373 1.410475, 0.832867 0.080134 1.393603, 
            0.857354 0.073861 1.309678, 0.860519 0.073675 1.306517, 0.863119 0.074727 1.318724, 0.870731 0.074889 1.318601, 
            0.878545 0.072930 1.292357, 0.882754 0.073368 1.296574, 0.893278 0.074463 1.307110, 0.924352 0.072828 1.278390, 
            0.931513 0.073162 1.280505, 0.960895 0.084431 1.410905, 0.960354 0.086681 1.438709, 0.969106 0.088451 1.458046, 
            0.973815 0.088698 1.459779, 0.985772 0.089246 1.463198, 0.988808 0.089110 1.460682, 0.998193 0.089617 1.464311, 
            1.012742 0.090198 1.467415, 1.023684 0.090112 1.463317, 1.038197 0.085599 1.403804, 1.041829 0.085235 1.398324, 
            1.050216 0.083058 1.369233, 1.053024 0.083008 1.367844, 1.061486 0.081824 1.350940, 1.063825 0.081954 1.351887, 
            1.081896 0.082214 1.350062, 1.095313 0.082205 1.346229, 1.105290 0.082486 1.346921, 1.124307 0.081363 1.327836, 
            1.135409 0.081215 1.322940, 1.143418 0.082248 1.333408, 1.150721 0.082527 1.334815, 1.155671 0.082683 1.335357, 
            1.188232 0.082524 1.324368, 1.217934 0.081412 1.302461, 1.225593 0.081556 1.302106, 1.257540 0.080610 1.281609, 
            1.259947 0.080713 1.282211, 1.263389 0.080423 1.277678, 1.266759 0.080159 1.273502, 1.277842 0.081040 1.281261, 
            1.287697 0.081368 1.282558, 1.295517 0.082472 1.293963, 1.300406 0.082651 1.294805, 1.305668 0.082687 1.293790, 
            1.316830 0.082517 1.288596, 1.324791 0.082546 1.286742, 0.313433 0.039587 1.008620, 0.322331 0.041302 1.027229, 
            0.334699 0.041693 1.028607, 0.337131 0.041787 1.029090, 0.338757 0.042188 1.033571, 0.341815 0.042044 1.030945, 
            0.343610 0.042381 1.034594, 0.347020 0.042102 1.030217, 0.349452 0.042196 1.030700, 0.355383 0.042999 1.038924, 
            0.354899 0.044205 1.053888, 0.356728 0.044529 1.057361, 0.369933 0.045623 1.067142, 0.378780 0.046335 1.073446, 
            0.396506 0.048770 1.098456, 0.402025 0.048708 1.096165, 0.403942 0.048998 1.099203, 0.408806 0.049186 1.100168, 
            0.418028 0.052821 1.142289, 0.425579 0.054027 1.155031, 0.429639 0.056565 1.185105, 0.431043 0.058073 1.203256, 
            0.435142 0.058553 1.208018, 0.455202 0.059076 1.208874, 0.466352 0.061975 1.241421, 0.473319 0.062382 1.244499, 
            0.475344 0.062631 1.247001, 0.480143 0.062845 1.248290, 0.485557 0.062823 1.246521, 0.520434 0.062802 1.236592, 
            0.522866 0.062897 1.237074, 0.529747 0.063337 1.240582, 0.537124 0.063589 1.241629, 0.548471 0.063348 1.235516, 
            0.554096 0.063245 1.232698, 0.559125 0.063371 1.232843, 0.568258 0.063974 1.237725, 0.598124 0.068930 1.290366, 
            0.618491 0.066270 1.252016, 0.618643 0.070299 1.301502, 0.620022 0.070794 1.307213, 0.628484 0.071654 1.315429, 
            0.633036 0.072982 1.330502, 0.636139 0.073842 1.340208, 0.651857 0.073977 1.337509, 0.656236 0.073329 1.328322, 
            0.661689 0.073293 1.326364, 0.675849 0.073000 1.318842, 0.680713 0.073189 1.319807, 0.683778 0.074063 1.329701, 
            0.688642 0.074251 1.330666, 0.690959 0.075410 1.344280, 0.697336 0.083195 1.438210, 0.711995 0.083733 1.440766, 
            0.714171 0.083925 1.442523, 0.747737 0.083383 1.426544, 0.749576 0.083703 1.429969, 0.760071 0.083787 1.428089, 
            0.783078 0.085229 1.439433, 0.801172 0.085480 1.437489, 0.811973 0.084425 1.421531, 0.847743 0.076913 1.319250, 
            0.851436 0.076526 1.313466, 0.862925 0.077253 1.319210, 0.875411 0.078620 1.332561, 0.887046 0.077248 1.312458, 
            0.906739 0.074846 1.277458, 0.945296 0.080573 1.337175, 0.950038 0.080808 1.338743, 0.951514 0.085353 1.394211, 
            0.959910 0.086237 1.402755, 0.957007 0.089388 1.442292, 0.965613 0.090192 1.449791, 0.966757 0.090777 1.456673, 
            0.981166 0.091412 1.460474, 1.002196 0.092586 1.469074, 1.009413 0.092898 1.470911, 1.014872 0.092859 1.468918, 
            1.019792 0.093026 1.469605, 1.023184 0.092754 1.465321, 1.034361 0.089513 1.422373, 1.046099 0.086059 1.376642, 
            1.050160 0.085531 1.369032, 1.061284 0.084354 1.351466, 1.068667 0.084603 1.352482, 1.074751 0.084326 1.347385, 
            1.079399 0.084596 1.349423, 1.084445 0.084715 1.349482, 1.091361 0.085142 1.352815, 1.112172 0.084357 1.337382, 
            1.123680 0.084055 1.330475, 1.136533 0.083239 1.316880, 1.146602 0.084507 1.329678, 1.148444 0.084826 1.333090, 
            1.151751 0.084586 1.329223, 1.182306 0.085193 1.328200, 1.215423 0.083800 1.301891, 1.220692 0.083834 1.300847, 
            1.235327 0.084382 1.303525, 1.247824 0.083703 1.291700, 1.256998 0.083269 1.283820, 1.262439 0.083237 1.281920, 
            1.266704 0.082632 1.273300, 1.269135 0.082726 1.273783, 1.270148 0.083362 1.281313, 1.275012 0.083550 1.282278, 
            1.277852 0.083488 1.280733, 1.282649 0.083702 1.282031, 1.300866 0.084927 1.292038, 1.350665 0.086368 1.295927, 
            1.356620 0.086140 1.291472, 0.315809 0.042155 1.008901, 0.318548 0.042132 1.007858, 0.323059 0.043476 1.023135, 
            0.326588 0.044174 1.030731, 0.334026 0.044402 1.031468, 0.336270 0.044568 1.032887, 0.345986 0.044949 1.034875, 
            0.350576 0.045241 1.037196, 0.357803 0.045550 1.038988, 0.380539 0.049138 1.076794, 0.385177 0.049412 1.078879, 
            0.389483 0.050835 1.095176, 0.391499 0.051088 1.097723, 0.399343 0.051161 1.096446, 0.401188 0.051479 1.099844, 
            0.415333 0.052214 1.104958, 0.421376 0.055018 1.137746, 0.426868 0.055988 1.148150, 0.425236 0.058653 1.181376, 
            0.428555 0.060452 1.202572, 0.430181 0.060854 1.207055, 0.447579 0.061370 1.208573, 0.459479 0.061939 1.212272, 
            0.472967 0.064968 1.245768, 0.503603 0.064522 1.231784, 0.529497 0.065885 1.241348, 0.566140 0.066212 1.235208, 
            0.567436 0.066740 1.241333, 0.568944 0.068208 1.258961, 0.565807 0.075534 1.349900, 0.573758 0.075566 1.348093, 
            0.577392 0.076223 1.355165, 0.579824 0.076318 1.355647, 0.612113 0.068090 1.245531, 0.634186 0.074996 1.324310, 
            0.638247 0.076512 1.341823, 0.642720 0.075828 1.332172, 0.647583 0.076016 1.333137, 0.657583 0.076289 1.333717, 
            0.664339 0.075755 1.325283, 0.669579 0.075800 1.324380, 0.686154 0.076630 1.329983, 0.688512 0.076752 1.330834, 
            0.693024 0.078096 1.346104, 0.688416 0.080876 1.381551, 0.685906 0.084898 1.431697, 0.694243 0.085804 1.440530, 
            0.707093 0.086012 1.439515, 0.714468 0.086264 1.440570, 0.731788 0.085788 1.429910, 0.734655 0.085716 1.428234, 
            0.742181 0.085911 1.428539, 0.796018 0.086832 1.424927, 0.802861 0.087287 1.428623, 0.808296 0.087258 1.426755, 
            0.826083 0.086604 1.413776, 0.847687 0.079387 1.319049, 0.852551 0.079575 1.320014, 0.854319 0.079922 1.323794, 
            0.867432 0.081051 1.334029, 0.869948 0.081113 1.334094, 0.872924 0.081000 1.331877, 0.877445 0.081319 1.334542, 
            0.884597 0.080634 1.324144, 0.892953 0.079491 1.307767, 0.895385 0.079585 1.308249, 0.899550 0.079018 1.300123, 
            0.931215 0.078179 1.281028, 0.943986 0.081482 1.318083, 0.949391 0.086572 1.379160, 0.955183 0.088449 1.400635, 
            0.955108 0.091542 1.438687, 0.965299 0.092764 1.450875, 0.973717 0.093640 1.459310, 0.980785 0.094009 1.461887, 
            0.985562 0.094230 1.463284, 0.988092 0.094287 1.463278, 0.990139 0.094528 1.465672, 0.993026 0.094449 1.463897, 
            1.026004 0.095153 1.463398, 1.048475 0.088626 1.376923, 1.056452 0.087627 1.362424, 1.077637 0.087720 1.357697, 
            1.085826 0.087662 1.354706, 1.102601 0.087394 1.346760, 1.107610 0.087527 1.347001, 1.111783 0.086957 1.338840, 
            1.130711 0.085868 1.320198, 1.144272 0.086826 1.328210, 1.219462 0.086755 1.306474, 1.223068 0.086402 1.301128, 
            1.225500 0.086496 1.301611, 1.250403 0.086193 1.290976, 1.257685 0.085459 1.279933, 1.281349 0.086650 1.288006, 
            1.284883 0.086324 1.283018, 1.289669 0.086542 1.284369, 1.291200 0.086980 1.289325, 1.295870 0.087242 1.291251, 
            1.356665 0.088574 1.290767, 1.361657 0.088714 1.291098, 1.450181 0.094796 1.341304, 1.452531 0.094921 1.342191, 
            0.313628 0.044417 1.006692, 0.318492 0.044605 1.007657, 0.343486 0.047332 1.034252, 0.356617 0.049476 1.056959, 
            0.361481 0.049664 1.057924, 0.371812 0.050832 1.069415, 0.373749 0.051115 1.072356, 0.389326 0.052326 1.082918, 
            0.389912 0.054145 1.105125, 0.410618 0.054421 1.102773, 0.422135 0.055137 1.108376, 0.420598 0.056745 1.128570, 
            0.422620 0.058017 1.143651, 0.426812 0.058461 1.147949, 0.426342 0.061705 1.187964, 0.424780 0.063322 1.208279, 
            0.437070 0.063744 1.210046, 0.447718 0.063769 1.207405, 0.461000 0.065855 1.229364, 0.464380 0.066609 1.237697, 
            0.511879 0.066883 1.227883, 0.522872 0.067798 1.236088, 0.575770 0.078272 1.350181, 0.577336 0.078697 1.354964, 
            0.579768 0.078791 1.355446, 0.610212 0.071267 1.254493, 0.613516 0.071029 1.250649, 0.616318 0.075068 1.299530, 
            0.618531 0.075245 1.301099, 0.624160 0.076164 1.310825, 0.625166 0.076801 1.318389, 0.643055 0.079173 1.342586, 
            0.651318 0.079087 1.339231, 0.661231 0.078371 1.327680, 0.666397 0.078444 1.327142, 0.668829 0.078538 1.327625, 
            0.678083 0.078074 1.319348, 0.683592 0.079038 1.329667, 0.684167 0.079840 1.339373, 0.690847 0.080357 1.343877, 
            0.695401 0.080664 1.346385, 0.685500 0.087504 1.433233, 0.699052 0.088466 1.441289, 0.701637 0.088501 1.441012, 
            0.711980 0.088643 1.439886, 0.715503 0.088321 1.434951, 0.720585 0.088426 1.434829, 0.742525 0.088232 1.426352, 
            0.747729 0.088290 1.425628, 0.752489 0.088518 1.427106, 0.755905 0.088237 1.422703, 0.763464 0.088419 1.422841, 
            0.766975 0.089123 1.430525, 0.802933 0.089712 1.427791, 0.805808 0.089637 1.426072, 0.816725 0.089560 1.422093, 
            0.852431 0.082073 1.320132, 0.879821 0.083886 1.334823, 0.890073 0.083041 1.321588, 0.899879 0.082366 1.310573, 
            0.908521 0.080092 1.280212, 0.916323 0.080181 1.279149, 0.943651 0.085083 1.331826, 0.946144 0.089240 1.382244, 
            0.949780 0.089897 1.389311, 0.952683 0.089811 1.387452, 0.954643 0.090085 1.390276, 0.962827 0.095137 1.450115, 
            0.969428 0.095684 1.455012, 0.997479 0.097246 1.466424, 1.004414 0.097666 1.469660, 1.006601 0.097853 1.471362, 
            1.024718 0.098095 1.469303, 1.038159 0.093990 1.415112, 1.040591 0.094085 1.415595, 1.045455 0.094273 1.416560, 
            1.070776 0.089724 1.353610, 1.088198 0.090231 1.355010, 1.112303 0.089211 1.335777, 1.126572 0.088877 1.327714, 
            1.146799 0.089336 1.327741, 1.154072 0.089627 1.329303, 1.157172 0.089466 1.326466, 1.167009 0.089801 1.327850, 
            1.202391 0.089588 1.315417, 1.224472 0.089340 1.306237, 1.230999 0.088894 1.298942, 1.236228 0.088943 1.298094, 
            1.241547 0.088957 1.296797, 1.247902 0.088577 1.290358, 1.257006 0.088170 1.282825, 1.259533 0.088228 1.282833, 
            1.264508 0.088374 1.283247, 1.276247 0.089005 1.287748, 1.307676 0.090299 1.294942, 1.372968 0.090939 1.284685, 
            0.310304 0.047115 1.010163, 0.314976 0.047376 1.012080, 0.324194 0.048969 1.029102, 0.352827 0.050308 1.037621, 
            0.354733 0.050603 1.040718, 0.365640 0.052573 1.061909, 0.373598 0.053624 1.072625, 0.380843 0.053926 1.074324, 
            0.382573 0.054288 1.078297, 0.384544 0.054558 1.081067, 0.387368 0.056546 1.104722, 0.394889 0.056742 1.105049, 
            0.398256 0.056480 1.100889, 0.403330 0.056588 1.100811, 0.405515 0.056776 1.102517, 0.412880 0.057032 1.103623, 
            0.418877 0.065983 1.211999, 0.433928 0.066372 1.212613, 0.447346 0.066363 1.208775, 0.452603 0.066401 1.207788, 
            0.457455 0.066594 1.208808, 0.472875 0.069907 1.245267, 0.477377 0.070234 1.248033, 0.482297 0.070401 1.248716, 
            0.530960 0.072274 1.258243, 0.540369 0.071750 1.249197, 0.557744 0.070232 1.225708, 0.568237 0.073382 1.261518, 
            0.607578 0.073702 1.254539, 0.612624 0.077907 1.304840, 0.613692 0.078521 1.312093, 0.617476 0.078100 1.305860, 
            0.622035 0.078404 1.308340, 0.621489 0.079634 1.323611, 0.632880 0.081420 1.342402, 0.635566 0.081417 1.341621, 
            0.659606 0.081443 1.335274, 0.663910 0.080823 1.326459, 0.666342 0.080917 1.326941, 0.659805 0.084432 1.371961, 
            0.661889 0.084659 1.374174, 0.664362 0.084737 1.374454, 0.681680 0.082219 1.338689, 0.686188 0.082543 1.341420, 
            0.681094 0.089594 1.429515, 0.683012 0.089884 1.432549, 0.685394 0.089997 1.433280, 0.689436 0.090499 1.438328, 
            0.706619 0.091097 1.440911, 0.714724 0.091070 1.438341, 0.740037 0.090611 1.425668, 0.742572 0.090666 1.425638, 
            0.745241 0.090670 1.424944, 0.752470 0.090977 1.426722, 0.756785 0.090354 1.417856, 0.759127 0.090482 1.418781, 
            0.764199 0.090591 1.418713, 0.769063 0.090779 1.419678, 0.787990 0.091734 1.426164, 0.793336 0.091738 1.424734, 
            0.816264 0.092188 1.423905, 0.821422 0.091243 1.410848, 0.831672 0.089377 1.385065, 0.858672 0.086231 1.338896, 
            0.866316 0.086380 1.338613, 0.868036 0.086746 1.342634, 0.884302 0.085651 1.324649, 0.902255 0.084934 1.310854, 
            0.910190 0.082929 1.284006, 0.918829 0.082699 1.278782, 0.942972 0.084729 1.297042, 0.938398 0.091582 1.382556, 
            0.939976 0.093023 1.399838, 0.943184 0.092821 1.396466, 0.948499 0.092837 1.395191, 0.952156 0.092464 1.389592, 
            0.949358 0.095574 1.428603, 0.956415 0.096970 1.443799, 0.966954 0.098058 1.454258, 0.985447 0.099178 1.462899, 
            0.996385 0.100115 1.471374, 1.004512 0.100080 1.468697, 1.006686 0.100273 1.470459, 1.011378 0.100526 1.472274, 
            1.019295 0.100572 1.470639, 1.046943 0.097179 1.421251, 1.062290 0.092348 1.357596, 1.067197 0.092519 1.358345, 
            1.072194 0.092657 1.358652, 1.099105 0.092610 1.350603, 1.104796 0.092483 1.347460, 1.109655 0.091651 1.335891, 
            1.114854 0.091712 1.335189, 1.121415 0.091253 1.327728, 1.144525 0.090612 1.313434, 1.167162 0.092195 1.326613, 
            1.205714 0.091794 1.310995, 1.211003 0.091821 1.309849, 1.225388 0.091443 1.301208, 1.230422 0.091566 1.301331, 
            1.251599 0.090641 1.284078, 1.259434 0.090718 1.282849, 1.265968 0.091290 1.288079, 1.275943 0.091573 1.288780, 
            1.285205 0.091105 1.280462, 1.286493 0.091635 1.286623, 1.295716 0.092204 1.291060, 1.302528 0.092671 1.294910, 
            1.307810 0.092700 1.293798, 1.352988 0.093859 1.295515, 1.358749 0.093705 1.292024, 1.452381 0.099882 1.341981, 
            0.318358 0.050582 1.019925, 0.324539 0.051289 1.026910, 0.330990 0.051894 1.032550, 0.344934 0.052706 1.038665, 
            0.352647 0.052829 1.038038, 0.355573 0.052735 1.036064, 0.357409 0.054078 1.052068, 0.360708 0.053841 1.048246, 
            0.373637 0.056061 1.071954, 0.378473 0.056261 1.073060, 0.383336 0.056449 1.074025, 0.385716 0.058606 1.099888, 
            0.392232 0.059186 1.105205, 0.417855 0.059630 1.103556, 0.419057 0.062236 1.135267, 0.420738 0.063638 1.152038, 
            0.417198 0.067032 1.194738, 0.416007 0.068508 1.213214, 0.418438 0.068602 1.213697, 0.421937 0.068289 1.208885, 
            0.436148 0.068999 1.213666, 0.444614 0.068835 1.209300, 0.447571 0.068729 1.207179, 0.461731 0.069458 1.212214, 
            0.466418 0.070736 1.226619, 0.485514 0.072647 1.244822, 0.495638 0.071851 1.232223, 0.511872 0.071789 1.226960, 
            0.516788 0.071958 1.227668, 0.562465 0.072927 1.226902, 0.565441 0.073835 1.237242, 0.587296 0.080824 1.317103, 
            0.612299 0.076397 1.255734, 0.612656 0.077282 1.266520, 0.611911 0.082674 1.333021, 0.616427 0.081974 1.323152, 
            0.630493 0.082739 1.328656, 0.637300 0.084229 1.345091, 0.644587 0.084515 1.346582, 0.657130 0.086882 1.372209, 
            0.666697 0.087320 1.374937, 0.684041 0.085814 1.351602, 0.688593 0.086121 1.354117, 0.691419 0.087087 1.365204, 
            0.685388 0.092451 1.432830, 0.690059 0.092713 1.434755, 0.693768 0.093342 1.441454, 0.698997 0.093391 1.440604, 
            0.742413 0.093178 1.425949, 0.766575 0.093158 1.418994, 0.769293 0.093143 1.418056, 0.777884 0.093953 1.425631, 
            0.783641 0.093801 1.422161, 0.797830 0.094519 1.427054, 0.805264 0.094749 1.427818, 0.818803 0.094693 1.423378, 
            0.831616 0.091850 1.384864, 0.844214 0.088067 1.334861, 0.847750 0.087740 1.329863, 0.854335 0.088294 1.334837, 
            0.875040 0.089592 1.345053, 0.877856 0.089539 1.343624, 0.891862 0.088284 1.324310, 0.920880 0.085391 1.280680, 
            0.927447 0.085951 1.285747, 0.936967 0.086407 1.288707, 0.934645 0.095465 1.400716, 0.939388 0.095699 1.402280, 
            0.942896 0.095383 1.397420, 0.947760 0.095571 1.398385, 0.955456 0.098766 1.435524, 0.964992 0.100237 1.450964, 
            0.973588 0.101045 1.458514, 0.977892 0.101447 1.462259, 0.982959 0.101558 1.462215, 0.984890 0.101843 1.465186, 
            0.996654 0.102464 1.469561, 0.998989 0.102595 1.470526, 1.000959 0.102865 1.473300, 1.005995 0.102988 1.473411, 
            1.012859 0.103435 1.477002, 1.025368 0.102751 1.465120, 1.036148 0.099661 1.424142, 1.048963 0.099882 1.423302, 
            1.063046 0.095533 1.365924, 1.065478 0.095627 1.366407, 1.074407 0.095287 1.359741, 1.082172 0.095390 1.358858, 
            1.107393 0.094966 1.346643, 1.112277 0.094125 1.334949, 1.146251 0.093427 1.316947, 1.160005 0.094312 1.324000, 
            1.169278 0.094861 1.328187, 1.179989 0.094863 1.325232, 1.197415 0.094347 1.314050, 1.202279 0.094535 1.315015, 
            1.207126 0.094729 1.316063, 1.210753 0.094368 1.310611, 1.213431 0.094368 1.309870, 1.218016 0.094663 1.312221, 
            1.243748 0.094044 1.297469, 1.259704 0.093067 1.281029, 1.270762 0.093957 1.288908, 1.278319 0.094140 1.289061, 
            1.287387 0.093747 1.281709, 1.293280 0.094564 1.290120, 1.315581 0.095253 1.292407, 1.342446 0.096245 1.297151, 
            1.444527 0.102265 1.342830, 1.454363 0.102600 1.344222, 1.456794 0.102694 1.344704, 0.308630 0.051636 1.004962, 
            0.311306 0.052659 1.016789, 0.314449 0.052482 1.013741, 0.316762 0.052621 1.014814, 0.329347 0.053951 1.027673, 
            0.330123 0.054677 1.036378, 0.335050 0.054841 1.037033, 0.337723 0.054843 1.036315, 0.339913 0.055029 1.037998, 
            0.342560 0.055042 1.037413, 0.353086 0.055114 1.035380, 0.356492 0.055858 1.043582, 0.368058 0.056555 1.048944, 
            0.377248 0.058158 1.066106, 0.384603 0.060461 1.092374, 0.392346 0.061595 1.104164, 0.397624 0.061625 1.103071, 
            0.405404 0.061723 1.102114, 0.410268 0.061911 1.103079, 0.415367 0.062009 1.102873, 0.420072 0.062258 1.104629, 
            0.416569 0.064616 1.134583, 0.421433 0.064804 1.135548, 0.417142 0.069505 1.194536, 0.429006 0.071110 1.210977, 
            0.431065 0.071347 1.213314, 0.433660 0.071378 1.212983, 0.443217 0.071820 1.215764, 0.449698 0.071391 1.208694, 
            0.454838 0.071474 1.208289, 0.459688 0.071668 1.209324, 0.464107 0.072026 1.212496, 0.474353 0.074248 1.236970, 
            0.480618 0.074923 1.243537, 0.503059 0.073516 1.220010, 0.504432 0.074014 1.225749, 0.509296 0.074202 1.226714, 
            0.514221 0.074367 1.227377, 0.534318 0.077941 1.265730, 0.557632 0.075179 1.225305, 0.560154 0.075238 1.225340, 
            0.570868 0.079325 1.272613, 0.607132 0.078776 1.255797, 0.614328 0.079096 1.257739, 0.605234 0.084608 1.328019, 
            0.607666 0.084702 1.328502, 0.618011 0.084843 1.327369, 0.625432 0.085078 1.328194, 0.632421 0.086499 1.343722, 
            0.659178 0.086510 1.336439, 0.654642 0.089262 1.371525, 0.660968 0.089914 1.377788, 0.663400 0.090008 1.378270, 
            0.665570 0.091224 1.392616, 0.672625 0.090576 1.382699, 0.680889 0.090489 1.379336, 0.689638 0.089196 1.361008, 
            0.685747 0.091702 1.392892, 0.689425 0.093364 1.412304, 0.687762 0.095019 1.433122, 0.692593 0.095220 1.434253, 
            0.695025 0.095314 1.434735, 0.696651 0.095716 1.439219, 0.706507 0.096043 1.440509, 0.714612 0.096017 1.437939, 
            0.729459 0.095463 1.427004, 0.743019 0.095400 1.422464, 0.745854 0.095340 1.420941, 0.751222 0.095336 1.419406, 
            0.754399 0.095146 1.416188, 0.764159 0.095510 1.417955, 0.791073 0.096484 1.422455, 0.815656 0.097324 1.425970, 
            0.818371 0.097310 1.425046, 0.826654 0.095173 1.396471, 0.833992 0.094417 1.385145, 0.845850 0.090917 1.338817, 
            0.849022 0.090729 1.335625, 0.856470 0.090953 1.336316, 0.867767 0.091753 1.343014, 0.889114 0.090763 1.324917, 
            0.909377 0.088143 1.287086, 0.943801 0.092382 1.329649, 0.944196 0.098361 1.403044, 0.941325 0.100477 1.429864, 
            0.964726 0.102790 1.451808, 0.969548 0.102994 1.452978, 0.972749 0.103817 1.462203, 0.977052 0.104219 1.465954, 
            0.981875 0.104423 1.467120, 0.996531 0.104963 1.469695, 1.018725 0.105694 1.472514, 1.033345 0.103182 1.437585, 
            1.038227 0.102342 1.425900, 1.052296 0.102085 1.418834, 1.077132 0.097721 1.358289, 1.082014 0.097902 1.359162, 
            1.096561 0.097462 1.349718, 1.120364 0.096558 1.331990, 1.141982 0.095464 1.312549, 1.155036 0.096615 1.323079, 
            1.162381 0.096879 1.324282, 1.209457 0.097314 1.316569, 1.212989 0.096989 1.311589, 1.225139 0.096441 1.301488, 
            1.248805 0.095589 1.284439, 1.259236 0.095697 1.282874, 1.260809 0.096119 1.287624, 1.265580 0.096342 1.289048, 
            1.273399 0.096425 1.287895, 1.282524 0.096010 1.280260, 1.284956 0.096104 1.280743, 1.291740 0.096582 1.284732, 
            1.293224 0.097037 1.289919, 1.295605 0.097151 1.290657, 1.298087 0.097226 1.290892, 1.307296 0.097800 1.295396, 
            1.451701 0.105046 1.344401, 1.459943 0.104967 1.341146, 1.465060 0.105059 1.340855, 0.305545 0.054243 1.007244, 
            0.308818 0.055038 1.016105, 0.313682 0.055226 1.017070, 0.332499 0.057244 1.036660, 0.342390 0.057558 1.037780, 
            0.345174 0.057518 1.036511, 0.355462 0.057681 1.035661, 0.365570 0.058934 1.048261, 0.370751 0.060023 1.060209, 
            0.378088 0.060290 1.061454, 0.378536 0.061141 1.071790, 0.383226 0.061395 1.073618, 0.380252 0.063551 1.100946, 
            0.385604 0.063553 1.099485, 0.390431 0.063755 1.100633, 0.397368 0.064174 1.103861, 0.394771 0.066186 1.129319, 
            0.402232 0.064363 1.104826, 0.405042 0.064313 1.103431, 0.410289 0.064355 1.102494, 0.412747 0.064439 1.102849, 
            0.403053 0.069157 1.163549, 0.405490 0.070272 1.176569, 0.404975 0.071489 1.191683, 0.409839 0.071678 1.192647, 
            0.410930 0.072283 1.199787, 0.415518 0.072576 1.202122, 0.415664 0.073542 1.213959, 0.417259 0.073956 1.218598, 
            0.422140 0.074137 1.219478, 0.432802 0.074158 1.216769, 0.435561 0.074127 1.215623, 0.450777 0.074454 1.215419, 
            0.453506 0.074435 1.214427, 0.461756 0.074353 1.211135, 0.463165 0.074837 1.216698, 0.468096 0.076021 1.229887, 
            0.504686 0.076369 1.224013, 0.509019 0.076760 1.227615, 0.514024 0.076895 1.227879, 0.516165 0.077100 1.229805, 
            0.559922 0.077779 1.226017, 0.562354 0.077873 1.226500, 0.567410 0.079010 1.239067, 0.600391 0.082777 1.276236, 
            0.611840 0.081476 1.257056, 0.601745 0.086347 1.319752, 0.613020 0.088177 1.339113, 0.628236 0.088503 1.338907, 
            0.658150 0.092419 1.378747, 0.658202 0.093421 1.391048, 0.692075 0.094805 1.398667, 0.699078 0.098264 1.439247, 
            0.761589 0.097921 1.417680, 0.766730 0.098003 1.417269, 0.782962 0.098964 1.424579, 0.848226 0.093484 1.339098, 
            0.867022 0.094489 1.346231, 0.874773 0.094598 1.345420, 0.882717 0.094633 1.343646, 0.900704 0.092881 1.317118, 
            0.911086 0.090965 1.290681, 0.916644 0.090888 1.288198, 0.948055 0.092190 1.295481, 0.949188 0.092779 1.302414, 
            0.932361 0.100219 1.398544, 0.939273 0.100647 1.401893, 0.938742 0.102893 1.429651, 0.953081 0.104576 1.446362, 
            0.957877 0.104790 1.447662, 0.991884 0.107144 1.467172, 0.995984 0.107624 1.471933, 1.000752 0.107849 1.473373, 
            1.005144 0.108217 1.476680, 1.007941 0.108172 1.475349, 1.010098 0.108371 1.477198, 1.027864 0.105682 1.439206, 
            1.058343 0.102231 1.388324, 1.073837 0.100408 1.361615, 1.084616 0.100383 1.358322, 1.093518 0.100053 1.351793, 
            1.104747 0.099857 1.346269, 1.108992 0.099260 1.337744, 1.115256 0.098914 1.331759, 1.120613 0.098914 1.330271, 
            1.134854 0.098591 1.322347, 1.150786 0.098645 1.318586, 1.159900 0.099255 1.323562, 1.179598 0.099916 1.326220, 
            1.212286 0.099709 1.314601, 1.241287 0.098865 1.296173, 1.244417 0.098693 1.293189, 1.254321 0.097981 1.281687, 
            1.262024 0.098107 1.281109, 1.271577 0.098550 1.283904, 1.272968 0.099042 1.289560, 1.281113 0.099000 1.286789, 
            1.283563 0.099087 1.287181, 1.302765 0.099937 1.292301, 1.324905 0.100688 1.295387, 1.354235 0.101761 1.300446, 
            1.459419 0.107619 1.343275, 0.302055 0.055983 0.998974, 0.305947 0.056542 1.004769, 0.307921 0.056811 1.007525, 
            0.310970 0.057691 1.017502, 0.324676 0.058593 1.024794, 0.337370 0.059882 1.037113, 0.340255 0.059803 1.035345, 
            0.352503 0.060240 1.037316, 0.354848 0.060368 1.038234, 0.359172 0.060761 1.041875, 0.362206 0.060626 1.039372, 
            0.364869 0.061654 1.051265, 0.367301 0.061748 1.051748, 0.371123 0.062333 1.057885, 0.375987 0.062521 1.058850, 
            0.380912 0.063708 1.072071, 0.380196 0.066024 1.100745, 0.384793 0.066314 1.103037, 0.391872 0.066679 1.105559, 
            0.386293 0.069828 1.145824, 0.393551 0.070125 1.147460, 0.395983 0.070219 1.147943, 0.398133 0.071443 1.162383, 
            0.402488 0.073868 1.190999, 0.406824 0.074258 1.194583, 0.408229 0.074743 1.200162, 0.438301 0.076556 1.214102, 
            0.445247 0.076971 1.217283, 0.448289 0.076833 1.214736, 0.455882 0.077002 1.214709, 0.471832 0.079092 1.235975, 
            0.474980 0.078913 1.232900, 0.480660 0.079811 1.242371, 0.487212 0.080378 1.247514, 0.490447 0.080165 1.244008, 
            0.502948 0.078463 1.219607, 0.504099 0.079045 1.226449, 0.516349 0.083568 1.278649, 0.511480 0.087468 1.327951, 
            0.539494 0.082914 1.264186, 0.562714 0.080188 1.224229, 0.605996 0.084113 1.260482, 0.597641 0.088321 1.314532, 
            0.599257 0.088727 1.319068, 0.604552 0.089772 1.330450, 0.626795 0.091505 1.345584, 0.639258 0.091860 1.346493, 
            0.649274 0.092127 1.346989, 0.646776 0.095122 1.384515, 0.649208 0.095217 1.384997, 0.652430 0.095009 1.381557, 
            0.655660 0.095821 1.390633, 0.661055 0.096828 1.401521, 0.665947 0.097006 1.402349, 0.682972 0.096642 1.393157, 
            0.694946 0.100248 1.434167, 0.699910 0.100398 1.434635, 0.732569 0.100202 1.423162, 0.742802 0.100386 1.422582, 
            0.754287 0.100093 1.415785, 0.761830 0.100281 1.416006, 0.777831 0.101330 1.424461, 0.785895 0.101319 1.422093, 
            0.813558 0.102007 1.422869, 0.823039 0.100434 1.400908, 0.832401 0.099929 1.392094, 0.845723 0.095870 1.338494, 
            0.862135 0.096762 1.344905, 0.887641 0.096229 1.331278, 0.906776 0.095061 1.311606, 0.913462 0.093532 1.290962, 
            0.916160 0.093525 1.290126, 0.936786 0.103026 1.401210, 0.933504 0.105299 1.430065, 0.940078 0.105857 1.435097, 
            0.949527 0.106340 1.438410, 0.974851 0.108941 1.463364, 0.979243 0.109309 1.466675, 1.000451 0.110415 1.474389, 
            1.015161 0.110935 1.476697, 1.017865 0.110925 1.475827, 1.035666 0.108223 1.437665, 1.040722 0.107316 1.425112, 
            1.047035 0.106952 1.418882, 1.066444 0.103636 1.372730, 1.072015 0.103555 1.370183, 1.079396 0.102783 1.358649, 
            1.137230 0.101159 1.322629, 1.146133 0.100828 1.316097, 1.150881 0.101061 1.317639, 1.164267 0.102085 1.326515, 
            1.169111 0.102281 1.327583, 1.176611 0.102486 1.328014, 1.189609 0.101615 1.313702, 1.196997 0.101862 1.314694, 
            1.199656 0.101870 1.314045, 1.204444 0.102087 1.315390, 1.219500 0.102475 1.315978, 1.245605 0.100691 1.286810, 
            1.259179 0.100623 1.282201, 1.266861 0.100758 1.281730, 1.278587 0.101394 1.286294, 1.285679 0.101754 1.288756, 
            1.304752 0.102653 1.294511, 1.375946 0.104106 1.292627, 0.303459 0.058921 1.004086, 0.307859 0.059286 1.007352, 
            0.308515 0.060058 1.016657, 0.329354 0.061304 1.026202, 0.330694 0.061815 1.032106, 0.359882 0.062943 1.037873, 
            0.361627 0.063299 1.041765, 0.362031 0.064166 1.052321, 0.371199 0.064756 1.057031, 0.380226 0.065400 1.062439, 
            0.368695 0.071841 1.144825, 0.373322 0.072119 1.146963, 0.375754 0.072213 1.147445, 0.388556 0.073461 1.159229, 
            0.393311 0.072669 1.148175, 0.395927 0.072693 1.147741, 0.395354 0.073933 1.163148, 0.402941 0.074104 1.163146, 
            0.414907 0.078735 1.216762, 0.419579 0.078997 1.218679, 0.424700 0.079087 1.218368, 0.432104 0.079328 1.219275, 
            0.440328 0.079256 1.216117, 0.459377 0.080164 1.221989, 0.474629 0.081499 1.234167, 0.480330 0.082389 1.243533, 
            0.493200 0.082589 1.242418, 0.504043 0.081519 1.226248, 0.516284 0.082980 1.240816, 0.530105 0.086904 1.285219, 
            0.560324 0.082530 1.223063, 0.580964 0.086917 1.271277, 0.597287 0.087844 1.278134, 0.599484 0.088027 1.279783, 
            0.595153 0.090700 1.313849, 0.597585 0.090795 1.314331, 0.601534 0.091332 1.319842, 0.606434 0.092528 1.333186, 
            0.607494 0.093145 1.340484, 0.614704 0.093461 1.342358, 0.615291 0.094258 1.352000, 0.620155 0.094446 1.352965, 
            0.624018 0.093995 1.346340, 0.632198 0.093940 1.343393, 0.646551 0.097660 1.385153, 0.659344 0.098911 1.396982, 
            0.663338 0.099431 1.402266, 0.677670 0.099073 1.393888, 0.686817 0.099671 1.398700, 0.693829 0.100062 1.401557, 
            0.692575 0.102583 1.432904, 0.696633 0.102057 1.425312, 0.742690 0.102881 1.422660, 0.747554 0.103069 1.423625, 
            0.759047 0.102773 1.416789, 0.778455 0.103544 1.420884, 0.780526 0.103776 1.423159, 0.785658 0.103862 1.422793, 
            0.790778 0.103952 1.422485, 0.793452 0.103954 1.421762, 0.795769 0.104092 1.422816, 0.801029 0.104129 1.421814, 
            0.820551 0.102813 1.400224, 0.823538 0.102696 1.397951, 0.829188 0.102584 1.395009, 0.848115 0.098431 1.338696, 
            0.857519 0.098931 1.342229, 0.873879 0.099843 1.348903, 0.881740 0.099909 1.347542, 0.891063 0.099419 1.338923, 
            0.913540 0.095955 1.290098, 0.921004 0.096173 1.290710, 0.940447 0.101017 1.344868, 0.940557 0.101997 1.356881, 
            0.934681 0.105259 1.398624, 0.934346 0.108452 1.437965, 0.954684 0.109890 1.450001, 0.964115 0.110379 1.453406, 
            0.974328 0.111592 1.465482, 0.986483 0.112065 1.467921, 0.993375 0.112501 1.471373, 0.998239 0.112690 1.472338, 
            1.007555 0.113223 1.476313, 1.027753 0.110628 1.438804, 1.030746 0.110508 1.436499, 1.034293 0.110177 1.431442, 
            1.036874 0.110214 1.431186, 1.039306 0.110309 1.431669, 1.081268 0.105543 1.361435, 1.088404 0.104865 1.351117, 
            1.099240 0.104819 1.347541, 1.104292 0.104935 1.347569, 1.115341 0.103786 1.330381, 1.117953 0.103811 1.329966, 
            1.119850 0.104110 1.333106, 1.122599 0.104083 1.332016, 1.129564 0.103470 1.322542, 1.134738 0.103540 1.321971, 
            1.138344 0.103186 1.316622, 1.155580 0.103764 1.318941, 1.171540 0.104828 1.327601, 1.196495 0.104506 1.316707, 
            1.202039 0.104434 1.314293, 1.209272 0.104741 1.316053, 1.217012 0.104854 1.315294, 1.219773 0.104823 1.314144, 
            1.233779 0.103568 1.294826, 1.239408 0.103464 1.291988, 1.256803 0.102959 1.280961, 1.259356 0.103007 1.280841, 
            1.264319 0.103158 1.281316, 1.269237 0.103326 1.282012, 1.270175 0.103989 1.289914, 1.275288 0.104083 1.289640, 
            1.281159 0.103887 1.285604, 1.294438 0.104952 1.295015, 1.297331 0.104870 1.293206, 1.309739 0.105246 1.294387, 
            0.301002 0.061288 1.003248, 0.305835 0.061488 1.004367, 0.323124 0.063068 1.018983, 0.327856 0.063306 1.020604, 
            0.335494 0.064480 1.032910, 0.339937 0.064828 1.035968, 0.342688 0.064801 1.034865, 0.347532 0.064997 1.035927, 
            0.354680 0.065336 1.038111, 0.362391 0.065459 1.037494, 0.364407 0.066734 1.052602, 0.369271 0.066922 1.053567, 
            0.380331 0.067812 1.061440, 0.366207 0.074220 1.144141, 0.368639 0.074314 1.144624, 0.382592 0.076144 1.163249, 
            0.385721 0.075972 1.160270, 0.390585 0.076161 1.161235, 0.400354 0.076521 1.162958, 0.404029 0.079206 1.194945, 
            0.412936 0.079896 1.200952, 0.419121 0.081623 1.220473, 0.426527 0.081864 1.221377, 0.429616 0.081707 1.218592, 
            0.440504 0.081641 1.214761, 0.444502 0.082160 1.220027, 0.452498 0.082175 1.217995, 0.468913 0.085109 1.249515, 
            0.471364 0.085196 1.249903, 0.476313 0.085352 1.250443, 0.478745 0.085446 1.250926, 0.494441 0.085589 1.248334, 
            0.500848 0.085189 1.241636, 0.511154 0.084323 1.228133, 0.515583 0.084678 1.231257, 0.520919 0.085707 1.242439, 
            0.571225 0.085933 1.231247, 0.597840 0.091106 1.287468, 0.597056 0.093448 1.316482, 0.601575 0.093768 1.319158, 
            0.603178 0.094179 1.323758, 0.605006 0.095525 1.339800, 0.609714 0.095772 1.341539, 0.610280 0.096578 1.351286, 
            0.634070 0.096699 1.346178, 0.650930 0.098442 1.362928, 0.648797 0.100277 1.386080, 0.658884 0.101539 1.398788, 
            0.668193 0.102075 1.402793, 0.676661 0.101910 1.398420, 0.682375 0.101774 1.395161, 0.686762 0.102144 1.398499, 
            0.689172 0.102247 1.399087, 0.694023 0.103461 1.412676, 0.727835 0.104869 1.420598, 0.734993 0.105204 1.422730, 
            0.737918 0.105110 1.420763, 0.751187 0.105157 1.417665, 0.756014 0.105360 1.418814, 0.759797 0.104938 1.412583, 
            0.762456 0.104946 1.411940, 0.773806 0.105725 1.418372, 0.796246 0.106362 1.419970, 0.822927 0.105381 1.400505, 
            0.837426 0.104959 1.391298, 0.849828 0.101251 1.342271, 0.852562 0.101230 1.341249, 0.864412 0.101819 1.345202, 
            0.868889 0.102155 1.348086, 0.876255 0.102410 1.349184, 0.884116 0.102477 1.347824, 0.888494 0.101829 1.338642, 
            0.890926 0.101923 1.339125, 0.897404 0.100474 1.319514, 0.905862 0.100313 1.315187, 0.915916 0.098522 1.290379, 
            0.919882 0.099053 1.295803, 0.922314 0.099147 1.296285, 0.938566 0.100100 1.303493, 0.935647 0.103256 1.343108, 
            0.940391 0.103490 1.344667, 0.930225 0.110432 1.432832, 0.933843 0.111096 1.439988, 0.951549 0.111494 1.439972, 
            0.952172 0.112278 1.449438, 0.968042 0.113377 1.458544, 0.972415 0.113753 1.461949, 0.975825 0.114495 1.470132, 
            0.988625 0.114722 1.469364, 0.997876 0.115280 1.473662, 1.000492 0.115304 1.473228, 1.017753 0.115872 1.475424, 
            1.031806 0.112556 1.430758, 1.034370 0.112600 1.430582, 1.039234 0.112788 1.431547, 1.041330 0.113010 1.433696, 
            1.044106 0.112973 1.432470, 1.052696 0.110719 1.402369, 1.060934 0.109620 1.386580, 1.066384 0.109585 1.384631, 
            1.074693 0.108459 1.368486, 1.085652 0.107345 1.351745, 1.093349 0.107474 1.351201, 1.116947 0.106647 1.334482, 
            1.119641 0.106641 1.333664, 1.125322 0.106518 1.330574, 1.132052 0.105995 1.322271, 1.135404 0.105738 1.318184, 
            1.148242 0.105950 1.317227, 1.150698 0.106035 1.317587, 1.176969 0.107253 1.325279, 1.191205 0.106932 1.317379, 
            1.194007 0.106885 1.316023, 1.198828 0.107089 1.317201, 1.201282 0.107175 1.317573, 1.214080 0.107402 1.316817, 
            1.234085 0.105903 1.292825, 1.250311 0.105844 1.287606, 1.256206 0.105639 1.283448, 1.256989 0.106362 1.292121, 
            1.261583 0.106653 1.294427, 1.276799 0.106980 1.294220, 1.282864 0.106710 1.289218, 1.294620 0.107335 1.293635, 
            1.314505 0.107924 1.295362, 1.338173 0.109113 1.303417, 1.343127 0.109267 1.303933, 1.368916 0.109648 1.301461, 
            1.465440 0.115744 1.349617, 0.298514 0.063668 1.002564, 0.303378 0.063856 1.003529, 0.306815 0.064588 1.011579, 
            0.330350 0.065829 1.020302, 0.332594 0.065995 1.021715, 0.362371 0.068941 1.049677, 0.371087 0.069703 1.056628, 
            0.379169 0.070707 1.066730, 0.367501 0.077200 1.149799, 0.373417 0.078009 1.158095, 0.385518 0.078502 1.160802, 
            0.397857 0.080947 1.187438, 0.410840 0.082126 1.198322, 0.412693 0.083462 1.214239, 0.428738 0.084494 1.222476, 
            0.456476 0.085153 1.222884, 0.466141 0.087597 1.250243, 0.468857 0.087583 1.249314, 0.478675 0.087925 1.250797, 
            0.482286 0.088591 1.257984, 0.484718 0.088685 1.258466, 0.488555 0.088243 1.251968, 0.512448 0.087304 1.233789, 
            0.516172 0.087927 1.240414, 0.518604 0.088021 1.240896, 0.521925 0.087776 1.236964, 0.529043 0.087105 1.226737, 
            0.525953 0.092369 1.292317, 0.551788 0.088646 1.239375, 0.561056 0.087155 1.218470, 0.598876 0.092142 1.269285, 
            0.592610 0.095553 1.312964, 0.606872 0.098287 1.342613, 0.616564 0.099698 1.357279, 0.630468 0.099504 1.351029, 
            0.643793 0.099530 1.347655, 0.644526 0.100272 1.356574, 0.651857 0.103606 1.395525, 0.653827 0.103876 1.398301, 
            0.661664 0.103952 1.397062, 0.663226 0.104378 1.401864, 0.674119 0.104310 1.398008, 0.676448 0.104443 1.399002, 
            0.685135 0.104195 1.393538, 0.692364 0.104503 1.395319, 0.756555 0.107606 1.415649, 0.775957 0.108379 1.419771, 
            0.783370 0.108616 1.420635, 0.795834 0.108971 1.421540, 0.810724 0.108400 1.410388, 0.821557 0.107334 1.394269, 
            0.826421 0.107522 1.395234, 0.834135 0.107645 1.394604, 0.837370 0.107433 1.391097, 0.879132 0.104787 1.346978, 
            0.888438 0.104302 1.338441, 0.934052 0.102230 1.300311, 0.936984 0.102134 1.298310, 0.931044 0.105421 1.340368, 
            0.938023 0.105824 1.343390, 0.939393 0.107345 1.361705, 0.927827 0.112777 1.431707, 0.931355 0.113475 1.439304, 
            0.946536 0.113815 1.439269, 0.963173 0.115643 1.457127, 0.969709 0.116215 1.462349, 0.982869 0.117326 1.472350, 
            0.995609 0.117575 1.471881, 0.997820 0.117753 1.473461, 1.023856 0.115997 1.444637, 1.034182 0.115124 1.431039, 
            1.040921 0.115618 1.435251, 1.056208 0.112853 1.397012, 1.071690 0.112057 1.382926, 1.086759 0.110396 1.358326, 
            1.099173 0.109748 1.346915, 1.104348 0.109818 1.346335, 1.108258 0.109348 1.339481, 1.127132 0.108280 1.321104, 
            1.129752 0.108302 1.320654, 1.140660 0.108229 1.316723, 1.155478 0.108707 1.318491, 1.174135 0.109764 1.326314, 
            1.219661 0.109769 1.313742, 1.225234 0.109687 1.311187, 1.229767 0.108980 1.301231, 1.232684 0.108889 1.299307, 
            1.242279 0.108295 1.289334, 1.248238 0.108065 1.284861, 1.250114 0.108371 1.288106, 1.253102 0.108253 1.285826, 
            1.254501 0.108742 1.291437, 1.259095 0.109033 1.293743, 1.263297 0.109473 1.297992, 1.268161 0.109661 1.298957, 
            1.292456 0.109591 1.291343, 1.309698 0.110166 1.293632, 1.319169 0.110640 1.296838, 1.341946 0.112170 1.309322, 
            1.385703 0.111828 1.292972, 0.297091 0.065641 0.996597, 0.298459 0.066141 1.002363, 0.303323 0.066329 1.003328, 
            0.304337 0.066964 1.010850, 0.313088 0.067713 1.017628, 0.320603 0.067912 1.017987, 0.322863 0.068071 1.019323, 
            0.325467 0.068100 1.018952, 0.337608 0.069599 1.034018, 0.342824 0.069653 1.033231, 0.359814 0.070325 1.036776, 
            0.367056 0.071649 1.051048, 0.370851 0.072245 1.057325, 0.377806 0.072657 1.060460, 0.379113 0.073181 1.066529, 
            0.365013 0.079580 1.149115, 0.383036 0.080879 1.160086, 0.386094 0.080734 1.157461, 0.395703 0.082178 1.172540, 
            0.421434 0.086667 1.220592, 0.442379 0.086852 1.217053, 0.467779 0.090446 1.254192, 0.472646 0.090633 1.255139, 
            0.496651 0.090672 1.248965, 0.501515 0.090861 1.249930, 0.506409 0.091037 1.250742, 0.518297 0.090590 1.241943, 
            0.520803 0.090656 1.242057, 0.525682 0.092881 1.268066, 0.524450 0.094373 1.286748, 0.569183 0.089572 1.215313, 
            0.603859 0.092693 1.244062, 0.601808 0.098583 1.317045, 0.602257 0.101477 1.352493, 0.606432 0.101928 1.356879, 
            0.623873 0.102428 1.358185, 0.638873 0.101815 1.346489, 0.651067 0.103294 1.361289, 0.651356 0.106249 1.397534, 
            0.658674 0.106523 1.398874, 0.665912 0.104784 1.375485, 0.673903 0.106844 1.398601, 0.681332 0.107076 1.399388, 
            0.717177 0.109751 1.422331, 0.742772 0.110206 1.420819, 0.749116 0.109830 1.414432, 0.753980 0.110018 1.415397, 
            0.764838 0.109963 1.411715, 0.788992 0.110968 1.417356, 0.793346 0.111350 1.420856, 0.824222 0.109791 1.393117, 
            0.852148 0.106292 1.342351, 0.854870 0.106275 1.341391, 0.873529 0.107332 1.349203, 0.884103 0.107386 1.346932, 
            0.892597 0.106190 1.329869, 0.926743 0.104405 1.298452, 0.928755 0.104659 1.301019, 0.930687 0.105966 1.316546, 
            0.928557 0.107800 1.339684, 0.930817 0.107959 1.341018, 0.933984 0.112881 1.400651, 0.929545 0.115596 1.435252, 
            0.933576 0.116102 1.440354, 0.937211 0.116758 1.447421, 0.939990 0.116720 1.446182, 0.954213 0.117426 1.450907, 
            0.961039 0.117887 1.454687, 0.967930 0.118324 1.458142, 0.978143 0.119537 1.470225, 1.007589 0.120566 1.474705, 
            1.012961 0.120561 1.473150, 1.021369 0.118376 1.443954, 1.024814 0.118083 1.439401, 1.031016 0.117761 1.433722, 
            1.045776 0.118262 1.435782, 1.048466 0.118258 1.434982, 1.058584 0.115420 1.397293, 1.066273 0.114531 1.384229, 
            1.073049 0.113990 1.375698, 1.076978 0.113514 1.368744, 1.079410 0.113608 1.369226, 1.083981 0.112886 1.359084, 
            1.089788 0.112715 1.355367, 1.103981 0.112410 1.347679, 1.116289 0.111802 1.336798, 1.118890 0.111832 1.336437, 
            1.145675 0.110811 1.316456, 1.193425 0.112011 1.317956, 1.201052 0.112167 1.317759, 1.203269 0.112343 1.319308, 
            1.205916 0.112355 1.318724, 1.210453 0.112668 1.321315, 1.225178 0.112161 1.310986, 1.231165 0.110899 1.293812, 
            1.233610 0.110988 1.294228, 1.238517 0.111160 1.294980, 1.253046 0.110727 1.285624, 1.254445 0.111215 1.291236, 
            1.256877 0.111309 1.291719, 1.261218 0.111697 1.295282, 1.268105 0.112135 1.298756, 1.273196 0.112237 1.298596, 
            1.285603 0.111591 1.287220, 1.287534 0.111876 1.290187, 1.294763 0.112184 1.291967, 1.378395 0.115024 1.303667, 
            1.424453 0.119934 1.351251, 0.294046 0.068233 0.998681, 0.300835 0.068708 1.002644, 0.324566 0.070896 1.022949, 
            0.330051 0.070847 1.020830, 0.334432 0.071219 1.024189, 0.336630 0.071403 1.025834, 0.339296 0.071407 1.025154, 
            0.344147 0.071601 1.026184, 0.347555 0.072344 1.034380, 0.349818 0.072503 1.035702, 0.352706 0.072423 1.033919, 
            0.362997 0.073606 1.045607, 0.379078 0.075646 1.066227, 0.370874 0.082861 1.157210, 0.381505 0.082893 1.154651, 
            0.386038 0.083208 1.157260, 0.387873 0.083530 1.160709, 0.392631 0.083758 1.162197, 0.402403 0.086161 1.189025, 
            0.404920 0.086223 1.189089, 0.406422 0.086671 1.194185, 0.421036 0.089271 1.222089, 0.425823 0.089488 1.223438, 
            0.449880 0.089508 1.217001, 0.454239 0.089889 1.220476, 0.465625 0.092697 1.251846, 0.470068 0.093046 1.254902, 
            0.477579 0.094268 1.267841, 0.482098 0.094588 1.270520, 0.494216 0.094053 1.260576, 0.516900 0.093575 1.248404, 
            0.526063 0.092123 1.228016, 0.531217 0.092201 1.227544, 0.521416 0.096960 1.288774, 0.528645 0.097268 1.290551, 
            0.535396 0.096737 1.282149, 0.544483 0.095314 1.262138, 0.559599 0.091593 1.212189, 0.600368 0.094434 1.235800, 
            0.603395 0.095322 1.245886, 0.592652 0.100441 1.311797, 0.599770 0.103856 1.351809, 0.605479 0.104743 1.361135, 
            0.636205 0.104263 1.346700, 0.638568 0.104384 1.347528, 0.646252 0.105539 1.359606, 0.647061 0.108295 1.393266, 
            0.656164 0.108910 1.398298, 0.663408 0.107169 1.374884, 0.684455 0.109359 1.395959, 0.695319 0.110323 1.404804, 
            0.720058 0.112126 1.420105, 0.727344 0.112412 1.421599, 0.734354 0.112804 1.424467, 0.736699 0.112931 1.425383, 
            0.748249 0.112612 1.418260, 0.751417 0.112426 1.415087, 0.761382 0.112712 1.415840, 0.767199 0.112536 1.412067, 
            0.778877 0.113191 1.416872, 0.791368 0.113535 1.417638, 0.794137 0.113501 1.416447, 0.797222 0.113346 1.413688, 
            0.799068 0.113664 1.417082, 0.807857 0.113376 1.411114, 0.819044 0.112175 1.393234, 0.831592 0.112497 1.393719, 
            0.852382 0.108655 1.340707, 0.857029 0.108926 1.342750, 0.878597 0.109895 1.348676, 0.881616 0.109765 1.346248, 
            0.886314 0.108995 1.335473, 0.892065 0.108845 1.332033, 0.903266 0.107638 1.314086, 0.911467 0.107575 1.311040, 
            0.916885 0.106530 1.296691, 0.923925 0.106911 1.299411, 0.931115 0.107233 1.301378, 0.935904 0.115623 1.403198, 
            0.931922 0.118163 1.435533, 0.934630 0.119173 1.447203, 0.939588 0.119326 1.447702, 0.943073 0.119018 1.442954, 
            0.948298 0.119069 1.442126, 0.950560 0.119228 1.443451, 0.954861 0.119631 1.447212, 0.958559 0.120263 1.453962, 
            0.997925 0.122617 1.471980, 1.002789 0.122806 1.472945, 1.007971 0.122872 1.472329, 1.018881 0.120755 1.443270, 
            1.029622 0.120745 1.440165, 1.038245 0.120521 1.435023, 1.042595 0.120906 1.438541, 1.063396 0.118080 1.398035, 
            1.071177 0.117156 1.384513, 1.079354 0.116081 1.369025, 1.103495 0.115047 1.349616, 1.115003 0.114745 1.342703, 
            1.125888 0.113658 1.326326, 1.132082 0.113339 1.320684, 1.145420 0.113360 1.317245, 1.155587 0.113569 1.316992, 
            1.157610 0.113820 1.319508, 1.164634 0.114205 1.322301, 1.181816 0.114804 1.324893, 1.202385 0.115132 1.323222, 
            1.214566 0.115595 1.325529, 1.223515 0.115247 1.318766, 1.230284 0.113687 1.297709, 1.242956 0.113962 1.297578, 
            1.254899 0.113494 1.288503, 1.258730 0.114076 1.294599, 1.265577 0.114529 1.298272, 1.281553 0.114566 1.294291, 
            1.294376 0.114784 1.293411, 1.299300 0.114949 1.294078, 1.314574 0.115254 1.293583, 1.316757 0.115443 1.295299, 
            1.441630 0.122986 1.353386, 1.470604 0.123174 1.347654, 0.292262 0.070343 0.994500, 0.301551 0.071909 1.011167, 
            0.304031 0.071985 1.011413, 0.318233 0.072698 1.016240, 0.331265 0.073858 1.026881, 0.333697 0.073952 1.027363, 
            0.336808 0.073787 1.024471, 0.341911 0.073884 1.024248, 0.347030 0.074996 1.036508, 0.349462 0.075091 1.036991, 
            0.356874 0.075329 1.037860, 0.360506 0.075986 1.044940, 0.368213 0.077134 1.056906, 0.375209 0.077531 1.059844, 
            0.376590 0.078025 1.065544, 0.379022 0.078119 1.066026, 0.361981 0.085640 1.163215, 0.368922 0.086058 1.166425, 
            0.373253 0.085427 1.157474, 0.375747 0.085498 1.157651, 0.390590 0.081880 1.109055, 0.388129 0.084862 1.146395, 
            0.389713 0.086301 1.163652, 0.396171 0.086903 1.169258, 0.400000 0.088508 1.187923, 0.407079 0.088873 1.190447, 
            0.411930 0.090087 1.204033, 0.433436 0.092102 1.222828, 0.437374 0.091622 1.215833, 0.442378 0.091756 1.216102, 
            0.467261 0.094526 1.243246, 0.470637 0.096303 1.264158, 0.484242 0.097244 1.271951, 0.498189 0.096011 1.252928, 
            0.503164 0.096157 1.253342, 0.505018 0.096472 1.256695, 0.520692 0.095602 1.241655, 0.526007 0.094597 1.227815, 
            0.528439 0.094691 1.228297, 0.518928 0.099340 1.288090, 0.526499 0.099517 1.288172, 0.532580 0.100263 1.295655, 
            0.538382 0.100093 1.291957, 0.542926 0.099382 1.281952, 0.580547 0.094229 1.208157, 0.587528 0.095653 1.223728, 
            0.596606 0.096277 1.228886, 0.597984 0.103924 1.322520, 0.600245 0.104084 1.323849, 0.602991 0.107123 1.360451, 
            0.607855 0.107311 1.361416, 0.613751 0.107105 1.357254, 0.621151 0.107348 1.358185, 0.640820 0.106998 1.348425, 
            0.646139 0.109056 1.372249, 0.647245 0.109656 1.379313, 0.650725 0.109350 1.374591, 0.649437 0.110863 1.393547, 
            0.654051 0.111147 1.395756, 0.668542 0.111750 1.399149, 0.678788 0.111929 1.398503, 0.693330 0.112512 1.401642, 
            0.708422 0.113908 1.414612, 0.724721 0.114843 1.421587, 0.734569 0.115174 1.422920, 0.739129 0.115478 1.425396, 
            0.756395 0.115022 1.415005, 0.758827 0.115117 1.415488, 0.762294 0.114816 1.410830, 0.769816 0.115012 1.411156, 
            0.821678 0.114644 1.392232, 0.824110 0.114738 1.392715, 0.835204 0.114593 1.387861, 0.850727 0.111738 1.348451, 
            0.892373 0.111179 1.330025, 0.911371 0.110064 1.311035, 0.916829 0.109004 1.296489, 0.920641 0.109593 1.302677, 
            0.925382 0.109828 1.304255, 0.928536 0.109647 1.301151, 0.934203 0.110551 1.310689, 0.930887 0.112837 1.339714, 
            0.933319 0.112931 1.340197, 0.935741 0.113029 1.340729, 0.936980 0.114599 1.359692, 0.933209 0.117059 1.390980, 
            0.934001 0.117779 1.399609, 0.938280 0.118190 1.403479, 0.952416 0.121993 1.446313, 0.963359 0.122928 1.454767, 
            0.966911 0.123616 1.462245, 0.997092 0.125387 1.475642, 1.002342 0.125428 1.474686, 1.022013 0.123034 1.439798, 
            1.026877 0.123223 1.440763, 1.039918 0.123357 1.438795, 1.044847 0.123520 1.439436, 1.060909 0.120460 1.397351, 
            1.065772 0.120648 1.398316, 1.070314 0.120959 1.400883, 1.081797 0.120666 1.394096, 1.092601 0.117567 1.352999, 
            1.108733 0.117545 1.348242, 1.115271 0.117095 1.340896, 1.117703 0.117189 1.341378, 1.123400 0.116038 1.325643, 
            1.129021 0.115937 1.322850, 1.179181 0.117239 1.324938, 1.192597 0.117231 1.321115, 1.198042 0.117198 1.319191, 
            1.207534 0.117664 1.322290, 1.209348 0.117994 1.325843, 1.219840 0.118079 1.323977, 1.230228 0.116160 1.297507, 
            1.233485 0.115940 1.293892, 1.235917 0.116034 1.294374, 1.246504 0.116083 1.292038, 1.257275 0.116061 1.288785, 
            1.263470 0.116764 1.295700, 1.269294 0.116586 1.291896, 1.279065 0.116945 1.293607, 1.284947 0.116745 1.289519, 
            1.289590 0.117018 1.291581, 1.292198 0.117045 1.291185, 1.294454 0.117206 1.292546, 1.347952 0.120300 1.315742, 
            1.358853 0.120229 1.311840, 0.291561 0.073063 0.997505, 0.296366 0.073274 0.998761, 0.302242 0.075119 1.019817, 
            0.308726 0.074689 1.012736, 0.310788 0.074924 1.015055, 0.318177 0.075171 1.016038, 0.320100 0.075460 1.019051, 
            0.321821 0.075825 1.023065, 0.329117 0.076107 1.024512, 0.344035 0.076547 1.025782, 0.344542 0.077376 1.035825, 
            0.346974 0.077470 1.036307, 0.359379 0.077847 1.037501, 0.362883 0.078554 1.045221, 0.360060 0.087803 1.159716, 
            0.370879 0.088785 1.168787, 0.392966 0.084448 1.109336, 0.386406 0.087972 1.154478, 0.401272 0.090475 1.181125, 
            0.402510 0.091024 1.187537, 0.412874 0.092179 1.198866, 0.420974 0.094198 1.221439, 0.425838 0.094387 1.222404, 
            0.428270 0.094481 1.222887, 0.437318 0.094095 1.215632, 0.442193 0.094279 1.216541, 0.472398 0.099105 1.267493, 
            0.479245 0.099559 1.271172, 0.481189 0.099839 1.274077, 0.484009 0.099785 1.272632, 0.487824 0.099352 1.266247, 
            0.498121 0.099511 1.265350, 0.502188 0.098982 1.257710, 0.512372 0.099184 1.257374, 0.513422 0.099805 1.264720, 
            0.517650 0.100236 1.268839, 0.516284 0.101779 1.288185, 0.529103 0.103019 1.299884, 0.535895 0.102472 1.291273, 
            0.559238 0.096635 1.213026, 0.561966 0.096616 1.212036, 0.566832 0.096803 1.212989, 0.572010 0.096872 1.212396, 
            0.599878 0.098503 1.224715, 0.600256 0.099380 1.235398, 0.602688 0.099474 1.235880, 0.590109 0.105293 1.310913, 
            0.598182 0.106301 1.321057, 0.599616 0.108819 1.351617, 0.618840 0.109660 1.356623, 0.633310 0.109250 1.347564, 
            0.636024 0.109236 1.346643, 0.638456 0.109330 1.347125, 0.639307 0.110027 1.355459, 0.647252 0.111084 1.366241, 
            0.653457 0.111782 1.373104, 0.655945 0.111855 1.373310, 0.658415 0.111934 1.373604, 0.670656 0.112374 1.375612, 
            0.673715 0.114272 1.398098, 0.690793 0.114910 1.401205, 0.702836 0.115425 1.404197, 0.727214 0.117366 1.421290, 
            0.736850 0.117777 1.423675, 0.745660 0.117482 1.417601, 0.750524 0.117671 1.418566, 0.752686 0.117868 1.420390, 
            0.781289 0.118197 1.416496, 0.794310 0.118339 1.414633, 0.801046 0.118835 1.418861, 0.807171 0.118542 1.413563, 
            0.823062 0.117589 1.397440, 0.837825 0.116046 1.374367, 0.863525 0.114418 1.347216, 0.868388 0.114606 1.348181, 
            0.887038 0.113623 1.330922, 0.905592 0.112676 1.314136, 0.929527 0.112743 1.308310, 0.936438 0.113172 1.311670, 
            0.938870 0.113266 1.312153, 0.935695 0.115498 1.340478, 0.931139 0.119279 1.388221, 0.931541 0.120147 1.398787, 
            0.931609 0.124208 1.448691, 0.954792 0.124561 1.446594, 0.956016 0.125116 1.453077, 0.964373 0.126015 1.461812, 
            0.971299 0.126438 1.465097, 0.981465 0.127669 1.477409, 0.991208 0.128040 1.479265, 0.999366 0.127993 1.476426, 
            1.017435 0.126210 1.449492, 1.024389 0.125602 1.440080, 1.029411 0.125730 1.440258, 1.037343 0.125769 1.438546, 
            1.042294 0.125924 1.439076, 1.047840 0.125853 1.436655, 1.057658 0.123130 1.400458, 1.067193 0.123580 1.403343, 
            1.076702 0.124040 1.406360, 1.103379 0.119996 1.349236, 1.110148 0.120479 1.353300, 1.117172 0.119843 1.343537, 
            1.118920 0.120198 1.347413, 1.125112 0.119880 1.341781, 1.133829 0.118599 1.323614, 1.144897 0.118464 1.318887, 
            1.147920 0.118333 1.316435, 1.161529 0.119272 1.324206, 1.174593 0.119398 1.322125, 1.186298 0.120042 1.326795, 
            1.188555 0.120203 1.328148, 1.193657 0.120300 1.327930, 1.197912 0.120721 1.331919, 1.206860 0.120373 1.325159, 
            1.212022 0.120448 1.324645, 1.235036 0.118822 1.298271, 1.237980 0.118721 1.296211, 1.245174 0.119042 1.298162, 
            1.254787 0.118440 1.288101, 1.259526 0.118676 1.289688, 1.261582 0.118914 1.292036, 1.262809 0.119468 1.298504, 
            1.277014 0.119158 1.290756, 1.302032 0.119833 1.292111, 1.307020 0.119974 1.292458, 1.309892 0.119900 1.290756, 
            1.314756 0.120088 1.291721, 1.356216 0.122666 1.311900, 1.446768 0.127974 1.352034, 1.473609 0.127953 1.344333, 
            0.287892 0.074871 0.990128, 0.289465 0.076314 1.007431, 0.296191 0.076814 1.011709, 0.301055 0.077002 1.012674, 
            0.302187 0.077592 1.019615, 0.304618 0.077686 1.020098, 0.315596 0.077586 1.015819, 0.317256 0.077975 1.020134, 
            0.333701 0.078854 1.026388, 0.336931 0.078644 1.022903, 0.351771 0.080135 1.037123, 0.356891 0.080226 1.036818, 
            0.364187 0.080509 1.038265, 0.364545 0.081394 1.049048, 0.373281 0.082148 1.055900, 0.374078 0.083888 1.077065, 
            0.365842 0.091115 1.168205, 0.373365 0.091311 1.168523, 0.378050 0.090546 1.157817, 0.390479 0.086827 1.108653, 
            0.386992 0.089179 1.138529, 0.386350 0.090445 1.154277, 0.388782 0.090539 1.154759, 0.390648 0.090849 1.158048, 
            0.399177 0.092704 1.178491, 0.403626 0.094072 1.194076, 0.405686 0.094308 1.196406, 0.410459 0.094531 1.197822, 
            0.414393 0.095074 1.203407, 0.415246 0.095770 1.211730, 0.426441 0.096609 1.218930, 0.439694 0.096662 1.215913, 
            0.448082 0.096528 1.211937, 0.454928 0.096982 1.215620, 0.461367 0.098613 1.233882, 0.464185 0.099581 1.245006, 
            0.467149 0.099472 1.242844, 0.471150 0.101011 1.260655, 0.472958 0.101344 1.264238, 0.485997 0.102500 1.274840, 
            0.492782 0.101956 1.266265, 0.497900 0.102047 1.265967, 0.503331 0.102019 1.264115, 0.506996 0.101643 1.258474, 
            0.513323 0.102295 1.264731, 0.519436 0.105072 1.297172, 0.526370 0.105492 1.300415, 0.551623 0.101991 1.250365, 
            0.558166 0.100517 1.230432, 0.566514 0.099377 1.214092, 0.580435 0.099175 1.207754, 0.582803 0.099294 1.208555, 
            0.589168 0.099931 1.214625, 0.595897 0.100430 1.218890, 0.598266 0.101570 1.232241, 0.598667 0.102438 1.242810, 
            0.595800 0.110683 1.344969, 0.598179 0.111819 1.358275, 0.624269 0.112085 1.354305, 0.635686 0.111817 1.347845, 
            0.644764 0.113463 1.365558, 0.655963 0.114300 1.372743, 0.658405 0.114390 1.373176, 0.665945 0.116623 1.398531, 
            0.670808 0.116811 1.399496, 0.678495 0.116944 1.399003, 0.685168 0.117464 1.403540, 0.711108 0.118809 1.412876, 
            0.722117 0.119719 1.421003, 0.727317 0.119779 1.420299, 0.743119 0.119882 1.417183, 0.750485 0.120137 1.418280, 
            0.753862 0.119871 1.414068, 0.758602 0.120106 1.415647, 0.777964 0.119873 1.407410, 0.805449 0.121651 1.421637, 
            0.811637 0.120313 1.403466, 0.826193 0.119869 1.393976, 0.833618 0.119081 1.382219, 0.870885 0.117127 1.347865, 
            0.897803 0.116056 1.327221, 0.916373 0.115103 1.310358, 0.925020 0.114870 1.305094, 0.933950 0.115551 1.310987, 
            0.936382 0.115645 1.311469, 0.932815 0.119049 1.354303, 0.935247 0.119143 1.354785, 0.931246 0.122712 1.399774, 
            0.932309 0.123328 1.407053, 0.934741 0.123422 1.407535, 0.936512 0.126833 1.448982, 0.945247 0.126567 1.443280, 
            0.950287 0.126688 1.443370, 0.961235 0.128642 1.464357, 0.969062 0.128722 1.463169, 0.986077 0.130406 1.479149, 
            0.996879 0.130373 1.475743, 1.029726 0.128062 1.438216, 1.039807 0.128303 1.438392, 1.048500 0.128053 1.432900, 
            1.057439 0.125665 1.401065, 1.086737 0.125729 1.393723, 1.097353 0.122702 1.353562, 1.132914 0.122421 1.340240, 
            1.139013 0.121117 1.322507, 1.143989 0.121262 1.322918, 1.146895 0.121176 1.321043, 1.151642 0.121408 1.322588, 
            1.154300 0.121417 1.321951, 1.188499 0.122676 1.327947, 1.190931 0.122770 1.328429, 1.199325 0.123656 1.336983, 
            1.216835 0.123107 1.325385, 1.219077 0.123274 1.326810, 1.223740 0.122517 1.316211, 1.232472 0.121230 1.297966, 
            1.256877 0.121117 1.289803, 1.264291 0.121354 1.290665, 1.269440 0.121434 1.290214, 1.287272 0.121785 1.289577, 
            1.289454 0.121974 1.291299, 1.294318 0.122162 1.292264, 1.347681 0.125308 1.316126, 1.374294 0.125374 1.309564, 
            0.293084 0.079429 1.014101, 0.312402 0.080235 1.018647, 0.334007 0.081189 1.024386, 0.339307 0.081211 1.023185, 
            0.344288 0.083398 1.048687, 0.347186 0.083314 1.046855, 0.352050 0.083503 1.047820, 0.356579 0.082797 1.037887, 
            0.361699 0.082888 1.037582, 0.359949 0.092750 1.159313, 0.361063 0.093346 1.166338, 0.370650 0.093777 1.168969, 
            0.388244 0.093196 1.156949, 0.403218 0.095658 1.183064, 0.418707 0.097924 1.206623, 0.423731 0.098051 1.206791, 
            0.461931 0.101871 1.243158, 0.465982 0.102370 1.248161, 0.475382 0.104914 1.276839, 0.497745 0.104559 1.266258, 
            0.502759 0.104690 1.266479, 0.508446 0.104564 1.263353, 0.512794 0.106992 1.292002, 0.516948 0.107451 1.296488, 
            0.540647 0.107607 1.291836, 0.573880 0.102084 1.214711, 0.595737 0.102943 1.219204, 0.598908 0.102755 1.216016, 
            0.585540 0.109897 1.307524, 0.598129 0.113268 1.345485, 0.616115 0.114582 1.356641, 0.625943 0.114920 1.358073, 
            0.633198 0.114196 1.347161, 0.635217 0.114448 1.349694, 0.641304 0.115191 1.357144, 0.635722 0.118342 1.397427, 
            0.640137 0.118701 1.400620, 0.648895 0.116383 1.369685, 0.653568 0.116644 1.371596, 0.650675 0.118769 1.398525, 
            0.655176 0.119095 1.401293, 0.663224 0.117048 1.373883, 0.673380 0.119304 1.398805, 0.675645 0.119462 1.400117, 
            0.704467 0.120729 1.407700, 0.731947 0.122508 1.421947, 0.745548 0.122429 1.417199, 0.758670 0.122532 1.414831, 
            0.767827 0.122105 1.407035, 0.781593 0.122985 1.414034, 0.807732 0.124254 1.422380, 0.817751 0.122476 1.397739, 
            0.865808 0.119472 1.347478, 0.873303 0.119679 1.347937, 0.879025 0.119540 1.344637, 0.884090 0.118630 1.332045, 
            0.886956 0.118558 1.330373, 0.891937 0.118702 1.330758, 0.901600 0.118082 1.320448, 0.907511 0.117870 1.316209, 
            0.916317 0.117577 1.310157, 0.919928 0.117221 1.304786, 0.934492 0.120861 1.345493, 0.935191 0.121616 1.354584, 
            0.931315 0.124116 1.386395, 0.924557 0.127715 1.432514, 0.928299 0.128331 1.439048, 0.929758 0.128796 1.444365, 
            0.947061 0.129348 1.446352, 0.968694 0.131314 1.464518, 0.974445 0.132186 1.473637, 0.993255 0.133185 1.480702, 
            0.999255 0.132940 1.476024, 1.026868 0.130582 1.439373, 1.037319 0.130683 1.437709, 1.041017 0.130294 1.431902, 
            1.042183 0.130871 1.438674, 1.057543 0.128078 1.400073, 1.062410 0.128265 1.401021, 1.101946 0.125446 1.355393, 
            1.106810 0.125634 1.356358, 1.141326 0.123708 1.323103, 1.166368 0.124374 1.324337, 1.189240 0.125867 1.336352, 
            1.193377 0.126333 1.340926, 1.196768 0.126061 1.336644, 1.210479 0.125940 1.331353, 1.214153 0.125561 1.325665, 
            1.220835 0.126077 1.330159, 1.259321 0.123659 1.289750, 1.282190 0.124131 1.289214, 1.284991 0.124085 1.287865, 
            1.287259 0.124242 1.289164, 1.289854 0.124273 1.288834, 1.291830 0.124541 1.291580, 1.304268 0.124906 1.292611, 
            1.306784 0.124968 1.292673, 1.312213 0.124941 1.290836, 1.353215 0.127692 1.313286, 1.371806 0.127754 1.308880, 
            0.281264 0.081281 1.009527, 0.295403 0.082018 1.014668, 0.300665 0.082055 1.013654, 0.302275 0.082463 1.018221, 
            0.307574 0.082485 1.017023, 0.312520 0.082642 1.017582, 0.323676 0.083495 1.024977, 0.328962 0.083523 1.023847, 
            0.344089 0.085926 1.049198, 0.348494 0.086290 1.052445, 0.356817 0.086180 1.048791, 0.362291 0.086136 1.046725, 
            0.370672 0.087026 1.055340, 0.373049 0.088162 1.068657, 0.376398 0.088928 1.077145, 0.365638 0.096097 1.168260, 
            0.377079 0.095820 1.161680, 0.384482 0.095040 1.150036, 0.386860 0.096176 1.163345, 0.391724 0.096364 1.164310, 
            0.392663 0.097028 1.172205, 0.401105 0.097895 1.180521, 0.405302 0.098337 1.184798, 0.405752 0.099187 1.195124, 
            0.424014 0.100395 1.204910, 0.425550 0.100831 1.209840, 0.460407 0.102861 1.225128, 0.468606 0.105864 1.259770, 
            0.469407 0.107602 1.280915, 0.480146 0.107593 1.277822, 0.487665 0.107790 1.278160, 0.505226 0.107222 1.266305, 
            0.507904 0.108244 1.278128, 0.512423 0.108564 1.280804, 0.512738 0.109465 1.291801, 0.517434 0.109718 1.293601, 
            0.519053 0.110122 1.298120, 0.523827 0.110344 1.299530, 0.526193 0.110464 1.300338, 0.565736 0.104578 1.217001, 
            0.568816 0.104425 1.214264, 0.578368 0.104868 1.217065, 0.581059 0.104863 1.216263, 0.586958 0.104657 1.212086, 
            0.594809 0.107792 1.248453, 0.589578 0.112852 1.312114, 0.591981 0.112957 1.312737, 0.595080 0.113818 1.322465, 
            0.595688 0.115630 1.344567, 0.602805 0.117002 1.359461, 0.607418 0.117286 1.361675, 0.610492 0.117135 1.358967, 
            0.616427 0.116915 1.354612, 0.621675 0.117978 1.366230, 0.624777 0.118838 1.375942, 0.632613 0.116871 1.349588, 
            0.626148 0.120358 1.394252, 0.636384 0.117476 1.355978, 0.631012 0.120547 1.395217, 0.633234 0.120721 1.396744, 
            0.642175 0.121397 1.402578, 0.644607 0.121492 1.403060, 0.647349 0.121467 1.402003, 0.653916 0.122028 1.407071, 
            0.659024 0.122123 1.406822, 0.663027 0.121618 1.399504, 0.668130 0.121715 1.399278, 0.672995 0.121903 1.400241, 
            0.677999 0.122038 1.400507, 0.687388 0.122543 1.404121, 0.697850 0.122640 1.402404, 0.699763 0.122932 1.405464, 
            0.709103 0.123456 1.409316, 0.715569 0.124055 1.414884, 0.740575 0.124734 1.416298, 0.748619 0.124732 1.414032, 
            0.756382 0.124836 1.413156, 0.762098 0.124699 1.409892, 0.774713 0.124996 1.410041, 0.821890 0.125393 1.401826, 
            0.848931 0.122231 1.355454, 0.858775 0.121542 1.344246, 0.873380 0.122101 1.347074, 0.876356 0.121988 1.344854, 
            0.881464 0.121062 1.332048, 0.886716 0.121102 1.331087, 0.910693 0.120130 1.312487, 0.915413 0.120373 1.314166, 
            0.922353 0.120792 1.317382, 0.929379 0.120155 1.307612, 0.934224 0.120351 1.308671, 0.922069 0.130094 1.431830, 
            0.923974 0.130389 1.434931, 0.939948 0.131449 1.443522, 0.951970 0.132993 1.459177, 0.956260 0.133400 1.462990, 
            0.973480 0.133984 1.465391, 0.999514 0.135293 1.474257, 1.032148 0.133063 1.437790, 1.035999 0.132617 1.431226, 
            1.045265 0.132147 1.422886, 1.051270 0.131901 1.418187, 1.074712 0.132155 1.414807, 1.087647 0.131308 1.400810, 
            1.100815 0.129351 1.373094, 1.114113 0.128366 1.357290, 1.118146 0.127850 1.349824, 1.134537 0.127728 1.343778, 
            1.156536 0.126489 1.322450, 1.183583 0.127412 1.326287, 1.198354 0.128930 1.340846, 1.208011 0.129333 1.343128, 
            1.210443 0.129427 1.343610, 1.215916 0.128362 1.328993, 1.217365 0.128831 1.334355, 1.224059 0.128321 1.326230, 
            1.231523 0.126496 1.301723, 1.234792 0.126271 1.298046, 1.237487 0.126265 1.297225, 1.239750 0.126423 1.298544, 
            1.252505 0.126667 1.298004, 1.256723 0.126080 1.289610, 1.294866 0.126857 1.288584, 1.297019 0.127058 1.290453, 
            1.312047 0.127456 1.291178, 1.314698 0.127467 1.290577, 1.333319 0.129559 1.311137, 1.409386 0.135284 1.360405, 
            0.289436 0.084703 1.018702, 0.293990 0.085009 1.021207, 0.312266 0.085191 1.018365, 0.328484 0.086157 1.025741, 
            0.331352 0.086084 1.024056, 0.336328 0.086230 1.024466, 0.336064 0.087352 1.038333, 0.343862 0.090508 1.074970, 
            0.346704 0.090446 1.073415, 0.353302 0.088951 1.053209, 0.365998 0.089217 1.052955, 0.370309 0.089616 1.056663, 
            0.370561 0.090542 1.067974, 0.378427 0.090607 1.066591, 0.366970 0.095998 1.136049, 0.363598 0.098305 1.165351, 
            0.370840 0.098608 1.167068, 0.390311 0.094247 1.108049, 0.392743 0.094341 1.108531, 0.390499 0.099283 1.169917, 
            0.397992 0.100512 1.182944, 0.460238 0.103335 1.200372, 0.462305 0.103568 1.202668, 0.457621 0.106376 1.238486, 
            0.461324 0.107007 1.245218, 0.465871 0.107316 1.247758, 0.473334 0.110600 1.286055, 0.494149 0.109813 1.270602, 
            0.497706 0.109477 1.265493, 0.502739 0.109601 1.265622, 0.504235 0.110052 1.270752, 0.513193 0.111744 1.289063, 
            0.531001 0.113125 1.301102, 0.536740 0.112980 1.297721, 0.540804 0.112451 1.290098, 0.555546 0.108873 1.242008, 
            0.570984 0.107071 1.215576, 0.573769 0.107031 1.214309, 0.592322 0.110171 1.247769, 0.588523 0.114685 1.304315, 
            0.590955 0.114779 1.304797, 0.593015 0.115015 1.307125, 0.594428 0.118562 1.350346, 0.598125 0.119196 1.357108, 
            0.605683 0.119378 1.357252, 0.621235 0.119576 1.355376, 0.622205 0.123293 1.400797, 0.627860 0.123179 1.397835, 
            0.632444 0.123474 1.400188, 0.642120 0.123871 1.402377, 0.646983 0.124059 1.403342, 0.649725 0.124035 1.402284, 
            0.664607 0.124489 1.403736, 0.667324 0.124474 1.402804, 0.679812 0.124820 1.403585, 0.684900 0.124923 1.403438, 
            0.692772 0.124985 1.402025, 0.699819 0.125362 1.404705, 0.710650 0.126340 1.413718, 0.730074 0.127105 1.417729, 
            0.738196 0.127072 1.415076, 0.746455 0.126987 1.411741, 0.764641 0.127203 1.409343, 0.803679 0.129682 1.428989, 
            0.814105 0.128770 1.414891, 0.818891 0.127967 1.403682, 0.821323 0.128061 1.404164, 0.828006 0.127555 1.396094, 
            0.865818 0.124373 1.346471, 0.886783 0.123528 1.330274, 0.897736 0.123438 1.326119, 0.903302 0.123358 1.323596, 
            0.910208 0.122767 1.314420, 0.929268 0.122650 1.307681, 0.927162 0.128561 1.380942, 0.923969 0.132843 1.434477, 
            0.928752 0.133062 1.435844, 0.942324 0.134016 1.443803, 0.947284 0.135189 1.456849, 0.954062 0.135669 1.460869, 
            0.961096 0.136051 1.463613, 0.968604 0.136253 1.464008, 0.985909 0.137826 1.478545, 0.994595 0.137578 1.473090, 
            1.038504 0.135135 1.430869, 1.082567 0.134676 1.412996, 1.090895 0.133543 1.396760, 1.105772 0.130934 1.360556, 
            1.115971 0.131131 1.360145, 1.145440 0.129087 1.326836, 1.158596 0.129177 1.324298, 1.163607 0.129309 1.324532, 
            1.180459 0.130034 1.328761, 1.195598 0.131412 1.341500, 1.200731 0.131497 1.341127, 1.203373 0.131511 1.340563, 
            1.207415 0.132013 1.345610, 1.239844 0.128840 1.297602, 1.244533 0.129094 1.299433, 1.269035 0.128945 1.290791, 
            1.274591 0.128869 1.288319, 1.287331 0.129118 1.287847, 1.297310 0.129399 1.288528, 1.304277 0.129806 1.291606, 
            1.316999 0.130063 1.291228, 1.326754 0.131451 1.305583, 1.331602 0.131645 1.306625, 1.340591 0.132303 1.312222, 
            1.350640 0.132557 1.312559, 1.358130 0.132765 1.313040, 1.373996 0.132844 1.309606, 1.408181 0.138195 1.365913, 
            1.410612 0.138290 1.366398, 1.473297 0.137880 1.343967, 1.486074 0.137094 1.330757, 1.613857 0.124117 1.135752, 
            0.278878 0.086074 1.007860, 0.282861 0.086598 1.013198, 0.301842 0.087531 1.019411, 0.304691 0.087467 1.017826, 
            0.309865 0.087537 1.017247, 0.314729 0.087725 1.018212, 0.326243 0.088442 1.023830, 0.333227 0.088843 1.026827, 
            0.334581 0.092413 1.070342, 0.345552 0.093337 1.078654, 0.358512 0.091459 1.051975, 0.360355 0.091778 1.055382, 
            0.370505 0.093015 1.067772, 0.372937 0.093109 1.068255, 0.377801 0.093297 1.069220, 0.368553 0.098867 1.140265, 
            0.365960 0.100878 1.165702, 0.368352 0.100987 1.166385, 0.379464 0.100836 1.161439, 0.382151 0.100833 1.160654, 
            0.383338 0.101401 1.167318, 0.390108 0.101884 1.171377, 0.409645 0.104649 1.199950, 0.414356 0.104896 1.201675, 
            0.421142 0.105373 1.205654, 0.441892 0.105632 1.203086, 0.452886 0.105526 1.198723, 0.460182 0.105808 1.200171, 
            0.459533 0.110142 1.253636, 0.464291 0.110371 1.255126, 0.464073 0.112497 1.281325, 0.475684 0.113177 1.286462, 
            0.482898 0.113490 1.288317, 0.507448 0.113322 1.279436, 0.517322 0.114664 1.293198, 0.517606 0.115578 1.304347, 
            0.520038 0.115672 1.304829, 0.523181 0.115495 1.301779, 0.536538 0.115509 1.298244, 0.545809 0.114016 1.277326, 
            0.563534 0.109300 1.214420, 0.565966 0.109394 1.214902, 0.584291 0.111600 1.236934, 0.588731 0.111949 1.240001, 
            0.598073 0.113494 1.256405, 0.600102 0.114764 1.271451, 0.604966 0.114952 1.272416, 0.601176 0.121505 1.354034, 
            0.607225 0.126350 1.411911, 0.614521 0.126632 1.413359, 0.627013 0.125954 1.401560, 0.628262 0.126499 1.407917, 
            0.633126 0.126688 1.408882, 0.652856 0.127336 1.411380, 0.658668 0.127163 1.407634, 0.670361 0.126790 1.399806, 
            0.682060 0.127436 1.404506, 0.684620 0.127481 1.404348, 0.694273 0.127886 1.406651, 0.707169 0.128076 1.405404, 
            0.720328 0.129187 1.415416, 0.722445 0.129402 1.417463, 0.753686 0.129746 1.413028, 0.757122 0.129457 1.408525, 
            0.759849 0.129439 1.407542, 0.773068 0.129506 1.404695, 0.780474 0.130768 1.418154, 0.790723 0.131967 1.430052, 
            0.806743 0.131987 1.425852, 0.816481 0.131338 1.415172, 0.853800 0.126300 1.342879, 0.858626 0.126503 1.344031, 
            0.873939 0.126792 1.343343, 0.894676 0.126035 1.328279, 0.897221 0.126086 1.328197, 0.907000 0.125421 1.317315, 
            0.911742 0.125656 1.318884, 0.915786 0.128200 1.349038, 0.926780 0.129115 1.357240, 0.921431 0.135242 1.434046, 
            0.932701 0.136052 1.440874, 0.949181 0.137939 1.459507, 0.966411 0.138520 1.461863, 0.973498 0.138882 1.464345, 
            0.975489 0.139144 1.467018, 0.986708 0.139973 1.474100, 0.994090 0.140223 1.475120, 1.028094 0.137471 1.431849, 
            1.034303 0.137146 1.426131, 1.039653 0.137148 1.424680, 1.056618 0.135786 1.403228, 1.067306 0.136818 1.412950, 
            1.074514 0.137134 1.414835, 1.096118 0.136046 1.395463, 1.120466 0.132890 1.349904, 1.138604 0.132102 1.335184, 
            1.152832 0.131784 1.327327, 1.169218 0.131665 1.321308, 1.188423 0.133535 1.338972, 1.215045 0.134619 1.344918, 
            1.233814 0.131548 1.301950, 1.255407 0.131486 1.295189, 1.284266 0.131717 1.290030, 1.312011 0.132374 1.290400, 
            1.315224 0.132170 1.287004, 1.355480 0.135206 1.313165, 1.358538 0.135062 1.310536, 1.363474 0.135222 1.311143, 
            1.407995 0.140719 1.366360, 1.417519 0.141172 1.369298, 1.422913 0.141159 1.367632, 1.507603 0.137465 1.298718, 
            0.281503 0.089568 1.019463, 0.288496 0.089965 1.022414, 0.291392 0.089882 1.020589, 0.296923 0.089817 1.018245, 
            0.299370 0.089905 1.018651, 0.306439 0.090274 1.021223, 0.312146 0.090140 1.018000, 0.319422 0.090430 1.019549, 
            0.331010 0.091119 1.024798, 0.333307 0.092286 1.038511, 0.335061 0.092639 1.042361, 0.332093 0.094792 1.069658, 
            0.337633 0.095744 1.079827, 0.349703 0.095228 1.070123, 0.373729 0.095259 1.063843, 0.375066 0.095771 1.069762, 
            0.363674 0.101137 1.138899, 0.366106 0.101231 1.139381, 0.370970 0.101419 1.140346, 0.375165 0.102884 1.157193, 
            0.385323 0.104118 1.169543, 0.390187 0.104306 1.170508, 0.391221 0.104934 1.177932, 0.395521 0.105337 1.181698, 
            0.397808 0.105486 1.182900, 0.407260 0.105968 1.186197, 0.412890 0.106886 1.195916, 0.455263 0.108093 1.199005, 
            0.462193 0.108515 1.202266, 0.454573 0.112442 1.252667, 0.470280 0.115647 1.287703, 0.475074 0.115862 1.289016, 
            0.476996 0.116150 1.292028, 0.482713 0.116013 1.288758, 0.491074 0.115889 1.284915, 0.497595 0.114424 1.265091, 
            0.502948 0.114425 1.263624, 0.513081 0.116691 1.288660, 0.518271 0.117776 1.300567, 0.520443 0.117969 1.302339, 
            0.530754 0.118123 1.301371, 0.538914 0.118076 1.298526, 0.545208 0.117719 1.292392, 0.555377 0.114862 1.254447, 
            0.557809 0.114957 1.254929, 0.562864 0.114051 1.242388, 0.568502 0.115986 1.264624, 0.589714 0.115048 1.247200, 
            0.601436 0.116707 1.264350, 0.594317 0.123509 1.349944, 0.596588 0.123664 1.351223, 0.603234 0.124194 1.355895, 
            0.604470 0.125766 1.374878, 0.604218 0.128927 1.413809, 0.647310 0.129860 1.413321, 0.655305 0.129876 1.411299, 
            0.657737 0.129970 1.411781, 0.667238 0.129411 1.402273, 0.677269 0.129672 1.402700, 0.678673 0.130158 1.408287, 
            0.702250 0.130361 1.404238, 0.711443 0.130942 1.408823, 0.712976 0.131378 1.413767, 0.729684 0.132157 1.418709, 
            0.731984 0.132302 1.419848, 0.737280 0.132326 1.418669, 0.740821 0.131997 1.413641, 0.748775 0.132028 1.411821, 
            0.762225 0.132007 1.407824, 0.764929 0.131997 1.406955, 0.768541 0.131641 1.401579, 0.800389 0.134819 1.431812, 
            0.810114 0.134175 1.421197, 0.822805 0.133421 1.408406, 0.825237 0.133515 1.408889, 0.841938 0.130211 1.363628, 
            0.847586 0.129079 1.348139, 0.865986 0.129213 1.344682, 0.883740 0.128571 1.331871, 0.895308 0.128246 1.324662, 
            0.906231 0.128167 1.320654, 0.909376 0.127989 1.317596, 0.913144 0.130638 1.349124, 0.918007 0.130827 1.350089, 
            0.922931 0.129971 1.338199, 0.931072 0.138103 1.435924, 0.939780 0.138869 1.442918, 0.941840 0.139105 1.445251, 
            0.943010 0.139680 1.451999, 0.989170 0.142508 1.473954, 1.003101 0.141281 1.455011, 1.007487 0.141652 1.458347, 
            1.017045 0.140050 1.435999, 1.024658 0.140211 1.435872, 1.029423 0.139416 1.424770, 1.050922 0.139389 1.418478, 
            1.056563 0.138260 1.403026, 1.058994 0.138354 1.403509, 1.065223 0.139043 1.410256, 1.077298 0.139546 1.413089, 
            1.084684 0.139794 1.414090, 1.090662 0.138536 1.396959, 1.102185 0.137206 1.377413, 1.109759 0.136361 1.364921, 
            1.129428 0.134989 1.342597, 1.155740 0.134149 1.324967, 1.160753 0.134280 1.325189, 1.167042 0.133925 1.319077, 
            1.175459 0.134801 1.327515, 1.179427 0.135331 1.332929, 1.193405 0.136130 1.338870, 1.198477 0.136239 1.338804, 
            1.202589 0.135693 1.330943, 1.202440 0.136771 1.344243, 1.209355 0.137198 1.347579, 1.234183 0.133859 1.299637, 
            1.258643 0.133725 1.291204, 1.263895 0.133766 1.290240, 1.268910 0.133896 1.290453, 1.276494 0.134069 1.290472, 
            1.297207 0.134342 1.288085, 1.312718 0.134556 1.286410, 1.327161 0.136199 1.302602, 1.333361 0.136899 1.309492, 
            1.352960 0.137598 1.312640, 1.376674 0.137748 1.307906, 1.422491 0.143772 1.369248, 0.266498 0.090591 1.005584, 
            0.269303 0.091564 1.016774, 0.274281 0.091709 1.017173, 0.276873 0.091742 1.016858, 0.285578 0.092509 1.023865, 
            0.290209 0.092786 1.025990, 0.299299 0.092384 1.018526, 0.326109 0.093397 1.023541, 0.335683 0.094854 1.038792, 
            0.347818 0.098399 1.079008, 0.366992 0.097216 1.059144, 0.373673 0.097732 1.063642, 0.375558 0.098035 1.066843, 
            0.376310 0.098770 1.075668, 0.366050 0.103704 1.139180, 0.368482 0.103799 1.139662, 0.370914 0.103893 1.140145, 
            0.376023 0.105009 1.152451, 0.376920 0.105688 1.160554, 0.382361 0.106678 1.171213, 0.387692 0.106688 1.169861, 
            0.395871 0.107656 1.179482, 0.397897 0.107905 1.181980, 0.404794 0.108339 1.185408, 0.407226 0.108433 1.185890, 
            0.408635 0.108917 1.191452, 0.417578 0.109593 1.197277, 0.419225 0.109986 1.201657, 0.424503 0.110017 1.200568, 
            0.453568 0.110170 1.194384, 0.455207 0.110566 1.198804, 0.453712 0.114201 1.243908, 0.455216 0.114649 1.248996, 
            0.463611 0.115534 1.257544, 0.465730 0.117791 1.284698, 0.479372 0.118718 1.292310, 0.482786 0.118437 1.287915, 
            0.487650 0.118625 1.288880, 0.495305 0.117749 1.275983, 0.503797 0.118597 1.284049, 0.505652 0.118911 1.287397, 
            0.533995 0.120361 1.297359, 0.540582 0.120914 1.302324, 0.563329 0.118368 1.264716, 0.586011 0.117891 1.252552, 
            0.591680 0.117772 1.249522, 0.599659 0.118815 1.260132, 0.603768 0.119292 1.264848, 0.607565 0.119886 1.271108, 
            0.601470 0.124254 1.326498, 0.604507 0.126161 1.349095, 0.604732 0.128118 1.373101, 0.629116 0.132099 1.415279, 
            0.637629 0.131918 1.410684, 0.642610 0.132061 1.411068, 0.654140 0.132772 1.416603, 0.674172 0.132284 1.405042, 
            0.696031 0.133142 1.409522, 0.699491 0.132844 1.404899, 0.703305 0.133432 1.411078, 0.719971 0.134228 1.416231, 
            0.724765 0.134443 1.417543, 0.729765 0.134579 1.417831, 0.749362 0.134256 1.408428, 0.758150 0.133970 1.402465, 
            0.762574 0.134326 1.405613, 0.765934 0.134066 1.401487, 0.770917 0.134209 1.401861, 0.781117 0.136448 1.426564, 
            0.790048 0.137128 1.432449, 0.807581 0.137593 1.433298, 0.812713 0.136658 1.420371, 0.815381 0.136662 1.419681, 
            0.822343 0.136050 1.410224, 0.861066 0.131498 1.343516, 0.875120 0.131246 1.336519, 0.900164 0.130889 1.325185, 
            0.903743 0.130546 1.319971, 0.911752 0.130556 1.317878, 0.915518 0.133206 1.349413, 0.924579 0.134859 1.367214, 
            0.928584 0.140482 1.435240, 0.933103 0.140802 1.437920, 0.938227 0.140891 1.437592, 0.942627 0.141256 1.440860, 
            0.944216 0.141672 1.445532, 0.949347 0.142780 1.457729, 0.980265 0.144270 1.467460, 0.982053 0.144609 1.471141, 
            1.000613 0.143661 1.454327, 1.016729 0.143644 1.449650, 1.034678 0.141907 1.423313, 1.058144 0.141130 1.407252, 
            1.069416 0.141939 1.414073, 1.074147 0.142178 1.415699, 1.081924 0.142277 1.414756, 1.095920 0.141026 1.395490, 
            1.104658 0.139737 1.377213, 1.144091 0.136957 1.332099, 1.169726 0.136375 1.317829, 1.179516 0.137750 1.332011, 
            1.182459 0.138670 1.342515, 1.190154 0.138800 1.341978, 1.223307 0.138416 1.328053, 1.239630 0.136277 1.297226, 
            1.249974 0.136419 1.296095, 1.258321 0.136300 1.292325, 1.266171 0.136371 1.291016, 1.268438 0.136528 1.292321, 
            1.273988 0.136455 1.289878, 1.281416 0.136687 1.290666, 1.292588 0.136512 1.285422, 1.315113 0.137117 1.286601, 
            1.325566 0.138238 1.297485, 1.326825 0.138779 1.303793, 1.334121 0.139062 1.305241, 1.338169 0.139561 1.310255, 
            1.348251 0.139802 1.310427, 1.355913 0.139945 1.310054, 1.368386 0.140296 1.310912, 1.376328 0.140332 1.309146, 
            1.407883 0.145665 1.365958, 1.412415 0.145980 1.368571, 1.439628 0.145818 1.359025, 1.552556 0.138506 1.237795, 
            0.264863 0.092645 1.000664, 0.268772 0.093197 1.006371, 0.276657 0.094277 1.017454, 0.301284 0.095100 1.020746, 
            0.309156 0.095163 1.019336, 0.311972 0.095111 1.017909, 0.314512 0.095164 1.017856, 0.316856 0.095292 1.018776, 
            0.321719 0.095480 1.019741, 0.331092 0.095992 1.023434, 0.333330 0.096160 1.024878, 0.334324 0.096802 1.032501, 
            0.330957 0.100129 1.074342, 0.336456 0.101097 1.084713, 0.343044 0.100628 1.077118, 0.352230 0.101211 1.081738, 
            0.371390 0.101055 1.074502, 0.376254 0.101243 1.075467, 0.382019 0.101088 1.071958, 0.372160 0.105869 1.133476, 
            0.374592 0.105963 1.133959, 0.373642 0.107347 1.151238, 0.387169 0.109340 1.171976, 0.388821 0.109731 1.176335, 
            0.398143 0.110263 1.180278, 0.402833 0.110517 1.182109, 0.445107 0.112784 1.198242, 0.455626 0.112858 1.196241, 
            0.458005 0.112973 1.196990, 0.459859 0.113287 1.200339, 0.452747 0.117021 1.248218, 0.456864 0.117495 1.252896, 
            0.464123 0.117791 1.254523, 0.470098 0.120620 1.287649, 0.474645 0.120929 1.290190, 0.477717 0.120779 1.287491, 
            0.479316 0.121191 1.292108, 0.482730 0.120910 1.287714, 0.488260 0.120845 1.285373, 0.503761 0.120041 1.271192, 
            0.505596 0.121384 1.287196, 0.508126 0.121441 1.287191, 0.512675 0.121750 1.289720, 0.514146 0.122210 1.294977, 
            0.516566 0.122309 1.295516, 0.517971 0.122795 1.301099, 0.538095 0.123293 1.301640, 0.540527 0.123387 1.302123, 
            0.549018 0.121170 1.272510, 0.555653 0.120683 1.264680, 0.558410 0.120653 1.263550, 0.563274 0.120841 1.264515, 
            0.565274 0.121100 1.267139, 0.596460 0.121466 1.262982, 0.599846 0.122218 1.271287, 0.601432 0.133872 1.414128, 
            0.620520 0.134765 1.419811, 0.660057 0.135011 1.411861, 0.662489 0.135105 1.412344, 0.666630 0.134547 1.404336, 
            0.671767 0.134631 1.403944, 0.673592 0.134957 1.407444, 0.682274 0.135732 1.414565, 0.709830 0.136460 1.415873, 
            0.729596 0.137095 1.418193, 0.737153 0.137278 1.418340, 0.760619 0.136502 1.402286, 0.775322 0.137024 1.404623, 
            0.778216 0.137963 1.415374, 0.813281 0.139914 1.429629, 0.824719 0.138617 1.410506, 0.856591 0.133613 1.340140, 
            0.867443 0.133561 1.336486, 0.881597 0.133271 1.328996, 0.888219 0.132789 1.321227, 0.895509 0.133073 1.322706, 
            0.900943 0.133044 1.320839, 0.919617 0.136138 1.353697, 0.925869 0.138862 1.385450, 0.936118 0.143126 1.435030, 
            0.944990 0.144851 1.453770, 0.954000 0.145501 1.459260, 0.958854 0.145693 1.460274, 0.961357 0.145760 1.460406,
[truncated: 6,822,774 more chars]
