# Supplementary material for: Data for spatial analysis of growth anomaly lesions on Montipora capitata coral colonies using 3D reconstruction techniques
Source: Data Brief. 2016 Sep 19;9:460–2. doi: 10.1016/j.dib.2016.09.009 (PMC5045566; doi:10.1016/j.dib.2016.09.009)
Supplement: Supplementary file 9 — Supplementary material [file mmc9.zip › mmc9.wrl]

#VRML V2.0 utf8

NavigationInfo {
	type [ "EXAMINE", "ANY" ]
}
Transform {
  scale 1.0 1.0 1.0
  translation 0.0 0.0 0.0
  children
  [
    Shape
    {
      geometry IndexedFaceSet {
        creaseAngle .5
        solid FALSE
        coord Coordinate {
          point
          [
            0.828137 1.120108 0.659549, 0.827672 1.114782 0.668129, 0.823618 1.122240 0.654272, 0.819821 1.118974 0.627094, 
            0.817343 1.125354 0.621147, 0.832457 1.116769 0.718162, 0.831700 1.116032 0.712623, 0.829200 1.123276 0.707748, 
            0.826691 1.130937 0.703391, 0.816813 1.122726 0.633078, 0.814497 1.122347 0.618736, 0.813825 1.118090 0.608823, 
            0.836538 1.083596 0.715274, 0.831423 1.102889 0.711493, 0.830528 1.107884 0.713073, 0.823131 1.125398 0.693211, 
            0.822571 1.116492 0.677524, 0.813143 1.121771 0.628592, 0.806208 1.120106 0.584906, 0.835410 1.073600 0.713429, 
            0.828475 1.104150 0.714383, 0.827598 1.108393 0.715029, 0.825069 1.116846 0.711656, 0.822525 1.125950 0.709092, 
            0.819401 1.126975 0.691869, 0.818840 1.118069 0.676182, 0.817324 1.116627 0.665143, 0.814896 1.120924 0.656608, 
            0.811837 1.119209 0.635980, 0.809413 1.123348 0.627250, 0.807144 1.120980 0.610436, 0.803953 1.124773 0.596651, 
            0.825609 1.102011 0.713049, 0.818774 1.128378 0.708808, 0.813614 1.117377 0.662774, 0.805733 1.122802 0.623271, 
            0.801018 1.125487 0.598861, 0.800264 1.124613 0.593151, 0.823536 1.099086 0.715363, 0.818365 1.120738 0.714513, 
            0.808207 1.124187 0.658683, 0.807558 1.118959 0.647565, 0.796471 1.128794 0.595043, 0.824089 1.083685 0.716054, 
            0.820680 1.096537 0.713521, 0.818917 1.105380 0.715256, 0.815523 1.117598 0.711936, 0.814635 1.122290 0.713140, 
            0.811312 1.131533 0.706124, 0.810446 1.135318 0.706201, 0.804563 1.122159 0.652864, 0.800771 1.118707 0.625455, 
            0.799112 1.123209 0.621799, 0.797671 1.118694 0.606943, 0.795203 1.124628 0.600441, 0.818607 1.093612 0.715835, 
            0.816122 1.100258 0.710218, 0.815177 1.107337 0.714386, 0.803433 1.144460 0.695760, 0.802411 1.154753 0.703921, 
            0.824066 1.035379 0.686443, 0.820254 1.064964 0.704695, 0.818517 1.072717 0.705077, 0.817490 1.083182 0.713451, 
            0.815832 1.087684 0.709795, 0.808849 1.120228 0.713226, 0.802985 1.138472 0.703518, 0.796258 1.128163 0.649095, 
            0.792449 1.125379 0.622517, 0.789302 1.127330 0.606443, 0.786141 1.129886 0.591122, 0.821993 1.032454 0.688758, 
            0.815479 1.077732 0.712630, 0.812014 1.092865 0.712929, 0.809403 1.104788 0.713867, 0.804274 1.124686 0.710838, 
            0.799234 1.140868 0.703193, 0.796608 1.153405 0.704894, 0.790253 1.127603 0.631226, 0.788617 1.131184 0.626427, 
            0.783245 1.128953 0.591286, 0.817239 1.044362 0.695623, 0.807287 1.103636 0.718383, 0.806465 1.105605 0.716206, 
            0.804807 1.110107 0.712549, 0.803903 1.115469 0.714585, 0.802244 1.119970 0.710929, 0.800411 1.131746 0.716306, 
            0.798834 1.132860 0.708442, 0.797163 1.137908 0.705464, 0.794672 1.144787 0.700137, 0.788181 1.124678 0.633541, 
            0.777876 1.134230 0.585292, 0.777107 1.133957 0.580329, 0.820654 1.038839 0.727080, 0.809747 1.073396 0.709891, 
            0.806283 1.088535 0.710197, 0.805252 1.099175 0.718790, 0.803594 1.103676 0.715133, 0.797488 1.131954 0.717889, 
            0.786451 1.139721 0.662798, 0.784170 1.137886 0.646646, 0.783272 1.143010 0.648388, 0.778900 1.131430 0.606258, 
            0.815319 1.042683 0.719306, 0.806794 1.074885 0.713064, 0.804248 1.084041 0.710563, 0.803293 1.091519 0.715228, 
            0.801483 1.102326 0.719403, 0.798159 1.111628 0.712461, 0.796443 1.118532 0.711789, 0.788876 1.143125 0.700718, 
            0.788119 1.142408 0.695204, 0.786473 1.146372 0.690879, 0.782252 1.160745 0.685612, 0.780594 1.165247 0.681956, 
            0.778644 1.149671 0.648736, 0.773708 1.129333 0.591104, 0.771272 1.133943 0.582959, 0.769888 1.127006 0.565093, 
            0.811545 1.046045 0.720181, 0.809175 1.047913 0.708628, 0.803944 1.072048 0.710863, 0.800390 1.090914 0.715800, 
            0.796048 1.110325 0.716790, 0.792775 1.117494 0.707198, 0.789345 1.131217 0.705747, 0.788480 1.134954 0.705765, 
            0.784401 1.143447 0.693194, 0.780999 1.155972 0.690255, 0.776863 1.166824 0.680614, 0.774291 1.144867 0.634843, 
            0.772322 1.130091 0.602617, 0.770744 1.131220 0.594772, 0.796659 1.092491 0.714458, 0.788114 1.125538 0.709265, 
            0.783973 1.136604 0.699890, 0.779660 1.154793 0.699362, 0.773096 1.169922 0.681161, 0.771413 1.143224 0.634126, 
            0.768591 1.131668 0.601275, 0.809048 1.036128 0.729006, 0.808179 1.040040 0.729242, 0.807395 1.040393 0.725056, 
            0.804111 1.048047 0.716066, 0.771023 1.166997 0.683475, 0.768495 1.143236 0.635464, 0.766836 1.147738 0.631808, 
            0.761122 1.127542 0.569729, 0.807805 1.030952 0.733149, 0.805261 1.040035 0.730559, 0.803658 1.042223 0.724028, 
            0.801231 1.046481 0.715444, 0.787448 1.103955 0.712848, 0.786591 1.107332 0.712419, 0.783320 1.114430 0.702739, 
            0.781538 1.124100 0.705501, 0.773851 1.153668 0.700611, 0.771350 1.161005 0.695853, 0.768870 1.167411 0.689937, 
            0.764683 1.148157 0.638276, 0.762199 1.122567 0.587994, 0.755842 1.129076 0.559085, 0.807281 1.028080 0.744777, 
            0.805623 1.032582 0.741120, 0.799956 1.042615 0.721213, 0.792340 1.069255 0.712687, 0.791511 1.071506 0.710859, 
            0.787907 1.092423 0.718343, 0.781248 1.111505 0.705053, 0.776125 1.131182 0.701749, 0.765171 1.167682 0.686973, 
            0.764342 1.169933 0.685145, 0.760975 1.148794 0.635767, 0.760059 1.122461 0.593810, 0.751280 1.132995 0.556029, 
            0.801938 1.032222 0.737373, 0.797026 1.043127 0.723173, 0.795406 1.046044 0.717548, 0.792762 1.059284 0.720122, 
            0.790267 1.066331 0.715002, 0.789268 1.075640 0.721941, 0.783336 1.096743 0.715785, 0.781604 1.104296 0.715918, 
            0.779945 1.108798 0.712261, 0.775598 1.128446 0.713547, 0.774042 1.128682 0.704592, 0.762094 1.174300 0.696516, 
            0.756669 1.142062 0.619480, 0.756328 1.124038 0.592468, 0.754745 1.125408 0.584921, 0.800641 1.029303 0.744318, 
            0.797385 1.035771 0.733856, 0.794913 1.041899 0.727595, 0.788993 1.062432 0.720731, 0.784627 1.082840 0.722960, 
            0.780401 1.097432 0.717964, 0.776212 1.110478 0.711048, 0.771038 1.132274 0.710377, 0.770264 1.132211 0.705674, 
            0.765076 1.154572 0.705704, 0.762551 1.162861 0.702128, 0.760845 1.169378 0.700975, 0.756964 1.169619 0.678153, 
            0.755007 1.154287 0.645236, 0.752939 1.143639 0.618138, 0.751921 1.121491 0.581380, 0.750444 1.118466 0.568373, 
            0.742921 1.141240 0.555044, 0.800218 1.022247 0.750750, 0.798522 1.028300 0.749020, 0.796889 1.031752 0.744060, 
            0.790421 1.042906 0.720922, 0.788700 1.050009 0.720496, 0.786932 1.059057 0.722487, 0.783446 1.075091 0.723907, 
            0.780837 1.086893 0.724693, 0.774971 1.105199 0.715062, 0.769888 1.123222 0.709704, 0.768965 1.129350 0.712691, 
            0.763025 1.150756 0.706912, 0.757113 1.170983 0.699668, 0.755514 1.173023 0.692953, 0.754807 1.170180 0.684798, 
            0.753158 1.174321 0.680693, 0.752479 1.170321 0.671100, 0.752311 1.145068 0.635108, 0.750734 1.146194 0.627259, 
            0.749761 1.122241 0.588259, 0.789915 1.039284 0.731618, 0.776276 1.090779 0.721596, 0.774594 1.096230 0.719117, 
            0.764412 1.132895 0.709171, 0.761002 1.145786 0.706686, 0.755917 1.163845 0.701373, 0.751800 1.173914 0.690759, 
            0.751077 1.171757 0.683456, 0.748801 1.169709 0.667039, 0.748581 1.146645 0.633767, 0.747704 1.118644 0.589738, 
            0.746090 1.121328 0.583823, 0.745235 1.124660 0.583338, 0.742000 1.130245 0.571778, 0.741234 1.129862 0.566678, 
            0.790847 1.040339 0.757373, 0.781856 1.059699 0.730554, 0.775027 1.085834 0.726024, 0.769999 1.101510 0.717752, 
            0.763187 1.126958 0.712368, 0.760681 1.134472 0.707829, 0.750498 1.171144 0.697891, 0.748871 1.174378 0.692659, 
            0.748069 1.175491 0.689417, 0.745632 1.115720 0.592053, 0.743973 1.120221 0.588396, 0.743144 1.122472 0.586568, 
            0.786477 1.036251 0.744370, 0.783893 1.047019 0.743873, 0.767788 1.104340 0.727213, 0.765268 1.112481 0.723453, 
            0.763632 1.116039 0.718625, 0.761130 1.123386 0.713878, 0.756880 1.138978 0.710125, 0.756031 1.142053 0.709321, 
            0.742945 1.170550 0.670731, 0.741691 1.158238 0.646189, 0.741901 1.117297 0.590711, 0.741072 1.119548 0.588883, 
            0.739344 1.159162 0.633465, 0.738857 1.147160 0.613933, 0.736646 1.142426 0.594179, 0.734538 1.133399 0.569095, 
            0.729625 1.144332 0.554930, 0.769995 1.084633 0.731803, 0.752313 1.143089 0.707307, 0.746338 1.165922 0.703299, 
            0.743865 1.172096 0.697096, 0.743067 1.173030 0.693631, 0.741417 1.177209 0.689574, 0.739214 1.172127 0.669389, 
            0.737263 1.156560 0.636181, 0.735584 1.161928 0.633599, 0.780595 1.070392 0.794049, 0.779369 1.056908 0.768051, 
            0.756978 1.117831 0.718873, 0.751988 1.131960 0.708679, 0.745953 1.157321 0.707811, 0.743465 1.164080 0.702334, 
            0.740929 1.172845 0.699348, 0.738544 1.175315 0.688544, 0.737833 1.172677 0.680643, 0.733530 1.158235 0.634961, 
            0.730021 1.143029 0.592951, 0.729423 1.135663 0.579178, 0.727841 1.137011 0.571604, 0.787635 1.075272 0.861547, 
            0.786082 1.075415 0.852477, 0.783593 1.082204 0.847037, 0.779352 1.065217 0.798191, 0.777735 1.067980 0.792376, 
            0.759057 1.103427 0.730050, 0.756548 1.111075 0.725678, 0.755733 1.112710 0.723084, 0.751587 1.123993 0.713978, 
            0.738856 1.169920 0.701663, 0.735630 1.175185 0.689706, 0.732985 1.156260 0.647702, 0.728973 1.161965 0.631669, 
            0.727427 1.161769 0.622177, 0.727343 1.133060 0.581892, 0.726561 1.133371 0.577655, 0.725768 1.134086 0.573919, 
            0.719237 1.147857 0.554030, 0.715962 1.155095 0.544524, 0.783106 1.077838 0.856810, 0.772549 1.065626 0.776903, 
            0.759524 1.091603 0.735183, 0.757865 1.096136 0.731566, 0.751162 1.117024 0.720518, 0.750346 1.118739 0.718024, 
            0.743594 1.141670 0.709514, 0.730466 1.171894 0.673069, 0.725309 1.160747 0.626854, 0.724526 1.161095 0.622663, 
            0.724441 1.132386 0.582378, 0.712260 1.155503 0.541730, 0.776150 1.084590 0.843399, 0.774173 1.070116 0.811548, 
            0.773442 1.068296 0.804663, 0.771799 1.072150 0.800202, 0.765531 1.074989 0.766735, 0.754868 1.099408 0.736953, 
            0.749820 1.115937 0.729739, 0.745787 1.122505 0.714777, 0.738978 1.147813 0.709219, 0.727192 1.154489 0.648150, 
            0.725547 1.158435 0.643803, 0.724828 1.156116 0.636298, 0.722320 1.163695 0.631839, 0.720711 1.133963 0.581036, 
            0.712643 1.147151 0.551176, 0.780673 1.065252 0.862319, 0.777313 1.076066 0.857255, 0.758252 1.095189 0.770029, 
            0.752580 1.105449 0.750404, 0.746015 1.120602 0.732233, 0.742051 1.124289 0.713692, 0.734418 1.151641 0.706049, 
            0.732738 1.157023 0.703486, 0.731906 1.159418 0.701837, 0.730251 1.163776 0.698001, 0.728679 1.164698 0.689899, 
            0.727800 1.168995 0.690612, 0.717752 1.167849 0.629074, 0.778517 1.065795 0.868942, 0.776110 1.069191 0.859288, 
            0.769653 1.079856 0.835541, 0.769294 1.062564 0.809438, 0.762738 1.077363 0.790828, 0.751197 1.106059 0.761733, 
            0.750507 1.102529 0.752724, 0.747301 1.106956 0.739727, 0.740813 1.118907 0.717578, 0.732308 1.150252 0.710271, 
            0.729008 1.158600 0.702144, 0.722960 1.152276 0.657296, 0.718970 1.157022 0.640070, 0.714593 1.145683 0.598241, 
            0.714151 1.131850 0.576435, 0.713322 1.134101 0.574607, 0.704354 1.152477 0.546566, 0.703503 1.155645 0.545876, 
            0.701801 1.161975 0.544491, 0.775514 1.069316 0.874638, 0.774870 1.063904 0.863292, 0.772317 1.073356 0.861160, 
            0.769923 1.076220 0.850845, 0.765572 1.063768 0.807633, 0.758291 1.076507 0.781839, 0.754946 1.086672 0.775969, 
            0.752415 1.095234 0.772731, 0.745947 1.106352 0.749549, 0.740184 1.120421 0.734654, 0.737793 1.123158 0.724182, 
            0.737028 1.122713 0.719005, 0.730255 1.146536 0.711603, 0.728578 1.151829 0.708929, 0.726248 1.152007 0.695278, 
            0.724589 1.156549 0.691671, 0.723695 1.161497 0.693193, 0.722037 1.165999 0.689537, 0.721591 1.152325 0.667928, 
            0.720902 1.148724 0.658831, 0.715239 1.158599 0.638728, 0.711949 1.166501 0.630046, 0.703956 1.144389 0.551716, 
            0.703096 1.147923 0.551481, 0.699760 1.157728 0.545164, 0.696397 1.168650 0.540233, 0.772445 1.075600 0.883767, 
            0.771027 1.070123 0.867715, 0.764679 1.076257 0.838342, 0.764320 1.058965 0.812239, 0.750377 1.090885 0.773277, 
            0.749529 1.093908 0.772408, 0.747850 1.099255 0.769801, 0.747051 1.100276 0.766445, 0.744580 1.106324 0.760086, 
            0.742253 1.106398 0.746304, 0.740631 1.109423 0.740814, 0.734062 1.124735 0.722840, 0.733363 1.121587 0.714306, 
            0.729841 1.139109 0.717574, 0.726590 1.145359 0.706840, 0.725827 1.144867 0.701605, 0.725032 1.145693 0.698007, 
            0.719475 1.151182 0.672456, 0.713167 1.155675 0.641044, 0.712373 1.156473 0.637411, 0.710686 1.162136 0.635196, 
            0.709243 1.125490 0.575806, 0.704294 1.137895 0.563469, 0.700225 1.145966 0.550374, 0.691025 1.174033 0.534370, 
            0.769597 1.072696 0.881483, 0.766533 1.071209 0.861140, 0.764116 1.075019 0.852000, 0.763373 1.073696 0.845733, 
            0.759630 1.068205 0.815791, 0.758930 1.065106 0.807317, 0.754802 1.075600 0.797232, 0.750765 1.082336 0.782478, 
            0.748292 1.088498 0.776260, 0.740181 1.103473 0.748619, 0.738568 1.106109 0.742645, 0.731990 1.121810 0.725155, 
            0.726199 1.137013 0.711670, 0.722960 1.142768 0.700321, 0.720484 1.149053 0.694256, 0.715802 1.150360 0.668134, 
            0.715099 1.147376 0.659803, 0.712704 1.150281 0.649540, 0.710300 1.153548 0.639726, 0.706992 1.162183 0.631954, 
            0.704749 1.126572 0.569224, 0.703882 1.130393 0.569347, 0.702219 1.135108 0.565955, 0.684833 1.181247 0.526158, 
            0.766641 1.074294 0.884791, 0.764442 1.069068 0.864428, 0.758264 1.068142 0.826284, 0.753552 1.070713 0.801734, 
            0.749443 1.080428 0.790679, 0.740432 1.100594 0.764863, 0.735632 1.106860 0.744902, 0.733159 1.113001 0.738656, 
            0.730744 1.116723 0.729407, 0.721658 1.140057 0.707525, 0.715325 1.145576 0.677387, 0.712056 1.152562 0.667569, 
            0.708165 1.153245 0.645296, 0.706664 1.151185 0.633489, 0.704905 1.159866 0.635023, 0.704458 1.146253 0.613491, 
            0.703506 1.121396 0.573367, 0.701028 1.127765 0.567406, 0.694422 1.144630 0.551361, 0.688601 1.161083 0.539428, 
            0.682776 1.177667 0.527658, 0.679507 1.184703 0.517901, 0.761507 1.069782 0.866638, 0.760707 1.070788 0.863263, 
            0.759870 1.073370 0.861846, 0.756664 1.077789 0.848839, 0.752281 1.066665 0.807277, 0.751363 1.072633 0.810065, 
            0.749837 1.071636 0.799579, 0.744132 1.083239 0.781622, 0.737497 1.101315 0.767082, 0.735150 1.102252 0.754373, 
            0.728624 1.115768 0.734168, 0.724651 1.119844 0.716111, 0.723860 1.120517 0.712323, 0.721349 1.128225 0.708025, 
            0.720414 1.134881 0.711668, 0.719686 1.132917 0.704604, 0.718857 1.135168 0.702776, 0.716312 1.144314 0.700264, 
            0.713957 1.145573 0.687955, 0.708276 1.156218 0.668809, 0.707496 1.156390 0.664399, 0.705341 1.149344 0.641774, 
            0.703763 1.150511 0.633975, 0.703209 1.141325 0.617941, 0.702385 1.143329 0.615805, 0.698964 1.124477 0.569270, 
            0.689017 1.151358 0.547168, 0.678214 1.181609 0.524631, 0.675834 1.183891 0.513592, 0.757782 1.071112 0.864989, 
            0.751483 1.075199 0.833073, 0.748438 1.072915 0.811740, 0.745284 1.075151 0.796020, 0.737048 1.095367 0.774889, 
            0.729044 1.105888 0.741716, 0.728192 1.109093 0.741073, 0.725689 1.116491 0.736389, 0.724985 1.113557 0.728121, 
            0.719304 1.124160 0.708923, 0.717619 1.129802 0.706683, 0.707145 1.146351 0.667124, 0.706253 1.151215 0.668541, 
            0.704875 1.144063 0.650410, 0.701965 1.136149 0.622084, 0.697681 1.120952 0.575461, 0.690237 1.140437 0.558048, 
            0.688602 1.143981 0.553201, 0.686943 1.148482 0.549544, 0.681968 1.161986 0.538573, 0.681166 1.163108 0.535342, 
            0.678607 1.172821 0.533534, 0.676141 1.178685 0.526945, 0.675234 1.184186 0.529155, 0.673760 1.181015 0.515968, 
            0.670427 1.190690 0.509489, 0.756529 1.066316 0.869604, 0.747903 1.070512 0.823951, 0.740728 1.078832 0.792668, 
            0.738303 1.082997 0.783968, 0.736644 1.087509 0.780324, 0.733334 1.096246 0.772681, 0.731721 1.098829 0.766641, 
            0.728446 1.106138 0.757223, 0.727765 1.102211 0.747720, 0.721958 1.118067 0.735047, 0.720652 1.107943 0.713223, 
            0.719761 1.112742 0.714560, 0.718991 1.112546 0.709692, 0.715546 1.126877 0.708997, 0.713054 1.133820 0.703748, 
            0.707327 1.146360 0.686956, 0.705878 1.142167 0.672500, 0.703417 1.147832 0.665663, 0.702803 1.141138 0.652725, 
            0.700664 1.133382 0.629219, 0.695770 1.143542 0.614093, 0.694765 1.120882 0.576699, 0.693950 1.122529 0.574120, 
            0.688983 1.135686 0.562719, 0.681558 1.154387 0.544329, 0.679923 1.157933 0.539485, 0.676615 1.166588 0.531740, 
            0.671677 1.178549 0.518852, 0.670847 1.180800 0.517024, 0.668366 1.187292 0.511215, 0.667543 1.189303 0.509089, 
            0.756718 1.066067 0.889115, 0.751979 1.069764 0.865962, 0.751138 1.072476 0.864707, 0.750331 1.073831 0.861766, 
            0.747194 1.075344 0.845149, 0.744797 1.078325 0.834978, 0.742567 1.074386 0.816213, 0.733755 1.086297 0.780143, 
            0.732859 1.091318 0.781755, 0.729518 1.101336 0.775702, 0.723856 1.111202 0.755589, 0.722234 1.114163 0.750017, 
            0.719886 1.115143 0.737362, 0.716934 1.108987 0.711220, 0.711043 1.128327 0.702874, 0.705239 1.144106 0.690104, 
            0.700696 1.139615 0.656780, 0.698358 1.140171 0.643599, 0.695341 1.136720 0.620816, 0.691311 1.143156 0.605688, 
            0.690267 1.122137 0.570333, 0.682726 1.145656 0.557928, 0.672631 1.178689 0.543470, 0.671067 1.179267 0.534940, 
            0.669419 1.183328 0.530735, 0.668766 1.178237 0.519788, 0.667122 1.182171 0.515425, 0.662985 1.193042 0.505809, 
            0.660492 1.200018 0.500601, 0.748177 1.074288 0.868280, 0.747348 1.076538 0.866452, 0.739438 1.083187 0.828469, 
            0.738920 1.072478 0.810543, 0.736507 1.076116 0.801189, 0.732512 1.081121 0.784285, 0.731616 1.086142 0.785897, 
            0.719263 1.116387 0.754103, 0.717062 1.111217 0.733809, 0.708962 1.125777 0.705654, 0.706562 1.128885 0.695642, 
            0.703212 1.139277 0.690053, 0.701556 1.143690 0.686287, 0.698556 1.139516 0.662605, 0.695671 1.130562 0.632986, 
            0.687580 1.144733 0.604346, 0.687305 1.123970 0.573933, 0.678177 1.149006 0.554165, 0.677396 1.149239 0.549830, 
            0.675729 1.154132 0.546659, 0.674938 1.154785 0.542847, 0.672474 1.160567 0.536155, 0.669915 1.170271 0.534336, 
            0.668994 1.176342 0.537254, 0.665873 1.177201 0.519825, 0.662558 1.186157 0.512452, 0.661739 1.187955 0.510062, 
            0.660052 1.193650 0.507886, 0.659249 1.194842 0.504744, 0.751626 1.067357 0.897988, 0.749328 1.066234 0.882721, 
            0.747772 1.066476 0.873773, 0.743774 1.071607 0.857026, 0.741291 1.078151 0.851281, 0.735754 1.082816 0.824707, 
            0.735121 1.076901 0.812736, 0.725362 1.095954 0.780912, 0.723547 1.106990 0.785372, 0.719544 1.112292 0.768837, 
            0.718017 1.111348 0.758416, 0.713515 1.105172 0.723000, 0.705306 1.124239 0.700442, 0.701918 1.136188 0.696787, 
            0.697795 1.146500 0.686476, 0.694825 1.141093 0.661263, 0.690313 1.135361 0.626398, 0.685456 1.143974 0.609352, 
            0.683767 1.149739 0.607264, 0.681150 1.129667 0.563836, 0.676953 1.143039 0.557325, 0.674446 1.150583 0.552823, 
            0.671994 1.155856 0.545500, 0.670333 1.160468 0.541980, 0.668694 1.164192 0.537357, 0.667032 1.168818 0.533855, 
            0.663737 1.176923 0.525427, 0.662145 1.178664 0.518340, 0.653790 1.203794 0.503314, 0.746518 1.061734 0.878455, 
            0.741579 1.073772 0.865662, 0.726684 1.080785 0.786514, 0.725813 1.084794 0.786870, 0.723263 1.094135 0.784600, 
            0.722350 1.099858 0.787085, 0.719069 1.107397 0.777952, 0.715072 1.112459 0.761119, 0.714279 1.113228 0.757450, 
            0.711805 1.119396 0.751240, 0.709734 1.108830 0.724243, 0.709005 1.106923 0.717250, 0.707381 1.110003 0.711827, 
            0.705758 1.113050 0.706364, 0.703182 1.123449 0.705408, 0.701524 1.127951 0.701752, 0.700759 1.127538 0.696614, 
            0.698150 1.139347 0.697411, 0.697409 1.137930 0.691026, 0.693235 1.150328 0.683306, 0.692632 1.143209 0.669838, 
            0.690942 1.149007 0.667793, 0.690390 1.139730 0.651644, 0.688051 1.140304 0.638485, 0.687244 1.141665 0.635553, 
            0.686580 1.137026 0.625166, 0.685714 1.140807 0.625237, 0.684098 1.143568 0.619419, 0.681634 1.149324 0.612697, 
            0.679714 1.132510 0.577939, 0.676603 1.132960 0.560001, 0.664112 1.168907 0.535290, 0.661514 1.180279 0.535543, 
            0.659875 1.183975 0.530885, 0.656751 1.184963 0.513615, 0.654155 1.196222 0.513729, 0.652547 1.198618 0.507457, 
            0.649261 1.206349 0.498562, 0.745148 1.061860 0.889182, 0.742021 1.062973 0.872068, 0.740362 1.067475 0.868412, 
            0.739617 1.066234 0.862246, 0.737978 1.069957 0.857622, 0.735483 1.077012 0.852514, 0.733782 1.083266 0.851034, 
            0.731371 1.086842 0.841602, 0.728469 1.078601 0.812871, 0.725308 1.081146 0.797534, 0.714519 1.110786 0.774237, 
            0.712998 1.109622 0.763543, 0.710547 1.114848 0.756162, 0.708541 1.101573 0.725801, 0.704512 1.107974 0.710631, 
            0.699451 1.125026 0.704066, 0.697793 1.129528 0.700410, 0.696077 1.136422 0.699726, 0.694419 1.140924 0.696069, 
            0.693680 1.139418 0.689574, 0.684458 1.136185 0.630068, 0.680259 1.149612 0.623625, 0.676300 1.153122 0.604865, 
            0.675238 1.132809 0.570385, 0.674517 1.130570 0.562981, 0.671139 1.142150 0.558868, 0.656954 1.184107 0.532373, 
            0.653692 1.190829 0.522226, 0.652898 1.191594 0.518552, 0.647975 1.202960 0.504925, 0.740624 1.064179 0.884139, 
            0.739272 1.055957 0.864677, 0.738374 1.061058 0.866389, 0.723235 1.078255 0.799891, 0.719954 1.085769 0.790727, 
            0.711503 1.114880 0.780645, 0.710814 1.111308 0.771585, 0.709268 1.111125 0.762109, 0.704062 1.102020 0.718430, 
            0.702404 1.106522 0.714774, 0.700746 1.111023 0.711118, 0.699952 1.111802 0.707461, 0.699108 1.114668 0.706397, 
            0.691529 1.139745 0.695927, 0.687414 1.149719 0.685195, 0.681375 1.143015 0.639876, 0.680690 1.139299 0.630635, 
            0.675802 1.149174 0.615157, 0.674170 1.152601 0.610165, 0.673408 1.152047 0.604853, 0.656540 1.176681 0.538344, 
            0.651577 1.189684 0.526750, 0.649961 1.192406 0.520884, 0.649168 1.193171 0.517210, 0.644269 1.203516 0.502314, 
            0.643441 1.205719 0.500427, 0.740067 1.062690 0.897485, 0.738551 1.061288 0.886494, 0.737237 1.051471 0.865052, 
            0.734671 1.061457 0.863584, 0.713553 1.101687 0.793327, 0.711049 1.109137 0.788708, 0.707774 1.116381 0.779209, 
            0.705513 1.113735 0.762050, 0.704011 1.111719 0.750298, 0.703628 1.095417 0.725425, 0.697035 1.111744 0.708711, 
            0.696140 1.116743 0.710297, 0.691137 1.131399 0.700756, 0.689495 1.135220 0.696255, 0.676021 1.147641 0.633072, 
            0.672767 1.154051 0.622538, 0.668476 1.139107 0.576230, 0.665272 1.143439 0.563116, 0.662849 1.147517 0.554308, 
            0.655367 1.168570 0.538841, 0.651156 1.182546 0.533080, 0.646230 1.193983 0.519542, 0.640481 1.207459 0.503912, 
            0.736384 1.062265 0.893655, 0.732690 1.054728 0.861173, 0.731810 1.059111 0.861993, 0.730913 1.064198 0.863687, 
            0.729272 1.067970 0.859125, 0.726773 1.075181 0.854210, 0.724266 1.082763 0.849754, 0.721120 1.084656 0.833609, 
            0.720608 1.073743 0.815430, 0.719046 1.074223 0.806778, 0.717404 1.078053 0.802286, 0.716533 1.082014 0.802582, 
            0.714925 1.084435 0.796342, 0.712396 1.092918 0.793006, 0.704242 1.109699 0.767608, 0.696621 1.104313 0.714677, 
            0.693291 1.113870 0.708052, 0.684147 1.139596 0.689140, 0.680003 1.150754 0.679880, 0.678471 1.150037 0.669741, 
            0.677094 1.142834 0.651546, 0.672283 1.149542 0.632132, 0.671474 1.150915 0.629214, 0.669190 1.149238 0.613259, 
            0.667537 1.153504 0.609310, 0.662306 1.145425 0.566905, 0.661600 1.142578 0.558744, 0.657446 1.154170 0.550023, 
            0.655761 1.159759 0.547717, 0.650783 1.173397 0.536912, 0.648199 1.184161 0.536410, 0.647425 1.184123 0.531738, 
            0.645771 1.188439 0.527851, 0.644978 1.189165 0.524129, 0.640880 1.198424 0.512509, 0.735141 1.057089 0.897798, 
            0.733081 1.046076 0.870246, 0.720623 1.080690 0.843879, 0.717442 1.084051 0.829558, 0.714532 1.076118 0.801206, 
            0.713511 1.086341 0.809280, 0.711853 1.090842 0.805624, 0.708619 1.096411 0.794044, 0.706063 1.106017 0.792104, 
            0.703565 1.113204 0.787159, 0.701972 1.114996 0.780135, 0.699714 1.112205 0.762796, 0.698968 1.111002 0.756678, 
            0.695400 1.098228 0.717691, 0.693667 1.105816 0.717867, 0.692860 1.107153 0.714904, 0.689510 1.117545 0.709316, 
            0.687815 1.123559 0.707537, 0.684529 1.131313 0.698672, 0.679585 1.143505 0.686072, 0.674100 1.145978 0.656775, 
            0.673307 1.146748 0.653107, 0.671649 1.151250 0.649451, 0.668590 1.149515 0.628799, 0.666982 1.151934 0.622555, 
            0.664100 1.142860 0.592787, 0.656141 1.151527 0.557311, 0.653685 1.157004 0.550242, 0.646966 1.178568 0.540035, 
            0.642032 1.190369 0.526947, 0.641247 1.190742 0.522787, 0.640418 1.192993 0.520958, 0.637930 1.199768 0.515502, 
            0.632994 1.211670 0.502540, 0.733004 1.056834 0.903429, 0.723499 1.065344 0.858510, 0.716892 1.082268 0.842538, 
            0.715369 1.081127 0.831872, 0.713975 1.074646 0.814574, 0.710662 1.083494 0.807067, 0.709781 1.087917 0.807938, 
            0.707348 1.092384 0.799614, 0.698454 1.107727 0.767806, 0.695223 1.113172 0.756073, 0.694952 1.092233 0.725440, 
            0.689146 1.108021 0.712681, 0.680063 1.131240 0.690656, 0.677584 1.137608 0.684694, 0.673606 1.141889 0.666891, 
            0.666352 1.153490 0.639683, 0.662781 1.140851 0.600863, 0.659635 1.142744 0.584719, 0.651508 1.158391 0.557912, 
            0.644962 1.172792 0.538808, 0.641566 1.185065 0.535555, 0.640783 1.185394 0.531340, 0.637480 1.193849 0.523345, 
            0.634248 1.199327 0.511654, 0.631735 1.207154 0.507503, 0.628461 1.214356 0.497952, 0.730220 1.051270 0.897841, 
            0.724829 1.049875 0.863739, 0.723125 1.056269 0.862433, 0.718092 1.072172 0.854442, 0.716460 1.075595 0.849445, 
            0.712458 1.080858 0.832862, 0.710809 1.084954 0.828702, 0.709512 1.074453 0.806409, 0.706937 1.084843 0.805442, 
            0.705283 1.089159 0.801555, 0.703620 1.093834 0.798114, 0.698594 1.109487 0.789812, 0.696187 1.112896 0.780174, 
            0.694740 1.108606 0.765597, 0.690161 1.105640 0.734168, 0.684318 1.123027 0.723396, 0.680335 1.127485 0.705813, 
            0.679539 1.128359 0.702275, 0.677883 1.132777 0.698513, 0.677170 1.130181 0.690665, 0.672217 1.142770 0.678557, 
            0.666633 1.149375 0.654393, 0.664274 1.150797 0.642286, 0.659050 1.142428 0.599522, 0.651062 1.152327 0.565576, 
            0.645409 1.161796 0.544968, 0.644556 1.165011 0.544339, 0.641230 1.174424 0.537534, 0.640364 1.178210 0.537613, 
            0.638705 1.182725 0.533972, 0.631303 1.200451 0.514373, 0.628015 1.208262 0.505578, 0.623888 1.218733 0.495464, 
            0.727970 1.055742 0.909343, 0.718505 1.062564 0.862327, 0.717696 1.063996 0.859483, 0.716028 1.068890 0.856312, 
            0.713541 1.075642 0.850828, 0.712857 1.071852 0.841494, 0.710354 1.079240 0.836800, 0.709567 1.079722 0.832774, 
            0.706424 1.081514 0.816504, 0.704780 1.085429 0.812118, 0.692583 1.109204 0.772288, 0.687642 1.121277 0.759538, 
            0.686259 1.114323 0.741653, 0.683624 1.127216 0.743795, 0.681978 1.131216 0.739515, 0.674987 1.131853 0.698690, 
            0.672607 1.134152 0.687672, 0.670138 1.140111 0.681202, 0.669390 1.139009 0.675209, 0.667838 1.139091 0.666062, 
            0.666184 1.143417 0.662187, 0.664541 1.147251 0.657701, 0.662984 1.147539 0.648811, 0.661328 1.151964 0.645058, 
            0.658970 1.153324 0.632876, 0.656978 1.139503 0.601836, 0.655412 1.140157 0.593400, 0.650638 1.145279 0.572018, 
            0.645548 1.163564 0.566985, 0.644129 1.158124 0.550979, 0.633321 1.188600 0.528720, 0.626740 1.204395 0.511346, 
            0.625094 1.208409 0.507085, 0.624273 1.210308 0.504819, 0.723077 1.041197 0.878728, 0.716524 1.055860 0.859948, 
            0.713945 1.066392 0.859157, 0.707475 1.077623 0.836115, 0.705181 1.076338 0.820646, 0.701225 1.079704 0.801707, 
            0.698722 1.087111 0.797034, 0.696163 1.096809 0.795208, 0.694496 1.101698 0.792032, 0.692912 1.103070 0.784489, 
            0.691237 1.108275 0.781705, 0.688837 1.111399 0.771714, 0.683981 1.119936 0.754572, 0.683218 1.119451 0.749346, 
            0.677013 1.119673 0.712629, 0.672903 1.129412 0.701605, 0.671296 1.131776 0.695293, 0.669646 1.135931 0.691206, 
            0.668876 1.135729 0.686331, 0.657566 1.154823 0.645309, 0.656768 1.155792 0.641888, 0.656307 1.142730 0.621041, 
            0.653323 1.137913 0.596560, 0.651685 1.141571 0.591855, 0.646063 1.149725 0.569615, 0.643466 1.161045 0.569804, 
            0.635425 1.173146 0.538593, 0.632071 1.183686 0.533188, 0.628742 1.193182 0.526486, 0.626292 1.198396 0.519091, 
            0.620571 1.210694 0.501998, 0.618048 1.218908 0.498328, 0.722482 1.041299 0.894049, 0.720900 1.042628 0.886452, 
            0.719264 1.046167 0.881600, 0.710988 1.068035 0.862522, 0.709396 1.069793 0.855457, 0.707028 1.071555 0.843773, 
            0.704557 1.077653 0.837475, 0.703887 1.073278 0.827417, 0.698956 1.084919 0.814132, 0.697487 1.081563 0.800714, 
            0.695829 1.086064 0.797058, 0.693325 1.093484 0.792402, 0.690799 1.101843 0.788911, 0.684363 1.111652 0.764103, 
            0.678613 1.125133 0.748478, 0.673955 1.125473 0.721156, 0.673286 1.121059 0.711050, 0.671628 1.125561 0.707393, 
            0.664338 1.138649 0.682032, 0.661205 1.139994 0.665207, 0.655525 1.150616 0.646031, 0.654235 1.139806 0.623355, 
            0.651947 1.138268 0.607573, 0.638174 1.163078 0.559780, 0.629998 1.180764 0.535506, 0.629144 1.184064 0.534982, 
            0.622593 1.198649 0.516105, 0.613485 1.222884 0.495342, 0.718016 1.041229 0.886039, 0.707228 1.070831 0.862694, 
            0.705570 1.075333 0.859037, 0.701708 1.074781 0.835231, 0.700956 1.073819 0.829412, 0.695982 1.087273 0.818379, 
            0.688767 1.097248 0.789152, 0.687929 1.099865 0.787777, 0.678219 1.116889 0.753435, 0.677366 1.120146 0.752856, 
            0.675707 1.124648 0.749199, 0.674921 1.125129 0.745173, 0.672444 1.131445 0.739146, 0.670336 1.122424 0.714068, 
            0.667917 1.126331 0.705049, 0.667116 1.127378 0.701725, 0.665458 1.131880 0.698069, 0.662295 1.134503 0.682830, 
            0.660636 1.139005 0.679174, 0.659926 1.136311 0.671203, 0.652663 1.148267 0.644437, 0.652181 1.136090 0.624687, 
            0.650538 1.139972 0.620261, 0.646747 1.136486 0.592811, 0.642753 1.141393 0.575785, 0.639363 1.153465 0.572284, 
            0.636849 1.161308 0.568153, 0.635276 1.162258 0.560084, 0.634469 1.163580 0.557102, 0.622110 1.194085 0.525631, 
            0.619638 1.200172 0.519320, 0.617200 1.204876 0.511291, 0.614708 1.211827 0.506051, 0.716757 1.036697 0.890981, 
            0.714273 1.043294 0.885303, 0.712633 1.047014 0.880674, 0.701031 1.078271 0.854761, 0.700338 1.074844 0.845882, 
            0.698735 1.077063 0.839389, 0.697144 1.078752 0.832239, 0.696383 1.078199 0.826928, 0.692251 1.088850 0.817037, 
            0.689177 1.087796 0.797231, 0.687522 1.092133 0.793370, 0.685145 1.094288 0.782174, 0.682671 1.100469 0.775979, 
            0.681769 1.105750 0.777915, 0.678635 1.107155 0.761164, 0.668273 1.119091 0.715876, 0.666581 1.124973 0.713934, 
            0.664923 1.129475 0.710277, 0.664225 1.126259 0.701658, 0.660154 1.134416 0.688670, 0.659359 1.135241 0.685070, 
            0.657735 1.138331 0.679660, 0.655529 1.133379 0.659637, 0.652239 1.141260 0.650930, 0.650109 1.133136 0.626966, 
            0.641364 1.142284 0.587463, 0.635606 1.156132 0.572296, 0.630735 1.165287 0.555922, 0.624117 1.182655 0.540502, 
            0.613433 1.207954 0.511813, 0.713042 1.037621 0.888827, 0.710554 1.044383 0.883355, 0.709781 1.044283 0.878606, 
            0.708145 1.047886 0.873833, 0.706418 1.055228 0.873704, 0.702240 1.067809 0.866211, 0.700592 1.071886 0.862026, 
            0.698226 1.073585 0.850264, 0.697424 1.074709 0.847037, 0.695901 1.073576 0.836382, 0.694233 1.078505 0.833255, 
            0.693441 1.079201 0.829496, 0.691785 1.083575 0.825681, 0.691000 1.084017 0.821605, 0.678945 1.101871 0.774420, 
            0.669075 1.125543 0.748334, 0.666648 1.129760 0.739700, 0.665094 1.129929 0.730661, 0.664542 1.120668 0.714534, 
            0.662153 1.123334 0.703972, 0.647668 1.145548 0.648331, 0.646832 1.148063 0.646831, 0.646378 1.134742 0.625660, 
            0.645538 1.137431 0.624376, 0.644944 1.129920 0.610422, 0.643422 1.128738 0.599706, 0.642684 1.127200 0.593171, 
            0.637001 1.137914 0.574109, 0.632730 1.154369 0.571428, 0.629469 1.161057 0.561239, 0.626152 1.170068 0.553936, 
            0.617123 1.191026 0.529102, 0.615455 1.195917 0.525929, 0.613010 1.200916 0.518266, 0.607237 1.215376 0.503859, 
            0.606387 1.218492 0.503105, 0.603157 1.223866 0.491284, 0.713215 1.038005 0.909125, 0.709299 1.039695 0.888103, 
            0.707624 1.044876 0.885290, 0.702647 1.058448 0.874403, 0.697698 1.070903 0.862129, 0.696050 1.074940 0.857896, 
            0.693645 1.078303 0.848201, 0.692988 1.073383 0.837465, 0.689706 1.080943 0.828359, 0.688057 1.085071 0.824237, 
            0.687269 1.085594 0.820263, 0.679353 1.092493 0.782591, 0.678536 1.094223 0.780116, 0.674399 1.105114 0.770523, 
            0.673561 1.107740 0.769162, 0.671166 1.110638 0.758889, 0.667832 1.120368 0.752477, 0.663732 1.129691 0.740938, 
            0.661364 1.131506 0.729319, 0.655982 1.129687 0.694691, 0.653556 1.133893 0.686043, 0.651373 1.127970 0.664812, 
            0.649699 1.133133 0.661978, 0.648870 1.135384 0.660150, 0.642662 1.135699 0.623548, 0.636473 1.135243 0.585989, 
            0.635820 1.130150 0.575038, 0.628262 1.154373 0.563509, 0.615050 1.188101 0.531417, 0.614251 1.189122 0.528061, 
            0.610897 1.199686 0.522686, 0.708889 1.032097 0.893861, 0.698072 1.062926 0.872041, 0.694873 1.067022 0.858631, 
            0.678716 1.094340 0.800082, 0.676333 1.096721 0.789166, 0.675596 1.095133 0.782569, 0.673938 1.099634 0.778913, 
            0.669897 1.106536 0.764365, 0.666566 1.116117 0.757769, 0.662439 1.126581 0.747646, 0.660824 1.129308 0.741784, 
            0.659280 1.129033 0.732195, 0.654720 1.125277 0.699785, 0.649292 1.125407 0.667577, 0.647643 1.129547 0.663471, 
            0.646859 1.129885 0.659266, 0.645231 1.133129 0.654048, 0.642784 1.138211 0.646488, 0.641029 1.146715 0.647803, 
            0.635211 1.130831 0.591080, 0.633580 1.134192 0.586007, 0.632883 1.130983 0.577396, 0.631198 1.136566 0.575082, 
            0.628757 1.141379 0.567189, 0.621998 1.164626 0.559071, 0.612124 1.188452 0.533177, 0.610526 1.190467 0.526431, 
            0.609684 1.193235 0.525245, 0.606355 1.202745 0.518561, 0.603077 1.210130 0.509237, 0.601417 1.214739 0.505714, 
            0.598115 1.223097 0.497599, 0.707461 1.034594 0.907534, 0.704368 1.034299 0.888671, 0.698542 1.050955 0.876991, 
            0.696844 1.057100 0.875376, 0.693557 1.064862 0.866520, 0.687986 1.070947 0.841710, 0.683082 1.081499 0.827072, 
            0.681427 1.085863 0.823244, 0.679031 1.088813 0.813036, 0.669416 1.101891 0.773791, 0.665299 1.111927 0.763136, 
            0.662006 1.119945 0.754599, 0.659580 1.124132 0.745927, 0.654296 1.118291 0.706302, 0.651896 1.121383 0.696271, 
            0.649332 1.131341 0.694768, 0.646314 1.127906 0.672005, 0.645595 1.125590 0.664503, 0.643857 1.133382 0.664934, 
            0.643028 1.135633 0.663106, 0.636328 1.124182 0.607265, 0.633204 1.125199 0.590032, 0.629093 1.135001 0.579086, 
            0.627511 1.136326 0.571484, 0.625856 1.140705 0.567675, 0.624990 1.144449 0.567702, 0.619961 1.160230 0.559558, 
            0.617438 1.168454 0.555901, 0.615750 1.174178 0.553763, 0.608448 1.187774 0.529034, 0.605943 1.195228 0.524420, 
            0.601782 1.207108 0.516055, 0.599318 1.212883 0.509357, 0.703877 1.030073 0.898618, 0.692205 1.064206 0.876277, 
            0.689153 1.062222 0.855317, 0.682645 1.075037 0.834241, 0.675336 1.088890 0.809831, 0.670492 1.096939 0.792083, 
            0.669690 1.098055 0.788846, 0.668038 1.102289 0.784857, 0.660762 1.114802 0.758782, 0.656585 1.127338 0.751233, 
            0.655025 1.127782 0.742536, 0.654236 1.128344 0.738611, 0.653394 1.131150 0.737472, 0.647336 1.125211 0.693101, 
            0.646653 1.121414 0.683761, 0.641035 1.129418 0.661333, 0.640331 1.126464 0.653040, 0.638695 1.130018 0.648206, 
            0.637086 1.132505 0.642048, 0.634920 1.125882 0.619948, 0.631003 1.127597 0.598958, 0.628574 1.131927 0.590464, 
            0.626998 1.133011 0.582561, 0.622135 1.141852 0.565798, 0.620477 1.146353 0.562142, 0.614516 1.168624 0.557436, 
            0.610350 1.180702 0.549317, 0.601371 1.199568 0.521885, 0.594761 1.216616 0.506068, 0.589765 1.230959 0.496138, 
            0.700956 1.030188 0.900084, 0.700173 1.030514 0.895864, 0.690930 1.060377 0.882093, 0.687749 1.063748 0.867783, 
            0.680543 1.073317 0.838052, 0.679711 1.075691 0.836377, 0.676432 1.083125 0.827113, 0.672419 1.088849 0.811103, 
            0.663559 1.102785 0.777548, 0.651444 1.123137 0.733466, 0.648713 1.107763 0.695872, 0.647803 1.113372 0.698215, 
            0.646145 1.117873 0.694559, 0.645440 1.114985 0.686346, 0.641418 1.121069 0.670783, 0.639009 1.124571 0.661260, 
            0.636600 1.128040 0.651698, 0.636059 1.118329 0.635011, 0.633660 1.121410 0.624965, 0.631325 1.121796 0.611572, 
            0.628132 1.125646 0.597858, 0.626481 1.129844 0.593823, 0.625588 1.134777 0.595327, 0.624142 1.130438 0.580690, 
            0.622481 1.135058 0.577179, 0.620049 1.139480 0.568800, 0.614123 1.160303 0.562296, 0.611630 1.167285 0.557095, 
            0.609947 1.172830 0.554735, 0.608274 1.177936 0.551829, 0.606634 1.181678 0.547228, 0.602506 1.192185 0.537159, 
            0.600958 1.192073 0.527772, 0.596807 1.203565 0.518925, 0.595149 1.208067 0.515269, 0.588556 1.224351 0.498503, 
            0.585205 1.234787 0.492968, 0.699732 1.024224 0.903247, 0.688907 1.055397 0.881854, 0.683968 1.067389 0.869006, 
            0.683350 1.060874 0.856290, 0.681721 1.064129 0.851083, 0.680976 1.062918 0.844955, 0.678495 1.069391 0.839123, 
            0.672788 1.081100 0.821298, 0.667074 1.093100 0.803835, 0.666340 1.091397 0.797095, 0.664679 1.095994 0.793557, 
            0.662978 1.102275 0.792110, 0.647470 1.102587 0.700015, 0.644193 1.109962 0.690679, 0.635239 1.127747 0.661905, 
            0.633928 1.117820 0.640325, 0.626805 1.123973 0.606351, 0.626015 1.124579 0.602480, 0.623502 1.132411 0.598336, 
            0.617921 1.138902 0.574029, 0.617090 1.141219 0.572283, 0.616332 1.140504 0.566771, 0.614674 1.145006 0.563114, 
            0.613815 1.148471 0.562795, 0.609567 1.163980 0.558938, 0.598881 1.189349 0.530335, 0.593909 1.202734 0.519217, 
            0.593039 1.206676 0.519488, 0.590602 1.211351 0.511423, 0.588144 1.216869 0.504405, 0.584826 1.225928 0.497161, 
            0.581504 1.235153 0.490122, 0.685988 1.055444 0.883236, 0.684297 1.061281 0.881238, 0.678790 1.064703 0.853119, 
            0.677987 1.065876 0.849952, 0.677250 1.064290 0.843358, 0.672228 1.079719 0.834779, 0.671347 1.084129 0.835632, 
            0.655803 1.118154 0.790037, 0.645351 1.101619 0.704761, 0.644521 1.103870 0.702932, 0.643759 1.103338 0.697647, 
            0.637187 1.118808 0.679869, 0.636457 1.116917 0.672897, 0.632562 1.117751 0.650812, 0.630928 1.121262 0.645924, 
            0.626268 1.121645 0.618655, 0.618942 1.136239 0.595166, 0.617507 1.131459 0.579980, 0.615848 1.135977 0.576344, 
            0.614886 1.143739 0.581361, 0.613228 1.148241 0.577705, 0.604988 1.168610 0.556765, 0.597519 1.189137 0.540644, 
            0.588459 1.211361 0.517383, 0.581096 1.227455 0.495757, 0.577766 1.237032 0.489156, 0.693958 1.021682 0.902737, 
            0.691335 1.034027 0.904199, 0.688048 1.041812 0.895372, 0.686333 1.048659 0.894629, 0.676717 1.061778 0.855434, 
            0.673487 1.067188 0.843657, 0.670985 1.074544 0.838922, 0.669298 1.080235 0.836743, 0.664543 1.084576 0.814390, 
            0.662074 1.090561 0.807952, 0.659685 1.093228 0.797392, 0.658004 1.098676 0.794911, 0.655598 1.102027 0.785200, 
            0.653773 1.113471 0.790168, 0.652062 1.120165 0.789234, 0.649582 1.126592 0.783344, 0.646941 1.139745 0.785810, 
            0.644540 1.142892 0.775847, 0.643038 1.140881 0.764100, 0.641442 1.142803 0.757239, 0.639219 1.106363 0.693480, 
            0.635959 1.113000 0.683227, 0.631083 1.122396 0.667153, 0.621864 1.118993 0.607437, 0.621064 1.120058 0.604135, 
            0.609690 1.141816 0.566423, 0.607184 1.149308 0.561857, 0.597914 1.180285 0.549468, 0.596271 1.184158 0.545031, 
            0.591439 1.191702 0.526657, 0.586397 1.207989 0.519142, 0.585597 1.209030 0.515812, 0.579856 1.222169 0.499762, 
            0.574893 1.235173 0.488170, 0.573312 1.236448 0.480506, 0.691038 1.021734 0.904125, 0.689245 1.031833 0.907421, 
            0.684320 1.043274 0.893887, 0.681851 1.049253 0.887442, 0.679343 1.056846 0.883001, 0.675231 1.066707 0.872128, 
            0.668029 1.076112 0.842193, 0.663219 1.082776 0.822726, 0.657561 1.092440 0.802361, 0.655148 1.096089 0.793021, 
            0.651868 1.103603 0.783858, 0.650871 1.112797 0.790654, 0.647453 1.126005 0.788564, 0.643265 1.139026 0.781615, 
            0.640958 1.138298 0.766839, 0.638751 1.101174 0.702229, 0.636378 1.103154 0.690817, 0.633939 1.107868 0.682800, 
            0.633228 1.105232 0.674902, 0.629881 1.115478 0.669132, 0.626555 1.124895 0.662332, 0.625930 1.118654 0.649957, 
            0.624367 1.119193 0.641377, 0.621334 1.116406 0.619418, 0.615634 1.127792 0.601193, 0.613973 1.132434 0.597710, 
            0.609901 1.140622 0.584760, 0.608248 1.144874 0.580793, 0.607469 1.145043 0.576379, 0.600087 1.161943 0.555754, 
            0.596657 1.175660 0.554296, 0.594097 1.185425 0.552552, 0.586030 1.198594 0.522668, 0.577819 1.217763 0.500237, 
            0.573706 1.227633 0.489377, 0.691429 1.013070 0.913183, 0.687234 1.026352 0.906560, 0.682245 1.040455 0.896333, 
            0.680664 1.041734 0.888674, 0.677291 1.053081 0.884272, 0.676498 1.053829 0.880576, 0.673973 1.062123 0.877006, 
            0.672571 1.055997 0.860149, 0.671585 1.064750 0.866397, 0.669927 1.069252 0.862740, 0.661859 1.082447 0.832889, 
            0.660354 1.080587 0.821330, 0.650624 1.098428 0.788001, 0.647068 1.117383 0.793050, 0.645390 1.122716 0.790425, 
            0.641966 1.136171 0.788641, 0.638712 1.142554 0.778073, 0.638057 1.137557 0.767242, 0.634855 1.141820 0.754041, 
            0.635093 1.099687 0.697082, 0.633479 1.102360 0.691154, 0.632650 1.104611 0.689326, 0.631155 1.102308 0.677217, 
            0.629497 1.106792 0.673539, 0.624728 1.111745 0.651945, 0.616089 1.116459 0.606936, 0.615232 1.119896 0.606581, 
            0.614431 1.120961 0.603280, 0.612740 1.126816 0.601304, 0.604696 1.139045 0.570252, 0.603045 1.143212 0.566180, 
            0.599695 1.153628 0.560621, 0.570776 1.228141 0.491331, 0.569095 1.233587 0.488847, 0.567367 1.240999 0.488805, 
            0.688528 1.012396 0.913670, 0.687608 1.018408 0.916512, 0.680996 1.035516 0.900770, 0.679382 1.038162 0.894809, 
            0.676933 1.043311 0.887332, 0.675323 1.045806 0.881183, 0.674395 1.052186 0.884483, 0.673596 1.053155 0.881063, 
            0.673006 1.045494 0.866922, 0.671347 1.049996 0.863266, 0.670508 1.052663 0.861955, 0.668840 1.057574 0.858807, 
            0.667131 1.064159 0.857738, 0.666325 1.065479 0.854753, 0.660616 1.077279 0.837042, 0.658195 1.081248 0.828098, 
            0.650891 1.094934 0.803481, 0.649355 1.094318 0.793467, 0.646829 1.102669 0.789969, 0.641516 1.130257 0.796491, 
            0.636640 1.139629 0.780388, 0.635880 1.138977 0.774954, 0.632706 1.142082 0.760314, 0.631302 1.135995 0.743504, 
            0.631401 1.099676 0.693767, 0.630572 1.101926 0.691939, 0.629779 1.102680 0.688251, 0.625844 1.105164 0.668216, 
            0.623485 1.106569 0.656088, 0.619511 1.110683 0.638077, 0.614710 1.116925 0.618087, 0.604879 1.138984 0.589996, 
            0.603327 1.139076 0.580863, 0.589903 1.181636 0.559741, 0.580137 1.201002 0.528306, 0.575237 1.211371 0.513441, 
            0.571997 1.217186 0.502167, 0.571236 1.216588 0.496801, 0.567895 1.226622 0.490768, 0.567062 1.229043 0.489150, 
            0.565390 1.234108 0.486194, 0.563769 1.237045 0.480594, 0.685546 1.015065 0.918309, 0.679794 1.028635 0.902794, 
            0.674895 1.038972 0.887890, 0.673250 1.042926 0.883553, 0.671802 1.038670 0.869018, 0.670941 1.042248 0.868837, 
            0.665938 1.056901 0.859294, 0.664188 1.065244 0.860409, 0.652868 1.084741 0.819889, 0.646399 1.095937 0.796801, 
            0.645598 1.097016 0.793519, 0.635380 1.135159 0.785407, 0.628400 1.135321 0.743991, 0.626773 1.138523 0.738720, 
            0.626841 1.103504 0.690597, 0.625335 1.101676 0.679078, 0.622652 1.116539 0.683668, 0.620436 1.112016 0.664177, 
            0.618932 1.110084 0.652529, 0.617384 1.110013 0.643193, 0.614209 1.113148 0.628590, 0.610296 1.114724 0.607428, 
            0.608637 1.119226 0.603771, 0.606931 1.125695 0.602559, 0.602676 1.141521 0.599095, 0.601859 1.143244 0.596611, 
            0.593900 1.151917 0.561143, 0.592242 1.156419 0.557486, 0.583693 1.189598 0.552458, 0.579714 1.193945 0.534737, 
            0.569925 1.214261 0.504481, 0.569194 1.212391 0.497535, 0.566675 1.220457 0.493681, 0.563317 1.231183 0.488508, 
            0.562543 1.231148 0.483841, 0.681801 1.017228 0.917694, 0.680118 1.022746 0.915300, 0.674361 1.036532 0.900055, 
            0.673593 1.036233 0.895060, 0.670543 1.034136 0.873957, 0.665544 1.048648 0.864238, 0.662994 1.057999 0.861982, 
            0.661321 1.063127 0.859103, 0.659641 1.068522 0.856555, 0.639141 1.115271 0.799019, 0.631660 1.136291 0.783512, 
            0.628556 1.136451 0.765214, 0.626902 1.140766 0.761326, 0.626143 1.140096 0.755869, 0.624670 1.136898 0.742649, 
            0.622213 1.142351 0.735550, 0.616124 1.105545 0.648214, 0.613700 1.109663 0.639457, 0.612178 1.108466 0.628722, 
            0.610614 1.109045 0.620194, 0.603997 1.126373 0.604724, 0.590985 1.151818 0.562344, 0.581602 1.187467 0.555758, 
            0.577458 1.198649 0.546527, 0.576634 1.200669 0.544411, 0.575137 1.198466 0.532427, 0.573519 1.201289 0.526685, 
            0.570300 1.206208 0.514299, 0.565484 1.213117 0.495135, 0.562921 1.223024 0.493569, 0.559641 1.230475 0.484327, 
            0.556311 1.240059 0.477735, 0.681340 1.011749 0.926084, 0.680495 1.014637 0.925048, 0.679728 1.014303 0.920009, 
            0.670824 1.030066 0.888722, 0.668449 1.032106 0.877384, 0.663440 1.047052 0.868204, 0.662549 1.051863 0.869555, 
            0.658398 1.063346 0.860698, 0.651894 1.075964 0.839379, 0.648641 1.082310 0.828764, 0.644577 1.090166 0.815401, 
            0.643698 1.094483 0.816139, 0.642227 1.091209 0.802825, 0.638936 1.099150 0.794191, 0.634430 1.125369 0.803639, 
            0.630305 1.135739 0.793398, 0.628684 1.138689 0.787814, 0.627220 1.135125 0.774139, 0.623164 1.142643 0.760357, 
            0.622328 1.145144 0.758839, 0.618518 1.142456 0.732379, 0.610729 1.111843 0.643488, 0.603632 1.116920 0.608178, 
            0.598516 1.136270 0.604468, 0.595192 1.145599 0.597559, 0.594580 1.138827 0.584524, 0.576996 1.193204 0.554959, 
            0.575381 1.195911 0.549074, 0.574556 1.197975 0.547013, 0.569824 1.201362 0.523475, 0.564166 1.211062 0.503155, 
            0.560914 1.217372 0.492496, 0.675958 1.017523 0.920707, 0.674312 1.021482 0.916377, 0.672738 1.022486 0.908375, 
            0.669529 1.027033 0.895526, 0.664719 1.033683 0.876042, 0.663898 1.035567 0.873758, 0.661439 1.041150 0.866820, 
            0.657191 1.056652 0.862954, 0.655509 1.062130 0.860511, 0.652246 1.068907 0.850432, 0.650633 1.071533 0.844446, 
            0.641546 1.094856 0.822550, 0.640717 1.097107 0.820722, 0.637684 1.094296 0.798734, 0.634071 1.115640 0.806749, 
            0.629876 1.128923 0.800128, 0.625090 1.134572 0.779400, 0.606333 1.108875 0.631877, 0.600748 1.115521 0.607763, 
            0.599074 1.120680 0.604923, 0.595631 1.134920 0.604114, 0.577456 1.181658 0.560437, 0.572402 1.198432 0.553528, 
            0.562848 1.208971 0.511130, 0.561209 1.212666 0.506471, 0.555483 1.225198 0.489668, 0.552183 1.233509 0.481495, 
            0.676234 1.013612 0.935670, 0.674569 1.018388 0.932353, 0.673025 1.018163 0.922826, 0.671368 1.022588 0.919074, 
            0.665798 1.028610 0.894184, 0.660915 1.038290 0.878464, 0.660167 1.037144 0.872416, 0.658495 1.042242 0.869500, 
            0.653418 1.059957 0.863759, 0.650107 1.068751 0.856185, 0.649282 1.070803 0.854111, 0.646880 1.073996 0.844205, 
            0.640303 1.089669 0.826679, 0.639439 1.093381 0.826665, 0.638644 1.094182 0.823037, 0.636986 1.098684 0.819380, 
            0.628626 1.124021 0.804611, 0.624487 1.135011 0.795140, 0.623678 1.136424 0.792271, 0.623018 1.131648 0.781715, 
            0.621416 1.133777 0.775112, 0.619021 1.136680 0.764845, 0.617354 1.141545 0.761640, 0.616447 1.147047 0.763850, 
            0.610607 1.164294 0.752904, 0.605786 1.139191 0.689353, 0.604956 1.141441 0.687524, 0.604305 1.136306 0.676521, 
            0.603514 1.136981 0.672736, 0.592715 1.134827 0.605322, 0.587715 1.149362 0.595632, 0.586117 1.151369 0.588876, 
            0.582182 1.153845 0.568831, 0.576182 1.177765 0.566174, 0.567833 1.202651 0.550843, 0.566974 1.206111 0.550518, 
            0.556745 1.212526 0.498371, 0.551790 1.225194 0.486363, 0.661341 1.028168 0.885711, 0.659703 1.031811 0.880988, 
            0.655607 1.040972 0.869246, 0.641512 1.079211 0.838133, 0.639025 1.085954 0.832636, 0.637117 1.100809 0.841840, 
            0.633168 1.103890 0.822546, 0.631426 1.111874 0.823214, 0.630708 1.109504 0.815647, 0.629027 1.114961 0.813177, 
            0.626617 1.118465 0.803657, 0.622412 1.132165 0.797554, 0.621601 1.133670 0.794798, 0.620945 1.128723 0.784029, 
            0.619293 1.132957 0.780040, 0.617672 1.135906 0.774456, 0.616949 1.133755 0.767159, 0.614374 1.144123 0.766164, 
            0.612604 1.153298 0.768313, 0.609362 1.159172 0.757113, 0.608507 1.162500 0.756623, 0.606098 1.166000 0.747098, 
            0.603713 1.136266 0.691667, 0.601403 1.135632 0.677008, 0.599783 1.138558 0.671394, 0.594944 1.114173 0.608736, 
            0.584042 1.148565 0.591341, 0.573172 1.181568 0.572220, 0.551372 1.217901 0.492499, 0.546360 1.232978 0.483482, 
            0.545505 1.236293 0.482976, 0.670424 1.012560 0.937009, 0.668727 1.018666 0.935345, 0.667221 1.016816 0.923799, 
            0.662510 1.019358 0.899212, 0.660053 1.024844 0.892154, 0.659289 1.024362 0.886931, 0.654331 1.037186 0.875115, 
            0.650106 1.051734 0.870065, 0.648421 1.057345 0.867785, 0.646781 1.061058 0.863149, 0.643474 1.069654 0.855330, 
            0.642631 1.072479 0.854215, 0.637711 1.083714 0.840425, 0.635846 1.096799 0.847431, 0.631743 1.106280 0.836087, 
            0.627695 1.113451 0.821872, 0.622911 1.119028 0.801055, 0.621163 1.127261 0.802034, 0.619539 1.130319 0.796584, 
            0.618806 1.128586 0.789807, 0.618044 1.128049 0.784516, 0.614754 1.135941 0.775822, 0.613810 1.142945 0.779897, 
            0.613131 1.138947 0.770307, 0.612116 1.148926 0.778079, 0.611312 1.150141 0.774963, 0.605627 1.160941 0.756009, 
            0.601118 1.155058 0.720957, 0.598653 1.160876 0.714312, 0.597673 1.137209 0.675666, 0.596847 1.139314 0.673657, 
            0.596579 1.118232 0.642845, 0.596006 1.109856 0.627818, 0.583545 1.144591 0.601600, 0.581084 1.150208 0.594706, 
            0.565308 1.193901 0.561119, 0.561997 1.202634 0.553469, 0.557073 1.214039 0.539891, 0.553964 1.214403 0.521847, 
            0.552333 1.217769 0.516779, 0.545156 1.226146 0.485567, 0.544328 1.228348 0.483679, 0.543499 1.230599 0.481851, 
            0.541791 1.237182 0.480779, 0.540132 1.241684 0.477122, 0.669781 1.014616 0.954759, 0.668213 1.015374 0.946452, 
            0.667455 1.014668 0.940951, 0.665038 1.018487 0.931822, 0.662751 1.016931 0.916017, 0.660332 1.020824 0.906980, 
            0.656341 1.025626 0.889824, 0.654729 1.028190 0.883761, 0.650589 1.039209 0.874327, 0.642231 1.064478 0.859473, 
            0.635704 1.078063 0.839353, 0.621449 1.122919 0.816460, 0.620820 1.116851 0.804299, 0.618278 1.125881 0.801643, 
            0.615886 1.128676 0.791241, 0.614313 1.129626 0.783174, 0.610974 1.139560 0.777017, 0.610118 1.142910 0.776554, 
            0.609215 1.148252 0.778565, 0.598049 1.161332 0.730074, 0.595636 1.165012 0.720773, 0.594237 1.158725 0.703714, 
            0.593056 1.111162 0.630763, 0.591536 1.109942 0.619999, 0.589105 1.114314 0.611558, 0.579760 1.148381 0.603007, 
            0.570749 1.168605 0.577263, 0.564882 1.186949 0.567679, 0.563180 1.193264 0.566275, 0.560723 1.198764 0.559234, 
            0.546255 1.220264 0.502705, 0.545520 1.218609 0.496025, 0.541368 1.230107 0.487187, 0.538078 1.238008 0.478504, 
            0.535514 1.247950 0.476981, 0.666966 1.010381 0.950821, 0.662169 1.016474 0.930645, 0.660559 1.018952 0.924475, 
            0.657546 1.015329 0.901478, 0.654302 1.021333 0.890440, 0.653472 1.023584 0.888611, 0.651774 1.029736 0.887004, 
            0.650172 1.031908 0.880453, 0.638239 1.076892 0.871592, 0.623461 1.111305 0.831102, 0.621845 1.114059 0.825274, 
            0.618368 1.129702 0.826209, 0.617090 1.118428 0.802957, 0.613813 1.125751 0.793556, 0.605484 1.149830 0.777223, 
            0.602194 1.157696 0.768498, 0.598136 1.165299 0.754821, 0.595099 1.162696 0.733092, 0.593532 1.163405 0.724723, 
            0.590200 1.108624 0.628934, 0.581008 1.136335 0.612489, 0.579349 1.140837 0.608832, 0.570330 1.161358 0.583456, 
            0.563616 1.182722 0.573001, 0.561909 1.189262 0.571876, 0.558595 1.198145 0.564412, 0.557831 1.197701 0.559237, 
            0.554516 1.206599 0.551793, 0.552926 1.208287 0.544641, 0.539296 1.227182 0.489501, 0.664882 1.007931 0.953726, 
            0.662406 1.014209 0.947651, 0.661657 1.013091 0.941639, 0.658438 1.018051 0.929303, 0.653021 1.017720 0.896522, 
            0.651362 1.022221 0.892866, 0.645612 1.035736 0.877283, 0.638679 1.066186 0.878114, 0.637049 1.069512 0.872996, 
            0.627979 1.092157 0.850258, 0.624624 1.102771 0.844946, 0.618648 1.125664 0.841014, 0.616998 1.129786 0.836885, 
            0.614728 1.127501 0.820174, 0.613226 1.125515 0.808459, 0.610082 1.127328 0.792214, 0.609108 1.135597 0.797862, 
            0.608279 1.137848 0.796034, 0.607707 1.129417 0.780937, 0.606013 1.135392 0.779110, 0.596881 1.160619 0.759580, 
            0.592230 1.160661 0.731887, 0.587615 1.159211 0.702341, 0.575641 1.141463 0.606310, 0.574819 1.143442 0.604143, 
            0.569095 1.155842 0.587176, 0.561473 1.182751 0.578984, 0.557336 1.193604 0.569344, 0.554920 1.197416 0.560206, 
            0.548372 1.211850 0.541142, 0.543622 1.215989 0.518539, 0.541976 1.219971 0.514236, 0.541247 1.218090 0.507276, 
            0.535591 1.227664 0.486799, 0.532269 1.236892 0.479764, 0.656355 1.015548 0.932142, 0.655620 1.013887 0.925455, 
            0.652473 1.015833 0.909375, 0.649320 1.018039 0.893618, 0.646792 1.026483 0.890235, 0.637506 1.058085 0.878623, 
            0.630778 1.080046 0.868908, 0.625014 1.094143 0.854048, 0.624210 1.095345 0.850917, 0.622551 1.099847 0.847261, 
            0.621758 1.100591 0.843562, 0.620082 1.105856 0.840853, 0.616653 1.119508 0.839313, 0.612613 1.126370 0.824717, 
            0.610998 1.129078 0.818832, 0.609487 1.127443 0.807553, 0.608600 1.132095 0.808707, 0.604548 1.139425 0.794692, 
            0.595557 1.158811 0.767906, 0.592321 1.164447 0.756410, 0.590703 1.167254 0.750648, 0.588581 1.158836 0.726319, 
            0.571925 1.142456 0.604242, 0.571055 1.146399 0.604516, 0.569430 1.149481 0.599096, 0.564542 1.159392 0.583661, 
            0.559400 1.179827 0.581299, 0.552792 1.196797 0.565385, 0.552027 1.196353 0.560210, 0.547129 1.206674 0.545285, 
            0.538266 1.220704 0.511845, 0.535996 1.218406 0.495119, 0.528562 1.237492 0.477209, 0.830154 0.403068 1.139135, 
            0.828598 0.403301 1.130176, 0.657469 1.009045 0.948508, 0.656690 1.009204 0.944081, 0.655873 1.010971 0.941653, 
            0.639839 1.033146 0.876713, 0.632827 1.066877 0.881619, 0.629448 1.078449 0.877496, 0.628676 1.078326 0.872719, 
            0.626982 1.084309 0.870903, 0.619650 1.099173 0.847747, 0.618036 1.101817 0.841783, 0.611178 1.129135 0.838723, 
            0.604087 1.133976 0.803118, 0.603305 1.134250 0.798835, 0.602428 1.138477 0.799462, 0.598438 1.143251 0.782270, 
            0.591005 1.162279 0.764288, 0.588613 1.165077 0.753891, 0.588182 1.150791 0.731522, 0.587390 1.151477 0.727750, 
            0.581099 1.155242 0.695433, 0.581268 1.116035 0.642109, 0.580634 1.110140 0.630163, 0.578173 1.115802 0.623323, 
            0.572277 1.135364 0.615253, 0.571475 1.136485 0.612021, 0.570500 1.144827 0.617759, 0.569817 1.140987 0.608364, 
            0.568186 1.144345 0.603287, 0.557357 1.175698 0.582118, 0.547468 1.200145 0.556995, 0.544278 1.203883 0.543141, 
            0.538575 1.215444 0.525133, 0.536992 1.216814 0.517586, 0.536184 1.218170 0.514645, 0.533038 1.220095 0.498541, 
            0.532276 1.219559 0.493250, 0.523883 1.246274 0.480193, 0.522221 1.250914 0.476708, 0.835421 0.384979 1.164231, 
            0.833024 0.387995 1.154104, 0.826480 0.402282 1.134858, 0.823133 0.412535 1.129097, 0.819129 0.417887 1.112624, 
            0.803942 0.437061 1.048582, 0.647499 1.012234 0.912176, 0.645008 1.019158 0.906904, 0.644085 1.025284 0.909888, 
            0.642560 1.024270 0.899380, 0.639277 1.031858 0.890310, 0.629098 1.068391 0.880199, 0.623889 1.091602 0.881284, 
            0.621683 1.086639 0.861248, 0.619196 1.093377 0.855744, 0.618266 1.099832 0.859138, 0.616608 1.104334 0.855482, 
            0.615887 1.102081 0.848059, 0.608199 1.131685 0.843214, 0.603727 1.124304 0.806301, 0.591332 1.156300 0.776682, 
            0.589690 1.160111 0.772167, 0.588932 1.159399 0.766659, 0.586024 1.151431 0.738265, 0.583661 1.152984 0.726321, 
            0.581948 1.159739 0.725464, 0.580551 1.153399 0.708341, 0.578911 1.157131 0.703728, 0.578198 1.154568 0.695920, 
            0.577369 1.156819 0.694091, 0.577733 1.109466 0.630649, 0.574469 1.116292 0.620632, 0.571891 1.126780 0.619786, 
            0.568427 1.141902 0.620073, 0.566769 1.146404 0.616417, 0.555282 1.172846 0.584523, 0.551061 1.187225 0.579263, 
            0.544614 1.197481 0.555009, 0.538913 1.208956 0.536894, 0.537328 1.210427 0.529472, 0.533993 1.220188 0.523100, 
            0.520152 1.247851 0.478851, 0.839732 0.374470 1.194118, 0.837332 0.377565 1.184090, 0.830898 0.387289 1.159175, 
            0.826804 0.396394 1.147364, 0.824407 0.399366 1.137184, 0.821883 0.407638 1.133586, 0.819350 0.416271 1.130437, 
            0.816094 0.422773 1.120016, 0.815395 0.419600 1.111451, 0.812126 0.426615 1.101668, 0.805052 0.430748 1.065184, 
            0.796973 0.444379 1.035874, 0.795408 0.445006 1.027405, 0.653300 1.004203 0.954388, 0.649240 1.011874 0.940797, 
            0.648474 1.011503 0.935712, 0.644520 1.014783 0.916665, 0.643764 1.013982 0.911047, 0.641999 1.022949 0.912936, 
            0.634919 1.027308 0.876733, 0.627815 1.064866 0.886392, 0.623442 1.085554 0.888967, 0.620144 1.093760 0.880664, 
            0.619458 1.090069 0.871455, 0.617807 1.094271 0.867426, 0.616168 1.097975 0.862779, 0.604491 1.132332 0.840717, 
            0.599162 1.128341 0.803390, 0.595064 1.137614 0.791787, 0.590935 1.148128 0.781727, 0.586776 1.159953 0.773294, 
            0.585201 1.160976 0.765317, 0.583902 1.150567 0.743139, 0.582348 1.150721 0.734081, 0.580705 1.154563 0.729606, 
            0.579120 1.156019 0.722166, 0.578491 1.149980 0.710041, 0.577661 1.152231 0.708212, 0.575994 1.157090 0.705001, 
            0.574467 1.156145 0.694578, 0.574864 1.107412 0.629421, 0.572380 1.114048 0.623791, 0.566429 1.135886 0.618548, 
            0.563053 1.147380 0.614328, 0.562209 1.150232 0.613247, 0.558780 1.163912 0.611743, 0.553176 1.171311 0.588564, 
            0.550706 1.177366 0.582213, 0.543228 1.198267 0.566557, 0.541676 1.198327 0.557384, 0.537611 1.206233 0.544083, 
            0.533541 1.214343 0.531036, 0.528059 1.216690 0.501582, 0.520716 1.231962 0.478934, 0.518155 1.241773 0.477248, 
            0.514763 1.253920 0.473840, 0.831997 0.381408 1.176314, 0.830358 0.385094 1.171645, 0.829655 0.382113 1.163318, 
            0.828911 0.380794 1.157055, 0.828082 0.383045 1.155227, 0.826393 0.388848 1.153187, 0.823916 0.395161 1.147155, 
            0.819844 0.403335 1.134188, 0.815619 0.417848 1.129095, 0.813173 0.422907 1.121507, 0.798140 0.435672 1.049503, 
            0.795660 0.442107 1.043623, 0.794917 0.440771 1.037340, 0.793260 0.445221 1.033620, 0.792785 0.432759 1.013516, 
            0.649497 1.008762 0.956751, 0.645501 1.013804 0.939893, 0.636659 1.026991 0.905407, 0.635948 1.024293 0.897432, 
            0.617188 1.095361 0.883976, 0.615709 1.092397 0.871046, 0.609909 1.108004 0.858063, 0.607469 1.112778 0.850121, 
            0.605770 1.118938 0.848524, 0.601677 1.128017 0.836680, 0.600034 1.131866 0.832214, 0.598691 1.123257 0.812272, 
            0.588862 1.145230 0.784075, 0.586358 1.152693 0.779472, 0.583121 1.158358 0.768012, 0.579377 1.152913 0.738128, 
            0.577048 1.153094 0.724481, 0.575577 1.149815 0.711160, 0.574747 1.152066 0.709331, 0.572780 1.105000 0.632373, 
            0.565186 1.130690 0.622665, 0.558397 1.155184 0.616097, 0.554241 1.166863 0.607483, 0.549429 1.173577 0.588078, 
            0.546987 1.178463 0.580274, 0.546140 1.181448 0.579358, 0.539555 1.197416 0.562200, 0.536382 1.200466 0.547490, 
            0.530541 1.217736 0.536574, 0.529840 1.214650 0.528117, 0.528192 1.218745 0.523955, 0.526614 1.219915 0.516159, 
            0.524261 1.221070 0.503721, 0.522731 1.220222 0.493420, 0.516994 1.233173 0.477137, 0.515270 1.240416 0.476886, 
            0.513562 1.246968 0.475776, 0.840543 0.355909 1.210703, 0.834682 0.373999 1.200803, 0.833163 0.372712 1.189956, 
            0.831532 0.376091 1.184906, 0.829053 0.382495 1.178988, 0.826587 0.388349 1.172387, 0.824930 0.392782 1.168646, 
            0.823259 0.397800 1.165629, 0.821830 0.392771 1.150135, 0.818565 0.399648 1.140180, 0.815205 0.410422 1.135066, 
            0.812690 0.418313 1.130996, 0.809571 0.419115 1.113495, 0.807916 0.423495 1.109687, 0.806276 0.427213 1.105057, 
            0.805507 0.426964 1.100124, 0.803046 0.432624 1.093282, 0.799093 0.435841 1.074157, 0.792809 0.439317 1.041482, 
            0.790875 0.423095 1.007459, 0.789216 0.427613 1.003823, 0.788372 0.430492 1.002775, 0.785899 0.436628 0.996525, 
            0.785175 0.434493 0.989249, 0.645830 1.007723 0.952159, 0.644192 1.011351 0.947418, 0.643429 1.010879 0.942207, 
            0.641141 1.009325 0.926405, 0.629791 1.030103 0.887476, 0.618431 1.083487 0.893671, 0.617564 1.087289 0.893770, 
            0.611997 1.093223 0.868771, 0.610344 1.097500 0.864835, 0.605342 1.112086 0.855208, 0.602043 1.120357 0.846986, 
            0.599550 1.127349 0.841798, 0.595610 1.130055 0.822038, 0.594960 1.124834 0.810930, 0.593344 1.127588 0.805102, 
            0.591675 1.132544 0.802010, 0.585173 1.145093 0.780603, 0.578580 1.161431 0.763905, 0.578023 1.152356 0.748008, 
            0.574094 1.154585 0.727655, 0.569463 1.153796 0.698931, 0.569890 1.103813 0.632222, 0.569082 1.105213 0.629337, 
            0.565725 1.115863 0.624069, 0.563169 1.125461 0.622119, 0.562332 1.128060 0.620723, 0.558877 1.142794 0.620527, 
            0.555514 1.153718 0.615599, 0.552950 1.163663 0.614081, 0.552147 1.164815 0.610887, 0.539850 1.192727 0.576195, 
            0.535821 1.199122 0.561018, 0.535127 1.195772 0.552232, 0.524541 1.216990 0.518473, 0.523689 1.220216 0.517856, 
            0.522960 1.218290 0.510840, 0.517366 1.225282 0.487156, 0.515751 1.227997 0.481280, 0.513256 1.235056 0.476176, 
            0.512342 1.240832 0.478726, 0.508959 1.252582 0.474825, 0.843500 0.337197 1.221152, 0.842629 0.341199 1.221500, 
            0.840161 0.347121 1.214982, 0.834267 0.366614 1.206827, 0.833418 0.369699 1.206035, 0.829432 0.374289 1.188615, 
            0.826995 0.378959 1.180544, 0.826159 0.381497 1.179072, 0.824509 0.385666 1.175002, 0.821187 0.394875 1.167944, 
            0.819528 0.399377 1.164287, 0.818099 0.394361 1.148808, 0.813158 0.406448 1.136077, 0.809028 0.417058 1.126136, 
            0.807369 0.421560 1.122479, 0.805854 0.420101 1.111420, 0.794725 0.431690 1.061076, 0.793105 0.434603 1.055446, 
            0.792264 0.437332 1.054212, 0.788358 0.438651 1.032729, 0.787973 0.422421 1.007945, 0.645308 1.004748 0.963660, 
            0.643686 1.007757 0.958149, 0.636566 1.013771 0.924002, 0.634044 1.021958 0.920300, 0.632407 1.025578 0.915547, 
            0.630026 1.027894 0.904551, 0.629360 1.023386 0.894328, 0.623663 1.034672 0.875978, 0.615488 1.084527 0.896287, 
            0.614680 1.085908 0.893378, 0.613015 1.090668 0.890042, 0.610555 1.096289 0.883151, 0.604919 1.105034 0.861644, 
            0.600740 1.117664 0.854212, 0.596703 1.124419 0.839481, 0.594256 1.129463 0.831874, 0.593512 1.128204 0.825686, 
            0.591937 1.129206 0.817683, 0.586915 1.144678 0.809157, 0.583773 1.146430 0.792836, 0.581442 1.146670 0.779261, 
            0.579748 1.152669 0.777465, 0.578936 1.154205 0.774748, 0.575232 1.147063 0.742757, 0.573590 1.150899 0.738274, 
            0.571247 1.151645 0.725327, 0.567289 1.155069 0.706459, 0.567846 1.099712 0.633076, 0.565335 1.107470 0.628839, 
            0.557725 1.133844 0.619981, 0.556042 1.139381 0.617611, 0.555112 1.145817 0.620981, 0.553423 1.151585 0.618898, 
            0.550932 1.158490 0.613603, 0.549213 1.165493 0.613052, 0.548390 1.167492 0.610910, 0.546772 1.170315 0.605169, 
            0.543564 1.174794 0.592236, 0.542013 1.174843 0.583049, 0.537856 1.186567 0.574490, 0.537053 1.187705 0.571280, 
            0.526192 1.220385 0.551759, 0.524557 1.223912 0.546892, 0.522511 1.212318 0.518618, 0.521592 1.218293 0.521415, 
            0.519968 1.221345 0.515959, 0.506898 1.249204 0.476577, 0.506069 1.251455 0.474748, 0.847154 0.321750 1.240282, 
            0.845444 0.328398 1.239292, 0.841429 0.334208 1.223388, 0.835577 0.351973 1.213084, 0.827221 0.377153 1.198120, 
            0.825729 0.374744 1.185879, 0.824915 0.376333 1.183230, 0.819896 0.391681 1.174548, 0.818238 0.396183 1.170892, 
            0.815737 0.403454 1.166051, 0.811782 0.406796 1.147082, 0.800524 0.423731 1.103379, 0.790773 0.442460 1.071153, 
            0.789944 0.444711 1.069325, 0.788609 0.435787 1.048992, 0.786950 0.440289 1.045335, 0.784663 0.438725 1.029520, 
            0.782583 0.428528 1.002982, 0.778529 0.435978 0.989116, 0.642431 1.003058 0.962885, 0.638335 1.012238 0.951166, 
            0.636959 1.005032 0.932968, 0.635338 1.007956 0.927351, 0.623210 1.028844 0.883934, 0.614104 1.085210 0.907706, 
            0.613274 1.087507 0.905936, 0.606803 1.098748 0.882906, 0.606055 1.097624 0.876885, 0.602751 1.106073 0.868883, 
            0.600360 1.108829 0.858434, 0.597128 1.114316 0.846752, 0.596309 1.116164 0.844424, 0.586584 1.133783 0.810819, 
            0.575232 1.154647 0.771997, 0.573003 1.150667 0.753181, 0.567674 1.146675 0.715853, 0.564540 1.115867 0.654466, 
            0.561626 1.108118 0.626344, 0.559013 1.120093 0.627345, 0.553032 1.143205 0.623684, 0.550544 1.149965 0.618209, 
            0.549707 1.152527 0.616767, 0.540535 1.179413 0.599297, 0.532523 1.190310 0.566591, 0.530035 1.197063 0.561106, 
            0.521640 1.223858 0.548148, 0.520022 1.226685 0.542411, 0.519584 1.212705 0.520423, 0.518659 1.218927 0.523527, 
            0.517857 1.220056 0.520305, 0.514741 1.220695 0.502601, 0.507453 1.233709 0.477149, 0.503206 1.249156 0.473217, 
            0.841825 0.325320 1.232168, 0.839415 0.328883 1.222720, 0.837714 0.335139 1.221243, 0.836056 0.339641 1.217587, 
            0.831851 0.353357 1.211504, 0.822851 0.373057 1.185107, 0.821192 0.377611 1.181516, 0.811997 0.405447 1.165226, 
            0.811323 0.401231 1.155365, 0.807356 0.405065 1.137007, 0.805697 0.409567 1.133351, 0.804066 0.412940 1.128292, 
            0.803227 0.415610 1.126984, 0.801569 0.420112 1.123328, 0.795968 0.427413 1.100028, 0.793469 0.434612 1.095098, 
            0.792662 0.435961 1.092149, 0.791020 0.439778 1.087642, 0.786202 0.446763 1.068573, 0.784653 0.446695 1.059240, 
            0.783028 0.449840 1.053898, 0.780939 0.439998 1.027801, 0.780499 0.426099 1.005912, 0.777197 0.434476 0.997821, 
            0.776464 0.432735 0.991035, 0.773158 0.441292 0.983167, 0.636228 1.010762 0.955280, 0.624213 1.026973 0.906054, 
            0.611343 1.078678 0.900916, 0.608072 1.085796 0.891261, 0.605554 1.093822 0.887359, 0.604681 1.097879 0.887773, 
            0.603897 1.098268 0.883632, 0.602243 1.102576 0.879735, 0.600668 1.103613 0.871775, 0.595818 1.111928 0.854358, 
            0.592524 1.119963 0.845842, 0.590893 1.123361 0.840814, 0.586088 1.129765 0.821024, 0.583644 1.134705 0.813288, 
            0.578624 1.150094 0.804658, 0.577201 1.144809 0.788845, 0.572659 1.140321 0.755526, 0.569357 1.148711 0.747450, 
            0.563124 1.150076 0.712154, 0.562295 1.152327 0.710325, 0.561227 1.100054 0.631523, 0.546804 1.151934 0.617354, 
            0.545911 1.156821 0.618800, 0.544245 1.161648 0.615547, 0.536167 1.175285 0.586244, 0.532085 1.183878 0.573797, 
            0.530438 1.187884 0.569525, 0.527963 1.194138 0.563421, 0.523700 1.210237 0.560297, 0.521976 1.217481 0.560047, 
            0.520385 1.219167 0.552892, 0.516308 1.227586 0.540230, 0.514250 1.216455 0.512531, 0.511770 1.222891 0.506653, 
            0.866098 0.225998 1.258093, 0.864320 0.235481 1.260624, 0.862658 0.240103 1.257117, 0.844578 0.315144 1.253220, 
            0.842217 0.316607 1.241165, 0.830691 0.344716 1.211341, 0.814093 0.390333 1.175521, 0.810789 0.398780 1.167516, 
            0.805185 0.406229 1.144400, 0.801209 0.410433 1.126502, 0.794721 0.422383 1.104352, 0.790543 0.434955 1.096846, 
            0.789739 0.436189 1.093756, 0.786562 0.439363 1.079201, 0.779469 0.444257 1.043663, 0.777471 0.430689 1.012937, 
            0.776768 0.427676 1.004570, 0.769402 0.443897 0.983102, 0.766794 0.455679 0.983864, 0.639125 0.994553 0.968839, 
            0.637463 0.999233 0.965404, 0.632542 1.010454 0.951598, 0.631949 1.002899 0.937589, 0.629469 1.009343 0.931721, 
            0.627863 1.011670 0.925362, 0.624528 1.021444 0.919006, 0.620503 1.027671 0.903620, 0.619643 1.031194 0.903372, 
            0.616115 1.048981 0.906969, 0.614201 1.064113 0.916517, 0.612552 1.068211 0.912358, 0.610756 1.078456 0.915836, 
            0.606829 1.080610 0.895391, 0.604326 1.088017 0.890719, 0.602606 1.095055 0.890213, 0.597673 1.106796 0.877052, 
            0.594574 1.106752 0.858500, 0.592154 1.110717 0.849553, 0.591693 1.097646 0.828693, 0.590496 1.115219 0.845897, 
            0.586420 1.123554 0.833130, 0.582397 1.129685 0.817624, 0.575158 1.140666 0.789646, 0.571851 1.149271 0.781838, 
            0.571097 1.148394 0.776125, 0.563314 1.149758 0.731577, 0.559313 1.154980 0.714943, 0.558326 1.099380 0.632009, 
            0.557492 1.101826 0.630423, 0.546383 1.144787 0.623673, 0.544737 1.148761 0.619360, 0.543091 1.152775 0.615097, 
            0.542180 1.158398 0.617458, 0.531666 1.176639 0.580002, 0.526664 1.191281 0.570443, 0.514214 1.225532 0.543626, 
            0.513576 1.219850 0.531944, 0.512776 1.220904 0.528629, 0.508154 1.219696 0.499383, 0.503270 1.229418 0.483714, 
            0.499113 1.241154 0.475172, 0.494929 1.253989 0.467993, 0.864143 0.218195 1.254349, 0.845849 0.302106 1.261469, 
            0.843342 0.309644 1.256960, 0.840086 0.316116 1.246503, 0.839328 0.315433 1.241030, 0.834404 0.326815 1.227423, 
            0.826124 0.348828 1.208524, 0.822670 0.363538 1.208300, 0.820192 0.369896 1.202325, 0.818676 0.368474 1.191310, 
            0.817048 0.371709 1.186080, 0.815381 0.376563 1.182860, 0.812881 0.383839 1.178027, 0.808690 0.396973 1.171219, 
            0.805602 0.396462 1.152089, 0.804691 0.402110 1.154479, 0.800776 0.403785 1.133439, 0.798307 0.409760 1.126988, 
            0.797462 0.412688 1.126002, 0.795866 0.414599 1.119127, 0.792570 0.422738 1.110740, 0.790152 0.426586 1.101647, 
            0.785123 0.442344 1.093475, 0.781863 0.448989 1.083233, 0.781128 0.447300 1.076511, 0.778717 0.450884 1.067090, 
            0.774997 0.444431 1.035954, 0.773815 0.429158 1.007734, 0.771389 0.433354 0.999075, 0.770661 0.431387 0.992007, 
            0.767330 0.440972 0.985416, 0.635388 0.996397 0.967829, 0.632898 1.003244 0.962461, 0.625772 1.009537 0.928661, 
            0.624856 1.015383 0.931298, 0.624103 1.014475 0.925546, 0.619196 1.025147 0.911057, 0.609518 1.073043 0.919684, 
            0.605388 1.083654 0.909743, 0.601395 1.088542 0.892695, 0.596427 1.101772 0.881382, 0.593986 1.106583 0.873486, 
            0.590039 1.109576 0.854083, 0.589621 1.094721 0.831007, 0.586765 1.116796 0.844555, 0.581197 1.122707 0.819529, 
            0.577837 1.133513 0.814454, 0.571427 1.142243 0.788304, 0.566803 1.141159 0.759213, 0.546014 1.135487 0.627316, 
            0.543508 1.143019 0.622800, 0.542631 1.147238 0.623416, 0.538531 1.156603 0.611927, 0.536838 1.162536 0.610048, 
            0.533437 1.175039 0.607082, 0.531895 1.174718 0.597435, 0.525438 1.185391 0.573700, 0.514517 1.220531 0.557233, 
            0.512976 1.220166 0.547532, 0.511352 1.223223 0.542081, 0.510590 1.222663 0.536762, 0.508942 1.226760 0.532601, 
            0.507503 1.222157 0.517636, 0.505908 1.224005 0.510684, 0.502811 1.223875 0.492025, 0.501136 1.229076 0.489237, 
            0.499539 1.231032 0.482418, 0.496178 1.241860 0.477372, 0.862070 0.215270 1.256663, 0.861124 0.222399 1.260894, 
            0.858552 0.232652 1.259757, 0.856817 0.240325 1.260040, 0.851242 0.278788 1.280070, 0.845509 0.291573 1.263582, 
            0.837244 0.312994 1.243947, 0.833144 0.322313 1.232403, 0.831579 0.322932 1.223923, 0.828195 0.334744 1.220099, 
            0.826559 0.338315 1.215285, 0.824072 0.345046 1.209774, 0.814945 0.370051 1.189968, 0.808320 0.387723 1.174925, 
            0.803509 0.394379 1.155448, 0.800216 0.402401 1.146916, 0.799529 0.398761 1.137771, 0.788890 0.422175 1.106740, 
            0.780561 0.446223 1.090369, 0.774152 0.454907 1.064162, 0.773581 0.446452 1.049036, 0.770078 0.463204 1.051348, 
            0.769255 0.432985 1.004564, 0.768425 0.435236 1.002736, 0.767745 0.431291 0.993212, 0.766106 0.435002 0.988573, 
            0.765220 0.439632 0.989700, 0.762761 0.445173 0.982709, 0.758490 0.461625 0.980025, 0.630842 0.999649 0.963943, 
            0.628502 1.000252 0.950820, 0.626988 0.998755 0.939712, 0.624513 1.005000 0.933597, 0.621125 1.016960 0.929956, 
            0.619603 1.015819 0.919290, 0.617973 1.019108 0.914127, 0.600137 1.083994 0.897617, 0.599365 1.083853 0.892818, 
            0.595115 1.099430 0.889046, 0.587966 1.106651 0.856398, 0.585061 1.098549 0.827837, 0.583056 1.117476 0.842099, 
            0.579959 1.117346 0.823441, 0.576598 1.128182 0.818403, 0.571501 1.146768 0.813745, 0.569868 1.150193 0.808751, 
            0.569336 1.140088 0.791575, 0.564581 1.144446 0.769244, 0.563092 1.141897 0.756829, 0.561425 1.146794 0.753664, 
            0.557341 1.155458 0.741304, 0.555142 1.150238 0.720948, 0.553489 1.154516 0.717014, 0.546347 1.129210 0.639339, 
            0.538924 1.147851 0.620876, 0.537287 1.151427 0.616070, 0.525034 1.177543 0.579147, 0.510829 1.220312 0.553661, 
            0.502347 1.218514 0.500562, 0.495766 1.234359 0.483251, 0.494957 1.235764 0.480372, 0.494125 1.238153 0.478715, 
            0.489101 1.253672 0.470246, 0.488285 1.255374 0.467736, 0.845094 0.284177 1.269591, 0.843442 0.288433 1.265629, 
            0.835976 0.308843 1.249363, 0.827036 0.326075 1.219903, 0.824487 0.335390 1.217600, 0.817862 0.353025 1.202512, 
            0.816164 0.359186 1.200917, 0.813712 0.364474 1.193612, 0.811248 0.370239 1.186901, 0.807872 0.381702 1.182642, 
            0.804572 0.390008 1.174463, 0.803051 0.388785 1.163695, 0.799809 0.394674 1.152514, 0.798970 0.397366 1.151233, 
            0.798164 0.398653 1.148208, 0.785109 0.425849 1.108002, 0.776059 0.447641 1.084205, 0.773680 0.449894 1.073132, 
            0.769842 0.448341 1.048082, 0.768788 0.459940 1.057865, 0.766328 0.465577 1.050995, 0.764687 0.469335 1.046414, 
            0.763204 0.434328 0.989059, 0.759036 0.446503 0.981060, 0.631211 0.991875 0.974108, 0.628738 0.998029 0.967879, 
            0.622489 1.000061 0.933410, 0.615173 1.014212 0.909369, 0.611676 1.030742 0.911405, 0.605343 1.068459 0.925885, 
            0.601203 1.079458 0.916428, 0.598766 1.084109 0.908331, 0.594756 1.089715 0.892175, 0.590579 1.102248 0.884620, 
            0.581055 1.111571 0.840711, 0.578728 1.111666 0.826957, 0.571146 1.136856 0.816629, 0.569458 1.142580 0.814491, 
            0.566970 1.149365 0.809046, 0.566435 1.139414 0.792061, 0.563085 1.149785 0.786447, 0.562294 1.150467 0.782669, 
            0.561849 1.136721 0.760972, 0.553659 1.155013 0.737452, 0.549758 1.156093 0.715672, 0.548377 1.116861 0.653068, 
            0.546846 1.116052 0.642816, 0.544200 1.129400 0.645522, 0.534242 1.156726 0.623976, 0.533554 1.153105 0.614853, 
            0.532725 1.155356 0.613025, 0.525158 1.179960 0.601970, 0.524500 1.175104 0.591314, 0.522100 1.178192 0.581277, 
            0.505549 1.221875 0.543053, 0.501565 1.226394 0.525545, 0.498616 1.220091 0.499220, 0.495313 1.228537 0.491214, 
            0.492040 1.235746 0.481672, 0.490376 1.240466 0.478287, 0.487859 1.248453 0.474335, 0.862641 0.174489 1.241023, 
            0.860983 0.178991 1.237367, 0.853534 0.230894 1.264844, 0.852581 0.238291 1.269408, 0.851719 0.241891 1.269255, 
            0.831470 0.310422 1.243400, 0.829789 0.315840 1.240882, 0.821515 0.337638 1.221716, 0.819097 0.341469 1.212601, 
            0.813323 0.356001 1.198284, 0.805816 0.378105 1.184122, 0.803325 0.384967 1.178773, 0.802553 0.384843 1.173995, 
            0.798523 0.391284 1.158875, 0.797743 0.391486 1.154502, 0.787066 0.416524 1.125488, 0.786291 0.416513 1.120850, 
            0.779699 0.432782 1.104065, 0.770006 0.449137 1.068890, 0.767541 0.454947 1.062235, 0.766775 0.454556 1.057125, 
            0.762597 0.467154 1.049653, 0.761051 0.466991 1.040202, 0.761012 0.436404 0.997584, 0.760295 0.433966 0.989932, 
            0.759410 0.438542 0.990992, 0.751947 0.458821 0.974563, 0.749353 0.470004 0.974583, 0.630750 0.986424 0.982532, 
            0.629065 0.992002 0.980212, 0.622699 0.998904 0.951793, 0.621205 0.996589 0.939669, 0.618828 0.998719 0.928441, 
            0.602472 1.066515 0.924794, 0.600808 1.071248 0.921424, 0.598323 1.077890 0.915803, 0.591827 1.090203 0.894103, 
            0.589302 1.098511 0.890552, 0.586142 1.100994 0.875138, 0.585345 1.101907 0.871649, 0.582937 1.105324 0.862021, 
            0.581356 1.106641 0.854408, 0.580916 1.092699 0.832466, 0.578982 1.108646 0.843026, 0.577544 1.104004 0.828012, 
            0.574155 1.115998 0.824413, 0.569991 1.128028 0.816235, 0.569210 1.128282 0.811926, 0.567551 1.132819 0.808313, 
            0.560367 1.141474 0.777446, 0.556450 1.143195 0.756465, 0.550956 1.146095 0.727697, 0.548483 1.152231 0.721447, 
            0.533811 1.150009 0.630827, 0.528057 1.163672 0.615430, 0.526306 1.172044 0.616580, 0.525543 1.171506 0.611288, 
            0.524687 1.174888 0.610865, 0.512554 1.195989 0.567713, 0.508249 1.213842 0.566767, 0.504818 1.227625 0.565392, 
            0.504023 1.228455 0.561799, 0.502341 1.233923 0.559342, 0.501862 1.221606 0.539419, 0.500230 1.225029 0.534422, 
            0.497836 1.227910 0.524128, 0.496400 1.223171 0.508993, 0.494766 1.226656 0.504074, 0.491621 1.228510 0.487880, 
            0.480812 1.259016 0.465659, 0.861542 0.163315 1.237716, 0.860731 0.164830 1.234973, 0.859902 0.167081 1.233145, 
            0.851519 0.225564 1.264171, 0.850487 0.236237 1.272804, 0.845228 0.261581 1.276539, 0.839297 0.282584 1.270258, 
            0.838463 0.285053 1.268702, 0.833562 0.295459 1.253883, 0.829394 0.307618 1.245865, 0.824420 0.321106 1.234873, 
            0.823635 0.321494 1.230731, 0.817784 0.339215 1.220374, 0.814615 0.342058 1.205409, 0.806216 0.369043 1.192685, 
            0.804512 0.375422 1.191361, 0.802854 0.379924 1.187705, 0.797280 0.386108 1.163017, 0.793183 0.395314 1.151332, 
            0.789959 0.400473 1.139243, 0.788320 0.404182 1.134602, 0.782506 0.420352 1.122318, 0.779306 0.424501 1.108975, 
            0.773460 0.441997 1.098339, 0.771814 0.445977 1.094033, 0.771113 0.442873 1.085553, 0.767825 0.450688 1.076764, 
            0.767025 0.451732 1.073437, 0.766277 0.450634 1.067449, 0.760556 0.462920 1.050341, 0.759049 0.461125 1.038863, 
            0.758939 0.433479 0.999899, 0.756508 0.437868 0.991478, 0.755679 0.440119 0.989650, 0.752404 0.447406 0.980205, 
            0.751511 0.452286 0.981643, 0.747380 0.462946 0.971763, 0.746561 0.464783 0.969421, 0.626157 0.991623 0.981065, 
            0.625334 0.993579 0.978870, 0.619031 0.997860 0.947195, 0.617515 0.996463 0.936211, 0.616758 0.995690 0.930627, 
            0.612560 1.009138 0.924211, 0.610967 1.010895 0.917145, 0.598710 1.069362 0.925030, 0.596251 1.074965 0.918117, 
            0.595405 1.077903 0.917143, 0.589797 1.085481 0.894187, 0.588065 1.093048 0.894337, 0.583964 1.102432 0.882872, 
            0.583272 1.098982 0.873963, 0.581615 1.103425 0.870234, 0.580141 1.100299 0.857102, 0.578844 1.089774 0.834781, 
            0.576356 1.096527 0.829296, 0.575373 1.105167 0.835404, 0.572128 1.111201 0.824402, 0.567939 1.124256 0.817497, 
            0.563820 1.134396 0.806972, 0.562079 1.142300 0.807541, 0.561474 1.135250 0.794160, 0.559016 1.140774 0.787149, 
            0.558295 1.138549 0.779761, 0.556648 1.142564 0.775500, 0.556064 1.134623 0.761012, 0.551102 1.147607 0.749396, 
            0.549491 1.150124 0.743273, 0.546410 1.149306 0.723761, 0.545620 1.149963 0.719953, 0.542604 1.114250 0.652472, 
            0.538388 1.128403 0.646931, 0.536730 1.132905 0.643275, 0.535003 1.140230 0.643125, 0.533421 1.141566 0.635537, 
            0.527624 1.157043 0.622391, 0.525961 1.161745 0.618984, 0.525062 1.166868 0.620723, 0.520172 1.176845 0.605371, 
            0.519343 1.179096 0.603543, 0.518696 1.173756 0.592286, 0.517096 1.175854 0.585644, 0.516136 1.183547 0.590574, 
            0.513627 1.191196 0.586203, 0.509534 1.200217 0.574288, 0.508822 1.197603 0.566418, 0.496580 1.223261 0.528925, 
            0.487784 1.234513 0.492036, 0.487072 1.231878 0.484139, 0.486231 1.234616 0.482916, 0.482919 1.243438 0.475378, 
            0.479568 1.253840 0.469801, 0.477951 1.256660 0.464055, 0.476293 1.261141 0.460373, 0.857829 0.164156 1.235460, 
            0.855609 0.192023 1.260825, 0.848618 0.224890 1.264658, 0.847574 0.236041 1.273884, 0.845885 0.241846 1.271846, 
            0.841427 0.266034 1.278770, 0.838033 0.278261 1.275461, 0.836377 0.282692 1.271717, 0.824837 0.311325 1.242544, 
            0.820692 0.322574 1.233397, 0.819843 0.325622 1.232558, 0.819023 0.327493 1.230257, 0.817289 0.335126 1.230491, 
            0.805868 0.358864 1.195239, 0.800781 0.376999 1.190019, 0.798346 0.381580 1.181838, 0.796787 0.381964 1.173066, 
            0.795131 0.386348 1.169263, 0.792766 0.388040 1.157492, 0.784567 0.406685 1.134410, 0.782100 0.412589 1.127872, 
            0.777218 0.422228 1.112100, 0.773875 0.432320 1.106138, 0.772216 0.436822 1.102482, 0.763322 0.452164 1.070673, 
            0.758468 0.460627 1.053440, 0.751994 0.439811 0.985967, 0.748684 0.448547 0.978322, 0.747802 0.452971 0.979192, 
            0.746149 0.457250 0.975259, 0.625813 0.981274 0.983406, 0.624089 0.988493 0.983125, 0.620803 0.996241 0.974252, 
            0.619328 0.993090 0.961090, 0.616993 0.993530 0.947764, 0.615437 0.993779 0.938825, 0.612198 0.999518 0.927457, 
            0.611462 0.997909 0.920834, 0.605654 1.013817 0.908225, 0.594999 1.070150 0.922707, 0.593340 1.074651 0.919051, 
            0.587707 1.083304 0.897429, 0.586049 1.087806 0.893773, 0.584347 1.094121 0.892369, 0.575113 1.091351 0.833439, 
            0.574284 1.093602 0.831611, 0.562611 1.127799 0.809349, 0.553239 1.130778 0.757559, 0.552409 1.133029 0.755731, 
            0.545940 1.144236 0.732659, 0.543555 1.146720 0.721872, 0.543926 1.099059 0.658047, 0.542156 1.108208 0.660163, 
            0.533706 1.137311 0.650071, 0.526370 1.152288 0.627057, 0.520458 1.172534 0.619836, 0.518769 1.178294 0.617743, 
            0.517202 1.179026 0.609404, 0.514790 1.182620 0.599996, 0.502288 1.219050 0.575884, 0.495700 1.235195 0.558944, 
            0.495034 1.230655 0.548681, 0.493534 1.228558 0.536828, 0.492020 1.227089 0.525755, 0.480842 1.240695 0.477918, 
            0.479175 1.245553 0.474703, 0.472547 1.263351 0.459818, 0.856576 0.159386 1.240107, 0.851018 0.197133 1.259248, 
            0.850276 0.195731 1.252882, 0.849052 0.214417 1.271469, 0.846545 0.221966 1.266972, 0.844679 0.235091 1.274028, 
            0.832666 0.283420 1.269320, 0.831878 0.283948 1.265352, 0.830221 0.288409 1.261645, 0.825296 0.299855 1.248116, 
            0.821151 0.311071 1.238928, 0.820300 0.314197 1.238187, 0.808006 0.342008 1.203369, 0.804683 0.351285 1.196396, 
            0.803068 0.353982 1.190497, 0.802137 0.360441 1.193897, 0.793059 0.383423 1.171578, 0.790700 0.384828 1.159450, 
            0.776780 0.415765 1.119267, 0.769356 0.434426 1.100829, 0.766041 0.443353 1.093421, 0.763680 0.444858 1.081418, 
            0.757264 0.453818 1.055554, 0.754338 0.446592 1.028082, 0.741594 0.460878 0.971841, 0.739923 0.465880 0.968806, 
            0.619531 0.992231 0.979843, 0.617927 0.994496 0.973408, 0.615598 0.994640 0.959715, 0.612459 0.996265 0.943236, 
            0.611819 0.990658 0.931647, 0.609384 0.995227 0.923451, 0.606897 1.001956 0.917936, 0.605206 1.007808 0.915957, 
            0.604390 1.009527 0.913467, 0.592084 1.069996 0.923840, 0.589530 1.079532 0.921813, 0.579794 1.097630 0.888802, 
            0.572810 1.098024 0.847675, 0.571196 1.100647 0.841684, 0.569567 1.103952 0.836541, 0.567963 1.106194 0.830078, 
            0.564627 1.115997 0.823759, 0.562135 1.122908 0.818469, 0.559733 1.126115 0.808581, 0.556559 1.129188 0.793901, 
            0.554106 1.134511 0.786641, 0.552604 1.132499 0.774893, 0.551850 1.131653 0.769219, 0.550380 1.128326 0.755838, 
            0.548618 1.137111 0.757501, 0.546960 1.141613 0.753845, 0.545333 1.144801 0.748557, 0.541482 1.143795 0.724187, 
            0.541854 1.096134 0.660361, 0.538487 1.107220 0.655635, 0.533369 1.126675 0.652056, 0.530022 1.136951 0.646323, 
            0.525128 1.147053 0.631127, 0.524246 1.151532 0.632065, 0.523408 1.154143 0.630685, 0.520986 1.158146 0.621785, 
            0.520067 1.164142 0.624608, 0.518409 1.168644 0.620952, 0.512678 1.181348 0.604363, 0.511674 1.190851 0.611542, 
            0.510845 1.193102 0.609714, 0.504369 1.204593 0.586994, 0.497670 1.225315 0.575740, 0.495245 1.229461 0.567018, 
            0.488974 1.232386 0.533658, 0.488352 1.226051 0.521164, 0.486693 1.230552 0.517508, 0.484439 1.227617 0.499989, 
            0.481969 1.233621 0.493575, 0.478600 1.244833 0.489005, 0.477003 1.246774 0.482168, 0.476266 1.245193 0.475580, 
            0.473784 1.251728 0.469824, 0.471318 1.257581 0.463222, 0.853588 0.162320 1.245074, 0.852422 0.178541 1.260598, 
            0.849790 0.191299 1.262573, 0.847085 0.207106 1.268335, 0.845303 0.216752 1.271069, 0.843519 0.226464 1.273884, 
            0.839992 0.244204 1.277422, 0.836451 0.262556 1.281721, 0.833950 0.269862 1.276923, 0.831459 0.276743 1.271598, 
            0.829831 0.279961 1.266347, 0.829002 0.282212 1.264519, 0.824051 0.294721 1.252312, 0.816544 0.316816 1.238139, 
            0.815706 0.319453 1.236790, 0.814011 0.325487 1.235037, 0.807535 0.336920 1.212245, 0.805934 0.339063 1.205659, 
            0.803440 0.346091 1.200516, 0.798510 0.357727 1.187224, 0.797636 0.361823 1.187689, 0.795999 0.365420 1.182908, 
            0.791100 0.375798 1.168054, 0.788661 0.380527 1.160055, 0.787832 0.382777 1.158226, 0.781278 0.397479 1.139495, 
            0.780472 0.398772 1.136476, 0.777948 0.407041 1.132875, 0.768079 0.430642 1.106701, 0.760855 0.441006 1.077957, 
            0.759143 0.447718 1.077045, 0.755162 0.452109 1.059379, 0.753596 0.452809 1.051000, 0.750948 0.434011 1.009154, 
            0.750120 0.436187 1.007232, 0.749461 0.431367 0.996621, 0.746949 0.439158 0.992426, 0.741215 0.452001 0.976010, 
            0.739500 0.458824 0.975237, 0.620781 0.980073 0.989185, 0.619157 0.983157 0.983768, 0.617487 0.988124 0.980689, 
            0.611938 0.993285 0.954731, 0.611189 0.992183 0.948737, 0.605641 0.997302 0.922727, 0.584970 1.083371 0.918656, 
            0.582624 1.084237 0.905859, 0.580243 1.086550 0.894860, 0.576101 1.097633 0.885506, 0.573704 1.100642 0.875370, 
            0.564977 1.109017 0.834908, 0.561702 1.116291 0.825447, 0.558340 1.127179 0.820474, 0.548874 1.134076 0.773551, 
            0.548292 1.126040 0.758945, 0.545823 1.132010 0.752488, 0.543460 1.133594 0.740584, 0.541173 1.132016 0.724751, 
            0.537294 1.099962 0.657191, 0.533020 1.116536 0.654657, 0.530485 1.125283 0.651650, 0.529560 1.131505 0.654754, 
            0.523891 1.141623 0.634953, 0.521391 1.148909 0.630130, 0.517882 1.165912 0.632754, 0.517053 1.168163 0.630926, 
            0.515340 1.174913 0.630062, 0.513665 1.180093 0.627248, 0.509844 1.177881 0.601380, 0.499579 1.217950 0.595661, 
            0.493172 1.226536 0.569333, 0.492222 1.233845 0.573787, 0.490661 1.234263 0.565058, 0.489011 1.238452 0.561012, 
            0.488560 1.224960 0.539629, 0.484621 1.227628 0.519823, 0.474856 1.246919 0.488296, 0.474041 1.248601 0.485760, 
            0.472489 1.248668 0.476595, 0.465799 1.269056 0.464927, 0.853023 0.161163 1.258833, 0.849602 0.174497 1.256899, 
            0.848661 0.181371 1.260813, 0.844183 0.206432 1.268821, 0.841447 0.223540 1.276198, 0.840617 0.225790 1.274370, 
            0.831061 0.268654 1.276747, 0.829410 0.272860 1.272722, 0.817075 0.302340 1.239978, 0.815334 0.310276 1.240587, 
            0.812868 0.316126 1.233981, 0.811971 0.321201 1.235661, 0.806866 0.340097 1.231388, 0.803812 0.338182 1.210512, 
            0.803065 0.337010 1.204432, 0.798911 0.348638 1.195754, 0.793918 0.362848 1.185660, 0.789037 0.372451 1.169844, 
            0.784061 0.386018 1.158951, 0.782399 0.390666 1.155476, 0.775117 0.403399 1.129674, 0.771785 0.413051 1.123166, 
            0.762742 0.434569 1.099029, 0.752348 0.447797 1.055346, 0.750156 0.442269 1.034607, 0.748597 0.442670 1.025857, 
            0.748179 0.427810 1.002775, 0.747350 0.430045 1.000927, 0.738291 0.452229 0.977617, 0.732370 0.472856 0.970869, 
            0.606656 0.994917 0.944209, 0.599416 1.005914 0.916250, 0.598517 1.011059 0.918017, 0.587928 1.064633 0.929073, 
            0.585413 1.072538 0.925020, 0.578919 1.084751 0.903197, 0.571699 1.094886 0.874169, 0.567725 1.099023 0.856186, 
            0.562763 1.111970 0.844524, 0.560491 1.109764 0.827911, 0.559638 1.113001 0.827307, 0.556240 1.125414 0.824229, 
            0.551485 1.129758 0.801880, 0.548377 1.130078 0.783781, 0.546779 1.132092 0.777034, 0.546088 1.128592 0.768063, 
            0.545362 1.126538 0.760887, 0.538223 1.133358 0.727741, 0.536508 1.140197 0.726988, 0.535698 1.141667 0.724190, 
            0.536040 1.095229 0.661884, 0.524981 1.136130 0.652574, 0.518447 1.150003 0.632813, 0.515041 1.162727 0.630121, 
            0.514192 1.165770 0.629277, 0.505012 1.192980 0.612209, 0.504126 1.197627 0.613357, 0.498439 1.208492 0.594484, 
            0.490061 1.234564 0.580628, 0.488430 1.237956 0.575593, 0.485280 1.240029 0.559670, 0.484829 1.226537 0.538287, 
            0.481513 1.235540 0.530974, 0.480935 1.227333 0.516156, 0.477607 1.236792 0.509408, 0.476011 1.238712 0.502546, 
            0.475244 1.238394 0.497526, 0.466310 1.255369 0.467745, 0.465434 1.259591 0.468366, 0.461136 1.277145 0.467050, 
            0.847503 0.172658 1.260562, 0.845789 0.179494 1.259805, 0.844625 0.195647 1.275245, 0.842933 0.201541 1.273317, 
            0.841873 0.213380 1.283399, 0.840203 0.218364 1.280341, 0.839193 0.228142 1.287863, 0.836639 0.237643 1.285791, 
            0.832391 0.253154 1.281937, 0.829820 0.263378 1.280764, 0.820673 0.289222 1.262001, 0.808207 0.324139 1.236010, 
            0.801732 0.335572 1.213218, 0.801012 0.333299 1.205770, 0.796884 0.343803 1.195696, 0.791849 0.359788 1.187807, 
            0.782029 0.381399 1.159161, 0.779501 0.389846 1.155781, 0.775513 0.394533 1.138482, 0.773069 0.399476 1.130749, 
            0.772228 0.402195 1.129503, 0.771410 0.403978 1.127093, 0.767278 0.414661 1.117242, 0.755962 0.434032 1.076565, 
            0.750188 0.448510 1.062180, 0.748079 0.439559 1.037189, 0.746462 0.442319 1.031369, 0.746086 0.425763 1.006180, 
            0.742804 0.433308 0.997055, 0.741131 0.438402 0.994135, 0.740370 0.437837 0.988808, 0.733684 0.458031 0.976899, 
            0.728636 0.474570 0.969697, 0.613321 0.983154 0.986411, 0.609220 0.992560 0.974973, 0.606946 0.990446 0.958475, 
            0.602244 0.992579 0.933380, 0.599025 0.997510 0.921008, 0.597367 1.002012 0.917351, 0.596445 1.008134 0.920332, 
            0.593202 1.014052 0.909187, 0.580826 1.077462 0.923212, 0.577675 1.079575 0.907339, 0.575143 1.088180 0.904155, 
            0.573592 1.088211 0.894946, 0.570372 1.093198 0.882644, 0.557447 1.115019 0.835762, 0.549982 1.135378 0.819432, 
            0.547863 1.126795 0.794900, 0.542379 1.129250 0.765580, 0.541631 1.128115 0.759545, 0.539253 1.130309 0.748398, 
            0.533625 1.138742 0.726504, 0.533182 1.124943 0.704740, 0.531410 1.101970 0.662332, 0.528049 1.112819 0.657311, 
            0.526387 1.117457 0.653824, 0.517203 1.144827 0.636956, 0.510366 1.171315 0.632863, 0.509511 1.174658 0.632392, 
            0.506139 1.185959 0.627933, 0.504571 1.186666 0.619563, 0.497190 1.203555 0.598923, 0.483206 1.237146 0.562038, 
            0.481575 1.240543 0.557008, 0.480269 1.230365 0.535117, 0.477782 1.237117 0.529633, 0.472262 1.241068 0.502171, 
            0.460836 1.264998 0.467157, 0.851454 0.144858 1.264348, 0.848040 0.157915 1.262070, 0.846336 0.164316 1.260771, 
            0.843647 0.179441 1.265686, 0.840558 0.211195 1.291257, 0.836285 0.227731 1.288675, 0.831164 0.247299 1.285236, 
            0.829464 0.253555 1.283758, 0.825247 0.267753 1.278273, 0.823588 0.272255 1.274617, 0.813759 0.294240 1.246436, 
            0.812112 0.298288 1.242216, 0.811277 0.300756 1.240657, 0.810526 0.299753 1.234788, 0.805418 0.318822 1.230729, 
            0.802783 0.331673 1.232818, 0.801125 0.336174 1.229162, 0.798177 0.329829 1.202783, 0.795641 0.338627 1.199839, 
            0.794801 0.341328 1.198570, 0.790619 0.354084 1.191293, 0.785638 0.367824 1.180616, 0.778314 0.382307 1.156988, 
            0.761929 0.419103 1.110210, 0.743128 0.427413 1.009552, 0.742374 0.426546 1.003852, 0.735825 0.441060 0.984887, 
            0.728257 0.465694 0.973868, 0.727392 0.469401 0.973848, 0.724908 0.476010 0.968185, 0.724096 0.477546 0.965469, 
            0.605588 0.990038 0.968539, 0.600803 0.995614 0.947722, 0.599151 0.999842 0.943724, 0.597701 0.995715 0.929351, 
            0.595306 0.998620 0.919086, 0.592790 1.006550 0.915063, 0.580438 1.068945 0.927828, 0.576326 1.078811 0.916961, 
            0.573900 1.083004 0.908298, 0.571412 1.089757 0.902813, 0.569924 1.087183 0.890368, 0.561920 1.097752 0.857255, 
            0.560242 1.103055 0.854594, 0.557732 1.110724 0.850246, 0.553006 1.113904 0.826452, 0.550417 1.124843 0.826167, 
            0.547881 1.133629 0.823207, 0.541761 1.130283 0.782058, 0.540307 1.126326 0.767894, 0.536300 1.131780 0.751549, 
            0.534775 1.130748 0.741019, 0.529112 1.108426 0.676299, 0.514357 1.141853 0.634584, 0.512638 1.148900 0.634090, 
            0.510904 1.156516 0.634302, 0.509246 1.161018 0.630646, 0.508334 1.166727 0.633112, 0.499062 1.197735 0.620763, 
            0.480986 1.240363 0.571980, 0.475709 1.234192 0.531947, 0.474051 1.238694 0.528291, 0.473455 1.231264 0.514437, 
            0.466089 1.247480 0.492962, 0.465335 1.246640 0.487294, 0.462865 1.252651 0.480888, 0.462138 1.250640 0.473767, 
            0.460486 1.254876 0.469780, 0.458745 1.262816 0.470394, 0.457078 1.267695 0.467206, 0.846871 0.149661 1.262388, 
            0.840816 0.175845 1.262543, 0.834145 0.227623 1.294489, 0.832536 0.230049 1.288254, 0.829949 0.240934 1.287902, 
            0.824071 0.259785 1.278948, 0.823193 0.264047 1.279618, 0.818260 0.275828 1.266507, 0.816601 0.280337 1.262860, 
            0.814890 0.287034 1.261929, 0.810987 0.288207 1.240266, 0.809328 0.292709 1.236610, 0.808442 0.297315 1.237707, 
            0.806778 0.302045 1.234334, 0.800949 0.318857 1.222847, 0.799126 0.330183 1.227667, 0.798370 0.329406 1.222077, 
            0.796733 0.333034 1.217336, 0.796075 0.328149 1.206644, 0.794453 0.331156 1.201131, 0.789372 0.349071 1.195639, 
            0.777902 0.374817 1.162880, 0.774564 0.384698 1.156657, 0.771371 0.388572 1.142973, 0.768084 0.396321 1.134101, 
            0.766436 0.400384 1.129899, 0.765615 0.402318 1.127678, 0.763992 0.405340 1.122184, 0.757520 0.416656 1.099245, 
            0.756686 0.419104 1.097663, 0.754220 0.424927 1.091022, 0.753323 0.430015 1.092718, 0.751796 0.429067 1.082292, 
            0.750159 0.432684 1.077538, 0.745229 0.444318 1.064243, 0.744607 0.437956 1.051717, 0.742985 0.440947 1.046183, 
            0.742309 0.436829 1.036444, 0.739280 0.433858 1.014258, 0.738641 0.428215 1.002624, 0.736149 0.435131 0.997342, 
            0.733638 0.442877 0.993091, 0.729365 0.459419 0.990517, 0.727805 0.459834 0.981785, 0.610837 0.972707 0.994578, 
            0.607510 0.982121 0.987775, 0.605861 0.986260 0.983667, 0.601057 0.992630 0.963834, 0.600257 0.993682 0.960518, 
            0.598600 0.998121 0.956783, 0.592376 0.999117 0.921027, 0.589812 1.009037 0.919476, 0.575868 1.073218 0.925211, 
            0.571827 1.080079 0.910612, 0.570169 1.084581 0.906956, 0.568686 1.081791 0.894242, 0.567903 1.082130 0.890039, 
            0.559965 1.089938 0.853496, 0.547578 1.121608 0.823471, 0.546661 1.127487 0.826150, 0.538181 1.125622 0.772968, 
            0.535747 1.130154 0.764724, 0.535020 1.128158 0.757621, 0.531780 1.133947 0.746316, 0.531136 1.128493 0.734918, 
            0.528668 1.134448 0.728441, 0.524708 1.105753 0.665054, 0.523027 1.111230 0.662608, 0.518192 1.118901 0.644392, 
            0.514779 1.131892 0.642032, 0.506248 1.164363 0.636124, 0.496990 1.194808 0.623074, 0.494539 1.200038 0.615698, 
            0.491433 1.200275 0.597496, 0.488845 1.211202 0.597197, 0.486852 1.229632 0.610841, 0.486089 1.229122 0.605583, 
            0.483620 1.235119 0.599160, 0.479687 1.237519 0.579020, 0.477369 1.237199 0.564750, 0.474113 1.243697 0.554325, 
            0.472585 1.242795 0.543956, 0.471149 1.238020 0.528777, 0.468080 1.236746 0.508697, 0.461574 1.249457 0.487493, 
            0.845544 0.147981 1.270873, 0.842908 0.160874 1.273016, 0.832072 0.224720 1.296831, 0.825379 0.245196 1.285271, 
            0.823679 0.251415 1.283747, 0.820340 0.261362 1.277606, 0.819436 0.266722 1.279640, 0.807272 0.289095 1.238068, 
            0.804723 0.298405 1.235760, 0.803894 0.300656 1.233932, 0.799670 0.315162 1.228829, 0.798840 0.317439 1.227033, 
            0.798072 0.317146 1.222046, 0.797218 0.320443 1.221516, 0.796409 0.321860 1.218652, 0.788189 0.341358 1.196630, 
            0.786579 0.343877 1.190510, 0.785641 0.350648 1.194297, 0.784800 0.353381 1.193067, 0.780671 0.363949 1.183073, 
            0.779901 0.363712 1.178155, 0.772564 0.378740 1.155204, 0.769233 0.388339 1.148631, 0.768467 0.387991 1.143574, 
            0.766811 0.392400 1.139803, 0.762767 0.399401 1.125378, 0.759533 0.404949 1.113773, 0.758699 0.407423 1.112222, 
            0.758003 0.404127 1.103503, 0.757143 0.407670 1.103280, 0.754648 0.414728 1.098175, 0.750500 0.426060 1.089129, 
            0.745638 0.434863 1.072319, 0.740138 0.437991 1.043836, 0.737782 0.439285 1.031571, 0.734045 0.433539 1.001313, 
            0.728109 0.454774 0.995320, 0.723267 0.462726 0.977452, 0.719093 0.475170 0.969788, 0.717453 0.478885 0.965155, 
            0.609612 0.966768 0.997772, 0.606274 0.976640 0.991538, 0.605459 0.978311 0.988990, 0.603779 0.983699 0.986433, 
            0.599765 0.989509 0.970530, 0.596509 0.995969 0.960057, 0.594851 1.000471 0.956401, 0.593313 0.999971 0.946532, 
            0.590855 1.005500 0.939526, 0.590264 0.997848 0.925398, 0.589502 0.997272 0.920059, 0.587844 1.001774 0.916403, 
            0.574680 1.065717 0.926465, 0.569747 1.077488 0.913341, 0.567344 1.080705 0.903465, 0.566542 1.081860 0.900276, 
            0.563291 1.088104 0.889535, 0.552785 1.106036 0.851694, 0.551094 1.111887 0.849714, 0.547998 1.111719 0.831009, 
            0.546331 1.116554 0.827766, 0.543849 1.123082 0.822001, 0.541337 1.130844 0.817771, 0.539725 1.133414 0.811715, 
            0.530494 1.130556 0.752675, 0.529686 1.131938 0.749768, 0.529038 1.126636 0.738558, 0.526564 1.132833 0.732383, 
            0.525649 1.138666 0.735004, 0.518436 1.116341 0.661032, 0.516949 1.113726 0.648535, 0.514423 1.122059 0.645014, 
            0.509368 1.138876 0.638158, 0.502491 1.166995 0.636092, 0.500858 1.170463 0.631151, 0.500005 1.173713 0.630564, 
            0.485675 1.221695 0.611554, 0.483121 1.231210 0.609499, 0.479231 1.231814 0.587129, 0.476058 1.234840 0.572391, 
            0.468048 1.245635 0.539558, 0.467219 1.247886 0.537730, 0.458681 1.248414 0.487520, 0.454561 1.258585 0.477034, 
            0.453741 1.260454 0.474731, 0.451242 1.267698 0.469857, 0.447103 1.278649 0.460339, 0.845384 0.129996 1.263730, 
            0.844416 0.138018 1.269069, 0.835540 0.184793 1.280929, 0.829152 0.224806 1.298260, 0.824140 0.239841 1.289191, 
            0.812540 0.270990 1.263144, 0.807542 0.285467 1.253382, 0.805974 0.286201 1.245045, 0.803524 0.291395 1.237624, 
            0.801807 0.298343 1.237006, 0.798490 0.307347 1.229694, 0.796836 0.311659 1.225801, 0.790967 0.330119 1.216361, 
            0.789446 0.328931 1.205637, 0.786946 0.336182 1.200773, 0.780239 0.357239 1.189934, 0.777815 0.361349 1.181167, 
            0.772966 0.369622 1.163699, 0.768834 0.380317 1.153862, 0.763132 0.391820 1.135781, 0.760619 0.399637 1.131618, 
            0.758238 0.401955 1.120625, 0.754241 0.406996 1.103766, 0.749246 0.421325 1.093820, 0.744435 0.428031 1.074404, 
            0.742857 0.429201 1.066609, 0.739659 0.433271 1.053168, 0.737215 0.438195 1.045412, 0.734291 0.430903 1.017858, 
            0.732708 0.432256 1.010291, 0.730291 0.436093 1.001184, 0.728688 0.438285 0.994658, 0.727807 0.442698 0.995515, 
            0.723549 0.458602 0.992150, 0.722831 0.456235 0.984585, 0.718668 0.468187 0.976311, 0.605943 0.965766 0.993227, 
            0.605048 0.970783 0.994834, 0.601715 0.980447 0.988342, 0.600058 0.984883 0.984604, 0.596083 0.989031 0.966635, 
            0.591893 1.002107 0.959756, 0.589409 1.008756 0.954143, 0.587106 1.007815 0.939101, 0.586330 1.007858 0.934531, 
            0.577926 1.035050 0.922065, 0.571990 1.056261 0.916043, 0.570156 1.068066 0.921458, 0.568482 1.073228 0.918622, 
            0.567888 1.065682 0.904624, 0.566162 1.073011 0.904480, 0.562777 1.084861 0.900702, 0.552371 1.098609 0.857665, 
            0.549055 1.107579 0.850310, 0.547468 1.109092 0.842941, 0.545040 1.113367 0.834379, 0.541785 1.119801 0.823873, 
            0.538486 1.128067 0.815645, 0.530719 1.128776 0.770285, 0.528442 1.126762 0.753911, 0.527613 1.129013 0.752082, 
            0.526153 1.125295 0.738216, 0.524492 1.129908 0.734698, 0.522747 1.137992 0.735491, 0.520780 1.123123 0.703148, 
            0.519539 1.110267 0.677931, 0.513742 1.125742 0.664785, 0.513218 1.115302 0.647193, 0.510631 1.126163 0.646811, 
            0.509816 1.127857 0.644291, 0.502083 1.159320 0.641755, 0.499576 1.166888 0.637283, 0.498786 1.167538 0.633466, 
            0.496090 1.182937 0.638721, 0.494569 1.181723 0.627964, 0.478569 1.234708 0.605920, 0.476939 1.238030 0.600798, 
            0.475537 1.231886 0.583917, 0.465924 1.244856 0.544538, 0.465147 1.244961 0.540045, 0.461129 1.250886 0.524283, 
            0.460624 1.239668 0.505726, 0.456482 1.250751 0.496371, 0.442557 1.281905 0.456458, 0.823718 0.232749 1.295578, 
            0.821984 0.240385 1.295814, 0.819470 0.248266 1.291731, 0.818705 0.247824 1.286557, 0.815382 0.257108 1.279594, 
            0.813749 0.260534 1.274600, 0.807968 0.275330 1.260610, 0.807159 0.276754 1.257754, 0.802281 0.286219 1.241767, 
            0.798035 0.301617 1.237771, 0.792284 0.315165 1.222231, 0.784018 0.336620 1.202640, 0.779978 0.343457 1.188012, 
            0.765139 0.380375 1.150633, 0.762677 0.386064 1.143827, 0.756949 0.398686 1.127136, 0.753730 0.403602 1.114746, 
            0.752082 0.407693 1.110579, 0.751141 0.414594 1.114528, 0.749670 0.411314 1.101205, 0.747184 0.417971 1.095601, 
            0.746315 0.421894 1.095850, 0.745520 0.422729 1.092263, 0.743871 0.426821 1.088098, 0.737483 0.434635 1.060810, 
            0.732930 0.430612 1.028069, 0.726593 0.436269 0.998102, 0.722304 0.453497 0.996381, 0.720735 0.454285 0.988111, 
            0.718300 0.458864 0.979927, 0.712479 0.475286 0.967955, 0.606266 0.959938 1.005808, 0.605525 0.958512 0.999412, 
            0.603877 0.962601 0.995242, 0.602218 0.967108 0.991593, 0.601378 0.969808 0.990322, 0.595555 0.986367 0.978522, 
            0.575875 1.031204 0.923235, 0.574165 1.037859 0.922253, 0.567450 1.059267 0.911852, 0.566654 1.060150 0.908325, 
            0.564063 1.071176 0.908148, 0.561519 1.080290 0.905596, 0.557441 1.088718 0.892944, 0.554340 1.088762 0.874502, 
            0.547815 1.102240 0.854250, 0.545388 1.106483 0.845649, 0.539692 1.117726 0.827245, 0.534751 1.129815 0.814516, 
            0.531588 1.132448 0.799290, 0.530796 1.133159 0.795548, 0.527479 1.142163 0.788235, 0.525541 1.126088 0.754397, 
            0.524629 1.131781 0.756843, 0.523010 1.134659 0.751171, 0.508397 1.129990 0.657512, 0.506875 1.128813 0.646802, 
            0.506080 1.129645 0.643211, 0.504403 1.134913 0.640506, 0.490811 1.184437 0.628034, 0.488323 1.191189 0.622550, 
            0.487494 1.193440 0.620722, 0.485663 1.205142 0.626009, 0.480703 1.218028 0.614269, 0.478962 1.225935 0.614842, 
            0.472610 1.232236 0.585676, 0.469495 1.232887 0.567988, 0.466223 1.240010 0.558339, 0.465486 1.238445 0.551771, 
            0.461396 1.247351 0.539713, 0.458963 1.251872 0.531456, 0.457398 1.252463 0.522941, 0.451203 1.252245 0.485677, 
            0.438829 1.283359 0.454964, 0.825005 0.219047 1.303002, 0.823348 0.223500 1.299285, 0.819117 0.238278 1.294520, 
            0.815747 0.249513 1.289980, 0.812469 0.256885 1.280639, 0.810794 0.262066 1.277827, 0.810029 0.261668 1.272708, 
            0.808395 0.265141 1.267773, 0.801019 0.281811 1.246862, 0.799361 0.286312 1.243206, 0.798507 0.289569 1.242626, 
            0.791030 0.310436 1.226929, 0.790278 0.309486 1.221124, 0.788633 0.313435 1.216782, 0.787770 0.317082 1.216688, 
            0.786108 0.321733 1.213217, 0.784472 0.325332 1.208438, 0.779515 0.338077 1.196525, 0.777906 0.340533 1.190326, 
            0.773670 0.355499 1.185796, 0.771192 0.361877 1.179846, 0.769610 0.363210 1.172253, 0.763882 0.375782 1.155501, 
            0.758979 0.386295 1.140813, 0.756492 0.393034 1.135311, 0.755663 0.395285 1.133483, 0.754863 0.396305 1.130126, 
            0.751584 0.403750 1.120878, 0.749068 0.411670 1.116842, 0.740182 0.426692 1.084636, 0.737860 0.426561 1.070601, 
            0.736224 0.430104 1.065753, 0.735454 0.429920 1.060901, 0.733869 0.431357 1.053437, 0.727734 0.428658 1.013092, 
            0.725257 0.434977 1.007069, 0.719492 0.449109 0.992254, 0.715450 0.456040 0.977742, 0.709645 0.471824 0.964979, 
            0.707129 0.479744 0.960944, 0.597647 0.971385 0.988980, 0.591912 0.984275 0.972623, 0.588617 0.992396 0.964214, 
            0.587746 0.996352 0.964503, 0.583552 1.009635 0.957882, 0.582743 1.011024 0.954983, 0.579698 1.008761 0.933675, 
            0.572092 1.034975 0.924619, 0.570468 1.038021 0.919154, 0.562085 1.064334 0.905597, 0.549825 1.090722 0.869011, 
            0.546530 1.098791 0.860538, 0.545812 1.096422 0.852971, 0.544969 1.099269 0.851883, 0.544152 1.101024 0.849439, 
            0.534323 1.122963 0.821201, 0.524576 1.141533 0.788777, 0.510871 1.131350 0.692893, 0.508713 1.124423 0.670417, 
            0.502338 1.131691 0.642452, 0.487046 1.219637 0.673082, 0.484552 1.226680 0.667956, 0.483723 1.228931 0.666128, 
            0.483763 1.195018 0.619380, 0.480935 1.215955 0.631515, 0.470258 1.240926 0.602417, 0.467323 1.234070 0.575405, 
            0.464974 1.235099 0.562810, 0.460120 1.243569 0.545587, 0.453963 1.241760 0.506346, 0.453134 1.244011 0.504518, 
            0.450666 1.249927 0.497995, 0.440060 1.271995 0.465292, 0.438364 1.278080 0.463602, 0.437576 1.278593 0.459614, 
            0.435144 1.283028 0.451252, 0.832433 0.175579 1.305823, 0.829940 0.182581 1.300648, 0.829001 0.189385 1.304475, 
            0.815322 0.242529 1.296499, 0.812902 0.246476 1.287530, 0.811243 0.250978 1.283874, 0.802194 0.272783 1.260093, 
            0.797284 0.283567 1.245743, 0.793039 0.298940 1.241718, 0.790595 0.303878 1.233979, 0.776538 0.340510 1.200870, 
            0.769949 0.356702 1.183989, 0.762669 0.369368 1.158105, 0.761810 0.372858 1.157815, 0.760151 0.377360 1.154159, 
            0.753599 0.391980 1.135326, 0.752804 0.392836 1.131765, 0.750338 0.398678 1.125149, 0.742956 0.415594 1.104544, 
            0.738852 0.425084 1.093211, 0.737982 0.429039 1.093500, 0.727751 0.435541 1.041461, 0.726396 0.427424 1.022130, 
            0.720008 0.435218 0.994819, 0.712540 0.455694 0.978635, 0.591403 0.980777 0.983473, 0.588183 0.985796 0.971211, 
            0.583174 1.000691 0.961967, 0.576735 1.010599 0.937282, 0.572492 1.025897 0.933163, 0.570841 1.030123 0.929164, 
            0.567691 1.032166 0.913205, 0.566862 1.034417 0.911377, 0.563279 1.054507 0.917835, 0.561629 1.058662 0.913747, 
            0.559984 1.062572 0.909355, 0.559089 1.067578 0.910949, 0.551022 1.080758 0.881079, 0.545245 1.095382 0.866876, 
            0.537131 1.110474 0.839380, 0.536356 1.110489 0.834774, 0.527370 1.129639 0.807696, 0.523315 1.137097 0.793838, 
            0.520117 1.141193 0.780429, 0.516041 1.149536 0.767673, 0.505723 1.159610 0.720071, 0.503215 1.167212 0.715642, 
            0.500817 1.138041 0.660911, 0.500260 1.128963 0.645010, 0.498602 1.133465 0.641354, 0.480779 1.229990 0.668768, 
            0.474818 1.220044 0.619420, 0.474017 1.221149 0.616169, 0.472330 1.226835 0.613983, 0.469003 1.236245 0.607175, 
            0.466528 1.242503 0.601075, 0.464885 1.246342 0.596596, 0.464056 1.248593 0.594768, 0.463686 1.231771 0.569249, 
            0.460490 1.235767 0.555715, 0.458028 1.241426 0.548872, 0.457167 1.245018 0.548710, 0.456354 1.246585 0.546032, 
            0.455593 1.246023 0.540710, 0.453988 1.248273 0.534257, 0.452332 1.252690 0.530494, 0.451571 1.252128 0.525173, 
            0.450742 1.254356 0.523315, 0.450232 1.243337 0.505004, 0.449047 1.260399 0.521574, 0.447401 1.264358 0.517243, 
            0.446916 1.252300 0.497641, 0.445278 1.255991 0.492977, 0.442107 1.258917 0.478115, 0.439635 1.265023 0.471827, 
            0.433030 1.281832 0.455713, 0.835878 0.136597 1.291095, 0.827038 0.181908 1.301134, 0.825077 0.199007 1.313126, 
            0.823452 0.202089 1.307705, 0.820905 0.211342 1.305327, 0.817583 0.220539 1.298253, 0.814991 0.231638 1.298168, 
            0.813266 0.238924 1.297969, 0.811602 0.243664 1.294609, 0.803395 0.262620 1.271913, 0.796784 0.279697 1.256131, 
            0.796024 0.279076 1.250736, 0.795216 0.280463 1.247835, 0.793557 0.284965 1.244179, 0.788568 0.299059 1.233940, 
            0.783661 0.309745 1.219468, 0.782855 0.311048 1.216464, 0.782000 0.314361 1.215954, 0.780305 0.320385 1.214189, 
            0.778619 0.326044 1.211969, 0.775281 0.335907 1.205724, 0.767839 0.355319 1.188218, 0.765406 0.359809 1.179923, 
            0.764615 0.360456 1.176103, 0.762162 0.365769 1.168830, 0.755579 0.381691 1.151613, 0.749860 0.393908 1.134420, 
            0.749073 0.394413 1.130423, 0.745774 0.402685 1.122201, 0.744891 0.407168 1.123145, 0.740729 0.419091 1.114835, 
            0.740024 0.416173 1.106587, 0.737609 0.419908 1.097353, 0.733462 0.431219 1.088282, 0.732750 0.428594 1.080397, 
            0.731149 0.430705 1.073772, 0.724155 0.431507 1.033150, 0.709683 0.453173 0.976827, 0.708025 0.457674 0.973170, 
            0.705504 0.465802 0.969393, 0.703849 0.470162 0.965561, 0.703042 0.471474 0.962566, 0.701403 0.475193 0.957937, 
            0.699819 0.476623 0.950465, 0.597629 0.955081 1.003744, 0.595971 0.959582 1.000088, 0.595178 0.960311 0.996369, 
            0.593520 0.964813 0.992713, 0.583573 0.991668 0.970580, 0.577746 1.008400 0.958994, 0.565459 1.035878 0.923764, 
            0.554368 1.078079 0.916069, 0.551995 1.080099 0.904705, 0.540781 1.095229 0.858760, 0.539183 1.097196 0.851955, 
            0.538359 1.099229 0.849856, 0.536690 1.104178 0.846756, 0.530198 1.116292 0.824808, 0.517944 1.142436 0.787921, 
            0.517095 1.145508 0.787112, 0.514587 1.153130 0.782708, 0.513968 1.146612 0.769987, 0.508612 1.143758 0.734073, 
            0.504584 1.150132 0.718870, 0.499425 1.171254 0.717361, 0.497520 1.153813 0.681826, 0.496386 1.168712 0.695707, 
            0.494728 1.173214 0.692051, 0.494243 1.161161 0.672455, 0.481960 1.220683 0.681651, 0.481212 1.219558 0.675630, 
            0.476165 1.236054 0.668375, 0.474845 1.226490 0.647246, 0.473419 1.221334 0.631595, 0.469457 1.224977 0.612999, 
            0.466967 1.231818 0.607623, 0.462726 1.247040 0.603411, 0.461967 1.246350 0.597929, 0.460325 1.250170 0.593426, 
            0.459735 1.242478 0.579247, 0.455930 1.239595 0.552545, 0.455006 1.245767 0.555588, 0.453423 1.247141 0.548046, 
            0.447812 1.254848 0.525250, 0.443219 1.252478 0.494562, 0.439953 1.259395 0.484657, 0.436719 1.264965 0.473079, 
            0.435011 1.271519 0.471971, 0.432490 1.279666 0.468218, 0.427699 1.285513 0.447736, 0.827453 0.172230 1.308934, 
            0.826624 0.174481 1.307105, 0.823084 0.192775 1.311333, 0.819670 0.205806 1.309022, 0.802898 0.258645 1.282172, 
            0.793931 0.277013 1.254122, 0.783998 0.303305 1.231289, 0.783198 0.304353 1.227967, 0.782340 0.307806 1.227633, 
            0.780810 0.306961 1.217334, 0.779062 0.315210 1.218332, 0.777188 0.328654 1.225783, 0.775506 0.334143 1.223353, 
            0.774808 0.330963 1.214779, 0.773149 0.335465 1.211122, 0.768968 0.348201 1.203822, 0.766463 0.355654 1.199207, 
            0.765604 0.359157 1.198933, 0.764831 0.359078 1.194212, 0.762359 0.365168 1.187903, 0.760885 0.362033 1.174761, 
            0.759105 0.371552 1.177336, 0.752577 0.385177 1.157267, 0.750265 0.384663 1.142756, 0.743648 0.401992 1.127288, 
            0.738631 0.417203 1.118438, 0.737028 0.419446 1.111975, 0.720456 0.431735 1.030133, 0.718154 0.430788 1.015084, 
            0.715828 0.430846 1.001283, 0.708377 0.450601 0.984204, 0.705962 0.454326 0.974958, 0.696930 0.475384 0.950249, 
            0.696101 0.477635 0.948421, 0.590607 0.964594 0.993764, 0.588912 0.970607 0.991984, 0.586418 0.977633 0.986839, 
            0.576507 1.003039 0.962907, 0.572526 1.007429 0.945240, 0.570103 1.011503 0.936426, 0.569371 1.009699 0.929562, 
            0.568535 1.012251 0.928108, 0.567564 1.020376 0.933576, 0.565890 1.025526 0.930724, 0.564216 1.030703 0.927906, 
            0.556655 1.055063 0.916548, 0.547665 1.074355 0.889645, 0.541971 1.085550 0.871182, 0.523945 1.126074 0.819787, 
            0.520047 1.127037 0.797862, 0.516663 1.138821 0.794003, 0.511684 1.152513 0.783264, 0.503231 1.149504 0.728661, 
            0.498163 1.166841 0.722452, 0.492655 1.170289 0.694366, 0.484115 1.203123 0.688908, 0.482497 1.205933 0.683150, 
            0.471177 1.225486 0.642700, 0.470520 1.220551 0.631945, 0.469095 1.215365 0.616255, 0.465736 1.226135 0.611136, 
            0.461487 1.241676 0.607319, 0.459039 1.246802 0.599814, 0.457413 1.249948 0.594473, 0.456000 1.244224 0.578115, 
            0.451901 1.253552 0.566581, 0.449789 1.244675 0.541682, 0.447376 1.248360 0.532388, 0.440743 1.266336 0.517723, 
            0.430450 1.275401 0.468868, 0.428083 1.277146 0.457163, 0.425612 1.283199 0.450810, 0.830956 0.130870 1.291252, 
            0.825234 0.175383 1.318797, 0.819235 0.199248 1.316072, 0.809308 0.225307 1.292950, 0.808361 0.232458 1.297209, 
            0.798378 0.260840 1.276974, 0.792562 0.277049 1.264738, 0.785398 0.284914 1.232890, 0.781239 0.296731 1.224447, 
            0.779605 0.300204 1.219513, 0.778738 0.304036 1.219648, 0.775966 0.322578 1.228807, 0.773434 0.331218 1.225667, 
            0.772566 0.335064 1.225821, 0.771775 0.335720 1.222011, 0.768621 0.337951 1.206285, 0.766980 0.341732 1.201734, 
            0.760220 0.365014 1.193659, 0.758649 0.365879 1.185486, 0.757016 0.369320 1.180511, 0.755375 0.373129 1.175994, 
            0.754757 0.366606 1.163268, 0.751328 0.380250 1.161719, 0.743234 0.394533 1.133219, 0.739074 0.406384 1.124819, 
            0.731732 0.421625 1.102132, 0.726907 0.428887 1.083407, 0.724564 0.429648 1.070481, 0.723156 0.423734 1.053886, 
            0.719224 0.426124 1.033734, 0.716687 0.434927 1.030796, 0.715023 0.439650 1.027415, 0.714386 0.433931 1.015686, 
            0.712727 0.438432 1.012030, 0.712088 0.432773 1.000376, 0.708810 0.440183 0.991084, 0.703051 0.454076 0.975971, 
            0.699726 0.463395 0.969050, 0.698880 0.466350 0.968097, 0.696439 0.471187 0.960232, 0.694008 0.475564 0.951797, 
            0.591053 0.953628 0.999962, 0.583443 0.980035 0.991147, 0.577770 0.990321 0.971553, 0.575256 0.998159 0.967417, 
            0.571997 1.004771 0.957133, 0.570454 1.004505 0.947554, 0.568832 1.007497 0.942023, 0.567299 1.006774 0.931877, 
            0.553803 1.052287 0.914423, 0.549777 1.058594 0.899137, 0.547815 1.075711 0.911149, 0.547057 1.074983 0.905621, 
            0.541548 1.078492 0.877610, 0.536628 1.089694 0.863780, 0.519394 1.129541 0.816167, 0.515441 1.132767 0.797054, 
            0.497768 1.158650 0.727473, 0.491950 1.174951 0.715352, 0.488004 1.177924 0.695924, 0.467813 1.211805 0.622404, 
            0.467023 1.212440 0.618570, 0.461171 1.230173 0.608227, 0.460268 1.235496 0.610214, 0.457003 1.242336 0.600214, 
            0.454541 1.248015 0.593395, 0.451496 1.245736 0.572068, 0.450635 1.249318 0.571894, 0.445269 1.246851 0.536460, 
            0.436236 1.267950 0.511803, 0.435756 1.255689 0.491948, 0.434082 1.260847 0.489107, 0.433297 1.261265 0.485002, 
            0.426694 1.278018 0.468818, 0.425960 1.276306 0.462068, 0.423561 1.279364 0.451993, 0.421032 1.287858 0.448672, 
            0.827907 0.136312 1.299335, 0.823162 0.172458 1.321112, 0.821484 0.177780 1.318474, 0.818815 0.192058 1.322337, 
            0.816310 0.199562 1.317785, 0.810620 0.210539 1.299051, 0.802925 0.240457 1.294595, 0.800453 0.246570 1.288317, 
            0.793774 0.266465 1.276035, 0.779128 0.295377 1.228712, 0.774178 0.307864 1.216478, 0.762333 0.349192 1.203075, 
            0.760591 0.357192 1.203764, 0.754865 0.369673 1.186898, 0.753286 0.370897 1.179170, 0.750993 0.369540 1.163611, 
            0.744371 0.387069 1.148392, 0.743619 0.386116 1.142584, 0.734542 0.409073 1.120233, 0.733676 0.412847 1.120298, 
            0.732030 0.416816 1.115979, 0.728855 0.419927 1.101347, 0.725537 0.428971 1.094084, 0.722492 0.426723 1.072796, 
            0.717073 0.426465 1.040106, 0.714653 0.430387 1.031105, 0.712138 0.438268 1.027022, 0.710655 0.435508 1.014345, 
            0.592302 0.941529 1.009378, 0.578866 0.984559 0.988840, 0.577219 0.988586 0.984594, 0.575674 0.988401 0.975117, 
            0.570749 0.999791 0.961519, 0.568321 1.004092 0.952989, 0.565101 1.009074 0.940681, 0.562732 1.010903 0.929080, 
            0.561869 1.014569 0.929009, 0.559259 1.026400 0.929833, 0.557647 1.028954 0.923757, 0.555989 1.033456 0.920100, 
            0.554387 1.035599 0.913514, 0.546005 1.061868 0.899902, 0.541055 1.074344 0.887654, 0.528894 1.096576 0.845907, 
            0.524943 1.099751 0.826730, 0.518129 1.125261 0.821424, 0.514786 1.135370 0.815484, 0.513348 1.130707 0.800443, 
            0.509175 1.143070 0.792678, 0.507512 1.147775 0.789274, 0.503516 1.152813 0.772411, 0.500554 1.147072 0.746784, 
            0.491517 1.168317 0.722307, 0.489096 1.172314 0.713400, 0.488485 1.165518 0.700334, 0.471529 1.225977 0.682949, 
            0.465799 1.238663 0.666337, 0.464082 1.213381 0.621062, 0.463253 1.215632 0.619234, 0.461612 1.219421 0.614692, 
            0.460761 1.222589 0.614003, 0.456567 1.235817 0.607312, 0.451629 1.247801 0.594454, 0.443034 1.250709 0.547200, 
            0.431527 1.277985 0.516341, 0.429229 1.276840 0.501047, 0.428779 1.263333 0.479646, 0.426304 1.269582 0.473536, 
            0.425451 1.272842 0.472961, 0.422984 1.278725 0.466395, 0.421427 1.278999 0.457488, 0.419834 1.280780 0.450452, 
            0.418938 1.285843 0.452116, 0.417316 1.288817 0.446562, 0.819411 0.174855 1.320788, 0.811750 0.203390 1.314615, 
            0.811006 0.202088 1.308374, 0.793398 0.257455 1.280040, 0.790741 0.271259 1.283313, 0.789052 0.277023 1.281224, 
            0.787456 0.278954 1.274375, 0.784451 0.274998 1.250965, 0.782133 0.274725 1.236753, 0.778800 0.284401 1.230276, 
            0.777885 0.290201 1.232855, 0.776373 0.288629 1.221654, 0.775488 0.293186 1.222691, 0.766745 0.334453 1.227709, 
            0.762865 0.334664 1.204850, 0.758426 0.358102 1.210841, 0.755985 0.362924 1.202959, 0.751190 0.368926 1.182669, 
            0.749716 0.365785 1.169519, 0.746422 0.373852 1.161043, 0.743838 0.384577 1.160492, 0.743020 0.386383 1.158111, 
            0.735755 0.398447 1.131479, 0.734166 0.400033 1.124201, 0.729938 0.414689 1.119285, 0.720231 0.431596 1.084796, 
            0.718989 0.418798 1.059650, 0.715826 0.421431 1.044425, 0.713409 0.425224 1.035263, 0.709217 0.438437 1.028554, 
            0.706280 0.431619 1.001589, 0.705461 0.433485 0.999284, 0.701370 0.442446 0.987292, 0.699714 0.446861 0.983529, 
            0.693049 0.466168 0.970517, 0.692116 0.472734 0.974049, 0.690586 0.471902 0.963767, 0.688203 0.474319 0.952897, 
            0.590685 0.951888 1.032816, 0.586079 0.950029 1.002763, 0.580168 0.970252 0.995514, 0.572686 0.991288 0.980026, 
            0.571085 0.993394 0.973393, 0.568619 0.999254 0.966800, 0.561405 1.009193 0.937528, 0.559796 1.011644 0.931324, 
            0.557186 1.023475 0.932148, 0.556376 1.024926 0.929325, 0.554773 1.027133 0.922818, 0.541465 1.064867 0.895703, 
            0.517832 1.112986 0.821372, 0.513525 1.130910 0.820515, 0.491952 1.157812 0.729079, 0.485590 1.164540 0.700443, 
            0.484754 1.167095 0.698992, 0.482993 1.175866 0.700639, 0.478619 1.196589 0.703259, 0.468614 1.225898 0.684175, 
            0.467798 1.227568 0.681625, 0.466140 1.232070 0.677968, 0.460704 1.232509 0.646145, 0.459046 1.237011 0.642488, 
            0.458688 1.219665 0.616318, 0.452806 1.238650 0.607531, 0.450371 1.243239 0.599358, 0.448607 1.252112 0.601131, 
            0.447821 1.252588 0.597098, 0.445665 1.245556 0.574491, 0.443175 1.252412 0.569135, 0.442375 1.253428 0.565773, 
            0.441715 1.248655 0.555220, 0.438510 1.253005 0.542126, 0.435116 1.265254 0.538845, 0.431966 1.267318 0.522913, 
            0.430194 1.276537 0.525115, 0.426257 1.279093 0.505169, 0.422534 1.272791 0.474221, 0.419237 1.280985 0.465902, 
            0.417590 1.284983 0.461620, 0.416865 1.282931 0.454448, 0.416046 1.284736 0.452064, 0.413559 1.291488 0.446580, 
            0.412756 1.292645 0.443392, 0.818455 0.157763 1.310130, 0.794675 0.244189 1.288005, 0.790444 0.258974 1.283250, 
            0.783094 0.274557 1.260988, 0.780811 0.272795 1.244928, 0.776734 0.281190 1.232234, 0.761544 0.332695 1.212976, 
            0.759105 0.337460 1.205021, 0.748192 0.372277 1.188155, 0.747459 0.370503 1.181327, 0.746654 0.371748 1.178249, 
            0.741787 0.380772 1.161713, 0.738606 0.384123 1.147379, 0.727876 0.411355 1.121091, 0.720592 0.424193 1.095420, 
            0.718171 0.428158 1.086473, 0.716048 0.419768 1.062179, 0.715259 0.420375 1.058308, 0.712101 0.422765 1.042781, 
            0.708011 0.431696 1.030753, 0.707148 0.435368 1.030690, 0.704667 0.441834 1.024849, 0.702404 0.439239 1.007753, 
            0.701720 0.435447 0.998419, 0.700827 0.440382 0.999925, 0.700111 0.437919 0.992241, 0.696801 0.446640 0.984578, 
            0.696017 0.447030 0.980438, 0.693433 0.457794 0.979936, 0.690882 0.467159 0.977695, 0.688310 0.477424 0.976574, 
            0.579016 0.961277 0.994937, 0.577298 0.968240 0.994338, 0.574712 0.979083 0.993934, 0.564141 0.999692 0.959418, 
            0.560900 1.005562 0.948214, 0.557615 1.013240 0.939254, 0.554225 1.025270 0.935700, 0.553456 1.025052 0.930806, 
            0.552692 1.024576 0.925590, 0.549515 1.027759 0.911047, 0.542872 1.046181 0.896936, 0.531309 1.075812 0.869003, 
            0.507324 1.138524 0.812800, 0.505865 1.134740 0.798851, 0.494787 1.144202 0.745866, 0.493446 1.135526 0.725841, 
            0.491667 1.145022 0.728388, 0.481817 1.167889 0.701302, 0.473943 1.205239 0.706078, 0.472346 1.207207 0.699275, 
            0.468220 1.217598 0.689060, 0.467370 1.220723 0.688317, 0.455315 1.238588 0.641147, 0.450828 1.231802 0.604972, 
            0.449367 1.260320 0.635771, 0.446940 1.264555 0.627159, 0.441029 1.252517 0.575213, 0.437230 1.249361 0.548172, 
            0.433055 1.261818 0.540525, 0.422986 1.261584 0.480120, 0.419671 1.270512 0.472714, 0.417964 1.277026 0.471556, 
            0.413860 1.286561 0.460279, 0.413134 1.284509 0.453106, 0.411486 1.288564 0.448894, 0.815360 0.165127 1.320600, 
            0.814531 0.167378 1.318772, 0.810108 0.190120 1.323900, 0.807615 0.197103 1.318702, 0.805143 0.203215 1.312421, 
            0.803574 0.204015 1.304167, 0.798549 0.219592 1.295769, 0.784885 0.272115 1.287024, 0.780824 0.279857 1.273520, 
            0.779473 0.271569 1.253977, 0.777823 0.275718 1.249882, 0.775488 0.276144 1.236538, 0.772996 0.283054 1.231248, 
            0.771339 0.287500 1.227523, 0.769741 0.289501 1.220760, 0.766356 0.301333 1.216960, 0.764531 0.312756 1.221901, 
            0.758698 0.329707 1.210587, 0.756140 0.339390 1.208742, 0.753409 0.356288 1.215859, 0.746902 0.369036 1.194701, 
            0.745278 0.372108 1.189268, 0.744582 0.368823 1.180564, 0.742252 0.369021 1.166937, 0.739783 0.375018 1.160514, 
            0.738954 0.377269 1.158685, 0.738067 0.381888 1.159799, 0.736424 0.385762 1.155363, 0.731536 0.395665 1.139919, 
            0.729951 0.397099 1.132451, 0.729316 0.391299 1.120623, 0.726727 0.402267 1.120374, 0.724194 0.410885 1.117206, 
            0.721838 0.412162 1.104920, 0.721223 0.405541 1.092072, 0.711623 0.417973 1.052024, 0.710857 0.417617 1.046958, 
            0.701063 0.438124 1.016940, 0.699648 0.432522 1.000734, 0.697096 0.441959 0.998583, 0.696380 0.439496 0.990900, 
            0.693921 0.445054 0.983931, 0.689639 0.461983 0.981838, 0.684737 0.472430 0.967069, 0.586484 0.948352 1.040320, 
            0.585609 0.952530 1.040885, 0.584878 0.950698 1.033986, 0.577750 0.957045 1.000252, 0.570156 0.982762 0.990579, 
            0.549638 1.030249 0.933960, 0.542614 1.032246 0.894823, 0.534902 1.062864 0.891237, 0.533251 1.067075 0.887219, 
            0.532453 1.068051 0.883807, 0.525069 1.085005 0.863249, 0.516492 1.087162 0.815062, 0.511174 1.114951 0.821835, 
            0.506064 1.134064 0.817832, 0.503659 1.137376 0.808072, 0.500477 1.140778 0.793802, 0.496361 1.150781 0.783106, 
            0.489559 1.143569 0.732531, 0.486989 1.153751 0.731306, 0.485320 1.158715 0.728223, 0.483690 1.162044 0.723110, 
            0.479744 1.164964 0.703616, 0.478086 1.169466 0.699960, 0.475226 1.191711 0.713718, 0.472739 1.198421 0.708181, 
            0.470185 1.207948 0.706142, 0.466250 1.210413 0.686084, 0.461991 1.226402 0.682823, 0.458779 1.231026 0.670070, 
            0.454868 1.232551 0.648843, 0.449585 1.226626 0.609115, 0.448754 1.228951 0.607378, 0.447381 1.253808 0.633629, 
            0.443173 1.267625 0.627671, 0.439334 1.266143 0.602710, 0.438955 1.249691 0.577651, 0.434988 1.253504 0.559266, 
            0.431789 1.257588 0.545843, 0.429309 1.264044 0.539988, 0.425161 1.275371 0.530938, 0.423512 1.279507 0.526827, 
            0.421902 1.281979 0.520649, 0.419592 1.281373 0.506024, 0.416619 1.276103 0.480981, 0.415807 1.277629 0.478252, 
            0.415075 1.275830 0.471394, 0.413433 1.279638 0.466875, 0.411775 1.284158 0.463242, 0.409339 1.288735 0.455055, 
            0.406137 1.292999 0.441854, 0.817906 0.131283 1.307630, 0.805540 0.194316 1.321187, 0.803071 0.200290 1.314735, 
            0.802314 0.199536 1.309174, 0.800661 0.203794 1.305215, 0.799787 0.207931 1.305729, 0.796502 0.215614 1.296776, 
            0.792172 0.234511 1.297128, 0.791316 0.237890 1.296701, 0.788851 0.243704 1.290050, 0.786312 0.252596 1.287222, 
            0.784640 0.257657 1.284261, 0.780322 0.276067 1.284007, 0.776411 0.277569 1.262752, 0.772570 0.276151 1.237870, 
            0.770128 0.281009 1.230032, 0.765987 0.292035 1.220607, 0.758301 0.321570 1.215676, 0.749642 0.359343 1.216353, 
            0.747984 0.363845 1.212697, 0.745585 0.366914 1.202637, 0.743876 0.373538 1.201616, 0.743171 0.370613 1.193359, 
            0.741606 0.371229 1.184876, 0.735181 0.380586 1.159505, 0.727879 0.394174 1.134766, 0.727243 0.388374 1.122938, 
            0.725585 0.392876 1.119281, 0.724080 0.390988 1.107688, 0.723008 0.403337 1.118402, 0.722167 0.406100 1.117210, 
            0.721518 0.400835 1.106046, 0.719161 0.402151 1.093809, 0.711074 0.416169 1.064980, 0.709416 0.420671 1.061323, 
            0.699679 0.438810 1.028364, 0.698951 0.436861 1.021319, 0.696493 0.442367 1.014286, 0.695843 0.437162 1.003196, 
            0.692656 0.440790 0.989207, 0.690998 0.445292 0.985550, 0.687667 0.454874 0.978956, 0.685937 0.462379 0.979030, 
            0.680220 0.474509 0.961728, 0.586021 0.942960 1.048819, 0.581870 0.954438 1.039955, 0.577983 0.954913 1.017424, 
            0.576497 0.952257 1.004877, 0.573196 0.960594 0.996736, 0.569834 0.971503 0.991789, 0.568916 0.977440 0.994540, 
            0.564790 0.987877 0.984383, 0.561496 0.995943 0.975905, 0.559880 0.998677 0.970053, 0.558275 1.000939 0.963615, 
            0.557562 0.998376 0.955807, 0.555940 1.001380 0.950290, 0.554292 1.005436 0.946080, 0.549251 1.021671 0.938501, 
            0.544443 1.028235 0.918909, 0.542514 1.011785 0.884604, 0.527182 1.069194 0.872678, 0.525524 1.073696 0.869021, 
            0.515252 1.081881 0.819075, 0.505640 1.127051 0.824316, 0.503104 1.135784 0.821292, 0.501511 1.137604 0.814303, 
            0.499893 1.140425 0.808559, 0.495954 1.143081 0.788738, 0.491172 1.148547 0.767782, 0.484899 1.151555 0.734525, 
            0.481584 1.160516 0.727159, 0.480775 1.161930 0.724291, 0.480009 1.161560 0.719208, 0.478517 1.159126 0.706936, 
            0.476859 1.163628 0.703280, 0.476010 1.166669 0.702433, 0.469799 1.199369 0.710682, 0.468112 1.205024 0.708457, 
            0.461592 1.218353 0.688021, 0.459910 1.223811 0.685552, 0.451867 1.235988 0.654435, 0.450221 1.239962 0.650123, 
            0.441930 1.262449 0.631814, 0.438006 1.264466 0.611198, 0.435199 1.252302 0.577592, 0.427182 1.263389 0.545122, 
            0.424723 1.268959 0.538169, 0.420630 1.278002 0.526281, 0.416354 1.262469 0.479242, 0.415525 1.264692 0.477379, 
            0.414546 1.273178 0.483295, 0.412173 1.275156 0.471881, 0.815809 0.129377 1.311210, 0.808586 0.171888 1.327021, 
            0.796925 0.205615 1.304176, 0.793589 0.215412 1.297848, 0.792810 0.215554 1.293401, 0.785865 0.246516 1.294866, 
            0.784228 0.250158 1.290141, 0.782555 0.255234 1.287198, 0.780783 0.264464 1.289415, 0.772020 0.274371 1.250855, 
            0.770488 0.273600 1.240649, 0.768878 0.276080 1.234481, 0.762289 0.292272 1.217601, 0.757063 0.316213 1.219594, 
            0.756229 0.318645 1.217990, 0.750343 0.337782 1.209391, 0.749338 0.347341 1.216640, 0.748640 0.344157 1.208062, 
            0.745912 0.360920 1.215011, 0.740069 0.378251 1.204169, 0.738762 0.368165 1.182393, 0.735509 0.374544 1.171820, 
            0.734757 0.373578 1.165996, 0.733109 0.377645 1.161799, 0.732338 0.377482 1.156973, 0.726598 0.390538 1.140821, 
            0.725254 0.381994 1.120961, 0.723596 0.386496 1.117304, 0.722793 0.387622 1.114079, 0.720388 0.390953 1.104344, 
            0.719483 0.396377 1.106457, 0.710688 0.407586 1.069514, 0.707343 0.417747 1.063638, 0.706592 0.416776 1.057809, 
            0.704190 0.419943 1.047869, 0.697612 0.435658 1.030396, 0.693660 0.438846 1.011236, 0.691380 0.436980 0.995046, 
            0.686456 0.448353 0.981428, 0.678147 0.471584 0.964042, 0.677325 0.473538 0.961844, 0.676496 0.475789 0.960016, 
            0.634688 0.635028 0.931228, 0.580602 0.950277 1.045358, 0.570276 0.960690 0.998178, 0.568610 0.965530 0.994942, 
            0.561891 0.987101 0.984742, 0.556894 1.001489 0.974869, 0.554653 0.997996 0.956658, 0.552209 1.002957 0.948948, 
            0.551299 1.008557 0.951280, 0.550470 1.010808 0.949452, 0.548759 1.017471 0.948479, 0.547101 1.021972 0.944823, 
            0.545506 1.023845 0.937900, 0.543870 1.027429 0.933104, 0.541730 1.019714 0.909649, 0.525110 1.066269 0.874992, 
            0.520923 1.079207 0.867943, 0.519102 1.090489 0.872708, 0.517671 1.085527 0.857296, 0.516050 1.088484 0.851720, 
            0.515313 1.086902 0.845132, 0.513239 1.076481 0.818315, 0.511505 1.084135 0.818574, 0.509846 1.088637 0.814917, 
            0.508062 1.098345 0.817728, 0.504434 1.120299 0.826501, 0.496162 1.142002 0.807217, 0.494587 1.143039 0.799256, 
            0.489921 1.143686 0.772316, 0.485921 1.148893 0.755662, 0.481111 1.155529 0.736160, 0.480342 1.155282 0.731229, 
            0.477873 1.161256 0.724778, 0.477318 1.152121 0.708807, 0.473121 1.165511 0.702318, 0.469383 1.192001 0.716726, 
            0.463540 1.209355 0.705913, 0.457058 1.221082 0.683485, 0.455411 1.225132 0.679267, 0.452999 1.228722 0.669854, 
            0.442631 1.240889 0.624854, 0.441516 1.255012 0.637772, 0.431875 1.269161 0.599857, 0.431486 1.253153 0.575349, 
            0.428380 1.253399 0.557158, 0.419352 1.274272 0.532220, 0.413645 1.285978 0.514390, 0.410815 1.274755 0.481954, 
            0.407604 1.279384 0.469208, 0.404309 1.287466 0.460749, 0.812710 0.136926 1.321909, 0.811889 0.138837 1.319659, 
            0.804730 0.178702 1.332184, 0.801344 0.190572 1.328432, 0.799730 0.193234 1.322489, 0.797306 0.197351 1.313731, 
            0.794854 0.202602 1.306381, 0.793984 0.206583 1.306701, 0.792325 0.211085 1.303045, 0.790795 0.210273 1.292789, 
            0.783837 0.241741 1.294882, 0.775381 0.271092 1.285098, 0.769183 0.271020 1.248016, 0.767524 0.275519 1.244356, 
            0.766806 0.273155 1.236795, 0.765153 0.277446 1.232877, 0.761083 0.285529 1.219797, 0.760206 0.289771 1.220442, 
            0.755958 0.305273 1.216576, 0.754253 0.311704 1.215316, 0.751658 0.322940 1.215400, 0.749986 0.327993 1.212429, 
            0.743885 0.356105 1.214977, 0.743029 0.359460 1.214521, 0.742226 0.360606 1.211321, 0.740588 0.364292 1.206651, 
            0.739648 0.371149 1.210543, 0.737162 0.377836 1.204978, 0.736344 0.379607 1.202553, 0.735520 0.381629 1.200440, 
            0.733436 0.371619 1.174134, 0.728957 0.396737 1.182214, 0.728530 0.382258 1.159604, 0.726284 0.378962 1.141638, 
            0.725597 0.375329 1.132501, 0.723845 0.383711 1.133665, 0.714983 0.397713 1.100191, 0.714207 0.397751 1.095615, 
            0.710096 0.407558 1.084674, 0.708592 0.405636 1.073039, 0.704492 0.414992 1.061539, 0.702931 0.415440 1.052848, 
            0.699731 0.419566 1.039476, 0.695522 0.433450 1.033601, 0.693056 0.439324 1.027026, 0.686014 0.442086 0.988838, 
            0.681864 0.453527 0.979928, 0.674410 0.473407 0.963006, 0.671086 0.482729 0.956088, 0.666054 0.498602 0.948059, 
            0.630139 0.638403 0.927496, 0.581045 0.939449 1.051728, 0.571530 0.948373 1.007322, 0.569890 0.952093 1.002696, 
            0.569046 0.954983 1.001661, 0.563995 0.971655 0.994625, 0.561476 0.979706 0.990753, 0.559816 0.984279 0.987184, 
            0.558157 0.988781 0.983528, 0.548488 1.004119 0.947090, 0.546773 1.010963 0.946343, 0.541797 1.024505 0.935419, 
            0.535006 1.016855 0.884300, 0.529733 1.042728 0.888692, 0.523752 1.065854 0.885049, 0.522996 1.065066 0.879445, 
            0.518851 1.076283 0.870257, 0.516131 1.092707 0.876786, 0.512423 1.085750 0.845023, 0.511156 1.073991 0.821170, 
            0.498960 1.129935 0.825921, 0.495619 1.139941 0.819853, 0.494900 1.137578 0.812293, 0.487770 1.144025 0.778685, 
            0.484574 1.148017 0.765146, 0.477383 1.156977 0.734658, 0.475782 1.159110 0.728060, 0.475280 1.147748 0.709322, 
            0.454918 1.220955 0.689276, 0.454129 1.221541 0.685379, 0.451642 1.228294 0.679894, 0.450881 1.227686 0.674515, 
            0.446057 1.234924 0.655761, 0.442868 1.238596 0.641826, 0.438614 1.254347 0.638269, 0.435277 1.264201 0.632013, 
            0.432844 1.268697 0.623724, 0.432286 1.259685 0.607906, 0.428448 1.258116 0.582838, 0.426992 1.254215 0.568744, 
            0.423835 1.256574 0.553176, 0.419735 1.265943 0.541693, 0.409026 1.292267 0.514278, 0.404629 1.281758 0.473479, 
            0.400564 1.289656 0.460169, 0.796857 0.191350 1.321473, 0.790171 0.211550 1.309570, 0.787064 0.211850 1.291447, 
            0.783443 0.233480 1.299818, 0.781774 0.238456 1.296749, 0.780013 0.247209 1.298374, 0.777683 0.247422 1.284766, 
            0.768615 0.269955 1.261889, 0.763889 0.273112 1.238066, 0.761505 0.275571 1.227248, 0.757313 0.288748 1.220494, 
            0.756515 0.289693 1.217044, 0.753886 0.302325 1.218862, 0.746264 0.329202 1.210630, 0.744681 0.330580 1.203092, 
            0.743852 0.332830 1.201264, 0.742103 0.341109 1.202298, 0.738485 0.362608 1.210507, 0.734266 0.376903 1.205142, 
            0.731083 0.380362 1.190942, 0.728629 0.385728 1.183735, 0.727713 0.391562 1.186357, 0.724475 0.397316 1.175008, 
            0.724150 0.378595 1.147130, 0.721876 0.376494 1.130647, 0.716990 0.386274 1.115051, 0.716249 0.384887 1.108704, 
            0.713755 0.391901 1.103544, 0.702476 0.409712 1.060929, 0.700819 0.414145 1.057187, 0.699203 0.416899 1.051360, 
            0.692630 0.432369 1.033582, 0.689412 0.437308 1.021220, 0.687795 0.440091 1.015429, 0.684726 0.438788 0.995314, 
            0.682885 0.450856 1.001055, 0.681455 0.445899 0.985650, 0.679807 0.449945 0.981427, 0.678082 0.457217 0.981212, 
            0.674743 0.467152 0.975056, 0.672351 0.469939 0.964645, 0.664765 0.495314 0.954547, 0.661358 0.508084 0.951912, 
            0.659673 0.513702 0.949641, 0.653806 0.532070 0.940089, 0.651227 0.542614 0.939312, 0.647852 0.554051 0.935022, 
            0.647011 0.556783 0.933792, 0.638354 0.594442 0.934327, 0.633906 0.618257 0.940788, 0.628066 0.635531 0.929875, 
            0.624684 0.647248 0.925933, 0.623072 0.649801 0.919855, 0.580760 0.926671 1.051052, 0.577339 0.939990 1.049099, 
            0.574792 0.949229 1.046703, 0.573970 0.951180 1.044502, 0.566166 0.953386 1.001000, 0.561886 0.970212 0.998779, 
            0.556824 0.987356 0.992330, 0.549455 1.003704 0.971019, 0.545506 1.006770 0.951707, 0.544667 1.009460 0.950424, 
            0.542116 1.018854 0.948220, 0.539660 1.024277 0.941083, 0.533452 1.024592 0.904482, 0.522517 1.060347 0.888779, 
            0.520831 1.065980 0.886529, 0.520094 1.064392 0.879932, 0.518436 1.068894 0.876275, 0.515667 1.087358 0.885337, 
            0.506563 1.079170 0.819677, 0.497780 1.122097 0.826757, 0.494360 1.135414 0.824802, 0.491207 1.137606 0.809028, 
            0.485755 1.138710 0.778030, 0.484943 1.140273 0.775347, 0.480837 1.149860 0.764135, 0.474498 1.155619 0.734295, 
            0.469842 1.155880 0.706875, 0.468154 1.161606 0.704739, 0.463581 1.190599 0.717630, 0.461924 1.195027 0.713882, 
            0.461088 1.197570 0.712418, 0.453679 1.215610 0.693207, 0.448663 1.230822 0.684358, 0.447834 1.233073 0.682530, 
            0.447120 1.230513 0.674725, 0.438311 1.242305 0.638507, 0.430766 1.265981 0.626298, 0.429986 1.266220 0.621971, 
            0.426080 1.267479 0.600414, 0.425712 1.250580 0.574799, 0.423396 1.250215 0.560475, 0.412770 1.273070 0.528749, 
            0.411083 1.278792 0.526608, 0.405295 1.293844 0.512936, 0.402543 1.279400 0.476498, 0.399320 1.284497 0.464333, 
            0.396118 1.288722 0.451084, 0.393610 1.296337 0.446670, 0.798935 0.176986 1.332699, 0.792308 0.194719 1.317732, 
            0.791479 0.196970 1.315904, 0.788944 0.205719 1.312900, 0.788096 0.208741 1.312029, 0.786438 0.213243 1.308373, 
            0.784128 0.212615 1.293720, 0.778140 0.236006 1.290406, 0.769704 0.264476 1.279527, 0.768046 0.268978 1.275871, 
            0.764164 0.269280 1.253125, 0.761721 0.274174 1.245332, 0.761045 0.270038 1.235571, 0.759356 0.275812 1.233494, 
            0.758537 0.277639 1.231139, 0.757766 0.277492 1.226333, 0.754485 0.285028 1.217197, 0.753655 0.287279 1.215368, 
            0.749331 0.305950 1.215440, 0.745903 0.319561 1.213850, 0.745029 0.323679 1.214341, 0.741713 0.332656 1.206995, 
            0.740115 0.334653 1.200228, 0.739067 0.346018 1.209719, 0.733850 0.369576 1.211236, 0.732879 0.377692 1.216694, 
            0.729728 0.379832 1.200856, 0.728947 0.380083 1.196543, 0.727252 0.386113 1.194784, 0.720744 0.398893 1.173666, 
            0.718156 0.377623 1.128749, 0.713472 0.378996 1.102710, 0.712547 0.385231 1.105831, 0.710065 0.391778 1.100090, 
            0.706755 0.400505 1.092434, 0.705122 0.403959 1.087475, 0.704511 0.397123 1.074360, 0.688879 0.434812 1.033316, 
            0.686426 0.440123 1.026040, 0.683175 0.446397 1.015337, 0.679039 0.457239 1.005684, 0.678410 0.451171 0.993522, 
            0.676039 0.453080 0.982021, 0.671822 0.467286 0.976545, 0.667778 0.474311 0.962150, 0.662741 0.490372 0.954355, 
            0.649999 0.536808 0.942672, 0.645811 0.549786 0.935672, 0.642376 0.563719 0.934482, 0.639691 0.578701 0.939220, 
            0.638049 0.582506 0.934697, 0.631081 0.614417 0.937342, 0.627673 0.627208 0.934733, 0.620161 0.649530 0.920843, 
            0.617687 0.655699 0.914633, 0.615153 0.664410 0.911581, 0.575330 0.934421 1.048129, 0.573574 0.943002 1.049540, 
            0.570287 0.950749 1.040666, 0.568020 0.948349 1.023812, 0.565602 0.952196 1.014719, 0.564925 0.948146 1.005064, 
            0.560755 0.960398 0.997161, 0.557344 0.973300 0.994691, 0.551468 0.992067 0.985633, 0.548997 0.998106 0.979261, 
            0.543518 1.000360 0.949692, 0.540899 1.012551 0.950962, 0.538406 1.019562 0.945799, 0.533877 1.014522 0.911794, 
            0.529856 1.020572 0.896188, 0.517021 1.070855 0.889283, 0.515364 1.075297 0.885553, 0.513692 1.080372 0.882607, 
            0.508713 1.094054 0.871858, 0.505698 1.090495 0.848941, 0.489820 1.138416 0.820606, 0.489059 1.137830 0.815253, 
            0.462543 1.176901 0.711188, 0.453385 1.203183 0.692968, 0.437831 1.237626 0.647891, 0.436206 1.240743 0.642515, 
            0.430266 1.262163 0.636752, 0.428611 1.266516 0.632911, 0.425657 1.260427 0.606851, 0.423998 1.264978 0.603255, 
            0.423474 1.254518 0.585638, 0.413937 1.264389 0.542410, 0.411538 1.267451 0.532341, 0.406471 1.284756 0.526091, 
            0.403223 1.290919 0.515250, 0.402519 1.287968 0.506960, 0.401720 1.288958 0.503566, 0.400916 1.290158 0.500432, 
            0.398329 1.301063 0.500105, 0.397215 1.282914 0.468314, 0.795239 0.177148 1.329600, 0.793579 0.181700 1.326005, 
            0.789508 0.189857 1.313017, 0.787657 0.202328 1.319259, 0.786919 0.200791 1.312725, 0.781247 0.211083 1.293141, 
            0.779541 0.217560 1.291937, 0.778576 0.225430 1.297088, 0.774386 0.238543 1.290257, 0.771366 0.235219 1.267630, 
            0.762091 0.266355 1.255440, 0.758928 0.268977 1.240200, 0.753206 0.281320 1.223162, 0.748116 0.299585 1.218106, 
            0.747254 0.303204 1.217977, 0.745596 0.307706 1.214321, 0.743025 0.317905 1.213116, 0.738876 0.329315 1.204168, 
            0.736384 0.336230 1.198886, 0.734402 0.354200 1.211957, 0.732634 0.363243 1.213941, 0.731596 0.374198 1.222925, 
            0.725198 0.382424 1.196149, 0.718529 0.401874 1.183316, 0.717742 0.370197 1.134720, 0.713058 0.371570 1.108681, 
            0.708845 0.385622 1.103015, 0.708119 0.383587 1.095863, 0.706453 0.388410 1.092606, 0.704799 0.392750 1.088748, 
            0.697518 0.405449 1.062904, 0.696673 0.408364 1.061902, 0.695021 0.412604 1.057919, 0.694229 0.413301 1.054161, 
            0.691027 0.417544 1.040935, 0.688515 0.425305 1.036703, 0.687628 0.429963 1.037865, 0.678448 0.457180 1.020805, 
            0.674793 0.448005 0.986289, 0.672292 0.455328 0.981512, 0.663205 0.478664 0.959633, 0.662335 0.482627 0.959931, 
            0.658994 0.492616 0.953842, 0.657227 0.501636 0.955798, 0.653902 0.510996 0.948928, 0.651430 0.517091 0.942626, 
            0.648055 0.528526 0.938333, 0.646266 0.538459 0.941423, 0.643688 0.548966 0.940601, 0.642859 0.551217 0.938773, 
            0.641203 0.555636 0.935014, 0.638632 0.565857 0.933837, 0.637618 0.575777 0.941534, 0.635957 0.580400 0.938028, 
            0.635081 0.584587 0.938606, 0.626467 0.620484 0.936952, 0.623911 0.630101 0.935026, 0.621421 0.636927 0.929632, 
            0.616449 0.650337 0.918543, 0.574991 0.923866 1.050215, 0.570759 0.938705 1.045525, 0.569864 0.943695 1.047099, 
            0.569030 0.946153 1.045528, 0.561679 0.961773 1.023313, 0.561170 0.950702 1.004938, 0.553463 0.981124 1.001108, 
            0.551015 0.986217 0.993562, 0.547722 0.994245 0.985037, 0.544486 0.999920 0.973590, 0.541449 0.997288 0.951824, 
            0.538895 1.006805 0.949773, 0.536288 1.018516 0.950447, 0.533857 1.022929 0.942056, 0.533241 1.016315 0.929216, 
            0.531605 1.019899 0.924420, 0.528488 1.020598 0.906791, 0.527258 1.007273 0.880992, 0.526431 1.009457 0.879080, 
            0.513272 1.073193 0.888887, 0.508192 1.091047 0.883318, 0.503564 1.090129 0.854434, 0.500154 1.070792 0.807293, 
            0.498521 1.074237 0.802325, 0.494696 1.104360 0.821244, 0.486965 1.135800 0.818680, 0.483106 1.135099 0.794688, 
            0.481488 1.137932 0.788958, 0.480775 1.135371 0.781154, 0.469931 1.167316 0.760719, 0.468350 1.136401 0.708447, 
            0.466717 1.139846 0.703477, 0.463278 1.153907 0.702447, 0.451213 1.204421 0.700453, 0.442028 1.231829 0.683631, 
            0.441199 1.234080 0.681803, 0.439835 1.226335 0.662935, 0.438212 1.229368 0.657454, 0.434180 1.235895 0.642440, 
            0.430712 1.251176 0.642925, 0.429054 1.255678 0.639269, 0.425725 1.265193 0.632591, 0.415966 1.252024 0.556119, 
            0.414286 1.257419 0.553572, 0.407807 1.269028 0.530999, 0.406978 1.271279 0.529170, 0.398679 1.294093 0.511268, 
            0.397848 1.296388 0.509494, 0.393417 1.287306 0.470468, 0.386034 1.304237 0.449882, 0.802664 0.133808 1.332578, 
            0.794864 0.168076 1.333527, 0.794006 0.171536 1.333200, 0.786606 0.189183 1.313503, 0.785585 0.199403 1.321574, 
            0.783197 0.202037 1.310972, 0.782224 0.210239 1.316536, 0.765944 0.242652 1.264314, 0.764318 0.245788 1.258961, 
            0.761061 0.252313 1.248569, 0.760089 0.260489 1.254102, 0.756918 0.263457 1.239292, 0.752814 0.272960 1.227975, 
            0.750338 0.279256 1.221923, 0.749493 0.282151 1.220894, 0.741822 0.311091 1.215224, 0.738456 0.322107 1.210411, 
            0.734349 0.331762 1.199283, 0.731374 0.358772 1.218960, 0.730597 0.358864 1.214450, 0.724775 0.375357 1.202568, 
            0.720614 0.387222 1.194185, 0.719679 0.393882 1.197833, 0.717180 0.401109 1.192937, 0.711816 0.366363 1.112785, 
            0.707669 0.377648 1.103683, 0.706072 0.379602 1.096861, 0.704384 0.385323 1.094719, 0.702736 0.389415 1.090554, 
            0.700400 0.389885 1.077265, 0.696235 0.401926 1.069100, 0.685558 0.426930 1.040044, 0.682267 0.434848 1.031383, 
            0.679030 0.440538 1.019954, 0.672445 0.456533 1.002829, 0.669280 0.459240 0.987695, 0.667629 0.463431 0.983652, 
            0.664362 0.470378 0.973784, 0.661962 0.473488 0.963775, 0.646822 0.522942 0.941969, 0.645154 0.527852 0.938819, 
            0.644251 0.533132 0.940753, 0.642459 0.543202 0.944014, 0.636559 0.562932 0.936151, 0.633026 0.580947 0.940032, 
            0.631314 0.587662 0.939124, 0.616025 0.643292 0.924989, 0.608501 0.666096 0.911697, 0.606001 0.673397 0.906894, 
            0.570357 0.930789 1.050889, 0.560347 0.960266 1.032013, 0.557920 0.964534 1.023442, 0.553059 0.973259 1.006535, 
            0.538508 0.998264 0.954359, 0.532557 1.020093 0.949105, 0.528922 1.010136 0.913616, 0.525624 1.018351 0.905323, 
            0.525186 1.004348 0.883307, 0.524357 1.006599 0.881478, 0.516464 1.044738 0.887234, 0.512028 1.068018 0.893030, 
            0.508728 1.076338 0.884868, 0.507218 1.074666 0.873542, 0.505560 1.079168 0.869886, 0.504544 1.089183 0.877703, 
            0.503729 1.090835 0.875131, 0.498151 1.097176 0.850638, 0.497356 1.098026 0.847070, 0.497143 1.074678 0.813444, 
            0.496423 1.072369 0.805951, 0.488985 1.123811 0.832856, 0.474626 1.140808 0.770734, 0.473806 1.142683 0.768439, 
            0.472143 1.147388 0.765035, 0.469502 1.160501 0.767450, 0.464529 1.173916 0.756368, 0.464644 1.136921 0.705792, 
            0.452433 1.193475 0.711301, 0.443865 1.227472 0.707288, 0.438994 1.236670 0.690968, 0.436048 1.230236 0.664480, 
            0.432084 1.233959 0.645983, 0.431278 1.235221 0.642926, 0.426981 1.252753 0.641583, 0.425289 1.258667 0.639681, 
            0.423641 1.262744 0.635496, 0.416270 1.246987 0.569683, 0.414707 1.247511 0.561086, 0.407369 1.262576 0.538180, 
            0.403986 1.274351 0.534310, 0.391600 1.305945 0.504192, 0.791954 0.167753 1.334448, 0.785371 0.183638 1.317187, 
            0.779507 0.201896 1.307496, 0.778678 0.204147 1.305668, 0.773782 0.214361 1.290611, 0.771223 0.224078 1.288808, 
            0.769573 0.228217 1.284701, 0.755540 0.263890 1.250401, 0.745726 0.285222 1.221408, 0.743959 0.294252 1.223376, 
            0.740561 0.306650 1.220279, 0.732258 0.329599 1.202543, 0.729789 0.335590 1.196112, 0.726652 0.369325 1.224143, 
            0.723429 0.374431 1.211989, 0.721793 0.378018 1.207196, 0.721041 0.377050 1.201370, 0.717607 0.390957 1.200148, 
            0.711837 0.405276 1.185564, 0.710397 0.368503 1.126015, 0.707256 0.370191 1.109615, 0.700729 0.383766 1.089484, 
            0.694989 0.396862 1.073382, 0.690010 0.410524 1.062607, 0.683533 0.422038 1.039916, 0.681825 0.428605 1.038824, 
            0.678530 0.436676 1.030353, 0.668025 0.454547 0.992437, 0.667127 0.459668 0.994173, 0.663970 0.462034 0.978617, 
            0.659025 0.474270 0.966070, 0.657402 0.477316 0.960605, 0.654866 0.486099 0.957642, 0.650588 0.502815 0.955285, 
            0.647270 0.511900 0.948072, 0.640521 0.534709 0.939411, 0.639570 0.542011 0.943858, 0.637047 0.550212 0.940172, 
            0.636238 0.551631 0.937310, 0.635399 0.554288 0.935986, 0.631815 0.574403 0.942474, 0.628448 0.585490 0.937750, 
            0.624234 0.599598 0.932153, 0.623232 0.609033 0.939248, 0.618893 0.628309 0.940071, 0.617273 0.631216 0.934433, 
            0.614786 0.637969 0.928949, 0.601419 0.678116 0.904830, 0.598847 0.688387 0.903715, 0.567565 0.925565 1.045723, 
            0.564064 0.942234 1.047931, 0.562404 0.946802 1.044357, 0.560703 0.953054 1.042875, 0.559911 0.953752 1.039117, 
            0.555018 0.963860 1.023928, 0.553270 0.972105 1.024921, 0.551729 0.971725 1.015201, 0.549273 0.977133 1.008046, 
            0.543569 0.988735 0.990088, 0.534777 0.999841 0.953017, 0.531321 1.014608 0.952863, 0.529656 1.019420 0.949592, 
            0.528849 1.020708 0.946568, 0.525873 1.015567 0.921686, 0.524388 1.012863 0.909078, 0.521336 1.010850 0.888082, 
            0.520600 1.009236 0.881453, 0.507468 1.071846 0.889859, 0.505865 1.074071 0.883376, 0.505036 1.076322 0.881548, 
            0.501858 1.079565 0.867079, 0.495979 1.098423 0.858133, 0.492830 1.100430 0.842130, 0.492204 1.094263 0.829847, 
            0.489657 1.103472 0.827412, 0.484389 1.129161 0.831576, 0.483553 1.131689 0.830092, 0.481167 1.134224 0.819368, 
            0.477866 1.142574 0.811243, 0.470028 1.146210 0.769519, 0.460812 1.174914 0.754307, 0.461018 1.134161 0.699063, 
            0.460206 1.135706 0.696357, 0.447914 1.195607 0.706024, 0.443706 1.209435 0.700080, 0.442619 1.222413 0.711576, 
            0.437655 1.235474 0.700054, 0.433916 1.229781 0.669861, 0.424975 1.247069 0.640470, 0.423963 1.256936 0.648103, 
            0.421366 1.268250 0.648283, 0.419728 1.271891 0.643557, 0.419081 1.266572 0.632326, 0.416861 1.262191 0.613012, 
            0.414464 1.265207 0.602886, 0.413384 1.277854 0.613971, 0.411637 1.286040 0.614891, 0.410084 1.286163 0.605795, 
            0.410141 1.251569 0.558201, 0.407669 1.257686 0.551926, 0.406125 1.257443 0.542376, 0.403615 1.265142 0.538067, 
            0.397732 1.284179 0.529345, 0.396036 1.290246 0.527633, 0.394489 1.290079 0.518177, 0.385980 1.289432 0.466507, 
            0.382819 1.291970 0.451163, 0.379197 1.313659 0.459608, 0.791561 0.159423 1.339298, 0.788229 0.169084 1.332802, 
            0.785713 0.177037 1.328808, 0.783299 0.180713 1.319502, 0.779057 0.195951 1.315308, 0.775847 0.200547 1.302520, 
            0.772561 0.208255 1.293598, 0.770010 0.217649 1.291394, 0.768352 0.222150 1.287737, 0.763488 0.231029 1.271020, 
            0.761839 0.235135 1.266873, 0.760173 0.239938 1.263590, 0.758551 0.242964 1.258100, 0.756916 0.246463 1.253198, 
            0.754494 0.250489 1.244326, 0.752784 0.257143 1.243343, 0.751962 0.259120 1.241175, 0.750356 0.261437 1.234804, 
            0.746188 0.273593 1.226783, 0.743704 0.280228 1.221153, 0.739366 0.299439 1.221894, 0.738460 0.304886 1.224035, 
            0.735975 0.311548 1.218438, 0.734250 0.318830 1.218235, 0.729248 0.333418 1.208611, 0.728419 0.335669 1.206783, 
            0.725488 0.360859 1.224199, 0.718870 0.378235 1.208789, 0.709764 0.402351 1.187879, 0.706861 0.361967 1.114596, 
            0.700986 0.380661 1.105447, 0.698657 0.380841 1.091799, 0.696169 0.387594 1.086314, 0.695425 0.386287 1.080066, 
            0.693784 0.390092 1.075544, 0.692066 0.397080 1.074976, 0.690407 0.401582 1.071319, 0.689602 0.402829 1.068245, 
            0.683091 0.415756 1.047309, 0.674657 0.444157 1.036345, 0.672999 0.448659 1.032689, 0.672111 0.453359 1.033902, 
            0.670435 0.458599 1.031162, 0.665618 0.465515 1.012009, 0.662567 0.463496 0.991003, 0.657730 0.471252 0.972893, 
            0.652776 0.483892 0.960849, 0.648527 0.499434 0.957033, 0.644330 0.512813 0.950530, 0.641905 0.516952 0.941799, 
            0.634193 0.547588 0.938235, 0.633345 0.550595 0.937347, 0.631710 0.554150 0.932514, 0.630821 0.558865 0.933746, 
            0.621255 0.602148 0.936644, 0.614351 0.631403 0.935989, 0.603527 0.662497 0.914498, 0.549539 0.973682 1.023579, 
            0.548736 0.974815 1.020363, 0.544744 0.979708 1.003319, 0.543148 0.981613 0.996438, 0.538188 0.994474 0.984668, 
            0.536588 0.996552 0.978001, 0.535109 0.993600 0.965086, 0.532700 0.997095 0.955554, 0.532014 0.993400 0.946340, 
            0.531007 1.003018 0.953663, 0.520922 1.003423 0.894053, 0.517731 1.007207 0.880256, 0.516121 1.009703 0.874108, 
            0.507073 1.063653 0.894880, 0.501415 1.073318 0.874515, 0.498956 1.078891 0.867566, 0.496452 1.086334 0.862937, 
            0.492265 1.099279 0.855897, 0.489929 1.099756 0.842617, 0.480651 1.131015 0.830578, 0.479048 1.133214 0.824062, 
            0.471236 1.135780 0.781008, 0.469628 1.138200 0.774765, 0.466297 1.147787 0.768177, 0.464558 1.155643 0.768687, 
            0.460368 1.168728 0.761820, 0.458133 1.132781 0.698672, 0.457316 1.134530 0.696220, 0.448375 1.184009 0.711438, 
            0.446626 1.192298 0.712486, 0.443292 1.202008 0.706051, 0.441629 1.206692 0.702619, 0.439717 1.221739 0.712062, 
            0.437216 1.229052 0.707273, 0.430758 1.239799 0.683629, 0.430245 1.228889 0.665453, 0.415997 1.273468 0.642216, 
            0.415449 1.264032 0.625871, 0.413990 1.260268 0.611947, 0.407106 1.288690 0.610257, 0.406353 1.287740 0.604453, 
            0.406416 1.252938 0.556600, 0.403234 1.256349 0.542341, 0.401569 1.261114 0.539012, 0.398179 1.273166 0.535485, 
            0.388302 1.297123 0.509752, 0.386587 1.303983 0.509026, 0.382549 1.310752 0.494313, 0.380713 1.290436 0.455205, 
            0.793792 0.138738 1.342673, 0.792141 0.142906 1.338602, 0.778691 0.186551 1.318829, 0.776183 0.194126 1.314365, 
            0.775423 0.193506 1.308971, 0.774554 0.197405 1.309189, 0.772910 0.201327 1.304812, 0.771318 0.203079 1.297741, 
            0.767122 0.216428 1.291201, 0.764599 0.224618 1.287502, 0.762949 0.228777 1.283420, 0.762161 0.229333 1.279485, 
            0.758956 0.233691 1.266402, 0.757298 0.238193 1.262746, 0.755730 0.238924 1.254406, 0.754072 0.243426 1.250749, 
            0.753234 0.246030 1.249359, 0.749075 0.257843 1.240912, 0.745776 0.266091 1.232661, 0.744128 0.270166 1.228474, 
            0.732026 0.322177 1.228341, 0.730334 0.328080 1.226425, 0.728679 0.332463 1.222621, 0.727176 0.330494 1.210926, 
            0.724871 0.329660 1.196018, 0.722898 0.347223 1.208585, 0.720854 0.367784 1.224876, 0.719206 0.371833 1.220657, 
            0.717590 0.374590 1.214833, 0.707467 0.376562 1.157168, 0.706273 0.393959 1.174154, 0.704615 0.398461 1.170497, 
            0.700549 0.374199 1.112616, 0.692420 0.389919 1.085902, 0.691671 0.388831 1.079926, 0.690858 0.390436 1.077295, 
            0.689993 0.394155 1.077290, 0.685065 0.405727 1.063920, 0.683341 0.412935 1.063624, 0.678580 0.417566 1.041631, 
            0.676101 0.423946 1.035684, 0.672585 0.441233 1.038660, 0.661174 0.464556 1.002892, 0.659005 0.458057 0.980948, 
            0.654049 0.470773 0.968997, 0.652390 0.475274 0.965340, 0.650757 0.478759 0.960420, 0.648925 0.490467 0.965714, 
            0.648165 0.489848 0.960322, 0.640599 0.514390 0.949188, 0.633821 0.538399 0.942017, 0.632950 0.542412 0.942378, 
            0.624338 0.578196 0.940584, 0.620918 0.591498 0.938611, 0.608114 0.640483 0.930094, 0.605647 0.646377 0.923542, 
            0.603970 0.651662 0.920859, 0.589616 0.700637 0.903081, 0.558276 0.940233 1.048093, 0.554872 0.952854 1.045273, 
            0.553255 0.955642 1.039489, 0.550794 0.961302 1.032646, 0.541807 0.980474 1.005595, 0.537832 0.984642 0.987651, 
            0.533808 0.990816 0.972199, 0.529941 0.990475 0.948654, 0.525525 1.012961 0.953464, 0.524696 1.015212 0.951636, 
            0.520050 1.015034 0.923671, 0.518491 1.015416 0.914897, 0.517854 1.009679 0.903146, 0.515533 1.009502 0.889054, 
            0.510594 1.021499 0.876211, 0.503316 1.066302 0.894869, 0.502531 1.066745 0.890794, 0.500034 1.073860 0.885760, 
            0.490990 1.095423 0.861678, 0.488553 1.100098 0.853613, 0.486894 1.104600 0.849956, 0.480358 1.118574 0.830321, 
            0.475363 1.132923 0.820399, 0.473721 1.136724 0.815872, 0.465143 1.138906 0.767717, 0.460827 1.157221 0.767345, 
            0.455054 1.171705 0.752967, 0.442150 1.192651 0.704999, 0.439561 1.203586 0.704709, 0.435987 1.223316 0.710720, 
            0.432648 1.233231 0.704539, 0.416337 1.266906 0.653885, 0.415481 1.270266 0.653434, 0.412104 1.281777 0.649236, 
            0.409924 1.275749 0.627876, 0.402646 1.288332 0.601887, 0.401930 1.253660 0.549572, 0.399330 1.265115 0.549929, 
            0.380379 1.311873 0.501653, 0.377989 1.314580 0.491143, 0.377689 1.294837 0.461995, 0.793409 0.129988 1.347000, 
            0.781637 0.168295 1.329844, 0.771669 0.196041 1.308818, 0.770883 0.196517 1.304785, 0.767609 0.203747 1.295269, 
            0.765092 0.211729 1.291312, 0.764207 0.216301 1.292366, 0.755225 0.235268 1.265060, 0.753547 0.240584 1.262416, 
            0.746152 0.258046 1.242488, 0.745380 0.257897 1.237679, 0.744551 0.260148 1.235851, 0.739540 0.275139 1.226726, 
            0.737891 0.279282 1.222624, 0.736153 0.287064 1.223042, 0.733444 0.303040 1.229014, 0.730953 0.309952 1.223727, 
            0.723445 0.332071 1.209584, 0.721787 0.336573 1.205927, 0.710524 0.385914 1.207102, 0.707198 0.395339 1.200312, 
            0.704481 0.379392 1.162007, 0.697515 0.379018 1.119925, 0.696830 0.375260 1.110634, 0.691974 0.383820 1.093522, 
            0.687915 0.391481 1.079917, 0.685433 0.397983 1.074120, 0.684641 0.398700 1.070387, 0.676465 0.416409 1.046141, 
            0.674029 0.421021 1.037999, 0.671499 0.429527 1.034692, 0.667176 0.448154 1.034707, 0.662966 0.462054 1.028853, 
            0.653620 0.463938 0.975703, 0.651925 0.469978 0.973958, 0.648657 0.476965 0.964140, 0.644278 0.497895 0.967016, 
            0.641786 0.504835 0.961765, 0.638527 0.511465 0.951503, 0.636910 0.514231 0.945691, 0.629247 0.542822 0.939587, 
            0.625907 0.552802 0.933486, 0.624917 0.561730 0.939952, 0.621497 0.575015 0.937957, 0.620582 0.580828 0.940553, 
            0.616277 0.598717 0.939653, 0.614610 0.603546 0.936403, 0.612787 0.614887 0.941242, 0.610225 0.624736 0.939602, 
            0.601023 0.652871 0.923684, 0.599352 0.657893 0.920674, 0.592709 0.676334 0.906587, 0.590193 0.684263 0.902563, 
            0.589277 0.690105 0.905195, 0.586745 0.698702 0.902001, 0.585049 0.704792 0.900317, 0.557140 0.930608 1.046709, 
            0.555429 0.937282 1.045750, 0.546249 0.964514 1.028711, 0.544570 0.969874 1.026120, 0.542927 0.973734 1.021667, 
            0.538136 0.979585 1.001189, 0.532516 0.987688 0.978885, 0.528517 0.992843 0.962168, 0.527869 0.987550 0.950969, 
            0.526211 0.992052 0.947312, 0.525145 1.004125 0.957685, 0.522664 1.010607 0.951863, 0.517854 1.017246 0.932366, 
            0.517382 1.004676 0.912128, 0.513491 1.005326 0.889814, 0.511044 1.010395 0.882239, 0.510287 1.009650 0.876689, 
            0.508660 1.012857 0.871424, 0.504800 1.044428 0.892142, 0.502992 1.055148 0.896210, 0.501333 1.059650 0.892554, 
            0.498810 1.067890 0.888916, 0.495505 1.076426 0.881023, 0.491469 1.083099 0.866191, 0.488115 1.093647 0.860796, 
            0.483194 1.104904 0.847034, 0.479947 1.111023 0.836137, 0.471632 1.134500 0.819057, 0.467603 1.140868 0.803846, 
            0.465468 1.132997 0.780197, 0.463825 1.136852 0.775738, 0.463086 1.135357 0.769256, 0.460418 1.149616 0.773095, 
            0.451479 1.134587 0.698937, 0.449821 1.139089 0.695281, 0.446999 1.159709 0.707022, 0.428110 1.236125 0.700209, 
            0.415835 1.263129 0.664388, 0.415003 1.265494 0.662702, 0.414014 1.274391 0.669129, 0.412356 1.278907 0.665491, 
            0.400436 1.291128 0.611308, 0.399677 1.290470 0.605866, 0.399873 1.250099 0.551097, 0.398075 1.260431 0.554682, 
            0.391414 1.279554 0.541442, 0.388799 1.291608 0.542542, 0.387318 1.288753 0.529748, 0.385702 1.291501 0.523912, 
            0.384044 1.295997 0.520249, 0.377186 1.323308 0.517179, 0.372758 1.314105 0.478004, 0.788838 0.134287 1.344416, 
            0.785480 0.144992 1.339216, 0.777163 0.168576 1.322268, 0.766305 0.201081 1.302530, 0.757926 0.227241 1.288782, 
            0.756278 0.231311 1.284590, 0.753129 0.233340 1.268613, 0.749837 0.241306 1.260011, 0.748260 0.242431 1.252160, 
            0.742377 0.261446 1.243410, 0.741548 0.263697 1.241582, 0.739148 0.266823 1.231593, 0.737484 0.271541 1.228205, 
            0.736651 0.273938 1.226558, 0.735827 0.275999 1.224493, 0.725278 0.327896 1.233467, 0.719686 0.334850 1.209736, 
            0.718158 0.333916 1.199327, 0.713443 0.368839 1.219585, 0.711784 0.373341 1.215928, 0.710165 0.376214 1.210248, 
            0.708521 0.380131 1.205866, 0.701892 0.397962 1.191021, 0.698721 0.368683 1.131533, 0.697126 0.370559 1.124614, 
            0.693784 0.380595 1.118583, 0.692318 0.377122 1.105022, 0.685842 0.388556 1.082231, 0.680097 0.401881 1.066413, 
            0.678433 0.406580 1.063001, 0.674392 0.413484 1.048456, 0.673576 0.415195 1.045958, 0.671916 0.419782 1.042406, 
            0.670201 0.426606 1.041635, 0.669426 0.426615 1.037022, 0.665112 0.444851 1.036552, 0.664222 0.449650 1.037890, 
            0.662520 0.455954 1.036471, 0.661698 0.457916 1.034284, 0.660061 0.461526 1.029520, 0.659361 0.458413 1.021029, 
            0.656945 0.462203 1.011865, 0.656234 0.459507 1.003891, 0.647398 0.472425 0.969072, 0.643945 0.487095 0.968798, 
            0.640523 0.500483 0.966931, 0.636427 0.509663 0.955213, 0.635667 0.509056 0.949833, 0.633182 0.515679 0.944188, 
            0.629755 0.529272 0.942576, 0.628019 0.537002 0.942929, 0.625510 0.544640 0.938544, 0.617739 0.577727 0.938025, 
            0.613384 0.597681 0.939690, 0.610725 0.611565 0.943062, 0.591480 0.670560 0.909987, 0.590621 0.674047 0.909694, 
            0.587291 0.683589 0.903049, 0.584690 0.695055 0.903419, 0.581960 0.711874 0.910438, 0.580218 0.719850 0.911097, 
            0.576004 0.733937 0.905474, 0.573355 0.747436 0.908368, 0.562752 0.833776 0.964748, 0.549132 0.948879 1.042983, 
            0.546649 0.955452 1.037275, 0.545842 0.956792 1.034315, 0.538352 0.978191 1.019278, 0.536727 0.981290 1.013879, 
            0.536018 0.978565 1.005870, 0.533561 0.984033 0.998789, 0.522480 0.993629 0.945971, 0.514485 1.003792 0.912353, 
            0.512840 1.007735 0.908003, 0.510458 1.010098 0.897065, 0.506427 1.016590 0.882008, 0.500152 1.051923 0.893528, 
            0.496727 1.065397 0.891767, 0.493419 1.074063 0.884034, 0.491698 1.081169 0.883613, 0.481920 1.101001 0.852757, 
            0.472833 1.124363 0.830910, 0.467176 1.133981 0.810487, 0.464734 1.138872 0.802690, 0.459340 1.137558 0.768690, 
            0.454999 1.156917 0.769615, 0.450038 1.169827 0.757906, 0.449233 1.171073 0.754829, 0.448739 1.159404 0.735710, 
            0.437091 1.192561 0.712159, 0.424028 1.252299 0.716998, 0.423539 1.240445 0.697650, 0.422753 1.240900 0.693591, 
            0.409448 1.278501 0.666309, 0.408593 1.281822 0.665811, 0.404658 1.284298 0.645765, 0.404102 1.275203 0.629844, 
            0.399145 1.287953 0.617937, 0.396143 1.251676 0.549755, 0.395313 1.253927 0.547927, 0.394263 1.265362 0.557506, 
            0.391762 1.272697 0.552745, 0.391137 1.266465 0.540380, 0.389353 1.276186 0.543206, 0.384906 1.299943 0.549594, 
            0.382504 1.303143 0.539698, 0.381689 1.304798 0.537129, 0.380793 1.309839 0.538767, 0.379134 1.314341 0.535110, 
            0.371781 1.330070 0.513029, 0.370425 1.322005 0.493763, 0.780920 0.148820 1.336045, 0.777492 0.162476 1.334512, 
            0.775857 0.165978 1.329612, 0.768491 0.182219 1.308169, 0.766762 0.189684 1.308193, 0.765933 0.191935 1.306365, 
            0.762639 0.199958 1.297834, 0.755877 0.223313 1.289851, 0.755029 0.226368 1.289022, 0.752571 0.231894 1.282013, 
            0.748525 0.238987 1.267702, 0.746081 0.243920 1.259958, 0.741965 0.253949 1.249294, 0.737868 0.263180 1.237640, 
            0.736221 0.267207 1.233393, 0.724253 0.313639 1.226329, 0.720677 0.333406 1.232386, 0.719035 0.337238 1.227897, 
            0.716030 0.333295 1.204503, 0.709948 0.360582 1.206028, 0.708201 0.368792 1.206977, 0.703898 0.386555 1.205920, 
            0.695679 0.373854 1.139279, 0.692541 0.375419 1.122726, 0.690230 0.374817 1.108105, 0.687804 0.379000 1.099430, 
            0.683700 0.388518 1.088131, 0.682112 0.390133 1.080889, 0.681265 0.393108 1.079960, 0.678853 0.396705 1.070556, 
            0.675516 0.406584 1.064329, 0.672912 0.418138 1.064809, 0.669843 0.416857 1.044721, 0.666495 0.427181 1.039048, 
            0.665672 0.429144 1.036862, 0.664859 0.430736 1.034216, 0.663174 0.436344 1.031933, 0.656364 0.461706 1.026443, 
            0.655645 0.459365 1.018911, 0.653224 0.463352 1.009991, 0.651764 0.459599 0.996080, 0.645274 0.471674 0.974087, 
            0.633592 0.506210 0.952246, 0.629441 0.517686 0.943380, 0.628543 0.522791 0.945097, 0.627718 0.524859 0.943042, 
            0.625709 0.543944 0.957499, 0.622552 0.546339 0.941977, 0.610473 0.597369 0.940626, 0.608753 0.604452 0.940175, 
            0.600258 0.635423 0.932403, 0.598643 0.638119 0.926504, 0.596917 0.645421 0.926326, 0.595251 0.650229 0.923050, 
            0.592719 0.658833 0.919864, 0.582602 0.692786 0.906549, 0.581779 0.694771 0.904390, 0.580942 0.697354 0.902974, 
            0.572245 0.736700 0.905605, 0.562210 0.799464 0.932701, 0.558665 0.850141 0.981775, 0.556932 0.857739 0.981965, 
            0.552491 0.913511 1.032743, 0.549575 0.938056 1.049359, 0.539560 0.967769 1.030777, 0.518706 0.996973 0.946824, 
            0.517700 1.006612 0.954172, 0.515418 1.004810 0.938062, 0.513777 1.008573 0.933488, 0.513242 0.998616 0.916496, 
            0.505979 1.010554 0.889707, 0.504323 1.014968 0.885941, 0.494699 1.060650 0.891819, 0.493029 1.065622 0.888746, 
            0.489657 1.076933 0.884299, 0.486295 1.087796 0.879296, 0.485466 1.090047 0.877467, 0.483083 1.092470 0.866605, 
            0.481526 1.092754 0.857709, 0.479877 1.096859 0.853560, 0.465933 1.128805 0.814630, 0.457981 1.137190 0.778805, 
            0.441172 1.159365 0.709241, 0.437673 1.175957 0.711353, 0.421898 1.251778 0.722298, 0.419468 1.256127 0.713828, 
            0.418039 1.251096 0.698331, 0.414128 1.252621 0.677104, 0.412512 1.255340 0.671233, 0.411690 1.257279 0.669017, 
            0.410028 1.261958 0.665581, 0.407340 1.277041 0.670444, 0.394653 1.288952 0.611252, 0.393967 1.285228 0.602003, 
            0.392871 1.266365 0.569324, 0.387401 1.268257 0.539306, 0.386312 1.281270 0.550844, 0.383653 1.295179 0.554248, 
            0.380431 1.300219 0.542012, 0.378701 1.307709 0.542068, 0.368333 1.319858 0.497044, 0.365865 1.325833 0.490593, 
            0.363235 1.338510 0.492468, 0.359948 1.346266 0.483606, 0.786361 0.123520 1.352184, 0.768163 0.171210 1.309690, 
            0.766405 0.179858 1.311184, 0.763952 0.185187 1.303930, 0.761399 0.194679 1.301848, 0.758069 0.204200 1.295179, 
            0.755502 0.214262 1.293805, 0.753786 0.221193 1.293164, 0.752136 0.225332 1.289058, 0.744827 0.239211 1.264680, 
            0.738159 0.258651 1.251833, 0.736567 0.260407 1.244766, 0.729195 0.276892 1.223625, 0.712993 0.338256 1.211989, 
            0.712550 0.324464 1.190233, 0.710870 0.329843 1.187666, 0.701884 0.381211 1.205230, 0.697600 0.398197 1.203208, 
            0.693589 0.403866 1.187129, 0.692046 0.371335 1.132848, 0.687981 0.379247 1.119556, 0.686479 0.377230 1.107802, 
            0.682449 0.383670 1.092681, 0.676705 0.396927 1.076779, 0.674293 0.400533 1.067386, 0.669254 0.416714 1.059739, 
            0.667624 0.420034 1.054615, 0.666777 0.423010 1.053687, 0.665191 0.424505 1.046296, 0.663621 0.425350 1.038098, 
            0.658418 0.448303 1.038863, 0.651069 0.463853 1.016561, 0.648630 0.468608 1.008595, 0.647316 0.458772 0.987128, 
            0.639864 0.478615 0.970159, 0.638934 0.485032 0.973505, 0.637266 0.489927 0.970338, 0.632307 0.502776 0.958552, 
            0.628224 0.511432 0.946184, 0.627379 0.514331 0.945161, 0.625545 0.526125 0.950562, 0.621131 0.548540 0.955283, 
            0.616244 0.558379 0.939759, 0.611926 0.576765 0.939477, 0.607609 0.595128 0.939165, 0.606681 0.601528 0.942490, 
            0.605006 0.606680 0.939642, 0.585647 0.670449 0.912495, 0.583146 0.677764 0.907709, 0.572704 0.725182 0.911118, 
            0.569232 0.740664 0.911853, 0.567669 0.773425 0.947921, 0.566811 0.776871 0.947577, 0.561222 0.783660 0.923642, 
            0.552924 0.870860 0.994961, 0.548384 0.930702 1.050796, 0.541684 0.951482 1.039614, 0.534987 0.972127 1.028265, 
            0.532560 0.976360 1.019650, 0.530917 0.980216 1.015192, 0.523793 0.986412 0.981270, 0.519807 0.991018 0.963871, 
            0.516677 0.992281 0.946943, 0.515002 0.997463 0.944131, 0.511705 1.005648 0.935802, 0.511336 0.988777 0.910222, 
            0.489282 1.067853 0.888216, 0.479453 1.089829 0.860024, 0.478780 1.085596 0.850141, 0.458930 1.137524 0.803663, 
            0.455762 1.140357 0.788685, 0.454004 1.148987 0.790156, 0.453175 1.151238 0.788328, 0.452466 1.148494 0.780295, 
            0.447516 1.160974 0.768053, 0.446703 1.162562 0.765401, 0.443405 1.170758 0.757085, 0.439011 1.160142 0.716154, 
            0.422328 1.241473 0.729319, 0.420625 1.247833 0.727970, 0.418976 1.251968 0.723858, 0.417384 1.253687 0.716744, 
            0.405275 1.273817 0.672387, 0.398298 1.273855 0.630817, 0.392580 1.286027 0.613567, 0.392329 1.264276 0.581925, 
            0.390767 1.264763 0.573282, 0.389938 1.267014 0.571454, 0.388232 1.273492 0.570251, 0.386879 1.297508 0.595459, 
            0.385226 1.301772 0.591507, 0.383560 1.306590 0.588242, 0.379893 1.297955 0.554396, 0.366786 1.327333 0.516902, 
            0.364603 1.321435 0.495702, 0.361974 1.334043 0.497491, 0.358653 1.343241 0.490419, 0.782674 0.123306 1.348618, 
            0.772692 0.151642 1.328324, 0.767702 0.165754 1.318109, 0.766916 0.166226 1.314071, 0.764396 0.174300 1.310228, 
            0.763620 0.174361 1.305679, 0.762723 0.179436 1.307359, 0.761868 0.182745 1.306844, 0.761050 0.184513 1.304416, 
            0.760210 0.187246 1.303188, 0.759355 0.190552 1.302670, 0.757702 0.194821 1.298723, 0.752568 0.214963 1.295998, 
            0.749226 0.225021 1.289994, 0.747573 0.229290 1.286049, 0.744273 0.237569 1.277836, 0.743551 0.235388 1.270503, 
            0.741092 0.240939 1.263526, 0.739434 0.245441 1.259869, 0.736915 0.253475 1.255976, 0.728781 0.269450 1.229578, 
            0.723843 0.281422 1.216703, 0.714895 0.331192 1.232283, 0.713237 0.335694 1.228626, 0.710636 0.314952 1.184365, 
            0.705472 0.336290 1.183125, 0.700695 0.373765 1.206554, 0.697226 0.389119 1.207128, 0.695551 0.394309 1.204326, 
            0.693054 0.401451 1.199325, 0.691509 0.401249 1.189826, 0.690956 0.392005 1.173720, 0.689813 0.375115 1.143492, 
            0.688187 0.378241 1.138127, 0.687486 0.375163 1.129678, 0.684000 0.391221 1.131128, 0.674597 0.395494 1.080946, 
            0.671407 0.399223 1.067082, 0.669729 0.404558 1.064460, 0.668778 0.411857 1.068902, 0.667177 0.413962 1.062269, 
            0.659076 0.428539 1.034133, 0.655620 0.443357 1.034043, 0.650560 0.460358 1.027416, 0.649842 0.458017 1.019883, 
            0.649024 0.459803 1.017477, 0.646505 0.467837 1.013585, 0.644299 0.462912 0.993595, 0.641918 0.465215 0.982583, 
            0.636831 0.483376 0.977396, 0.631015 0.499623 0.965208, 0.626975 0.506480 0.950604, 0.624494 0.512970 0.944794, 
            0.620667 0.543197 0.963843, 0.614135 0.556949 0.943931, 0.605572 0.590768 0.939697, 0.603764 0.601458 0.943728, 
            0.600371 0.613629 0.940348, 0.597004 0.624716 0.935623, 0.593742 0.631474 0.925521, 0.591127 0.643521 0.926612, 
            0.589455 0.648575 0.923642, 0.585996 0.663492 0.923674, 0.584303 0.669434 0.921807, 0.581815 0.676208 0.916348, 
            0.581073 0.674839 0.910023, 0.573364 0.705358 0.906314, 0.571584 0.714911 0.908932, 0.567271 0.733101 0.908406, 
            0.565596 0.770500 0.950235, 0.564738 0.773946 0.949892, 0.563087 0.778150 0.945865, 0.562423 0.773531 0.935504, 
            0.561595 0.775742 0.933626, 0.551129 0.856392 0.982937, 0.548298 0.877426 0.995192, 0.541266 0.944209 1.045777, 
            0.539626 0.947963 1.041191, 0.537145 0.954417 1.035335, 0.523381 0.978889 0.987122, 0.521756 0.982019 0.981762, 
            0.519247 0.989641 0.977357, 0.516514 0.974388 0.939914, 0.515433 0.987105 0.951086, 0.509632 1.002723 0.938117, 
            0.507499 0.994741 0.914329, 0.504972 1.003141 0.910891, 0.503320 1.007388 0.906918, 0.500903 1.011195 0.897774, 
            0.499349 1.011369 0.888742, 0.498535 1.012983 0.886123, 0.496869 1.017820 0.882882, 0.495987 1.022264 0.883777, 
            0.491473 1.048815 0.893637, 0.487239 1.063713 0.889021, 0.486397 1.066525 0.887890, 0.481296 1.085226 0.883375, 
            0.476702 1.082911 0.852754, 0.474324 1.085125 0.841632, 0.471878 1.090143 0.833992, 0.466905 1.103544 0.822893, 
            0.455264 1.136405 0.798973, 0.447831 1.155453 0.781016, 0.443679 1.166945 0.772169, 0.442956 1.164802 0.764883, 
            0.441282 1.169950 0.762029, 0.433619 1.166311 0.711267, 0.414400 1.256466 0.721520, 0.413570 1.258717 0.719691, 
            0.406644 1.256672 0.675534, 0.405885 1.256020 0.670100, 0.395910 1.284071 0.649453, 0.395429 1.271857 0.629658, 
            0.394611 1.273643 0.627253, 0.392941 1.278610 0.624173, 0.391324 1.281412 0.618406, 0.391085 1.259100 0.586067, 
            0.389427 1.263602 0.582411, 0.386424 1.291783 0.603543, 0.379809 1.309012 0.587950, 0.378316 1.306654 0.575773, 
            0.372023 1.310526 0.543590, 0.370390 1.313964 0.538612, 0.363782 1.330926 0.522687, 0.363055 1.328910 0.515560, 
            0.360782 1.326758 0.499014, 0.357404 1.338281 0.494831, 0.356536 1.342144 0.495004, 0.354137 1.345247 0.484986, 
            0.781412 0.118885 1.353698, 0.767335 0.156383 1.321665, 0.763202 0.167086 1.311839, 0.762338 0.170792 1.311818, 
            0.760671 0.175651 1.308605, 0.744652 0.229390 1.287497, 0.743826 0.231530 1.285531, 0.738915 0.242367 1.271246, 
            0.738112 0.243530 1.268067, 0.737257 0.246869 1.267590, 0.735393 0.259921 1.274554, 0.732957 0.264506 1.266377, 
            0.731334 0.267548 1.260907, 0.730768 0.258858 1.245489, 0.729982 0.259323 1.241443, 0.726706 0.266629 1.232021, 
            0.725894 0.268167 1.229307, 0.722627 0.275108 1.219432, 0.719336 0.283056 1.210808, 0.718451 0.287623 1.211857, 
            0.714069 0.308687 1.214901, 0.708807 0.334118 1.218744, 0.706938 0.315136 1.181293, 0.704236 0.330813 1.186893, 
            0.699728 0.357128 1.196460, 0.695305 0.379904 1.201629, 0.693645 0.384461 1.198041, 0.692761 0.389006 1.199062, 
            0.691987 0.388963 1.194385, 0.691008 0.397447 1.200299, 0.688681 0.397518 1.186515, 0.686878 0.375792 1.145656, 
            0.686082 0.376692 1.142150, 0.685161 0.382769 1.145075, 0.681927 0.388296 1.133443, 0.679036 0.379615 1.104163, 
            0.674930 0.389202 1.092951, 0.674020 0.394850 1.095342, 0.672361 0.399352 1.091686, 0.671731 0.393339 1.079592, 
            0.665113 0.410706 1.064171, 0.659556 0.416186 1.038610, 0.658674 0.420638 1.039515, 0.656229 0.425614 1.031823, 
            0.654376 0.438182 1.038186, 0.651848 0.446635 1.034814, 0.650963 0.451213 1.035876, 0.648475 0.457966 1.030391, 
            0.646924 0.458004 1.021190, 0.642984 0.460716 1.001439, 0.639771 0.465412 0.988774, 0.635562 0.479289 0.982892, 
            0.630640 0.490585 0.969177, 0.625626 0.505705 0.960213, 0.623991 0.509221 0.955333, 0.623251 0.507794 0.948936, 
            0.619584 0.531335 0.959680, 0.609571 0.560952 0.940978, 0.606922 0.574408 0.943820, 0.606089 0.576817 0.942189, 
            0.602594 0.593264 0.944120, 0.593321 0.624345 0.931862, 0.592458 0.627970 0.931740, 0.589182 0.635290 0.922335, 
            0.586525 0.649075 0.925586, 0.579731 0.673750 0.919243, 0.578059 0.678855 0.916335, 0.577262 0.679736 0.912805, 
            0.574731 0.688301 0.909572, 0.570364 0.708759 0.911862, 0.564378 0.732069 0.908448, 0.562694 0.769826 0.950722, 
            0.559447 0.775966 0.939852, 0.557864 0.777319 0.932284, 0.549269 0.844636 0.974283, 0.548393 0.848833 0.974873, 
            0.547205 0.865997 0.991567, 0.545396 0.876752 0.995678, 0.543429 0.926315 1.052618, 0.533398 0.956660 1.034820, 
            0.526834 0.971813 1.016649, 0.524433 0.974952 1.006675, 0.522011 0.979002 0.997834, 0.512783 0.975965 0.938572, 
            0.511954 0.978216 0.936743, 0.510873 0.990933 0.947916, 0.510126 0.989786 0.941867, 0.508427 0.995980 0.940313, 
            0.506362 0.985178 0.913023, 0.496463 1.010058 0.888437, 0.491167 1.036901 0.894034, 0.488510 1.050665 0.897258, 
            0.483469 1.066912 0.889694, 0.475913 1.091052 0.878062, 0.474357 1.091315 0.869140, 0.472178 1.085234 0.847714, 
            0.457268 1.125124 0.814029, 0.450704 1.140233 0.795803, 0.448184 1.148361 0.792026, 0.445640 1.157463 0.789459, 
            0.439911 1.170069 0.772749, 0.435993 1.171865 0.751859, 0.435075 1.177793 0.754597, 0.432349 1.162250 0.716795, 
            0.431438 1.167903 0.719193, 0.414797 1.247518 0.730225, 0.408260 1.261530 0.710637, 0.407523 1.259935 0.704032, 
            0.402983 1.255346 0.670586, 0.402117 1.259143 0.670678, 0.400459 1.263645 0.667022, 0.396950 1.280646 0.669643, 
            0.395309 1.284403 0.665062, 0.393772 1.283858 0.655137, 0.393316 1.270605 0.634051, 0.390880 1.275220 0.625911, 
            0.389013 1.256175 0.588382, 0.385696 1.265179 0.581069, 0.384194 1.295402 0.613985, 0.383365 1.297653 0.612157, 
            0.381743 1.300635 0.606614, 0.381076 1.296160 0.596431, 0.378565 1.303888 0.592157, 0.376229 1.304335 0.578840, 
            0.374576 1.308622 0.574917, 0.369887 1.310220 0.549156, 0.368823 1.322228 0.559448, 0.367177 1.326222 0.555161, 
            0.361685 1.329005 0.526250, 0.360051 1.332503 0.521345, 0.356171 1.332695 0.498463, 0.766060 0.152518 1.327436, 
            0.765262 0.153458 1.323980, 0.761946 0.162436 1.316634, 0.759471 0.168663 1.310497, 0.755236 0.183648 1.305989, 
            0.752735 0.190962 1.301202, 0.751059 0.196164 1.298414, 0.748460 0.207571 1.298712, 0.745099 0.218396 1.293661, 
            0.738565 0.232290 1.273926, 0.735184 0.243944 1.269904, 0.721336 0.271926 1.226052, 0.708860 0.307257 1.200575, 
            0.707665 0.324721 1.217644, 0.704866 0.312211 1.183608, 0.702207 0.326105 1.186993, 0.697875 0.345083 1.187446, 
            0.695780 0.367735 1.206334, 0.694080 0.373974 1.204835, 0.689914 0.386038 1.196699, 0.688233 0.391512 1.194250, 
            0.687365 0.395371 1.194420, 0.683213 0.374643 1.140927, 0.679689 0.392278 1.144337, 0.678030 0.396780 1.140680, 
            0.677094 0.403506 1.144410, 0.674419 0.385830 1.103959, 0.671108 0.394597 1.096351, 0.669449 0.399099 1.092695, 
            0.664860 0.396557 1.061792, 0.659716 0.417116 1.059585, 0.654148 0.423057 1.034596, 0.648143 0.447136 1.032135, 
            0.647284 0.450634 1.031856, 0.645626 0.455136 1.028200, 0.644078 0.455039 1.018831, 0.641510 0.465120 1.017480, 
            0.639903 0.467507 1.011196, 0.638476 0.462392 0.995596, 0.635156 0.471530 0.988450, 0.617811 0.515978 0.946552, 
            0.616822 0.524869 0.952972, 0.612305 0.551526 0.962963, 0.608325 0.555895 0.945268, 0.606449 0.569466 0.952877, 
            0.604724 0.576714 0.952632, 0.603061 0.581403 0.949208, 0.602190 0.585415 0.949567, 0.598016 0.597807 0.941839, 
            0.596272 0.605870 0.942606, 0.588773 0.627649 0.928040, 0.586284 0.634473 0.922645, 0.585376 0.640013 0.924902, 
            0.583661 0.646846 0.924141, 0.582748 0.652586 0.926646, 0.581066 0.658085 0.924229, 0.577671 0.670337 0.920951, 
            0.574323 0.680616 0.915221, 0.573476 0.683612 0.914319, 0.571809 0.688489 0.911128, 0.563191 0.724541 0.909669, 
            0.558961 0.771536 0.949545, 0.557302 0.776037 0.945888, 0.555716 0.777543 0.938510, 0.552334 0.789267 0.934576, 
            0.550352 0.807211 0.947617, 0.547197 0.841712 0.976598, 0.544662 0.850410 0.973531, 0.543324 0.873827 0.997993, 
            0.541775 0.905996 1.033326, 0.537134 0.937829 1.049746, 0.532988 0.949074 1.040594, 0.528809 0.961736 1.033201, 
            0.517786 0.968873 0.977327, 0.514659 0.970021 0.960257, 0.511572 0.969462 0.941066, 0.509053 0.977542 0.937230, 
            0.507526 0.976587 0.926795, 0.505944 0.977895 0.919172, 0.500972 0.991257 0.908025, 0.500038 0.997895 0.911645, 
            0.490302 1.015983 0.878623, 0.482249 1.060799 0.892673, 0.480600 1.064887 0.888502, 0.472227 1.090776 0.874418, 
            0.470912 1.081029 0.853063, 0.469277 1.084560 0.848200, 0.468877 1.068969 0.824210, 0.464511 1.089364 0.826423, 
            0.460435 1.097714 0.813674, 0.453569 1.125390 0.811057, 0.450231 1.135253 0.804812, 0.449325 1.140715 0.806973, 
            0.444369 1.153409 0.794995, 0.441111 1.159971 0.784649, 0.440257 1.163290 0.784148, 0.435430 1.170638 0.765530, 
            0.431347 1.179264 0.753124, 0.416143 1.231380 0.734624, 0.408586 1.255548 0.723026, 0.396606 1.270289 0.671975, 
            0.391628 1.283896 0.661131, 0.391244 1.267672 0.636355, 0.388756 1.274419 0.630863, 0.387427 1.297469 0.654870, 
            0.386595 1.299839 0.653190, 0.385228 1.292199 0.634451, 0.385282 1.257752 0.587040, 0.383624 1.262254 0.583384, 
            0.381997 1.297656 0.622733, 0.378081 1.299362 0.601731, 0.376424 1.303800 0.597996, 0.374006 1.307664 0.588923, 
            0.370076 1.309964 0.568659, 0.364263 1.326056 0.556278, 0.361910 1.327210 0.543839, 0.357753 1.338927 0.535273, 
            0.356611 1.321977 0.504970, 0.354129 1.328526 0.499233, 0.353228 1.333731 0.501073, 0.350719 1.341398 0.496725, 
            0.349035 1.346960 0.494385, 0.347386 1.351082 0.490257, 0.765661 0.144445 1.332604, 0.761494 0.156597 1.324578, 
            0.758992 0.163952 1.319841, 0.756538 0.169300 1.312611, 0.754183 0.170544 1.300283, 0.752512 0.175555 1.297260, 
            0.751561 0.182875 1.301729, 0.749903 0.187377 1.298072, 0.738849 0.228042 1.288469, 0.737232 0.230851 1.282710, 
            0.732177 0.247651 1.275833, 0.730430 0.255846 1.276763, 0.729582 0.258886 1.275915, 0.727927 0.263254 1.272093, 
            0.725509 0.267122 1.263025, 0.724708 0.268170 1.259703, 0.722552 0.261172 1.237138, 0.720929 0.264188 1.231635, 
            0.719263 0.269001 1.228366, 0.718508 0.268195 1.222740, 0.716090 0.272053 1.213660, 0.714367 0.279228 1.213324, 
            0.711069 0.287469 1.205064, 0.707662 0.300225 1.202412, 0.704338 0.309503 1.195440, 0.702680 0.314005 1.191784, 
            0.700255 0.318157 1.183069, 0.695930 0.336846 1.183161, 0.694270 0.341423 1.179599, 0.692878 0.367061 1.206820, 
            0.690617 0.364414 1.189660, 0.688917 0.370616 1.188115, 0.687921 0.379807 1.194908, 0.682150 0.394192 1.180407, 
            0.682016 0.367540 1.142677, 0.679298 0.383889 1.149113, 0.677596 0.390181 1.147679, 0.673357 0.405323 1.143367, 
            0.672300 0.384810 1.108639, 0.670712 0.386414 1.101383, 0.669053 0.390916 1.097727, 0.667377 0.396174 1.095009, 
            0.665891 0.393526 1.082473, 0.663602 0.392006 1.066711, 0.658473 0.411906 1.063685, 0.656815 0.416408 1.060029, 
            0.656043 0.416261 1.055222, 0.654408 0.419803 1.050374, 0.651963 0.424781 1.042684, 0.642742 0.453724 1.027769, 
            0.640263 0.460109 1.021827, 0.635304 0.472952 1.010036, 0.623088 0.497478 0.971138, 0.622295 0.498218 0.967433, 
            0.617346 0.510663 0.955147, 0.616618 0.508685 0.948066, 0.611079 0.545665 0.966254, 0.606989 0.554599 0.954230, 
            0.605369 0.557470 0.948548, 0.604441 0.563854 0.951854, 0.600117 0.582490 0.951881, 0.594217 0.602232 0.944035, 
            0.590865 0.612696 0.938535, 0.582524 0.637241 0.922782, 0.581689 0.639737 0.921258, 0.580690 0.649044 0.928194, 
            0.577315 0.660489 0.923914, 0.566406 0.695142 0.906844, 0.564669 0.702905 0.907238, 0.563685 0.711597 0.913411, 
            0.561949 0.719325 0.913761, 0.559410 0.728196 0.910907, 0.555410 0.765614 0.938888, 0.553620 0.775586 0.942027, 
            0.551884 0.783335 0.942403, 0.550225 0.787837 0.938747, 0.548381 0.800080 0.944706, 0.545028 0.810564 0.939232, 
            0.542637 0.845539 0.973428, 0.541029 0.847944 0.967166, 0.535114 0.932703 1.049327, 0.533406 0.939297 1.048269, 
            0.530934 0.945374 1.041945, 0.526752 0.958167 1.034715, 0.523419 0.967826 1.028216, 0.521045 0.969850 1.016858, 
            0.520312 0.968113 1.010075, 0.517840 0.974236 1.003808, 0.517086 0.973359 0.998096, 0.515585 0.971286 0.986272, 
            0.514074 0.969667 0.975013, 0.512590 0.966956 0.962397, 0.511096 0.964596 0.950218, 0.506310 0.970245 0.929490, 
            0.497242 0.992834 0.906683, 0.492233 1.007735 0.897447, 0.491420 1.009299 0.894765, 0.490679 1.007895 0.888397, 
            0.486571 1.017560 0.877281, 0.483537 1.047051 0.900040, 0.481867 1.052024 0.896969, 0.478528 1.061962 0.890817, 
            0.475152 1.073420 0.886552, 0.473463 1.079185 0.884465, 0.471788 1.084400 0.881694, 0.468794 1.079974 0.857700, 
            0.467204 1.081635 0.850515, 0.466804 1.066044 0.826525, 0.466153 1.060887 0.815494, 0.463392 1.079037 0.824167, 
            0.458345 1.095501 0.816873, 0.455887 1.101048 0.809891, 0.449814 1.127945 0.810930, 0.443975 1.145166 0.799952, 
            0.443131 1.148031 0.798887, 0.434901 1.167957 0.777396, 0.432428 1.174108 0.771163, 0.430822 1.176432 0.764802, 
            0.429176 1.180427 0.760516, 0.427521 1.184810 0.756712, 0.426071 1.180649 0.742295, 0.409823 1.243919 0.733026, 
            0.394644 1.262782 0.668598, 0.389494 1.283553 0.666652, 0.387898 1.285473 0.659789, 0.387513 1.269249 0.635013, 
            0.385025 1.275995 0.629520, 0.383660 1.300556 0.655403, 0.382830 1.302806 0.653575, 0.381498 1.293776 0.633109, 
            0.380668 1.296027 0.631281, 0.377543 1.297075 0.614086, 0.372699 1.305152 0.596374, 0.371121 1.306306 0.588559, 
            0.370424 1.303051 0.579891, 0.367943 1.309534 0.574073, 0.364618 1.318884 0.567190, 0.362977 1.322685 0.562663, 
            0.362203 1.322624 0.557962, 0.353123 1.345689 0.535747, 0.352885 1.323351 0.503375, 0.351167 1.330346 0.502816, 
            0.349903 1.350643 0.523404, 0.344090 1.366799 0.511103, 0.343420 1.362436 0.501059, 0.771900 0.118213 1.352210, 
            0.769508 0.120985 1.341780, 0.762045 0.141285 1.325379, 0.761101 0.148273 1.329434, 0.760325 0.148310 1.324856, 
            0.756077 0.163816 1.320996, 0.752839 0.169567 1.309642, 0.746181 0.188593 1.296281, 0.734433 0.225905 1.277889, 
            0.732774 0.230407 1.274233, 0.731909 0.234171 1.274285, 0.726680 0.258212 1.276402, 0.722636 0.265245 1.262017, 
            0.722379 0.243720 1.230656, 0.721244 0.258669 1.244600, 0.718769 0.264898 1.238465, 0.711567 0.274340 1.208575, 
            0.710743 0.276387 1.206494, 0.709853 0.281151 1.207787, 0.706491 0.292020 1.202792, 0.699012 0.312982 1.187211, 
            0.693900 0.332179 1.183312, 0.690502 0.344561 1.180195, 0.689300 0.362284 1.197586, 0.688471 0.364535 1.195758, 
            0.687715 0.363740 1.190146, 0.686813 0.369037 1.192101, 0.683304 0.386017 1.194695, 0.681600 0.392415 1.193395, 
            0.679942 0.396917 1.189738, 0.679787 0.371128 1.153081, 0.676395 0.383252 1.149644, 0.675562 0.385673 1.148027, 
            0.672120 0.399907 1.147211, 0.668571 0.386337 1.107234, 0.666976 0.388209 1.100311, 0.663584 0.400316 1.096853, 
            0.662755 0.402567 1.095025, 0.658211 0.398176 1.061827, 0.657303 0.403676 1.064034, 0.655636 0.408541 1.060828, 
            0.653132 0.415999 1.056220, 0.652320 0.417529 1.053495, 0.649891 0.421856 1.044999, 0.646586 0.430377 1.037085, 
            0.643999 0.441267 1.036741, 0.639824 0.453703 1.029067, 0.636513 0.462492 1.021488, 0.633220 0.470497 1.012934, 
            0.631573 0.474529 1.008694, 0.629352 0.470220 0.989469, 0.625998 0.480742 0.984042, 0.623559 0.485497 0.976076, 
            0.621857 0.491791 0.974645, 0.619337 0.499897 0.970842, 0.617726 0.502447 0.964761, 0.611038 0.522719 0.952948, 
            0.609338 0.528946 0.951434, 0.598890 0.576644 0.955192, 0.593857 0.592574 0.947234, 0.589640 0.606773 0.941750, 
            0.584599 0.623022 0.934188, 0.578620 0.646018 0.930383, 0.576959 0.650649 0.926888, 0.576096 0.654306 0.926806, 
            0.571021 0.671959 0.920988, 0.566006 0.687141 0.912100, 0.565121 0.691707 0.913149, 0.563449 0.696773 0.910193, 
            0.560923 0.705125 0.906694, 0.559881 0.716216 0.915846, 0.558931 0.723505 0.920276, 0.557338 0.725271 0.913222, 
            0.556276 0.737199 0.923413, 0.551679 0.767191 0.937546, 0.549824 0.779885 0.944065, 0.548965 0.783388 0.943793, 
            0.546308 0.797155 0.947021, 0.543004 0.805621 0.939039, 0.540695 0.837169 0.968978, 0.534722 0.924362 1.054161, 
            0.521347 0.964903 1.030532, 0.518973 0.966926 1.019173, 0.517451 0.965772 1.008492, 0.515784 0.970617 1.005261, 
            0.514994 0.971224 1.001391, 0.514334 0.966439 0.990824, 0.510315 0.972439 0.975155, 0.508877 0.967763 0.960099, 
            0.499315 0.978671 0.918159, 0.496828 0.985408 0.912654, 0.489410 1.003784 0.893862, 0.488607 1.004971 0.890712, 
            0.484436 1.017270 0.882868, 0.476507 1.056907 0.890485, 0.473985 1.065093 0.886781, 0.473245 1.063616 0.880322, 
            0.471461 1.073353 0.883169, 0.470827 1.067471 0.871238, 0.469161 1.072323 0.868017, 0.467184 1.090047 0.880784, 
            0.464303 1.080961 0.851001, 0.463252 1.060213 0.815981, 0.462447 1.061466 0.812913, 0.458751 1.086213 0.825156, 
            0.450379 1.112065 0.811026, 0.444300 1.139229 0.812398, 0.437757 1.153500 0.793130, 0.436137 1.156382 0.787463, 
            0.432760 1.167897 0.783269, 0.431931 1.170148 0.781441, 0.423987 1.178201 0.745203, 0.421536 1.183449 0.737848, 
            0.398761 1.260308 0.708465, 0.392571 1.259858 0.670912, 0.389100 1.275272 0.671562, 0.384143 1.288051 0.659691, 
            0.383782 1.270823 0.633667, 0.382124 1.275322 0.630008, 0.381295 1.277573 0.628179, 0.379921 1.302441 0.654444, 
            0.377767 1.295353 0.631767, 0.372261 1.298717 0.603577, 0.368323 1.301318 0.583687, 0.356848 1.327293 0.551214, 
            0.354404 1.332228 0.543470, 0.351910 1.339246 0.538315, 0.351058 1.342440 0.537659, 0.347792 1.349342 0.527735, 
            0.344643 1.351361 0.511747, 0.339596 1.367865 0.504501, 0.763360 0.126412 1.331348, 0.762468 0.131269 1.332757, 
            0.758290 0.143857 1.325271, 0.754007 0.160797 1.323192, 0.749236 0.165843 1.301715, 0.747577 0.170345 1.298059, 
            0.745880 0.176458 1.296404, 0.744938 0.183417 1.300424, 0.739929 0.198325 1.291196, 0.739005 0.204501 1.294244, 
            0.736537 0.210447 1.287757, 0.734813 0.217669 1.287479, 0.733189 0.220760 1.282070, 0.729802 0.232693 1.278396, 
            0.727141 0.246655 1.281866, 0.726337 0.247826 1.278697, 0.723798 0.256749 1.275908, 0.722149 0.260834 1.271734, 
            0.720481 0.265764 1.268609, 0.720306 0.240832 1.233016, 0.718650 0.245232 1.229234, 0.717513 0.260246 1.243258, 
            0.715868 0.264224 1.238951, 0.714284 0.265620 1.231437, 0.709494 0.271415 1.210890, 0.706987 0.279003 1.206443, 
            0.704458 0.287483 1.203103, 0.703540 0.293417 1.205850, 0.700229 0.302167 1.198222, 0.693626 0.318916 1.182034, 
            0.692767 0.322412 1.181752, 0.690088 0.337134 1.186166, 0.687600 0.343887 1.180682, 0.685846 0.352352 1.181948, 
            0.683155 0.367568 1.186976, 0.680847 0.366886 1.172256, 0.678643 0.361824 1.152096, 0.676056 0.372705 1.151739, 
            0.675432 0.366453 1.139349, 0.672415 0.395200 1.161184, 0.670701 0.402009 1.160393, 0.667558 0.403814 1.144139, 
            0.665964 0.405630 1.137147, 0.665501 0.392677 1.116433, 0.664840 0.387914 1.105892, 0.664011 0.390165 1.104064, 
            0.662376 0.393688 1.099193, 0.651899 0.410412 1.059851, 0.651063 0.412921 1.058343, 0.645326 0.425896 1.042092, 
            0.639393 0.447007 1.035945, 0.638553 0.449684 1.034646, 0.634333 0.464040 1.029358, 0.633615 0.461670 1.021790, 
            0.632785 0.463921 1.019962, 0.631865 0.469955 1.022832, 0.626277 0.476752 0.998906, 0.625629 0.471441 0.987685, 
            0.611524 0.510087 0.957078, 0.609862 0.514730 0.953597, 0.605289 0.543747 0.966518, 0.603625 0.548482 0.963151, 
            0.601168 0.553973 0.956099, 0.599510 0.558475 0.952443, 0.592620 0.587146 0.951063, 0.587551 0.604550 0.944936, 
            0.585041 0.612242 0.940618, 0.576702 0.636709 0.924767, 0.569859 0.663414 0.920946, 0.563900 0.685587 0.916119, 
            0.556858 0.720580 0.922591, 0.555225 0.724019 0.917614, 0.554116 0.737909 0.930242, 0.546957 0.777772 0.942765, 
            0.545170 0.787610 0.945736, 0.542591 0.798184 0.944998, 0.539235 0.808792 0.939677, 0.533567 0.851098 0.964482, 
            0.531063 0.922972 1.049135, 0.525141 0.943640 1.042438, 0.520119 0.959070 1.033860, 0.518607 0.957480 1.022636, 
            0.516949 0.961982 1.018979, 0.516278 0.957640 1.008962, 0.514642 0.961218 1.004158, 0.513721 0.967278 1.007061, 
            0.512238 0.964516 0.994382, 0.508243 0.969514 0.977469, 0.506122 0.960997 0.953018, 0.503628 0.968024 0.947874, 
            0.502769 0.971543 0.947621, 0.501118 0.975714 0.943553, 0.498893 0.971568 0.924531, 0.496381 0.979348 0.920323, 
            0.493947 0.983842 0.912033, 0.492268 0.989236 0.909483, 0.490609 0.993737 0.905827, 0.489859 0.992711 0.899927, 
            0.488960 0.997841 0.901676, 0.487302 1.002343 0.898019, 0.477734 1.045703 0.901012, 0.476923 1.047170 0.898211, 
            0.474434 1.053982 0.892800, 0.469514 1.065193 0.878980, 0.467110 1.068487 0.869199, 0.462286 1.075696 0.850408, 
            0.460350 1.059539 0.816467, 0.456666 1.083820 0.828131, 0.455809 1.087212 0.827720, 0.454140 1.092171 0.824631, 
            0.450084 1.099701 0.810863, 0.442245 1.135607 0.813846, 0.430688 1.164954 0.785561, 0.425779 1.175708 0.771173, 
            0.425018 1.175149 0.765855, 0.422525 1.182100 0.760617, 0.395896 1.258100 0.707045, 0.394270 1.261241 0.701699, 
            0.391845 1.265428 0.693028, 0.384520 1.279954 0.669453, 0.379508 1.294999 0.660396, 0.379222 1.274649 0.630494, 
            0.377564 1.279151 0.626838, 0.375271 1.310036 0.655954, 0.370822 1.301649 0.617790, 0.366147 1.302707 0.591360, 
            0.363821 1.302750 0.577540, 0.361264 1.312390 0.575642, 0.359642 1.315378 0.570106, 0.347303 1.345019 0.537560, 
            0.344838 1.350839 0.530919, 0.343213 1.353958 0.525543, 0.339145 1.361988 0.512398, 0.766107 0.116435 1.352647, 
            0.762056 0.123740 1.338601, 0.761287 0.123487 1.333663, 0.752018 0.154416 1.321215, 0.749447 0.164625 1.320022, 
            0.745459 0.169326 1.302741, 0.744653 0.170613 1.299716, 0.743784 0.174498 1.299917, 0.742119 0.179285 1.296614, 
            0.739609 0.186976 1.292295, 0.728629 0.224557 1.278862, 0.726905 0.231826 1.278643, 0.725878 0.242274 1.286996, 
            0.721777 0.251654 1.275527, 0.721030 0.250519 1.269493, 0.718538 0.257438 1.264215, 0.718230 0.238023 1.235474, 
            0.714919 0.246809 1.227892, 0.713795 0.261299 1.241266, 0.713264 0.251147 1.224031, 0.712435 0.253398 1.222203, 
            0.705755 0.273344 1.209986, 0.699802 0.295301 1.204890, 0.695748 0.302701 1.190960, 0.693153 0.313934 1.191041, 
            0.691524 0.317236 1.185894, 0.690724 0.318242 1.182520, 0.681202 0.359691 1.183139, 0.679793 0.353843 1.166627, 
            0.678147 0.357817 1.162314, 0.677237 0.363422 1.164652, 0.673984 0.369780 1.154053, 0.673213 0.369591 1.149195, 
            0.666958 0.404108 1.159700, 0.663879 0.403208 1.140085, 0.657776 0.399165 1.098071, 0.657021 0.398339 1.092421, 
            0.650623 0.406562 1.065642, 0.649843 0.406788 1.061298, 0.648930 0.412509 1.063779, 0.643831 0.431168 1.059212, 
            0.641566 0.428665 1.042230, 0.639869 0.434789 1.040588, 0.638203 0.439590 1.037304, 0.635700 0.446999 1.032635, 
            0.633037 0.461024 1.036183, 0.630584 0.466368 1.028949, 0.627182 0.478909 1.026029, 0.626450 0.477121 1.019184, 
            0.622724 0.470898 0.988334, 0.621069 0.475278 0.984526, 0.618589 0.481729 0.978666, 0.611820 0.505344 0.971006, 
            0.610218 0.507508 0.964446, 0.607793 0.511664 0.955736, 0.604400 0.523870 0.952400, 0.602654 0.531986 0.953233, 
            0.601605 0.543385 0.962768, 0.599123 0.549906 0.956996, 0.593950 0.571616 0.956217, 0.591428 0.579803 0.952514, 
            0.581322 0.613318 0.938653, 0.573695 0.640390 0.930663, 0.572835 0.643918 0.930422, 0.561866 0.681065 0.916448, 
            0.559313 0.690557 0.914366, 0.558483 0.692840 0.912579, 0.555965 0.700860 0.908667, 0.554786 0.717655 0.924905, 
            0.553934 0.720828 0.924222, 0.553127 0.722157 0.921249, 0.549489 0.744535 0.930548, 0.544910 0.773763 0.943732, 
            0.536372 0.806537 0.938201, 0.534812 0.839169 0.974110, 0.526638 0.921199 1.039008, 0.521450 0.943552 1.039028, 
            0.519745 0.949962 1.037741, 0.514877 0.959057 1.021294, 0.511741 0.960544 1.004644, 0.510190 0.960577 0.995436, 
            0.506881 0.969255 0.987720, 0.504050 0.958073 0.955333, 0.500696 0.968618 0.949936, 0.495928 0.973537 0.928301, 
            0.492645 0.981101 0.919200, 0.489416 0.986486 0.907392, 0.488537 0.990813 0.908142, 0.487773 0.990335 0.902925, 
            0.486128 0.994288 0.898585, 0.485265 0.997934 0.898491, 0.483610 1.002288 0.894651, 0.470633 1.058466 0.895069, 
            0.468193 1.063275 0.887169, 0.467422 1.063108 0.882338, 0.454424 1.087928 0.839181, 0.452788 1.091528 0.834404, 
            0.449612 1.094677 0.819819, 0.447940 1.099726 0.816842, 0.446282 1.104228 0.813186, 0.435252 1.143896 0.802346, 
            0.424478 1.172916 0.778277, 0.418816 1.182788 0.758171, 0.417375 1.178269 0.743309, 0.415598 1.187669 0.745737, 
            0.407614 1.229593 0.756195, 0.394606 1.254847 0.713576, 0.383928 1.279926 0.684614, 0.374932 1.299489 0.658048, 
            0.373198 1.307111 0.658268, 0.365525 1.303930 0.608075, 0.363873 1.308170 0.604093, 0.361691 1.302221 0.582832, 
            0.355066 1.319852 0.567738, 0.352686 1.322161 0.556734, 0.351874 1.323695 0.554015, 0.334553 1.367131 0.510861, 
            0.766514 0.107076 1.360843, 0.764853 0.111698 1.357335, 0.763195 0.116200 1.353679, 0.760770 0.120344 1.344954, 
            0.760028 0.118964 1.338615, 0.756743 0.126650 1.329666, 0.752437 0.144559 1.328790, 0.750748 0.150356 1.326744, 
            0.749947 0.151440 1.323465, 0.748289 0.155893 1.319748, 0.745824 0.161747 1.313147, 0.744196 0.164950 1.307878, 
            0.739229 0.178116 1.296486, 0.738395 0.180592 1.294937, 0.727380 0.219633 1.283318, 0.723899 0.235483 1.284508, 
            0.722147 0.243876 1.285685, 0.721296 0.247042 1.284994, 0.719679 0.249809 1.279182, 0.718231 0.245581 1.264683, 
            0.710363 0.250473 1.224518, 0.708582 0.260075 1.227197, 0.706195 0.262653 1.216526, 0.702816 0.274230 1.212409, 
            0.695284 0.297371 1.199536, 0.693626 0.301873 1.195880, 0.688669 0.314624 1.183974, 0.683455 0.338037 1.185311, 
            0.680054 0.350535 1.182337, 0.676904 0.352641 1.166457, 0.673743 0.355159 1.151088, 0.672085 0.359661 1.147432, 
            0.671383 0.356619 1.139030, 0.668322 0.387213 1.163158, 0.661620 0.408069 1.152071, 0.657366 0.391586 1.103853, 
            0.655666 0.397806 1.102330, 0.649466 0.397818 1.065352, 0.643535 0.418853 1.059111, 0.638520 0.433989 1.050167, 
            0.637802 0.431627 1.042608, 0.635248 0.441157 1.040574, 0.626704 0.474150 1.035314, 0.622616 0.483003 1.023190, 
            0.621974 0.477457 1.011676, 0.618957 0.473995 0.988880, 0.613180 0.488646 0.974708, 0.612292 0.493313 0.975882, 
            0.610626 0.498136 0.972625, 0.609806 0.500002 0.970318, 0.606539 0.506946 0.960447, 0.603171 0.518068 0.955765, 
            0.599766 0.530763 0.953037, 0.598088 0.536059 0.950368, 0.596430 0.540561 0.946711, 0.593000 0.554294 0.945272, 
            0.591169 0.565938 0.950488, 0.590220 0.573193 0.954875, 0.581750 0.603100 0.945781, 0.580077 0.608206 0.942876, 
            0.577520 0.617862 0.940998, 0.574930 0.628853 0.940777, 0.574071 0.632363 0.940512, 0.556360 0.692011 0.917496, 
            0.555608 0.691058 0.911688, 0.554746 0.694681 0.911564, 0.553491 0.714611 0.931696, 0.549998 0.730947 0.933490, 
            0.543045 0.762245 0.935373, 0.540184 0.784502 0.949147, 0.535971 0.798557 0.943484, 0.533432 0.807444 0.940650, 
            0.532176 0.827416 0.960835, 0.531081 0.840746 0.972768, 0.529422 0.845248 0.969111, 0.526106 0.854252 0.961798, 
            0.522731 0.930073 1.046730, 0.521075 0.934488 1.042965, 0.519417 0.938989 1.039308, 0.518598 0.940815 1.036951, 
            0.516890 0.947380 1.035858, 0.513633 0.953881 1.025437, 0.513108 0.943494 1.007911, 0.511513 0.945372 1.000995, 
            0.506466 0.961874 0.993747, 0.503221 0.967895 0.982729, 0.497827 0.966582 0.948729, 0.496118 0.973190 0.947689, 
            0.493674 0.978124 0.939945, 0.493038 0.972349 0.928148, 0.488103 0.984184 0.915104, 0.486530 0.985160 0.907067, 
            0.479037 1.006669 0.892168, 0.476560 1.013005 0.886164, 0.471101 1.046625 0.900181, 0.466066 1.062592 0.892268, 
            0.464401 1.067401 0.888993, 0.462973 1.062300 0.873409, 0.462150 1.064326 0.871301, 0.461311 1.066986 0.869982, 
            0.458766 1.076096 0.867426, 0.457984 1.076382 0.863156, 0.455890 1.066809 0.837393, 0.453336 1.076302 0.835311, 
            0.448031 1.103523 0.841379, 0.447202 1.105774 0.839551, 0.444208 1.101377 0.815593, 0.439988 1.115695 0.810257, 
            0.437419 1.125819 0.808959, 0.434798 1.138145 0.810398, 0.429959 1.145974 0.792377, 0.417635 1.175024 0.759098, 
            0.414368 1.181971 0.749231, 0.400713 1.234098 0.739993, 0.397443 1.241157 0.730264, 0.390093 1.256752 0.708018, 
            0.388438 1.261119 0.704195, 0.387346 1.274298 0.715940, 0.385687 1.278800 0.712284, 0.382738 1.272509 0.685973, 
            0.378573 1.284556 0.677816, 0.377886 1.280923 0.668680, 0.368590 1.312945 0.657590, 0.368066 1.302520 0.640015, 
            0.367376 1.298987 0.631003, 0.359314 1.311919 0.600825, 0.350635 1.318328 0.557920, 0.345677 1.331116 0.546060, 
            0.343200 1.337439 0.540041, 0.342365 1.339919 0.538497, 0.334966 1.357539 0.518766, 0.761908 0.112825 1.360058, 
            0.761122 0.113275 1.355993, 0.758689 0.117791 1.347731, 0.757943 0.116552 1.341567, 0.752943 0.131099 1.331891, 
            0.750372 0.141316 1.330710, 0.747846 0.149683 1.327230, 0.743775 0.157823 1.314220, 0.741285 0.164661 1.308842, 
            0.739639 0.168648 1.304546, 0.737145 0.175686 1.299415, 0.735508 0.179298 1.294654, 0.734728 0.179516 1.290301, 
            0.730426 0.197249 1.289206, 0.729503 0.203397 1.292219, 0.726147 0.214028 1.286927, 0.725340 0.215365 1.283963, 
            0.722656 0.230273 1.288609, 0.720021 0.243170 1.290756, 0.716598 0.256591 1.288930, 0.713671 0.249409 1.261513, 
            0.713244 0.234938 1.238914, 0.711600 0.238835 1.234505, 0.710792 0.240205 1.231584, 0.696605 0.282245 1.205193, 
            0.694839 0.291209 1.207078, 0.689930 0.301997 1.192734, 0.687436 0.309004 1.187564, 0.683188 0.324514 1.183709, 
            0.676354 0.350848 1.179426, 0.674778 0.351920 1.171509, 0.672344 0.356469 1.163287, 0.670019 0.356469 1.149415, 
            0.669310 0.353694 1.141344, 0.668499 0.355192 1.138580, 0.666823 0.360447 1.135859, 0.662804 0.398635 1.164797, 
            0.657180 0.406877 1.142666, 0.656029 0.390308 1.112837, 0.650395 0.398967 1.091223, 0.649726 0.394576 1.081145, 
            0.646135 0.414992 1.088007, 0.645322 0.416581 1.085357, 0.643120 0.411426 1.065082, 0.638837 0.428410 1.063057, 
            0.634791 0.435502 1.048746, 0.633234 0.435803 1.039871, 0.631517 0.442734 1.039232, 0.629926 0.444436 1.032098, 
            0.628966 0.452108 1.037003, 0.628063 0.457425 1.038983, 0.625552 0.465156 1.034714, 0.621304 0.480677 1.030871, 
            0.618919 0.483167 1.020092, 0.615264 0.474023 0.985614, 0.613607 0.478432 0.981842, 0.612798 0.479845 0.978973, 
            0.604428 0.505625 0.964753, 0.596851 0.530638 0.954206, 0.586562 0.571737 0.949766, 0.583926 0.584670 0.951958, 
            0.581425 0.591968 0.947151, 0.572875 0.625221 0.942213, 0.568694 0.637926 0.934873, 0.567838 0.641280 0.934416, 
            0.566993 0.644181 0.933395, 0.563677 0.653187 0.926084, 0.562051 0.656318 0.920725, 0.554295 0.688765 0.919412, 
            0.553466 0.691016 0.917584, 0.552248 0.709436 0.935839, 0.551419 0.711686 0.934011, 0.550513 0.717098 0.936108, 
            0.548835 0.722446 0.933503, 0.532227 0.800674 0.942813, 0.528446 0.828994 0.959493, 0.526737 0.835581 0.958426, 
            0.522455 0.852490 0.956309, 0.521022 0.879860 0.985682, 0.518407 0.891902 0.986767, 0.516668 0.931942 1.031877, 
            0.514822 0.944255 1.037924, 0.513113 0.950879 1.036903, 0.506967 0.948631 0.997117, 0.504601 0.950326 0.985351, 
            0.499888 0.952916 0.960822, 0.498276 0.955508 0.954794, 0.495755 0.963657 0.951044, 0.490803 0.976178 0.938852, 
            0.490164 0.970537 0.927221, 0.487676 0.977326 0.921781, 0.481970 0.988988 0.903898, 0.471003 1.026033 0.889798, 
            0.467296 1.051275 0.902656, 0.459585 1.049653 0.854399, 0.458755 1.051904 0.852571, 0.457585 1.068327 0.868347, 
            0.454330 1.074761 0.857842, 0.452809 1.073586 0.847134, 0.446960 1.091201 0.836645, 0.442019 1.103284 0.823908, 
            0.430358 1.136954 0.800993, 0.424542 1.153223 0.788831, 0.420341 1.166754 0.782519, 0.416313 1.173127 0.767314, 
            0.413906 1.176502 0.757634, 0.399548 1.225668 0.740093, 0.393652 1.245222 0.732013, 0.392918 1.243537 0.725296, 
            0.387776 1.263959 0.722918, 0.385236 1.272915 0.720169, 0.378124 1.278605 0.685620, 0.373295 1.286012 0.667076, 
            0.369909 1.297897 0.663341, 0.368985 1.304101 0.666424, 0.366493 1.311041 0.661172, 0.364859 1.314523 0.656248, 
            0.364279 1.306433 0.641576, 0.363450 1.308684 0.639748, 0.362833 1.302121 0.626971, 0.358051 1.307568 0.605992, 
            0.354826 1.312784 0.593974, 0.353239 1.314311 0.586622, 0.351645 1.316145 0.579653, 0.344399 1.327394 0.552008, 
            0.339418 1.341133 0.541329, 0.334492 1.352606 0.527834, 0.329568 1.363983 0.514222, 0.326226 1.374040 0.508217, 
            0.760644 0.108543 1.365312, 0.751772 0.122934 1.332321, 0.750990 0.123234 1.328069, 0.750145 0.126143 1.327059, 
            0.739220 0.161429 1.310774, 0.736786 0.165974 1.302548, 0.734261 0.174295 1.299010, 0.731015 0.180341 1.288025, 
            0.730093 0.186452 1.290991, 0.726689 0.199092 1.288194, 0.725772 0.204974 1.290877, 0.718096 0.234135 1.285481, 
            0.712904 0.256633 1.285682, 0.712383 0.246067 1.267933, 0.710334 0.234581 1.239794, 0.709431 0.239907 1.241785, 
            0.708720 0.237281 1.233899, 0.701272 0.256896 1.216646, 0.698777 0.263974 1.211565, 0.697054 0.271161 1.211244, 
            0.696204 0.274288 1.210505, 0.689450 0.297288 1.202079, 0.683705 0.310581 1.186222, 0.682876 0.312832 1.184394, 
            0.679347 0.330662 1.188044, 0.672723 0.348263 1.172914, 0.671075 0.352360 1.168755, 0.662557 0.384276 1.162157, 
            0.660824 0.391868 1.162338, 0.656591 0.406738 1.157689, 0.653691 0.398415 1.128854, 0.652353 0.389608 1.108666, 
            0.646692 0.399431 1.088498, 0.644900 0.409462 1.091710, 0.643189 0.416171 1.090795, 0.640713 0.422438 1.084707, 
            0.640058 0.417455 1.073893, 0.638399 0.421957 1.070237, 0.630243 0.438837 1.044962, 0.624329 0.459144 1.037818, 
            0.620062 0.475421 1.034915, 0.614549 0.479068 1.007075, 0.607382 0.487063 0.975390, 0.606542 0.489779 0.974139, 
            0.599871 0.509320 0.961419, 0.598140 0.516839 0.961510, 0.590626 0.539247 0.947726, 0.586246 0.560244 0.950686, 
            0.581971 0.576837 0.948176, 0.581128 0.579693 0.947099, 0.578629 0.586899 0.942177, 0.574288 0.606254 0.943098, 
            0.570795 0.622583 0.944884, 0.569127 0.627505 0.941750, 0.567436 0.633338 0.939746, 0.552327 0.681489 0.916321, 
            0.548443 0.714105 0.938338, 0.541641 0.739122 0.932419, 0.537040 0.769261 0.946734, 0.529248 0.803208 0.947283, 
            0.527261 0.821376 0.960603, 0.517812 0.859775 0.957433, 0.514676 0.893479 0.985425, 0.509444 0.949885 1.032368, 
            0.500798 0.954877 0.987703, 0.499938 0.958422 0.987482, 0.498279 0.962941 0.983847, 0.497470 0.964382 0.981013, 
            0.496204 0.952559 0.957079, 0.493703 0.959869 0.952286, 0.492904 0.960879 0.948917, 0.492075 0.963123 0.947079, 
            0.488962 0.963656 0.929246, 0.482328 0.981696 0.914661, 0.480750 0.982860 0.906858, 0.478288 0.988531 0.900029, 
            0.475745 0.997594 0.897415, 0.473253 1.004533 0.892161, 0.461096 1.058830 0.894866, 0.457804 1.066829 0.886306, 
            0.456716 1.047625 0.853203, 0.455854 1.051230 0.853057, 0.454594 1.071395 0.873481, 0.450565 1.077760 0.858266, 
            0.448896 1.082732 0.855193, 0.446418 1.089064 0.849186, 0.439690 1.111017 0.839461, 0.432549 1.117885 0.806375, 
            0.430906 1.121765 0.801947, 0.425801 1.140672 0.797686, 0.420811 1.154800 0.787490, 0.413490 1.169174 0.763728, 
            0.410276 1.173911 0.751115, 0.395739 1.230499 0.742794, 0.394079 1.235072 0.739226, 0.386691 1.252230 0.718920, 
            0.381480 1.275524 0.720110, 0.376960 1.270110 0.685639, 0.372016 1.282322 0.673064, 0.366934 1.300289 0.667636, 
            0.350177 1.320293 0.595376, 0.344010 1.318919 0.556677, 0.338159 1.336631 0.546309, 0.337346 1.338208 0.543643, 
            0.335681 1.342974 0.540314, 0.330012 1.353097 0.520520, 0.325008 1.367833 0.511079, 0.761235 0.091537 1.364007, 
            0.759563 0.096592 1.361038, 0.757770 0.106679 1.364319, 0.746311 0.132002 1.331036, 0.744649 0.136627 1.327533, 
            0.742084 0.146607 1.326057, 0.732163 0.172410 1.302617, 0.731363 0.173446 1.299280, 0.729691 0.178515 1.296328, 
            0.727271 0.182458 1.287354, 0.725613 0.186960 1.283697, 0.723716 0.201369 1.292347, 0.718688 0.217084 1.284122, 
            0.715976 0.233169 1.290228, 0.714112 0.246219 1.297191, 0.703313 0.244074 1.229787, 0.701755 0.244391 1.220933, 
            0.699200 0.253971 1.218961, 0.696723 0.260265 1.212906, 0.695836 0.264926 1.214071, 0.689135 0.285744 1.202937, 
            0.688216 0.291747 1.205769, 0.686559 0.296178 1.202024, 0.683297 0.302901 1.191878, 0.679905 0.315043 1.188463, 
            0.677349 0.324650 1.186524, 0.675641 0.331189 1.185398, 0.673062 0.341774 1.184674, 0.671420 0.345589 1.180164, 
            0.668992 0.349840 1.171572, 0.668261 0.348046 1.164720, 0.667481 0.348219 1.160311, 0.663525 0.351593 1.141381, 
            0.657893 0.392401 1.164324, 0.657046 0.395404 1.163431, 0.654555 0.402291 1.158112, 0.647793 0.393436 1.105496, 
            0.642828 0.406537 1.094024, 0.636921 0.426531 1.086491, 0.634620 0.425553 1.071403, 0.631429 0.429305 1.057568, 
            0.626527 0.439791 1.042848, 0.624170 0.441135 1.030644, 0.622511 0.445637 1.026987, 0.618846 0.469123 1.037664, 
            0.614645 0.482668 1.031367, 0.613832 0.484256 1.028716, 0.609989 0.482900 1.003911, 0.609417 0.474457 0.988800, 
            0.606971 0.479486 0.981174, 0.604469 0.486854 0.976454, 0.601954 0.494748 0.972386, 0.600308 0.498742 0.968098, 
            0.590222 0.531408 0.953184, 0.588553 0.536323 0.950041, 0.587689 0.540055 0.950052, 0.585194 0.547102 0.944934, 
            0.581615 0.567002 0.951156, 0.578237 0.578557 0.947011, 0.570524 0.609204 0.943461, 0.562029 0.640157 0.935668, 
            0.560359 0.645139 0.932608, 0.555419 0.657221 0.919870, 0.550255 0.678564 0.918636, 0.549380 0.682725 0.919180, 
            0.548088 0.704210 0.941243, 0.540398 0.733925 0.936536, 0.536190 0.747755 0.930593, 0.527266 0.796535 0.944943, 
            0.520844 0.837967 0.964038, 0.518312 0.846585 0.960869, 0.516650 0.851208 0.957364, 0.513214 0.865184 0.956227, 
            0.507410 0.945329 1.032657, 0.506542 0.949211 1.032854, 0.506166 0.932634 1.007639, 0.502847 0.941723 1.000433, 
            0.500456 0.944476 0.989980, 0.499083 0.937117 0.971590, 0.497068 0.956446 0.986351, 0.495409 0.960948 0.982695, 
            0.494160 0.948466 0.957943, 0.492457 0.954828 0.956596, 0.487748 0.957245 0.931853, 0.486102 0.961227 0.927551, 
            0.483591 0.968975 0.923303, 0.478662 0.980557 0.909945, 0.467842 1.011506 0.888272, 0.466154 1.017262 0.886175, 
            0.460690 1.051089 0.900447, 0.459832 1.054516 0.900080, 0.458217 1.057215 0.894184, 0.447618 1.079004 0.861135, 
            0.445994 1.082058 0.855680, 0.440997 1.096491 0.845863, 0.440095 1.101772 0.847798, 0.438415 1.107154 0.845235, 
            0.433856 1.103371 0.812791, 0.426306 1.127253 0.800838, 0.421268 1.143397 0.793145, 0.419606 1.148042 0.789667, 
            0.417118 1.154785 0.784171, 0.412160 1.167585 0.772324, 0.409023 1.169153 0.755776, 0.403935 1.187339 0.750621, 
            0.396959 1.219595 0.753694, 0.395491 1.216145 0.740160, 0.394662 1.218396 0.738332, 0.392873 1.228323 0.741414, 
            0.386293 1.244141 0.724068, 0.383632 1.258110 0.727547, 0.376110 1.280824 0.714144, 0.375396 1.278281 0.706361, 
            0.373228 1.271748 0.684373, 0.371506 1.278900 0.684010, 0.363189 1.302467 0.667041, 0.360696 1.309434 0.661823, 
            0.359046 1.313600 0.657749, 0.356721 1.313585 0.643857, 0.356129 1.305988 0.629797, 0.352071 1.313573 0.616097, 
            0.351319 1.312639 0.610314, 0.348886 1.317104 0.601987, 0.345755 1.318385 0.585082, 0.339438 1.323235 0.554113, 
            0.338582 1.326633 0.553710, 0.328036 1.346173 0.517867, 0.753159 0.112653 1.363815, 0.752343 0.114355 1.361305, 
            0.749183 0.116842 1.345898, 0.746846 0.117335 1.332638, 0.738414 0.145658 1.321577, 0.736763 0.149876 1.317567, 
            0.735975 0.150395 1.313589, 0.734322 0.154707 1.309696, 0.730124 0.168103 1.303215, 0.729326 0.169080 1.299805, 
            0.727656 0.174053 1.296733, 0.725181 0.180259 1.290569, 0.716616 0.214159 1.286436, 0.705478 0.258299 1.281150, 
            0.705075 0.242834 1.257316, 0.703716 0.234904 1.238217, 0.702891 0.236966 1.236154, 0.702066 0.239055 1.234125, 
            0.700514 0.239136 1.224977, 0.697196 0.248219 1.217763, 0.695485 0.254884 1.216794, 0.683684 0.294402 1.201141, 
            0.682023 0.299020 1.197629, 0.680384 0.302694 1.192944, 0.676141 0.317991 1.188825, 0.672785 0.328649 1.183567, 
            0.661407 0.350556 1.146040, 0.658142 0.357417 1.136066, 0.656696 0.385328 1.166111, 0.650298 0.393535 1.139311, 
            0.647012 0.401270 1.130423, 0.646238 0.401205 1.125717, 0.644878 0.393335 1.106694, 0.639086 0.408584 1.093267, 
            0.630909 0.426284 1.069010, 0.626849 0.433972 1.055439, 0.617640 0.462391 1.039873, 0.612589 0.479080 1.032859, 
            0.609345 0.485060 1.021790, 0.608717 0.478915 1.009533, 0.606259 0.484477 1.002569, 0.605687 0.476034 0.987458, 
            0.603154 0.484677 0.984322, 0.601538 0.487400 0.978455, 0.599907 0.490785 0.973411, 0.594900 0.505624 0.964098, 
            0.590623 0.522289 0.961678, 0.579703 0.557426 0.945208, 0.578793 0.563037 0.947553, 0.577849 0.570030 0.951616, 
            0.576983 0.573843 0.951728, 0.573677 0.582385 0.943841, 0.572826 0.585526 0.943118, 0.571921 0.590944 0.945225, 
            0.561529 0.636332 0.946113, 0.554976 0.650981 0.927315, 0.547308 0.679800 0.921494, 0.541802 0.715369 0.937931, 
            0.538393 0.728176 0.935342, 0.534982 0.741116 0.932918, 0.524269 0.799833 0.950363, 0.522524 0.807934 0.951177, 
            0.509397 0.870344 0.959335, 0.504941 0.926716 1.010860, 0.499216 0.939161 0.993949, 0.497828 0.932422 0.976330, 
            0.494571 0.938928 0.965915, 0.492089 0.945455 0.960150, 0.490431 0.949957 0.956493, 0.487071 0.960738 0.951388, 
            0.485463 0.963172 0.945163, 0.477381 0.976941 0.916025, 0.476569 0.978482 0.913315, 0.472488 0.987057 0.900845, 
            0.470827 0.991651 0.897303, 0.465786 1.007899 0.889740, 0.456136 1.054646 0.896940, 0.450083 1.048528 0.852348, 
            0.448973 1.062464 0.865034, 0.447944 1.072999 0.873496, 0.446421 1.071910 0.862895, 0.442293 1.082411 0.852818, 
            0.438045 1.097886 0.848918, 0.436376 1.102859 0.845847, 0.427605 1.113055 0.807646, 0.421854 1.126616 0.792122, 
            0.417721 1.137318 0.782294, 0.415046 1.151860 0.786486, 0.412642 1.155145 0.776693, 0.410890 1.163538 0.777870, 
            0.410219 1.159196 0.767853, 0.404508 1.171100 0.750270, 0.391761 1.217722 0.738818, 0.385659 1.245858 0.741397, 
            0.384732 1.252169 0.744612, 0.383111 1.255125 0.739035, 0.381516 1.256963 0.732071, 0.371030 1.274025 0.693150, 
            0.369461 1.274854 0.684931, 0.366917 1.283940 0.682345, 0.362817 1.293295 0.670843, 0.349949 1.312705 0.620967, 
            0.339862 1.313223 0.561497, 0.335708 1.324812 0.552771, 0.329892 1.341029 0.540545, 0.321717 1.358691 0.516243, 
            0.317496 1.373058 0.510967, 0.315822 1.378203 0.508109, 0.756261 0.087938 1.366808, 0.754602 0.092440 1.363152, 
            0.753647 0.099938 1.367841, 0.750185 0.114984 1.368034, 0.749344 0.117716 1.366803, 0.744690 0.117899 1.339286, 
            0.742230 0.123493 1.332362, 0.723065 0.179163 1.295155, 0.722288 0.179238 1.290624, 0.720639 0.183362 1.286498, 
            0.718991 0.187410 1.282278, 0.716275 0.203672 1.288606, 0.712075 0.217171 1.282252, 0.710226 0.229596 1.288437, 
            0.704137 0.257207 1.290364, 0.701984 0.250062 1.267617, 0.701422 0.241179 1.251959, 0.699850 0.242106 1.243862, 
            0.699234 0.235503 1.231036, 0.690095 0.260999 1.211840, 0.687535 0.270783 1.210120, 0.684180 0.281348 1.204747, 
            0.677441 0.303749 1.195579, 0.674125 0.312753 1.188266, 0.668105 0.337455 1.186580, 0.662465 0.346394 1.165315, 
            0.656865 0.353638 1.141944, 0.656042 0.355625 1.139787, 0.655107 0.362276 1.143424, 0.652098 0.390708 1.164868, 
            0.649581 0.398692 1.160913, 0.645016 0.395171 1.128795, 0.640374 0.394836 1.100633, 0.637910 0.400592 1.093911, 
            0.632579 0.428891 1.101317, 0.630973 0.431234 1.094979, 0.629315 0.435700 1.091278, 0.625632 0.427718 1.058242, 
            0.623119 0.435549 1.054097, 0.620843 0.433506 1.037687, 0.618294 0.442814 1.035377, 0.616708 0.444289 1.027960, 
            0.611362 0.473223 1.036154, 0.609614 0.481447 1.037122, 0.608858 0.480658 1.031517, 0.599423 0.486255 0.982980, 
            0.592854 0.501591 0.965037, 0.592018 0.504097 0.963525, 0.585230 0.528540 0.956893, 0.582640 0.539542 0.956686, 
            0.575055 0.564885 0.946549, 0.573260 0.575093 0.949980, 0.569954 0.583635 0.942094, 0.566578 0.595110 0.937849, 
            0.565685 0.599994 0.939292, 0.562065 0.621617 0.947654, 0.560311 0.630106 0.948950, 0.558448 0.643121 0.955869, 
            0.556804 0.647013 0.951454, 0.554510 0.645705 0.935957, 0.548628 0.664691 0.927171, 0.545235 0.676875 0.923809, 
            0.544033 0.694610 0.941213, 0.538871 0.715883 0.939893, 0.533729 0.736337 0.937554, 0.527606 0.765340 0.941211, 
            0.524889 0.781632 0.947575, 0.517694 0.822971 0.961930, 0.504837 0.874172 0.956165, 0.497215 0.933251 0.992556, 
            0.494113 0.933339 0.974169, 0.492506 0.935730 0.967890, 0.485824 0.955731 0.955741, 0.483364 0.961343 0.948838, 
            0.481135 0.957343 0.929998, 0.476969 0.969457 0.921924, 0.476178 0.970122 0.918126, 0.474515 0.974795 0.914682, 
            0.471201 0.983707 0.907256, 0.466212 0.997760 0.896966, 0.462047 1.009806 0.888808, 0.458641 1.022553 0.886145, 
            0.454101 1.050170 0.897328, 0.449102 1.064665 0.887588, 0.448788 1.045528 0.859193, 0.445078 1.070849 0.872149, 
            0.444214 1.074576 0.872154, 0.442644 1.075405 0.863935, 0.436016 1.093191 0.849034, 0.435160 1.096545 0.848577, 
            0.422278 1.116570 0.799463, 0.419749 1.125040 0.796112, 0.418123 1.128193 0.790781, 0.414826 1.136387 0.782461, 
            0.414220 1.129332 0.769074, 0.413391 1.131582 0.767245, 0.409862 1.149405 0.770887, 0.408200 1.154066 0.767428, 
            0.403191 1.168975 0.758202, 0.401575 1.171706 0.752346, 0.391133 1.219179 0.755824, 0.390355 1.219324 0.751380, 
            0.387873 1.225818 0.745573, 0.383476 1.247516 0.749404, 0.381781 1.253539 0.747637, 0.377782 1.258695 0.730920, 
            0.375990 1.268749 0.734161, 0.373527 1.274466 0.727389, 0.371127 1.277591 0.717399, 0.368713 1.281288 0.708119, 
            0.368192 1.270716 0.690363, 0.361560 1.288673 0.675674, 0.355757 1.304370 0.662804, 0.349500 1.306750 0.628766, 
            0.346244 1.313218 0.618304, 0.343076 1.316053 0.603328, 0.333634 1.321938 0.555148, 0.332778 1.325286 0.554683, 
            0.330291 1.332034 0.549193, 0.328646 1.335977 0.544843, 0.324620 1.342258 0.529522, 0.748183 0.109113 1.366689, 
            0.745613 0.119293 1.365462, 0.743432 0.113337 1.344191, 0.736799 0.131320 1.329535, 0.735928 0.135296 1.329849, 
            0.735133 0.136135 1.326268, 0.727690 0.155565 1.308784, 0.725150 0.164504 1.306015, 0.722693 0.169984 1.298949, 
            0.721118 0.171035 1.291006, 0.717748 0.182234 1.286421, 0.705449 0.242459 1.296490, 0.702833 0.254526 1.297606, 
            0.701320 0.252997 1.286459, 0.699256 0.242151 1.259113, 0.692225 0.244491 1.220403, 0.689716 0.252137 1.216028, 
            0.688852 0.255823 1.215982, 0.685458 0.268011 1.212625, 0.679600 0.286017 1.202621, 0.677881 0.293054 1.202114, 
            0.676216 0.297837 1.198806, 0.673710 0.305326 1.194237, 0.672000 0.312004 1.193283, 0.666152 0.329552 1.182711, 
            0.663540 0.341500 1.183680, 0.659535 0.346899 1.167266, 0.658074 0.343170 1.153385, 0.656456 0.346021 1.147678, 
            0.653980 0.352284 1.141585, 0.650210 0.380122 1.157667, 0.649234 0.388482 1.163427, 0.647528 0.394973 1.162241, 
            0.644495 0.392187 1.140284, 0.641468 0.389119 1.117977, 0.631482 0.417617 1.097884, 0.628057 0.431143 1.096189, 
            0.626413 0.435026 1.091764, 0.625690 0.432901 1.084500, 0.622548 0.434635 1.068157, 0.621890 0.429760 1.057478, 
            0.614650 0.440763 1.029528, 0.612992 0.445265 1.025872, 0.611877 0.459383 1.038784, 0.605875 0.483367 1.036206, 
            0.601246 0.482464 1.007339, 0.594100 0.489580 0.974561, 0.586498 0.515649 0.965324, 0.577281 0.544380 0.950146, 
            0.573858 0.557801 0.948321, 0.569571 0.574905 0.946446, 0.568718 0.578173 0.945880, 0.558068 0.634275 0.960076, 
            0.549162 0.650083 0.928846, 0.534294 0.720447 0.937636, 0.515866 0.809907 0.951650, 0.509633 0.843483 0.960987, 
            0.507086 0.852709 0.958574, 0.504487 0.864101 0.958852, 0.502765 0.871247 0.958480, 0.498550 0.917563 0.997514, 
            0.497643 0.923051 0.999705, 0.492764 0.932556 0.983767, 0.490382 0.934916 0.972827, 0.488820 0.935410 0.964192, 
            0.486290 0.943963 0.960944, 0.484628 0.948609 0.957466, 0.482936 0.954515 0.955553, 0.481389 0.954382 0.946140, 
            0.479855 0.953721 0.936071, 0.469970 0.977995 0.910732, 0.469155 0.979676 0.908197, 0.465853 0.988052 0.900104, 
            0.460794 1.005047 0.893469, 0.448705 1.056551 0.892705, 0.446439 1.054070 0.875751, 0.445886 1.044854 0.859679, 
            0.445057 1.047105 0.857851, 0.444007 1.058518 0.867403, 0.442146 1.071451 0.874220, 0.441360 1.071919 0.870177, 
            0.434773 1.087969 0.853120, 0.428866 1.107991 0.845620, 0.426482 1.110472 0.834830, 0.423364 1.111183 0.817217, 
            0.421023 1.111846 0.804167, 0.417721 1.120270 0.796135, 0.416050 1.125268 0.793095, 0.415363 1.121644 0.783969, 
            0.413703 1.126204 0.780384, 0.413006 1.122946 0.771713, 0.412260 1.121724 0.765571, 0.408642 1.143257 0.773822, 
            0.400331 1.166558 0.756523, 0.398705 1.169753 0.751243, 0.397002 1.176094 0.749871, 0.395258 1.184161 0.750643, 
            0.389921 1.212693 0.758338, 0.376400 1.259266 0.742201, 0.361918 1.281363 0.686414, 0.356995 1.292697 0.672748, 
            0.351294 1.304172 0.654632, 0.348138 1.306518 0.639049, 0.338550 1.318471 0.598407, 0.337890 1.313681 0.587834, 
            0.335546 1.314446 0.574912, 0.333101 1.319441 0.567242, 0.332372 1.317526 0.560240, 0.330714 1.322028 0.556584, 
            0.325761 1.334622 0.544482, 0.310844 1.374767 0.511112, 0.751155 0.089825 1.376423, 0.749474 0.095274 1.373944, 
            0.745220 0.111014 1.370374, 0.743541 0.116368 1.367776, 0.742800 0.114959 1.361401, 0.740422 0.117132 1.350228, 
            0.739701 0.114914 1.342849, 0.738091 0.117418 1.336711, 0.733843 0.132885 1.332802, 0.732197 0.136873 1.328507, 
            0.728887 0.145603 1.320854, 0.727263 0.148691 1.315442, 0.723019 0.164027 1.311370, 0.716558 0.174863 1.287836, 
            0.699129 0.254990 1.294881, 0.698668 0.241962 1.274075, 0.697839 0.244213 1.272246, 0.696553 0.233236 1.249364, 
            0.692601 0.236406 1.230181, 0.690946 0.240766 1.226349, 0.689250 0.246829 1.224630, 0.684285 0.259942 1.213174, 
            0.683346 0.266759 1.217018, 0.680926 0.270683 1.208020, 0.677585 0.280710 1.201978, 0.673320 0.296904 1.198971, 
            0.672452 0.300789 1.199173, 0.665772 0.320701 1.186913, 0.662426 0.330949 1.181146, 0.661473 0.338358 1.185724, 
            0.659118 0.339579 1.173368, 0.649389 0.357408 1.140025, 0.648449 0.364256 1.143906, 0.646789 0.368811 1.140317, 
            0.644920 0.382068 1.147535, 0.643829 0.395205 1.159229, 0.643000 0.397456 1.157401, 0.641692 0.387405 1.135667, 
            0.640008 0.392986 1.133351, 0.637855 0.385806 1.110560, 0.634549 0.394393 1.102731, 0.631131 0.407576 1.100609, 
            0.628481 0.421085 1.103516, 0.627620 0.424674 1.103349, 0.625961 0.429176 1.099693, 0.622791 0.432112 1.084844, 
            0.619616 0.435203 1.070186, 0.616627 0.430605 1.045979, 0.614095 0.439205 1.042788, 0.613342 0.438278 1.037012, 
            0.611711 0.441656 1.031961, 0.609972 0.449508 1.032466, 0.605465 0.475752 1.041943, 0.600583 0.485412 1.026197, 
            0.599142 0.480865 1.011301, 0.597553 0.482493 1.004075, 0.593662 0.483132 0.981748, 0.589534 0.493656 0.971699, 
            0.585352 0.506422 0.964435, 0.579359 0.529999 0.961352, 0.569216 0.565030 0.949375, 0.564157 0.582034 0.942752, 
            0.562499 0.586536 0.939095, 0.556212 0.622328 0.951184, 0.552562 0.645205 0.961104, 0.551561 0.654600 0.968149, 
            0.550967 0.647052 0.954150, 0.549309 0.651554 0.950493, 0.545396 0.653133 0.929334, 0.544500 0.658165 0.930960, 
            0.541049 0.672749 0.930579, 0.529576 0.730839 0.942620, 0.528734 0.733608 0.941436, 0.521802 0.764039 0.942241, 
            0.516452 0.793119 0.950617, 0.512904 0.811749 0.955262, 0.509304 0.832513 0.962556, 0.490630 0.932194 0.989266, 
            0.488310 0.931991 0.975141, 0.484276 0.938576 0.960200, 0.483447 0.940827 0.958372, 0.480111 0.950640 0.952063, 
            0.472798 0.964690 0.927898, 0.468698 0.974036 0.916387, 0.466259 0.978742 0.908359, 0.461217 0.995049 0.900870, 
            0.458735 1.001559 0.895084, 0.456234 1.008875 0.890299, 0.447485 1.050381 0.895612, 0.445027 1.055928 0.888631, 
            0.444145 1.060379 0.889535, 0.441654 1.067256 0.884204, 0.439996 1.071757 0.880548, 0.437629 1.073496 0.868835, 
            0.430212 1.091843 0.850007, 0.425957 1.107645 0.846514, 0.423500 1.113137 0.839463, 0.421876 1.116205 0.834026, 
            0.414119 1.116468 0.788112, 0.412488 1.119851 0.783066, 0.407701 1.125552 0.762401, 0.399107 1.160598 0.759692, 
            0.396574 1.169225 0.756535, 0.394912 1.173882 0.753071, 0.386089 1.218502 0.762253, 0.382773 1.227457 0.754879, 
            0.371845 1.262899 0.738790, 0.363739 1.277690 0.710920, 0.363145 1.270146 0.696926, 0.362341 1.271383 0.693837, 
            0.355764 1.287042 0.676295, 0.354877 1.291695 0.677450, 0.350766 1.301474 0.666477, 0.342901 1.306270 0.626192, 
            0.337926 1.319753 0.615195, 0.331816 1.316023 0.573570, 0.329241 1.326383 0.572565, 0.326000 1.332233 0.561335, 
            0.325249 1.331240 0.555477, 0.323599 1.335432 0.551436, 0.321272 1.335489 0.537635, 0.744001 0.104820 1.373251, 
            0.734278 0.122389 1.339584, 0.731001 0.129746 1.330226, 0.717634 0.169898 1.306114, 0.715929 0.176363 1.304896, 
            0.715269 0.171587 1.294340, 0.711152 0.181630 1.283693, 0.710372 0.181825 1.279312, 0.698816 0.243362 1.295634, 
            0.697090 0.250676 1.295471, 0.692011 0.236305 1.245251, 0.690541 0.232960 1.231848, 0.688896 0.236943 1.227547, 
            0.687192 0.243336 1.226240, 0.683862 0.252859 1.219572, 0.682154 0.259425 1.218479, 0.680444 0.266085 1.217504, 
            0.675506 0.278043 1.204612, 0.674739 0.277724 1.199591, 0.669608 0.297698 1.196657, 0.667836 0.306914 1.198856, 
            0.664491 0.317100 1.193012, 0.662875 0.319839 1.187166, 0.662183 0.316398 1.178267, 0.661212 0.324531 1.183745, 
            0.659524 0.330275 1.181632, 0.658866 0.325402 1.170955, 0.658037 0.327653 1.169126, 0.657036 0.337053 1.176178, 
            0.656257 0.337205 1.171744, 0.654599 0.341707 1.168087, 0.653809 0.342322 1.164226, 0.644718 0.365833 1.142564, 
            0.642895 0.377173 1.147402, 0.636344 0.391747 1.128511, 0.635565 0.391924 1.124108, 0.629903 0.401758 1.103954, 
            0.620651 0.431978 1.090625, 0.619043 0.434390 1.084373, 0.618231 0.435940 1.081674, 0.614534 0.428514 1.049328, 
            0.608613 0.449151 1.042593, 0.607899 0.446584 1.034781, 0.606275 0.449680 1.029379, 0.600118 0.480076 1.034765, 
            0.598520 0.482064 1.027986, 0.596971 0.482021 1.018685, 0.593021 0.485128 0.999423, 0.590663 0.486501 0.987256, 
            0.589928 0.484866 0.980601, 0.587433 0.491900 0.975465, 0.584133 0.500206 0.967286, 0.574745 0.536095 0.960998, 
            0.572295 0.541259 0.953540, 0.567964 0.560230 0.953984, 0.566298 0.565034 0.950703, 0.553070 0.631634 0.964066, 
            0.550483 0.642539 0.963740, 0.549488 0.651675 0.970464, 0.544147 0.648185 0.933760, 0.542467 0.653595 0.931231, 
            0.539072 0.665859 0.927968, 0.537291 0.675434 0.930613, 0.530170 0.713704 0.941155, 0.527656 0.721547 0.937025, 
            0.522551 0.740461 0.932774, 0.518039 0.766938 0.942541, 0.510927 0.804822 0.952605, 0.505584 0.833648 0.960666, 
            0.503859 0.840902 0.960428, 0.501361 0.848098 0.955493, 0.497981 0.859724 0.951437, 0.493650 0.910893 0.996500, 
            0.489368 0.927797 0.994376, 0.486184 0.931270 0.980193, 0.485464 0.928993 0.972740, 0.476401 0.951345 0.949638, 
            0.474043 0.952725 0.937480, 0.466483 0.977003 0.926020, 0.465659 0.979044 0.923931, 0.463347 0.978509 0.909394, 
            0.461685 0.983165 0.905928, 0.460014 0.988175 0.902903, 0.459143 0.992170 0.903241, 0.454973 1.004429 0.895348, 
            0.447100 1.041740 0.900075, 0.445394 1.048235 0.898895, 0.442954 1.053004 0.890946, 0.442222 1.051215 0.884099, 
            0.440604 1.054061 0.878387, 0.433898 1.075073 0.867493, 0.432240 1.079545 0.863799, 0.429812 1.083832 0.855251, 
            0.426431 1.095519 0.851272, 0.407953 1.122620 0.778580, 0.407444 1.111582 0.760245, 0.406457 1.120376 0.766544, 
            0.404797 1.124953 0.762981, 0.397940 1.152244 0.759886, 0.394502 1.166301 0.758850, 0.392840 1.170957 0.755386, 
            0.379838 1.228161 0.757077, 0.374754 1.246193 0.751731, 0.367283 1.266808 0.735720, 0.356926 1.278528 0.690164, 
            0.356125 1.279583 0.686851, 0.348666 1.299696 0.670216, 0.347717 1.306947 0.674599, 0.345491 1.302824 0.655605, 
            0.341518 1.306887 0.637530, 0.336660 1.315535 0.620528, 0.329705 1.314665 0.577830, 0.328799 1.320122 0.579984, 
            0.308405 1.362457 0.516965, 0.747010 0.083975 1.381052, 0.744498 0.091730 1.376812, 0.742780 0.098731 1.376260, 
            0.735410 0.115144 1.355030, 0.733030 0.117425 1.343991, 0.730629 0.120572 1.334027, 0.729800 0.122823 1.332199, 
            0.716379 0.165208 1.310860, 0.711314 0.182467 1.304553, 0.705012 0.186701 1.272819, 0.698904 0.215070 1.275688, 
            0.693925 0.228739 1.264921, 0.691477 0.233859 1.257408, 0.690807 0.229500 1.247370, 0.686022 0.235094 1.226573, 
            0.680925 0.253684 1.221920, 0.678372 0.263161 1.219819, 0.675171 0.267331 1.206502, 0.672667 0.274799 1.201905, 
            0.669357 0.283515 1.194235, 0.663272 0.310919 1.195905, 0.662443 0.313170 1.194077, 0.657623 0.320226 1.175097, 
            0.656627 0.329400 1.181869, 0.655965 0.324728 1.171441, 0.654964 0.334128 1.178493, 0.653313 0.338311 1.174441, 
            0.650890 0.342356 1.165593, 0.647683 0.346819 1.152639, 0.646018 0.351612 1.149345, 0.640900 0.371027 1.145716, 
            0.639142 0.379682 1.147218, 0.633472 0.389851 1.127480, 0.630399 0.388733 1.107595, 0.628712 0.394434 1.105428, 
            0.627033 0.399799 1.102844, 0.624656 0.401954 1.091648, 0.616166 0.432676 1.083567, 0.614639 0.431715 1.073125, 
            0.613813 0.433855 1.071159, 0.613298 0.423031 1.053090, 0.604853 0.451910 1.042720, 0.600815 0.458708 1.028044, 
            0.599797 0.468809 1.035965, 0.594968 0.476215 1.017420, 0.594162 0.477497 1.014388, 0.590123 0.484314 0.999735, 
            0.589389 0.482619 0.993006, 0.582889 0.495087 0.971499, 0.580402 0.501792 0.965955, 0.573541 0.529265 0.963087, 
            0.558345 0.581044 0.944168, 0.554124 0.595439 0.938927, 0.544848 0.658847 0.971447, 0.540316 0.653932 0.937598, 
            0.536947 0.665097 0.932969, 0.534223 0.681678 0.939692, 0.522946 0.731626 0.941620, 0.517960 0.745571 0.931197, 
            0.509896 0.790847 0.945818, 0.508191 0.797280 0.944560, 0.507197 0.806399 0.951263, 0.496773 0.853083 0.953760, 
            0.477644 0.939479 0.959344, 0.471818 0.956137 0.947666, 0.466969 0.964397 0.930181, 0.466074 0.969369 0.931733, 
            0.464397 0.974660 0.929056, 0.459558 0.982499 0.911049, 0.458747 0.983987 0.908273, 0.457900 0.986994 0.907384, 
            0.453740 0.998853 0.898994, 0.452910 1.001104 0.897166, 0.447774 1.021331 0.894545, 0.439321 1.050541 0.884586, 
            0.435135 1.063466 0.877520, 0.433554 1.064751 0.869867, 0.429195 1.084835 0.871694, 0.425365 1.082987 0.846277, 
            0.417688 1.112125 0.840853, 0.416930 1.111449 0.835390, 0.411734 1.101905 0.791165, 0.409163 1.112113 0.789973, 
            0.405857 1.120707 0.782152, 0.401897 1.124204 0.763374, 0.401270 1.118065 0.751124, 0.388340 1.172292 0.749118, 
            0.386683 1.176741 0.745396, 0.375278 1.231989 0.753907, 0.368480 1.256851 0.747796, 0.366861 1.259697 0.742083, 
            0.361088 1.274177 0.727700, 0.357283 1.271242 0.700934, 0.352381 1.281726 0.686211, 0.343177 1.309935 0.670386, 
            0.342418 1.309247 0.664907, 0.329148 1.313189 0.591192, 0.323326 1.329672 0.579297, 0.316298 1.331891 0.540436, 
            0.313779 1.339958 0.536584, 0.308937 1.347932 0.518744, 0.303815 1.367545 0.515360, 0.743279 0.085536 1.379690, 
            0.739047 0.100379 1.375007, 0.736561 0.107061 1.369433, 0.726826 0.125155 1.336419, 0.725179 0.129166 1.332153, 
            0.722733 0.134187 1.324517, 0.721069 0.138913 1.321138, 0.715126 0.160462 1.315537, 0.713453 0.165564 1.312626, 
            0.712557 0.170604 1.314261, 0.710917 0.174351 1.309668, 0.707006 0.175815 1.288365, 0.704520 0.182499 1.282795, 
            0.703769 0.181525 1.276961, 0.702940 0.183776 1.275133, 0.699483 0.198602 1.275052, 0.696992 0.205503 1.269751, 
            0.692655 0.224682 1.270453, 0.684779 0.229918 1.230716, 0.681388 0.241988 1.227213, 0.679730 0.246490 1.223556, 
            0.675515 0.260608 1.217972, 0.673812 0.266989 1.216648, 0.673071 0.265558 1.210247, 0.671440 0.268908 1.205160, 
            0.662013 0.306421 1.200891, 0.660608 0.332602 1.228786, 0.659778 0.334853 1.226958, 0.658677 0.316199 1.194540, 
            0.657072 0.318491 1.188138, 0.653892 0.321803 1.173755, 0.652234 0.326305 1.170099, 0.651245 0.335208 1.176534, 
            0.650435 0.336659 1.173711, 0.643030 0.354494 1.154248, 0.637132 0.374162 1.146309, 0.636358 0.374136 1.141652, 
            0.634749 0.376552 1.135405, 0.633874 0.380732 1.135973, 0.631370 0.388148 1.131312, 0.628283 0.387604 1.112139, 
            0.622508 0.402169 1.097863, 0.616482 0.427144 1.096516, 0.614048 0.431665 1.088258, 0.613306 0.430290 1.081927, 
            0.610909 0.433292 1.071783, 0.609567 0.424608 1.051748, 0.605218 0.444334 1.053130, 0.601952 0.451236 1.043206, 
            0.600471 0.448333 1.030351, 0.596255 0.462536 1.024874, 0.595340 0.468355 1.027478, 0.594609 0.466512 1.020563, 
            0.592960 0.470612 1.016407, 0.588861 0.479912 1.004839, 0.578341 0.498387 0.967673, 0.572343 0.522226 0.964915, 
            0.569712 0.534943 0.966839, 0.568092 0.537828 0.961175, 0.567226 0.541616 0.961255, 0.563815 0.554537 0.958808, 
            0.550162 0.606613 0.949507, 0.541113 0.660563 0.970279, 0.538170 0.654064 0.943709, 0.534804 0.665107 0.938929, 
            0.533071 0.672692 0.939103, 0.532151 0.678753 0.942007, 0.514144 0.750708 0.934276, 0.504460 0.798857 0.943218, 
            0.498057 0.839508 0.961342, 0.495569 0.846288 0.955891, 0.492224 0.856444 0.950011, 0.491171 0.867995 0.959734, 
            0.480517 0.924280 0.974157, 0.477320 0.928303 0.960657, 0.472256 0.945495 0.954267, 0.471368 0.950198 0.955484, 
            0.468128 0.956003 0.944199, 0.466526 0.958185 0.937661, 0.459842 0.978263 0.925607, 0.450763 1.001316 0.903376, 
            0.449933 1.003567 0.901548, 0.448268 1.008364 0.898258, 0.446596 1.013413 0.895281, 0.442152 1.037089 0.901569, 
            0.438780 1.048392 0.897113, 0.435590 1.052118 0.883244, 0.427117 1.082155 0.874313, 0.420696 1.091342 0.848731, 
            0.417299 1.103673 0.845551, 0.412407 1.113721 0.830287, 0.398432 1.114727 0.748302, 0.396774 1.119229 0.744646, 
            0.389552 1.161692 0.760396, 0.387850 1.168017 0.759005, 0.376497 1.221111 0.764841, 0.372363 1.231887 0.755105, 
            0.371417 1.238996 0.759310, 0.368019 1.251382 0.756199, 0.367237 1.251675 0.751939, 0.364727 1.259323 0.747566, 
            0.357438 1.272370 0.722156, 0.352694 1.276271 0.699255, 0.348468 1.290849 0.694243, 0.346806 1.295530 0.690809, 
            0.345202 1.297763 0.684334, 0.344285 1.303645 0.687016, 0.336446 1.307357 0.645385, 0.332553 1.308091 0.623177, 
            0.331731 1.310057 0.620994, 0.329240 1.316948 0.615681, 0.328513 1.314949 0.608573, 0.324510 1.320271 0.592064, 
            0.323773 1.318673 0.585455, 0.322952 1.320612 0.583239, 0.315649 1.334212 0.558515, 0.305172 1.350897 0.519126, 
            0.303514 1.355399 0.515469, 0.299252 1.371472 0.512314, 0.739480 0.089953 1.381875, 0.737734 0.098095 1.382740, 
            0.731257 0.109605 1.360045, 0.730460 0.110521 1.356558, 0.726449 0.116160 1.340442, 0.725606 0.119002 1.339348, 
            0.723090 0.126918 1.335307, 0.718988 0.136377 1.323936, 0.717322 0.141187 1.320662, 0.712210 0.160389 1.316769, 
            0.710484 0.167679 1.316576, 0.704631 0.185483 1.306321, 0.700757 0.185424 1.283127, 0.699102 0.189774 1.279282, 
            0.697445 0.194256 1.275602, 0.694951 0.201261 1.270430, 0.694174 0.201337 1.265900, 0.692503 0.206363 1.262895, 
            0.688360 0.217497 1.253604, 0.684222 0.228425 1.244057, 0.679391 0.235956 1.225667, 0.671769 0.262841 1.217444, 
            0.670124 0.266763 1.213067, 0.666025 0.276058 1.201492, 0.662605 0.289382 1.199546, 0.660862 0.297390 1.200244, 
            0.656012 0.337924 1.227472, 0.655560 0.324489 1.206160, 0.654134 0.319323 1.190495, 0.652649 0.316627 1.177898, 
            0.639175 0.361256 1.159346, 0.635097 0.369680 1.146689, 0.631019 0.378104 1.134032, 0.624560 0.388860 1.110400, 
            0.622942 0.391685 1.104660, 0.621240 0.398013 1.103272, 0.620459 0.398255 1.098948, 0.619586 0.402320 1.099373, 
            0.616135 0.416933 1.099028, 0.612725 0.429812 1.096528, 0.608279 0.421315 1.058230, 0.605721 0.431013 1.056404, 
            0.597412 0.454210 1.038975, 0.595056 0.455523 1.026733, 0.590878 0.468089 1.019222, 0.588388 0.474932 1.013849, 
            0.577830 0.495029 0.978698, 0.576282 0.494911 0.969303, 0.575441 0.497662 0.968096, 0.574629 0.499207 0.965391, 
            0.573718 0.504865 0.967795, 0.567636 0.532141 0.969306, 0.564297 0.542069 0.963141, 0.560083 0.556164 0.957529, 
            0.557587 0.563267 0.952479, 0.555900 0.568984 0.950332, 0.553371 0.577445 0.946969, 0.550734 0.590389 0.949175, 
            0.549066 0.595322 0.946054, 0.548078 0.604160 0.952408, 0.546408 0.609137 0.949342, 0.542373 0.647983 0.979097, 
            0.540662 0.654699 0.978190, 0.536092 0.651358 0.946295, 0.535303 0.651949 0.942405, 0.533633 0.656916 0.939326, 
            0.530213 0.670232 0.937370, 0.529216 0.679467 0.944216, 0.527495 0.686551 0.943767, 0.518148 0.720708 0.935329, 
            0.512145 0.744743 0.932815, 0.506858 0.771182 0.937910, 0.503218 0.793641 0.947311, 0.492761 0.841697 0.951513, 
            0.490163 0.853055 0.951748, 0.469296 0.947273 0.957799, 0.466800 0.954366 0.952737, 0.461112 0.965291 0.933938, 
            0.457761 0.975726 0.928403, 0.453747 0.981468 0.912415, 0.444537 1.009941 0.896916, 0.443695 1.012739 0.895768, 
            0.442903 1.013418 0.891986, 0.441143 1.022141 0.893574, 0.439225 1.037464 0.903358, 0.435899 1.046832 0.896498, 
            0.432816 1.046131 0.877131, 0.428536 1.062975 0.874932, 0.425963 1.073281 0.873861, 0.420140 1.089780 0.861986, 
            0.419497 1.084332 0.850595, 0.416161 1.094133 0.844273, 0.412061 1.103477 0.832758, 0.409649 1.107078 0.823359, 
            0.403362 1.110694 0.790857, 0.399280 1.119262 0.778379, 0.396306 1.114028 0.753380, 0.394702 1.116304 0.746960, 
            0.383289 1.171893 0.755894, 0.375292 1.214365 0.767033, 0.372764 1.222772 0.763603, 0.369344 1.236071 0.761625, 
            0.366775 1.246207 0.760342, 0.364242 1.254851 0.757207, 0.362655 1.256398 0.749880, 0.359340 1.265313 0.742457, 
            0.350623 1.273293 0.701504, 0.347325 1.281545 0.693257, 0.346436 1.286251 0.694479, 0.345567 1.290175 0.694729, 
            0.343904 1.294856 0.691295, 0.342172 1.302416 0.691436, 0.338105 1.310421 0.678259, 0.336601 1.308500 0.666625, 
            0.334127 1.314681 0.660429, 0.330445 1.306635 0.627316, 0.323214 1.317294 0.598938, 0.301442 1.352474 0.517784, 
            0.298842 1.363885 0.518085, 0.291320 1.386611 0.504697, 0.739718 0.087657 1.398844, 0.738165 0.087766 1.389731, 
            0.735662 0.095170 1.385055, 0.731552 0.104908 1.374030, 0.729206 0.105804 1.361271, 0.726729 0.112098 1.355216, 
            0.724355 0.114132 1.343870, 0.717776 0.129897 1.326458, 0.713608 0.142067 1.318455, 0.706751 0.169385 1.315395, 
            0.701085 0.179381 1.295441, 0.699487 0.181370 1.288663, 0.698658 0.183621 1.286835, 0.692811 0.201149 1.276239, 
            0.691982 0.203400 1.274410, 0.687124 0.212033 1.257389, 0.684637 0.218748 1.251857, 0.683928 0.216018 1.243842, 
            0.680572 0.226664 1.238569, 0.678941 0.230009 1.233476, 0.667997 0.266132 1.218231, 0.662305 0.277195 1.199603, 
            0.658128 0.321967 1.236720, 0.656463 0.326752 1.233415, 0.652281 0.339501 1.226130, 0.650625 0.343900 1.222346, 
            0.650403 0.320901 1.189153, 0.647260 0.322706 1.172900, 0.646234 0.333141 1.181237, 0.645441 0.333861 1.177507, 
            0.641340 0.343265 1.166068, 0.639700 0.347023 1.161487, 0.637194 0.354532 1.156942, 0.634615 0.365084 1.156176, 
            0.633800 0.366759 1.153633, 0.632919 0.371159 1.154474, 0.632213 0.368286 1.146281, 0.630557 0.372694 1.142508, 
            0.625577 0.386378 1.131760, 0.621699 0.386509 1.108802, 0.615060 0.404734 1.094447, 0.610652 0.426887 1.098843, 
            0.607434 0.431818 1.086472, 0.605834 0.433866 1.079766, 0.604548 0.422892 1.056888, 0.603666 0.427366 1.057821, 
            0.593775 0.451911 1.032818, 0.589657 0.462007 1.022239, 0.587020 0.474970 1.024467, 0.579790 0.485539 0.995979, 
            0.577372 0.489426 0.986934, 0.574187 0.492939 0.972801, 0.570901 0.500678 0.963918, 0.569106 0.510828 0.967276, 
            0.567444 0.515520 0.963857, 0.566540 0.520878 0.965888, 0.565579 0.528573 0.970821, 0.563081 0.535766 0.965884, 
            0.558822 0.551714 0.962572, 0.555510 0.560521 0.955015, 0.554624 0.565143 0.956132, 0.553823 0.566231 0.952859, 
            0.552146 0.571514 0.950174, 0.550482 0.576259 0.946819, 0.546159 0.594866 0.946811, 0.544316 0.607032 0.952674, 
            0.541253 0.637689 0.976881, 0.538595 0.651552 0.980228, 0.536936 0.656053 0.976571, 0.535441 0.653790 0.964511, 
            0.531532 0.655186 0.943125, 0.530670 0.658827 0.943023, 0.528993 0.664070 0.940288, 0.514336 0.725661 0.938181, 
            0.510072 0.741818 0.935129, 0.508359 0.748595 0.934299, 0.506682 0.753862 0.931593, 0.505635 0.765173 0.941018, 
            0.503095 0.774133 0.938275, 0.500375 0.790510 0.944746, 0.499496 0.794832 0.945489, 0.498658 0.797469 0.944140, 
            0.481336 0.905383 0.990325, 0.477985 0.915824 0.984797, 0.475556 0.920147 0.976294, 0.467336 0.939673 0.954306, 
            0.465565 0.948850 0.956457, 0.462316 0.955045 0.945655, 0.455707 0.972042 0.929775, 0.444930 1.001170 0.905842, 
            0.441672 1.007762 0.895533, 0.437514 1.019496 0.886988, 0.436359 1.035308 0.902004, 0.435488 1.039310 0.902351, 
            0.430556 1.051009 0.889138, 0.423890 1.070356 0.876176, 0.422232 1.074858 0.872520, 0.420434 1.085142 0.876045, 
            0.418785 1.089259 0.871911, 0.417220 1.089890 0.863446, 0.416595 1.083659 0.851082, 0.411619 1.097194 0.840149, 
            0.407577 1.104153 0.825673, 0.405267 1.103496 0.810984, 0.402187 1.102688 0.791484, 0.398801 1.114567 0.787742, 
            0.369063 1.223117 0.760730, 0.368213 1.226228 0.759970, 0.364739 1.241780 0.760791, 0.357997 1.264322 0.751798, 
            0.351513 1.276112 0.729450, 0.349924 1.277706 0.722182, 0.343603 1.282737 0.691437, 0.340081 1.300287 0.694739, 
            0.339252 1.302537 0.692911, 0.331204 1.314888 0.662010, 0.328036 1.317707 0.647016, 0.321747 1.321417 0.614630, 
            0.319435 1.320872 0.600081, 0.317128 1.320125 0.585281, 0.309094 1.331920 0.553691, 0.306560 1.340590 0.550587, 
            0.297620 1.357807 0.521107, 0.288426 1.385611 0.504777, 0.731102 0.098998 1.381885, 0.727790 0.107817 1.374342, 
            0.727133 0.102879 1.363585, 0.725460 0.107986 1.360680, 0.724608 0.111219 1.360072, 0.716496 0.126232 1.332478, 
            0.712378 0.136348 1.321923, 0.711497 0.140756 1.322774, 0.706438 0.157752 1.316140, 0.703806 0.170474 1.318071, 
            0.696602 0.179984 1.288265, 0.691604 0.194471 1.278515, 0.687542 0.202240 1.265044, 0.685972 0.203050 1.256803, 
            0.680197 0.217595 1.242500, 0.675861 0.236751 1.243174, 0.675210 0.231586 1.232134, 0.672677 0.240240 1.229011, 
            0.670132 0.249366 1.226474, 0.667618 0.257228 1.222367, 0.665133 0.263892 1.216772, 0.664359 0.263833 1.212075, 
            0.661051 0.272473 1.204310, 0.653952 0.342038 1.258350, 0.650992 0.336214 1.232619, 0.646843 0.347622 1.223668, 
            0.646846 0.315280 1.178871, 0.643529 0.324283 1.171558, 0.642503 0.334718 1.179895, 0.640901 0.336888 1.173342, 
            0.638453 0.341977 1.165791, 0.635966 0.348729 1.160306, 0.633371 0.359926 1.160340, 0.630948 0.364017 1.151550, 
            0.623563 0.381015 1.131046, 0.622664 0.386168 1.132823, 0.621833 0.388513 1.131112, 0.620179 0.392848 1.127248, 
            0.614412 0.407039 1.112506, 0.610420 0.411904 1.095428, 0.606947 0.427407 1.096188, 0.604562 0.429879 1.085386, 
            0.601507 0.428026 1.064588, 0.600678 0.430277 1.062760, 0.598283 0.433158 1.052466, 0.596556 0.440537 1.052384, 
            0.594897 0.445039 1.048727, 0.592454 0.449948 1.040952, 0.591534 0.455956 1.043791, 0.588402 0.457316 1.026983, 
            0.580104 0.480073 1.009009, 0.572130 0.489376 0.974324, 0.571291 0.492047 0.973016, 0.570479 0.493563 0.970275, 
            0.565380 0.512224 0.965710, 0.563703 0.517501 0.963016, 0.561881 0.528818 0.967825, 0.544092 0.591723 0.948855, 
            0.543100 0.600734 0.955423, 0.540253 0.622420 0.968487, 0.537421 0.643467 0.980757, 0.534872 0.652805 0.978484, 
            0.531710 0.655367 0.963170, 0.529500 0.650602 0.943378, 0.525269 0.665387 0.938623, 0.508086 0.735286 0.932963, 
            0.501902 0.766856 0.939808, 0.500226 0.772085 0.937055, 0.498534 0.777961 0.935105, 0.485363 0.842207 0.945545, 
            0.481017 0.861796 0.946756, 0.473457 0.918311 0.979961, 0.470229 0.923622 0.968062, 0.467001 0.928937 0.956166, 
            0.456134 0.961865 0.936954, 0.455306 0.964043 0.935036, 0.440382 1.004505 0.902059, 0.436282 1.013841 0.890535, 
            0.433783 1.021073 0.885646, 0.430925 1.043234 0.899299, 0.429269 1.047645 0.895530, 0.426269 1.043489 0.871872, 
            0.423622 1.056873 0.874624, 0.419330 1.074184 0.873006, 0.412888 1.084255 0.848521, 0.406311 1.099905 0.830967, 
            0.403008 1.108338 0.822946, 0.402173 1.110840 0.821430, 0.400943 1.097512 0.795627, 0.396788 1.109148 0.786959, 
            0.380022 1.161757 0.759823, 0.362615 1.241005 0.765776, 0.360900 1.247847 0.765027, 0.359237 1.252539 0.761606, 
            0.351903 1.267468 0.738533, 0.346511 1.266094 0.704457, 0.343180 1.275667 0.697851, 0.341539 1.279454 0.693307, 
            0.339767 1.288703 0.695547, 0.336358 1.301539 0.692994, 0.330674 1.312290 0.673980, 0.329941 1.310518 0.667154, 
            0.326665 1.317835 0.657746, 0.325901 1.317407 0.652591, 0.323382 1.325463 0.648725, 0.323018 1.308385 0.622887, 
            0.317119 1.328078 0.614979, 0.313371 1.322759 0.585252, 0.302857 1.340988 0.547781, 0.295569 1.354007 0.522334, 
            0.289735 1.370989 0.511060, 0.287202 1.379655 0.507951, 0.284728 1.385829 0.501748, 0.734661 0.087489 1.405906, 
            0.733874 0.088008 1.401926, 0.731498 0.090121 1.390678, 0.730688 0.091571 1.387856, 0.728124 0.101512 1.386331, 
            0.726548 0.102577 1.378405, 0.724833 0.109426 1.377664, 0.723221 0.112002 1.371616, 0.720069 0.114166 1.355807, 
            0.716046 0.120293 1.340298, 0.715237 0.121712 1.337435, 0.712738 0.128930 1.332529, 0.706106 0.146898 1.317854, 
            0.703496 0.158756 1.318711, 0.698374 0.178371 1.315330, 0.696735 0.182064 1.310670, 0.696127 0.175093 1.297386, 
            0.690329 0.190614 1.284296, 0.686288 0.197490 1.269716, 0.681407 0.207108 1.253919, 0.678932 0.213326 1.247770, 
            0.668088 0.245262 1.227324, 0.665561 0.253677 1.223904, 0.660598 0.266673 1.212302, 0.658095 0.274062 1.207608, 
            0.655486 0.285856 1.208385, 0.653154 0.318368 1.239521, 0.651871 0.339457 1.261092, 0.648764 0.339781 1.242996, 
            0.647799 0.347642 1.248138, 0.644760 0.345130 1.226521, 0.643967 0.345887 1.222837, 0.637127 0.340266 1.174238, 
            0.628875 0.361092 1.153865, 0.623168 0.372821 1.136065, 0.621510 0.377323 1.132408, 0.619763 0.385494 1.133309, 
            0.616575 0.389152 1.119356, 0.615753 0.391093 1.117143, 0.613139 0.403095 1.118179, 0.609865 0.410348 1.108691, 
            0.608336 0.409451 1.098328, 0.602387 0.431227 1.093008, 0.594520 0.436068 1.052780, 0.589536 0.449967 1.042300, 
            0.586975 0.459784 1.040621, 0.579576 0.477392 1.020875, 0.578854 0.475161 1.013479, 0.570797 0.487918 0.983084, 
            0.567570 0.493197 0.971144, 0.565120 0.498383 0.963713, 0.564203 0.504276 0.966409, 0.559842 0.524484 0.968389, 
            0.554787 0.541311 0.961545, 0.550542 0.556696 0.957535, 0.547216 0.566088 0.950704, 0.545541 0.571274 0.947897, 
            0.541029 0.597746 0.957658, 0.538380 0.611215 0.960516, 0.536470 0.626179 0.969856, 0.528817 0.654332 0.963208, 
            0.527958 0.657837 0.962937, 0.527142 0.659521 0.960404, 0.520511 0.677445 0.945675, 0.517193 0.686475 0.938395, 
            0.516285 0.691999 0.940633, 0.513757 0.700447 0.937254, 0.510315 0.714680 0.936436, 0.503515 0.739591 0.930385, 
            0.501740 0.748960 0.932774, 0.500057 0.754455 0.930352, 0.494601 0.787949 0.944211, 0.493745 0.791321 0.943775, 
            0.492087 0.795823 0.940118, 0.487651 0.819142 0.945963, 0.486630 0.829370 0.954044, 0.484923 0.835881 0.952883, 
            0.480145 0.841189 0.931731, 0.477664 0.847657 0.925893, 0.475649 0.899220 0.985316, 0.468082 0.923808 0.974241, 
            0.462420 0.933658 0.954106, 0.459856 0.943573 0.952550, 0.452425 0.962522 0.934469, 0.448192 0.977380 0.929803, 
            0.446533 0.981939 0.926219, 0.441637 0.992155 0.911163, 0.440787 0.995245 0.910377, 0.438298 1.002074 0.904987, 
            0.436712 1.003578 0.897607, 0.434210 1.010916 0.892850, 0.433423 1.011417 0.888848, 0.431745 1.016756 0.886231, 
            0.428916 1.037699 0.898373, 0.427197 1.044720 0.897845, 0.426367 1.046971 0.896017, 0.425041 1.037663 0.875207, 
            0.416456 1.072360 0.872063, 0.415452 1.081897 0.879286, 0.414619 1.084278 0.877618, 0.410148 1.076836 0.840630, 
            0.407457 1.092074 0.845684, 0.404156 1.100393 0.837522, 0.400928 1.105749 0.825678, 0.400069 1.109239 0.825388, 
            0.398410 1.113741 0.821732, 0.392234 1.112755 0.783515, 0.389118 1.113406 0.765826, 0.377216 1.157111 0.755375, 
            0.376293 1.163262 0.758391, 0.375547 1.162071 0.752289, 0.350514 1.268337 0.750184, 0.349727 1.268840 0.746185, 
            0.342834 1.265419 0.700318, 0.339529 1.273930 0.692393, 0.337866 1.278633 0.688987, 0.336001 1.291720 0.695994, 
            0.331798 1.305351 0.689804, 0.326221 1.311653 0.665263, 0.325422 1.312676 0.661910, 0.320373 1.329242 0.654742, 
            0.311026 1.331194 0.601676, 0.289319 1.363638 0.517124, 0.284363 1.376389 0.505218, 0.730930 0.089066 1.404564, 
            0.729294 0.092649 1.399767, 0.726100 0.096573 1.386143, 0.718777 0.111013 1.362463, 0.710691 0.124976 1.333565, 
            0.708223 0.130910 1.327064, 0.706492 0.138418 1.327141, 0.702297 0.151740 1.320567, 0.700632 0.156502 1.317235, 
            0.699754 0.160760 1.317899, 0.693205 0.175289 1.298953, 0.692440 0.174873 1.293812, 0.689127 0.183714 1.286298, 
            0.686685 0.188566 1.278451, 0.680999 0.199425 1.259571, 0.677713 0.207116 1.250627, 0.675190 0.215354 1.246987, 
            0.668737 0.258076 1.267685, 0.665417 0.267241 1.260572, 0.664672 0.265986 1.254389, 0.662212 0.271572 1.247455, 
            0.661758 0.258248 1.226281, 0.659269 0.265055 1.220864, 0.654364 0.275639 1.206266, 0.652582 0.317507 1.253647, 
            0.650923 0.322009 1.249990, 0.649693 0.340942 1.268883, 0.644212 0.343268 1.239403, 0.641141 0.309831 1.174750, 
            0.640213 0.316183 1.178015, 0.631823 0.342789 1.164822, 0.628519 0.351249 1.156834, 0.627002 0.349897 1.145906, 
            0.621951 0.366561 1.138860, 0.620352 0.368599 1.132143, 0.617745 0.380282 1.132783, 0.616034 0.386998 1.131877, 
            0.614481 0.387130 1.122792, 0.612822 0.391632 1.119136, 0.612006 0.393345 1.116640, 0.608578 0.406954 1.115047, 
            0.607770 0.408332 1.112135, 0.604605 0.411028 1.096986, 0.601994 0.422920 1.097885, 0.600316 0.428259 1.095269, 
            0.595700 0.426820 1.065737, 0.593300 0.429920 1.055715, 0.592448 0.433143 1.055094, 0.589071 0.444661 1.050904, 
            0.587406 0.449422 1.047570, 0.584906 0.456708 1.042748, 0.582475 0.461090 1.034318, 0.579117 0.471811 1.029138, 
            0.567066 0.489495 0.981742, 0.565469 0.491463 0.974938, 0.563885 0.492890 0.967462, 0.562219 0.497709 0.964200, 
            0.559643 0.508107 0.963243, 0.558729 0.513902 0.965817, 0.557013 0.520788 0.965122, 0.556097 0.526637 0.967763, 
            0.554421 0.531906 0.965059, 0.550125 0.549365 0.963625, 0.539064 0.590369 0.954444, 0.536410 0.603999 0.957501, 
            0.535241 0.620405 0.973255, 0.533465 0.629804 0.975682, 0.529109 0.649765 0.977355, 0.527516 0.651572 0.970351, 
            0.525037 0.657973 0.964429, 0.521127 0.659402 0.943084, 0.519453 0.664570 0.940255, 0.517678 0.673900 0.942595, 
            0.512528 0.694663 0.940641, 0.511685 0.697516 0.939561, 0.497023 0.759290 0.937682, 0.495255 0.768365 0.939705, 
            0.491898 0.779051 0.934482, 0.490870 0.789527 0.942869, 0.487434 0.803490 0.941717, 0.483076 0.823558 0.943523, 
            0.482048 0.834107 0.952002, 0.481252 0.834973 0.948454, 0.480361 0.839783 0.949805, 0.478069 0.838401 0.934216, 
            0.476579 0.835917 0.921881, 0.473933 0.849234 0.924551, 0.473104 0.851485 0.922723, 0.471008 0.906388 0.986294, 
            0.464351 0.925385 0.972899, 0.462838 0.923839 0.961730, 0.461178 0.928404 0.958151, 0.452832 0.953190 0.942697, 
            0.450356 0.959463 0.936617, 0.446980 0.970907 0.932335, 0.442734 0.986344 0.928389, 0.437074 0.996091 0.908127, 
            0.429672 1.013843 0.888560, 0.426381 1.021782 0.879924, 0.425551 1.024033 0.878096, 0.418821 1.046076 0.868484, 
            0.411902 1.075938 0.868583, 0.410287 1.078665 0.862722, 0.405386 1.089054 0.847881, 0.399596 1.104221 0.834352, 
            0.397951 1.108201 0.830047, 0.397057 1.113120 0.831533, 0.392664 1.102443 0.790526, 0.387739 1.113883 0.776991, 
            0.384647 1.113526 0.758050, 0.382150 1.120685 0.753071, 0.378653 1.137159 0.755037, 0.375158 1.153593 0.756953, 
            0.373493 1.158361 0.753628, 0.371017 1.164624 0.747534, 0.362038 1.215708 0.764746, 0.361228 1.217179 0.761949, 
            0.360369 1.220650 0.761636, 0.356812 1.239657 0.766749, 0.346096 1.266267 0.739687, 0.343602 1.273298 0.734548, 
            0.341149 1.278610 0.727274, 0.340763 1.262428 0.702550, 0.336592 1.274724 0.694703, 0.334796 1.284955 0.698163, 
            0.329725 1.302442 0.692139, 0.324046 1.313008 0.672894, 0.323235 1.314476 0.670093, 0.321667 1.315238 0.661792, 
            0.319915 1.323648 0.662990, 0.316704 1.328234 0.650189, 0.306732 1.323959 0.584765, 0.305136 1.325874 0.577896, 
            0.295398 1.344073 0.545012, 0.294525 1.348133 0.545430, 0.291388 1.349677 0.528852, 0.288085 1.358090 0.520804, 
            0.286449 1.361671 0.516005, 0.283941 1.369273 0.511574, 0.279809 1.379940 0.501704, 0.278104 1.386407 0.500488, 
            0.728864 0.085880 1.406554, 0.727252 0.088451 1.400499, 0.726374 0.092734 1.401195, 0.724713 0.097338 1.397666, 
            0.723138 0.098399 1.389735, 0.720545 0.109517 1.389673, 0.719028 0.108158 1.378736, 0.716599 0.112458 1.370206, 
            0.715900 0.109302 1.361660, 0.714266 0.112818 1.356780, 0.712725 0.112443 1.347065, 0.711906 0.114255 1.344692, 
            0.709375 0.122812 1.341449, 0.706093 0.130356 1.332323, 0.705259 0.132818 1.330757, 0.701932 0.142246 1.323971, 
            0.696018 0.162580 1.316860, 0.691812 0.176316 1.310800, 0.691215 0.168918 1.296987, 0.690367 0.171948 1.296127, 
            0.687875 0.178898 1.290886, 0.681294 0.194744 1.273576, 0.678797 0.201872 1.268557, 0.674719 0.210314 1.255923, 
            0.673978 0.208908 1.249553, 0.666707 0.253410 1.267836, 0.660839 0.271791 1.258299, 0.658475 0.273406 1.246432, 
            0.657888 0.265598 1.232110, 0.655611 0.263607 1.215764, 0.653128 0.270155 1.210026, 0.652285 0.272978 1.208907, 
            0.650391 0.319496 1.262065, 0.641127 0.350216 1.249357, 0.639018 0.341232 1.224326, 0.637410 0.311408 1.173408, 
            0.634824 0.322262 1.173017, 0.633804 0.332451 1.181049, 0.624951 0.346062 1.147091, 0.622339 0.357990 1.148034, 
            0.620011 0.358111 1.134312, 0.615807 0.371779 1.128168, 0.615113 0.368405 1.119353, 0.613287 0.379903 1.124388, 
            0.608218 0.397302 1.118254, 0.605708 0.404979 1.113918, 0.602447 0.411680 1.103744, 0.596742 0.423298 1.085806, 
            0.590391 0.429571 1.056605, 0.587881 0.437244 1.052263, 0.582846 0.453250 1.044400, 0.582061 0.453663 1.040289, 
            0.577874 0.466635 1.033281, 0.572226 0.475890 1.012407, 0.568240 0.480520 0.995038, 0.566638 0.482672 0.988462, 
            0.564222 0.486448 0.979280, 0.561802 0.490368 0.970277, 0.560154 0.494467 0.966120, 0.558423 0.501993 0.966221, 
            0.548981 0.540080 0.962664, 0.547913 0.552268 0.973179, 0.546300 0.554888 0.967184, 0.545630 0.550489 0.957096, 
            0.543112 0.558544 0.953229, 0.541412 0.564740 0.951677, 0.534396 0.598649 0.956803, 0.533290 0.612414 0.969276, 
            0.532374 0.618300 0.971964, 0.528035 0.637551 0.972755, 0.524549 0.653593 0.974185, 0.523785 0.653149 0.969009, 
            0.521055 0.669989 0.976054, 0.519803 0.657590 0.951405, 0.517361 0.662450 0.943569, 0.516461 0.667656 0.945412, 
            0.511408 0.684371 0.938428, 0.509685 0.691592 0.938149, 0.507125 0.701351 0.936399, 0.500232 0.730144 0.935170, 
            0.496024 0.743963 0.929215, 0.489827 0.776062 0.936716, 0.487271 0.785628 0.934726, 0.486442 0.787879 0.932898, 
            0.485383 0.799694 0.942949, 0.478507 0.827783 0.940846, 0.474407 0.837149 0.929360, 0.473594 0.838690 0.926650, 
            0.472739 0.842041 0.926187, 0.471032 0.848560 0.925037, 0.469373 0.853062 0.921381, 0.467260 0.908673 0.985832, 
            0.463091 0.920924 0.977928, 0.459904 0.924530 0.963911, 0.458297 0.926890 0.957594, 0.448291 0.956233 0.938553, 
            0.445755 0.964966 0.935528, 0.442331 0.978450 0.933779, 0.438171 0.990305 0.925384, 0.435810 0.991771 0.913333, 
            0.434183 0.994996 0.908090, 0.427557 1.012656 0.893033, 0.421852 1.024291 0.875117, 0.420973 1.028615 0.875863, 
            0.419359 1.031271 0.869914, 0.415170 1.044328 0.863011, 0.414073 1.057714 0.875014, 0.409839 1.072639 0.870433, 
            0.405184 1.072835 0.842931, 0.403526 1.077337 0.839275, 0.399168 1.097384 0.841055, 0.395814 1.107944 0.835675, 
            0.390575 1.100201 0.793688, 0.383309 1.112282 0.767077, 0.381674 1.115830 0.762236, 0.379992 1.121322 0.759809, 
            0.376644 1.131601 0.754081, 0.375779 1.135328 0.754086, 0.360911 1.205709 0.762898, 0.352239 1.244021 0.764244, 
            0.351366 1.248067 0.764645, 0.346336 1.263875 0.756536, 0.337862 1.261754 0.703036, 0.335422 1.266503 0.695063, 
            0.330236 1.288784 0.694993, 0.322785 1.308548 0.677926, 0.312144 1.332062 0.647019, 0.311594 1.322730 0.630803, 
            0.294153 1.338949 0.549218, 0.292452 1.345208 0.547745, 0.279398 1.372392 0.507524, 0.719336 0.102920 1.392050, 
            0.718459 0.107175 1.392712, 0.711273 0.115949 1.361992, 0.708132 0.117637 1.345592, 0.707322 0.119079 1.342759, 
            0.704058 0.125879 1.332710, 0.700686 0.137189 1.328261, 0.694789 0.156823 1.320280, 0.693130 0.161325 1.316623, 
            0.691490 0.165079 1.312038, 0.689820 0.170060 1.308977, 0.689163 0.165172 1.298281, 0.682499 0.184433 1.285213, 
            0.663711 0.256626 1.273154, 0.650213 0.270053 1.211222, 0.648463 0.310584 1.256942, 0.645757 0.326402 1.262718, 
            0.644622 0.341351 1.276663, 0.642932 0.347195 1.274673, 0.642165 0.346859 1.269631, 0.641273 0.351697 1.271017, 
            0.636523 0.323635 1.203791, 0.636215 0.304264 1.175105, 0.631755 0.328552 1.182154, 0.627612 0.339685 1.172861, 
            0.622879 0.343137 1.149405, 0.620408 0.349179 1.143037, 0.617939 0.355186 1.136626, 0.615463 0.361440 1.130522, 
            0.611507 0.364800 1.111574, 0.607877 0.386843 1.120458, 0.604466 0.399770 1.118018, 0.598849 0.407729 1.095536, 
            0.591555 0.420971 1.070366, 0.581603 0.448074 1.048542, 0.579095 0.455669 1.044104, 0.578330 0.455240 1.038947, 
            0.569369 0.473368 1.010598, 0.562083 0.486278 0.985017, 0.559676 0.489680 0.975369, 0.553846 0.506532 0.963933, 
            0.549465 0.527540 0.966907, 0.546909 0.537155 0.964978, 0.545856 0.548699 0.974692, 0.545011 0.551594 0.973665, 
            0.543364 0.555634 0.969434, 0.538552 0.562376 0.950064, 0.537675 0.566601 0.950688, 0.532431 0.591273 0.953588, 
            0.531218 0.609489 0.971591, 0.527766 0.624121 0.971269, 0.522488 0.650218 0.975940, 0.516006 0.661903 0.953461, 
            0.515078 0.668278 0.956756, 0.511901 0.671485 0.942242, 0.510225 0.676694 0.939464, 0.508572 0.680978 0.935537, 
            0.490382 0.760557 0.937278, 0.489452 0.767017 0.940677, 0.488587 0.770725 0.940659, 0.483541 0.787205 0.933384, 
            0.482481 0.799020 0.943435, 0.478209 0.815519 0.940809, 0.474767 0.829752 0.939992, 0.473896 0.833723 0.940300, 
            0.465653 0.854206 0.919501, 0.461842 0.915951 0.982324, 0.457740 0.925396 0.970934, 0.457032 0.922602 0.962840, 
            0.451189 0.939969 0.952043, 0.450367 0.941953 0.949883, 0.448680 0.947634 0.947691, 0.447029 0.951842 0.943670, 
            0.445379 0.955979 0.939560, 0.441929 0.970524 0.939130, 0.434491 0.989770 0.921419, 0.431263 0.995066 0.909501, 
            0.429652 0.997621 0.903426, 0.425508 1.008769 0.894152, 0.423742 1.017743 0.896051, 0.423035 1.014940 0.887945, 
            0.422216 1.016776 0.885601, 0.420543 1.021881 0.882695, 0.413121 1.040455 0.864148, 0.411439 1.045905 0.861670, 
            0.409468 1.063420 0.874177, 0.404521 1.075764 0.861765, 0.403879 1.070239 0.850278, 0.398760 1.089694 0.846698, 
            0.397102 1.094195 0.843042, 0.396308 1.094986 0.839400, 0.394662 1.098962 0.835090, 0.389559 1.117814 0.830761, 
            0.387387 1.111427 0.808956, 0.386844 1.101778 0.792346, 0.385244 1.103854 0.785677, 0.384396 1.106920 0.784861, 
            0.373684 1.133371 0.757603, 0.345973 1.254320 0.759863, 0.344318 1.258696 0.756051, 0.341135 1.262117 0.741803, 
            0.338639 1.269251 0.736793, 0.336168 1.275304 0.730438, 0.334242 1.258718 0.695964, 0.330733 1.275708 0.698572, 
            0.326470 1.291828 0.695474, 0.324812 1.296330 0.691817, 0.317403 1.314347 0.672580, 0.311625 1.329003 0.658415, 
            0.300926 1.322721 0.585874, 0.297021 1.323952 0.564282, 0.293703 1.333008 0.557034, 0.290403 1.341333 0.548878, 
            0.288722 1.346785 0.546403, 0.284715 1.352277 0.530103, 0.277401 1.366333 0.505945, 0.274839 1.376165 0.504286, 
            0.722232 0.086783 1.405698, 0.717991 0.101968 1.401440, 0.714715 0.109277 1.392021, 0.713095 0.112202 1.386407, 
            0.704413 0.118729 1.343648, 0.703572 0.121465 1.342422, 0.702767 0.122682 1.339310, 0.699438 0.132234 1.332678, 
            0.697748 0.138043 1.330645, 0.692665 0.156032 1.325245, 0.687090 0.162247 1.300596, 0.680419 0.181820 1.287915, 
            0.677955 0.187602 1.281225, 0.673807 0.198940 1.272187, 0.663469 0.242082 1.270285, 0.662496 0.250298 1.275865, 
            0.653392 0.274346 1.254871, 0.650960 0.278783 1.246510, 0.646901 0.286437 1.232896, 0.635258 0.351605 1.253729, 
            0.631659 0.307909 1.171709, 0.623924 0.339492 1.169321, 0.622326 0.341480 1.162542, 0.619872 0.346831 1.155317, 
            0.615937 0.349308 1.135272, 0.614236 0.355582 1.133817, 0.612545 0.361474 1.131887, 0.611858 0.357795 1.122694, 
            0.609420 0.362488 1.114650, 0.608490 0.368916 1.118011, 0.605078 0.381897 1.115638, 0.604143 0.388535 1.119259, 
            0.600742 0.401035 1.116288, 0.598219 0.409291 1.112671, 0.596606 0.411894 1.106657, 0.595232 0.404568 1.088308, 
            0.594403 0.406819 1.086480, 0.592624 0.416351 1.089072, 0.590939 0.421947 1.086774, 0.590191 0.420831 1.080765, 
            0.589546 0.415436 1.069440, 0.587045 0.422739 1.064638, 0.586246 0.423721 1.061234, 0.577014 0.453107 1.046869, 
            0.572046 0.466302 1.035514, 0.568713 0.475983 1.029042, 0.567898 0.477669 1.026513, 0.560824 0.481775 0.989995, 
            0.559173 0.485971 0.985959, 0.557616 0.486252 0.977059, 0.553508 0.495930 0.965961, 0.544836 0.534230 0.967293, 
            0.543884 0.541609 0.971833, 0.533929 0.568819 0.950142, 0.531194 0.585858 0.957434, 0.529431 0.594674 0.959137, 
            0.528316 0.608815 0.972077, 0.526565 0.617164 0.973199, 0.524892 0.622270 0.970294, 0.517802 0.659251 0.979236, 
            0.513526 0.675920 0.976820, 0.512982 0.666343 0.960300, 0.510549 0.670801 0.951964, 0.508982 0.671518 0.943607, 
            0.503888 0.689972 0.938784, 0.499683 0.703668 0.932676, 0.496165 0.721033 0.935748, 0.494418 0.729225 0.936676, 
            0.490160 0.745148 0.933333, 0.489182 0.753598 0.939205, 0.486626 0.763158 0.937208, 0.481466 0.784369 0.935809, 
            0.480388 0.796964 0.946829, 0.472694 0.826827 0.942306, 0.467765 0.838442 0.928988, 0.465270 0.845494 0.923875, 
            0.459772 0.912931 0.984519, 0.458113 0.917457 0.980893, 0.454102 0.923105 0.964788, 0.444118 0.951540 0.944618, 
            0.443271 0.954514 0.943688, 0.441585 0.960185 0.941484, 0.439908 0.965443 0.938766, 0.438175 0.973058 0.938978, 
            0.430714 0.993234 0.922421, 0.425921 0.999198 0.902084, 0.421670 1.014819 0.898366, 0.420011 1.019320 0.894710, 
            0.416849 1.021926 0.879449, 0.413556 1.029923 0.870887, 0.408554 1.044542 0.861300, 0.405134 1.057863 0.859350, 
            0.404116 1.067956 0.867262, 0.397722 1.075989 0.840248, 0.383702 1.111126 0.805282, 0.382290 1.105384 0.788900, 
            0.374176 1.120497 0.761431, 0.372428 1.128707 0.762381, 0.365667 1.152037 0.754367, 0.363151 1.159942 0.750314, 
            0.353452 1.208745 0.760068, 0.352634 1.210535 0.757666, 0.347265 1.240422 0.767045, 0.345618 1.244446 0.762794, 
            0.343903 1.251304 0.762065, 0.342245 1.255772 0.758366, 0.340698 1.255660 0.748979, 0.339058 1.259413 0.744393, 
            0.336574 1.265980 0.738677, 0.335717 1.269424 0.738331, 0.332501 1.274223 0.725795, 0.332183 1.255247 0.697600, 
            0.331112 1.267517 0.708217, 0.329470 1.271368 0.703753, 0.319388 1.303838 0.688594, 0.314372 1.319054 0.679750, 
            0.306289 1.332858 0.650654, 0.305717 1.324448 0.635583, 0.302402 1.333393 0.628198, 0.298646 1.328440 0.598925, 
            0.298096 1.319064 0.582654, 0.294985 1.319515 0.564719, 0.292496 1.326319 0.559297, 0.284179 1.349895 0.542340, 
            0.271985 1.373534 0.502341, 0.716791 0.094993 1.403347, 0.715934 0.098400 1.402955, 0.713431 0.105796 1.398269, 
            0.707856 0.112037 1.373652, 0.698237 0.125300 1.334637, 0.697362 0.129420 1.335130, 0.696578 0.129802 1.330981, 
            0.691475 0.148632 1.326625, 0.684874 0.165276 1.310306, 0.683362 0.163696 1.299094, 0.681706 0.168120 1.295342, 
            0.678351 0.178711 1.290001, 0.675030 0.187899 1.282916, 0.671658 0.199206 1.278465, 0.669264 0.202065 1.268143, 
            0.666828 0.206685 1.260010, 0.664271 0.216321 1.258106, 0.652093 0.271474 1.261875, 0.649630 0.277204 1.255120, 
            0.647381 0.274051 1.237331, 0.645702 0.279411 1.234740, 0.639602 0.339681 1.281859, 0.636256 0.349882 1.276033, 
            0.634642 0.352541 1.270088, 0.630313 0.339211 1.225785, 0.627839 0.313196 1.174975, 0.623464 0.333957 1.177642, 
            0.622577 0.338612 1.178800, 0.621797 0.338828 1.174444, 0.620139 0.343330 1.170788, 0.619384 0.342486 1.165115, 
            0.618612 0.342372 1.160349, 0.616246 0.344041 1.148550, 0.609643 0.360800 1.132373, 0.605704 0.363452 1.112547, 
            0.596084 0.408968 1.118218, 0.590691 0.407627 1.084183, 0.588082 0.419412 1.084949, 0.587501 0.411350 1.070311, 
            0.584179 0.420570 1.063266, 0.579157 0.436043 1.054741, 0.576670 0.442768 1.049222, 0.575011 0.447308 1.045613, 
            0.571684 0.456738 1.038830, 0.570028 0.461121 1.035026, 0.563473 0.475875 1.016359, 0.559448 0.482117 1.000991, 
            0.553061 0.489860 0.973616, 0.551435 0.493006 0.968275, 0.547083 0.512861 0.969817, 0.545408 0.518024 0.966982, 
            0.544449 0.525702 0.971895, 0.540110 0.544965 0.972701, 0.536916 0.548865 0.959049, 0.535266 0.553037 0.954983, 
            0.534424 0.555827 0.953824, 0.531905 0.563875 0.949948, 0.530056 0.576300 0.956133, 0.524555 0.611659 0.972309, 
            0.520281 0.628231 0.969773, 0.519298 0.636875 0.975885, 0.517607 0.642744 0.973927, 0.513101 0.668950 0.983358, 
            0.511422 0.674318 0.980776, 0.510618 0.675510 0.977634, 0.510166 0.662111 0.956366, 0.509336 0.664362 0.954538, 
            0.506819 0.672378 0.950622, 0.505961 0.675824 0.950278, 0.504423 0.675311 0.940393, 0.502787 0.678869 0.935564, 
            0.494165 0.715096 0.934322, 0.489814 0.734871 0.935763, 0.481927 0.772773 0.941225, 0.474095 0.808411 0.943875, 
            0.470572 0.825976 0.947196, 0.458984 0.856634 0.920540, 0.456906 0.910801 0.983198, 0.456077 0.913052 0.981369, 
            0.453595 0.919546 0.975563, 0.436955 0.966925 0.941931, 0.430240 0.988299 0.931487, 0.428635 0.990582 0.925075, 
            0.426979 0.994983 0.921293, 0.413077 1.025200 0.880216, 0.403943 1.050518 0.860798, 0.401442 1.057823 0.855999, 
            0.400432 1.067576 0.863490, 0.398906 1.066565 0.852986, 0.394813 1.075641 0.841138, 0.390509 1.093461 0.840153, 
            0.388861 1.097514 0.835938, 0.377028 1.106180 0.777341, 0.375379 1.110286 0.773192, 0.373699 1.115695 0.770663, 
            0.370326 1.127013 0.766224, 0.367868 1.132535 0.759211, 0.358437 1.170191 0.755119, 0.353041 1.201181 0.765867, 
            0.332844 1.267557 0.737335, 0.328094 1.271676 0.714706, 0.322357 1.284659 0.698464, 0.319852 1.292148 0.693894, 
            0.318975 1.296363 0.694506, 0.314842 1.307098 0.684719, 0.313958 1.311627 0.685721, 0.305028 1.328443 0.655743, 
            0.302774 1.325481 0.638191, 0.284626 1.338907 0.548512, 0.278960 1.348919 0.528580, 0.275747 1.353590 0.515885, 
            0.272430 1.362613 0.508596, 0.267420 1.377581 0.499443, 0.713841 0.096345 1.406350, 0.711359 0.102872 1.400584, 
            0.710541 0.104660 1.398181, 0.708113 0.108925 1.389607, 0.705683 0.113305 1.381175, 0.702471 0.117919 1.368410, 
            0.700947 0.116836 1.357816, 0.698464 0.123431 1.352135, 0.697673 0.124105 1.348349, 0.695923 0.132376 1.349373, 
            0.693636 0.130819 1.333567, 0.690195 0.144997 1.332681, 0.688526 0.149911 1.329538, 0.685200 0.159306 1.322710, 
            0.684422 0.159434 1.318245, 0.681959 0.165152 1.311475, 0.680458 0.163150 1.299740, 0.678001 0.168609 1.292649, 
            0.676334 0.173485 1.289457, 0.673791 0.182539 1.286831, 0.669585 0.196281 1.280779, 0.667906 0.201663 1.278215, 
            0.663911 0.206612 1.261243, 0.651619 0.266554 1.270960, 0.649110 0.274191 1.266573, 0.648363 0.273051 1.260533, 
            0.635812 0.343732 1.283590, 0.630249 0.349453 1.258327, 0.629421 0.351643 1.256423, 0.625646 0.315261 1.183487, 
            0.624937 0.312522 1.175461, 0.623176 0.321284 1.177097, 0.620505 0.335688 1.181115, 0.613240 0.347735 1.154461, 
            0.611766 0.344560 1.141270, 0.609282 0.351150 1.135583, 0.608400 0.355624 1.136516, 0.603608 0.361489 1.116056, 
            0.601832 0.370878 1.118471, 0.591586 0.410198 1.111821, 0.588635 0.404005 1.085632, 0.585429 0.408425 1.072625, 
            0.577049 0.434596 1.058892, 0.569587 0.454809 1.042382, 0.566259 0.464291 1.035662, 0.562168 0.473258 1.023680, 
            0.558957 0.477850 1.010887, 0.555784 0.480905 0.996186, 0.550893 0.490912 0.980871, 0.543338 0.515009 0.969185, 
            0.539872 0.530220 0.969581, 0.538155 0.537171 0.968968, 0.535550 0.548792 0.969531, 0.534733 0.550549 0.967089, 
            0.530706 0.556830 0.951769, 0.523628 0.593327 0.960110, 0.521544 0.615509 0.978415, 0.519832 0.622264 0.977556, 
            0.518209 0.625307 0.972088, 0.512882 0.653436 0.979283, 0.512020 0.657051 0.979149, 0.508516 0.673820 0.981482, 
            0.508052 0.660892 0.960799, 0.501401 0.679651 0.947108, 0.498267 0.681042 0.930338, 0.488557 0.730278 0.940630, 
            0.476243 0.791114 0.951458, 0.465018 0.838885 0.950682, 0.462770 0.835708 0.932863, 0.460289 0.842183 0.927034, 
            0.456911 0.853710 0.922854, 0.456019 0.858589 0.924291, 0.455171 0.861634 0.923449, 0.453175 0.912378 0.981856, 
            0.452346 0.914629 0.980028, 0.449128 0.919506 0.967589, 0.441642 0.940754 0.952363, 0.428993 0.983292 0.935839, 
            0.426534 0.988869 0.928893, 0.422468 0.996785 0.915606, 0.409364 1.026044 0.877963, 0.400280 1.049275 0.855954, 
            0.397728 1.058688 0.853773, 0.392689 1.074842 0.846094, 0.391933 1.074065 0.840504, 0.390275 1.078567 0.836848, 
            0.387672 1.090115 0.837319, 0.383358 1.108352 0.836851, 0.379230 1.118844 0.826763, 0.377832 1.112548 0.809695, 
            0.377002 1.114799 0.807866, 0.374824 1.108722 0.786446, 0.364873 1.135733 0.764507, 0.364103 1.135535 0.759636, 
            0.339056 1.242398 0.758274, 0.331603 1.262290 0.741365, 0.329932 1.267294 0.738332, 0.328342 1.268941 0.731130, 
            0.317778 1.289259 0.696253, 0.311922 1.307183 0.686148, 0.307730 1.320325 0.679351, 0.306198 1.319581 0.669178, 
            0.292341 1.315726 0.581155, 0.285866 1.327129 0.558327, 0.285018 1.330158 0.557465, 0.268720 1.363338 0.506195, 
            0.267055 1.368116 0.502882, 0.266183 1.372118 0.503229, 0.263678 1.379588 0.498635, 0.262059 1.382472 0.492969, 
            0.259603 1.387918 0.485861, 0.707628 0.104448 1.399242, 0.705940 0.110189 1.397124, 0.705137 0.111329 1.393917, 
            0.704423 0.108816 1.386170, 0.701991 0.113247 1.377802, 0.697996 0.118250 1.360896, 0.697217 0.118413 1.356474, 
            0.693157 0.126104 1.342906, 0.677572 0.161813 1.299403, 0.671777 0.177184 1.286126, 0.668394 0.188949 1.282244, 
            0.666734 0.193509 1.278659, 0.665833 0.198738 1.280530, 0.663463 0.200618 1.268993, 0.662662 0.201708 1.265722, 
            0.652041 0.256582 1.278393, 0.650374 0.261468 1.275214, 0.649494 0.265808 1.275981, 0.647688 0.276461 1.279965, 
            0.642301 0.274847 1.245591, 0.641418 0.279330 1.246535, 0.634989 0.321065 1.266006, 0.631252 0.347560 1.280420, 
            0.623521 0.346759 1.233183, 0.621920 0.316670 1.181936, 0.618563 0.327332 1.176684, 0.615106 0.342143 1.176584, 
            0.611167 0.344810 1.156776, 0.610485 0.340954 1.147363, 0.608836 0.345050 1.143202, 0.605552 0.352727 1.134241, 
            0.604722 0.354978 1.132413, 0.603829 0.359881 1.133879, 0.599743 0.368678 1.121685, 0.597234 0.376313 1.117296, 
            0.593693 0.394650 1.121577, 0.591947 0.402775 1.122421, 0.590409 0.402267 1.112541, 0.583376 0.404681 1.073922, 
            0.580060 0.413656 1.066574, 0.575836 0.428147 1.061453, 0.572466 0.439376 1.056904, 0.571673 0.440131 1.053218, 
            0.569196 0.446428 1.047167, 0.565882 0.455304 1.039696, 0.559196 0.475502 1.027791, 0.558526 0.471154 1.017766, 
            0.546416 0.491295 0.973421, 0.542122 0.508701 0.971922, 0.540405 0.515629 0.971278, 0.539446 0.523274 0.976150, 
            0.536095 0.533713 0.970620, 0.533489 0.545374 0.971231, 0.531954 0.544773 0.961237, 0.530296 0.549275 0.957581, 
            0.524383 0.569525 0.950365, 0.521623 0.587621 0.958970, 0.520441 0.604542 0.975365, 0.512663 0.637898 0.975179, 
            0.509190 0.653392 0.975927, 0.507541 0.657497 0.971778, 0.506552 0.666386 0.978196, 0.504362 0.660763 0.957339, 
            0.502698 0.665532 0.954014, 0.500967 0.673051 0.954105, 0.497832 0.674487 0.937392, 0.490108 0.705615 0.934440, 
            0.487330 0.724419 0.943924, 0.481424 0.744416 0.936394, 0.480561 0.748060 0.936297, 0.479606 0.755550 0.940975, 
            0.469882 0.805383 0.952009, 0.466530 0.815865 0.946532, 0.456522 0.845272 0.927570, 0.447857 0.915476 0.973155, 
            0.444568 0.923338 0.964424, 0.429470 0.971038 0.940438, 0.417869 1.002255 0.914475, 0.417131 1.000708 0.907930, 
            0.414676 1.006095 0.900749, 0.411233 1.020365 0.899978, 0.409575 1.024859 0.896311, 0.405558 1.030752 0.880509, 
            0.400640 1.041883 0.866591, 0.395720 1.053103 0.852784, 0.393964 1.061660 0.854164, 0.382104 1.103593 0.841512, 
            0.377960 1.114807 0.832320, 0.375508 1.120081 0.824998, 0.373535 1.105449 0.792952, 0.370378 1.107784 0.777355, 
            0.368712 1.112618 0.774111, 0.366168 1.121721 0.771546, 0.363677 1.128603 0.766222, 0.357841 1.145706 0.755096, 
            0.352652 1.168080 0.755143, 0.351779 1.172136 0.755557, 0.346459 1.199985 0.762405, 0.341278 1.222044 0.762059, 
            0.332034 1.251918 0.748302, 0.329544 1.258801 0.742979, 0.328746 1.259745 0.739527, 0.322220 1.273304 0.719375, 
            0.314081 1.289448 0.693187, 0.312359 1.296575 0.692791, 0.309890 1.302566 0.686361, 0.308126 1.311486 0.688192, 
            0.305636 1.318310 0.682796, 0.299313 1.323427 0.652159, 0.297019 1.322142 0.636689, 0.289984 1.324640 0.598176, 
            0.281302 1.331132 0.555374, 0.278937 1.332781 0.543549, 0.276428 1.340434 0.539183, 0.273985 1.345321 0.531381, 
            0.272330 1.349698 0.527569, 0.267510 1.356763 0.508600, 0.265880 1.360097 0.503493, 0.264987 1.364970 0.504922, 
            0.264196 1.365641 0.501131, 0.259962 1.380577 0.496563, 0.711359 0.085816 1.414415, 0.710547 0.087340 1.411683, 
            0.709688 0.090810 1.411370, 0.707174 0.098662 1.407250, 0.703008 0.110775 1.399176, 0.700692 0.110393 1.384828, 
            0.698255 0.115052 1.376743, 0.692660 0.122113 1.353145, 0.691869 0.122757 1.349321, 0.685284 0.138746 1.332188, 
            0.684375 0.144317 1.334484, 0.679412 0.157338 1.322912, 0.678652 0.156727 1.317530, 0.671363 0.169757 1.292097, 
            0.666377 0.183707 1.281679, 0.660601 0.198299 1.267436, 0.650937 0.245612 1.275339, 0.643957 0.278038 1.278623, 
            0.642416 0.277649 1.268891, 0.640758 0.282151 1.265235, 0.639822 0.288820 1.268894, 0.639405 0.273944 1.245793, 
            0.632972 0.315856 1.265483, 0.631179 0.325957 1.268781, 0.625084 0.353761 1.270948, 0.623863 0.340093 1.244723, 
            0.619945 0.341905 1.223854, 0.619757 0.317492 1.188906, 0.610744 0.337749 1.163201, 0.605132 0.345541 1.140511, 
            0.601759 0.356873 1.136090, 0.600122 0.360475 1.131316, 0.598499 0.363502 1.125827, 0.595209 0.371399 1.117140, 
            0.594435 0.371361 1.112468, 0.592415 0.390911 1.127504, 0.591620 0.391726 1.123892, 0.589896 0.398962 1.123632, 
            0.585155 0.402718 1.100552, 0.584327 0.404919 1.098662, 0.583497 0.407220 1.096896, 0.575434 0.420231 1.066816, 
            0.564676 0.448604 1.041945, 0.563000 0.453811 1.039165, 0.560476 0.462099 1.035587, 0.557941 0.470803 1.032526, 
            0.555532 0.474301 1.022999, 0.551636 0.475159 1.000944, 0.550811 0.477250 0.998916, 0.540995 0.498674 0.970038, 
            0.534839 0.529076 0.975432, 0.531500 0.538980 0.969237, 0.517409 0.609266 0.982555, 0.514728 0.624037 0.987030, 
            0.513010 0.631052 0.986495, 0.512254 0.630253 0.980878, 0.510548 0.636723 0.979667, 0.507253 0.644829 0.971239, 
            0.504768 0.651492 0.965643, 0.504010 0.650779 0.960133, 0.503205 0.652030 0.957063, 0.501427 0.661470 0.959540, 
            0.499757 0.666476 0.956510, 0.497224 0.675115 0.953368, 0.495566 0.679599 0.949690, 0.489927 0.688488 0.928361, 
            0.488159 0.697538 0.930355, 0.481091 0.733622 0.938182, 0.478554 0.742429 0.935250, 0.477549 0.751976 0.942484, 
            0.473298 0.767626 0.938802, 0.471310 0.785811 0.952143, 0.470436 0.789928 0.952632, 0.462676 0.822536 0.951518, 
            0.458388 0.839699 0.949715, 0.457751 0.833951 0.937952, 0.455293 0.839473 0.930939, 0.451950 0.849604 0.925026, 
            0.448554 0.861897 0.921799, 0.446028 0.902439 0.962908, 0.436636 0.938491 0.956824, 0.426603 0.968925 0.939137, 
            0.400144 1.037867 0.876799, 0.398496 1.041908 0.872570, 0.391152 1.057252 0.850012, 0.389389 1.066103 0.851758, 
            0.385387 1.071358 0.835164, 0.380096 1.098028 0.840547, 0.379166 1.104465 0.843919, 0.375839 1.113881 0.837118, 
            0.373389 1.119063 0.829682, 0.369804 1.107026 0.791610, 0.365657 1.118306 0.782500, 0.363974 1.123855 0.780145, 
            0.353200 1.152864 0.756064, 0.351418 1.162516 0.758804, 0.336699 1.226696 0.759913, 0.334099 1.238096 0.760200, 
            0.330798 1.246447 0.752077, 0.330019 1.246611 0.747657, 0.328374 1.250558 0.743311, 0.324958 1.263695 0.741132, 
            0.315296 1.278734 0.704323, 0.313626 1.283705 0.701249, 0.310297 1.293238 0.694593, 0.306085 1.307220 0.688841, 
            0.304386 1.313407 0.687277, 0.301935 1.318635 0.679898, 0.300408 1.317688 0.669474, 0.299622 1.318174 0.665454, 
            0.297975 1.322196 0.661201, 0.294813 1.324747 0.645873, 0.292653 1.317893 0.623487, 0.290086 1.327965 0.622126, 
            0.286531 1.314661 0.582479, 0.284189 1.315339 0.569449, 0.282546 1.319235 0.565040, 0.280063 1.325782 0.559300, 
            0.276866 1.329786 0.545777, 0.270258 1.346773 0.529884, 0.267056 1.350992 0.516628, 0.263073 1.355460 0.499057, 
            0.258721 1.375299 0.500579, 0.256272 1.380451 0.493106, 0.707636 0.087053 1.412651, 0.700930 0.108087 1.401785, 
            0.700162 0.107769 1.396765, 0.698522 0.111513 1.392168, 0.693820 0.113686 1.367121, 0.692239 0.114955 1.359450, 
            0.687353 0.124756 1.343879, 0.685689 0.129512 1.340538, 0.683994 0.135537 1.338774, 0.683212 0.135806 1.334484, 
            0.682303 0.141392 1.336798, 0.678999 0.149852 1.328810, 0.676574 0.154010 1.320102, 0.672472 0.163432 1.308685, 
            0.664305 0.180782 1.283994, 0.660980 0.190100 1.277072, 0.655213 0.204340 1.262390, 0.652704 0.211985 1.258014, 
            0.650928 0.221357 1.260407, 0.647067 0.252983 1.281194, 0.640084 0.285528 1.284625, 0.636869 0.290283 1.272035, 
            0.629090 0.323685 1.271908, 0.627448 0.327537 1.267443, 0.626351 0.340916 1.279438, 0.616378 0.336638 1.214010, 
            0.616063 0.317538 1.185662, 0.615255 0.318916 1.182749, 0.613528 0.326242 1.182601, 0.611056 0.332376 1.176348, 
            0.609303 0.340795 1.177556, 0.606320 0.335949 1.153041, 0.603862 0.341452 1.146003, 0.602256 0.343779 1.139645, 
            0.599737 0.351865 1.135817, 0.593213 0.365299 1.115511, 0.590395 0.385775 1.127072, 0.586268 0.396277 1.116996, 
            0.582968 0.404556 1.108783, 0.581425 0.404295 1.099211, 0.578241 0.407748 1.085003, 0.577601 0.402133 1.073404, 
            0.575953 0.406223 1.069237, 0.575086 0.410057 1.069374, 0.573427 0.414559 1.065718, 0.568351 0.432270 1.059973, 
            0.565863 0.439069 1.054545, 0.563388 0.445272 1.048378, 0.551875 0.472819 1.017857, 0.549451 0.476946 1.009111, 
            0.547077 0.478987 0.997773, 0.546233 0.481820 0.996668, 0.543746 0.488569 0.991179, 0.538017 0.501204 0.974504, 
            0.528639 0.536621 0.967630, 0.526987 0.540859 0.963647, 0.525294 0.546805 0.961783, 0.515337 0.606341 0.984869, 
            0.514507 0.608592 0.983041, 0.509269 0.633023 0.985642, 0.505992 0.640409 0.976321, 0.500211 0.655178 0.962296, 
            0.495163 0.671703 0.955077, 0.491998 0.674401 0.939932, 0.490364 0.677904 0.935036, 0.481541 0.722501 0.944189, 
            0.479861 0.727914 0.941664, 0.476545 0.736880 0.934304, 0.473799 0.754380 0.942169, 0.467445 0.792955 0.957715, 
            0.465729 0.799869 0.957055, 0.461529 0.813371 0.950705, 0.456345 0.835560 0.950522, 0.455668 0.831491 0.940843, 
            0.453236 0.835923 0.932476, 0.452439 0.836856 0.929011, 0.450717 0.843977 0.928607, 0.443127 0.901765 0.963394, 
            0.442111 0.911774 0.971203, 0.439643 0.917710 0.964704, 0.435392 0.933315 0.960967, 0.431279 0.943198 0.950122, 
            0.421190 0.975995 0.935369, 0.415271 0.996524 0.928500, 0.411280 1.001347 0.911370, 0.397227 1.037835 0.878082, 
            0.394016 1.042439 0.865305, 0.390747 1.049426 0.855487, 0.389118 1.052721 0.850332, 0.385768 1.063109 0.844738, 
            0.376201 1.106403 0.847649, 0.374589 1.109004 0.841631, 0.368879 1.120832 0.823954, 0.366793 1.110891 0.797734, 
            0.361034 1.124767 0.782600, 0.350222 1.155367 0.760495, 0.348538 1.160957 0.758191, 0.347687 1.164093 0.757462, 
            0.346880 1.165459 0.754535, 0.345215 1.170212 0.751190, 0.337997 1.212514 0.766741, 0.336307 1.218319 0.764704, 
            0.335469 1.220950 0.763348, 0.334644 1.223019 0.761292, 0.328773 1.241560 0.751955, 0.323020 1.255196 0.736523, 
            0.320377 1.268395 0.739045, 0.311570 1.280130 0.702756, 0.310678 1.284970 0.704144, 0.304892 1.299954 0.690387, 
            0.301502 1.312027 0.686887, 0.299863 1.315710 0.682212, 0.298383 1.312791 0.669338, 0.292700 1.323538 0.650320, 
            0.291451 1.310991 0.625486, 0.289789 1.315653 0.622028, 0.288124 1.320426 0.618709, 0.272324 1.332889 0.541706, 
            0.270571 1.341315 0.542924, 0.268084 1.348068 0.537440, 0.265629 1.353466 0.530272, 0.262463 1.356185 0.515153, 
            0.261849 1.349505 0.502232, 0.256738 1.368664 0.498285, 0.255066 1.373733 0.495332, 0.253406 1.378294 0.491749, 
            0.250919 1.385005 0.486213, 0.705488 0.087272 1.418870, 0.703860 0.090498 1.413629, 0.697261 0.107095 1.397252, 
            0.694876 0.109574 1.386458, 0.692526 0.110620 1.373884, 0.691086 0.106036 1.358943, 0.687679 0.118783 1.356280, 
            0.684323 0.129449 1.351031, 0.682664 0.133950 1.347374, 0.679434 0.139365 1.335603, 0.677754 0.144780 1.333081, 
            0.676134 0.147666 1.327418, 0.672014 0.157838 1.316932, 0.668849 0.160545 1.301798, 0.667236 0.163150 1.295785, 
            0.660644 0.179456 1.279046, 0.657237 0.192224 1.276409, 0.655577 0.196759 1.272794, 0.651454 0.207079 1.262492, 
            0.644953 0.251792 1.285662, 0.643342 0.254317 1.279550, 0.633968 0.289609 1.272522, 0.633190 0.289723 1.268039, 
            0.626189 0.323012 1.272394, 0.625360 0.325262 1.270566, 0.623544 0.336285 1.275008, 0.617210 0.341856 1.244936, 
            0.615581 0.345134 1.239759, 0.607453 0.328646 1.168414, 0.605800 0.332901 1.164451, 0.604263 0.332385 1.154561, 
            0.588698 0.367269 1.110033, 0.586669 0.387167 1.125501, 0.581778 0.397202 1.110220, 0.579238 0.406133 1.107441, 
            0.578342 0.411137 1.109032, 0.576169 0.404823 1.087317, 0.574643 0.403808 1.076808, 0.573052 0.405550 1.069723, 
            0.569650 0.418091 1.066804, 0.568783 0.421891 1.066901, 0.559713 0.444541 1.044169, 0.554657 0.461409 1.037376, 
            0.543316 0.481815 0.997985, 0.537665 0.491178 0.977246, 0.536852 0.492764 0.974592, 0.530695 0.523203 0.980032, 
            0.529033 0.527833 0.976535, 0.526545 0.534604 0.971073, 0.524902 0.538472 0.966629, 0.519906 0.552857 0.956752, 
            0.518256 0.557007 0.952658, 0.513792 0.581477 0.959933, 0.513007 0.581877 0.955806, 0.511738 0.602434 0.976716, 
            0.504725 0.636189 0.981651, 0.498139 0.652253 0.964611, 0.491411 0.674161 0.954830, 0.489758 0.678446 0.950904, 
            0.489097 0.673727 0.940418, 0.484903 0.686962 0.933737, 0.483146 0.695581 0.935194, 0.468411 0.760412 0.937112, 
            0.466707 0.766794 0.935792, 0.462815 0.799689 0.958155, 0.461157 0.804191 0.954498, 0.458668 0.811005 0.949089, 
            0.450429 0.831308 0.928067, 0.445283 0.851911 0.925914, 0.441099 0.864776 0.918773, 0.439235 0.910021 0.970349, 
            0.438406 0.912272 0.968521, 0.435024 0.923994 0.964585, 0.425861 0.950508 0.946653, 0.424179 0.955984 0.944206, 
            0.417404 0.979854 0.936862, 0.407538 1.003379 0.910593, 0.405880 1.007881 0.906937, 0.402549 1.017450 0.900327, 
            0.396839 1.029291 0.882665, 0.393520 1.038401 0.875485, 0.380413 1.067759 0.837965, 0.371663 1.109336 0.843367, 
            0.370847 1.111018 0.840832, 0.357302 1.126411 0.781342, 0.356488 1.128000 0.778691, 0.348162 1.151950 0.762199, 
            0.337721 1.199336 0.765568, 0.330054 1.228124 0.759709, 0.329124 1.234544 0.763059, 0.322601 1.247980 0.742756, 
            0.317510 1.266274 0.737735, 0.298686 1.307809 0.682971, 0.297033 1.312083 0.679031, 0.293823 1.316619 0.666168, 
            0.292990 1.319036 0.664547, 0.289892 1.318944 0.645935, 0.282007 1.324562 0.606673, 0.280762 1.311881 0.581673, 
            0.275130 1.320483 0.559988, 0.261898 1.355043 0.528931, 0.257292 1.353215 0.498916, 0.246353 1.389102 0.483377, 
            0.700128 0.092138 1.412365, 0.696743 0.103990 1.408590, 0.695931 0.105527 1.405875, 0.691145 0.111151 1.385117, 
            0.689565 0.112406 1.377427, 0.688180 0.105538 1.359648, 0.685504 0.120151 1.363926, 0.682317 0.123750 1.349900, 
            0.679000 0.132756 1.342590, 0.667496 0.159910 1.311581, 0.665997 0.157827 1.299745, 0.662676 0.166977 1.292615, 
            0.659412 0.173800 1.282593, 0.651865 0.197576 1.270508, 0.646929 0.209466 1.257532, 0.644380 0.218739 1.255177, 
            0.642880 0.248868 1.287977, 0.641045 0.260749 1.293487, 0.635905 0.281101 1.291021, 0.631554 0.300853 1.292435, 
            0.619763 0.339968 1.276283, 0.617350 0.343632 1.266962, 0.616625 0.341525 1.259721, 0.612550 0.349827 1.246912, 
            0.605414 0.324332 1.169003, 0.604611 0.325480 1.165805, 0.594003 0.347622 1.133193, 0.590616 0.359552 1.129516, 
            0.588970 0.363518 1.125193, 0.584690 0.380362 1.122995, 0.582123 0.390427 1.121625, 0.576298 0.407021 1.109867, 
            0.574620 0.412369 1.107262, 0.573843 0.412434 1.102719, 0.572571 0.400894 1.079136, 0.568440 0.411526 1.069222, 
            0.565919 0.419668 1.065462, 0.557625 0.442266 1.047291, 0.555982 0.446118 1.042827, 0.554233 0.454392 1.043856, 
            0.550914 0.463499 1.036672, 0.550122 0.464203 1.032923, 0.539606 0.482521 0.995562, 0.533881 0.494986 0.978675, 
            0.532186 0.500992 0.976888, 0.530364 0.512299 0.981684, 0.525314 0.528934 0.974602, 0.513674 0.561731 0.950602, 
            0.511798 0.575296 0.958203, 0.507821 0.611739 0.984972, 0.505156 0.625869 0.988652, 0.500219 0.637788 0.975712, 
            0.497700 0.645839 0.971839, 0.495969 0.653363 0.971937, 0.492709 0.659995 0.961678, 0.491030 0.665375 0.959112, 
            0.489306 0.672617 0.958860, 0.480979 0.696596 0.942403, 0.479319 0.701164 0.938829, 0.477577 0.709108 0.939448, 
            0.469895 0.738499 0.934338, 0.468011 0.752386 0.942340, 0.460782 0.795153 0.958468, 0.457520 0.801870 0.948315, 
            0.453983 0.820047 0.952396, 0.449849 0.830801 0.942633, 0.448244 0.833085 0.936222, 0.447528 0.830634 0.928553, 
            0.446714 0.832256 0.925944, 0.445869 0.835136 0.924897, 0.439865 0.859193 0.922409, 0.437368 0.866353 0.917431, 
            0.434730 0.911556 0.964330, 0.433072 0.916058 0.960674, 0.424716 0.941246 0.945720, 0.423057 0.945748 0.942064, 
            0.419688 0.956923 0.937447, 0.417897 0.966965 0.940672, 0.414549 0.977260 0.934963, 0.388917 1.044006 0.874522, 
            0.384935 1.048461 0.856934, 0.383337 1.050452 0.850160, 0.381666 1.055477 0.847152, 0.380803 1.059141 0.847081, 
            0.379145 1.063643 0.843424, 0.374372 1.068739 0.822009, 0.370398 1.105055 0.848622, 0.367136 1.111796 0.838497, 
            0.365503 1.115225 0.833509, 0.361632 1.115067 0.810191, 0.353493 1.131233 0.784031, 0.348542 1.143734 0.771813, 
            0.342712 1.160547 0.760328, 0.341854 1.164005 0.759999, 0.340241 1.166613 0.753990, 0.327898 1.228654 0.766315, 
            0.324527 1.239931 0.761826, 0.321304 1.245006 0.749633, 0.306573 1.277446 0.706693, 0.303977 1.288713 0.706816, 
            0.293409 1.309192 0.672139, 0.288446 1.322218 0.660575, 0.283151 1.316800 0.621476, 0.281517 1.320277 0.616546, 
            0.280069 1.316047 0.602043, 0.279244 1.318112 0.599984, 0.271393 1.322325 0.558977, 0.266454 1.334295 0.546099, 
            0.259051 1.352112 0.526613, 0.257363 1.357818 0.524452, 0.256006 1.349797 0.505241, 0.252637 1.360965 0.500617, 
            0.250144 1.367957 0.495429, 0.249258 1.372563 0.496526, 0.247594 1.377323 0.493191, 0.242637 1.390066 0.481274, 
            0.692969 0.107371 1.409489, 0.692200 0.107104 1.404533, 0.690548 0.111328 1.400531, 0.684232 0.116164 1.369546, 
            0.681015 0.121021 1.357083, 0.678459 0.130623 1.355136, 0.658133 0.170121 1.288594, 0.651432 0.190909 1.277423, 
            0.641034 0.236548 1.278622, 0.640205 0.238799 1.276794, 0.638987 0.257200 1.295026, 0.637284 0.263556 1.293673, 
            0.627746 0.305664 1.295110, 0.626206 0.305218 1.285309, 0.625173 0.315964 1.294032, 0.622721 0.321232 1.286703, 
            0.620168 0.330716 1.284611, 0.616032 0.341545 1.274941, 0.615268 0.341111 1.269778, 0.610368 0.351492 1.254927, 
            0.607104 0.326085 1.200248, 0.605667 0.321368 1.185141, 0.602512 0.323659 1.169489, 0.596023 0.335670 1.147416, 
            0.590249 0.350150 1.133033, 0.586942 0.358768 1.125240, 0.585297 0.362731 1.120915, 0.582799 0.369887 1.115931, 
            0.581919 0.374276 1.116759, 0.581117 0.375392 1.113520, 0.577543 0.395061 1.119455, 0.575885 0.399563 1.115799, 
            0.574226 0.404096 1.112182, 0.572600 0.407233 1.106830, 0.567893 0.409630 1.082062, 0.562131 0.423614 1.067064, 
            0.557998 0.434328 1.057250, 0.553844 0.445931 1.048542, 0.552161 0.451467 1.046171, 0.549670 0.458339 1.040834, 
            0.543974 0.469600 1.022453, 0.543121 0.472834 1.021846, 0.541579 0.472499 1.012181, 0.539153 0.476717 1.003548, 
            0.537497 0.481110 0.999756, 0.533482 0.486929 0.983864, 0.523273 0.524676 0.975260, 0.520747 0.533037 0.971773, 
            0.519089 0.537539 0.968117, 0.518218 0.541504 0.968417, 0.515731 0.548256 0.962933, 0.514923 0.549612 0.959993, 
            0.513292 0.552996 0.954947, 0.510731 0.562771 0.953216, 0.507204 0.580529 0.956778, 0.499774 0.631648 0.983280, 
            0.491449 0.655538 0.966714, 0.488785 0.669631 0.970347, 0.487956 0.671882 0.968519, 0.484784 0.674848 0.953705, 
            0.484040 0.673552 0.947472, 0.479033 0.688413 0.938187, 0.468684 0.731994 0.936829, 0.466096 0.742912 0.936518, 
            0.460889 0.766069 0.937538, 0.456227 0.798764 0.955028, 0.451280 0.811118 0.942629, 0.450252 0.821624 0.951054, 
            0.448552 0.827832 0.949517, 0.439560 0.847245 0.922765, 0.438677 0.851746 0.923731, 0.435313 0.862683 0.918820, 
            0.434466 0.865679 0.917917, 0.432660 0.908544 0.966536, 0.431002 0.913046 0.962880, 0.429260 0.921005 0.963518, 
            0.418503 0.949322 0.938578, 0.415833 0.963674 0.942532, 0.415019 0.965311 0.939941, 0.413334 0.970893 0.937626, 
            0.410733 0.982373 0.938013, 0.409049 0.987940 0.935680, 0.392737 1.021688 0.885117, 0.383446 1.053497 0.873763, 
            0.379712 1.047613 0.843332, 0.378150 1.048147 0.834747, 0.375657 1.055131 0.829551, 0.373129 1.063564 0.826152, 
            0.365873 1.107419 0.843633, 0.359559 1.112142 0.812506, 0.359030 1.101921 0.795186, 0.357448 1.103253 0.787592, 
            0.353171 1.119968 0.785233, 0.348921 1.135548 0.781466, 0.347189 1.143113 0.781613, 0.345542 1.147137 0.777364, 
            0.343920 1.150141 0.771847, 0.341435 1.156782 0.766223, 0.338090 1.166972 0.760385, 0.329176 1.215329 0.774209, 
            0.325829 1.225600 0.768469, 0.324111 1.232556 0.767861, 0.314527 1.244363 0.727037, 0.313564 1.252154 0.732090, 
            0.296067 1.302936 0.698061, 0.291315 1.307186 0.675595, 0.289667 1.311253 0.671399, 0.287151 1.319178 0.667370, 
            0.283263 1.319728 0.644932, 0.282746 1.308970 0.626945, 0.268528 1.320127 0.557570, 0.266879 1.324227 0.553414, 
            0.256905 1.352211 0.532683, 0.256085 1.354117 0.530426, 0.252922 1.356709 0.515150, 0.252240 1.352836 0.505715, 
            0.251446 1.353625 0.502071, 0.695958 0.087340 1.418300, 0.689238 0.108948 1.408147, 0.688476 0.108403 1.402846, 
            0.684579 0.109291 1.380828, 0.682930 0.113433 1.376725, 0.682158 0.113295 1.371930, 0.677964 0.126561 1.365286, 
            0.674728 0.132200 1.353795, 0.673088 0.135916 1.349162, 0.669885 0.140221 1.336013, 0.662555 0.154963 1.312707, 
            0.661010 0.154746 1.303189, 0.656089 0.165984 1.289403, 0.649398 0.186404 1.277774, 0.644376 0.201861 1.269228, 
            0.640259 0.211924 1.258608, 0.637033 0.249358 1.291233, 0.636204 0.251609 1.289405, 0.633395 0.271705 1.300494, 
            0.630894 0.279005 1.295689, 0.629805 0.292053 1.307272, 0.628110 0.298082 1.305513, 0.626496 0.300767 1.299599, 
            0.618924 0.325541 1.288754, 0.614789 0.336377 1.279094, 0.610687 0.345793 1.267668, 0.607422 0.352654 1.257694, 
            0.605089 0.352981 1.244228, 0.601906 0.324226 1.185390, 0.596372 0.328742 1.158630, 0.589870 0.341291 1.137225, 
            0.582382 0.362595 1.122070, 0.578235 0.373890 1.112979, 0.577386 0.376968 1.112178, 0.574766 0.389211 1.113513, 
            0.572993 0.398499 1.115801, 0.568040 0.411086 1.103692, 0.563403 0.410517 1.075240, 0.560928 0.416758 1.069120, 
            0.556800 0.427265 1.059049, 0.554299 0.434588 1.054273, 0.551802 0.441738 1.049282, 0.550004 0.452057 1.052850, 
            0.546671 0.461713 1.046348, 0.541036 0.470421 1.024796, 0.532182 0.484095 0.990914, 0.528064 0.494214 0.980364, 
            0.525478 0.505045 0.979944, 0.516166 0.537749 0.969701, 0.511987 0.550349 0.962231, 0.505156 0.576576 0.957815, 
            0.503742 0.603133 0.986179, 0.501220 0.611327 0.982483, 0.499410 0.622136 0.986662, 0.496930 0.628595 0.980812, 
            0.496086 0.631458 0.979744, 0.493598 0.638211 0.974260, 0.481802 0.677498 0.958321, 0.477795 0.683011 0.942048, 
            0.474272 0.700568 0.945360, 0.469192 0.718436 0.939809, 0.465828 0.729392 0.934921, 0.464921 0.734901 0.937139, 
            0.461210 0.760288 0.950177, 0.460496 0.757767 0.942421, 0.459633 0.761394 0.942303, 0.450917 0.801542 0.945930, 
            0.446738 0.814163 0.938486, 0.445766 0.822353 0.944034, 0.444240 0.821349 0.933539, 0.440093 0.832651 0.924457, 
            0.438413 0.838053 0.921918, 0.436844 0.838853 0.913664, 0.432385 0.863128 0.920696, 0.431289 0.876445 0.932613, 
            0.429153 0.900802 0.953620, 0.424751 0.922708 0.957708, 0.418083 0.942150 0.944865, 0.417254 0.944401 0.943036, 
            0.413950 0.952886 0.935080, 0.411255 0.968243 0.940282, 0.409514 0.976192 0.940908, 0.408743 0.976007 0.936054, 
            0.397999 1.003806 0.910469, 0.395523 1.010101 0.904417, 0.390636 1.019914 0.888861, 0.386589 1.027068 0.874626, 
            0.383921 1.041318 0.878454, 0.377571 1.047559 0.849212, 0.376141 1.042579 0.833779, 0.375324 1.044318 0.831315, 
            0.373754 1.045152 0.823103, 0.371985 1.054223 0.825122, 0.369384 1.065711 0.825518, 0.360678 1.105441 0.828627, 
            0.356129 1.101241 0.795665, 0.355376 1.100328 0.789907, 0.345951 1.137691 0.785451, 0.336816 1.163065 0.766103, 
            0.324634 1.218411 0.770111, 0.322746 1.232441 0.778291, 0.321905 1.235189 0.777079, 0.319518 1.237764 0.766405, 
            0.313353 1.236300 0.727594, 0.310721 1.249050 0.729558, 0.306398 1.267673 0.729570, 0.294804 1.298565 0.703203, 
            0.291497 1.307194 0.695425, 0.279913 1.305474 0.623927, 0.275047 1.314433 0.607310, 0.272753 1.313149 0.591843, 
            0.267286 1.314895 0.561642, 0.262300 1.328835 0.551212, 0.256439 1.346936 0.541328, 0.254812 1.350160 0.536084, 
            0.246872 1.358023 0.499608, 0.241797 1.375681 0.493798, 0.235164 1.393686 0.479169, 0.693881 0.084608 1.420855, 
            0.685471 0.112014 1.408654, 0.669440 0.134061 1.343557, 0.661280 0.151116 1.318500, 0.659694 0.152583 1.311075, 
            0.657296 0.155617 1.300970, 0.656475 0.157541 1.298735, 0.655640 0.160033 1.297208, 0.650696 0.172243 1.284629, 
            0.649033 0.176929 1.281201, 0.644856 0.189463 1.273648, 0.643966 0.194281 1.275009, 0.640556 0.207132 1.272476, 
            0.639015 0.206749 1.262751, 0.636276 0.223983 1.270285, 0.634131 0.248684 1.291719, 0.633234 0.253774 1.293418, 
            0.620984 0.311953 1.300945, 0.619345 0.315658 1.296299, 0.618473 0.319662 1.296648, 0.616815 0.324164 1.292992, 
            0.615194 0.327118 1.287412, 0.614355 0.329756 1.286065, 0.613286 0.341974 1.296617, 0.603691 0.354231 1.256352, 
            0.602178 0.352693 1.245194, 0.601248 0.326905 1.203914, 0.598283 0.321286 1.178438, 0.592620 0.331211 1.158397, 
            0.590211 0.334669 1.148819, 0.588501 0.341314 1.147825, 0.585127 0.352731 1.143510, 0.582781 0.353562 1.130670, 
            0.573569 0.382107 1.115260, 0.568479 0.400423 1.110266, 0.565958 0.408534 1.106469, 0.557966 0.418612 1.072745, 
            0.547940 0.448761 1.054705, 0.544599 0.458788 1.048662, 0.542963 0.462345 1.043833, 0.539754 0.466880 1.030969, 
            0.538137 0.469657 1.025170, 0.536477 0.474233 1.021605, 0.528438 0.486236 0.990273, 0.527614 0.488266 0.988171, 
            0.526849 0.487833 0.983008, 0.525195 0.492146 0.979118, 0.515820 0.527465 0.972123, 0.510744 0.545173 0.966374, 
            0.509074 0.550174 0.963337, 0.508326 0.549064 0.957334, 0.504977 0.559382 0.951654, 0.503097 0.573117 0.959466, 
            0.485384 0.665065 0.981194, 0.482079 0.673578 0.973272, 0.480453 0.676727 0.967935, 0.478194 0.674001 0.950677, 
            0.476535 0.678503 0.947020, 0.474797 0.686335 0.947501, 0.473119 0.691656 0.944861, 0.469681 0.705692 0.943799, 
            0.467120 0.715511 0.942124, 0.465460 0.720087 0.938558, 0.464590 0.724028 0.938829, 0.459970 0.754970 0.954143, 
            0.459108 0.758604 0.954033, 0.455903 0.762971 0.940961, 0.450618 0.789339 0.945968, 0.449683 0.796000 0.949617, 
            0.444695 0.810029 0.939298, 0.443016 0.815382 0.936699, 0.437272 0.828644 0.920804, 0.433942 0.838179 0.914150, 
            0.416861 0.936091 0.947911, 0.415239 0.939111 0.942413, 0.412718 0.947236 0.938634, 0.410113 0.958877 0.939221, 
            0.407536 0.969346 0.938352, 0.404930 0.981025 0.938986, 0.399139 0.996206 0.925474, 0.387702 1.020598 0.891033, 
            0.382841 1.029365 0.874178, 0.381020 1.040644 0.878940, 0.378422 1.051989 0.879160, 0.371676 1.042449 0.825692, 
            0.368201 1.058042 0.826564, 0.366542 1.062543 0.822907, 0.364815 1.069913 0.822813, 0.359453 1.099484 0.831799, 
            0.353817 1.108259 0.810330, 0.348253 1.114053 0.785158, 0.344804 1.128538 0.784653, 0.335625 1.155726 0.767558, 
            0.334795 1.157977 0.765730, 0.331443 1.168469 0.760265, 0.329834 1.170904 0.754042, 0.325862 1.207141 0.780557, 
            0.322543 1.216233 0.773353, 0.321685 1.219685 0.773018, 0.320674 1.229517 0.780605, 0.318165 1.237169 0.776238, 
            0.315795 1.239021 0.764666, 0.313332 1.244767 0.757930, 0.309221 1.222359 0.702353, 0.307716 1.252681 0.735392, 
            0.306887 1.254932 0.733564, 0.305127 1.263655 0.735150, 0.286887 1.313073 0.694803, 0.278205 1.319588 0.652030, 
            0.277834 1.302825 0.626583, 0.275449 1.305292 0.615776, 0.272158 1.313236 0.607146, 0.263555 1.316472 0.560300, 
            0.262748 1.317806 0.557333, 0.261911 1.320368 0.555891, 0.260243 1.325290 0.552757, 0.255199 1.341655 0.545339, 
            0.253538 1.346262 0.541814, 0.251962 1.347318 0.533878, 0.248641 1.356526 0.526817, 0.246267 1.358552 0.515462, 
            0.245629 1.352847 0.503751, 0.240577 1.369541 0.496743, 0.236432 1.380784 0.487587, 0.691709 0.085818 1.428305, 
            0.690890 0.087625 1.425925, 0.681111 0.107529 1.395159, 0.679453 0.112031 1.391502, 0.678741 0.109401 1.383612, 
            0.673807 0.121206 1.370530, 0.667276 0.134927 1.350581, 0.663179 0.144168 1.338937, 0.661688 0.141722 1.326652, 
            0.655142 0.156074 1.307486, 0.653544 0.158096 1.300749, 0.652721 0.160071 1.298577, 0.649457 0.166890 1.288551, 
            0.647765 0.172768 1.286604, 0.641126 0.191040 1.272306, 0.638497 0.203657 1.274106, 0.634273 0.218171 1.269014, 
            0.631562 0.234195 1.275045, 0.629496 0.255621 1.292411, 0.626758 0.272816 1.299896, 0.624027 0.289688 1.306981, 
            0.623136 0.294483 1.308314, 0.621468 0.299383 1.305151, 0.614742 0.321239 1.295306, 0.613084 0.325741 1.291650, 
            0.612166 0.331687 1.294411, 0.611214 0.339049 1.298931, 0.607209 0.344424 1.282487, 0.603053 0.356114 1.273886, 
            0.601607 0.351769 1.259241, 0.596737 0.328707 1.198228, 0.596010 0.326694 1.191102, 0.592283 0.320564 1.160367, 
            0.582271 0.350140 1.141614, 0.575706 0.365300 1.123453, 0.571593 0.375180 1.112603, 0.568145 0.389633 1.112059, 
            0.563895 0.405211 1.108289, 0.558786 0.424296 1.104249, 0.556399 0.426863 1.093566, 0.553349 0.424810 1.072519, 
            0.548449 0.435197 1.057676, 0.536061 0.466886 1.027675, 0.531117 0.479082 1.015080, 0.527855 0.485823 1.004957, 
            0.520507 0.501302 0.982566, 0.518845 0.505977 0.979124, 0.517107 0.513763 0.979548, 0.514586 0.521902 0.975784, 
            0.511218 0.533070 0.971160, 0.508697 0.541217 0.967407, 0.501205 0.562664 0.952430, 0.499063 0.587275 0.973751, 
            0.496206 0.609377 0.987333, 0.486884 0.642495 0.977604, 0.475224 0.676169 0.954693, 0.474411 0.677731 0.952009, 
            0.472750 0.682358 0.948508, 0.460028 0.727944 0.935769, 0.453700 0.765431 0.949964, 0.452072 0.768686 0.944759, 
            0.451273 0.769670 0.941357, 0.449555 0.776674 0.940808, 0.438437 0.820001 0.934512, 0.435203 0.825555 0.922914, 
            0.432654 0.834859 0.920599, 0.427564 0.853158 0.915582, 0.426606 0.860770 0.920413, 0.415606 0.931391 0.952644, 
            0.404572 0.971241 0.942029, 0.400382 0.984358 0.935201, 0.388890 1.011005 0.903561, 0.382423 1.022090 0.880338, 
            0.379135 1.029897 0.871539, 0.378281 1.033193 0.871008, 0.377236 1.044429 0.880340, 0.369480 1.044652 0.834377, 
            0.367945 1.044026 0.824350, 0.366287 1.048498 0.820658, 0.362845 1.062719 0.819825, 0.357422 1.094843 0.831982, 
            0.354906 1.102768 0.827953, 0.352448 1.108322 0.820980, 0.351169 1.097056 0.797738, 0.349510 1.101558 0.794081, 
            0.347969 1.101216 0.784409, 0.341823 1.131145 0.789215, 0.338460 1.142091 0.784314, 0.336746 1.148912 0.783539, 
            0.335169 1.150031 0.775680, 0.332703 1.155896 0.769093, 0.329365 1.165775 0.762868, 0.328590 1.165755 0.758218, 
            0.326945 1.169719 0.753894, 0.320473 1.213220 0.775558, 0.319540 1.219789 0.779093, 0.316037 1.236521 0.781380, 
            0.308863 1.244809 0.750057, 0.307085 1.222065 0.707935, 0.305510 1.255288 0.744577, 0.303061 1.260453 0.737121, 
            0.291554 1.287735 0.706271, 0.289879 1.292948 0.703497, 0.287327 1.302359 0.701315, 0.285667 1.306937 0.697753, 
            0.284809 1.310378 0.697403, 0.280902 1.311726 0.675957, 0.280118 1.312107 0.671805, 0.279266 1.315291 0.671136, 
            0.277607 1.319803 0.667492, 0.269237 1.313384 0.608654, 0.268427 1.314813 0.605804, 0.261459 1.314537 0.563845, 
            0.259890 1.315315 0.555563, 0.257348 1.324337 0.552897, 0.254005 1.334411 0.546913, 0.253187 1.336203 0.544514, 
            0.241872 1.355538 0.503794, 0.238555 1.364537 0.496474, 0.683827 0.098875 1.418101, 0.681335 0.105812 1.412846, 
            0.675687 0.115064 1.391970, 0.675000 0.111408 1.382804, 0.670076 0.122783 1.369188, 0.666846 0.128176 1.357391, 
            0.657135 0.145267 1.323129, 0.656313 0.147224 1.320937, 0.653891 0.151236 1.312047, 0.651443 0.156352 1.304529, 
            0.650668 0.156343 1.299894, 0.648212 0.161775 1.292769, 0.646522 0.167592 1.290747, 0.639883 0.185842 1.276422, 
            0.633778 0.214079 1.279127, 0.633045 0.212365 1.272373, 0.632120 0.218581 1.275470, 0.627431 0.252427 1.294390, 
            0.625693 0.260237 1.294843, 0.622913 0.279129 1.304437, 0.613457 0.317796 1.301600, 0.606584 0.345761 1.299344, 
            0.597212 0.348766 1.247586, 0.595559 0.353027 1.243632, 0.595445 0.325557 1.204886, 0.588552 0.322141 1.159025, 
            0.586821 0.329669 1.159128, 0.586020 0.330739 1.155833, 0.584356 0.335465 1.152454, 0.582645 0.342178 1.151545, 
            0.580229 0.345948 1.142355, 0.569544 0.371286 1.113714, 0.568603 0.378177 1.117650, 0.566046 0.387829 1.115766, 
            0.560985 0.404916 1.109246, 0.557606 0.416490 1.105125, 0.556697 0.422085 1.107451, 0.555867 0.424336 1.105622, 
            0.548813 0.427605 1.068066, 0.536339 0.462916 1.042565, 0.534787 0.462999 1.033419, 0.533134 0.467245 1.029445, 
            0.532288 0.470196 1.028486, 0.528078 0.484109 1.022648, 0.527368 0.481417 1.014679, 0.525767 0.483548 1.008078, 
            0.521805 0.487139 0.989418, 0.515943 0.505303 0.979611, 0.509167 0.529233 0.972341, 0.508295 0.533288 0.972754, 
            0.506636 0.537792 0.969100, 0.504827 0.548574 0.973244, 0.502343 0.555171 0.967567, 0.501680 0.550518 0.957163, 
            0.500838 0.553317 0.956015, 0.499148 0.559101 0.953952, 0.498170 0.567542 0.959812, 0.496510 0.572126 0.956258, 
            0.494963 0.604201 0.991475, 0.492503 0.609812 0.984572, 0.491761 0.608427 0.978228, 0.488225 0.626573 0.982271, 
            0.487382 0.629385 0.981139, 0.480329 0.664837 0.988182, 0.477826 0.672224 0.983485, 0.477084 0.670851 0.977156, 
            0.475440 0.674747 0.972746, 0.464707 0.702093 0.946600, 0.462217 0.708945 0.941239, 0.461319 0.714042 0.942945, 
            0.458829 0.720916 0.937612, 0.457901 0.727263 0.940871, 0.457126 0.727270 0.936255, 0.455987 0.742399 0.950423, 
            0.453306 0.757203 0.954940, 0.446653 0.776000 0.941294, 0.444705 0.792546 0.952598, 0.441316 0.804550 0.949012, 
            0.438049 0.811497 0.939145, 0.436335 0.818322 0.938374, 0.434683 0.822559 0.934389, 0.426385 0.845300 0.916394, 
            0.405402 0.944337 0.928431, 0.404543 0.947808 0.928118, 0.403504 0.958789 0.937134, 0.396627 0.986948 0.935118, 
            0.387663 1.005173 0.906889, 0.377957 1.022021 0.872327, 0.377048 1.027578 0.874606, 0.375343 1.034031 0.873373, 
            0.370958 1.055243 0.876600, 0.369545 1.049541 0.860269, 0.367104 1.054350 0.852371, 0.364926 1.048243 0.830912, 
            0.362639 1.046672 0.815088, 0.360773 1.059794 0.822139, 0.358408 1.061427 0.810296, 0.357407 1.070849 0.817374, 
            0.355722 1.076447 0.815079, 0.352871 1.098289 0.828337, 0.352104 1.097965 0.823311, 0.350379 1.105226 0.823081, 
            0.345918 1.097399 0.785615, 0.343279 1.110439 0.787940, 0.334658 1.146611 0.786627, 0.327320 1.161711 0.763767, 
            0.324861 1.167278 0.756810, 0.323964 1.172343 0.758477, 0.311503 1.239274 0.776875, 0.301750 1.258088 0.744755, 
            0.290330 1.281796 0.709466, 0.287871 1.287335 0.702472, 0.282755 1.306718 0.698804, 0.280251 1.314132 0.694140, 
            0.279491 1.313494 0.688723, 0.278056 1.308734 0.673563, 0.273120 1.320629 0.660593, 0.271285 1.300227 0.621380, 
            0.269646 1.303931 0.616731, 0.261639 1.314635 0.583786, 0.255330 1.319143 0.552393, 0.252744 1.329970 0.551968, 
            0.240599 1.351567 0.509432, 0.232341 1.372674 0.489409, 0.225714 1.390442 0.474485, 0.685906 0.084470 1.429277, 
            0.680900 0.099247 1.419887, 0.678450 0.104432 1.412455, 0.675975 0.110657 1.406316, 0.675202 0.110584 1.401600, 
            0.674436 0.110216 1.396519, 0.672022 0.113918 1.387245, 0.667215 0.120409 1.367563, 0.656496 0.147160 1.340677, 
            0.655804 0.143726 1.331787, 0.654161 0.147580 1.327326, 0.653404 0.146827 1.321766, 0.648425 0.160504 1.311011, 
            0.641160 0.172567 1.284377, 0.639501 0.177069 1.280721, 0.636939 0.186935 1.279103, 0.636148 0.187573 1.275271, 
            0.634165 0.205597 1.288411, 0.631756 0.209061 1.278842, 0.622791 0.259563 1.295330, 0.621955 0.262078 1.293829, 
            0.620840 0.276211 1.306761, 0.619181 0.280757 1.303159, 0.618160 0.290969 1.311219, 0.614692 0.306278 1.311739, 
            0.612216 0.312559 1.305668, 0.606344 0.331106 1.296337, 0.602851 0.347461 1.298155, 0.600562 0.345959 1.282416, 
            0.595558 0.360636 1.272902, 0.595062 0.349062 1.253901, 0.592693 0.318678 1.197665, 0.586449 0.320484 1.162915, 
            0.581429 0.335869 1.154280, 0.577315 0.345793 1.143486, 0.574769 0.354986 1.141033, 0.564034 0.382408 1.114980, 
            0.563143 0.387210 1.116320, 0.560699 0.392152 1.108587, 0.559827 0.396186 1.108974, 0.557223 0.407788 1.109513, 
            0.554671 0.417216 1.107350, 0.550500 0.429515 1.099506, 0.548799 0.435806 1.098072, 0.536655 0.457351 1.055472, 
            0.521998 0.486702 1.008695, 0.516375 0.494939 0.986557, 0.513840 0.503647 0.983501, 0.512950 0.508432 0.984820, 
            0.506222 0.530363 0.975068, 0.503698 0.538644 0.971482, 0.502759 0.545472 0.975339, 0.500271 0.552247 0.969882, 
            0.499483 0.552767 0.965904, 0.497864 0.555623 0.960204, 0.494437 0.569201 0.958572, 0.493459 0.577652 0.964445, 
            0.485437 0.621162 0.976872, 0.484474 0.628993 0.981976, 0.479379 0.647453 0.977160, 0.476580 0.667165 0.987773, 
            0.471844 0.670729 0.964455, 0.470232 0.673323 0.958429, 0.468588 0.677208 0.954006, 0.464338 0.692806 0.950260, 
            0.459326 0.707832 0.941180, 0.453930 0.738854 0.951967, 0.442633 0.789621 0.954913, 0.435967 0.808993 0.941982, 
            0.420982 0.851974 0.912135, 0.410187 0.914117 0.933834, 0.400813 0.949385 0.926776, 0.396257 0.977689 0.938813, 
            0.388817 0.996977 0.921153, 0.385576 1.002849 0.909951, 0.382318 1.009389 0.899577, 0.377363 1.022080 0.887596, 
            0.376666 1.018823 0.878926, 0.371433 1.043081 0.881313, 0.369745 1.048815 0.879187, 0.369069 1.044662 0.869405, 
            0.367462 1.047045 0.863116, 0.363581 1.047299 0.840311, 0.361195 1.049820 0.829570, 0.354574 1.067323 0.814318, 
            0.351958 1.079410 0.815459, 0.341369 1.100740 0.781839, 0.337889 1.116534 0.782961, 0.330098 1.150439 0.783457, 
            0.328453 1.154409 0.779141, 0.317183 1.204045 0.780681, 0.315504 1.209421 0.778111, 0.306271 1.238849 0.763798, 
            0.301395 1.248228 0.747703, 0.292366 1.269139 0.722812, 0.284104 1.290444 0.703033, 0.278179 1.311207 0.696455, 
            0.272664 1.314942 0.668726, 0.269788 1.305618 0.638647, 0.268238 1.305609 0.629388, 0.265803 1.310206 0.621226, 
            0.265096 1.307355 0.613059, 0.263392 1.313771 0.611781, 0.258553 1.321606 0.593768, 0.257908 1.316212 0.582444, 
            0.256292 1.318938 0.576582, 0.254895 1.312592 0.559450, 0.251497 1.324977 0.556339, 0.248225 1.332102 0.546692, 
            0.243304 1.343348 0.532916, 0.241731 1.344314 0.524867, 0.236885 1.352463 0.507245, 0.236068 1.354191 0.504766, 
            0.234410 1.358693 0.501110, 0.233559 1.361841 0.500397, 0.231918 1.365610 0.495830, 0.221135 1.395026 0.472254, 
            0.682175 0.086047 1.427936, 0.679669 0.093561 1.423396, 0.675531 0.104464 1.413819, 0.672337 0.108398 1.400209, 
            0.670678 0.112900 1.396553, 0.666576 0.122336 1.385152, 0.665808 0.122031 1.380149, 0.664150 0.126533 1.376493, 
            0.662655 0.124234 1.364389, 0.659359 0.132395 1.356029, 0.656799 0.142153 1.354278, 0.646389 0.156079 1.311461, 
            0.644678 0.162748 1.310497, 0.643119 0.163129 1.301722, 0.641482 0.166751 1.296973, 0.628755 0.212510 1.284449, 
            0.627129 0.215687 1.279147, 0.624646 0.222259 1.273438, 0.618768 0.273286 1.309075, 0.605156 0.323635 1.297628, 
            0.604256 0.328844 1.299474, 0.602597 0.333346 1.295818, 0.601613 0.342069 1.302029, 0.594295 0.356276 1.278058, 
            0.589797 0.349993 1.242509, 0.586747 0.315676 1.176762, 0.584377 0.317559 1.165229, 0.581889 0.324316 1.159750, 
            0.581018 0.328321 1.160100, 0.579356 0.332944 1.156595, 0.573525 0.349811 1.145176, 0.569427 0.359087 1.133578, 
            0.566908 0.367171 1.129746, 0.561961 0.379483 1.117295, 0.557002 0.392339 1.105518, 0.551825 0.414218 1.104950, 
            0.550100 0.421512 1.104762, 0.549252 0.424509 1.103860, 0.531416 0.457175 1.042704, 0.529805 0.459726 1.036625, 
            0.524656 0.480451 1.034622, 0.521379 0.487814 1.025273, 0.515916 0.489367 0.994832, 0.515101 0.491032 0.992276, 
            0.512529 0.501315 0.991176, 0.508379 0.512721 0.982223, 0.505020 0.523498 0.977113, 0.501662 0.534193 0.971901, 
            0.500833 0.536444 0.970073, 0.498198 0.549322 0.972196, 0.494991 0.553752 0.959203, 0.477329 0.643626 0.978355, 
            0.475469 0.656475 0.985067, 0.470462 0.671333 0.975777, 0.458895 0.701106 0.948020, 0.458083 0.702657 0.945322, 
            0.455573 0.710348 0.941003, 0.453800 0.719610 0.943260, 0.451013 0.738800 0.953224, 0.448466 0.748020 0.950803, 
            0.443338 0.767883 0.947731, 0.440797 0.776845 0.944991, 0.434613 0.808388 0.951802, 0.431355 0.814964 0.941473, 
            0.429694 0.819567 0.937943, 0.428059 0.823111 0.933097, 0.424764 0.831183 0.924627, 0.420612 0.842700 0.915812, 
            0.416260 0.862525 0.917316, 0.411600 0.895142 0.934710, 0.409822 0.904621 0.937235, 0.409009 0.906211 0.934586, 
            0.404748 0.922247 0.931384, 0.401376 0.933553 0.926931, 0.400461 0.939378 0.929542, 0.398740 0.946460 0.929090, 
            0.393513 0.970433 0.931123, 0.391666 0.982779 0.937210, 0.381865 1.003582 0.907560, 0.380234 1.006980 0.902532, 
            0.379424 1.008415 0.899691, 0.377764 1.012981 0.896115, 0.372935 1.020400 0.877584, 0.369553 1.032133 0.873662, 
            0.363743 1.048149 0.861187, 0.361269 1.054325 0.854985, 0.359123 1.046895 0.831885, 0.356867 1.043998 0.814413, 
            0.355177 1.049826 0.812404, 0.350947 1.064582 0.807612, 0.348232 1.080795 0.813879, 0.344975 1.087311 0.803475, 
            0.344279 1.084001 0.794740, 0.335861 1.111752 0.782969, 0.333099 1.129938 0.791685, 0.330557 1.138936 0.788990, 
            0.323998 1.153848 0.770520, 0.319861 1.164765 0.760958, 0.315216 1.196750 0.777567, 0.310751 1.221242 0.784869, 
            0.307341 1.234159 0.782417, 0.297568 1.253794 0.751317, 0.293482 1.262551 0.739073, 0.281269 1.286998 0.700076, 
            0.276956 1.305193 0.699557, 0.272305 1.305196 0.671815, 0.269001 1.313669 0.663844, 0.268172 1.315920 0.662015, 
            0.266267 1.298475 0.626474, 0.258584 1.327897 0.621402, 0.254177 1.317789 0.581102, 0.250347 1.315905 0.555642, 
            0.247700 1.329298 0.558404, 0.242920 1.334682 0.537348, 0.239671 1.340856 0.526519, 0.233146 1.354360 0.506301, 
            0.231479 1.359232 0.503103, 0.228191 1.367064 0.494335, 0.222395 1.382459 0.481088, 0.219916 1.388844 0.475147, 
            0.678395 0.089654 1.429115, 0.671824 0.105078 1.411281, 0.666218 0.112570 1.388218, 0.649985 0.143017 1.333553, 
            0.647449 0.151808 1.330601, 0.634459 0.176307 1.287045, 0.632810 0.180438 1.282928, 0.631065 0.188527 1.283727, 
            0.628396 0.202817 1.287605, 0.624973 0.216231 1.285769, 0.624144 0.218481 1.283941, 0.614207 0.277159 1.305960, 
            0.609718 0.302680 1.314539, 0.608043 0.307864 1.311730, 0.606415 0.311084 1.306482, 0.603913 0.318444 1.301752, 
            0.589754 0.359358 1.273961, 0.588987 0.359019 1.268916, 0.586904 0.316712 1.197869, 0.582237 0.317444 1.171033, 
            0.580646 0.319136 1.163887, 0.578159 0.325863 1.158370, 0.575628 0.334422 1.155130, 0.572283 0.344614 1.149293, 
            0.561575 0.370918 1.121852, 0.558994 0.381535 1.121166, 0.543038 0.432669 1.096822, 0.542424 0.425993 1.083906, 
            0.541680 0.424694 1.077669, 0.539194 0.431378 1.072098, 0.535930 0.438217 1.062096, 0.534257 0.443291 1.059151, 
            0.530856 0.455825 1.056223, 0.529228 0.459056 1.050989, 0.525254 0.463145 1.032946, 0.523488 0.472144 1.034876, 
            0.520061 0.485735 1.033262, 0.514568 0.488539 1.004375, 0.512657 0.503535 1.013753, 0.510099 0.513230 1.011924, 
            0.508798 0.502891 0.989834, 0.507068 0.510378 0.989885, 0.500418 0.529072 0.976111, 0.498641 0.538505 0.978581, 
            0.496982 0.543007 0.974924, 0.492767 0.557138 0.969355, 0.489573 0.561036 0.955701, 0.488337 0.580227 0.974915, 
            0.487624 0.577609 0.967038, 0.486458 0.593862 0.982603, 0.484680 0.603336 0.985122, 0.481324 0.613974 0.979840, 
            0.478744 0.624573 0.979132, 0.473619 0.644339 0.975939, 0.470027 0.664755 0.982802, 0.468346 0.670203 0.980320, 
            0.467811 0.660234 0.963313, 0.466966 0.663152 0.962314, 0.465320 0.667131 0.958008, 0.457685 0.694556 0.950456, 
            0.455163 0.702739 0.946748, 0.453524 0.706438 0.942095, 0.451856 0.711344 0.938939, 0.445536 0.748547 0.952782, 
            0.442989 0.757763 0.950357, 0.441302 0.763434 0.948152, 0.437677 0.785265 0.956773, 0.434252 0.798773 0.955055, 
            0.429276 0.812289 0.944098, 0.427635 0.816100 0.939584, 0.414344 0.853112 0.911572, 0.401888 0.919820 0.929693, 
            0.399372 0.927796 0.925727, 0.398474 0.932879 0.927417, 0.395945 0.941352 0.924069, 0.394248 0.947476 0.922427, 
            0.389609 0.979205 0.938719, 0.388850 0.978555 0.933286, 0.387935 0.984356 0.935869, 0.387127 0.985742 0.932965, 
            0.385451 0.990981 0.930225, 0.382277 0.994063 0.915556, 0.371651 1.016949 0.883870, 0.365022 1.034774 0.869017, 
            0.362499 1.042974 0.865330, 0.360903 1.044888 0.858460, 0.359197 1.051400 0.857300, 0.357730 1.047928 0.843739, 
            0.357043 1.044250 0.834547, 0.356446 1.036867 0.820752, 0.355625 1.038766 0.818486, 0.350558 1.056124 0.812303, 
            0.343847 1.077326 0.801644, 0.342216 1.080695 0.796581, 0.329434 1.128774 0.786940, 0.324287 1.149444 0.784869, 
            0.322678 1.151885 0.778653, 0.317747 1.163540 0.765384, 0.308679 1.218317 0.787183, 0.307017 1.222965 0.783708, 
            0.306090 1.229289 0.786939, 0.304433 1.233717 0.783192, 0.303641 1.234448 0.779475, 0.295445 1.252953 0.756219, 
            0.276642 1.293598 0.700349, 0.270204 1.303497 0.675652, 0.266944 1.310142 0.665410, 0.266217 1.308109 0.658261, 
            0.264003 1.303511 0.638677, 0.263357 1.298153 0.627397, 0.261612 1.306241 0.628196, 0.259149 1.311968 0.621437, 
            0.257307 1.324118 0.627280, 0.249022 1.314126 0.564003, 0.235946 1.342200 0.524888, 0.234397 1.342149 0.515576, 
            0.232741 1.346579 0.511831, 0.230251 1.353430 0.506468, 0.224460 1.368641 0.492993, 0.217062 1.386203 0.473190, 
            0.677889 0.086065 1.439853, 0.677042 0.089026 1.438906, 0.670524 0.102263 1.418355, 0.667270 0.108636 1.407775, 
            0.664875 0.111553 1.397525, 0.660773 0.120988 1.386125, 0.658296 0.127306 1.380100, 0.657555 0.125887 1.373713, 
            0.646874 0.151042 1.344845, 0.646150 0.148934 1.337603, 0.643003 0.150902 1.321550, 0.639703 0.159212 1.313376, 
            0.625454 0.203821 1.290175, 0.622937 0.211796 1.286209, 0.616963 0.234618 1.282187, 0.611322 0.275784 1.305575, 
            0.609446 0.289322 1.313144, 0.607763 0.294871 1.310787, 0.605192 0.305101 1.309623, 0.601020 0.317439 1.301827, 
            0.598493 0.325807 1.298348, 0.596777 0.332718 1.297684, 0.595965 0.334249 1.294962, 0.595054 0.339896 1.297352, 
            0.593541 0.338379 1.286219, 0.589376 0.350402 1.278033, 0.584073 0.313131 1.194745, 0.581691 0.315469 1.183776, 
            0.579384 0.314751 1.169012, 0.573628 0.328501 1.153722, 0.572722 0.333924 1.155834, 0.571867 0.337233 1.155321, 
            0.568696 0.340190 1.140497, 0.566096 0.351607 1.140806, 0.558630 0.372003 1.124523, 0.552753 0.390788 1.115486, 
            0.548569 0.403625 1.108312, 0.545132 0.417652 1.107238, 0.543453 0.423002 1.104635, 0.541760 0.428930 1.102750, 
            0.539398 0.430481 1.090805, 0.526413 0.454787 1.047009, 0.525624 0.455354 1.043089, 0.522245 0.466968 1.039018, 
            0.515515 0.488990 1.029380, 0.513873 0.492774 1.024831, 0.513149 0.490667 1.017590, 0.512334 0.492334 1.015037, 
            0.511454 0.496687 1.015819, 0.510579 0.500841 1.016355, 0.509730 0.503929 1.015566, 0.505502 0.518586 1.010652, 
            0.504995 0.507454 0.992200, 0.500765 0.522221 0.987422, 0.498294 0.528255 0.981045, 0.496204 0.582925 1.044327, 
            0.495213 0.591910 1.050863, 0.494384 0.594160 1.049035, 0.494081 0.542333 0.975411, 0.487442 0.560541 0.961034, 
            0.486539 0.565883 0.963045, 0.485420 0.580173 0.976171, 0.483672 0.588415 0.977160, 0.481895 0.597829 0.979605, 
            0.480955 0.604666 0.983474, 0.478468 0.611419 0.977989, 0.473240 0.635421 0.980058, 0.466606 0.653462 0.965474, 
            0.465775 0.655802 0.963757, 0.453093 0.699696 0.948915, 0.446323 0.723399 0.941364, 0.443509 0.743724 0.952739, 
            0.438291 0.767308 0.954288, 0.435731 0.777060 0.952528, 0.433079 0.790663 0.955552, 0.432051 0.801182 0.963994, 
            0.430387 0.805930 0.960644, 0.405901 0.889490 0.930336, 0.393889 0.937772 0.925570, 0.386002 0.975643 0.930993, 
            0.385162 0.978357 0.929741, 0.376120 0.999818 0.905532, 0.367095 1.020590 0.880467, 0.363810 1.028292 0.871538, 
            0.360595 1.033053 0.858955, 0.354039 1.047845 0.840336, 0.351064 1.042650 0.815385, 0.347682 1.054359 0.811433, 
            0.346091 1.056071 0.804312, 0.345152 1.062863 0.808124, 0.339314 1.080021 0.797068, 0.337647 1.084904 0.793884, 
            0.336890 1.084173 0.788352, 0.336130 1.083547 0.782950, 0.334391 1.091386 0.783439, 0.328299 1.119082 0.785472, 
            0.325666 1.131901 0.787523, 0.323857 1.142661 0.791640, 0.322185 1.147709 0.788661, 0.321294 1.152541 0.790038, 
            0.317231 1.160354 0.776624, 0.313243 1.165044 0.759328, 0.300739 1.233774 0.779961, 0.299838 1.239022 0.781855, 
            0.290929 1.254966 0.750794, 0.289273 1.259376 0.747025, 0.272073 1.297802 0.697646, 0.271250 1.299777 0.695475, 
            0.268140 1.300212 0.677519, 0.263308 1.307758 0.659148, 0.260900 1.311218 0.649573, 0.259588 1.301301 0.628007, 
            0.257910 1.306632 0.625379, 0.253576 1.325695 0.625938, 0.249595 1.330116 0.608308, 0.246950 1.311201 0.566318, 
            0.242710 1.326369 0.562037, 0.239421 1.334218 0.553290, 0.234706 1.336901 0.528878, 0.232272 1.341414 0.520611, 
            0.230631 1.345201 0.516066, 0.223096 1.368462 0.503343, 0.219158 1.371101 0.483499, 0.215865 1.379113 0.474954, 
            0.214206 1.383614 0.471298, 0.211651 1.393206 0.469340, 0.672556 0.089796 1.431938, 0.670961 0.091668 1.425016, 
            0.665958 0.106328 1.415480, 0.663605 0.107486 1.403045, 0.648000 0.144062 1.360619, 0.644721 0.151472 1.351327, 
            0.642411 0.150861 1.336695, 0.635155 0.162513 1.309551, 0.627039 0.177732 1.282213, 0.618341 0.217134 1.284914, 
            0.603955 0.299626 1.313393, 0.598149 0.315490 1.300729, 0.596494 0.319832 1.296875, 0.593893 0.331324 1.297277, 
            0.592297 0.333203 1.290362, 0.589849 0.338318 1.282844, 0.582105 0.338060 1.236281, 0.581833 0.317161 1.205698, 
            0.580406 0.312041 1.190089, 0.577300 0.312280 1.171890, 0.574825 0.318525 1.165775, 0.573162 0.323204 1.162339, 
            0.572358 0.324413 1.159216, 0.569904 0.329799 1.152034, 0.568991 0.335501 1.154492, 0.567368 0.338528 1.149004, 
            0.560659 0.359684 1.138289, 0.557419 0.365499 1.127016, 0.556598 0.367419 1.124777, 0.554884 0.374226 1.123983, 
            0.552362 0.382438 1.120311, 0.546623 0.395469 1.104128, 0.543977 0.408813 1.106830, 0.538786 0.431270 1.106981, 
            0.524297 0.453658 1.051554, 0.521065 0.459158 1.039890, 0.511784 0.490567 1.028038, 0.506849 0.502418 1.015013, 
            0.503385 0.517530 1.015288, 0.501771 0.520163 1.009310, 0.499400 0.522100 0.997843, 0.496865 0.563031 1.039436, 
            0.497003 0.525086 0.987679, 0.496107 0.530119 0.989307, 0.494132 0.580000 1.046642, 0.490629 0.596730 1.048925, 
            0.489851 0.596870 1.044475, 0.490311 0.545539 0.976092, 0.486142 0.557733 0.968118, 0.482547 0.578306 0.975176, 
            0.478126 0.601007 0.980252, 0.477225 0.606243 0.982132, 0.472948 0.622950 0.979763, 0.471276 0.628016 0.976808, 
            0.464560 0.649423 0.966405, 0.462910 0.653587 0.962328, 0.453549 0.688316 0.954601, 0.451058 0.695230 0.949316, 
            0.441438 0.740747 0.954988, 0.436328 0.759835 0.950953, 0.435215 0.773901 0.963801, 0.430946 0.790279 0.961024, 
            0.429979 0.798257 0.966309, 0.422583 0.815728 0.946393, 0.417651 0.827425 0.933177, 0.415185 0.833320 0.926627, 
            0.412688 0.840460 0.921623, 0.410208 0.846871 0.915714, 0.402089 0.894415 0.933152, 0.400384 0.900868 0.931919, 
            0.399451 0.907451 0.935472, 0.396927 0.915678 0.931819, 0.395267 0.920257 0.928258, 0.394498 0.920027 0.923348, 
            0.392839 0.924529 0.919691, 0.386797 0.950179 0.919183, 0.385822 0.958479 0.924869, 0.385058 0.958049 0.919710, 
            0.378879 0.989373 0.926250, 0.371692 0.998185 0.895578, 0.366680 1.013192 0.886474, 0.360886 1.028549 0.873180, 
            0.359290 1.030466 0.866313, 0.350672 1.034288 0.820195, 0.348992 1.039725 0.817700, 0.346438 1.049229 0.815633, 
            0.343189 1.055398 0.804798, 0.341556 1.058863 0.799855, 0.340569 1.067655 0.806151, 0.338190 1.069920 0.795093, 
            0.334999 1.073687 0.781275, 0.326433 1.107601 0.777159, 0.317560 1.154255 0.788867, 0.316006 1.154407 0.779807, 
            0.315203 1.155606 0.776673, 0.314304 1.160722 0.778404, 0.313586 1.158377 0.770866, 0.311868 1.165337 0.770263, 
            0.309941 1.180996 0.780465, 0.303496 1.223424 0.800797, 0.302872 1.217115 0.788337, 0.301214 1.221617 0.784681, 
            0.298567 1.234984 0.787411, 0.289582 1.254092 0.760280, 0.288835 1.252933 0.754217, 0.273597 1.274249 0.692835, 
            0.269178 1.296852 0.697790, 0.268528 1.291658 0.686715, 0.266869 1.296160 0.683058, 0.261953 1.307209 0.669037, 
            0.258796 1.309603 0.653515, 0.256365 1.313988 0.645089, 0.255786 1.305861 0.630371, 0.251594 1.319004 0.623575, 
            0.244537 1.322422 0.586203, 0.243282 1.310160 0.561723, 0.238140 1.330606 0.559375, 0.236527 1.333226 0.553381, 
            0.235818 1.330476 0.545342, 0.234278 1.330064 0.535581, 0.232688 1.331713 0.528381, 0.230211 1.338049 0.522379, 
            0.218587 1.370181 0.497553, 0.217085 1.368176 0.485814, 0.214606 1.374596 0.479916, 0.207132 1.395298 0.464013, 
            0.670466 0.087589 1.435144, 0.668059 0.090995 1.425502, 0.667179 0.095355 1.426294, 0.654889 0.122991 1.391260, 
            0.654116 0.122923 1.386551, 0.652458 0.127383 1.382843, 0.650826 0.130792 1.377829, 0.650076 0.129778 1.371945, 
            0.649254 0.131731 1.369746, 0.648382 0.135745 1.370108, 0.644286 0.144921 1.358386, 0.641071 0.149694 1.345818, 
            0.639413 0.154196 1.342161, 0.637749 0.158901 1.338757, 0.635534 0.154338 1.319216, 0.634727 0.155686 1.316267, 
            0.631496 0.161112 1.304510, 0.625771 0.173578 1.287625, 0.623313 0.179114 1.280630, 0.621610 0.185459 1.279262, 
            0.619691 0.200796 1.289064, 0.613881 0.216771 1.276538, 0.609440 0.240315 1.282663, 0.592765 0.321315 1.295415, 
            0.591970 0.322149 1.291827, 0.581339 0.345277 1.260441, 0.578102 0.318738 1.204356, 0.576717 0.311870 1.186577, 
            0.572733 0.316397 1.169080, 0.571003 0.323887 1.169134, 0.567754 0.330067 1.158314, 0.566144 0.332579 1.152186, 
            0.563656 0.339332 1.146701, 0.562893 0.338843 1.141470, 0.559421 0.354287 1.142156, 0.550345 0.377173 1.119719, 
            0.548687 0.381684 1.116074, 0.546193 0.388696 1.110910, 0.544515 0.393998 1.108249, 0.543719 0.394894 1.104737, 
            0.542036 0.400431 1.102367, 0.537528 0.426707 1.111884, 0.534363 0.429413 1.096748, 0.532089 0.427298 1.080248, 
            0.523853 0.447484 1.059081, 0.519780 0.455690 1.046154, 0.512978 0.480702 1.040228, 0.510468 0.488392 1.035907, 
            0.508116 0.489525 1.023442, 0.505633 0.496080 1.017712, 0.503911 0.503234 1.017350, 0.502224 0.508923 1.015168, 
            0.501300 0.515118 1.018239, 0.500471 0.517369 1.016410, 0.498157 0.516924 1.001986, 0.494381 0.577213 1.063000, 
            0.492907 0.574038 1.049808, 0.491216 0.579886 1.047823, 0.490239 0.588311 1.053664, 0.488556 0.593805 1.051240, 
            0.486120 0.598447 1.043133, 0.484893 0.552805 0.972568, 0.480730 0.564763 0.964301, 0.479547 0.581705 0.980720, 
            0.476917 0.594386 0.982600, 0.473532 0.606216 0.978798, 0.458287 0.660040 0.962419, 0.445624 0.703175 0.946635, 
            0.440416 0.726335 0.947658, 0.436848 0.745811 0.953354, 0.434320 0.754253 0.949967, 0.433059 0.774414 0.970386, 
            0.430521 0.783265 0.967508, 0.429652 0.787193 0.967761, 0.427994 0.791694 0.964105, 0.427077 0.797583 0.966795, 
            0.425400 0.802841 0.964078, 0.421227 0.815250 0.956370, 0.419568 0.819751 0.952714, 0.418115 0.815715 0.938452, 
            0.413090 0.831293 0.930056, 0.411432 0.835795 0.926400, 0.397514 0.898888 0.930784, 0.390767 0.921604 0.922006, 
            0.387327 0.935745 0.921075, 0.383196 0.946359 0.911138, 0.379373 0.976392 0.929946, 0.377715 0.980894 0.926290, 
            0.372886 0.988319 0.907768, 0.372157 0.986419 0.900784, 0.367132 1.002013 0.892408, 0.360495 1.020146 0.877939, 
            0.357999 1.027259 0.872902, 0.353197 1.033565 0.852989, 0.348273 1.044947 0.839382, 0.346836 1.040272 0.824327, 
            0.346024 1.041797 0.821598, 0.345151 1.045864 0.822025, 0.341045 1.055465 0.810830, 0.338793 1.052422 0.793177, 
            0.337131 1.057076 0.789710, 0.336117 1.066996 0.797407, 0.333756 1.068515 0.785422, 0.329558 1.081922 0.778954, 
            0.323460 1.109888 0.781322, 0.321798 1.114552 0.777868, 0.319668 1.138624 0.798520, 0.318008 1.143228 0.794990, 
            0.316291 1.150165 0.794359, 0.313764 1.158524 0.790869, 0.312276 1.155984 0.778466, 0.308690 1.176146 0.785013, 
            0.303537 1.197044 0.783226, 0.299953 1.217168 0.789726, 0.299116 1.219756 0.788316, 0.297312 1.230313 0.792182, 
            0.292309 1.244972 0.782645, 0.291564 1.243730 0.776478, 0.283526 1.255698 0.745102, 0.281207 1.255417 0.730880, 
            0.280351 1.258807 0.730467, 0.270058 1.267825 0.681555, 0.266401 1.290996 0.691839, 0.265656 1.289750 0.685668, 
            0.257455 1.308472 0.662681, 0.255849 1.310795 0.656319, 0.255042 1.312133 0.653357, 0.251211 1.310309 0.627970, 
            0.247799 1.323257 0.625557, 0.246145 1.327575 0.621672, 0.241825 1.313881 0.576917, 0.236129 1.325126 0.558516, 
            0.230547 1.331641 0.534239, 0.228153 1.334492 0.523908, 0.227275 1.338798 0.524632, 0.224784 1.345693 0.519324, 
            0.223170 1.348355 0.513382, 0.221451 1.355374 0.512853, 0.220608 1.358171 0.511704, 0.210030 1.379070 0.477548, 
            0.209238 1.379760 0.473782, 0.206735 1.387187 0.469134, 0.205051 1.392734 0.466776, 0.670043 0.080530 1.441572, 
            0.665884 0.092350 1.433133, 0.661813 0.100478 1.420109, 0.658562 0.106769 1.409427, 0.656959 0.108941 1.402876, 
            0.654509 0.114140 1.395461, 0.647174 0.129104 1.372431, 0.646352 0.131057 1.370232, 0.641364 0.145116 1.359951, 
            0.640534 0.147367 1.358123, 0.633406 0.153741 1.324423, 0.631771 0.157275 1.319564, 0.626938 0.164848 1.301226, 
            0.626187 0.163863 1.295378, 0.613488 0.208477 1.281432, 0.609222 0.224724 1.278492, 0.598947 0.297454 1.317966, 
            0.598069 0.301738 1.318663, 0.597327 0.300361 1.312329, 0.594847 0.306792 1.306445, 0.592351 0.313888 1.301386, 
            0.579266 0.342352 1.262756, 0.576841 0.346524 1.254066, 0.574732 0.305323 1.184392, 0.572348 0.307780 1.173571, 
            0.567261 0.325911 1.168348, 0.562387 0.335233 1.152182, 0.557440 0.347575 1.139767, 0.551604 0.364636 1.128590, 
            0.549945 0.369195 1.125004, 0.539074 0.402255 1.105955, 0.536330 0.419657 1.113699, 0.528358 0.428875 1.078907, 
            0.527573 0.429313 1.074826, 0.520153 0.447775 1.056142, 0.518495 0.452277 1.052486, 0.515269 0.457513 1.040493, 
            0.504220 0.497988 1.030654, 0.503556 0.493353 1.020272, 0.502442 0.507434 1.033138, 0.501780 0.502728 1.022669, 
            0.500041 0.510586 1.023181, 0.494346 0.521808 1.004751, 0.485558 0.597149 1.056716, 0.484401 0.613039 1.071830, 
            0.481036 0.591840 1.022378, 0.479463 0.560558 0.969650, 0.472322 0.599659 0.981225, 0.466390 0.620737 0.975037, 
            0.452825 0.669157 0.961194, 0.451908 0.675029 0.963864, 0.450215 0.680987 0.962016, 0.448551 0.685716 0.958641, 
            0.447736 0.687381 0.956086, 0.446008 0.694764 0.956008, 0.443568 0.699545 0.948074, 0.439200 0.720038 0.950408, 
            0.430987 0.771490 0.972700, 0.425077 0.791654 0.965378, 0.419932 0.812226 0.963186, 0.419146 0.812665 0.959108, 
            0.411853 0.825856 0.933874, 0.404370 0.846992 0.918511, 0.388737 0.916903 0.922114, 0.386238 0.924127 0.917215, 
            0.377596 0.961203 0.917026, 0.376196 0.954967 0.900033, 0.375355 0.957711 0.898817, 0.374148 0.975673 0.916504, 
            0.371723 0.979830 0.907794, 0.367659 0.987686 0.894433, 0.366814 0.990565 0.893384, 0.366000 0.992188 0.890776, 
            0.364335 0.996990 0.887493, 0.362587 1.005219 0.888465, 0.360933 1.009522 0.884562, 0.357704 1.014876 0.872716, 
            0.356788 1.020734 0.875368, 0.353469 1.029862 0.868209, 0.351144 1.029823 0.854289, 0.349365 1.039343 0.856866, 
            0.347707 1.043845 0.853210, 0.342249 1.045190 0.822511, 0.339799 1.050392 0.815100, 0.333358 1.060395 0.790531, 
            0.312536 1.152735 0.794251, 0.306714 1.169241 0.782384, 0.291004 1.242379 0.789995, 0.289347 1.246804 0.786244, 
            0.280593 1.256321 0.747200, 0.274993 1.263586 0.723854, 0.266166 1.276125 0.688563, 0.263583 1.286826 0.687983, 
            0.250487 1.315769 0.649948, 0.248929 1.316084 0.641091, 0.246631 1.314940 0.625797, 0.238966 1.311406 0.575167, 
            0.228396 1.331984 0.540613, 0.226917 1.329016 0.527678, 0.225259 1.333518 0.524021, 0.224415 1.336363 0.522932, 
            0.223544 1.340375 0.523291, 0.214395 1.366309 0.504638, 0.212824 1.367163 0.496450, 0.211170 1.371463 0.492544, 
            0.210454 1.369045 0.484916, 0.206331 1.379323 0.474562, 0.666326 0.081530 1.439514, 0.661301 0.097110 1.431121, 
            0.654003 0.110536 1.406181, 0.651538 0.116353 1.399534, 0.647484 0.123784 1.385643, 0.645023 0.129445 1.378802, 
            0.641749 0.136655 1.369261, 0.638323 0.150205 1.367595, 0.635958 0.151861 1.355780, 0.631946 0.157553 1.339730, 
            0.628089 0.156806 1.315681, 0.626520 0.157616 1.307438, 0.623194 0.167000 1.300598, 0.621608 0.168495 1.293207, 
            0.619897 0.175169 1.292248, 0.618309 0.176756 1.284971, 0.614118 0.189867 1.278136, 0.608082 0.215282 1.277335, 
            0.595100 0.303886 1.322655, 0.593596 0.301938 1.310987, 0.591779 0.313034 1.315521, 0.590954 0.315118 1.313486, 
            0.590257 0.311880 1.304839, 0.581973 0.334046 1.286131, 0.579460 0.341881 1.281990, 0.577139 0.341698 1.267891, 
            0.572576 0.338097 1.235674, 0.572646 0.302964 1.187409, 0.567781 0.311877 1.170735, 0.566035 0.320052 1.171641, 
            0.557012 0.340743 1.146477, 0.552781 0.355510 1.141699, 0.550339 0.360398 1.133898, 0.549428 0.366035 1.136275, 
            0.547769 0.370537 1.132619, 0.544501 0.377554 1.122839, 0.538615 0.396693 1.114242, 0.530907 0.427159 1.110467, 
            0.528459 0.432270 1.102944, 0.525521 0.425530 1.076075, 0.523012 0.433144 1.071660, 0.518828 0.446006 1.064515, 
            0.514878 0.449125 1.045269, 0.513240 0.452758 1.040534, 0.509692 0.471386 1.045175, 0.501120 0.505532 1.041347, 
            0.499488 0.508954 1.036350, 0.497939 0.508921 1.027061, 0.496287 0.513156 1.023073, 0.494668 0.516021 1.017383, 
            0.493009 0.520523 1.013727, 0.489445 0.572010 1.063807, 0.484820 0.603180 1.079404, 0.482272 0.612462 1.077061, 
            0.480595 0.617740 1.074369, 0.479841 0.616867 1.068660, 0.477023 0.572945 0.990983, 0.473464 0.591990 0.996143, 
            0.466900 0.607120 0.977942, 0.461677 0.630914 0.979752, 0.460014 0.635642 0.976377, 0.457541 0.641762 0.970106, 
            0.453436 0.651332 0.958873, 0.450758 0.665994 0.963212, 0.449832 0.672269 0.966382, 0.429386 0.748975 0.950681, 
            0.427221 0.774515 0.973158, 0.424667 0.784067 0.971150, 0.416958 0.814562 0.967411, 0.413720 0.820287 0.956026, 
            0.412916 0.821462 0.952861, 0.406484 0.831114 0.927857, 0.403999 0.837777 0.922260, 0.393446 0.889833 0.931430, 
            0.389214 0.904660 0.926727, 0.385006 0.918480 0.920772, 0.381637 0.929664 0.916168, 0.380724 0.935409 0.918679, 
            0.379066 0.939910 0.915023, 0.377410 0.944312 0.911242, 0.376564 0.947262 0.910282, 0.375794 0.947053 0.905398, 
            0.374140 0.951384 0.901529, 0.372465 0.956544 0.898691, 0.370628 0.968472 0.904258, 0.369661 0.976471 0.909571, 
            0.368008 0.980761 0.905650, 0.358118 1.005249 0.880578, 0.357217 1.010483 0.882455, 0.355692 1.009429 0.871898, 
            0.352228 1.024562 0.872198, 0.351573 1.019602 0.861413, 0.349921 1.023833 0.857420, 0.344906 1.038970 0.848477, 
            0.340293 1.037436 0.818827, 0.337819 1.043644 0.812665, 0.335357 1.049338 0.805866, 0.328022 1.064284 0.782814, 
            0.326363 1.068786 0.779157, 0.324584 1.078323 0.781755, 0.322919 1.083107 0.778449, 0.321213 1.089589 0.777253, 
            0.316824 1.110954 0.780669, 0.314903 1.126374 0.790574, 0.313020 1.140191 0.798489, 0.303661 1.174864 0.790691, 
            0.298693 1.188053 0.779329, 0.297904 1.188638 0.775431, 0.297035 1.192555 0.775673, 0.293351 1.216814 0.787308, 
            0.289821 1.234701 0.791030, 0.284883 1.246642 0.778118, 0.276999 1.252207 0.738789, 0.273696 1.260623 0.730746, 
            0.267318 1.268015 0.702934, 0.257332 1.296544 0.682880, 0.251682 1.305885 0.662115, 0.250068 1.308547 0.656173, 
            0.245372 1.310459 0.630803, 0.243692 1.315850 0.628251, 0.236815 1.311767 0.581563, 0.231994 1.318879 0.562652, 
            0.231137 1.322269 0.562237, 0.228714 1.326337 0.553418, 0.223954 1.330915 0.531360, 0.223163 1.331575 0.527556, 
            0.215647 1.354026 0.513825, 0.214808 1.356692 0.512513, 0.205891 1.372999 0.481902, 0.201782 1.382721 0.470858, 
            0.662563 0.084450 1.439839, 0.657552 0.099443 1.430718, 0.639536 0.139585 1.378849, 0.637863 0.144705 1.375960, 
            0.632938 0.156112 1.362383, 0.631451 0.153486 1.349873, 0.628790 0.167448 1.353343, 0.625138 0.158178 1.318708, 
            0.620970 0.170352 1.310709, 0.618485 0.177021 1.305120, 0.616166 0.176745 1.290906, 0.596918 0.268071 1.302612, 
            0.591369 0.305463 1.321313, 0.590536 0.307861 1.319667, 0.587219 0.316862 1.312351, 0.586509 0.314157 1.304367, 
            0.582433 0.322515 1.291628, 0.579163 0.329569 1.281893, 0.577420 0.337612 1.282636, 0.575772 0.341680 1.278441, 
            0.575067 0.338773 1.270205, 0.571795 0.345924 1.260591, 0.570443 0.305448 1.196443, 0.568220 0.301206 1.177301, 
            0.559820 0.328212 1.164605, 0.559056 0.327771 1.159433, 0.552455 0.344418 1.143116, 0.549796 0.358319 1.146511, 
            0.545696 0.367673 1.135010, 0.540700 0.382036 1.125105, 0.539998 0.379002 1.116712, 0.536573 0.392493 1.114974, 
            0.534055 0.400521 1.111072, 0.529755 0.418167 1.109870, 0.528103 0.422416 1.105900, 0.515157 0.445090 1.060077, 
            0.512728 0.449414 1.051575, 0.508680 0.456586 1.037364, 0.504264 0.479058 1.042156, 0.502584 0.484484 1.039648, 
            0.501765 0.486317 1.037300, 0.500064 0.492579 1.035830, 0.488496 0.554611 1.052768, 0.485422 0.585743 1.077565, 
            0.476169 0.616016 1.064302, 0.474642 0.615045 1.053848, 0.473257 0.608193 1.036088, 0.471595 0.612839 1.032612, 
            0.469863 0.620394 1.032748, 0.469610 0.598675 1.001146, 0.468045 0.599297 0.992669, 0.467297 0.598197 0.986679, 
            0.463095 0.611758 0.980403, 0.459679 0.624924 0.978260, 0.449700 0.653134 0.957811, 0.448778 0.659216 0.960741, 
            0.447760 0.669344 0.968697, 0.442712 0.685853 0.961458, 0.438533 0.698480 0.954022, 0.430875 0.726879 0.947680, 
            0.429896 0.735360 0.953590, 0.419273 0.790306 0.966351, 0.417350 0.805813 0.976364, 0.415669 0.811288 0.973916, 
            0.412471 0.815351 0.960466, 0.411679 0.816039 0.956697, 0.410832 0.819046 0.955808, 0.409191 0.822832 0.951262, 
            0.407824 0.815194 0.932527, 0.401995 0.831974 0.921000, 0.395928 0.858648 0.921764, 0.388832 0.895888 0.931027, 
            0.375413 0.938223 0.909626, 0.366092 0.971302 0.899849, 0.365119 0.979537 0.905453, 0.364440 0.975550 0.895878, 
            0.362812 0.978794 0.890658, 0.361153 0.983296 0.887002, 0.360200 0.990731 0.891613, 0.357704 0.997822 0.886549, 
            0.353643 1.005548 0.873025, 0.349500 1.016677 0.863727, 0.346277 1.021788 0.851579, 0.343826 1.027012 0.844195, 
            0.338856 1.040298 0.832954, 0.334088 1.045221 0.811323, 0.330880 1.049710 0.798403, 0.330103 1.049784 0.793871, 
            0.328453 1.053945 0.789791, 0.327599 1.057234 0.789252, 0.324305 1.065270 0.780738, 0.308407 1.146233 0.798068, 
            0.303167 1.170743 0.800769, 0.301580 1.172284 0.793435, 0.292256 1.205463 0.783782, 0.284352 1.244087 0.790139, 
            0.281917 1.248638 0.781920, 0.281137 1.248864 0.777577, 0.278649 1.255642 0.772123, 0.276408 1.252109 0.753863, 
            0.271643 1.256918 0.732091, 0.267485 1.268661 0.723556, 0.266815 1.264283 0.713494, 0.261823 1.278514 0.703426, 
            0.257808 1.284334 0.687535, 0.256932 1.288500 0.688085, 0.254493 1.293257 0.680122, 0.251165 1.302733 0.673395, 
            0.249535 1.306041 0.668255, 0.243904 1.314611 0.646532, 0.235854 1.327076 0.615774, 0.234705 1.310408 0.585822, 
            0.233084 1.313344 0.580221, 0.232334 1.312309 0.574311, 0.219438 1.332911 0.525914, 0.216138 1.341214 0.517731, 
            0.214461 1.346491 0.515038, 0.207014 1.366079 0.497751, 0.203750 1.372927 0.487760, 0.201379 1.374819 0.476238, 
            0.198025 1.385378 0.470858, 0.194658 1.396448 0.466112, 0.662183 0.075611 1.444057, 0.658009 0.088031 1.436362, 
            0.657175 0.090506 1.434813, 0.656288 0.095144 1.435950, 0.654630 0.099646 1.432293, 0.653903 0.097649 1.425189, 
            0.646577 0.112205 1.401652, 0.640020 0.127030 1.383073, 0.639167 0.130301 1.382512, 0.637505 0.134943 1.379029, 
            0.636604 0.140157 1.380881, 0.634103 0.147496 1.376126, 0.625986 0.162741 1.348821, 0.623066 0.155253 1.321022, 
            0.612392 0.180125 1.291803, 0.610825 0.180831 1.283432, 0.608342 0.187399 1.277718, 0.607493 0.190464 1.276900, 
            0.606581 0.196153 1.279343, 0.602324 0.212032 1.275945, 0.589325 0.301354 1.322157, 0.585147 0.313937 1.314666, 
            0.574619 0.332764 1.277937, 0.573048 0.333607 1.269736, 0.568378 0.334427 1.243009, 0.568284 0.306139 1.203248, 
            0.566100 0.300290 1.182111, 0.562824 0.307586 1.172677, 0.558580 0.322927 1.168611, 0.555336 0.328919 1.157558, 
            0.551212 0.339242 1.147259, 0.548585 0.351776 1.148956, 0.542608 0.374745 1.145118, 0.540933 0.379931 1.142310, 
            0.534488 0.390100 1.117949, 0.529538 0.402559 1.105679, 0.527683 0.415242 1.112185, 0.520547 0.421931 1.078876, 
            0.514681 0.440235 1.069242, 0.512189 0.447183 1.064001, 0.509082 0.447480 1.045873, 0.506608 0.453661 1.039678, 
            0.503885 0.470198 1.046347, 0.502219 0.475008 1.043073, 0.501334 0.479580 1.044128, 0.495244 0.507231 1.046105, 
            0.481515 0.594662 1.085343, 0.476358 0.615697 1.083725, 0.471589 0.620669 1.062157, 0.470340 0.608151 1.037360, 
            0.465303 0.624222 1.029578, 0.460115 0.614368 0.984968, 0.450121 0.643193 0.965282, 0.449287 0.645668 0.963733, 
            0.445717 0.665193 0.969489, 0.439786 0.686211 0.963227, 0.438957 0.688462 0.961399, 0.420622 0.774066 0.970623, 
            0.418047 0.784419 0.969610, 0.410438 0.810767 0.960719, 0.408843 0.812628 0.953783, 0.397432 0.835940 0.918001, 
            0.389309 0.883673 0.935674, 0.380981 0.907662 0.919230, 0.375836 0.928217 0.917017, 0.368342 0.949781 0.902185, 
            0.366721 0.952744 0.896618, 0.354001 0.998226 0.883750, 0.348231 1.012583 0.869214, 0.344947 1.020230 0.860216, 
            0.342546 1.023365 0.850237, 0.337584 1.036330 0.838596, 0.329542 1.048464 0.807427, 0.324709 1.056069 0.789128, 
            0.322234 1.062289 0.782983, 0.319693 1.071250 0.780240, 0.318774 1.077258 0.783078, 0.317100 1.082387 0.780202, 
            0.308233 1.128815 0.791629, 0.304699 1.146872 0.795562, 0.303831 1.150701 0.795694, 0.292006 1.191248 0.781321, 
            0.291058 1.198407 0.785589, 0.289376 1.203916 0.783182, 0.283944 1.236408 0.795797, 0.267791 1.263508 0.736975, 
            0.266143 1.267581 0.732787, 0.263754 1.270238 0.722215, 0.257417 1.275935 0.692298, 0.255731 1.281566 0.690045, 
            0.254116 1.284272 0.684157, 0.248301 1.300499 0.671944, 0.245973 1.300621 0.658223, 0.245162 1.302087 0.655420, 
            0.242613 1.311399 0.653114, 0.240431 1.305458 0.631861, 0.237964 1.311365 0.625327, 0.237064 1.316577 0.627177, 
            0.221313 1.326974 0.547608, 0.214029 1.339808 0.521932, 0.208192 1.356901 0.510795, 0.200087 1.371689 0.482923, 
            0.198429 1.376153 0.479218, 0.196000 1.380459 0.470695, 0.656760 0.083102 1.440812, 0.653386 0.094470 1.436436, 
            0.651728 0.098972 1.432779, 0.648529 0.103061 1.419362, 0.632030 0.144571 1.378440, 0.630292 0.152404 1.378921, 
            0.628745 0.152272 1.369509, 0.622309 0.162082 1.344701, 0.620721 0.163631 1.337376, 0.618488 0.159829 1.318782, 
            0.610311 0.177574 1.294582, 0.602889 0.196127 1.276010, 0.596871 0.220773 1.274254, 0.584758 0.305460 1.319332, 
            0.581554 0.309796 1.306221, 0.575189 0.316609 1.277691, 0.570147 0.332933 1.270223, 0.566167 0.305057 1.207852, 
            0.564027 0.297366 1.184426, 0.562401 0.300531 1.179109, 0.560746 0.304878 1.175261, 0.557416 0.314458 1.168663, 
            0.556548 0.318315 1.168831, 0.554911 0.321921 1.164062, 0.551583 0.331392 1.157328, 0.549947 0.334955 1.152507, 
            0.546616 0.344561 1.145941, 0.544822 0.354720 1.149312, 0.543963 0.358193 1.149001, 0.542177 0.367985 1.151916, 
            0.541474 0.365018 1.143607, 0.539664 0.375805 1.147758, 0.532415 0.387176 1.120263, 0.529130 0.394862 1.111314, 
            0.527465 0.399634 1.107993, 0.526542 0.405815 1.111046, 0.522300 0.421068 1.106873, 0.521421 0.425369 1.107591, 
            0.520059 0.417545 1.088623, 0.516806 0.423925 1.078052, 0.509367 0.443185 1.060358, 0.506113 0.449602 1.049832, 
            0.505351 0.449057 1.044531, 0.503623 0.456424 1.044433, 0.495919 0.486729 1.040459, 0.495083 0.489254 1.038971, 
            0.494085 0.498535 1.045876, 0.490706 0.510133 1.041785, 0.485919 0.515795 1.021072, 0.484231 0.521532 1.018950, 
            0.481194 0.583355 1.086494, 0.480278 0.589227 1.089164, 0.475981 0.606733 1.087788, 0.471002 0.620407 1.077028, 
            0.470323 0.616431 1.067465, 0.469494 0.618676 1.065629, 0.467900 0.620500 1.058646, 0.467255 0.615108 1.047325, 
            0.465598 0.619514 1.043550, 0.460637 0.600221 0.987216, 0.458894 0.608282 0.987980, 0.452191 0.629166 0.976928, 
            0.450502 0.634925 0.974832, 0.446385 0.645005 0.964233, 0.445561 0.647020 0.962112, 0.443828 0.654639 0.962327, 
            0.439362 0.679207 0.969723, 0.438528 0.681646 0.968128, 0.435229 0.689915 0.959903, 0.433558 0.694932 0.956886, 
            0.431820 0.702724 0.957316, 0.430939 0.707139 0.958177, 0.422465 0.737234 0.949317, 0.418942 0.754818 0.952661, 
            0.414103 0.794862 0.979280, 0.409084 0.810192 0.970577, 0.402861 0.811135 0.934756, 0.397904 0.823898 0.922865, 
            0.391967 0.845190 0.916942, 0.384747 0.887571 0.932592, 0.383067 0.892944 0.930018, 0.378939 0.903454 0.919951, 
            0.375689 0.909718 0.909236, 0.372206 0.925619 0.910490, 0.371357 0.928710 0.909705, 0.369638 0.935726 0.909172, 
            0.368824 0.937350 0.906564, 0.366312 0.945093 0.902309, 0.358851 0.965279 0.885766, 0.357906 0.972344 0.889917, 
            0.356248 0.976846 0.886261, 0.352284 0.980551 0.867742, 0.350292 0.998911 0.881300, 0.348652 1.002631 0.876672, 
            0.346286 1.004329 0.864909, 0.341254 1.020223 0.856907, 0.339239 1.007343 0.827036, 0.337410 1.018919 0.832165, 
            0.332193 1.042476 0.833682, 0.328880 1.051353 0.826212, 0.325952 1.044181 0.798806, 0.320224 1.056759 0.782061, 
            0.317621 1.068325 0.782554, 0.301730 1.148990 0.799516, 0.299883 1.161313 0.805574, 0.296500 1.173099 0.801718, 
            0.294101 1.176150 0.791634, 0.287327 1.199984 0.784247, 0.286458 1.203912 0.784502, 0.284798 1.208480 0.780926, 
            0.277730 1.244543 0.788729, 0.275333 1.247542 0.778581, 0.266584 1.256814 0.739233, 0.258364 1.276358 0.717267, 
            0.253621 1.280210 0.694307, 0.244563 1.302342 0.670932, 0.243740 1.304373 0.668831, 0.243090 1.299163 0.657735, 
            0.241461 1.302457 0.652578, 0.240184 1.291081 0.629200, 0.238399 1.300839 0.632072, 0.226417 1.315671 0.581133, 
            0.224035 1.318063 0.570232, 0.220689 1.328261 0.564402, 0.219062 1.331466 0.559136, 0.217698 1.323750 0.540303, 
            0.202042 1.362388 0.500438, 0.199566 1.368677 0.494377, 0.198776 1.369294 0.490519, 0.192229 1.383710 0.471433, 
            0.191392 1.386281 0.470002, 0.649704 0.094023 1.432581, 0.635012 0.124856 1.387644, 0.633363 0.128954 1.383485, 
            0.631638 0.136223 1.383266, 0.628168 0.151627 1.383904, 0.624185 0.156100 1.366339, 0.621047 0.157679 1.349803, 
            0.617707 0.167653 1.343696, 0.613924 0.163833 1.315831, 0.608884 0.180023 1.308195, 0.608052 0.182383 1.306503, 
            0.604251 0.179299 1.279551, 0.603348 0.184614 1.281529, 0.600855 0.191607 1.276343, 0.595676 0.213588 1.275900, 
            0.580230 0.307940 1.314488, 0.577004 0.313192 1.302514, 0.571107 0.300593 1.249871, 0.569280 0.279882 1.210274, 
            0.567632 0.283953 1.206082, 0.565566 0.337630 1.268131, 0.564330 0.324568 1.242658, 0.564152 0.299742 1.207198, 
            0.562536 0.302506 1.201383, 0.560906 0.305811 1.196240, 0.558607 0.304739 1.181035, 0.549532 0.327583 1.158545, 
            0.546979 0.337070 1.156457, 0.544544 0.341636 1.148256, 0.543643 0.346842 1.150098, 0.540934 0.362809 1.156059, 
            0.538417 0.370789 1.152098, 0.535091 0.380195 1.145285, 0.534300 0.380834 1.141454, 0.531176 0.381824 1.124188, 
            0.530272 0.387217 1.126262, 0.526167 0.396756 1.114990, 0.521029 0.417016 1.112411, 0.515590 0.417629 1.080803, 
            0.513931 0.422131 1.077146, 0.508036 0.441661 1.069037, 0.502399 0.450476 1.047616, 0.498123 0.467109 1.045157, 
            0.496378 0.475237 1.046004, 0.495462 0.481082 1.048640, 0.483018 0.515128 1.021567, 0.466615 0.617070 1.064958, 
            0.464208 0.620477 1.055317, 0.461028 0.623762 1.040900, 0.457913 0.624379 1.023171, 0.456553 0.616493 1.004127, 
            0.450946 0.624041 0.981133, 0.446793 0.635599 0.972370, 0.440743 0.661594 0.972290, 0.433982 0.684875 0.964213, 
            0.432316 0.689725 0.960990, 0.424660 0.717981 0.954470, 0.423807 0.721231 0.953883, 0.422153 0.725541 0.949988, 
            0.420469 0.731120 0.947670, 0.418699 0.740268 0.949784, 0.416129 0.750443 0.948550, 0.413125 0.778671 0.969741, 
            0.408580 0.806510 0.981200, 0.391531 0.838671 0.924041, 0.389872 0.843173 0.920384, 0.387410 0.848896 0.913621, 
            0.381879 0.885501 0.931343, 0.379349 0.893990 0.928015, 0.378499 0.897115 0.927273, 0.376841 0.901617 0.923616, 
            0.373632 0.906135 0.910732, 0.370144 0.922262 0.912268, 0.360924 0.951155 0.897291, 0.359279 0.955074 0.892910, 
            0.358435 0.957964 0.891875, 0.353499 0.969820 0.878857, 0.346725 0.993693 0.871518, 0.341669 1.010543 0.864703, 
            0.338345 1.019854 0.857771, 0.336756 1.021465 0.850524, 0.335939 1.023219 0.848079, 0.335505 1.009061 0.825868, 
            0.327404 1.055832 0.842346, 0.325746 1.060333 0.838689, 0.324537 1.046143 0.811814, 0.322264 1.043993 0.795272, 
            0.320574 1.049792 0.793227, 0.295256 1.167923 0.805861, 0.294401 1.171272 0.805395, 0.287797 1.188058 0.789253, 
            0.286180 1.190809 0.783422, 0.285255 1.197059 0.786561, 0.283564 1.202920 0.784593, 0.269104 1.256315 0.772306, 
            0.265340 1.251703 0.743456, 0.261962 1.263252 0.739305, 0.260303 1.267754 0.735648, 0.258734 1.268555 0.727395, 
            0.252208 1.282119 0.707250, 0.248304 1.283306 0.685603, 0.247496 1.284652 0.682652, 0.242515 1.298425 0.672015, 
            0.241668 1.301402 0.671089, 0.239384 1.299725 0.655133, 0.237938 1.295393 0.640503, 0.236532 1.289404 0.623816, 
            0.228916 1.316024 0.615265, 0.226010 1.307965 0.586757, 0.222703 1.316547 0.578920, 0.212355 1.327913 0.532924, 
            0.208162 1.341124 0.526214, 0.206578 1.342538 0.518722, 0.204940 1.346178 0.513995, 0.195847 1.369789 0.492457, 
            0.193479 1.371546 0.480767, 0.191889 1.373211 0.473587, 0.189384 1.380675 0.468985, 0.187675 1.387288 0.467952, 
            0.647599 0.092475 1.436605, 0.641963 0.101212 1.415088, 0.635371 0.117496 1.398322, 0.632890 0.123970 1.392491, 
            0.627908 0.137800 1.381924, 0.622858 0.154398 1.374796, 0.621190 0.159319 1.371661, 0.619624 0.159980 1.363234, 
            0.618090 0.159294 1.353133, 0.612275 0.175518 1.340916, 0.610482 0.185615 1.344209, 0.610166 0.166511 1.315856, 
            0.605150 0.181709 1.306989, 0.603659 0.179267 1.294707, 0.601310 0.180278 1.282090, 0.595382 0.201187 1.275693, 
            0.582468 0.286931 1.317459, 0.575750 0.308448 1.307194, 0.572570 0.311777 1.292831, 0.570883 0.317481 1.290669, 
            0.567965 0.277703 1.218139, 0.562937 0.293390 1.209879, 0.562108 0.295641 1.208051, 0.556534 0.301814 1.183350, 
            0.549908 0.319509 1.168336, 0.546618 0.327432 1.159680, 0.542398 0.341773 1.154373, 0.541352 0.353001 1.163695, 
            0.539669 0.358529 1.161314, 0.536324 0.368710 1.155463, 0.534666 0.373211 1.151806, 0.533858 0.374581 1.148883, 
            0.526541 0.388794 1.124920, 0.525772 0.388520 1.119956, 0.524111 0.393153 1.116463, 0.516283 0.428603 1.118879, 
            0.510128 0.426702 1.079523, 0.507665 0.432425 1.072761, 0.501905 0.446339 1.057674, 0.501142 0.445860 1.052455, 
            0.497825 0.454862 1.045140, 0.496880 0.461933 1.049300, 0.489231 0.489941 1.042471, 0.488280 0.497257 1.046935, 
            0.485731 0.506580 1.044643, 0.484072 0.511082 1.040986, 0.482486 0.512581 1.033599, 0.472735 0.595725 1.090633, 
            0.471003 0.603326 1.090826, 0.460560 0.618586 1.049668, 0.458902 0.623088 1.046011, 0.457348 0.623227 1.036935, 
            0.454130 0.628156 1.024562, 0.451382 0.613490 0.987848, 0.448833 0.622823 0.985568, 0.447175 0.627317 0.981902, 
            0.446374 0.628376 0.978593, 0.442245 0.638920 0.968569, 0.439719 0.647285 0.965088, 0.427747 0.693883 0.958230, 
            0.425105 0.707058 0.960723, 0.418256 0.734060 0.957269, 0.413190 0.751335 0.950982, 0.410371 0.771843 0.962583, 
            0.407471 0.795765 0.978425, 0.400182 0.808798 0.952996, 0.398665 0.807402 0.942014, 0.394503 0.819325 0.933702, 
            0.392086 0.823179 0.924618, 0.386925 0.844415 0.923250, 0.386204 0.842163 0.915829, 0.384581 0.845188 0.910338, 
            0.380655 0.879495 0.934455, 0.378111 0.888593 0.931883, 0.375612 0.895834 0.927005, 0.372332 0.903308 0.917793, 
            0.371560 0.903210 0.913046, 0.369915 0.907146 0.908687, 0.368254 0.911741 0.905146, 0.366421 0.923495 0.910498, 
            0.360521 0.943259 0.902679, 0.358853 0.948131 0.899482, 0.358051 0.949288 0.896295, 0.356388 0.953980 0.892875, 
            0.352234 0.965568 0.884148, 0.342142 0.998480 0.869538, 0.337096 1.014927 0.862223, 0.333855 1.020791 0.851010, 
            0.332209 1.024769 0.846703, 0.327170 1.040920 0.839020, 0.325332 1.052907 0.844660, 0.322531 1.040447 0.810687, 
            0.321746 1.040871 0.806589, 0.318512 1.046423 0.794990, 0.317710 1.047562 0.791780, 0.316843 1.051369 0.791885, 
            0.316105 1.049854 0.785378, 0.312767 1.059746 0.779169, 0.310836 1.075553 0.789556, 0.309159 1.080831 0.786863, 
            0.272812 1.238631 0.788657, 0.270391 1.242594 0.779706, 0.268753 1.246266 0.775019, 0.264062 1.247957 0.749374, 
            0.260777 1.255646 0.740428, 0.258219 1.265338 0.738595, 0.252526 1.276441 0.720018, 0.246994 1.280914 0.693204, 
            0.245417 1.282017 0.685326, 0.242095 1.291217 0.678257, 0.237958 1.302117 0.668676, 0.235192 1.288232 0.632932, 
            0.231002 1.301319 0.626067, 0.229355 1.305359 0.621837, 0.228548 1.306695 0.618872, 0.227990 1.297644 0.603006, 
            0.226362 1.300904 0.597807, 0.223937 1.305040 0.589072, 0.220604 1.314722 0.582602, 0.218939 1.319508 0.579298, 
            0.216517 1.323527 0.570417, 0.211775 1.327344 0.547414, 0.204432 1.342639 0.524794, 0.202146 1.341023 0.508916, 
            0.194595 1.364959 0.497030, 0.192169 1.369158 0.488373, 0.188974 1.373075 0.474741, 0.641470 0.097092 1.425166, 
            0.637403 0.105065 1.411949, 0.634081 0.114289 1.404910, 0.628375 0.125940 1.387013, 0.627474 0.131193 1.388913, 
            0.625792 0.136663 1.386460, 0.623190 0.148163 1.386872, 0.621532 0.152665 1.383216, 0.616575 0.165419 1.371313, 
            0.615722 0.168673 1.370730, 0.613408 0.168194 1.356263, 0.607580 0.184941 1.344695, 0.607002 0.176756 1.329905, 
            0.606406 0.169330 1.316056, 0.600622 0.184246 1.302215, 0.599209 0.178527 1.285864, 0.594190 0.193869 1.277175, 
            0.576920 0.299641 1.320698, 0.574427 0.306592 1.315460, 0.570608 0.304259 1.289441, 0.569784 0.306292 1.287342, 
            0.568884 0.311487 1.289170, 0.565467 0.292442 1.242394, 0.561859 0.281361 1.205510, 0.560184 0.286547 1.202703, 
            0.559206 0.294967 1.208537, 0.557625 0.296263 1.200898, 0.555114 0.304009 1.196648, 0.551153 0.307586 1.177970, 
            0.548630 0.315779 1.174275, 0.544550 0.324305 1.161744, 0.543404 0.339746 1.176300, 0.542574 0.341997 1.174472, 
            0.535109 0.362357 1.158144, 0.528378 0.384448 1.148590, 0.527538 0.387122 1.147287, 0.526079 0.383360 1.133366, 
            0.525282 0.384274 1.129878, 0.520334 0.396634 1.117485, 0.515981 0.416518 1.119063, 0.514207 0.425817 1.121365, 
            0.513371 0.428366 1.119908, 0.512549 0.430319 1.117709, 0.511842 0.427465 1.109540, 0.510247 0.429321 1.102597, 
            0.508056 0.423777 1.081838, 0.503917 0.434721 1.072312, 0.499783 0.445501 1.062580, 0.498227 0.445752 1.053644, 
            0.496611 0.448505 1.047815, 0.494940 0.453521 1.044798, 0.494041 0.458678 1.046580, 0.492317 0.465908 1.046311, 
            0.491302 0.475864 1.054053, 0.489602 0.482113 1.052568, 0.487159 0.487016 1.044786, 0.485464 0.493032 1.043010, 
            0.481973 0.509291 1.044709, 0.478755 0.514158 1.032257, 0.477831 0.520370 1.035350, 0.476159 0.525443 1.032402, 
            0.473343 0.578042 1.088489, 0.470751 0.589130 1.088389, 0.465578 0.610858 1.087633, 0.463925 0.615178 1.083751, 
            0.461500 0.619309 1.075009, 0.460821 0.615300 1.065406, 0.459221 0.617380 1.058741, 0.456512 0.633337 1.064689, 
            0.455683 0.635588 1.062861, 0.452791 0.626939 1.033621, 0.440988 0.634350 0.973464, 0.439326 0.638988 0.969977, 
            0.436680 0.652305 0.972646, 0.429857 0.678202 0.967820, 0.428973 0.682758 0.968856, 0.423902 0.700232 0.962816, 
            0.420454 0.714688 0.962275, 0.418793 0.719309 0.958766, 0.413573 0.742992 0.960439, 0.412823 0.741955 0.954527, 
            0.408585 0.757020 0.950119, 0.407426 0.773002 0.965345, 0.404816 0.784834 0.966170, 0.403135 0.790266 0.963669, 
            0.398107 0.805990 0.955456, 0.397425 0.802097 0.945996, 0.394935 0.808980 0.940672, 0.393219 0.815861 0.939972, 
            0.390751 0.821788 0.933462, 0.386556 0.835085 0.926857, 0.384856 0.841336 0.925373, 0.380021 0.849016 0.907168, 
            0.371904 0.896468 0.924493, 0.370308 0.898401 0.917645, 0.364447 0.916501 0.907758, 0.359307 0.936872 0.905316, 
            0.357613 0.942824 0.903462, 0.352650 0.955845 0.891890, 0.351861 0.956410 0.887968, 0.350203 0.960911 0.884311, 
            0.340174 0.991198 0.866441, 0.337582 1.002308 0.866368, 0.336700 1.006720 0.867225, 0.335032 1.011647 0.864096, 
            0.332500 1.020243 0.860901, 0.329369 1.021512 0.843981, 0.323382 1.044864 0.840619, 0.322375 1.054530 0.848000, 
            0.318823 1.041080 0.808173, 0.318249 1.032753 0.793206, 0.317419 1.035004 0.791378, 0.314031 1.046996 0.787777, 
            0.304567 1.086024 0.785388, 0.300269 1.103559 0.784048, 0.299315 1.111005 0.788673, 0.287760 1.172527 0.804978, 
            0.284511 1.178703 0.794152, 0.281984 1.187082 0.790688, 0.276133 1.204783 0.780305, 0.275222 1.210436 0.782703, 
            0.272472 1.228094 0.790763, 0.267499 1.241524 0.779701, 0.264215 1.249179 0.770713, 0.258701 1.252859 0.742915, 
            0.256155 1.262056 0.740466, 0.252833 1.271272 0.733416, 0.252092 1.269839 0.727013, 0.249607 1.276484 0.721394, 
            0.244730 1.285921 0.705371, 0.240866 1.285485 0.681708, 0.235915 1.297962 0.669462, 0.227365 1.299004 0.619891, 
            0.225784 1.300292 0.612242, 0.223488 1.299065 0.596846, 0.216659 1.325216 0.592335, 0.215019 1.328944 0.587718, 
            0.214368 1.323800 0.576705, 0.213499 1.327719 0.576947, 0.211984 1.326230 0.565850, 0.206159 1.342858 0.554135, 
            0.205440 1.340547 0.546640, 0.203014 1.344740 0.537976, 0.201624 1.338085 0.520462, 0.196743 1.347688 0.504645, 
            0.195093 1.351847 0.500562, 0.186885 1.370873 0.477954, 0.641741 0.093381 1.440377, 0.636968 0.098503 1.418994, 
            0.634430 0.107362 1.416125, 0.632843 0.108893 1.408779, 0.626249 0.125257 1.392111, 0.623765 0.131850 1.386429, 
            0.617844 0.152458 1.379657, 0.616205 0.156163 1.375012, 0.615283 0.162290 1.377998, 0.614503 0.162494 1.373627, 
            0.610988 0.179740 1.376552, 0.609732 0.167498 1.352098, 0.607226 0.175012 1.347558, 0.604784 0.179870 1.339721, 
            0.602666 0.171253 1.315144, 0.597012 0.180802 1.294636, 0.595496 0.179359 1.283596, 0.593018 0.185731 1.277638, 
            0.591255 0.194564 1.279361, 0.588730 0.202898 1.275841, 0.586798 0.218765 1.286301, 0.583841 0.245028 1.305051, 
            0.580228 0.266353 1.313043, 0.570042 0.303155 1.303266, 0.566883 0.305618 1.287828, 0.565129 0.314096 1.289111, 
            0.564345 0.314448 1.284924, 0.562164 0.276262 1.218996, 0.555587 0.291907 1.201435, 0.544731 0.324349 1.181618, 
            0.543301 0.319363 1.166177, 0.541643 0.323865 1.162521, 0.539588 0.344844 1.179331, 0.537325 0.342276 1.162269, 
            0.534648 0.356901 1.166562, 0.532187 0.362532 1.159684, 0.518853 0.401361 1.133929, 0.518209 0.395906 1.122528, 
            0.510469 0.427692 1.120394, 0.501861 0.431147 1.073820, 0.491075 0.460650 1.050351, 0.489249 0.472129 1.055362, 
            0.485035 0.486221 1.049745, 0.466886 0.596320 1.094019, 0.457797 0.619727 1.072228, 0.455457 0.620348 1.059127, 
            0.454360 0.633757 1.071158, 0.450709 0.624429 1.036451, 0.448327 0.626809 1.025535, 0.447947 0.610370 1.000491, 
            0.441280 0.629774 0.987601, 0.426888 0.680338 0.971797, 0.423608 0.687809 0.962580, 0.421943 0.692599 0.959282, 
            0.420136 0.703255 0.963269, 0.419169 0.711265 0.968595, 0.416588 0.721872 0.967897, 0.414187 0.725058 0.957983, 
            0.412339 0.737420 0.964090, 0.409842 0.744569 0.959097, 0.403675 0.775397 0.965020, 0.398575 0.794094 0.960499, 
            0.397701 0.798203 0.960979, 0.395353 0.799172 0.948311, 0.390298 0.816005 0.941474, 0.379607 0.841589 0.913139, 
            0.375698 0.875210 0.936403, 0.373182 0.883153 0.932397, 0.372310 0.887184 0.932780, 0.362451 0.910393 0.906118, 
            0.353079 0.945576 0.898954, 0.349757 0.954806 0.891924, 0.348965 0.955532 0.888201, 0.340018 0.973052 0.859097, 
            0.334628 1.003796 0.869540, 0.332063 1.013762 0.868047, 0.331234 1.016013 0.866218, 0.328796 1.020728 0.858203, 
            0.324872 1.022737 0.837577, 0.322205 1.036962 0.841374, 0.321376 1.039213 0.839546, 0.320302 1.051605 0.850315, 
            0.316978 1.060926 0.843395, 0.316751 1.038155 0.810488, 0.307738 1.058437 0.784814, 0.305871 1.071593 0.791908, 
            0.292086 1.129126 0.789384, 0.287408 1.162516 0.807738, 0.286456 1.169862 0.812239, 0.281539 1.180959 0.798277, 
            0.280735 1.182153 0.795136, 0.277475 1.188828 0.784931, 0.268675 1.232452 0.792876, 0.265374 1.240783 0.784728, 
            0.258993 1.248301 0.757073, 0.258240 1.247387 0.751313, 0.254139 1.256800 0.739885, 0.250761 1.268347 0.735731, 
            0.247537 1.273466 0.723593, 0.244257 1.280972 0.714420, 0.242641 1.283697 0.708556, 0.241328 1.273862 0.687091, 
            0.235687 1.282807 0.665834, 0.231767 1.284693 0.645055, 0.225285 1.296400 0.622603, 0.223634 1.300581 0.618549, 
            0.222882 1.299618 0.612728, 0.218082 1.305844 0.592717, 0.215538 1.314954 0.590161, 0.208939 1.331547 0.573777, 
            0.201608 1.346329 0.550521, 0.195515 1.341873 0.507994, 0.193027 1.348647 0.502535, 0.189653 1.360031 0.498179, 
            0.184689 1.373087 0.486651, 0.183173 1.371656 0.475626, 0.182338 1.374131 0.474075, 0.180683 1.378524 0.470284, 
            0.177325 1.389230 0.465086, 0.642186 0.082455 1.446625, 0.640482 0.088863 1.445337, 0.633186 0.102186 1.420268, 
            0.629864 0.111434 1.413258, 0.625742 0.121672 1.402855, 0.624979 0.121185 1.397625, 0.623341 0.124824 1.392897, 
            0.612311 0.164513 1.382082, 0.610701 0.167024 1.375953, 0.606711 0.171795 1.358759, 0.606013 0.168587 1.350149, 
            0.602868 0.170458 1.333977, 0.589203 0.190798 1.280631, 0.575494 0.277382 1.318817, 0.573750 0.285464 1.319608, 
            0.568698 0.302187 1.312635, 0.566404 0.300870 1.297126, 0.564760 0.304799 1.292759, 0.562239 0.312905 1.288954, 
            0.559830 0.316424 1.279453, 0.558945 0.320986 1.280496, 0.557700 0.276079 1.210844, 0.554396 0.284577 1.202903, 
            0.550995 0.297061 1.199913, 0.543488 0.319173 1.185761, 0.540332 0.321484 1.170135, 0.535840 0.347118 1.178856, 
            0.535037 0.348289 1.175685, 0.533276 0.357090 1.177369, 0.531589 0.362757 1.175160, 0.530910 0.358769 1.165582, 
            0.526790 0.368931 1.155084, 0.522500 0.386192 1.153403, 0.518517 0.390665 1.135839, 0.516863 0.394986 1.131958, 
            0.514410 0.400327 1.124719, 0.511064 0.410513 1.118875, 0.509305 0.419210 1.120429, 0.508436 0.423144 1.120692, 
            0.506766 0.428128 1.117635, 0.502733 0.434670 1.102640, 0.501415 0.425009 1.081391, 0.499766 0.429135 1.077268, 
            0.498997 0.428883 1.072331, 0.494903 0.438004 1.060540, 0.492454 0.443141 1.053048, 0.489966 0.449923 1.047599, 
            0.489111 0.453224 1.047076, 0.485513 0.473928 1.054296, 0.482955 0.483611 1.052451, 0.480490 0.489434 1.045811, 
            0.475343 0.510094 1.043729, 0.474501 0.512864 1.042545, 0.473705 0.513752 1.039025, 0.472014 0.519593 1.037031, 
            0.465857 0.582222 1.087079, 0.462303 0.601103 1.092035, 0.454066 0.621304 1.070886, 0.453146 0.627354 1.073777, 
            0.449798 0.637663 1.068085, 0.446156 0.627974 1.032929, 0.445643 0.617080 1.014773, 0.434212 0.641184 0.979976, 
            0.432554 0.645686 0.976320, 0.417116 0.707500 0.969866, 0.414516 0.718947 0.970212, 0.411205 0.727701 0.962589, 
            0.407764 0.741870 0.961692, 0.406136 0.745130 0.956493, 0.404475 0.749732 0.952961, 0.400671 0.778984 0.970799, 
            0.397354 0.788012 0.963516, 0.393264 0.796917 0.951456, 0.391625 0.800640 0.946833, 0.383343 0.822717 0.928014, 
            0.381670 0.827824 0.925108, 0.378309 0.838683 0.920101, 0.376651 0.843185 0.916445, 0.375907 0.841881 0.910201, 
            0.375078 0.844132 0.908373, 0.366915 0.893508 0.928086, 0.365306 0.895937 0.921855, 0.363701 0.898236 0.915463, 
            0.362045 0.902634 0.911677, 0.356137 0.922689 0.904219, 0.348502 0.950127 0.896683, 0.346845 0.954566 0.892948, 
            0.346051 0.955339 0.889285, 0.345234 0.957081 0.886824, 0.342823 0.960669 0.877408, 0.341968 0.963998 0.876919, 
            0.340336 0.967415 0.871916, 0.339595 0.965977 0.865505, 0.327507 1.017425 0.864671, 0.325127 1.019710 0.853638, 
            0.321900 1.024990 0.841699, 0.320258 1.028804 0.837189, 0.319548 1.026110 0.829219, 0.318474 1.038539 0.840033, 
            0.316564 1.053499 0.849366, 0.314884 1.058883 0.846805, 0.313282 1.061035 0.840231, 0.313020 1.039732 0.809146, 
            0.310750 1.037422 0.792403, 0.308233 1.045403 0.788444, 0.300473 1.078033 0.787358, 0.294261 1.110756 0.795635, 
            0.292654 1.113119 0.789321, 0.288125 1.140288 0.799948, 0.281044 1.176891 0.808421, 0.270344 1.202861 0.780564, 
            0.268627 1.209782 0.779912, 0.266649 1.227591 0.792786, 0.264111 1.236429 0.789891, 0.262530 1.237735 0.782265, 
            0.256166 1.244514 0.753692, 0.252914 1.250835 0.743048, 0.246290 1.268450 0.727933, 0.240623 1.278512 0.708064, 
            0.238965 1.283014 0.704407, 0.238427 1.273144 0.687523, 0.236866 1.273579 0.678815, 0.236009 1.277002 0.678443, 
            0.235251 1.276302 0.672949, 0.229619 1.284880 0.651235, 0.228865 1.284019 0.645541, 0.227207 1.288521 0.641885, 
            0.219903 1.302158 0.617207, 0.217497 1.305519 0.607509, 0.216816 1.301618 0.598039, 0.214195 1.313943 0.599476, 
            0.211669 1.322279 0.595958, 0.201087 1.343353 0.562022, 0.196326 1.347928 0.539959, 0.194250 1.337592 0.513248, 
            0.184258 1.366340 0.493467, 0.176157 1.380922 0.465338, 0.632645 0.100035 1.432792, 0.631881 0.099596 1.427623, 
            0.630237 0.103490 1.423211, 0.622028 0.122572 1.400672, 0.614535 0.144090 1.385782, 0.611121 0.157132 1.383486, 
            0.608523 0.168471 1.383697, 0.606871 0.172710 1.379715, 0.602333 0.168073 1.346210, 0.600639 0.174021 1.344350, 
            0.596930 0.167135 1.312676, 0.596037 0.172050 1.314157, 0.593567 0.178065 1.307756, 0.592859 0.175279 1.299671, 
            0.590411 0.180379 1.292134, 0.589681 0.178492 1.285165, 0.588023 0.182983 1.281496, 0.585462 0.192808 1.279827, 
            0.582029 0.206637 1.278508, 0.575952 0.265952 1.324439, 0.570890 0.283061 1.317946, 0.567521 0.294259 1.313359, 
            0.564771 0.311888 1.321384, 0.562686 0.301941 1.295156, 0.561015 0.306937 1.292113, 0.557695 0.316087 1.284982, 
            0.556858 0.318679 1.283578, 0.555232 0.321801 1.278208, 0.554690 0.312139 1.261581, 0.553861 0.314390 1.259753, 
            0.552962 0.287334 1.216899, 0.552300 0.282607 1.206403, 0.542915 0.318338 1.199920, 0.538888 0.324686 1.184684, 
            0.536588 0.323631 1.169501, 0.531230 0.353044 1.178291, 0.527179 0.360346 1.164241, 0.523811 0.371478 1.159570, 
            0.522175 0.375064 1.154777, 0.517902 0.391583 1.152175, 0.516244 0.396098 1.148535, 0.511324 0.407319 1.134727, 
            0.510679 0.401904 1.123377, 0.503014 0.430548 1.117340, 0.500595 0.434491 1.108365, 0.499921 0.430296 1.098530, 
            0.498441 0.427358 1.085632, 0.496925 0.425958 1.074645, 0.493611 0.434832 1.067171, 0.480891 0.480338 1.054332, 
            0.475898 0.494605 1.044310, 0.471520 0.515474 1.047111, 0.468141 0.527079 1.043029, 0.466087 0.548042 1.059819, 
            0.464649 0.575565 1.089383, 0.461979 0.589929 1.093351, 0.461089 0.594686 1.094636, 0.453659 0.613581 1.076489, 
            0.451073 0.624430 1.076092, 0.445672 0.623442 1.042496, 0.444083 0.625049 1.035244, 0.421985 0.673803 0.970951, 
            0.416117 0.692186 0.961416, 0.412493 0.713947 0.969949, 0.405725 0.737585 0.962317, 0.404063 0.742205 0.958807, 
            0.399433 0.773597 0.974680, 0.395271 0.785514 0.966362, 0.391220 0.792807 0.952299, 0.387852 0.803953 0.947647, 
            0.384504 0.814256 0.941949, 0.383655 0.817346 0.941162, 0.382014 0.821107 0.936585, 0.377933 0.829685 0.924120, 
            0.376229 0.836062 0.922792, 0.373759 0.842098 0.916418, 0.370768 0.869788 0.936940, 0.368222 0.878957 0.934456, 
            0.364854 0.890106 0.929808, 0.364061 0.890860 0.926121, 0.357492 0.906172 0.908147, 0.348136 0.940691 0.900158, 
            0.343162 0.954156 0.889139, 0.336628 0.968048 0.869400, 0.327141 1.008023 0.868189, 0.323055 1.016785 0.855952, 
            0.321432 1.019806 0.850456, 0.320641 1.020466 0.846652, 0.318186 1.025880 0.839504, 0.317114 1.006004 0.805568, 
            0.315407 1.012522 0.804415, 0.314598 1.013938 0.801550, 0.313771 1.016072 0.799576, 0.308721 1.032700 0.792486, 
            0.307892 1.034951 0.790657, 0.303718 1.047358 0.782947, 0.298409 1.074747 0.789224, 0.293166 1.099386 0.792083, 
            0.292184 1.107988 0.798143, 0.281468 1.166838 0.815754, 0.274072 1.184340 0.795875, 0.272468 1.186596 0.789430, 
            0.269935 1.195232 0.786284, 0.268272 1.199936 0.782879, 0.267417 1.203229 0.782344, 0.265714 1.209603 0.781014, 
            0.257974 1.241394 0.778885, 0.256363 1.243911 0.772764, 0.240988 1.270912 0.718443, 0.240108 1.275280 0.719245, 
            0.238462 1.279252 0.714930, 0.236316 1.271831 0.691840, 0.222603 1.294183 0.640993, 0.217815 1.299909 0.620361, 
            0.213046 1.304838 0.598738, 0.204621 1.332864 0.587309, 0.202371 1.329742 0.569559, 0.192801 1.340972 0.528018, 
            0.186354 1.351217 0.503750, 0.184672 1.356708 0.501323, 0.178183 1.368718 0.479248, 0.177373 1.370188 0.476449, 
            0.175705 1.375087 0.473285, 0.174058 1.379095 0.469015, 0.172491 1.379804 0.460648, 0.170702 1.389728 0.463727, 
            0.167516 1.393299 0.449666, 0.625717 0.105669 1.417993, 0.619955 0.119647 1.402986, 0.618372 0.121017 1.395440, 
            0.610780 0.146660 1.385674, 0.609821 0.154292 1.390530, 0.608983 0.156922 1.389173, 0.602332 0.175677 1.375475, 
            0.600994 0.166873 1.355291, 0.597182 0.164249 1.328911, 0.592289 0.174334 1.313694, 0.590683 0.176633 1.307301, 
            0.583389 0.189883 1.282142, 0.582488 0.195140 1.284047, 0.581665 0.197129 1.281893, 0.566301 0.288101 1.316282, 
            0.563687 0.300108 1.317323, 0.562699 0.308964 1.323699, 0.561122 0.310078 1.315835, 0.559457 0.314843 1.312506, 
            0.558867 0.307149 1.298324, 0.556406 0.312806 1.291478, 0.555611 0.313661 1.287916, 0.551526 0.322355 1.275594, 
            0.550252 0.278695 1.207491, 0.545135 0.298067 1.203808, 0.537525 0.324456 1.194969, 0.535884 0.328232 1.190412, 
            0.534510 0.320934 1.172099, 0.531683 0.341786 1.184126, 0.529150 0.350447 1.181012, 0.524992 0.362178 1.172463, 
            0.524112 0.366571 1.173296, 0.523407 0.363635 1.165025, 0.521749 0.368137 1.161369, 0.520080 0.373055 1.158229, 
            0.518444 0.376641 1.153435, 0.516693 0.384988 1.154555, 0.515030 0.389696 1.151154, 0.509958 0.407235 1.145195, 
            0.506097 0.406632 1.121326, 0.505221 0.410850 1.121940, 0.504322 0.415979 1.123687, 0.493203 0.427167 1.072846, 
            0.492365 0.429786 1.071475, 0.491577 0.430334 1.067531, 0.489885 0.436198 1.065567, 0.484966 0.447375 1.051705, 
            0.479541 0.479596 1.063983, 0.476344 0.483630 1.050497, 0.474642 0.489916 1.049057, 0.473067 0.490994 1.041148, 
            0.472167 0.496182 1.042968, 0.469445 0.512683 1.049591, 0.466844 0.524122 1.049928, 0.464191 0.537745 1.052977, 
            0.462356 0.549619 1.058477, 0.460883 0.578623 1.089880, 0.458248 0.591506 1.092009, 0.456527 0.598591 1.091562, 
            0.455668 0.602085 1.091278, 0.453190 0.608469 1.085335, 0.450830 0.609902 1.073242, 0.449931 0.615038 1.074998, 
            0.444822 0.634130 1.070968, 0.444092 0.632246 1.064004, 0.441972 0.623728 1.039551, 0.440515 0.619847 1.025482, 
            0.423373 0.655864 0.973112, 0.419069 0.673713 0.972162, 0.415731 0.683601 0.965948, 0.411315 0.706088 0.970758, 
            0.407064 0.721715 0.967049, 0.405402 0.726337 0.963542, 0.403703 0.732521 0.961975, 0.399480 0.747008 0.956848, 
            0.398334 0.762399 0.971342, 0.397505 0.764650 0.969514, 0.394853 0.778251 0.972535, 0.393234 0.781128 0.966861, 
            0.381572 0.814847 0.944006, 0.379093 0.821234 0.938066, 0.378241 0.824456 0.937445, 0.376696 0.824225 0.927909, 
            0.370837 0.842269 0.917953, 0.368935 0.856893 0.926870, 0.367037 0.871366 0.935598, 0.353735 0.908831 0.908149, 
            0.341871 0.950967 0.895749, 0.341035 0.953497 0.894267, 0.338659 0.955610 0.883020, 0.337020 0.959321 0.878381, 
            0.322597 1.011164 0.864166, 0.321749 1.014204 0.863318, 0.317701 1.021383 0.849114, 0.316081 1.024294 0.843482, 
            0.310873 1.015286 0.799923, 0.309079 1.057633 0.847899, 0.305815 1.064423 0.837837, 0.295467 1.075757 0.791801, 
            0.292777 1.090950 0.796801, 0.287624 1.111815 0.794973, 0.283772 1.143099 0.815335, 0.268695 1.189916 0.790253, 
            0.261072 1.216838 0.782076, 0.259990 1.229577 0.793275, 0.259332 1.224743 0.782647, 0.257571 1.233509 0.784287, 
            0.244578 1.258131 0.740884, 0.242974 1.260349 0.734391, 0.241390 1.261783 0.726923, 0.234071 1.276054 0.703033, 
            0.230234 1.274482 0.677960, 0.228222 1.261477 0.647933, 0.226563 1.265979 0.644277, 0.224785 1.275485 0.646836, 
            0.216522 1.296767 0.627030, 0.212486 1.303488 0.612258, 0.210094 1.306269 0.601840, 0.202522 1.331069 0.591027, 
            0.199399 1.331994 0.573678, 0.198641 1.331319 0.568217, 0.192811 1.348147 0.556749, 0.189095 1.341518 0.525395, 
            0.188330 1.341091 0.520240, 0.186754 1.342181 0.512347, 0.182607 1.353480 0.503260, 0.175222 1.370511 0.482798, 
            0.172843 1.372736 0.471689, 0.630931 0.089793 1.445838, 0.628459 0.095900 1.439551, 0.626078 0.098249 1.428596, 
            0.623607 0.104300 1.422239, 0.617801 0.120123 1.409525, 0.614641 0.122594 1.394098, 0.613800 0.125361 1.392911, 
            0.611242 0.135053 1.391077, 0.609575 0.139913 1.387865, 0.608657 0.145850 1.390616, 0.604431 0.160423 1.385597, 
            0.603549 0.164872 1.386498, 0.602742 0.166203 1.383527, 0.598696 0.173323 1.369251, 0.598092 0.166199 1.355778, 
            0.597263 0.168450 1.353949, 0.593451 0.165825 1.327569, 0.591923 0.164917 1.317192, 0.590053 0.178214 1.324460, 
            0.588595 0.174379 1.310449, 0.587766 0.176630 1.308620, 0.586787 0.185105 1.314523, 0.586181 0.178076 1.301168, 
            0.574828 0.231180 1.307016, 0.572657 0.257000 1.329839, 0.567544 0.276204 1.325948, 0.555726 0.316420 1.311164, 
            0.547883 0.320304 1.269747, 0.544889 0.283682 1.201137, 0.533797 0.325925 1.193494, 0.531434 0.327511 1.181592, 
            0.529727 0.334014 1.180421, 0.524590 0.354275 1.177842, 0.522920 0.359253 1.174777, 0.522051 0.363168 1.175016, 
            0.521210 0.365897 1.173782, 0.520506 0.362962 1.165512, 0.519001 0.361065 1.153907, 0.516350 0.374637 1.156893, 
            0.512943 0.387390 1.154237, 0.512128 0.389022 1.151641, 0.511255 0.393104 1.152087, 0.508702 0.402564 1.149965, 
            0.506336 0.404284 1.138229, 0.504854 0.401457 1.125469, 0.499753 0.420210 1.121018, 0.494921 0.427759 1.102650, 
            0.492652 0.425429 1.085882, 0.491932 0.423123 1.078395, 0.489457 0.429381 1.072295, 0.483524 0.450488 1.066144, 
            0.475810 0.481173 1.062641, 0.472519 0.489122 1.054018, 0.470151 0.490905 1.042361, 0.469322 0.493156 1.040532, 
            0.468265 0.504877 1.050467, 0.464885 0.516511 1.046421, 0.463919 0.524427 1.051630, 0.463150 0.524199 1.046723, 
            0.462164 0.532939 1.052955, 0.460461 0.539322 1.051635, 0.458358 0.562312 1.070943, 0.457203 0.578073 1.085895, 
            0.453634 0.597576 1.091624, 0.452767 0.601411 1.091764, 0.451111 0.605797 1.087963, 0.450485 0.599621 1.075668, 
            0.448758 0.606977 1.075557, 0.438433 0.617332 1.028306, 0.436785 0.621424 1.024140, 0.436010 0.621410 1.019498, 
            0.426295 0.638632 0.985401, 0.407608 0.706661 0.968169, 0.405890 0.713660 0.967615, 0.405037 0.716876 0.966985, 
            0.402454 0.727623 0.966462, 0.399956 0.734773 0.961471, 0.399080 0.738984 0.962077, 0.397407 0.744083 0.959163, 
            0.394604 0.763976 0.970000, 0.393644 0.771650 0.974908, 0.386231 0.789853 0.955901, 0.379535 0.810439 0.944478, 
            0.362479 0.875099 0.932311, 0.358267 0.889118 0.926604, 0.354209 0.896716 0.912920, 0.349138 0.914218 0.906915, 
            0.339792 0.948321 0.898410, 0.320535 1.007810 0.865947, 0.313862 1.027451 0.853351, 0.312444 1.021982 0.837309, 
            0.312102 1.003991 0.810338, 0.306997 1.055071 0.850665, 0.304466 1.063659 0.847460, 0.302089 1.033603 0.791630, 
            0.300462 1.036817 0.786374, 0.299591 1.040799 0.786696, 0.289025 1.093391 0.796532, 0.283362 1.135508 0.821101, 
            0.282527 1.137968 0.819533, 0.280040 1.144721 0.814048, 0.278330 1.151339 0.813021, 0.273926 1.173355 0.817247, 
            0.273164 1.172812 0.811948, 0.269845 1.181878 0.804713, 0.261615 1.201850 0.783278, 0.257304 1.219966 0.782660, 
            0.252218 1.238062 0.777393, 0.251496 1.235868 0.770043, 0.249163 1.236188 0.756569, 0.245841 1.245439 0.749564, 
            0.244182 1.249962 0.745933, 0.243305 1.254177 0.746544, 0.242505 1.255206 0.743198, 0.232817 1.271330 0.707737, 
            0.231185 1.274763 0.702752, 0.219304 1.285386 0.646586, 0.216802 1.292709 0.641809, 0.214370 1.297170 0.633478, 
            0.208021 1.303345 0.604154, 0.207220 1.304432 0.600881, 0.205490 1.311919 0.600933, 0.197992 1.333621 0.586272, 
            0.194033 1.337116 0.567493, 0.191530 1.344545 0.562848, 0.180578 1.348732 0.503310, 0.171504 1.371572 0.480814, 
            0.168296 1.376054 0.467885, 0.165941 1.377283 0.455539, 0.165065 1.381501 0.456155, 0.635754 0.057963 1.449241, 
            0.633149 0.069620 1.449848, 0.619065 0.107368 1.418126, 0.614956 0.117085 1.407074, 0.610907 0.124326 1.392949, 
            0.598182 0.170031 1.380357, 0.594361 0.167776 1.354436, 0.585441 0.184172 1.323936, 0.584620 0.186095 1.321700, 
            0.579230 0.184623 1.287503, 0.577555 0.189843 1.284738, 0.574991 0.199765 1.283190, 0.572035 0.226007 1.301914, 
            0.563002 0.279282 1.321846, 0.556868 0.308748 1.326078, 0.555211 0.313212 1.322374, 0.551397 0.310654 1.296077, 
            0.550602 0.311491 1.292492, 0.548109 0.318485 1.287308, 0.546465 0.322376 1.282892, 0.544443 0.309774 1.253367, 
            0.544446 0.277445 1.208585, 0.542847 0.279466 1.201848, 0.530159 0.323665 1.187386, 0.528522 0.327253 1.182594, 
            0.524112 0.349492 1.187097, 0.523377 0.347821 1.180398, 0.520847 0.356348 1.177116, 0.518431 0.360149 1.167966, 
            0.517774 0.355222 1.157222, 0.515263 0.362969 1.152971, 0.513476 0.372807 1.155944, 0.512577 0.377969 1.157731, 
            0.510883 0.383954 1.155917, 0.505066 0.400205 1.143734, 0.502605 0.405861 1.136887, 0.498669 0.408384 1.116900, 
            0.495205 0.423529 1.117216, 0.493598 0.425882 1.110889, 0.490382 0.430702 1.098380, 0.483994 0.438519 1.071097, 
            0.478236 0.452352 1.055910, 0.476326 0.467292 1.065219, 0.474609 0.474234 1.064593, 0.471153 0.489060 1.064513, 
            0.468788 0.490699 1.052676, 0.464529 0.506660 1.049380, 0.461830 0.522216 1.054831, 0.459274 0.531781 1.052839, 
            0.455547 0.557837 1.066708, 0.454627 0.563889 1.069601, 0.453482 0.579275 1.084088, 0.452643 0.581901 1.082725, 
            0.450030 0.593877 1.083729, 0.448414 0.596637 1.077909, 0.441496 0.626439 1.077934, 0.439848 0.630531 1.073769, 
            0.439072 0.630587 1.069213, 0.435512 0.617487 1.029821, 0.434684 0.619656 1.027890, 0.432417 0.617255 1.011037, 
            0.431664 0.616348 1.005286, 0.414938 0.667265 0.976048, 0.391828 0.758052 0.963964, 0.389076 0.775793 0.972129, 
            0.387469 0.778192 0.965861, 0.385810 0.782694 0.962204, 0.383390 0.786674 0.953275, 0.376664 0.808527 0.943427, 
            0.373244 0.821819 0.941440, 0.370762 0.828327 0.935651, 0.369226 0.827738 0.925672, 0.367556 0.832739 0.922635, 
            0.365030 0.841075 0.919117, 0.364201 0.843326 0.917289, 0.361260 0.868922 0.935210, 0.360420 0.871610 0.933924, 
            0.357858 0.881475 0.932305, 0.352132 0.893977 0.915465, 0.349649 0.900544 0.909750, 0.347960 0.906318 0.907674, 
            0.347062 0.911431 0.909400, 0.342869 0.924637 0.902683, 0.339410 0.939563 0.902726, 0.336849 0.949378 0.901046, 
            0.336019 0.951629 0.899218, 0.334429 0.953307 0.892054, 0.323678 0.981391 0.866824, 0.322733 0.988434 0.870948, 
            0.321074 0.992997 0.867368, 0.320157 0.998901 0.870077, 0.318446 1.005561 0.869101, 0.315965 1.012067 0.863310, 
            0.312617 1.022366 0.857606, 0.311808 1.023785 0.854745, 0.307605 1.005200 0.803915, 0.306756 1.008280 0.803116, 
            0.305036 1.047532 0.847248, 0.304069 1.055523 0.852549, 0.300083 1.060129 0.835150, 0.300047 1.029390 0.792345, 
            0.288667 1.083647 0.799625, 0.287779 1.088326 0.800812, 0.286994 1.088735 0.796697, 0.285857 1.103784 0.810765, 
            0.284064 1.113889 0.814068, 0.282908 1.129731 0.829122, 0.269437 1.174217 0.810393, 0.265253 1.187043 0.803203, 
            0.262047 1.191481 0.790219, 0.257090 1.204202 0.778275, 0.256261 1.206453 0.776447, 0.240364 1.255161 0.749090, 
            0.238715 1.259263 0.744937, 0.234890 1.257186 0.719236, 0.234045 1.260111 0.718245, 0.226790 1.271711 0.691037, 
            0.225180 1.274228 0.684916, 0.224478 1.271163 0.676484, 0.222419 1.260129 0.648906, 0.218962 1.274938 0.648804, 
            0.212301 1.294085 0.635593, 0.208188 1.304001 0.624789, 0.206694 1.301676 0.612653, 0.205994 1.298548 0.604144, 
            0.200051 1.320069 0.598506, 0.182519 1.340080 0.521632, 0.171079 1.364580 0.487326, 0.167078 1.369800 0.470689, 
            0.162992 1.378577 0.458470, 0.162248 1.377290 0.452248, 0.628491 0.077501 1.451712, 0.625998 0.084513 1.446551, 
            0.624284 0.091293 1.445723, 0.618618 0.101296 1.425780, 0.613672 0.113615 1.413336, 0.612875 0.114540 1.409861, 
            0.609606 0.121568 1.400094, 0.603756 0.139208 1.389636, 0.601203 0.148680 1.387529, 0.600308 0.153674 1.389109, 
            0.593207 0.158872 1.353948, 0.591549 0.163374 1.350291, 0.590809 0.161916 1.343856, 0.588354 0.167338 1.336718, 
            0.587612 0.165950 1.330371, 0.585908 0.172364 1.329089, 0.578719 0.181230 1.298484, 0.577106 0.183852 1.292492, 
            0.576218 0.188556 1.293711, 0.570881 0.217098 1.301419, 0.568174 0.232952 1.307239, 0.566814 0.257289 1.332845, 
            0.564223 0.268320 1.332675, 0.560888 0.278112 1.326341, 0.556688 0.291614 1.319991, 0.555770 0.297551 1.322742, 
            0.552301 0.312871 1.323274, 0.541258 0.320884 1.268489, 0.541267 0.288316 1.223412, 0.539855 0.282549 1.207000, 
            0.536238 0.304060 1.215222, 0.535466 0.303922 1.210428, 0.531217 0.319468 1.206617, 0.530436 0.319689 1.202267, 
            0.528779 0.324163 1.198576, 0.525627 0.326316 1.182754, 0.523893 0.333957 1.182996, 0.517989 0.353851 1.175338, 
            0.516358 0.357225 1.170281, 0.515529 0.359476 1.168452, 0.514043 0.356799 1.155880, 0.510522 0.374315 1.159140, 
            0.503787 0.396527 1.149736, 0.502129 0.401028 1.146079, 0.500533 0.402936 1.139201, 0.499704 0.405187 1.137373, 
            0.499041 0.400505 1.126933, 0.497406 0.404031 1.122064, 0.494150 0.410520 1.111629, 0.492390 0.419258 1.113234, 
            0.489118 0.426411 1.103622, 0.485301 0.423986 1.077489, 0.478525 0.447909 1.070211, 0.476556 0.465343 1.082619, 
            0.474330 0.461209 1.063611, 0.473478 0.464391 1.062939, 0.464132 0.498502 1.054444, 0.462458 0.503680 1.051627, 
            0.461561 0.508722 1.053266, 0.456270 0.535394 1.058651, 0.452554 0.560964 1.071915, 0.446410 0.590831 1.076645, 
            0.443921 0.597677 1.071276, 0.441147 0.616326 1.080568, 0.437764 0.628088 1.076681, 0.434556 0.632565 1.063746, 
            0.432346 0.627774 1.043923, 0.430962 0.620898 1.026133, 0.423679 0.633655 1.000362, 0.409519 0.674599 0.972609, 
            0.407811 0.681152 0.971501, 0.405323 0.687926 0.966042, 0.403635 0.693681 0.963942, 0.400086 0.712313 0.968588, 
            0.399135 0.719627 0.973049, 0.389760 0.754968 0.966081, 0.387049 0.771001 0.972124, 0.384672 0.773171 0.960948, 
            0.383013 0.777673 0.957291, 0.382132 0.782081 0.958143, 0.378028 0.791585 0.946826, 0.376370 0.796086 0.943169, 
            0.372021 0.815777 0.944507, 0.366285 0.828699 0.928189, 0.337403 0.933913 0.901656, 0.334792 0.945800 0.902549, 
            0.332361 0.950197 0.894139, 0.327417 0.962390 0.881539, 0.323305 0.972271 0.870692, 0.319786 0.989644 0.873774, 
            0.319003 0.990011 0.869606, 0.314715 1.007138 0.867759, 0.312192 1.015378 0.864122, 0.306398 1.030696 0.850780, 
            0.306287 1.003106 0.811885, 0.303854 1.007606 0.803603, 0.302134 1.046858 0.847735, 0.298002 1.057563 0.837910, 
            0.298010 1.024997 0.792836, 0.295542 1.030946 0.786352, 0.292121 1.044276 0.784413, 0.282008 1.110290 0.815546,
[truncated: 6,171,788 more chars]
