# Supplementary material for: Data for spatial analysis of growth anomaly lesions on Montipora capitata coral colonies using 3D reconstruction techniques
Source: Data Brief. 2016 Sep 19;9:460–2. doi: 10.1016/j.dib.2016.09.009 (PMC5045566; doi:10.1016/j.dib.2016.09.009)
Supplement: Supplementary file 10 — Supplementary material [file mmc10.zip › mmc10.wrl]

#VRML V2.0 utf8

NavigationInfo {
	type [ "EXAMINE", "ANY" ]
}
Transform {
  scale 1.0 1.0 1.0
  translation 0.0 0.0 0.0
  children
  [
    Shape
    {
      geometry IndexedFaceSet {
        creaseAngle .5
        solid FALSE
        coord Coordinate {
          point
          [
            0.037496 0.938095 0.958128, 0.036020 0.935245 0.959394, 0.050916 0.938620 0.964278, 0.041395 0.934588 0.959939, 
            0.039061 0.933713 0.959492, 0.036731 0.932849 0.959097, 0.062801 0.939179 0.959419, 0.053991 0.937185 0.964839, 
            0.039643 0.930948 0.957422, 0.067868 0.937639 0.955737, 0.054394 0.933908 0.960321, 0.052475 0.934223 0.965568, 
            0.050163 0.933411 0.965420, 0.070776 0.935728 0.954014, 0.063843 0.933297 0.953601, 0.059564 0.932662 0.958043, 
            0.052799 0.930717 0.959952, 0.047983 0.928541 0.957015, 0.087188 0.937632 0.948115, 0.082417 0.935585 0.945793, 
            0.074038 0.934828 0.957134, 0.102152 0.941201 0.953928, 0.094535 0.936814 0.944143, 0.087687 0.934629 0.944905, 
            0.060919 0.927678 0.956522, 0.058743 0.927257 0.958246, 0.054010 0.925320 0.956456, 0.044888 0.922434 0.957601, 
            0.095220 0.934344 0.943486, 0.081660 0.930364 0.946880, 0.077629 0.930439 0.954724, 0.075449 0.930007 0.956394, 
            0.068632 0.927910 0.957578, 0.061787 0.925734 0.958386, 0.047899 0.920816 0.957285, 0.103149 0.935192 0.947495, 
            0.084657 0.928705 0.946366, 0.073869 0.926858 0.956229, 0.057925 0.921861 0.958493, 0.051041 0.919572 0.958757, 
            0.046498 0.918181 0.959579, 0.101633 0.932229 0.948224, 0.089822 0.927449 0.944039, 0.076847 0.925147 0.955466, 
            0.072440 0.924142 0.958141, 0.067902 0.922765 0.959031, 0.058691 0.919622 0.958945, 0.056410 0.918898 0.959222, 
            0.054082 0.918040 0.958855, 0.104675 0.930698 0.948322, 0.095194 0.926782 0.944536, 0.064007 0.918798 0.958689, 
            0.054894 0.915936 0.959951, 0.048034 0.913715 0.960541, 0.107621 0.928895 0.947119, 0.091315 0.922859 0.944405, 
            0.084393 0.920462 0.944155, 0.060217 0.915128 0.959773, 0.048850 0.911621 0.961685, 0.108204 0.926132 0.945060, 
            0.101678 0.924871 0.950247, 0.094778 0.922538 0.950299, 0.056370 0.911298 0.960086, 0.051893 0.910095 0.961807, 
            0.049634 0.909434 0.962385, 0.104410 0.922454 0.946104, 0.095541 0.920291 0.950713, 0.092849 0.918391 0.945358, 
            0.081330 0.914445 0.945171, 0.072741 0.913086 0.953629, 0.061723 0.910579 0.960330, 0.050368 0.907105 0.962404, 
            0.098778 0.919323 0.953508, 0.096500 0.918607 0.953823, 0.075547 0.910882 0.950504, 0.064585 0.908535 0.957976, 
            0.048881 0.904225 0.963528, 0.101820 0.917791 0.953606, 0.056278 0.903549 0.960241, 0.049591 0.901826 0.963214, 
            -0.120476 0.856280 1.029485, 0.104512 0.915261 0.948920, 0.100404 0.915115 0.955703, 0.090124 0.908909 0.940952, 
            0.083496 0.907353 0.944727, 0.081489 0.907415 0.948764, 0.072751 0.905630 0.955185, 0.070506 0.905009 0.955951, 
            0.054770 0.900608 0.961072, -0.103231 0.860573 1.035020, -0.110249 0.857903 1.033460, -0.115155 0.855468 1.029283, 
            -0.119741 0.853953 1.029513, -0.121917 0.853531 1.031236, -0.123808 0.853927 1.036870, -0.126326 0.852522 1.033884, 
            -0.130486 0.852229 1.039967, -0.135042 0.850798 1.040597, 0.109783 0.914305 0.948032, 0.103253 0.913034 0.953169, 
            0.093938 0.909590 0.951647, 0.084224 0.905006 0.944659, 0.077796 0.904027 0.951198, 0.066712 0.901331 0.956996, 
            0.060010 0.899564 0.959761, -0.104834 0.857359 1.034548, -0.109486 0.855656 1.033874, -0.112025 0.854191 1.030601, 
            -0.114392 0.853221 1.029697, -0.119082 0.851409 1.028505, -0.121360 0.850694 1.028820, -0.123045 0.851680 1.037284, 
            -0.125323 0.850964 1.037599, 0.112691 0.912394 0.946309, 0.106445 0.911935 0.955337, 0.099257 0.908775 0.951430, 
            0.087063 0.902896 0.941985, 0.074330 0.901289 0.956741, 0.072095 0.900696 0.957644, 0.069781 0.899880 0.957477, 
            0.056280 0.896069 0.961681, 0.054161 0.895811 0.964186, -0.096664 0.858900 1.041874, -0.108446 0.854203 1.038087, 
            -0.113155 0.852334 1.036623, -0.115961 0.850107 1.029698, -0.122684 0.848280 1.032175, -0.128824 0.848125 1.042659, 
            -0.133369 0.846729 1.043455, -0.135728 0.845779 1.042652, -0.140278 0.844370 1.043384, 0.107208 0.909688 0.955751, 
            0.102652 0.908257 0.956381, 0.100020 0.906528 0.951844, 0.095346 0.904759 0.950858, 0.092349 0.901985 0.941313, 
            0.075269 0.899545 0.959566, 0.066024 0.896305 0.959018, 0.063985 0.896276 0.962620, 0.061565 0.895154 0.960986, 
            -0.100458 0.855222 1.042918, -0.105450 0.852542 1.037568, -0.117476 0.847144 1.030427, -0.121737 0.846562 1.035120, 
            -0.130327 0.845197 1.043554, -0.137235 0.842842 1.043502, 0.114554 0.908867 0.951767, 0.090834 0.899022 0.942042, 
            0.069207 0.895182 0.961069, 0.064919 0.894520 0.965385, 0.063070 0.895034 0.971585, 0.058638 0.893960 0.973928, 
            0.056359 0.893245 0.974243, -0.092703 0.855572 1.044542, -0.097417 0.853691 1.043016, -0.099695 0.852976 1.043332, 
            -0.108927 0.849773 1.042964, -0.113773 0.847511 1.039616, -0.118716 0.844972 1.034940, -0.125311 0.843513 1.039180, 
            -0.134044 0.841741 1.045658, -0.138668 0.840116 1.045360, 0.113077 0.906015 0.953022, 0.108481 0.904470 0.953110, 
            0.103911 0.902998 0.953546, 0.099150 0.900981 0.951370, 0.094104 0.898149 0.945292, 0.085120 0.895656 0.948322, 
            0.081104 0.895775 0.956372, 0.079021 0.895620 0.959371, 0.074526 0.894363 0.960839, -0.102719 0.851503 1.054938, 
            -0.115675 0.843441 1.035038, -0.117933 0.842783 1.035632, -0.120211 0.842069 1.035951, -0.125975 0.842991 1.051591, 
            -0.135627 0.838584 1.045458, -0.140266 0.836918 1.044960, -0.152147 0.831935 1.039808, 0.090311 0.894471 0.946336, 
            0.087998 0.893656 0.946171, 0.068723 0.890742 0.965897, 0.057984 0.889035 0.976430, -0.090606 0.852718 1.053218, 
            -0.094036 0.854515 1.069305, -0.098593 0.853083 1.069935, -0.103083 0.851843 1.071476, -0.106865 0.846817 1.051152, 
            -0.111923 0.843946 1.044887, -0.117190 0.840478 1.035767, -0.117697 0.844841 1.060398, -0.122176 0.843633 1.062100, 
            -0.134331 0.837864 1.053182, -0.137015 0.835988 1.047939, -0.141591 0.834500 1.048299, 0.112223 0.900513 0.952766, 
            0.107625 0.898965 0.952834, 0.097909 0.894371 0.945804, 0.065539 0.888812 0.975307, -0.080715 0.853375 1.052569, 
            -0.105115 0.847400 1.065116, -0.109701 0.845883 1.065335, -0.114577 0.843536 1.061581, -0.126400 0.838721 1.057232, 
            -0.128337 0.838983 1.062230, -0.137811 0.835088 1.058542, -0.152631 0.827496 1.044641, -0.157187 0.826065 1.045271, 
            -0.159522 0.825187 1.044806, 0.101040 0.893100 0.947148, 0.096377 0.891364 0.946316, 0.091389 0.888694 0.941018, 
            0.085024 0.887895 0.948415, 0.081272 0.888772 0.960096, 0.074781 0.887610 0.965758, 0.069286 0.889304 0.985094, 
            0.059688 0.885051 0.979698, 0.057733 0.885264 0.984458, -0.086211 0.850633 1.061836, -0.091902 0.851764 1.078481, 
            -0.103836 0.846633 1.072619, -0.106630 0.844437 1.065845, -0.124843 0.838751 1.068549, -0.129853 0.836021 1.062959, 
            -0.141605 0.831410 1.059586, -0.153892 0.825263 1.048860, 0.106375 0.892329 0.947143, 0.099425 0.889850 0.946498, 
            0.094422 0.887138 0.940997, 0.087988 0.886144 0.947459, 0.074644 0.888600 0.985416, 0.063577 0.885952 0.991444, 
            -0.088754 0.850541 1.080052, -0.095733 0.847980 1.079016, -0.099753 0.848089 1.087020, -0.104587 0.845861 1.083834, 
            -0.107930 0.842094 1.069536, -0.130775 0.834758 1.071827, -0.133504 0.832752 1.065961, -0.138125 0.831136 1.065706, 
            -0.143050 0.828649 1.061279, -0.147745 0.826819 1.059999, -0.150767 0.823973 1.050114, -0.155395 0.822335 1.049756, 
            0.120573 0.893700 0.942434, 0.116322 0.893146 0.947265, 0.092915 0.884201 0.941846, 0.090647 0.883514 0.942299, 
            0.086550 0.883401 0.949243, 0.084924 0.884558 0.958521, 0.055339 0.881163 0.994650, -0.079551 0.849225 1.069958, 
            -0.081607 0.849149 1.073336, -0.092529 0.846917 1.081354, -0.101004 0.845884 1.091377, -0.105633 0.844244 1.091008, 
            -0.107918 0.843509 1.091227, -0.111485 0.839101 1.073861, -0.113888 0.838027 1.072461, -0.125408 0.834079 1.072263, 
            -0.134579 0.831050 1.072726, -0.140009 0.827117 1.061377, -0.144565 0.825686 1.062008, -0.146964 0.824623 1.060659, 
            0.105451 0.886628 0.945931, 0.100517 0.884114 0.941376, 0.091410 0.881267 0.942713, 0.074543 0.885258 0.995499, 
            0.060971 0.881246 0.998735, 0.056351 0.879631 0.998489, -0.078548 0.847669 1.073677, -0.080779 0.847090 1.074646, 
            -0.085187 0.846082 1.077306, -0.087109 0.846390 1.082519, -0.093207 0.846356 1.093584, -0.100237 0.843648 1.091839, 
            -0.104785 0.842242 1.092594, -0.111609 0.840126 1.093682, -0.115403 0.835065 1.073190, -0.117719 0.834242 1.072993, 
            -0.136104 0.828061 1.073327, -0.155305 0.819541 1.062464, 0.119527 0.887650 0.939547, 0.108414 0.884870 0.944946, 
            0.103338 0.881950 0.938447, 0.092344 0.879512 0.945479, 0.083670 0.883726 0.984368, 0.071037 0.882405 1.000491, 
            0.068683 0.881472 0.999768, 0.061875 0.879403 1.001085, -0.073096 0.847233 1.075282, -0.086007 0.845113 1.087581, 
            -0.088286 0.844398 1.087896, -0.096946 0.842834 1.095374, -0.101277 0.842049 1.099101, -0.108312 0.839328 1.097296, 
            -0.113702 0.835507 1.086483, -0.116525 0.833230 1.079321, -0.125560 0.830592 1.081654, -0.130225 0.828851 1.080800, 
            -0.147035 0.821370 1.071168, -0.161227 0.815578 1.065884, 0.126945 0.887036 0.936557, 0.067214 0.878642 1.001131, 
            0.060331 0.876358 1.001417, -0.074744 0.843891 1.074189, -0.079298 0.842465 1.074848, -0.091592 0.842117 1.095630, 
            -0.100323 0.840351 1.102139, -0.109892 0.836180 1.097133, -0.114568 0.834407 1.096129, -0.117925 0.830598 1.081629, 
            -0.136609 0.823563 1.077875, -0.154975 0.817437 1.078475, -0.164981 0.812015 1.067478, -0.167327 0.811106 1.066864, 
            -0.169595 0.810417 1.067309, -0.173623 0.810502 1.075201, 0.123184 0.883452 0.938051, 0.114120 0.880729 0.939976, 
            0.107192 0.878314 0.939640, 0.102432 0.876302 0.937488, 0.094403 0.876547 0.953626, 0.094461 0.882530 0.986017, 
            0.090145 0.881788 0.989951, 0.081392 0.879959 0.996157, 0.070346 0.877372 1.002480, -0.069241 0.843602 1.076496, 
            -0.073949 0.841734 1.075037, -0.075576 0.842887 1.084297, -0.080029 0.841751 1.086342, -0.094917 0.839783 1.103108, 
            -0.108815 0.834835 1.101864, -0.128715 0.824310 1.081398, -0.136929 0.824027 1.095013, -0.141442 0.822720 1.096234, 
            -0.145999 0.821289 1.096865, -0.151871 0.816084 1.079426, -0.154103 0.815503 1.080386, -0.156608 0.814138 1.077590, 
            -0.158513 0.814492 1.083027, -0.160813 0.813714 1.083045, -0.165727 0.811258 1.078766, 0.128404 0.882350 0.936459, 
            0.124042 0.881476 0.939761, 0.119485 0.880045 0.940392, 0.114839 0.878357 0.939791, 0.100958 0.873457 0.938777, 
            0.097039 0.873856 0.948171, 0.097256 0.880292 0.982732, 0.095434 0.880886 0.989320, 0.077851 0.877005 1.000669, 
            0.075667 0.876561 1.002284, 0.071124 0.875169 1.003100, 0.066447 0.873392 1.002076, -0.068026 0.842650 1.083109, 
            -0.070265 0.842047 1.083966, -0.073085 0.839778 1.076838, -0.074732 0.840872 1.085819, -0.076963 0.840293 1.086789, 
            -0.079306 0.839391 1.086211, -0.089574 0.839034 1.103211, -0.098711 0.836105 1.104153, -0.100872 0.835725 1.106076, 
            -0.105588 0.833836 1.104514, -0.130140 0.821608 1.083375, -0.131558 0.823359 1.095503, -0.138360 0.821308 1.096905, 
            -0.160028 0.811529 1.083756, -0.169687 0.807104 1.077531, -0.174294 0.805526 1.077458, -0.176792 0.804180 1.074755, 
            -0.181341 0.802774 1.075502, -0.183700 0.801825 1.074700, -0.200469 0.794462 1.065636, -0.219806 0.785553 1.052906, 
            0.127060 0.879879 0.939543, 0.124829 0.879299 0.940506, 0.117890 0.876853 0.940020, 0.106318 0.872758 0.939121, 
            0.103999 0.871926 0.938875, 0.099679 0.871174 0.942758, 0.100274 0.878697 0.982525, 0.098265 0.878752 0.986529, 
            0.091866 0.877854 0.993456, 0.084999 0.875618 0.993972, 0.083006 0.875717 0.998191, 0.080727 0.875002 0.998506, 
            0.069595 0.872168 1.003643, 0.064898 0.870333 1.002343, 0.060342 0.868902 1.002974, -0.064945 0.841232 1.083749, 
            -0.069457 0.839930 1.085002, -0.071780 0.839085 1.084695, -0.073898 0.838831 1.087221, -0.076265 0.837859 1.086309, 
            -0.078418 0.837505 1.088352, -0.086878 0.836515 1.098580, -0.093204 0.835825 1.106500, -0.097780 0.834338 1.106862, 
            -0.102547 0.832305 1.104612, -0.107112 0.830849 1.105122, -0.112337 0.827503 1.096583, -0.114615 0.826787 1.096898, 
            -0.120200 0.822406 1.083402, -0.127099 0.820077 1.083473, -0.128454 0.822008 1.096463, -0.132970 0.820692 1.097647, 
            -0.137039 0.820659 1.104971, -0.139237 0.820174 1.106392, -0.146922 0.815590 1.095664, -0.149200 0.814874 1.095979, 
            -0.156664 0.810926 1.088296, -0.160999 0.810128 1.091957, -0.171202 0.804142 1.078260, -0.225587 0.781992 1.058255, 
            0.130179 0.878571 0.940709, 0.123277 0.876233 0.940741, 0.116381 0.873910 0.940841, 0.111829 0.872492 0.941535, 
            0.104812 0.869822 0.939975, 0.100486 0.869053 0.943778, 0.101037 0.876450 0.982938, 0.098781 0.875798 0.983560, 
            0.094889 0.876271 0.993308, 0.083768 0.873471 0.998605, 0.079212 0.872039 0.999235, 0.074934 0.871407 1.003690, 
            0.061076 0.866573 1.002992, -0.071185 0.836358 1.082809, -0.073073 0.836761 1.088480, -0.079933 0.834542 1.089081, 
            -0.081601 0.835577 1.097776, -0.101563 0.830693 1.108063, -0.113466 0.825646 1.102609, -0.121376 0.820418 1.088798, 
            -0.134019 0.819067 1.104776, -0.138474 0.817928 1.106805, -0.143176 0.816081 1.105444, -0.164958 0.805977 1.090736, 
            -0.169557 0.804423 1.090779, -0.172381 0.802145 1.083611, -0.176937 0.800714 1.084242, -0.186719 0.795934 1.076323, 
            -0.256308 0.770911 1.068746, 0.124076 0.874090 0.941650, 0.083795 0.869113 0.988909, 0.082093 0.870050 0.997139, 
            0.064097 0.864985 1.002819, -0.062923 0.838162 1.091395, -0.069957 0.835444 1.089605, -0.074614 0.833726 1.088864, 
            -0.076747 0.833425 1.091160, -0.078633 0.833835 1.096867, -0.085198 0.832461 1.101514, -0.087191 0.832565 1.105752, 
            -0.091660 0.831384 1.107583, -0.096236 0.829897 1.107942, -0.108085 0.825009 1.103243, -0.147476 0.810950 1.099533, 
            -0.171618 0.799898 1.084025, -0.178627 0.797252 1.082582, -0.200117 0.787984 1.071876, -0.202841 0.785991 1.066073, 
            -0.219422 0.779168 1.059592, -0.226121 0.777411 1.062403, -0.233063 0.774957 1.061879, -0.241944 0.772758 1.066315, 
            0.125167 0.872784 0.946570, 0.102044 0.864651 0.945043, 0.100141 0.865013 0.950515, 0.099999 0.870421 0.980154, 
            0.091712 0.869928 0.992759, 0.084451 0.866558 0.987850, 0.082169 0.865833 0.988120, 0.080533 0.866960 0.997257, 
            0.078265 0.866274 0.997712, 0.076397 0.866733 1.003652, 0.067260 0.863803 1.004590, 0.064860 0.862738 1.003233, 
            -0.071410 0.832661 1.091192, -0.084014 0.831422 1.107712, -0.094699 0.829870 1.118988, -0.122190 0.815031 1.089088, 
            -0.146542 0.809194 1.102297, -0.148882 0.808299 1.101754, -0.153443 0.806857 1.102330, -0.163344 0.801737 1.092778, 
            -0.170371 0.799039 1.091086, -0.173107 0.797011 1.085116, -0.179941 0.794864 1.086062, -0.189949 0.789437 1.075041, 
            -0.199247 0.786046 1.073766, -0.201633 0.785022 1.072605, -0.225358 0.775164 1.062817, -0.229926 0.773701 1.063294, 
            -0.234578 0.771995 1.062608, -0.243460 0.769796 1.067044, -0.252266 0.767813 1.072518, -0.254732 0.766560 1.070257, 
            -0.259327 0.765019 1.070364, -0.266288 0.762509 1.069570, 0.118848 0.867681 0.944530, 0.114291 0.866250 0.945160, 
            0.105045 0.863005 0.944590, 0.099295 0.863967 0.960424, 0.082932 0.863587 0.988534, 0.081098 0.864146 0.994954, 
            0.076804 0.863465 0.999177, 0.065647 0.860560 1.003975, -0.058408 0.836422 1.101668, -0.061257 0.834070 1.094147, 
            -0.068292 0.831351 1.092349, -0.070788 0.830011 1.089677, -0.074966 0.829666 1.095505, -0.099267 0.823972 1.109400, 
            -0.101502 0.823380 1.110305, -0.103932 0.822230 1.108540, -0.148086 0.806150 1.102631, -0.174589 0.794143 1.086296, 
            -0.184257 0.789690 1.079940, -0.188820 0.788241 1.080482, -0.193873 0.785385 1.074291, -0.217745 0.775107 1.062490, 
            -0.220024 0.774391 1.062805, -0.222134 0.774157 1.065426, -0.224412 0.773442 1.065741, -0.231519 0.770515 1.062951, 
            -0.263207 0.761093 1.070217, -0.267792 0.759579 1.070454, 0.131434 0.870250 0.949298, 0.126883 0.868835 0.950004, 
            0.124444 0.867657 0.948106, 0.122165 0.866942 0.948422, 0.120006 0.866567 0.950371, 0.113191 0.864477 0.951589, 
            0.108126 0.861589 0.945239, 0.103557 0.860121 0.945693, 0.099136 0.864894 0.979777, 0.070981 0.859787 1.003963, 
            0.064558 0.858822 1.010568, -0.055367 0.834891 1.101766, -0.058104 0.832859 1.095779, -0.071892 0.828228 1.096052, 
            -0.076459 0.826765 1.096532, -0.097169 0.825553 1.128143, -0.100739 0.821133 1.110719, -0.103497 0.819043 1.104451, 
            -0.115565 0.813526 1.096741, -0.127123 0.809468 1.096020, -0.133393 0.808942 1.104727, -0.135603 0.808422 1.105978, 
            -0.140451 0.806155 1.102606, -0.149499 0.803480 1.104763, -0.161379 0.798500 1.099626, -0.175849 0.791913 1.090532, 
            -0.199908 0.781099 1.076164, -0.223649 0.771195 1.066155, -0.239742 0.765769 1.066367, -0.243984 0.765241 1.071321, 
            -0.248541 0.763810 1.071952, -0.250910 0.762833 1.071014, -0.262541 0.758568 1.069300, -0.267003 0.757409 1.071234, 
            0.109388 0.860772 0.952500, 0.106611 0.858626 0.945968, 0.102905 0.859635 0.958280, 0.098349 0.858204 0.958911, 
            0.082508 0.859318 0.994179, 0.078324 0.858956 0.999930, 0.068263 0.859193 1.019773, -0.052708 0.832262 1.096608, 
            -0.064342 0.827991 1.094866, -0.073346 0.825440 1.097618, -0.086831 0.827494 1.133645, -0.091741 0.825049 1.129418, 
            -0.098660 0.822662 1.129213, -0.109680 0.814330 1.104283, -0.119902 0.808291 1.090328, -0.130998 0.805559 1.095958, 
            -0.135093 0.805449 1.102915, -0.141986 0.803137 1.103069, -0.151014 0.800518 1.105492, -0.155518 0.799238 1.106849, 
            -0.157908 0.798202 1.105630, -0.160616 0.796254 1.100039, -0.175903 0.787325 1.079732, -0.189572 0.783031 1.081625, 
            -0.215710 0.772073 1.070309, -0.234369 0.765109 1.066894, -0.245499 0.762279 1.072051, -0.264057 0.755606 1.070028, 
            -0.266142 0.755442 1.072989, -0.270688 0.754042 1.073766, 0.128426 0.864391 0.951071, 0.112471 0.859361 0.953173, 
            0.107872 0.857809 0.953229, 0.101304 0.856427 0.957836, 0.096748 0.854996 0.958467, 0.096306 0.859546 0.983995, 
            0.084861 0.855814 0.984833, 0.082590 0.855119 0.985247, 0.081582 0.858045 1.003001, 0.079598 0.858175 1.007364, 
            -0.045047 0.832346 1.096956, -0.049512 0.831177 1.098844, -0.051881 0.830200 1.097907, -0.056501 0.828586 1.097663, 
            -0.072101 0.824577 1.104653, -0.102077 0.814246 1.103825, -0.106841 0.812220 1.101607, -0.121274 0.805738 1.093019, 
            -0.130405 0.802824 1.094032, -0.152477 0.797707 1.106947, -0.160095 0.793316 1.097145, -0.171733 0.789029 1.095327, 
            -0.186531 0.781500 1.081723, -0.189237 0.779560 1.076172, -0.193797 0.778118 1.076752, -0.196104 0.777321 1.076675, 
            -0.205317 0.774172 1.076566, -0.217190 0.769214 1.071530, -0.233530 0.763080 1.068352, -0.244956 0.759402 1.069449, 
            -0.247136 0.758968 1.071112, -0.251693 0.757537 1.071743, -0.269882 0.751918 1.074769, 0.129014 0.861642 0.949079, 
            0.122527 0.860493 0.954801, 0.117971 0.859062 0.955431, 0.113191 0.856992 0.953004, 0.102149 0.854416 0.959378, 
            0.099871 0.853701 0.959694, 0.094822 0.856673 0.985153, 0.090018 0.854532 0.982385, 0.087870 0.854192 0.984495, 
            0.085574 0.853425 0.984567, 0.083314 0.852761 0.985126, -0.046518 0.829509 1.098289, -0.050374 0.830087 1.108539, 
            -0.072497 0.824823 1.120750, -0.080588 0.824891 1.136040, -0.092064 0.821070 1.136451, -0.094742 0.819210 1.131287, 
            -0.103332 0.812031 1.108135, -0.116145 0.804376 1.090187, -0.120796 0.802675 1.089523, -0.122789 0.802776 1.093748, 
            -0.133601 0.800859 1.103281, -0.138100 0.799595 1.104709, -0.144888 0.797581 1.106292, -0.156200 0.794232 1.108960, 
            -0.174377 0.782831 1.080560, -0.183500 0.779941 1.081689, -0.186181 0.778070 1.076471, -0.211728 0.768806 1.073269, 
            -0.218779 0.766038 1.071239, -0.228123 0.762514 1.069328, 0.127593 0.858949 0.951097, 0.109314 0.853074 0.952896, 
            0.107219 0.852885 0.955736, 0.102679 0.851500 0.956584, 0.093000 0.852834 0.981682, 0.086355 0.851230 0.985224, 
            0.083664 0.855147 1.011467, 0.070835 0.853264 1.024901, -0.038937 0.829363 1.097536, -0.043040 0.829230 1.104383, 
            -0.071545 0.823118 1.123755, -0.073816 0.822424 1.124177, -0.077680 0.822978 1.134312, -0.084355 0.821290 1.137453, 
            -0.093569 0.818139 1.137330, -0.096123 0.816634 1.133865, -0.120091 0.800261 1.089140, -0.122311 0.799712 1.090252, 
            -0.128881 0.798326 1.094838, -0.137033 0.798219 1.109291, -0.143815 0.796223 1.110961, -0.150873 0.793436 1.108842, 
            -0.153152 0.792721 1.109158, -0.156315 0.789467 1.097317, -0.165651 0.785967 1.095523, -0.172476 0.783848 1.096603, 
            -0.175892 0.779869 1.081289, -0.182970 0.777026 1.078903, -0.185006 0.777007 1.082550, -0.187715 0.775055 1.076948, 
            -0.194550 0.772909 1.077895, -0.196807 0.772252 1.078492, -0.206067 0.768970 1.077742, -0.215659 0.764735 1.072431, 
            -0.220220 0.763289 1.072988, -0.229730 0.759289 1.068800, -0.238966 0.756077 1.068386, 0.126079 0.855992 0.951854, 
            0.119488 0.854544 0.956142, 0.114761 0.852624 0.954432, 0.110251 0.851326 0.955700, 0.103508 0.849442 0.957906, 
            0.097373 0.849304 0.968466, 0.090998 0.848475 0.975724, 0.089215 0.849179 0.982835, 0.086206 0.852186 1.004719, 
            0.078073 0.852133 1.019435, 0.067262 0.850220 1.028981, -0.029367 0.829100 1.092479, -0.031645 0.828384 1.092795, 
            -0.033695 0.828325 1.096253, -0.039950 0.827838 1.105149, -0.043944 0.828022 1.113511, -0.050802 0.825809 1.114141, 
            -0.061872 0.823151 1.120122, -0.066399 0.821804 1.121155, -0.070845 0.820693 1.123316, -0.073001 0.820326 1.125302, 
            -0.081408 0.819490 1.136263, -0.088107 0.817731 1.139068, -0.110536 0.799957 1.083889, -0.126082 0.796099 1.091608, 
            -0.127786 0.797030 1.099807, -0.152517 0.790106 1.107807, -0.162470 0.784836 1.097540, -0.164888 0.783720 1.095937, 
            -0.175130 0.777622 1.081702, -0.177408 0.776906 1.082018, -0.179929 0.775495 1.079001, -0.181964 0.775475 1.082648, 
            -0.193767 0.770717 1.078572, -0.200747 0.768154 1.077524, -0.205481 0.766215 1.075724, -0.214876 0.762544 1.073111, 
            -0.265421 0.745589 1.074237, 0.129110 0.854430 0.951804, 0.124805 0.853721 0.955893, 0.120127 0.851943 0.954862, 
            0.113285 0.849775 0.955703, 0.106604 0.848069 0.958760, 0.091761 0.846228 0.976138, 0.074315 0.848557 1.020967, 
            0.067804 0.847339 1.026359, 0.065755 0.847280 1.029816, -0.030746 0.826529 1.095086, -0.032296 0.827900 1.105391, 
            -0.051761 0.824440 1.122498, -0.067803 0.819162 1.123414, -0.089622 0.814769 1.139797, -0.094267 0.813084 1.139212, 
            -0.112051 0.796995 1.084618, -0.116304 0.796433 1.089412, -0.120849 0.795036 1.090205, -0.131440 0.793755 1.102777, 
            -0.133243 0.794400 1.109610, -0.135497 0.793755 1.110261, -0.139936 0.792660 1.112502, -0.157204 0.783868 1.096593, 
            -0.170940 0.779384 1.097569, -0.173228 0.778639 1.097746, -0.176645 0.774659 1.082431, -0.181202 0.773228 1.083062, 
            -0.185758 0.771797 1.083693, -0.188515 0.769708 1.077432, -0.197560 0.767043 1.079634, -0.258205 0.744396 1.068472, 
            -0.264608 0.743488 1.075347, 0.129630 0.851489 0.948892, 0.123158 0.850382 0.954816, 0.114021 0.847449 0.955741, 
            0.111809 0.846924 0.956965, 0.100792 0.844420 0.963685, 0.097265 0.845943 0.978459, 0.092784 0.844726 0.980118, 
            0.088748 0.844788 0.987895, 0.087756 0.847762 1.005880, 0.084072 0.848833 1.018490, 0.081875 0.848349 1.019914, 
            0.057681 0.842964 1.035288, -0.023026 0.826779 1.096230, -0.027518 0.825533 1.097747, -0.029149 0.826674 1.106949, 
            -0.044371 0.823746 1.119121, -0.057562 0.820826 1.127589, -0.077630 0.815637 1.136416, -0.082025 0.814669 1.139265, 
            -0.086642 0.813064 1.139063, -0.096601 0.807775 1.128705, -0.106542 0.796723 1.087006, -0.111089 0.795320 1.087770, 
            -0.113263 0.794902 1.089510, -0.112809 0.802022 1.127346, -0.115087 0.801306 1.127661, -0.119998 0.793041 1.091824, 
            -0.122277 0.792326 1.092140, -0.124162 0.792738 1.097856, -0.126120 0.792939 1.102560, -0.130650 0.791583 1.103552, 
            -0.132536 0.791993 1.109255, -0.148326 0.787438 1.113638, -0.154230 0.782143 1.095763, -0.163351 0.779258 1.096913, 
            -0.165667 0.778434 1.096713, -0.167915 0.777806 1.097444, -0.172472 0.776375 1.098075, -0.175882 0.772413 1.082845, 
            -0.182717 0.770266 1.083791, -0.185487 0.768140 1.077353, -0.192292 0.766080 1.078712, -0.198981 0.764349 1.081650, 
            -0.201498 0.762952 1.078698, -0.208681 0.759804 1.074852, -0.213409 0.757883 1.073134, -0.252971 0.743335 1.067082, 
            0.126060 0.848453 0.953009, 0.119340 0.846634 0.955524, 0.112553 0.844623 0.957121, 0.103819 0.842848 0.963586, 
            0.102077 0.843672 0.971276, 0.090709 0.845977 1.004764, 0.065061 0.842240 1.031768, 0.058260 0.840188 1.033170, 
            0.056271 0.840305 1.037470, 0.051750 0.838976 1.038587, -0.032650 0.823835 1.112011, -0.036559 0.824259 1.121527, 
            -0.041115 0.822829 1.122162, -0.052198 0.820137 1.127978, -0.056678 0.818926 1.129664, -0.073099 0.812560 1.125371, 
            -0.081322 0.812248 1.138846, -0.086220 0.809838 1.134791, -0.090791 0.808368 1.135230, -0.093131 0.807475 1.134699, 
            -0.095628 0.806132 1.132008, -0.100806 0.802918 1.124104, -0.102624 0.803522 1.130737, -0.107178 0.802099 1.131406, 
            -0.109722 0.800623 1.128077, -0.114278 0.799192 1.128708, -0.116453 0.798773 1.130443, -0.120542 0.798683 1.137496, 
            -0.132081 0.788865 1.105451, -0.134052 0.789031 1.109984, -0.138545 0.787780 1.111478, -0.140661 0.787529 1.114020, 
            -0.167182 0.775472 1.097442, -0.174338 0.772405 1.093982, -0.179676 0.768735 1.083889, -0.182644 0.766041 1.074733, 
            -0.189281 0.764462 1.078397, -0.193690 0.763453 1.081045, -0.205688 0.758135 1.074290, -0.259054 0.738909 1.068286, 
            -0.267586 0.737713 1.077524, 0.135840 0.848792 0.950841, 0.122315 0.844913 0.954717, 0.111340 0.842529 0.962010, 
            0.106860 0.841316 0.963685, 0.102783 0.841262 0.970906, 0.098728 0.841269 0.978427, 0.094449 0.840634 0.982866, 
            0.092552 0.841009 0.988406, 0.083375 0.843781 1.020385, 0.074223 0.840808 1.021117, 0.072012 0.840284 1.022350, 
            0.065668 0.839545 1.030038, 0.056653 0.836964 1.032646, 0.054730 0.837269 1.037844, 0.047908 0.835158 1.038961, 
            -0.014914 0.823721 1.092704, -0.021587 0.822036 1.095861, -0.025813 0.821552 1.101027, -0.060540 0.815050 1.129761, 
            -0.070207 0.810601 1.123423, -0.076813 0.809110 1.127506, -0.087750 0.806836 1.135328, -0.094774 0.804145 1.133668, 
            -0.097165 0.803106 1.132435, -0.103938 0.801136 1.134226, -0.115431 0.797270 1.134419, -0.117500 0.797151 1.137594, 
            -0.122029 0.795802 1.138615, -0.129122 0.787096 1.104409, -0.133384 0.786510 1.109085, -0.147207 0.781776 1.108871, 
            -0.159878 0.774531 1.092884, -0.166626 0.772634 1.095025, -0.168904 0.771918 1.095340, -0.179603 0.764510 1.074831, 
            -0.195206 0.760490 1.081774, -0.202843 0.756043 1.071703, -0.209565 0.754220 1.074199, -0.247340 0.738978 1.061079, 
            -0.251464 0.738787 1.067646, 0.132078 0.845205 0.952318, 0.120866 0.842140 0.956351, 0.109834 0.839592 0.962858, 
            0.105824 0.839731 0.971005, 0.092399 0.841955 1.007849, 0.088525 0.842480 1.017846, 0.077264 0.839277 1.021216, 
            0.063795 0.835558 1.025857, 0.061952 0.836091 1.032151, 0.041865 0.830847 1.040715, 0.039707 0.830476 1.042680, 
            0.037340 0.829507 1.041785, -0.007830 0.822145 1.085106, -0.009719 0.822546 1.090768, -0.011983 0.821872 1.091280, 
            -0.014683 0.819946 1.085802, -0.022772 0.820021 1.101126, -0.037307 0.819063 1.122731, -0.043943 0.817486 1.126407, 
            -0.052874 0.815148 1.130176, -0.071722 0.807639 1.124152, -0.082513 0.805782 1.133969, -0.094060 0.801759 1.133411, 
            -0.101095 0.799037 1.131603, -0.103081 0.799162 1.135944, -0.109764 0.797448 1.138962, -0.114405 0.795777 1.138445, 
            -0.123745 0.792263 1.136582, -0.126091 0.791353 1.135968, -0.130555 0.784371 1.106278, -0.132833 0.783656 1.106593, 
            -0.134900 0.783547 1.109814, -0.144024 0.780652 1.110919, -0.163671 0.770853 1.093928, -0.172836 0.767845 1.094489, 
            -0.190427 0.758122 1.074125, -0.221192 0.745533 1.062481, -0.250998 0.735690 1.063988, 0.137408 0.844418 0.952239, 
            0.135206 0.843923 0.953613, 0.126185 0.841325 0.956136, 0.114979 0.838278 0.960256, 0.110944 0.838342 0.968046, 
            0.104311 0.836774 0.971760, 0.100516 0.837526 0.982848, 0.096037 0.836319 0.984548, 0.075307 0.835047 1.015876, 
            0.073412 0.835429 1.021448, 0.064439 0.832969 1.024633, 0.062100 0.832081 1.024122, 0.060427 0.833101 1.032750, 
            0.053815 0.831591 1.036746, 0.047082 0.829737 1.039089, -0.009354 0.819159 1.085722, -0.013921 0.817699 1.086215, 
            -0.020080 0.817489 1.096435, -0.029844 0.818578 1.120358, -0.036506 0.816925 1.123668, -0.073300 0.804498 1.124026, 
            -0.075516 0.803961 1.125196, -0.106634 0.796172 1.140284, -0.118177 0.792161 1.139785, -0.127606 0.788391 1.136697, 
            -0.131315 0.783574 1.117374, -0.133680 0.782610 1.116499, -0.143368 0.778098 1.109860, -0.147926 0.776663 1.110474, 
            -0.153866 0.771265 1.092107, -0.165129 0.768057 1.095455, -0.177990 0.760266 1.076855, -0.182703 0.758385 1.075331, 
            -0.184869 0.757993 1.077193, -0.202188 0.749053 1.060575, -0.227694 0.739904 1.057927, -0.229964 0.739212 1.058354, 
            -0.236831 0.736973 1.058855, -0.239248 0.735861 1.057273, -0.241339 0.735682 1.060160, -0.254791 0.732012 1.065033, 
            0.129147 0.839566 0.955146, 0.122920 0.839162 0.964437, 0.120238 0.837287 0.959199, 0.118021 0.836747 0.960355, 
            0.105175 0.834818 0.973566, 0.094753 0.834018 0.988443, 0.089748 0.837117 1.014511, 0.087635 0.836876 1.017095, 
            0.076376 0.833678 1.020491, 0.064928 0.829939 1.021299, 0.041908 0.827918 1.052776, 0.035130 0.825936 1.054513, 
            -0.006346 0.817532 1.085361, -0.020784 0.816853 1.108301, -0.035587 0.815127 1.126231, -0.040066 0.813919 1.127927, 
            -0.063076 0.806109 1.127947, -0.067980 0.803682 1.123808, -0.077521 0.799596 1.119208, -0.088467 0.797294 1.126894, 
            -0.097180 0.795579 1.133650, -0.110472 0.792367 1.140717, -0.135732 0.778110 1.109862, -0.140220 0.776874 1.111431, 
            -0.142498 0.776159 1.111746, -0.160203 0.766114 1.089839, -0.195154 0.747337 1.052305, -0.199710 0.745906 1.052936, 
            -0.204262 0.744487 1.053628, -0.215322 0.741861 1.059762, -0.226931 0.737658 1.058341, -0.238485 0.733614 1.057687, 
            -0.242931 0.732500 1.059834, -0.262513 0.728707 1.075345, 0.146097 0.843014 0.956635, 0.132686 0.839461 0.962075, 
            0.128129 0.838030 0.962706, 0.126328 0.838682 0.969568, 0.112585 0.834179 0.970454, 0.102059 0.833083 0.983915, 
            0.095898 0.832867 0.994108, 0.094483 0.834628 1.006279, 0.090443 0.834677 1.013999, 0.079172 0.831443 1.017223, 
            0.074615 0.830012 1.017854, 0.070385 0.829518 1.022968, 0.063413 0.826977 1.022028, 0.059186 0.826490 1.027180, 
            0.053176 0.826709 1.039455, 0.048791 0.825769 1.042434, -0.005550 0.815381 1.086233, -0.010079 0.814029 1.087246, 
            -0.011948 0.814488 1.093182, -0.030314 0.814179 1.125378, -0.043839 0.810299 1.129250, -0.055267 0.806617 1.130326, 
            -0.067458 0.800744 1.120913, -0.100759 0.792516 1.137639, -0.105108 0.791679 1.141111, -0.107387 0.790963 1.141427, 
            -0.111890 0.789685 1.142791, -0.116428 0.788306 1.143672, -0.130300 0.783434 1.142788, -0.144238 0.772554 1.109398, 
            -0.154754 0.765668 1.091390, -0.176981 0.754291 1.070587, -0.198947 0.743659 1.053349, -0.210428 0.739826 1.053703, 
            -0.257195 0.727884 1.075096, 0.172310 0.843938 0.927331, 0.167695 0.842339 0.927159, 0.165484 0.841814 0.928388, 
            0.163949 0.843232 0.938919, 0.162032 0.843552 0.944195, 0.159754 0.842837 0.944510, 0.157476 0.842121 0.944825, 
            0.155676 0.842778 0.951710, 0.153593 0.842620 0.954699, 0.149089 0.841340 0.956051, 0.144929 0.841046 0.962126, 
            0.140372 0.839615 0.962757, 0.138030 0.838715 0.962192, 0.124941 0.836087 0.972056, 0.122251 0.834191 0.966718, 
            0.115812 0.833181 0.973108, 0.106685 0.830279 0.974178, 0.094470 0.830156 0.996037, 0.089008 0.831945 1.015829, 
            0.086796 0.831420 1.017060, 0.084436 0.830469 1.016246, 0.071111 0.827164 1.022870, 0.059921 0.824163 1.027210, 
            0.056367 0.825608 1.041610, 0.043791 0.824449 1.058512, 0.039080 0.822576 1.057026, 0.030413 0.820993 1.064413, 
            0.008503 0.816338 1.079539, -0.000504 0.813781 1.082263, -0.004873 0.812889 1.085472, -0.008965 0.812789 1.092481, 
            -0.016853 0.813439 1.110560, -0.038456 0.809665 1.129905, -0.043066 0.808081 1.129799, -0.045280 0.807551 1.131004, 
            -0.083666 0.790558 1.109500, -0.099851 0.790685 1.140041, -0.104387 0.789314 1.140960, -0.117943 0.785344 1.144401, 
            -0.122317 0.784437 1.147540, -0.127195 0.782084 1.143758, -0.136473 0.772934 1.111164, -0.141133 0.771205 1.110372, 
            -0.145772 0.769538 1.109869, -0.166321 0.757154 1.080501, -0.178553 0.751166 1.070537, -0.203028 0.739158 1.050452, 
            -0.205146 0.738902 1.052967, -0.221121 0.733814 1.054797, -0.232450 0.730417 1.057238, -0.236995 0.729017 1.058020, 
            -0.245863 0.726857 1.062643, -0.254365 0.725748 1.072297, -0.256432 0.725637 1.075510, 0.175743 0.843529 0.932804, 
            0.172588 0.846116 0.952675, 0.167793 0.844002 0.950036, 0.159114 0.842384 0.957256, 0.143413 0.838084 0.962855, 
            0.136571 0.835917 0.963703, 0.109637 0.828490 0.973041, 0.099706 0.829101 0.994676, 0.094233 0.830857 1.014309, 
            0.078349 0.826032 1.017395, 0.067398 0.823716 1.025017, 0.065350 0.823663 1.028502, 0.058852 0.822482 1.034075, 
            0.054967 0.822976 1.043922, 0.035576 0.819727 1.062041, 0.013759 0.815340 1.078450, 0.007127 0.813775 1.082182, 
            0.002477 0.812076 1.081527, -0.012530 0.809765 1.096652, -0.024416 0.810587 1.123039, -0.028889 0.809396 1.124820, 
            -0.033158 0.808789 1.129398, -0.042303 0.805834 1.130213, -0.060853 0.799182 1.128296, -0.068343 0.795156 1.120243, 
            -0.077661 0.791706 1.118686, -0.085117 0.787779 1.111105, -0.089269 0.787508 1.117293, -0.090835 0.788833 1.127379, 
            -0.112644 0.784471 1.143908, -0.121389 0.782664 1.150222, -0.133426 0.777235 1.142935, -0.138118 0.769599 1.110109, 
            -0.151156 0.761299 1.089071, -0.153435 0.760583 1.089386, -0.156475 0.757682 1.079237, -0.161093 0.756076 1.079031, 
            -0.173297 0.750167 1.069444, -0.204543 0.736196 1.051181, -0.208902 0.735332 1.054531, -0.213506 0.733765 1.054507, 
            -0.234087 0.727103 1.056285, -0.238410 0.726345 1.060138, 0.190659 0.846963 0.937969, 0.189299 0.848880 0.950893, 
            0.187080 0.848332 0.952012, 0.185333 0.849141 0.959627, 0.183055 0.848426 0.959942, 0.180541 0.847034 0.957019, 
            0.178262 0.846318 0.957334, 0.176111 0.845966 0.959389, 0.168797 0.842447 0.953762, 0.166756 0.842410 0.957328, 
            0.155608 0.839531 0.962250, 0.151205 0.838540 0.964987, 0.146840 0.837659 0.968253, 0.133563 0.834491 0.975533, 
            0.112678 0.826959 0.973139, 0.108134 0.825564 0.973945, 0.095996 0.825662 0.996864, 0.065958 0.820971 1.026787, 
            0.049734 0.820986 1.056792, 0.047633 0.820780 1.059546, 0.043076 0.819349 1.060177, 0.029808 0.816207 1.067582, 
            0.014500 0.813031 1.078565, 0.010046 0.811896 1.080613, 0.007956 0.811718 1.083501, 0.005677 0.811002 1.083816, 
            0.003399 0.810287 1.084132, -0.003240 0.808701 1.087764, -0.019650 0.808183 1.115216, -0.028027 0.807434 1.126596, 
            -0.034664 0.805852 1.130248, -0.039221 0.804421 1.130879, -0.072239 0.791184 1.119877, -0.079180 0.788735 1.119372, 
            -0.089495 0.782426 1.104130, -0.091773 0.781711 1.104445, -0.092351 0.785871 1.128108, -0.100496 0.785783 1.142654, 
            -0.104940 0.784674 1.144829, -0.109497 0.783243 1.145460, -0.114159 0.781509 1.144637, -0.118407 0.780962 1.149504, 
            -0.125197 0.778944 1.151065, -0.139970 0.765671 1.106215, -0.144917 0.763121 1.101487, -0.149930 0.760382 1.095854, 
            -0.152208 0.759666 1.096170, -0.155712 0.755435 1.079651, -0.170202 0.748790 1.070278, -0.184617 0.742360 1.061939, 
            -0.206039 0.733290 1.052181, -0.215432 0.729624 1.049593, -0.226612 0.726653 1.054076, -0.246259 0.722672 1.068687, 
            0.198865 0.854421 0.977374, 0.181453 0.845214 0.959479, 0.171872 0.841012 0.954322, 0.156325 0.837152 0.962029, 
            0.143049 0.833988 0.969330, 0.141010 0.833959 0.972932, 0.116265 0.826992 0.980732, 0.113484 0.824837 0.974153, 
            0.111296 0.824380 0.975705, 0.093339 0.825242 1.013509, 0.084283 0.822544 1.015556, 0.077601 0.820836 1.018601, 
            0.073512 0.820746 1.025656, 0.064640 0.818573 1.030218, 0.058212 0.817595 1.036760, 0.043992 0.817539 1.062681, 
            0.041713 0.816823 1.062996, 0.021677 0.811726 1.072261, 0.004551 0.809156 1.089892, -0.000199 0.807170 1.087863, 
            -0.004634 0.806087 1.090164, -0.014478 0.806946 1.112984, -0.018887 0.805936 1.115630, -0.020774 0.806345 1.121329, 
            -0.045382 0.799772 1.131012, -0.059555 0.794035 1.125994, -0.066433 0.791765 1.126350, -0.073422 0.789175 1.125172, 
            -0.076135 0.787212 1.119513, -0.083429 0.783751 1.114164, -0.086472 0.780842 1.103976, -0.088750 0.780127 1.104291, 
            -0.113160 0.779938 1.148292, -0.119885 0.778107 1.150745, -0.129431 0.774004 1.146067, -0.132701 0.770446 1.132770, 
            -0.139207 0.763424 1.106629, -0.141803 0.761799 1.102588, -0.144095 0.761043 1.102710, -0.146889 0.758851 1.095953, 
            -0.149167 0.758135 1.096268, -0.155220 0.752413 1.076352, -0.209971 0.729216 1.051331, -0.228109 0.723742 1.055051, 
            0.205133 0.856327 0.990190, 0.196019 0.853462 0.991438, 0.191717 0.846943 0.963963, 0.186859 0.844648 0.960454, 
            0.179972 0.842351 0.960684, 0.170997 0.839885 0.963843, 0.166453 0.838489 0.964641, 0.144136 0.832669 0.974187, 
            0.126483 0.828590 0.984587, 0.114626 0.823676 0.979765, 0.111938 0.821786 0.974457, 0.094805 0.819196 0.991988, 
            0.087098 0.820366 1.012559, 0.069719 0.817068 1.026701, 0.065194 0.815729 1.027771, 0.062761 0.814569 1.025959, 
            0.059442 0.816686 1.043576, 0.054949 0.815439 1.045091, 0.049206 0.816421 1.061016, 0.040198 0.813861 1.063725, 
            0.013907 0.808278 1.081892, -0.007464 0.805173 1.104442, -0.011729 0.804577 1.109069, -0.018039 0.803935 1.117223, 
            -0.042394 0.798088 1.130379, -0.080388 0.782220 1.114262, -0.087454 0.779408 1.112023, -0.090189 0.777385 1.106076, 
            -0.092178 0.777499 1.110368, -0.092773 0.781609 1.133789, -0.105685 0.779489 1.146086, -0.114566 0.777291 1.150528, 
            -0.148750 0.754897 1.091935, -0.204737 0.728154 1.049935, -0.211589 0.725959 1.050646, -0.225309 0.721519 1.051839, 
            -0.244702 0.718269 1.069948, 0.240371 0.859858 0.958403, 0.238442 0.860144 0.963515, 0.233894 0.858739 0.964271, 
            0.230608 0.860950 0.982342, 0.226176 0.859875 0.984680, 0.219628 0.858551 0.989565, 0.212816 0.856471 0.990828, 
            0.199072 0.851964 0.991697, 0.194504 0.850500 0.992167, 0.192112 0.849458 0.990918, 0.174127 0.838607 0.965153, 
            0.169494 0.836958 0.964739, 0.167244 0.836324 0.965443, 0.164937 0.835527 0.965370, 0.162709 0.834955 0.966372, 
            0.160400 0.834149 0.966256, 0.158394 0.834215 0.970313, 0.144900 0.830427 0.974621, 0.138470 0.829441 0.981127, 
            0.112898 0.820105 0.977578, 0.110617 0.819381 0.977857, 0.104017 0.817907 0.982023, 0.099895 0.817721 0.988615, 
            0.091290 0.816317 0.996856, 0.081360 0.816930 1.018500, 0.076848 0.815627 1.019744, 0.061173 0.811398 1.025689, 
            0.059980 0.813794 1.040904, 0.045522 0.813059 1.063576, 0.027616 0.808251 1.070484, 0.016948 0.806747 1.081991, 
            0.015666 0.808889 1.095989, 0.011109 0.807458 1.096619, 0.008355 0.805378 1.090404, 0.006254 0.805170 1.093151, 
            0.001721 0.803806 1.094103, -0.000204 0.804102 1.099261, -0.025914 0.800188 1.125416, -0.032501 0.798752 1.129769, 
            -0.034731 0.798175 1.130745, -0.039286 0.796747 1.131391, -0.043952 0.795004 1.130530, -0.046300 0.794087 1.129877, 
            -0.057870 0.789998 1.129008, -0.066856 0.787500 1.132012, -0.073709 0.785300 1.132702, -0.081432 0.780607 1.121456, 
            -0.089357 0.775334 1.107430, -0.092398 0.778249 1.128872, -0.111704 0.775245 1.148160, -0.125428 0.770798 1.149317, 
            -0.131324 0.765525 1.131551, -0.147949 0.752759 1.092870, -0.199418 0.727339 1.049718, -0.228600 0.719285 1.059795, 
            -0.237216 0.717846 1.067872, -0.250755 0.713929 1.071566, 0.287061 0.872960 0.957483, 0.277824 0.869743 0.957046, 
            0.256363 0.860560 0.946746, 0.243463 0.858475 0.959210, 0.239730 0.859402 0.971137, 0.224947 0.857736 0.989348, 
            0.220422 0.856395 0.990410, 0.209106 0.853034 0.993023, 0.200014 0.850232 0.994573, 0.188221 0.845501 0.990630, 
            0.183043 0.842290 0.982735, 0.180264 0.840136 0.976163, 0.172959 0.836641 0.970652, 0.167966 0.833961 0.965301, 
            0.161435 0.832684 0.970412, 0.159261 0.832267 0.972156, 0.145945 0.828987 0.978902, 0.102511 0.814971 0.982878, 
            0.100233 0.814256 0.983193, 0.098379 0.814759 0.989345, 0.087629 0.813020 0.999728, 0.081282 0.812270 1.007359, 
            0.079839 0.813949 1.019142, 0.070951 0.811734 1.023500, 0.064214 0.809867 1.025787, 0.052640 0.811582 1.056451, 
            0.046244 0.810695 1.063425, 0.035226 0.808187 1.070124, 0.012153 0.806014 1.100881, 0.007454 0.804175 1.099559, 
            0.002897 0.802744 1.100189, -0.005819 0.801022 1.106906, -0.012303 0.799879 1.112661, -0.047801 0.791167 1.130810, 
            -0.050310 0.789789 1.127952, -0.072928 0.783107 1.133371, -0.078391 0.779076 1.121554, -0.085843 0.775159 1.114022, 
            -0.088594 0.773087 1.107843, -0.090652 0.773006 1.111195, -0.100072 0.775080 1.139838, -0.111243 0.772133 1.144431, 
            -0.113220 0.772282 1.148889, -0.120122 0.769942 1.148906, -0.122386 0.769267 1.149415, -0.124679 0.768511 1.149536, 
            -0.174584 0.735941 1.064668, -0.184089 0.731953 1.060538, -0.205489 0.722945 1.051078, -0.207806 0.722120 1.050866, 
            -0.216766 0.719696 1.054229, -0.232211 0.716130 1.063345, -0.243255 0.713548 1.069688, -0.245580 0.712700 1.069367, 
            0.297489 0.875158 0.964212, 0.292510 0.872514 0.959038, 0.285582 0.870103 0.958715, 0.266668 0.862407 0.951794, 
            0.240514 0.857216 0.971840, 0.234160 0.856449 0.979392, 0.232265 0.856832 0.984968, 0.227730 0.855464 0.985902, 
            0.216634 0.852734 0.991534, 0.214415 0.852187 0.992659, 0.210026 0.851237 0.995590, 0.208044 0.851370 0.999974, 
            0.205791 0.850728 1.000640, 0.168847 0.832053 0.967337, 0.149004 0.827509 0.979255, 0.112176 0.814983 0.979139, 
            0.109728 0.813781 0.977127, 0.100887 0.811697 0.982115, 0.098608 0.810982 0.982430, 0.096895 0.811886 0.990504, 
            0.077655 0.809072 1.010700, 0.076045 0.810271 1.020186, 0.069089 0.807778 1.019473, 0.067074 0.807815 1.023392, 
            0.062656 0.806782 1.025928, 0.033725 0.805266 1.071052, -0.002809 0.799399 1.106570, -0.016056 0.796317 1.114262, 
            -0.026512 0.795422 1.128681, -0.030971 0.794270 1.130652, -0.035527 0.792839 1.131282, -0.042347 0.790737 1.132438, 
            -0.053501 0.787839 1.137269, -0.058146 0.786155 1.136691, -0.067608 0.782291 1.133154, -0.072179 0.780821 1.133598, 
            -0.074885 0.778878 1.128038, -0.079906 0.776114 1.122283, -0.087448 0.771940 1.113522, -0.091135 0.773001 1.126087, 
            -0.099737 0.771606 1.134373, -0.101587 0.772118 1.140567, -0.115058 0.768395 1.145189, -0.121638 0.766979 1.149635, 
            -0.132396 0.759400 1.128309, -0.154560 0.742386 1.076768, -0.171706 0.733941 1.062519, -0.202393 0.721574 1.051941, 
            -0.204671 0.720858 1.052257, -0.218165 0.717067 1.056553, -0.220308 0.716739 1.058723, -0.224832 0.715403 1.059808, 
            -0.226855 0.715419 1.063630, -0.229069 0.714887 1.064823, -0.240283 0.711817 1.068828, 0.298144 0.872601 0.963142, 
            0.283964 0.866845 0.958030, 0.279297 0.865099 0.957152, 0.258197 0.856951 0.951808, 0.255988 0.856432 0.953068, 
            0.245961 0.856767 0.973379, 0.241622 0.855959 0.976995, 0.237090 0.854599 0.977965, 0.221939 0.851876 0.991116, 
            0.201559 0.845793 0.995664, 0.196877 0.844002 0.994570, 0.181824 0.835741 0.977461, 0.177222 0.834182 0.977478, 
            0.162962 0.828195 0.971261, 0.145318 0.824140 0.981777, 0.138559 0.822211 0.983765, 0.134173 0.821269 0.986736, 
            0.129630 0.819874 0.987541, 0.125005 0.818249 0.987243, 0.120100 0.815818 0.983085, 0.117751 0.814899 0.982425, 
            0.113173 0.813408 0.982768, 0.110895 0.812692 0.983084, 0.103928 0.810166 0.982213, 0.093152 0.808352 0.992233, 
            0.089163 0.808548 1.000657, 0.074006 0.805809 1.013733, 0.065330 0.804200 1.020995, 0.063091 0.803595 1.021839, 
            0.062268 0.807054 1.042145, 0.049727 0.805995 1.059524, 0.043318 0.805069 1.066314, 0.034441 0.802884 1.070818, 
            0.027607 0.800739 1.071771, 0.025675 0.801018 1.076849, 0.021245 0.799948 1.079212, 0.020068 0.802392 1.094657, 
            0.011569 0.801288 1.104336, -0.006577 0.795795 1.107966, -0.023682 0.793286 1.125884, -0.043862 0.787774 1.133167, 
            -0.046220 0.786831 1.132392, -0.050361 0.786592 1.138732, -0.054871 0.785294 1.140000, -0.066721 0.780402 1.135283, 
            -0.069124 0.779329 1.133883, -0.076400 0.775916 1.128767, -0.079434 0.773035 1.118713, -0.087069 0.768594 1.108671, 
            -0.089300 0.768014 1.109634, -0.091197 0.768392 1.115186, -0.107863 0.767141 1.139129, -0.116573 0.765433 1.145918, 
            -0.161030 0.736851 1.072663, -0.173081 0.731382 1.065181, -0.204002 0.718342 1.051378, -0.208558 0.716911 1.052009, 
            -0.219736 0.713945 1.056516, -0.232855 0.711232 1.065977, -0.241766 0.708949 1.070009, 0.310641 0.874917 0.966695, 
            0.301185 0.871070 0.963240, 0.294202 0.868500 0.962159, 0.289619 0.866991 0.962417, 0.280152 0.863116 0.958827, 
            0.277683 0.861853 0.956524, 0.261266 0.855500 0.952292, 0.259699 0.856822 0.962364, 0.235648 0.851846 0.979697, 
            0.227227 0.850970 0.990466, 0.220598 0.849414 0.994241, 0.205109 0.845719 1.002740, 0.202723 0.844697 1.001586, 
            0.197849 0.842354 0.997853, 0.195344 0.840987 0.995049, 0.185803 0.836900 0.990443, 0.175516 0.830672 0.975585, 
            0.143856 0.821329 0.983232, 0.141628 0.820757 0.984235, 0.134885 0.818874 0.986442, 0.116235 0.811936 0.983154, 
            0.109248 0.809353 0.982007, 0.099780 0.805473 0.978397, 0.096069 0.806467 0.990638, 0.085439 0.805071 1.002665, 
            0.070374 0.802593 1.016988, 0.047923 0.802206 1.056293, 0.041750 0.801957 1.066328, 0.028370 0.798492 1.072185, 
            0.022008 0.797702 1.079626, 0.016855 0.800379 1.103671, 0.012379 0.799177 1.105401, 0.007557 0.796986 1.102390, 
            0.003035 0.795652 1.103487, -0.003576 0.794149 1.107515, -0.029349 0.790053 1.132800, -0.045041 0.785776 1.138514, 
            -0.070653 0.776327 1.134425, -0.076214 0.772015 1.121259, -0.085905 0.767497 1.114590, -0.090748 0.765244 1.111288, 
            -0.094844 0.765134 1.118242, -0.096559 0.766034 1.126292, -0.105634 0.763280 1.128072, -0.111866 0.762860 1.137289, 
            -0.116473 0.761284 1.137225, -0.153229 0.737334 1.074920, -0.179198 0.726858 1.065917, -0.216695 0.712414 1.056615, 
            -0.218773 0.712274 1.059687, -0.223043 0.711663 1.064245, 0.306813 0.871140 0.967267, 0.304369 0.869949 0.965303, 
            0.297354 0.867284 0.963769, 0.285797 0.863233 0.963078, 0.276168 0.858891 0.957253, 0.271610 0.857457 0.957868, 
            0.254401 0.854649 0.974356, 0.234580 0.850169 0.986577, 0.219115 0.846542 0.995405, 0.217074 0.846507 0.998976, 
            0.210477 0.845042 1.003187, 0.205765 0.843165 1.001684, 0.201036 0.841242 0.999956, 0.196199 0.839004 0.996726, 
            0.191642 0.837573 0.997356, 0.186577 0.834683 0.991001, 0.164355 0.823318 0.970254, 0.160075 0.822683 0.974695, 
            0.146794 0.819504 0.981922, 0.133414 0.816039 0.987781, 0.128858 0.814609 0.988418, 0.121897 0.812100 0.987629, 
            0.119425 0.810830 0.985288, 0.117147 0.810115 0.985603, 0.110145 0.807489 0.984253, 0.096088 0.802086 0.980833, 
            0.092574 0.803645 0.995781, 0.077616 0.801475 1.011581, 0.066228 0.797904 1.013192, 0.062300 0.798275 1.022453, 
            0.061813 0.802698 1.047372, 0.044016 0.798202 1.055776, 0.042256 0.798973 1.063209, 0.040073 0.798532 1.064840, 
            0.037699 0.797541 1.063840, 0.033186 0.796235 1.065067, 0.031195 0.796342 1.069320, 0.028930 0.795664 1.069818, 
            0.021871 0.798693 1.099286, -0.000611 0.792398 1.106559, -0.005179 0.790934 1.107035, -0.007317 0.790621 1.109275, 
            -0.021925 0.789455 1.129888, -0.035299 0.786008 1.135828, -0.048776 0.782266 1.140362, -0.050982 0.781760 1.141681, 
            -0.057806 0.779643 1.142765, -0.065195 0.775909 1.136110, -0.069813 0.774301 1.135897, -0.072247 0.773138 1.134069, 
            -0.085573 0.764013 1.109081, -0.107149 0.760317 1.128801, -0.109244 0.760129 1.131640, -0.113478 0.759623 1.136702, 
            -0.120267 0.757606 1.138270, -0.122607 0.756713 1.137734, -0.124856 0.756081 1.138450, -0.143378 0.743693 1.105321, 
            -0.160983 0.733934 1.084781, -0.171245 0.727778 1.070268, -0.220171 0.709647 1.062025, -0.224559 0.708700 1.064971, 
            -0.226755 0.708221 1.066417, 0.319119 0.872904 0.968177, 0.314562 0.871473 0.968807, 0.312188 0.870484 0.967811, 
            0.307628 0.869041 0.968385, 0.302990 0.867378 0.967905, 0.298648 0.866561 0.971476, 0.291251 0.862803 0.964707, 
            0.287750 0.864398 0.979830, 0.278963 0.862471 0.985566, 0.271752 0.859246 0.981350, 0.262032 0.854644 0.974281, 
            0.248635 0.851133 0.979916, 0.224228 0.845137 0.992363, 0.213459 0.843342 1.002478, 0.206686 0.841374 1.004277, 
            0.199695 0.838779 1.003077, 0.192655 0.836044 1.001207, 0.175302 0.827007 0.984123, 0.172139 0.823754 0.972288, 
            0.167482 0.822034 0.971534, 0.165677 0.822676 0.978348, 0.163034 0.820916 0.973663, 0.103497 0.801446 0.977714, 
            0.101407 0.801270 0.980616, 0.096851 0.799839 0.981246, 0.082165 0.798447 1.000773, 0.055912 0.798792 1.051067, 
            0.051375 0.797417 1.051966, 0.049316 0.797331 1.055297, 0.031671 0.793273 1.065796, 0.027770 0.793721 1.075428, 
            0.025498 0.793024 1.075831, 0.024171 0.795037 1.089213, 0.006901 0.792054 1.104862, 0.002341 0.790613 1.105445, 
            -0.008933 0.787371 1.108630, -0.017433 0.786266 1.118305, -0.027681 0.785967 1.135580, -0.034278 0.784503 1.139793, 
            -0.043426 0.781541 1.140577, -0.050089 0.779887 1.143881, -0.064138 0.774505 1.140559, -0.066710 0.772946 1.136839, 
            -0.074611 0.767744 1.123151, -0.081972 0.764088 1.116871, -0.097750 0.759566 1.121410, -0.117271 0.755945 1.137746, 
            -0.121763 0.754701 1.139273, -0.131400 0.750336 1.133337, -0.145003 0.740417 1.104547, -0.167275 0.728908 1.083108, 
            -0.217247 0.707780 1.060514, -0.223731 0.706638 1.066272, -0.232844 0.703776 1.067533, -0.235116 0.703078 1.067933, 
            -0.239575 0.701929 1.069911, 0.324565 0.872453 0.969704, 0.322160 0.871373 0.968275, 0.320077 0.871219 0.971280, 
            0.309091 0.868802 0.978414, 0.297207 0.863812 0.973231, 0.286672 0.862690 0.986565, 0.270494 0.857021 0.985608, 
            0.251988 0.850493 0.984285, 0.236190 0.845917 0.988561, 0.220725 0.842290 0.997389, 0.216507 0.841830 1.002668, 
            0.183289 0.828022 0.988930, 0.176177 0.825080 0.986067, 0.171081 0.822103 0.979296, 0.168803 0.821387 0.979611, 
            0.166370 0.820230 0.977810, 0.159184 0.817074 0.973925, 0.154786 0.816098 0.976734, 0.146166 0.814651 0.984770, 
            0.143902 0.813974 0.985273, 0.137159 0.812091 0.987481, 0.121126 0.806840 0.988525, 0.096251 0.799501 0.994544, 
            0.089545 0.797723 0.997253, 0.074322 0.794792 1.009412, 0.069495 0.792586 1.006331, 0.062676 0.790485 1.007494, 
            0.061061 0.797489 1.048514, 0.056175 0.795112 1.044618, 0.049527 0.793503 1.048138, 0.047801 0.794369 1.056026, 
            0.039058 0.792569 1.062375, 0.032539 0.791327 1.067650, 0.030372 0.790931 1.069495, 0.027784 0.795143 1.097152, 
            0.014812 0.792850 1.108618, 0.007890 0.790456 1.108382, -0.001407 0.787066 1.107113, -0.010165 0.785222 1.113251, 
            -0.017822 0.786534 1.134500, -0.026671 0.784428 1.139383, -0.044591 0.779582 1.146111, -0.046931 0.778689 1.145579, 
            -0.056243 0.775255 1.144101, -0.068421 0.769423 1.134882, -0.073053 0.767776 1.134479, -0.076253 0.764418 1.122139, 
            -0.084146 0.759236 1.108549, -0.103545 0.755967 1.126571, -0.105365 0.756566 1.133183, -0.109673 0.755845 1.137214, 
            -0.111926 0.755202 1.137877, -0.123278 0.751739 1.140002, -0.125784 0.750370 1.137190, -0.128312 0.748939 1.134076, 
            -0.148454 0.737721 1.110293, -0.169167 0.724865 1.078665, -0.214092 0.706574 1.062169, -0.220927 0.704427 1.063115, 
            -0.227569 0.702833 1.066707, -0.229797 0.702263 1.067716, 0.312122 0.867242 0.978378, 0.300497 0.862996 0.976750, 
            0.294280 0.862619 0.986174, 0.289934 0.861793 0.989701, 0.280869 0.859068 0.991619, 0.268992 0.854096 0.986516, 
            0.264146 0.851835 0.983173, 0.262204 0.852085 0.988114, 0.245883 0.846007 0.985200, 0.241424 0.844856 0.987170, 
            0.239415 0.844910 0.991174, 0.230265 0.841944 0.991936, 0.221777 0.840874 1.001781, 0.212730 0.838202 1.003950, 
            0.210490 0.837595 1.004788, 0.196751 0.833102 1.005722, 0.194268 0.831800 1.003228, 0.191994 0.831096 1.003598, 
            0.189423 0.829542 0.999900, 0.184600 0.827347 0.996872, 0.181812 0.825170 0.990187, 0.158032 0.815155 0.979647, 
            0.155621 0.814057 0.978132, 0.153375 0.813434 0.978892, 0.142320 0.810823 0.985094, 0.119541 0.803678 0.988296, 
            0.065717 0.788954 1.007592, 0.061816 0.789401 1.017219, 0.052476 0.791707 1.046969, 0.043662 0.789702 1.052334, 
            0.039223 0.788609 1.054582, 0.037655 0.789928 1.064642, 0.033106 0.788518 1.065372, 0.030861 0.787898 1.066148, 
            0.010992 0.789097 1.109303, -0.007123 0.783691 1.113349, -0.014781 0.785002 1.134599, -0.019025 0.784467 1.139519, 
            -0.032612 0.780410 1.142542, -0.036887 0.779786 1.147034, -0.046106 0.776620 1.146840, -0.050783 0.774844 1.145822, 
            -0.062582 0.770099 1.141807, -0.067438 0.767809 1.138324, -0.080414 0.759687 1.118143, -0.085662 0.756273 1.109279, 
            -0.087867 0.755769 1.110605, -0.089910 0.755727 1.114144, -0.096432 0.754477 1.119385, -0.109011 0.753310 1.136248, 
            -0.113467 0.752167 1.138258, -0.122655 0.749090 1.138488, -0.140096 0.739802 1.120205, -0.145413 0.736190 1.110391, 
            -0.147691 0.735474 1.110707, -0.149515 0.736062 1.117262, -0.154071 0.734631 1.117893, -0.160915 0.732459 1.118720, 
            -0.163193 0.731744 1.119035, -0.168405 0.722618 1.079078, -0.172961 0.721187 1.079709, -0.182938 0.715849 1.069111, 
            -0.208695 0.705982 1.063023, -0.215608 0.703612 1.062898, -0.220149 0.702225 1.063741, -0.222316 0.701827 1.065576, 
            -0.229034 0.700016 1.068129, -0.233591 0.698585 1.068760, 0.330572 0.869175 0.968871, 0.326202 0.868277 0.972056, 
            0.311500 0.866841 0.991369, 0.309051 0.865636 0.989343, 0.306936 0.865388 0.991895, 0.297634 0.861986 0.990572, 
            0.283912 0.857543 0.991745, 0.251417 0.845805 0.987921, 0.247660 0.846667 0.999532, 0.231747 0.841760 1.002226, 
            0.218187 0.837779 1.005613, 0.211334 0.835581 1.006313, 0.206689 0.833896 1.005730, 0.202101 0.832373 1.005921, 
            0.199935 0.831981 1.007786, 0.195358 0.830491 1.008134, 0.190861 0.829230 1.009578, 0.186185 0.827457 1.008571, 
            0.177935 0.821252 0.990081, 0.170445 0.817229 0.982042, 0.163528 0.814846 0.981859, 0.161657 0.815298 0.987762, 
            0.151859 0.810472 0.979621, 0.149738 0.810207 0.982094, 0.147635 0.809993 0.984813, 0.131840 0.805424 0.989123, 
            0.122647 0.802332 0.989284, 0.105974 0.795245 0.981541, 0.101418 0.793814 0.982172, 0.100091 0.795825 0.995543, 
            0.079373 0.788776 0.995461, 0.056077 0.785963 1.023154, 0.052777 0.788135 1.041037, 0.039869 0.786024 1.053379, 
            0.038476 0.787847 1.065851, 0.036197 0.787132 1.066167, 0.035090 0.789772 1.082551, 0.023221 0.790642 1.109166, 
            0.016337 0.788356 1.109445, 0.013981 0.787416 1.108685, 0.009476 0.786134 1.110032, 0.007104 0.785150 1.109059, 
            0.002548 0.783719 1.109690, -0.003988 0.782430 1.114744, -0.005678 0.783400 1.123128, -0.010235 0.781969 1.123759, 
            -0.012426 0.781504 1.125278, -0.033846 0.778254 1.147132, -0.045405 0.774196 1.146407, -0.054843 0.770404 1.143214, 
            -0.069312 0.763819 1.134132, -0.077204 0.758638 1.120550, -0.082587 0.754838 1.109834, -0.097588 0.752544 1.125043, 
            -0.101765 0.752202 1.130888, -0.105987 0.751731 1.136116, -0.110401 0.750709 1.138704, -0.114946 0.749309 1.139487, 
            -0.121846 0.746975 1.139533, -0.126408 0.745528 1.140089, -0.141791 0.736323 1.118458, -0.144006 0.735790 1.119649, 
            -0.155543 0.731793 1.119216, -0.167631 0.720403 1.079644, -0.189174 0.710985 1.068220, -0.212500 0.702270 1.063906, 
            -0.226100 0.698177 1.066754, -0.228359 0.697517 1.067336, -0.233031 0.695757 1.066391, 0.327367 0.867185 0.977999, 
            0.319130 0.866832 0.991276, 0.307699 0.863141 0.992309, 0.300728 0.860604 0.991383, 0.293950 0.858622 0.993120, 
            0.280324 0.854452 0.995600, 0.266433 0.849527 0.994465, 0.257359 0.846775 0.996256, 0.252904 0.845635 0.998282, 
            0.242068 0.843650 1.007485, 0.234877 0.840483 1.003543, 0.230432 0.839370 1.005696, 0.228153 0.838654 1.006011, 
            0.225693 0.837415 1.003820, 0.214444 0.834248 1.007360, 0.213070 0.836124 1.020085, 0.208381 0.834314 1.018902, 
            0.162420 0.813051 0.988176, 0.160142 0.812335 0.988491, 0.157135 0.809532 0.978808, 0.146089 0.806943 0.985120, 
            0.137143 0.804560 0.988676, 0.132686 0.803415 0.990674, 0.130325 0.802461 0.989850, 0.123360 0.799942 0.989013, 
            0.118803 0.798511 0.989643, 0.116525 0.797796 0.989959, 0.111546 0.795153 0.984790, 0.109229 0.794327 0.984576, 
            0.106990 0.793722 0.985421, 0.104824 0.793330 0.987282, 0.103271 0.794694 0.997559, 0.092136 0.791849 1.002643, 
            0.077960 0.786105 0.997588, 0.060437 0.782397 1.009763, 0.058883 0.783759 1.020026, 0.054562 0.783001 1.023883, 
            0.050855 0.784006 1.036178, 0.046796 0.784003 1.043648, 0.040229 0.788440 1.079861, 0.035994 0.787932 1.084912, 
            0.033574 0.786810 1.083280, 0.029055 0.785487 1.084429, 0.005589 0.782188 1.109788, 0.003487 0.781978 1.112525, 
            -0.000947 0.780899 1.114842, -0.002931 0.781026 1.119191, -0.011583 0.779484 1.126778, -0.017418 0.780207 1.141465, 
            -0.021971 0.778786 1.142142, -0.037494 0.774994 1.150176, -0.042029 0.773625 1.151104, -0.044431 0.772555 1.149720, 
            -0.049267 0.770322 1.146511, -0.061355 0.764746 1.138521, -0.070897 0.760656 1.133902, -0.076741 0.755533 1.116851, 
            -0.088741 0.750210 1.110070, -0.090989 0.749581 1.110801, -0.101202 0.749382 1.128557, -0.135818 0.737382 1.127218, 
            -0.145383 0.733224 1.122277, -0.149940 0.731790 1.122893, -0.159374 0.728010 1.119758, -0.163946 0.726535 1.120178, 
            -0.169157 0.717409 1.080221, -0.171435 0.716694 1.080536, -0.174220 0.714528 1.073905, -0.178994 0.712471 1.071540, 
            -0.195198 0.706728 1.070234, -0.197391 0.706258 1.071723, -0.202213 0.704065 1.068705, -0.206984 0.702020 1.066398, 
            0.346415 0.870831 0.976694, 0.322171 0.865301 0.991374, 0.315643 0.864036 0.996539, 0.311119 0.862696 0.997610, 
            0.306513 0.861123 0.997560, 0.301905 0.859546 0.997491, 0.262679 0.845962 0.996051, 0.233594 0.838186 1.007459, 
            0.219807 0.833555 1.007731, 0.217589 0.833013 1.008881, 0.216111 0.834592 1.020184, 0.211622 0.833355 1.021743, 
            0.199207 0.826841 1.009260, 0.194651 0.825411 1.009894, 0.190191 0.824258 1.011856, 0.178109 0.818700 1.003948, 
            0.170753 0.815059 0.997739, 0.161303 0.811231 0.994378, 0.155620 0.806569 0.979537, 0.153447 0.806156 0.981300, 
            0.144590 0.804027 0.986070, 0.138005 0.802599 0.990457, 0.128998 0.800038 0.993162, 0.126479 0.798633 0.990175, 
            0.122536 0.798961 0.999231, 0.121954 0.803110 1.022841, 0.117944 0.803246 1.030974, 0.107753 0.791476 0.985834, 
            0.105712 0.791441 0.989411, 0.101756 0.791732 0.998288, 0.092942 0.789727 1.003653, 0.080667 0.783616 0.993099, 
            0.078552 0.783369 0.995658, 0.076274 0.782653 0.995973, 0.071940 0.781862 0.999664, 0.053894 0.782468 1.036245, 
            0.048052 0.783168 1.050823, 0.043979 0.783124 1.058094, 0.043235 0.786809 1.079480, 0.034531 0.785119 1.086357, 
            0.032097 0.783956 1.084527, 0.030021 0.783820 1.087619, 0.017765 0.783582 1.108929, -0.006349 0.778425 1.125393, 
            -0.025879 0.774778 1.141608, -0.051084 0.766494 1.143097, -0.065507 0.760041 1.134644, -0.073285 0.755191 1.122647, 
            -0.082942 0.750769 1.116436, -0.085714 0.748638 1.109974, -0.092070 0.747863 1.117489, -0.094315 0.747244 1.118265, 
            -0.096057 0.748065 1.125939, -0.120320 0.742481 1.140361, -0.127297 0.739928 1.139360, -0.140200 0.732017 1.120187, 
            -0.153662 0.728318 1.124922, -0.173878 0.711072 1.068530, -0.176156 0.710356 1.068845, -0.199123 0.702673 1.069470, 
            -0.203764 0.701001 1.068949, -0.206178 0.699895 1.067392, -0.213171 0.697296 1.066174, -0.215531 0.696346 1.065364, 
            -0.220028 0.695086 1.066817, -0.222290 0.694416 1.067348, 0.349456 0.869299 0.976792, 0.340189 0.865994 0.975933, 
            0.333285 0.863649 0.975926, 0.324705 0.862316 0.984513, 0.311901 0.860505 0.998288, 0.298346 0.856541 1.001756, 
            0.268328 0.846091 1.000360, 0.243942 0.840155 1.013093, 0.242029 0.840485 1.018415, 0.229795 0.834493 1.008430, 
            0.225204 0.832962 1.008583, 0.220771 0.831885 1.010911, 0.210439 0.831344 1.027029, 0.191276 0.822934 1.016690, 
            0.184177 0.820030 1.014008, 0.176243 0.814733 0.999868, 0.164413 0.809897 0.995418, 0.159857 0.808466 0.996049, 
            0.156532 0.804749 0.981993, 0.151975 0.803318 0.982624, 0.124976 0.801524 1.022676, 0.122717 0.800864 1.023255, 
            0.120966 0.801659 1.030806, 0.108753 0.789910 0.989509, 0.102059 0.788167 0.992392, 0.098271 0.788939 1.003570, 
            0.086540 0.784388 1.000486, 0.074969 0.780294 0.999590, 0.066104 0.778145 1.004266, 0.054789 0.780602 1.038481, 
            0.052378 0.779506 1.036974, 0.050958 0.781250 1.049068, 0.048679 0.780535 1.049384, 0.045124 0.781975 1.063766, 
            0.039898 0.784439 1.086788, 0.035340 0.783004 1.087402, 0.033024 0.782181 1.087200, 0.028532 0.780934 1.088713, 
            0.027259 0.783101 1.102832, 0.023039 0.782634 1.108079, 0.020668 0.781652 1.107121, 0.018389 0.780937 1.107436, 
            0.013882 0.779648 1.108746, 0.009326 0.778216 1.109376, -0.020560 0.773963 1.141390, -0.029291 0.772196 1.147900, 
            -0.042905 0.768061 1.150547, -0.047720 0.765889 1.147629, -0.062240 0.759157 1.137842, -0.070149 0.753932 1.124050, 
            -0.077454 0.750437 1.118536, -0.079732 0.749721 1.118851, -0.084458 0.747806 1.117165, -0.101820 0.744558 1.131544, 
            -0.117450 0.740461 1.138116, -0.139287 0.730201 1.122663, -0.150579 0.726907 1.125597, -0.182127 0.706253 1.071593, 
            -0.186733 0.704682 1.071553, -0.193535 0.702629 1.072948, -0.198158 0.701005 1.072657, -0.205473 0.697484 1.067022, 
            -0.219249 0.692884 1.067444, -0.223822 0.691407 1.067853, 0.359448 0.870247 0.977536, 0.354911 0.868872 0.978434, 
            0.352436 0.867593 0.976053, 0.345663 0.865621 0.977837, 0.336395 0.862316 0.976977, 0.325821 0.861083 0.989777, 
            0.321696 0.860887 0.996326, 0.317231 0.859721 0.998222, 0.303648 0.855675 1.001299, 0.273656 0.845299 1.000255, 
            0.264566 0.842503 1.001835, 0.260159 0.841500 1.004513, 0.258264 0.841885 1.010098, 0.253708 0.840454 1.010729, 
            0.249612 0.840344 1.017689, 0.243763 0.841024 1.032168, 0.237301 0.839946 1.038231, 0.231799 0.835803 1.025879, 
            0.229056 0.833755 1.019809, 0.227242 0.834372 1.026509, 0.224661 0.832786 1.022656, 0.220350 0.832061 1.026664, 
            0.215758 0.830529 1.026811, 0.206700 0.827824 1.028827, 0.196293 0.821251 1.012319, 0.194152 0.820931 1.014527, 
            0.189761 0.819972 1.017419, 0.185025 0.818028 1.015596, 0.165569 0.808777 1.001228, 0.144003 0.799294 0.989494, 
            0.139532 0.798109 0.991301, 0.132859 0.796423 0.994456, 0.127441 0.798340 1.014858, 0.121686 0.799291 1.030637, 
            0.117172 0.797981 1.031851, 0.113119 0.792177 1.007796, 0.110779 0.791283 1.007257, 0.107270 0.787040 0.990683, 
            0.104970 0.786263 0.990701, 0.094371 0.784955 1.003149, 0.071205 0.776702 1.001045, 0.069455 0.777501 1.008612, 
            0.051721 0.779003 1.049482, 0.050290 0.780719 1.061438, 0.044714 0.782180 1.079663, 0.038343 0.781365 1.086983, 
            0.028022 0.780854 1.103246, 0.025227 0.784473 1.128061, 0.021431 0.779406 1.107535, 0.019157 0.778704 1.107918, 
            0.012555 0.777225 1.112058, 0.007949 0.775651 1.112005, -0.002656 0.774328 1.124378, -0.030806 0.769234 1.148629, 
            -0.035346 0.767850 1.149485, -0.047219 0.762891 1.144448, -0.078922 0.747609 1.119909, -0.081416 0.746275 1.117264, 
            -0.086564 0.743148 1.109774, -0.088905 0.742255 1.109238, -0.091121 0.741717 1.110405, -0.096719 0.743117 1.128331, 
            -0.134151 0.728858 1.119919, -0.145306 0.725959 1.124746, -0.152095 0.723945 1.126326, -0.156899 0.721802 1.123551, 
            -0.170008 0.707484 1.069955, -0.172286 0.706769 1.070270, -0.185552 0.703634 1.077707, -0.188080 0.702201 1.074588, 
            -0.206811 0.695030 1.070183, -0.209331 0.693622 1.067182, 0.346396 0.863290 0.977844, 0.332753 0.859074 0.980108, 
            0.318185 0.858020 1.001249, 0.311513 0.856341 1.004434, 0.293351 0.850801 1.007843, 0.272540 0.843482 1.006467, 
            0.267812 0.841559 1.004742, 0.265997 0.842173 1.011424, 0.261452 0.840773 1.012206, 0.249070 0.840171 1.031775, 
            0.232562 0.833557 1.026292, 0.228005 0.832126 1.026923, 0.223391 0.830529 1.026762, 0.216557 0.828385 1.027718, 
            0.214285 0.827686 1.028114, 0.197306 0.819722 1.016167, 0.173237 0.808877 1.001656, 0.168680 0.807446 1.002287, 
            0.164054 0.805815 1.001957, 0.155825 0.799672 0.983769, 0.151326 0.798404 0.985180, 0.135811 0.794638 0.993338, 
            0.133094 0.798482 1.019226, 0.126706 0.797616 1.026307, 0.120197 0.796402 1.031718, 0.117712 0.795094 1.029196, 
            0.113872 0.789903 1.008080, 0.109285 0.788383 1.008283, 0.102186 0.785479 1.005605, 0.088063 0.779887 1.001275, 
            0.076525 0.775886 1.000828, 0.072496 0.775970 1.008710, 0.059843 0.774590 1.024553, 0.055410 0.779332 1.058485, 
            0.051053 0.778472 1.061852, 0.049060 0.778574 1.066083, 0.043531 0.780170 1.084950, 0.036882 0.778557 1.088451, 
            0.030058 0.776440 1.089541, 0.025990 0.782227 1.128475, 0.023643 0.781315 1.127849, 0.021121 0.779900 1.124818, 
            0.019086 0.779884 1.128480, 0.011949 0.776869 1.125269, 0.008789 0.773627 1.113485, 0.004102 0.771822 1.112325, 
            0.000385 0.772797 1.124476, -0.004091 0.771597 1.126216, -0.008641 0.770186 1.126941, -0.010799 0.769815 1.128909, 
            -0.019231 0.768904 1.139511, -0.023802 0.767433 1.139951, -0.032727 0.765108 1.143787, -0.044178 0.761360 1.144547, 
            -0.061572 0.752204 1.126895, -0.075668 0.746690 1.122940, -0.078186 0.745287 1.119962, -0.082932 0.743313 1.117993, 
            -0.085290 0.742369 1.117214, -0.087685 0.741318 1.115921, -0.092099 0.740295 1.118508, -0.093897 0.740958 1.125425, 
            -0.096135 0.740358 1.126292, -0.102617 0.739222 1.132078, -0.107038 0.738181 1.134577, -0.135544 0.726246 1.122327, 
            -0.153731 0.720636 1.125394, -0.199124 0.695185 1.070875, -0.208326 0.692068 1.070912, -0.210846 0.690660 1.067911, 
            -0.224960 0.685093 1.063706, 0.365341 0.866640 0.975125, 0.363125 0.866103 0.976297, 0.356241 0.863815 0.976565, 
            0.353957 0.863086 0.976814, 0.342619 0.859660 0.979118, 0.305496 0.852106 1.006553, 0.300894 0.850543 1.006553, 
            0.287196 0.846169 1.008059, 0.280373 0.844055 1.009161, 0.275819 0.842632 1.009828, 0.271027 0.840526 1.007230, 
            0.269039 0.840641 1.011522, 0.255362 0.836327 1.013314, 0.234571 0.834883 1.043817, 0.227191 0.831172 1.037272, 
            0.221876 0.827569 1.027501, 0.215070 0.825502 1.028830, 0.212732 0.824616 1.028327, 0.208090 0.822942 1.027794, 
            0.205693 0.821884 1.026470, 0.202854 0.819562 1.019093, 0.195638 0.816322 1.014801, 0.191081 0.814891 1.015432, 
            0.181547 0.810820 1.010904, 0.176604 0.808281 1.006229, 0.167096 0.804286 1.002068, 0.159982 0.801340 0.999185, 
            0.140973 0.793370 0.990952, 0.136759 0.792921 0.996289, 0.123224 0.794833 1.031633, 0.110079 0.786225 1.009124, 
            0.105491 0.784705 1.009328, 0.102949 0.783232 1.006019, 0.081565 0.774269 0.996773, 0.064288 0.771268 1.012336, 
            0.058488 0.772088 1.027488, 0.054380 0.777758 1.065866, 0.048833 0.779306 1.084503, 0.046695 0.778991 1.086735, 
            0.044413 0.778266 1.087005, 0.037585 0.776138 1.088042, 0.030149 0.778085 1.112330, 0.025804 0.777261 1.115867, 
            0.024406 0.779068 1.128263, 0.005582 0.771629 1.122576, 0.001149 0.770553 1.124908, -0.003408 0.769122 1.125538, 
            -0.018843 0.765584 1.134786, -0.023339 0.764325 1.136243, -0.028004 0.762582 1.135379, -0.036690 0.760945 1.142507, 
            -0.048376 0.756524 1.140043, -0.050678 0.755740 1.140031, -0.063213 0.748882 1.125898, -0.067843 0.747240 1.125519, 
            -0.077247 0.743543 1.122786, -0.079929 0.741673 1.117570, -0.084527 0.740122 1.117627, -0.093508 0.737637 1.120696, 
            -0.097649 0.737399 1.127037, -0.104341 0.735661 1.129939, -0.106563 0.735107 1.131030, -0.111080 0.733790 1.132206, 
            -0.139264 0.722780 1.124387, -0.143848 0.721269 1.124634, -0.158969 0.712816 1.106607, -0.167602 0.705514 1.082864, 
            -0.186277 0.698502 1.079219, -0.205257 0.690615 1.071386, -0.214726 0.686733 1.067765, 0.366170 0.864583 0.976450, 
            0.357053 0.861710 0.977657, 0.345737 0.858348 0.980269, 0.323955 0.854064 0.997170, 0.317478 0.852942 1.003024, 
            0.285699 0.843259 1.009037, 0.281143 0.841829 1.009672, 0.276695 0.840709 1.011794, 0.274303 0.839669 1.010557, 
            0.255018 0.836723 1.030124, 0.242272 0.835080 1.044705, 0.222683 0.825448 1.028519, 0.218057 0.823816 1.028188, 
            0.208559 0.819852 1.024169, 0.206281 0.819136 1.024484, 0.198772 0.815058 1.016181, 0.172605 0.804016 1.004463, 
            0.157364 0.795215 0.984771, 0.150485 0.792943 0.985117, 0.146264 0.792474 0.990355, 0.143925 0.791584 0.989834, 
            0.138475 0.793409 1.009795, 0.136312 0.793024 1.011695, 0.135069 0.795275 1.026218, 0.119345 0.790908 1.031495, 
            0.097018 0.779242 1.009310, 0.094499 0.777839 1.006330, 0.087474 0.775146 1.004660, 0.078524 0.772752 1.008164, 
            0.067456 0.770099 1.014171, 0.058774 0.768473 1.021350, 0.056507 0.767790 1.021819, 0.056936 0.774838 1.059312, 
            0.054658 0.774122 1.059628, 0.036185 0.773508 1.090360, 0.024841 0.775882 1.124177, 0.020824 0.775996 1.132209, 
            0.018545 0.775281 1.132525, 0.016634 0.775618 1.137884, 0.012003 0.773973 1.137487, 0.002466 0.769894 1.132922, 
            -0.004843 0.766388 1.127359, -0.044977 0.756016 1.145044, -0.048157 0.752718 1.132990, -0.052713 0.751286 1.133620, 
            -0.055435 0.749299 1.127847, -0.083912 0.737450 1.116004, -0.090597 0.735734 1.119015, -0.094650 0.735746 1.126556, 
            -0.101320 0.734073 1.129767, -0.120985 0.724223 1.112533, -0.126151 0.721044 1.104797, -0.140807 0.719738 1.124733, 
            -0.147781 0.717194 1.123778, -0.173662 0.701153 1.084380, -0.180802 0.698133 1.081146, -0.207038 0.686891 1.068469, 
            -0.213896 0.684678 1.069097, 0.371588 0.864051 0.977589, 0.355518 0.858693 0.978126, 0.339757 0.854218 0.982888, 
            0.337397 0.853270 0.982089, 0.330699 0.851516 0.984914, 0.326987 0.852504 0.997129, 0.288862 0.842077 1.010807, 
            0.286478 0.841059 1.009675, 0.273502 0.838754 1.021088, 0.261695 0.833983 1.016951, 0.256371 0.836169 1.038646, 
            0.251899 0.834980 1.040435, 0.247386 0.833673 1.041660, 0.201827 0.813564 1.016455, 0.198996 0.811264 1.009188, 
            0.196674 0.810424 1.008907, 0.192118 0.808993 1.009538, 0.182729 0.805343 1.007023, 0.168749 0.800157 1.004641, 
            0.158879 0.795126 0.995515, 0.140166 0.788006 0.991355, 0.137546 0.792126 1.018567, 0.133637 0.792553 1.028098, 
            0.131459 0.792123 1.029779, 0.126918 0.790738 1.030632, 0.122440 0.789532 1.032338, 0.114043 0.782905 1.011830, 
            0.102801 0.779757 1.015464, 0.084113 0.772708 1.011642, 0.079556 0.771277 1.012273, 0.072728 0.769149 1.013309, 
            0.065882 0.766971 1.014102, 0.061513 0.766076 1.017302, 0.059656 0.766567 1.023397, 0.057699 0.772591 1.059726, 
            0.053708 0.772781 1.068117, 0.050352 0.774791 1.085226, 0.038956 0.771202 1.086750, 0.036827 0.770914 1.089110, 
            0.027513 0.773293 1.119215, 0.022184 0.775462 1.140823, -0.001669 0.765239 1.129287, -0.017452 0.760702 1.133756, 
            -0.019907 0.759480 1.131642, -0.022024 0.759227 1.134176, -0.033764 0.754650 1.130963, -0.037678 0.755060 1.140413, 
            -0.061694 0.744368 1.126633, -0.066251 0.742936 1.127256, -0.078444 0.737059 1.117824, -0.085361 0.734678 1.117644, 
            -0.092269 0.732321 1.117585, -0.096399 0.732114 1.124079, -0.105196 0.730157 1.129671, -0.107614 0.729043 1.128080, 
            -0.133943 0.717535 1.114133, -0.142560 0.716095 1.122201, -0.147118 0.714661 1.122819, -0.149296 0.714232 1.124507, 
            -0.170280 0.700600 1.089162, -0.191923 0.690897 1.076374, -0.201225 0.687492 1.075036, -0.205968 0.685525 1.073101, 
            -0.217920 0.680342 1.066988, 0.374705 0.862736 0.978724, 0.369801 0.860309 0.974583, 0.363139 0.858659 0.977908, 
            0.358596 0.857266 0.978723, 0.351774 0.855155 0.979840, 0.333640 0.849695 0.983626, 0.323424 0.849489 1.001349, 
            0.317021 0.848579 1.008214, 0.312464 0.847147 1.008845, 0.303530 0.844798 1.012559, 0.264911 0.832953 1.019450, 
            0.263745 0.835429 1.035046, 0.261848 0.835805 1.040591, 0.250501 0.832354 1.042773, 0.239522 0.829959 1.050015, 
            0.237518 0.830030 1.054094, 0.233152 0.829145 1.057342, 0.222097 0.820717 1.031949, 0.217149 0.818163 1.027203, 
            0.202131 0.810002 1.010575, 0.199842 0.809255 1.010738, 0.185897 0.804173 1.008851, 0.183472 0.803037 1.007153, 
            0.176540 0.800612 1.006766, 0.162242 0.794517 1.000033, 0.152010 0.788447 0.985930, 0.147453 0.787016 0.986561, 
            0.136119 0.789418 1.020513, 0.129948 0.789174 1.030573, 0.117356 0.782155 1.015669, 0.108158 0.779049 1.015763, 
            0.105880 0.778334 1.016078, 0.093682 0.772443 1.006578, 0.086807 0.770181 1.006974, 0.075744 0.767544 1.013053, 
            0.068982 0.765606 1.014998, 0.050141 0.769752 1.072270, 0.034827 0.772379 1.114783, 0.032814 0.772424 1.118739, 
            0.025188 0.773824 1.140411, 0.020746 0.772722 1.142620, 0.009326 0.769062 1.143800, -0.005334 0.761931 1.132101, 
            -0.021819 0.755380 1.126924, -0.030776 0.752967 1.130338, -0.033054 0.752251 1.130653, -0.039197 0.746272 1.109501, 
            -0.049589 0.745559 1.124797, -0.063298 0.741152 1.126147, -0.077417 0.735571 1.121871, -0.079996 0.733993 1.118055, 
            -0.086950 0.731505 1.117368, -0.122786 0.716006 1.099275, -0.125025 0.715405 1.100137, -0.144096 0.713073 1.122647, 
            -0.162135 0.702068 1.096142, -0.164867 0.700052 1.090227, -0.171856 0.697465 1.089063, -0.174388 0.696022 1.085898, 
            -0.207751 0.681796 1.070160, 0.336651 0.848077 0.983312, 0.332431 0.847613 0.988571, 0.324105 0.847008 1.000641, 
            0.321911 0.846533 1.002106, 0.315520 0.845660 1.009153, 0.299725 0.841088 1.013449, 0.290393 0.837599 1.011710, 
            0.281879 0.836454 1.021193, 0.275186 0.834713 1.024084, 0.268379 0.832646 1.025410, 0.266710 0.833679 1.034100, 
            0.240510 0.828357 1.053514, 0.236193 0.827614 1.057440, 0.231637 0.826183 1.058071, 0.229097 0.824718 1.054796, 
            0.223989 0.821707 1.047863, 0.220582 0.817755 1.032678, 0.215238 0.814066 1.022497, 0.210782 0.812922 1.024501, 
            0.196048 0.805577 1.011782, 0.193643 0.804500 1.010365, 0.184414 0.801303 1.010025, 0.181910 0.799941 1.007241, 
            0.174871 0.797210 1.005392, 0.170238 0.795559 1.004968, 0.167758 0.794265 1.002515, 0.162804 0.791695 0.997688, 
            0.158127 0.789917 0.996658, 0.155488 0.788169 0.992029, 0.153210 0.787453 0.992344, 0.134555 0.786315 1.020569, 
            0.126041 0.785173 1.030066, 0.120406 0.780650 1.015891, 0.108838 0.776565 1.015041, 0.089848 0.768650 1.007072, 
            0.087902 0.768888 1.011953, 0.074258 0.764666 1.014188, 0.066977 0.761242 1.009018, 0.064699 0.760527 1.009333, 
            0.060720 0.760751 1.017891, 0.047288 0.768773 1.086236, 0.040402 0.766479 1.086478, 0.039237 0.768956 1.102082, 
            0.031368 0.769659 1.120414, 0.030053 0.771705 1.133954, 0.023672 0.770862 1.141141, -0.008885 0.758946 1.136466, 
            -0.018734 0.753974 1.127624, -0.023335 0.752418 1.127653, -0.028238 0.749993 1.123529, -0.033748 0.745828 1.111067, 
            -0.038563 0.743654 1.108139, -0.042936 0.742749 1.111290, -0.046865 0.743118 1.120537, -0.048852 0.743237 1.124851, 
            -0.051104 0.742597 1.125526, -0.058086 0.740029 1.124457, -0.071849 0.735468 1.125065, -0.093022 0.727112 1.118728, 
            -0.099280 0.726618 1.127586, -0.101487 0.726108 1.128886, -0.103847 0.725158 1.128077, -0.116841 0.716983 1.107643, 
            -0.130337 0.713190 1.111928, -0.132526 0.712728 1.113457, -0.156810 0.701268 1.095999, -0.165807 0.698741 1.098862, 
            -0.170378 0.697268 1.099295, -0.173684 0.693606 1.085501, -0.175940 0.692955 1.086123, -0.192706 0.685598 1.077088, 
            -0.199573 0.683361 1.077601, -0.202164 0.681747 1.073613, 0.375563 0.856328 0.970383, 0.373530 0.856316 0.974069, 
            0.371228 0.855534 0.974065, 0.366762 0.854362 0.975937, 0.364632 0.854071 0.978284, 0.353322 0.850727 0.980980, 
            0.348923 0.849746 0.983767, 0.327088 0.845310 0.999941, 0.305061 0.840320 1.013462, 0.291226 0.835552 1.013080, 
            0.288833 0.834507 1.011820, 0.278229 0.833187 1.024207, 0.275957 0.832489 1.024606, 0.269172 0.830485 1.026234, 
            0.257026 0.830561 1.049047, 0.243326 0.826181 1.050527, 0.236928 0.825288 1.057474, 0.224983 0.820123 1.051449, 
            0.221681 0.816470 1.037698, 0.213667 0.810942 1.022454, 0.203915 0.806248 1.014944, 0.201379 0.804793 1.011718, 
            0.199100 0.804078 1.012034, 0.192223 0.801809 1.012394, 0.187666 0.800378 1.013024, 0.187768 0.806486 1.046014, 
            0.180378 0.796933 1.007752, 0.175702 0.795157 1.006735, 0.171001 0.793312 1.005381, 0.161168 0.788385 0.996756, 
            0.153973 0.785206 0.992758, 0.151695 0.784491 0.993073, 0.149091 0.782841 0.988915, 0.142392 0.781086 0.991736, 
            0.141790 0.785175 1.015060, 0.137527 0.784588 1.019729, 0.130761 0.782637 1.021613, 0.128620 0.782315 1.023812, 
            0.126197 0.781183 1.022135, 0.118757 0.777303 1.014782, 0.114020 0.775356 1.012938, 0.107383 0.773774 1.016590, 
            0.102794 0.772252 1.016785, 0.084150 0.765326 1.013556, 0.070389 0.760773 1.014200, 0.065660 0.758848 1.012468, 
            0.062664 0.756073 1.002920, 0.055449 0.758653 1.030240, 0.049156 0.763877 1.070223, 0.030608 0.768864 1.131522, 
            0.001544 0.761148 1.143215, -0.005844 0.757415 1.136564, -0.015156 0.753982 1.135095, -0.027868 0.746618 1.118539, 
            -0.052823 0.739052 1.123469, -0.057323 0.737782 1.124871, -0.061794 0.736597 1.126676, -0.064153 0.735648 1.125877, 
            -0.068710 0.734217 1.126508, -0.075926 0.730977 1.122218, -0.080490 0.729526 1.122750, -0.089980 0.725581 1.118826, 
            -0.118975 0.712247 1.099879, -0.121290 0.711428 1.099697, -0.153411 0.700765 1.101020, -0.155965 0.699258 1.097545, 
            -0.158170 0.698753 1.098869, -0.165044 0.696494 1.099275, -0.172088 0.693749 1.097356, -0.182618 0.686823 1.079158, 
            -0.201092 0.680388 1.078280, 0.354060 0.848408 0.981048, 0.347407 0.846784 0.984496, 0.342783 0.845157 0.984188, 
            0.333957 0.843119 0.989399, 0.329410 0.841716 0.990162, 0.327909 0.843230 1.001153, 0.319304 0.841824 1.009389, 
            0.308038 0.838605 1.012683, 0.305795 0.837992 1.013486, 0.301239 0.836560 1.014116, 0.287733 0.832738 1.018262, 
            0.283430 0.832033 1.022368, 0.274435 0.829509 1.025251, 0.266209 0.829189 1.038687, 0.253132 0.826595 1.048716, 
            0.235413 0.822325 1.058203, 0.230781 0.820678 1.057796, 0.214541 0.809014 1.024395, 0.206987 0.804805 1.015464, 
            0.204708 0.804090 1.015779, 0.202854 0.804588 1.021909, 0.197508 0.806713 1.043309, 0.193176 0.805925 1.047019, 
            0.190809 0.804954 1.046112, 0.186479 0.804174 1.049860, 0.180221 0.797862 1.027117, 0.176724 0.793653 1.010705, 
            0.172167 0.792222 1.011336, 0.167129 0.789409 1.005347, 0.152827 0.783303 0.998557, 0.150097 0.781293 0.992675, 
            0.147620 0.780008 0.990264, 0.143326 0.779328 0.994492, 0.141082 0.778710 0.995273, 0.140199 0.781997 1.014754, 
            0.138229 0.782166 1.019306, 0.131524 0.780390 1.022027, 0.129156 0.779418 1.021113, 0.124210 0.776871 1.016403, 
            0.116984 0.773601 1.011967, 0.110364 0.772071 1.015868, 0.098527 0.767216 1.011324, 0.093744 0.765135 1.008844, 
            0.091687 0.765053 1.012192, 0.089459 0.764482 1.013202, 0.063427 0.753826 1.003334, 0.058858 0.752360 1.003794, 
            0.053883 0.761362 1.061868, 0.045940 0.761856 1.079202, 0.041478 0.760696 1.081130, 0.031477 0.766920 1.133386, 
            0.014261 0.764093 1.149781, 0.004913 0.760557 1.147816, 0.002419 0.759222 1.145164, -0.009694 0.753576 1.136836, 
            -0.014466 0.751526 1.134506, -0.017110 0.749762 1.129801, -0.041679 0.737487 1.108437, -0.047915 0.737057 1.117601, 
            -0.056715 0.735092 1.123158, -0.061131 0.734065 1.125725, -0.065669 0.732686 1.126606, -0.072334 0.731026 1.129882, 
            -0.077441 0.728015 1.122947, -0.095629 0.722402 1.126002, -0.100015 0.721459 1.128971, -0.104759 0.719490 1.127025, 
            -0.127292 0.707235 1.102017, -0.131658 0.706350 1.105260, -0.150333 0.699339 1.101621, -0.152806 0.698064 1.099257, 
            -0.164115 0.694723 1.101969, -0.166574 0.693490 1.099807, -0.168852 0.692775 1.100122, -0.171325 0.691502 1.097769, 
            -0.184233 0.683573 1.078511, -0.195637 0.679959 1.079913, -0.202787 0.676909 1.076532, 0.379141 0.851903 0.967797, 
            0.372815 0.851214 0.975725, 0.361659 0.848313 0.980538, 0.345788 0.843523 0.983797, 0.336768 0.840928 0.986337, 
            0.332442 0.840157 0.990128, 0.313366 0.837815 1.012588, 0.312696 0.841709 1.034976, 0.305610 0.838844 1.032482, 
            0.286218 0.829775 1.018991, 0.279652 0.828400 1.023627, 0.275247 0.827402 1.026333, 0.268801 0.826372 1.032624, 
            0.256317 0.825476 1.050788, 0.247293 0.822872 1.053283, 0.242997 0.822185 1.057479, 0.238440 0.820754 1.058110, 
            0.219994 0.808581 1.026010, 0.217582 0.807483 1.024494, 0.215163 0.806364 1.022874, 0.191810 0.803391 1.049797, 
            0.176904 0.795554 1.034720, 0.170652 0.789260 1.012065, 0.163261 0.785520 1.005378, 0.140962 0.779750 1.015168, 
            0.134476 0.778602 1.020896, 0.132197 0.777887 1.021212, 0.127609 0.776363 1.021401, 0.113092 0.769642 1.011666, 
            0.106540 0.768306 1.016493, 0.096785 0.763604 1.008942, 0.085650 0.760760 1.014033, 0.071857 0.756112 1.014227, 
            0.066827 0.753325 1.008365, 0.053318 0.749492 1.012460, 0.052367 0.758399 1.062596, 0.048344 0.758499 1.070556, 
            0.046545 0.759155 1.077441, 0.033610 0.762785 1.121014, 0.028293 0.764992 1.142810, 0.003059 0.756624 1.143897, 
            0.000781 0.755908 1.144212, -0.004417 0.752639 1.136040, -0.018647 0.746739 1.130240, -0.028866 0.740704 1.116306, 
            -0.034119 0.737276 1.107375, -0.038676 0.735845 1.108006, -0.040738 0.735750 1.111294, -0.066714 0.731072 1.133792, 
            -0.076448 0.726431 1.126533, -0.085959 0.722425 1.122319, -0.090516 0.720994 1.122950, -0.092519 0.721066 1.127036, 
            -0.099364 0.718891 1.127845, -0.119694 0.707135 1.101485, -0.135506 0.702517 1.105563, -0.149806 0.696415 1.098792, 
            -0.154321 0.695103 1.099993, -0.167850 0.691215 1.103825, -0.181268 0.681825 1.077569, -0.190277 0.679260 1.080257, 
            -0.194864 0.677741 1.080464, -0.197288 0.676610 1.078791, -0.199746 0.675378 1.076630, -0.204303 0.673947 1.077261, 
            -0.206496 0.673475 1.078747, -0.210910 0.672453 1.081336, 0.386722 0.851755 0.967036, 0.373538 0.848853 0.975589, 
            0.366750 0.846841 0.977180, 0.362383 0.845955 0.980419, 0.355515 0.843713 0.980910, 0.339809 0.839397 0.986435, 
            0.331271 0.838182 0.995583, 0.315765 0.840256 1.035450, 0.304460 0.836928 1.038223, 0.289500 0.828934 1.022390, 
            0.287322 0.828505 1.024080, 0.284956 0.827539 1.023195, 0.278435 0.826293 1.028452, 0.271937 0.825112 1.034023, 
            0.269943 0.825211 1.038241, 0.259297 0.823770 1.050046, 0.241489 0.819246 1.058319, 0.229844 0.814941 1.056412, 
            0.221521 0.808527 1.036922, 0.216053 0.804481 1.025033, 0.213193 0.802098 1.017362, 0.210869 0.801251 1.017049, 
            0.206297 0.799776 1.017466, 0.205339 0.802845 1.035908, 0.199287 0.802945 1.047611, 0.190177 0.800090 1.048906, 
            0.182356 0.795116 1.036313, 0.172826 0.791058 1.031847, 0.154422 0.779007 1.000332, 0.151614 0.776773 0.993375, 
            0.140329 0.773501 0.996415, 0.138093 0.778723 1.028905, 0.133450 0.777043 1.028345, 0.120743 0.769694 1.011862, 
            0.118355 0.768664 1.010673, 0.116133 0.768111 1.011765, 0.095400 0.761016 1.011464, 0.088746 0.759385 1.014881, 
            0.069868 0.751794 1.008463, 0.065007 0.749490 1.004916, 0.060405 0.747928 1.004916, 0.050644 0.749025 1.028879, 
            0.051229 0.756519 1.068508, 0.045071 0.756313 1.078748, 0.033038 0.762527 1.134697, 0.022502 0.761402 1.148015, 
            0.001538 0.753645 1.144545, -0.013306 0.745984 1.130313, -0.017955 0.744288 1.129673, -0.028517 0.737273 1.111047, 
            -0.040005 0.733417 1.111294, -0.053130 0.730687 1.120668, -0.055218 0.730517 1.123595, -0.057372 0.730156 1.125609, 
            -0.061849 0.728953 1.127332, -0.084899 0.721030 1.126811, -0.087475 0.719463 1.123049, -0.100459 0.717135 1.134349, 
            -0.102726 0.716452 1.134821, -0.130322 0.701311 1.103475, -0.142129 0.696543 1.099352, -0.144487 0.695599 1.098575, 
            -0.169365 0.688252 1.104554, -0.184986 0.678364 1.079654, -0.196383 0.674770 1.081149, -0.198983 0.673131 1.077044, 
            -0.205871 0.670832 1.077258, -0.207868 0.670922 1.081434, 0.380771 0.847709 0.970059, 0.374208 0.846340 0.974729, 
            0.351778 0.840198 0.982733, 0.340703 0.837524 0.988640, 0.317132 0.833926 1.012566, 0.300381 0.832432 1.035350, 
            0.290795 0.828212 1.030109, 0.281604 0.825129 1.030308, 0.279198 0.824046 1.028865, 0.274748 0.822919 1.030954, 
            0.270545 0.822502 1.036441, 0.264433 0.822429 1.047317, 0.255709 0.820681 1.053910, 0.246578 0.817769 1.054936, 
            0.230346 0.811945 1.053235, 0.227986 0.810995 1.052430, 0.216592 0.801593 1.022376, 0.208380 0.801314 1.036006, 
            0.202195 0.801030 1.045870, 0.183373 0.793599 1.040219, 0.178791 0.792094 1.040498, 0.169574 0.783116 1.008731, 
            0.147726 0.772824 0.993121, 0.139560 0.778494 1.038984, 0.137195 0.777531 1.038110, 0.133723 0.773393 1.022039, 
            0.131274 0.772188 1.020012, 0.128353 0.769630 1.011503, 0.126062 0.768878 1.011644, 0.123340 0.766889 1.005861, 
            0.118727 0.765297 1.005718, 0.114171 0.763867 1.006358, 0.102786 0.760308 1.008020, 0.091787 0.757854 1.014979, 
            0.084760 0.755157 1.013290, 0.077953 0.753089 1.014614, 0.075321 0.751362 1.010082, 0.068353 0.748832 1.009192, 
            0.065937 0.747721 1.007615, 0.060904 0.744924 1.001704, 0.054520 0.744070 1.008840, 0.053685 0.747494 1.028977, 
            0.049129 0.746062 1.029608, 0.050350 0.755380 1.077969, 0.043673 0.753686 1.081079, 0.036957 0.751881 1.083661, 
            0.018744 0.757827 1.149554, 0.004516 0.751933 1.143778, -0.003362 0.746796 1.130407, -0.025476 0.735742 1.111146, 
            -0.027869 0.734694 1.109873, -0.041748 0.729802 1.108897, -0.045791 0.729842 1.116571, -0.050127 0.729044 1.120235, 
            -0.054645 0.727724 1.121397, -0.060632 0.728010 1.133988, -0.067266 0.726439 1.137690, -0.069628 0.725482 1.136850, 
            -0.077200 0.721222 1.127676, -0.086405 0.718095 1.127668, -0.088679 0.717391 1.128042, -0.090737 0.717308 1.131385, 
            -0.118184 0.702596 1.102095, -0.122689 0.701314 1.103441, -0.127388 0.699474 1.102112, -0.141597 0.693635 1.096601, 
            -0.150447 0.691525 1.101463, -0.159113 0.689946 1.108869, -0.163593 0.688734 1.110548, -0.181866 0.677059 1.080833, 
            -0.184314 0.675857 1.078821, -0.188866 0.674437 1.079504, -0.191064 0.673954 1.080932, 0.388334 0.847507 0.969042, 
            0.383777 0.846076 0.969673, 0.379620 0.845790 0.975785, 0.347983 0.836516 0.983758, 0.337110 0.834421 0.992437, 
            0.334831 0.833706 0.992753, 0.332796 0.833688 0.996410, 0.326776 0.833876 1.008537, 0.320136 0.832287 1.012151, 
            0.319221 0.835480 1.031184, 0.317332 0.835881 1.036846, 0.310926 0.834964 1.043681, 0.301439 0.831030 1.039806, 
            0.289016 0.824494 1.027216, 0.280134 0.822295 1.031656, 0.273544 0.820849 1.035957, 0.267107 0.819845 1.042375, 
            0.256573 0.818724 1.055715, 0.251857 0.816836 1.054157, 0.238288 0.812832 1.057435, 0.228749 0.808748 1.052844, 
            0.224516 0.802427 1.026317, 0.219763 0.800433 1.024251, 0.217484 0.799717 1.024566, 0.209497 0.800082 1.041279, 
            0.205265 0.799584 1.046378, 0.203091 0.799167 1.048123, 0.196259 0.797027 1.049103, 0.188856 0.793252 1.042246, 
            0.184136 0.791352 1.040633, 0.174637 0.787382 1.036591, 0.172111 0.785959 1.033516, 0.168093 0.780254 1.009940, 
            0.163320 0.778201 1.007592, 0.156322 0.775588 1.006305, 0.154044 0.774872 1.006620, 0.149263 0.772799 1.004176, 
            0.144058 0.769507 0.995894, 0.145364 0.784886 1.077020, 0.143208 0.784520 1.079011, 0.140952 0.783868 1.079632, 
            0.136141 0.781707 1.076765, 0.129103 0.767347 1.011743, 0.121768 0.763765 1.005816, 0.114825 0.761309 1.005279, 
            0.094517 0.755429 1.010801, 0.078513 0.750262 1.012250, 0.068978 0.746189 1.007713, 0.066006 0.743485 0.998504, 
            0.052170 0.744531 1.029706, 0.048876 0.752535 1.079260, 0.033209 0.748333 1.085330, 0.023944 0.756669 1.147699, 
            0.017150 0.754640 1.149208, -0.004877 0.743834 1.131135, -0.007300 0.742703 1.129461, -0.011857 0.741272 1.130091, 
            -0.029399 0.731692 1.110410, -0.034348 0.729136 1.105655, -0.059965 0.725487 1.133081, -0.092233 0.714402 1.132386, 
            -0.094267 0.714386 1.136049, -0.101102 0.712239 1.136995, -0.117574 0.699911 1.100411, -0.119633 0.699824 1.103737, 
            -0.124217 0.698313 1.103984, -0.134199 0.692961 1.093323, -0.140834 0.691388 1.097015, -0.142855 0.691408 1.100853, 
            -0.197279 0.669150 1.080327, -0.204355 0.666309 1.077949, 0.386792 0.844469 0.969405, 0.382297 0.843215 0.970886, 
            0.368778 0.839353 0.974844, 0.366585 0.838883 0.976331, 0.352923 0.834611 0.978326, 0.344498 0.833721 0.989033, 
            0.335594 0.831459 0.993166, 0.313969 0.833440 1.043810, 0.309410 0.832002 1.044410, 0.292558 0.824399 1.034194, 
            0.290207 0.823475 1.033510, 0.276832 0.820028 1.039455, 0.248068 0.813172 1.055269, 0.243549 0.811850 1.056420, 
            0.241175 0.810858 1.055410, 0.228512 0.803636 1.039536, 0.225897 0.801953 1.035221, 0.223000 0.799465 1.027046, 
            0.220722 0.798749 1.027362, 0.217267 0.800478 1.043123, 0.199332 0.795586 1.049630, 0.192271 0.792792 1.047478, 
            0.187595 0.791018 1.046465, 0.185062 0.789574 1.043291, 0.173042 0.784193 1.036234, 0.162021 0.775861 1.011300, 
            0.162721 0.783682 1.052496, 0.155935 0.781676 1.054113, 0.151029 0.779244 1.049954, 0.148223 0.782832 1.074617, 
            0.141715 0.781621 1.080045, 0.134254 0.777679 1.072393, 0.127130 0.763070 1.006176, 0.124732 0.762011 1.004848, 
            0.120201 0.760653 1.005830, 0.110827 0.757043 1.003509, 0.097543 0.753856 1.010699, 0.081555 0.748731 1.012348, 
            0.072014 0.744645 1.007746, 0.062288 0.740023 1.000582, 0.052531 0.741131 1.024597, 0.049087 0.742891 1.040510, 
            0.047267 0.749307 1.078715, 0.031994 0.746231 1.090178, 0.031013 0.755053 1.139907, 0.010827 0.749527 1.147120, 
            0.000748 0.743895 1.135117, -0.001934 0.742022 1.129889, -0.004294 0.741072 1.129084, -0.011507 0.737839 1.124828, 
            -0.048781 0.724035 1.118594, -0.061377 0.722819 1.135222, -0.077816 0.716404 1.130693, -0.080167 0.715478 1.130003, 
            -0.084676 0.714186 1.131296, -0.089140 0.713020 1.133195, -0.100287 0.710142 1.138125, -0.104843 0.708711 1.138755, 
            -0.118888 0.697527 1.103906, -0.130781 0.692511 1.098597, -0.133440 0.690702 1.093678, -0.135531 0.690524 1.096564, 
            -0.148927 0.687015 1.102212, -0.187418 0.669722 1.079274, 0.709478 0.927634 0.840011, 0.702467 0.924983 0.838543, 
            0.391944 0.843174 0.966892, 0.389829 0.842925 0.969444, 0.383425 0.842014 0.976305, 0.376662 0.840074 0.978241, 
            0.364915 0.835477 0.974935, 0.349353 0.831573 0.982433, 0.340941 0.830722 0.993324, 0.338682 0.830063 0.993910, 
            0.334082 0.828505 0.993936, 0.330234 0.829105 1.004294, 0.328276 0.829308 1.009006, 0.321699 0.827901 1.013492, 
            0.318952 0.831658 1.038965, 0.316897 0.831584 1.042354, 0.305477 0.827925 1.043539, 0.293375 0.822309 1.035358, 
            0.286455 0.819918 1.035132, 0.284363 0.819737 1.038007, 0.251104 0.811627 1.055300, 0.248621 0.810325 1.052804, 
            0.241938 0.808611 1.055823, 0.237172 0.806579 1.053578, 0.234831 0.805686 1.053040, 0.226287 0.798639 1.030521, 
            0.215763 0.797547 1.044002, 0.211129 0.795894 1.043571, 0.206817 0.795165 1.047561, 0.202282 0.793796 1.048490, 
            0.195328 0.791306 1.047790, 0.185737 0.787075 1.042497, 0.183459 0.786359 1.042812, 0.169760 0.776166 1.012711, 
            0.165204 0.774735 1.013341, 0.156703 0.779445 1.054603, 0.154425 0.778729 1.054918, 0.152449 0.778881 1.059385, 
            0.151264 0.781301 1.074715, 0.140785 0.780339 1.088816, 0.127859 0.760728 1.006135, 0.125485 0.759736 1.005125, 
            0.123441 0.759694 1.008668, 0.118768 0.757928 1.007692, 0.114270 0.756664 1.009124, 0.111590 0.754797 1.003923, 
            0.104983 0.753303 1.007995, 0.101030 0.753604 1.016921, 0.098330 0.751679 1.011447, 0.093774 0.750248 1.012078, 
            0.089135 0.748580 1.011573, 0.080039 0.745769 1.013077, 0.069921 0.740025 1.000538, 0.067532 0.738991 0.999332, 
            0.050344 0.742060 1.047699, 0.041492 0.745763 1.084140, 0.039146 0.744853 1.083525, 0.032556 0.743410 1.087841, 
            0.027827 0.747300 1.117694, 0.027222 0.751383 1.140989, 0.016057 0.748455 1.145675, -0.003531 0.738826 1.129498, 
            -0.006173 0.737068 1.124822, -0.020592 0.730625 1.116422, -0.025581 0.727953 1.111108, -0.041941 0.721764 1.107666, 
            -0.043639 0.722712 1.115945, -0.049854 0.722342 1.125398, -0.058427 0.721028 1.134075, -0.067449 0.718426 1.136582, 
            -0.069885 0.717259 1.134733, -0.074745 0.714958 1.131201, -0.128208 0.689635 1.092258, -0.141547 0.686292 1.098700, 
            -0.145899 0.685447 1.102136, -0.159091 0.682523 1.110586, -0.180057 0.668941 1.075481, -0.182627 0.667390 1.071792, 
            -0.202658 0.662308 1.081132, -0.204834 0.661886 1.082853, 0.706075 0.925076 0.846420, 0.703576 0.923727 0.843703, 
            0.698550 0.920950 0.837889, 0.696271 0.920235 0.838204, 0.694747 0.921681 0.848870, 0.688834 0.922177 0.862471, 
            0.394985 0.841641 0.966985, 0.386063 0.839326 0.970867, 0.381981 0.839258 0.978024, 0.377282 0.837419 0.976698, 
            0.372636 0.835730 0.976096, 0.361080 0.831681 0.975415, 0.352059 0.829081 0.977934, 0.343974 0.829167 0.993311, 
            0.337147 0.827044 0.994368, 0.331088 0.827121 1.005964, 0.322349 0.825330 1.012355, 0.303664 0.824108 1.040177, 
            0.289570 0.818598 1.036242, 0.287406 0.818209 1.038123, 0.271765 0.814082 1.044552, 0.267881 0.814577 1.054405, 
            0.263460 0.813537 1.056909, 0.258834 0.811905 1.056576, 0.251662 0.808793 1.052902, 0.239659 0.803460 1.046070, 
            0.229694 0.798157 1.035645, 0.225148 0.796754 1.036411, 0.220731 0.795723 1.038958, 0.219076 0.796797 1.047840, 
            0.214541 0.795426 1.048761, 0.207452 0.798367 1.077807, 0.203045 0.791549 1.048904, 0.196208 0.789394 1.049808, 
            0.186918 0.786026 1.048645, 0.181944 0.783397 1.043541, 0.176945 0.780698 1.038100, 0.172290 0.778984 1.037376, 
            0.168419 0.773703 1.015830, 0.168810 0.780640 1.052792, 0.162260 0.779309 1.057641, 0.156481 0.780190 1.073084, 
            0.149842 0.778606 1.076726, 0.147564 0.777891 1.077041, 0.133717 0.773089 1.076497, 0.128170 0.763001 1.031931, 
            0.115312 0.755218 1.013371, 0.097800 0.751542 1.025704, 0.094537 0.748002 1.012491, 0.092228 0.747199 1.012389, 
            0.087619 0.745618 1.012302, 0.075850 0.740957 1.008690, 0.071141 0.739089 1.007232, 0.057542 0.734997 1.010087, 
            0.054766 0.738672 1.035168, 0.048878 0.739241 1.049117, 0.028763 0.739732 1.088885, 0.028457 0.744671 1.116279, 
            0.023583 0.748149 1.144159, 0.018973 0.746563 1.144044, 0.016609 0.745601 1.143183, 0.013436 0.742322 1.131221, 
            0.006664 0.740355 1.133029, -0.025128 0.724818 1.107269, -0.027595 0.723562 1.104996, -0.032176 0.722061 1.105294, 
            -0.034641 0.720810 1.103042, -0.045356 0.719170 1.113900, -0.055358 0.719578 1.134559, -0.083152 0.709687 1.132097, 
            -0.112034 0.696675 1.114688, -0.131880 0.686307 1.094976, -0.147514 0.682199 1.101496, -0.160972 0.678511 1.106285, 
            -0.162979 0.678574 1.110329, -0.182227 0.664102 1.067221, -0.195235 0.661705 1.078195, -0.302240 0.622472 1.062442, 
            0.711228 0.923784 0.843922, 0.695510 0.919434 0.849283, 0.693350 0.919057 0.851219, 0.682991 0.918439 0.866971, 
            0.680562 0.917293 0.865222, 0.677042 0.913017 0.848490, 0.670946 0.912987 0.859572, 0.663826 0.910023 0.856602, 
            0.661576 0.915205 0.888899, 0.399881 0.839612 0.960955, 0.389093 0.837765 0.970820, 0.385002 0.837668 0.977839, 
            0.380359 0.835989 0.977284, 0.370903 0.832142 0.973830, 0.357374 0.828253 0.977656, 0.355052 0.827412 0.977371, 
            0.350538 0.826104 0.978591, 0.338004 0.825065 0.996064, 0.334079 0.825444 1.005366, 0.323112 0.823083 1.012769, 
            0.313886 0.825716 1.044082, 0.277198 0.813590 1.045884, 0.259667 0.809859 1.057953, 0.249901 0.805127 1.050258, 
            0.247298 0.803479 1.046108, 0.235044 0.797427 1.035838, 0.223679 0.793925 1.037779, 0.212743 0.797470 1.077205, 
            0.205955 0.795457 1.078787, 0.202181 0.790453 1.058571, 0.194896 0.787017 1.053340, 0.185152 0.782346 1.045938, 
            0.180714 0.781252 1.048186, 0.171581 0.778333 1.049176, 0.151178 0.778002 1.085006, 0.149029 0.777656 1.087091, 
            0.146750 0.776941 1.087406, 0.139975 0.774965 1.089171, 0.123008 0.755401 1.014196, 0.120472 0.753945 1.010965, 
            0.112516 0.754400 1.028113, 0.109969 0.752915 1.024741, 0.105681 0.752254 1.029059, 0.103952 0.753112 1.036911, 
            0.094630 0.749652 1.035310, 0.091653 0.746933 1.026031, 0.078772 0.739084 1.007151, 0.076476 0.738316 1.007220, 
            0.074265 0.737795 1.008465, 0.071841 0.736660 1.006772, 0.069346 0.735325 1.004119, 0.062513 0.733182 1.005083, 
            0.049591 0.736850 1.048842, 0.049204 0.741558 1.075126, 0.047218 0.741680 1.079452, 0.029168 0.742276 1.115984, 
            0.024780 0.741328 1.118926, 0.014083 0.739743 1.130046, 0.011673 0.738648 1.128544, 0.001924 0.733963 1.121074, 
            -0.002665 0.732440 1.121263, -0.005084 0.731320 1.119642, -0.007254 0.730916 1.121451, -0.011830 0.729428 1.121811, 
            -0.029151 0.720482 1.105162, -0.042778 0.716312 1.107645, -0.046357 0.717682 1.121691, -0.063693 0.714510 1.136435, 
            -0.077754 0.709097 1.132961, -0.080091 0.708211 1.132460, -0.082312 0.707660 1.133566, -0.091279 0.705218 1.136837, 
            -0.100411 0.702300 1.137832, -0.142385 0.680838 1.098668, -0.192751 0.658578 1.070649, -0.205683 0.656399 1.082668, 
            -0.292318 0.623217 1.062217, -0.299118 0.621172 1.063646, -0.305800 0.619463 1.066689, 0.709070 0.924794 0.867416, 
            0.706612 0.923563 0.865264, 0.703490 0.920430 0.854002, 0.690438 0.917908 0.864374, 0.688374 0.917805 0.867623, 
            0.685904 0.916540 0.865307, 0.681347 0.915109 0.865938, 0.678118 0.911668 0.853200, 0.675840 0.910952 0.853516, 
            0.673987 0.911456 0.859670, 0.671747 0.910851 0.860513, 0.664912 0.908704 0.861459, 0.663090 0.909294 0.868028, 
            0.655891 0.911921 0.895573, 0.514745 0.867865 0.916593, 0.510189 0.866434 0.917224, 0.500926 0.863143 0.916433, 
            0.391861 0.835449 0.967161, 0.387601 0.834869 0.971866, 0.378808 0.832925 0.977525, 0.376261 0.831438 0.974145, 
            0.367109 0.828464 0.974875, 0.343327 0.824261 0.995904, 0.334567 0.822412 1.002017, 0.332563 0.822482 1.006095, 
            0.328027 0.821108 1.006999, 0.322740 0.823400 1.029198, 0.311963 0.821584 1.039213, 0.309765 0.821098 1.040626, 
            0.291096 0.814104 1.037069, 0.285286 0.814896 1.052086, 0.260729 0.808470 1.062476, 0.257778 0.805825 1.053552, 
            0.253195 0.804318 1.053818, 0.250339 0.801947 1.046207, 0.240901 0.798154 1.043008, 0.233499 0.794379 1.036157, 
            0.228963 0.793008 1.037077, 0.226918 0.792962 1.040595, 0.224629 0.792216 1.040766, 0.222881 0.793019 1.048352, 
            0.218421 0.791865 1.050311, 0.218101 0.796763 1.077509, 0.194019 0.785884 1.062830, 0.188648 0.782118 1.052279, 
            0.181477 0.779006 1.048600, 0.179628 0.779521 1.054811, 0.175050 0.778031 1.055158, 0.166184 0.775875 1.059803, 
            0.162633 0.777329 1.074245, 0.145294 0.774147 1.088943, 0.135243 0.768595 1.077325, 0.132735 0.767221 1.074486, 
            0.126921 0.756370 1.026265, 0.121039 0.751137 1.008693, 0.108925 0.751303 1.031938, 0.107174 0.752100 1.039497, 
            0.095601 0.748000 1.038573, 0.087213 0.741402 1.018202, 0.081870 0.737716 1.008033, 0.072678 0.734628 1.008215, 
            0.063624 0.731935 1.010284, 0.058004 0.733270 1.027904, 0.048222 0.734308 1.051583, 0.038959 0.736832 1.082375, 
            0.036980 0.736973 1.086795, 0.030255 0.735143 1.089256, 0.027978 0.734430 1.089583, 0.027652 0.739314 1.116712, 
            0.023157 0.738058 1.118180, 0.008230 0.730160 1.102813, 0.003990 0.729636 1.107786, -0.004321 0.729073 1.120056, 
            -0.017037 0.721699 1.103455, -0.019315 0.720984 1.103770, -0.037692 0.714826 1.104217, -0.044141 0.713786 1.110464, 
            -0.055968 0.714775 1.137651, -0.069726 0.710229 1.138331, -0.077017 0.706774 1.133012, -0.083862 0.704599 1.133823, 
            -0.126316 0.681758 1.088054, -0.134891 0.680440 1.096708, -0.144216 0.676968 1.095053, -0.154917 0.675371 1.106111, 
            -0.178490 0.660132 1.066813, -0.182980 0.658893 1.068364, -0.185511 0.657452 1.065205, -0.198359 0.655515 1.078380, 
            -0.296072 0.619654 1.063810, -0.300614 0.618265 1.064644, -0.302770 0.617900 1.066634, -0.311522 0.616072 1.072848, 
            0.715322 0.920837 0.848413, 0.712288 0.923770 0.869944, 0.710009 0.923055 0.870259, 0.700345 0.918612 0.863950, 
            0.693770 0.917211 0.868467, 0.691492 0.916495 0.868783, 0.684388 0.913578 0.866036, 0.681981 0.912493 0.864585, 
            0.674750 0.909209 0.860083, 0.672471 0.908494 0.860399, 0.663040 0.910534 0.888877, 0.654453 0.909181 0.897367, 
            0.520175 0.867364 0.917883, 0.504124 0.862060 0.918675, 0.403503 0.835311 0.958964, 0.392698 0.833416 0.968600, 
            0.384153 0.832181 0.977650, 0.381874 0.831465 0.977965, 0.367757 0.825889 0.973715, 0.361116 0.824298 0.977320, 
            0.339692 0.821037 0.999124, 0.326348 0.817677 1.005481, 0.324282 0.817570 1.008713, 0.322003 0.816855 1.009029, 
            0.321224 0.820437 1.029926, 0.298689 0.813992 1.036478, 0.279662 0.811788 1.059603, 0.275124 0.810409 1.060483, 
            0.273104 0.810434 1.064341, 0.268585 0.809110 1.065488, 0.259214 0.805508 1.063205, 0.256264 0.802867 1.054299, 
            0.251664 0.801313 1.054344, 0.238848 0.793649 1.036350, 0.231989 0.791434 1.036970, 0.229959 0.791430 1.040693, 
            0.223728 0.791015 1.049928, 0.221462 0.790334 1.050410, 0.221115 0.795155 1.077238, 0.212368 0.793344 1.083532, 
            0.202712 0.788924 1.077336, 0.197128 0.784548 1.063862, 0.194834 0.783786 1.063954, 0.173939 0.776227 1.061435, 
            0.171503 0.775060 1.059586, 0.169420 0.774903 1.062575, 0.167218 0.774406 1.063937, 0.150834 0.773964 1.091757, 
            0.143779 0.771185 1.089672, 0.133498 0.764974 1.074899, 0.125582 0.748096 0.997817, 0.123304 0.747380 0.998133, 
            0.119790 0.748939 1.013080, 0.110245 0.750653 1.039999, 0.094271 0.745571 1.041854, 0.078001 0.733823 1.008047, 
            0.062143 0.729069 1.011476, 0.061045 0.731739 1.028002, 0.054550 0.730566 1.033612, 0.048452 0.736349 1.076268, 
            0.045729 0.734359 1.070483, 0.044053 0.735371 1.079070, 0.037444 0.733869 1.083104, 0.035458 0.733992 1.087434, 
            0.028542 0.731613 1.087268, 0.013592 0.729467 1.103181, 0.006715 0.727198 1.103542, 0.002809 0.727633 1.113108, 
            0.000531 0.726917 1.113423, -0.002464 0.724147 1.103898, -0.006680 0.723693 1.109207, -0.044663 0.713672 1.124832, 
            -0.048523 0.714239 1.135031, -0.055125 0.712760 1.139172, -0.061978 0.710560 1.139865, -0.075991 0.705282 1.137041, 
            -0.078542 0.703784 1.133606, -0.129880 0.678740 1.092256, -0.134436 0.677308 1.092886, -0.138947 0.676009 1.094148, 
            -0.150228 0.672748 1.097240, -0.175659 0.657999 1.064033, -0.182486 0.655875 1.065085, -0.199724 0.652984 1.081176, 
            -0.206459 0.651124 1.083491, -0.290792 0.618724 1.063045, -0.297577 0.616721 1.064678, -0.306552 0.614254 1.067832, 
            -0.313004 0.613207 1.074042, 0.716699 0.920352 0.857265, 0.714437 0.919681 0.857792, 0.713080 0.921609 0.870765, 
            0.708609 0.920422 0.872568, 0.696266 0.914115 0.861073, 0.691709 0.912684 0.861704, 0.679666 0.907238 0.854335, 
            0.675187 0.906028 0.856024, 0.668716 0.904926 0.861971, 0.664160 0.903495 0.862602, 0.653084 0.906638 0.900102, 
            0.642187 0.904479 0.908472, 0.523074 0.865427 0.916038, 0.520938 0.865117 0.918296, 0.516115 0.862922 0.915270, 
            0.513805 0.862117 0.915156, 0.504714 0.859318 0.916719, 0.500157 0.857887 0.917350, 0.497693 0.856637 0.915108, 
            0.493147 0.855236 0.915882, 0.404297 0.833154 0.959809, 0.391382 0.831024 0.972061, 0.377600 0.826409 0.972412, 
            0.359583 0.821284 0.977802, 0.355087 0.820026 0.979260, 0.352837 0.819393 0.979971, 0.331611 0.816700 1.004492, 
            0.324253 0.813053 0.998256, 0.322554 0.813999 1.006526, 0.319781 0.811864 1.000047, 0.317928 0.818185 1.037799, 
            0.297158 0.810983 1.036983, 0.294896 0.810314 1.037522, 0.293034 0.810792 1.043554, 0.283269 0.811878 1.067462, 
            0.281761 0.813370 1.078349, 0.277374 0.812426 1.081310, 0.272961 0.811408 1.083922, 0.270797 0.811018 1.085798, 
            0.262396 0.804380 1.065236, 0.249262 0.795807 1.042889, 0.237268 0.790501 1.036191, 0.235031 0.789903 1.037068, 
            0.230709 0.789147 1.040933, 0.226313 0.788175 1.043763, 0.222225 0.788087 1.050823, 0.200051 0.788493 1.093925, 
            0.195494 0.787062 1.094556, 0.190988 0.779960 1.064289, 0.167981 0.772159 1.064351, 0.160363 0.773583 1.086138, 
            0.156086 0.772955 1.090616, 0.138892 0.764373 1.075711, 0.113235 0.748977 1.039404, 0.108775 0.747822 1.041357, 
            0.104218 0.746391 1.041987, 0.102375 0.746922 1.048271, 0.094665 0.742267 1.037204, 0.088361 0.735824 1.013834, 
            0.083804 0.734393 1.014465, 0.078911 0.731998 1.010479, 0.074208 0.730145 1.009091, 0.072173 0.730127 1.012746, 
            0.069668 0.728761 1.009949, 0.065135 0.727399 1.010909, 0.064086 0.730208 1.028101, 0.059811 0.729583 1.032590, 
            0.053035 0.727604 1.034341, 0.049760 0.729848 1.052568, 0.042110 0.731183 1.073928, 0.040353 0.731961 1.081399, 
            0.022437 0.727124 1.088170, 0.018162 0.726503 1.092677, 0.004860 0.723262 1.099609, 0.000451 0.722255 1.102268, 
            -0.008195 0.720730 1.109936, -0.010915 0.718748 1.104186, -0.017908 0.716148 1.102961, -0.022594 0.714347 1.101817, 
            -0.034415 0.709538 1.097498, -0.038823 0.708532 1.100166, -0.052152 0.711033 1.138333, -0.065847 0.706666 1.139874, 
            -0.072947 0.703760 1.137179, -0.075228 0.703036 1.137455, -0.082397 0.699930 1.133808, -0.100932 0.693320 1.132089, 
            -0.107036 0.687454 1.111483, -0.125059 0.676494 1.085191, -0.133673 0.675062 1.093300, -0.147284 0.670938 1.096006, 
            -0.294474 0.615366 1.065621, -0.314296 0.610883 1.077831, -0.318643 0.610054 1.081344, 0.719314 0.917597 0.851504, 
            0.716121 0.920077 0.870864, 0.711565 0.918646 0.871494, 0.709287 0.917931 0.871810, 0.697029 0.911868 0.861487, 
            0.692472 0.910437 0.862117, 0.690036 0.909270 0.860269, 0.688064 0.909431 0.864782, 0.683507 0.908000 0.865412, 
            0.680429 0.904991 0.854749, 0.678228 0.904497 0.856122, 0.674006 0.904025 0.861348, 0.667034 0.901485 0.860408, 
            0.664754 0.900764 0.860699, 0.662473 0.900041 0.860978, 0.662037 0.904607 0.886582, 0.649061 0.902304 0.898004, 
            0.644663 0.901325 0.900803, 0.640545 0.901154 0.907464, 0.638394 0.900801 0.909516, 0.530643 0.865245 0.915114, 
            0.526103 0.863860 0.915964, 0.510133 0.858787 0.917866, 0.491775 0.852685 0.918582, 0.396064 0.828380 0.963088, 
            0.369283 0.821396 0.974543, 0.358113 0.818452 0.979156, 0.356015 0.818253 0.981944, 0.351458 0.816822 0.982575, 
            0.349774 0.817808 0.991039, 0.343160 0.816296 0.995025, 0.341200 0.816491 0.999701, 0.336782 0.815459 1.002243, 
            0.332166 0.813856 1.002050, 0.329931 0.813267 1.002969, 0.327609 0.812425 1.002681, 0.325003 0.810769 0.998489, 
            0.320568 0.809687 1.000795, 0.314074 0.814334 1.038011, 0.300215 0.809498 1.037305, 0.297937 0.808782 1.037620, 
            0.295888 0.808724 1.041080, 0.291518 0.807830 1.044283, 0.267040 0.807447 1.087349, 0.264562 0.806159 1.084925, 
            0.261141 0.802165 1.069539, 0.256553 0.800643 1.069739, 0.242587 0.789685 1.035974, 0.226928 0.785506 1.042151, 
            0.223295 0.786722 1.055460, 0.222713 0.790870 1.079064, 0.212098 0.789519 1.091301, 0.205580 0.788281 1.096598, 
            0.175837 0.772799 1.067365, 0.171031 0.770653 1.064571, 0.169212 0.771255 1.071196, 0.163357 0.771919 1.085598, 
            0.154580 0.770021 1.091477, 0.143119 0.766243 1.092095, 0.132719 0.748058 1.012497, 0.118378 0.747654 1.036756, 
            0.107694 0.746106 1.048054, 0.105319 0.745111 1.047030, 0.098175 0.742080 1.043742, 0.093150 0.739305 1.037933, 
            0.083789 0.735733 1.035795, 0.076932 0.733522 1.036437, 0.070825 0.727645 1.015775, 0.066125 0.725803 1.014438, 
            0.065111 0.728713 1.032116, 0.056076 0.726073 1.034439, 0.011748 0.721128 1.089337, 0.007673 0.721078 1.096582, 
            -0.003631 0.717750 1.099356, -0.015398 0.713094 1.095765, -0.017602 0.712593 1.097108, -0.019908 0.711797 1.097041, 
            -0.026801 0.709485 1.097192, -0.031549 0.707503 1.095186, -0.035930 0.706575 1.098227, -0.041343 0.696872 1.055501, 
            -0.042398 0.705481 1.104211, -0.058145 0.706864 1.140768, -0.064931 0.704857 1.142383, -0.067415 0.703552 1.139875, 
            -0.072120 0.701696 1.138472, -0.081782 0.697260 1.132197, -0.083969 0.696806 1.133762, -0.097891 0.691789 1.132188, 
            -0.124880 0.672573 1.077589, -0.126575 0.673531 1.085920, -0.137777 0.670497 1.090098, -0.140055 0.669781 1.090413, 
            -0.141985 0.670064 1.095507, -0.144243 0.669407 1.096104, -0.171912 0.654058 1.063762, -0.174323 0.652963 1.062259, 
            -0.176411 0.652790 1.065175, -0.178786 0.651798 1.064167, -0.183386 0.650244 1.064206, -0.187930 0.648848 1.065008, 
            -0.298296 0.611608 1.066280, -0.309375 0.608926 1.072149, -0.318023 0.607398 1.079796, 0.724186 0.915499 0.845143, 
            0.722249 0.915762 0.850146, 0.714606 0.917115 0.871593, 0.693290 0.908349 0.863291, 0.686548 0.906468 0.865511, 
            0.684270 0.905753 0.865826, 0.681679 0.904140 0.861843, 0.675281 0.903248 0.868797, 0.672491 0.901063 0.862077, 
            0.652049 0.900619 0.897367, 0.641398 0.899164 0.909110, 0.540627 0.866168 0.915739, 0.538232 0.865118 0.914455, 
            0.524595 0.860919 0.916799, 0.513003 0.856764 0.915611, 0.508408 0.855224 0.915721, 0.496877 0.851246 0.915379, 
            0.494673 0.850742 0.916709, 0.485784 0.848524 0.921053, 0.410243 0.829700 0.958133, 0.403306 0.827260 0.957671, 
            0.390410 0.825186 0.970189, 0.378998 0.821550 0.971489, 0.374442 0.820119 0.972119, 0.369938 0.818838 0.973469, 
            0.367821 0.818584 0.975996, 0.361101 0.816768 0.978522, 0.354510 0.815322 0.982824, 0.350000 0.814022 0.984082, 
            0.348258 0.814846 0.991768, 0.330618 0.810802 1.002339, 0.321486 0.807884 1.003330, 0.319207 0.807168 1.003646, 
            0.316852 0.806233 1.002909, 0.305523 0.808649 1.036928, 0.300966 0.807218 1.037559, 0.291676 0.809665 1.067989, 
            0.274638 0.807346 1.086817, 0.272360 0.806631 1.087132, 0.265564 0.804595 1.088609, 0.263091 0.803322 1.086253, 
            0.257340 0.798468 1.070494, 0.255037 0.797681 1.070468, 0.241423 0.787731 1.041529, 0.238731 0.785828 1.036157, 
            0.232233 0.784646 1.041723, 0.225247 0.787885 1.072199, 0.219665 0.789330 1.090344, 0.188174 0.774654 1.068713, 
            0.172062 0.769176 1.068672, 0.139761 0.757997 1.067525, 0.131015 0.744553 1.010628, 0.123836 0.741420 1.006852, 
            0.110643 0.744310 1.046883, 0.108482 0.743929 1.048800, 0.103925 0.742498 1.049431, 0.099304 0.740883 1.049180, 
            0.096191 0.737773 1.038032, 0.091403 0.735679 1.035485, 0.089059 0.734774 1.034893, 0.077896 0.731850 1.039603, 
            0.073020 0.729505 1.035854, 0.065874 0.726466 1.032530, 0.061338 0.725094 1.033444, 0.059228 0.724861 1.036068, 
            0.057452 0.725584 1.043273, 0.053438 0.725710 1.051357, 0.052235 0.728077 1.066433, 0.045895 0.727350 1.074178, 
            0.041460 0.726265 1.076468, 0.039453 0.726328 1.080509, 0.019064 0.720218 1.084928, 0.009926 0.717284 1.085846, 
            0.005363 0.715835 1.086387, 0.004107 0.718053 1.100752, 0.001829 0.717337 1.101067, -0.016914 0.710131 1.096494, 
            -0.019679 0.708019 1.090122, -0.021481 0.708669 1.096975, -0.033099 0.704441 1.095437, -0.045147 0.693164 1.056406, 
            -0.042464 0.706674 1.124839, -0.048592 0.706553 1.135485, -0.050709 0.706302 1.138024, -0.059527 0.704286 1.143338, 
            -0.083369 0.694091 1.131937, -0.090033 0.692436 1.135233, -0.109349 0.677769 1.091194, -0.119374 0.672294 1.079941, 
            -0.139292 0.667535 1.090827, -0.143873 0.666032 1.091117, -0.178728 0.647532 1.054909, -0.183257 0.646179 1.055916, 
            -0.187088 0.646828 1.066507, -0.195879 0.644888 1.072184, -0.292949 0.610872 1.066449, -0.317117 0.605560 1.082171, 
            0.724949 0.913252 0.845557, 0.722670 0.912536 0.845872, 0.720750 0.918665 0.882702, 0.716288 0.917504 0.884629, 
            0.710818 0.913452 0.872709, 0.708722 0.913260 0.875529, 0.697111 0.909052 0.874088, 0.689669 0.905164 0.866696, 
            0.682445 0.901902 0.862300, 0.674049 0.901097 0.873415, 0.661245 0.899284 0.887182, 0.648315 0.897111 0.899227, 
            0.646084 0.896534 0.900202, 0.644100 0.896661 0.904555, 0.641829 0.895967 0.904971, 0.639925 0.896325 0.910427, 
            0.635384 0.894938 0.911271, 0.628872 0.893716 0.916646, 0.547746 0.864697 0.908645, 0.543381 0.863815 0.911903, 
            0.532220 0.860898 0.916643, 0.525262 0.858396 0.915888, 0.516044 0.855233 0.915709, 0.511437 0.853658 0.915652, 
            0.509222 0.853125 0.916841, 0.504660 0.851678 0.917397, 0.499918 0.849715 0.915477, 0.495531 0.848769 0.918431, 
            0.491023 0.847476 0.919724, 0.484366 0.845842 0.923124, 0.413284 0.828169 0.958231, 0.406347 0.825728 0.957769, 
            0.393163 0.822829 0.966336, 0.388895 0.822223 0.970918, 0.384284 0.820638 0.970808, 0.372949 0.817220 0.973151, 
            0.370830 0.816963 0.975664, 0.352995 0.812360 0.983553, 0.340200 0.810573 0.997446, 0.333659 0.809271 1.002437, 
            0.330996 0.807450 0.997462, 0.324179 0.805355 0.998652, 0.321777 0.804285 0.997269, 0.317615 0.803986 1.003322, 
            0.311834 0.804861 1.018738, 0.301411 0.804057 1.033598, 0.299493 0.804375 1.038861, 0.293133 0.803590 1.046329, 
            0.292439 0.807419 1.068402, 0.288823 0.808683 1.081939, 0.275707 0.805978 1.091440, 0.268611 0.803081 1.088789, 
            0.258315 0.796827 1.073808, 0.239848 0.784595 1.041428, 0.237301 0.783111 1.038061, 0.230481 0.781006 1.039207, 
            0.226508 0.781249 1.047854, 0.218545 0.787501 1.096503, 0.205246 0.784270 1.103479, 0.186940 0.772500 1.073309, 
            0.182148 0.770393 1.070706, 0.173124 0.767786 1.073186, 0.171003 0.767523 1.075668, 0.166661 0.766705 1.079239, 
            0.162695 0.766969 1.087983, 0.149144 0.763016 1.091506, 0.144134 0.760284 1.085908, 0.136966 0.745549 1.019088, 
            0.134134 0.743245 1.011799, 0.129499 0.741590 1.011357, 0.117625 0.742445 1.037899, 0.113069 0.741014 1.038530, 
            0.097660 0.737551 1.048138, 0.094676 0.734811 1.038761, 0.092031 0.733045 1.034044, 0.087740 0.732375 1.038322, 
            0.085578 0.731995 1.040241, 0.081032 0.730593 1.041011, 0.078659 0.729604 1.040017, 0.076152 0.728234 1.037201, 
            0.071505 0.726542 1.036583, 0.066562 0.724004 1.031913, 0.058211 0.723327 1.043635, 0.050956 0.725792 1.070405, 
            0.035659 0.722650 1.081553, 0.024406 0.719469 1.085031, 0.019875 0.718111 1.086009, 0.015270 0.716540 1.085972, 
            0.013099 0.716133 1.087765, 0.003779 0.712676 1.086175, -0.000679 0.711528 1.088161, -0.002898 0.710983 1.089296, 
            -0.005615 0.709010 1.083588, -0.013994 0.708251 1.094922, -0.025889 0.703229 1.089582, -0.027974 0.703067 1.092549, 
            -0.030253 0.702352 1.092864, -0.035242 0.693864 1.055962, -0.044388 0.690907 1.056769, -0.041843 0.704020 1.123305, 
            -0.048150 0.703386 1.131492, -0.065739 0.699490 1.142771, -0.080328 0.692560 1.132035, -0.104852 0.674596 1.079688, 
            -0.111875 0.671910 1.078052, -0.118746 0.669658 1.078492, -0.123372 0.668027 1.078168, -0.125516 0.667697 1.080328, 
            -0.173311 0.646996 1.056033, -0.175618 0.646196 1.055945, -0.197315 0.642155 1.074010, -0.303434 0.605459 1.070408, 
            -0.312405 0.603002 1.073607, 0.727990 0.911721 0.845655, 0.723433 0.910289 0.846286, 0.719409 0.916202 0.885821, 
            0.714773 0.914542 0.885358, 0.711839 0.911947 0.876672, 0.707154 0.910146 0.875534, 0.694777 0.903742 0.863574, 
            0.682830 0.898571 0.857522, 0.680551 0.897856 0.857837, 0.679410 0.900400 0.873765, 0.674865 0.899002 0.874553, 
            0.671614 0.895496 0.861507, 0.667057 0.894065 0.862137, 0.662430 0.892430 0.861793, 0.661291 0.894983 0.877759, 
            0.659729 0.896322 0.887911, 0.653150 0.894907 0.892359, 0.651270 0.895334 0.898147, 0.649126 0.895002 0.900301, 
            0.644569 0.893571 0.900931, 0.629394 0.890777 0.913743, 0.625013 0.889850 0.916787, 0.553095 0.863964 0.908821, 
            0.519101 0.853747 0.916023, 0.500830 0.847896 0.917942, 0.496281 0.846485 0.918665, 0.494015 0.845807 0.919161, 
            0.487277 0.843936 0.921430, 0.481098 0.843670 0.931377, 0.416256 0.826441 0.957385, 0.409489 0.824487 0.959254, 
            0.400866 0.823029 0.967240, 0.396323 0.821637 0.968056, 0.394132 0.821172 0.969573, 0.380524 0.817057 0.972316, 
            0.376150 0.816148 0.975447, 0.364937 0.813081 0.979468, 0.362712 0.812519 0.980520, 0.360568 0.812189 0.982682, 
            0.358226 0.811290 0.982118, 0.347377 0.809267 0.991141, 0.336474 0.807089 0.999421, 0.331898 0.805603 0.999789, 
            0.317983 0.800607 0.998313, 0.313822 0.800308 1.004367, 0.312594 0.802606 1.019113, 0.308184 0.801593 1.021744, 
            0.304409 0.802404 1.033110, 0.299895 0.801095 1.034327, 0.296118 0.801898 1.045657, 0.294103 0.801936 1.049581, 
            0.272011 0.802579 1.093816, 0.269523 0.801264 1.091261, 0.264902 0.799645 1.090994, 0.259713 0.796403 1.082952, 
            0.255933 0.791382 1.062650, 0.253095 0.789061 1.055276, 0.233451 0.779270 1.038328, 0.225020 0.784182 1.080557, 
            0.223562 0.785817 1.092125, 0.192400 0.777904 1.106618, 0.187628 0.775855 1.104291, 0.176165 0.766254 1.073284, 
            0.146901 0.757967 1.082244, 0.132541 0.740059 1.011456, 0.127611 0.737558 1.006962, 0.123054 0.736127 1.007593, 
            0.111975 0.739260 1.045044, 0.109922 0.739192 1.048462, 0.100826 0.736378 1.049951, 0.091453 0.726953 1.016048, 
            0.088503 0.730128 1.038736, 0.081795 0.728346 1.041424, 0.065122 0.721257 1.033672, 0.056400 0.719516 1.040299, 
            0.036243 0.719890 1.079508, 0.029388 0.717686 1.080178, 0.027369 0.717713 1.084052, 0.024902 0.716456 1.081775, 
            0.020478 0.715405 1.084225, 0.018311 0.715009 1.086071, 0.013757 0.713584 1.086730, 0.004353 0.709890 1.084008, 
            -0.002195 0.708565 1.088890, -0.011535 0.705051 1.087026, -0.021275 0.700391 1.079677, -0.025322 0.694605 1.055716, 
            -0.027612 0.693855 1.055865, -0.032201 0.692333 1.056060, -0.043374 0.695198 1.092231, -0.043176 0.701580 1.126534, 
            -0.053732 0.700400 1.139589, -0.055841 0.700167 1.142215, -0.065275 0.696387 1.139082, -0.067590 0.695564 1.138884, 
            -0.072225 0.693910 1.138447, -0.079836 0.689537 1.128733, -0.122634 0.665711 1.078249, -0.155539 0.652798 1.068798, 
            -0.168316 0.645249 1.051358, -0.172822 0.643962 1.052676, -0.181731 0.641686 1.056743, -0.203256 0.638135 1.077159, 
            -0.238680 0.623819 1.064731, -0.241117 0.622647 1.062859, -0.242778 0.623702 1.071651, -0.256599 0.618974 1.071464, 
            -0.261067 0.617797 1.073311, -0.300411 0.603874 1.070247, -0.313825 0.600314 1.075650, 0.722939 0.910254 0.861029, 
            0.717814 0.913011 0.885456, 0.704905 0.905080 0.866190, 0.697750 0.902016 0.862739, 0.690960 0.899997 0.864299, 
            0.688948 0.900046 0.868276, 0.686670 0.899331 0.868591, 0.683740 0.896748 0.859963, 0.675617 0.896724 0.874815, 
            0.673339 0.896008 0.875130, 0.670098 0.892534 0.862236, 0.664680 0.894448 0.882627, 0.662054 0.892737 0.878173, 
            0.660269 0.893436 0.885266, 0.647610 0.892040 0.901030, 0.643348 0.891452 0.905698, 0.641252 0.891259 0.908515, 
            0.634336 0.888880 0.908347, 0.630058 0.888249 0.912811, 0.627878 0.887815 0.914472, 0.592063 0.872377 0.896673, 
            0.571639 0.866167 0.900612, 0.552518 0.863692 0.922435, 0.549767 0.861621 0.916259, 0.526834 0.854035 0.917352, 
            0.524511 0.853193 0.917060, 0.520010 0.851920 0.918449, 0.515454 0.850491 0.919087, 0.510897 0.849060 0.919718, 
            0.506291 0.847485 0.919662, 0.501603 0.845677 0.918488, 0.497057 0.844275 0.919259, 0.494894 0.843891 0.921160, 
            0.490356 0.842513 0.922043, 0.484005 0.841753 0.929629, 0.481774 0.841175 0.930603, 0.473033 0.839379 0.936969, 
            0.464293 0.837587 0.943355, 0.457733 0.836228 0.948073, 0.405850 0.821253 0.962426, 0.397116 0.819478 0.968889, 
            0.390346 0.817516 0.970719, 0.388159 0.817062 0.972289, 0.375043 0.814356 0.981783, 0.366009 0.811722 0.984136, 
            0.361380 0.810083 0.983771, 0.359199 0.809646 0.985418, 0.354615 0.808136 0.985671, 0.341725 0.806079 0.998273, 
            0.337986 0.812809 1.041724, 0.327821 0.801112 0.996937, 0.317035 0.799270 1.006826, 0.314862 0.798858 1.008594, 
            0.304928 0.799459 1.030180, 0.281818 0.802998 1.092029, 0.270460 0.799515 1.094058, 0.267968 0.798187 1.091443, 
            0.260854 0.795241 1.088558, 0.257913 0.792625 1.079772, 0.251196 0.784998 1.050738, 0.243760 0.781128 1.043429, 
            0.238768 0.778447 1.038075, 0.227464 0.775121 1.040854, 0.226603 0.784285 1.092223, 0.213567 0.781808 1.102811, 
            0.186113 0.772893 1.105020, 0.181613 0.765807 1.074831, 0.177056 0.764376 1.075461, 0.170293 0.762436 1.077399, 
            0.157194 0.759777 1.087113, 0.151777 0.755878 1.075928, 0.149307 0.754614 1.073618, 0.145769 0.750286 1.056632, 
            0.133541 0.738493 1.015126, 0.114491 0.736224 1.037940, 0.112246 0.735604 1.038713, 0.110085 0.735223 1.040628, 
            0.106145 0.735562 1.049734, 0.091018 0.727090 1.031618, 0.077678 0.723741 1.038029, 0.053352 0.717977 1.051588, 
            0.049925 0.719784 1.067725, 0.045537 0.718837 1.070674, 0.039277 0.718339 1.079512, 0.034728 0.716927 1.080237, 
            0.019062 0.712727 1.086316, 0.009896 0.709714 1.086856, 0.000228 0.705259 1.080490, -0.004418 0.703574 1.079900, 
            -0.006367 0.703801 1.084730, -0.011621 0.700371 1.075791, -0.016155 0.699004 1.076726, -0.024538 0.692419 1.056418, 
            -0.036025 0.688567 1.056684, -0.038310 0.687833 1.056907, -0.038075 0.694322 1.091726, -0.048903 0.698177 1.132634, 
            -0.059673 0.696381 1.142745, -0.062020 0.695469 1.142116, -0.064580 0.693944 1.138556, -0.110273 0.667634 1.079922, 
            -0.147442 0.654131 1.075127, -0.162996 0.644434 1.051140, -0.167553 0.643002 1.051771, -0.183416 0.638237 1.055141, 
            -0.187045 0.639466 1.068512, -0.200384 0.636121 1.074943, -0.207077 0.634379 1.077827, -0.241965 0.621601 1.072765, 
            -0.248880 0.619223 1.072605, -0.295084 0.603081 1.070140, -0.337017 0.587552 1.063132, 0.725062 0.906091 0.848525, 
            0.723612 0.907749 0.860207, 0.719282 0.906968 0.863949, 0.711405 0.907649 0.882179, 0.706315 0.904690 0.875494, 
            0.700859 0.900679 0.863771, 0.684503 0.894501 0.860376, 0.682225 0.893785 0.860692, 0.680936 0.895907 0.874592, 
            0.676391 0.894508 0.875380, 0.671930 0.893352 0.877325, 0.670308 0.894518 0.886650, 0.665752 0.893087 0.887280, 
            0.658562 0.889922 0.883352, 0.643689 0.887997 0.900328, 0.637323 0.887195 0.907711, 0.633100 0.886718 0.912909, 
            0.626060 0.883985 0.911049, 0.623782 0.883270 0.911364, 0.621023 0.881177 0.905083, 0.618816 0.880665 0.906374, 
            0.614290 0.879322 0.907425, 0.612384 0.879673 0.912849, 0.608044 0.878861 0.916445, 0.600875 0.875759 0.912814, 
            0.598397 0.874469 0.910381, 0.593840 0.873038 0.911012, 0.590662 0.869741 0.898965, 0.588384 0.869025 0.899280, 
            0.585980 0.867951 0.897879, 0.581384 0.866407 0.897967, 0.574681 0.864636 0.900713, 0.570854 0.865299 0.911368, 
            0.557614 0.862236 0.919151, 0.551029 0.860807 0.923533, 0.527911 0.852690 0.922081, 0.523051 0.850389 0.918548, 
            0.504568 0.843927 0.917538, 0.502290 0.843211 0.917853, 0.500165 0.842936 0.920276, 0.487137 0.840483 0.930981, 
            0.473660 0.836741 0.935514, 0.466877 0.834743 0.937170, 0.460607 0.834216 0.945869, 0.449206 0.830612 0.947322, 
            0.413214 0.820483 0.958684, 0.404806 0.819642 0.969626, 0.393454 0.816177 0.971739, 0.384379 0.813424 0.973523, 
            0.382285 0.813238 0.976374, 0.378038 0.812694 0.981254, 0.375957 0.812544 0.984277, 0.369064 0.810230 0.984422, 
            0.357770 0.806931 0.987334, 0.355720 0.806871 0.990786, 0.351211 0.805575 0.992067, 0.349302 0.805919 0.997454, 
            0.346655 0.804144 0.992697, 0.344339 0.803323 0.992504, 0.345381 0.812127 1.038406, 0.343620 0.812895 1.045826, 
            0.336471 0.809846 1.042453, 0.332922 0.805488 1.025324, 0.328584 0.798865 0.997351, 0.321708 0.796601 0.997736, 
            0.317407 0.795902 1.001870, 0.315190 0.795363 1.003029, 0.311534 0.796513 1.016022, 0.305691 0.797212 1.030593, 
            0.295628 0.797443 1.050408, 0.280303 0.800036 1.092758, 0.278107 0.799556 1.094203, 0.268945 0.796552 1.094787, 
            0.254641 0.784626 1.056383, 0.252363 0.783910 1.056698, 0.241842 0.777012 1.038634, 0.234974 0.774769 1.039120, 
            0.218980 0.781263 1.103890, 0.184285 0.769035 1.101461, 0.180097 0.762845 1.075560, 0.162433 0.758730 1.085790, 
            0.149702 0.751311 1.068972, 0.139826 0.740445 1.028167, 0.136584 0.736968 1.015258, 0.131940 0.735284 1.014678, 
            0.129213 0.733283 1.008837, 0.119195 0.733643 1.029267, 0.114970 0.733164 1.034456, 0.112976 0.733262 1.038669, 
            0.103865 0.730405 1.039955, 0.101201 0.728583 1.034972, 0.085462 0.724175 1.040057, 0.080551 0.721727 1.035818, 
            0.071267 0.718375 1.034732, 0.066510 0.716369 1.032608, 0.064266 0.715751 1.033393, 0.056237 0.715998 1.049542, 
            0.053959 0.715282 1.049857, 0.052244 0.716183 1.057912, 0.036076 0.716359 1.088689, 0.028669 0.712571 1.081774, 
            0.017534 0.709728 1.086871, 0.012977 0.708297 1.087502, 0.010425 0.706795 1.084051, 0.003412 0.704139 1.082558, 
            0.000871 0.702670 1.079264, -0.010748 0.698439 1.077710, -0.019784 0.695797 1.080027, -0.030687 0.687804 1.056716, 
            -0.033073 0.692595 1.087146, -0.035066 0.692700 1.091387, -0.046402 0.689281 1.093723, -0.046082 0.696013 1.129706, 
            -0.050639 0.694582 1.130336, -0.056784 0.694413 1.140752, -0.059337 0.692909 1.137290, -0.068421 0.690132 1.138959, 
            -0.095348 0.671094 1.085210, -0.097960 0.669419 1.080932, -0.102517 0.667988 1.081563, -0.116429 0.662999 1.080121, 
            -0.171312 0.639422 1.053282, -0.173643 0.638558 1.052886, -0.184931 0.635274 1.055870, -0.195071 0.635285 1.074632, 
            -0.204120 0.632607 1.076775, -0.229862 0.622785 1.070897, -0.259541 0.613304 1.074139, -0.268691 0.610336 1.074897, 
            -0.303373 0.598147 1.072653, -0.341138 0.582934 1.059672, 0.732648 0.905956 0.847827, 0.728030 0.904350 0.847621, 
            0.717773 0.904025 0.864773, 0.716635 0.906579 0.880743, 0.688196 0.894837 0.869419, 0.681634 0.893474 0.874114, 
            0.675376 0.892981 0.882981, 0.668793 0.891555 0.887379, 0.661996 0.889517 0.888845, 0.657046 0.886960 0.884081, 
            0.648812 0.886616 0.897403, 0.642699 0.886540 0.908265, 0.640365 0.885664 0.907809, 0.635808 0.884233 0.908440, 
            0.633683 0.883957 0.910861, 0.629127 0.882526 0.911492, 0.617338 0.877810 0.907618, 0.613397 0.878143 0.916695, 
            0.603917 0.874227 0.912912, 0.589146 0.866779 0.899694, 0.584428 0.864884 0.898105, 0.581770 0.863078 0.893199, 
            0.571617 0.863052 0.911781, 0.569433 0.862607 0.913392, 0.563276 0.862403 0.923640, 0.554275 0.859862 0.926442, 
            0.549535 0.857906 0.924559, 0.547322 0.857376 0.925763, 0.533629 0.853017 0.927336, 0.521507 0.847344 0.918879, 
            0.507658 0.842537 0.918312, 0.503052 0.840965 0.918267, 0.500912 0.840644 0.920472, 0.490178 0.838952 0.931079, 
            0.487904 0.838249 0.931456, 0.478954 0.835853 0.934946, 0.465882 0.833273 0.945045, 0.454571 0.829926 0.947726, 
            0.425418 0.821956 0.958204, 0.418360 0.819170 0.956086, 0.387420 0.811892 0.973622, 0.381303 0.811804 0.984422, 
            0.376747 0.810373 0.985053, 0.372241 0.809088 0.986385, 0.367591 0.807389 0.985730, 0.359050 0.811985 1.026448, 
            0.356769 0.811261 1.026725, 0.348964 0.806331 1.014343, 0.348542 0.810940 1.040152, 0.346662 0.811364 1.045924, 
            0.339623 0.808632 1.044071, 0.333685 0.803241 1.025737, 0.330334 0.799450 1.011327, 0.322726 0.795086 1.001653, 
            0.320806 0.795399 1.006891, 0.318169 0.793655 1.002284, 0.315257 0.796937 1.025482, 0.305687 0.792764 1.020468, 
            0.300315 0.794811 1.041497, 0.294414 0.801160 1.086866, 0.285843 0.799853 1.095572, 0.271986 0.795021 1.094886, 
            0.269716 0.794330 1.095317, 0.267432 0.793600 1.095562, 0.259793 0.789146 1.085462, 0.252511 0.779901 1.048675, 
            0.240503 0.774554 1.041776, 0.231577 0.772228 1.045605, 0.232222 0.779893 1.086054, 0.228068 0.779616 1.092209, 
            0.208563 0.776044 1.108781, 0.201934 0.774486 1.112546, 0.197415 0.773163 1.113691, 0.194933 0.771865 1.111219, 
            0.192459 0.770588 1.108845, 0.185048 0.766788 1.101875, 0.180979 0.760937 1.077600, 0.178509 0.759672 1.075284, 
            0.171694 0.757584 1.076507, 0.169283 0.756487 1.074995, 0.160528 0.754652 1.081179, 0.146009 0.742107 1.039815, 
            0.130222 0.731741 1.012623, 0.127697 0.730321 1.009566, 0.125498 0.729830 1.010956, 0.119941 0.731348 1.029452, 
            0.101978 0.726377 1.035582, 0.089832 0.720636 1.026797, 0.076715 0.717927 1.036278, 0.060693 0.712708 1.037475, 
            0.052608 0.712790 1.052838, 0.046894 0.713859 1.069183, 0.043684 0.716289 1.088300, 0.034731 0.713884 1.091752, 
            0.032436 0.713123 1.091848, 0.027174 0.709667 1.082782, 0.024973 0.709174 1.084162, 0.015745 0.705983 1.083850, 
            0.001634 0.700423 1.079677, -0.002979 0.698831 1.079534, -0.010102 0.695856 1.076517, -0.017011 0.693498 1.076448, 
            -0.022892 0.688268 1.058890, -0.027628 0.686325 1.057067, -0.028136 0.690683 1.081676, -0.034303 0.690453 1.091801, 
            -0.041088 0.688450 1.093434, -0.047859 0.686485 1.095250, -0.047766 0.692568 1.128121, -0.058810 0.689985 1.134462, 
            -0.097265 0.666980 1.080426, -0.106468 0.663860 1.080452, -0.132374 0.653566 1.072315, -0.141643 0.650256 1.071433, 
            -0.146317 0.648488 1.070450, -0.153826 0.644407 1.062132, -0.161463 0.639961 1.052071, -0.163710 0.639336 1.052816, 
            -0.175149 0.635623 1.053745, -0.186495 0.632175 1.055944, -0.187811 0.634217 1.069462, -0.196636 0.632182 1.074685, 
            -0.201079 0.631076 1.076873, -0.205618 0.629695 1.077743, -0.233715 0.618936 1.071123, -0.235970 0.618285 1.071750, 
            -0.238290 0.617451 1.071499, -0.240458 0.617052 1.073328, -0.254322 0.612200 1.072544, -0.265621 0.608889 1.075397, 
            -0.284267 0.601961 1.072157, -0.295778 0.598040 1.072088, -0.298085 0.597241 1.072002, -0.338019 0.581628 1.060848, 
            0.733416 0.903724 0.848313, 0.717361 0.904226 0.880651, 0.712709 0.902522 0.879972, 0.707841 0.900196 0.876321, 
            0.703082 0.898184 0.874168, 0.695399 0.893607 0.863474, 0.688767 0.892041 0.867202, 0.685970 0.889839 0.860397, 
            0.683692 0.889123 0.860712, 0.681414 0.888408 0.861028, 0.680184 0.890699 0.875740, 0.678333 0.891207 0.881916, 
            0.667864 0.890275 0.896161, 0.665053 0.888032 0.889164, 0.660496 0.886601 0.889795, 0.650899 0.882352 0.884412, 
            0.645051 0.883034 0.898904, 0.641127 0.883417 0.908222, 0.636571 0.881986 0.908853, 0.629853 0.880174 0.911402, 
            0.624712 0.877068 0.904010, 0.622401 0.876259 0.903879, 0.616151 0.875789 0.912853, 0.607752 0.874972 0.923910, 
            0.602900 0.872695 0.920489, 0.599923 0.869976 0.911209, 0.595959 0.870245 0.919981, 0.587199 0.862576 0.894484, 
            0.584811 0.861547 0.893297, 0.574903 0.862223 0.915244, 0.570476 0.861164 0.917654, 0.557332 0.858376 0.926753, 
            0.545742 0.854229 0.925604, 0.543744 0.854318 0.929773, 0.529475 0.848305 0.923431, 0.519855 0.843991 0.917739, 
            0.505994 0.839147 0.916995, 0.501773 0.838679 0.922238, 0.494938 0.836533 0.923184, 0.484106 0.834559 0.932439, 
            0.475369 0.832774 0.938859, 0.470920 0.831652 0.940968, 0.466490 0.830583 0.943333, 0.459879 0.829077 0.947348, 
            0.450754 0.826180 0.948445, 0.448422 0.825312 0.948028, 0.446144 0.824596 0.948343, 0.435154 0.822170 0.955432, 
            0.426059 0.819359 0.956937, 0.421499 0.817918 0.957524, 0.414733 0.815971 0.959423, 0.397624 0.813448 0.977278, 
            0.392948 0.811676 0.976272, 0.389462 0.813313 0.991596, 0.373405 0.807992 0.992311, 0.370736 0.806155 0.987253, 
            0.366009 0.804235 0.985543, 0.361618 0.803279 0.988447, 0.362089 0.810445 1.026508, 0.359849 0.809840 1.027353, 
            0.357606 0.809227 1.028157, 0.353050 0.807796 1.028788, 0.351584 0.809408 1.040250, 0.342975 0.807994 1.048443, 
            0.326544 0.795781 1.012413, 0.324289 0.795132 1.013047, 0.322455 0.795692 1.019467, 0.316093 0.794901 1.026906, 
            0.311136 0.792321 1.022037, 0.305463 0.793507 1.038940, 0.299209 0.798841 1.079448, 0.295396 0.799542 1.090287, 
            0.291239 0.799255 1.096398, 0.265801 0.790305 1.094697, 0.260039 0.785417 1.078776, 0.256167 0.780132 1.057210, 
            0.253889 0.779416 1.057526, 0.247852 0.773740 1.037828, 0.239819 0.773975 1.053918, 0.234915 0.771548 1.049782, 
            0.227041 0.778055 1.099651, 0.213879 0.775217 1.108510, 0.205406 0.774191 1.118561, 0.200864 0.772800 1.119386, 
            0.195946 0.770333 1.115055, 0.188184 0.765528 1.103272, 0.167767 0.753524 1.075724, 0.163107 0.751795 1.074925, 
            0.153615 0.747847 1.070990, 0.140808 0.734394 1.021532, 0.126130 0.727208 1.009574, 0.120850 0.729520 1.031872, 
            0.118572 0.728805 1.032187, 0.111884 0.727078 1.035146, 0.109605 0.726363 1.035461, 0.093054 0.719624 1.029382, 
            0.090701 0.718693 1.028667, 0.088647 0.718622 1.032066, 0.084097 0.717209 1.032788, 0.059713 0.711278 1.045544, 
            0.047139 0.710127 1.062481, 0.039880 0.712581 1.089201, 0.021121 0.705329 1.084409, 0.014203 0.702943 1.084208, 
            0.009427 0.700882 1.081821, 0.004675 0.698892 1.079776, 0.002237 0.697718 1.077896, -0.021792 0.686989 1.063934, 
            -0.026921 0.683918 1.056711, -0.038091 0.686791 1.092919, -0.049374 0.683523 1.095979, -0.053838 0.688175 1.129480, 
            -0.055769 0.688454 1.134561, -0.058047 0.687739 1.134876, -0.062604 0.686307 1.135507, -0.067599 0.683618 1.130113, 
            -0.089779 0.666558 1.078350, -0.110228 0.660278 1.081954, -0.114819 0.658747 1.082106, -0.143146 0.647328 1.072328, 
            -0.145612 0.646075 1.070069, -0.158108 0.639331 1.056480, -0.172085 0.634155 1.054146, -0.187324 0.631180 1.066095, 
            -0.232900 0.616839 1.072254, -0.246458 0.612864 1.075668, -0.253726 0.609476 1.070673, -0.256004 0.608761 1.070988, 
            -0.274021 0.603636 1.076381, -0.278673 0.601933 1.075709, -0.294951 0.595977 1.073382, -0.297378 0.594834 1.071651, 
            -0.301945 0.593372 1.072133, -0.339529 0.578678 1.061636, 0.735358 0.904858 0.864914, 0.729622 0.900046 0.849357, 
            0.727344 0.899331 0.849673, 0.723256 0.899244 0.856742, 0.717316 0.899662 0.869967, 0.715325 0.899771 0.874233, 
            0.712607 0.897793 0.868501, 0.703760 0.895695 0.873420, 0.691699 0.890198 0.865807, 0.689081 0.888507 0.861449, 
            0.686733 0.887592 0.860811, 0.678669 0.887736 0.876469, 0.675905 0.891445 0.901711, 0.668705 0.888252 0.897648, 
            0.647106 0.878674 0.885457, 0.641701 0.880628 0.906042, 0.632641 0.877918 0.908029, 0.628152 0.876679 0.909581, 
            0.616657 0.872804 0.909732, 0.606236 0.872010 0.924639, 0.601520 0.870120 0.923073, 0.592013 0.866129 0.918930, 
            0.588059 0.860608 0.896233, 0.583502 0.859177 0.896863, 0.581976 0.860619 0.907508, 0.571239 0.858917 0.918067, 
            0.567091 0.858655 0.924298, 0.562547 0.857261 0.925107, 0.560373 0.856844 0.926851, 0.555801 0.855369 0.927269, 
            0.553581 0.854821 0.928387, 0.546916 0.853162 0.931670, 0.532964 0.848059 0.929685, 0.513789 0.839614 0.919176, 
            0.509151 0.837950 0.918692, 0.496121 0.835488 0.929354, 0.489430 0.833756 0.932283, 0.465188 0.828233 0.946998, 
            0.456078 0.825378 0.948290, 0.447033 0.822711 0.950485, 0.442499 0.821346 0.951433, 0.429100 0.817827 0.957035, 
            0.419971 0.814920 0.958081, 0.415732 0.814401 0.963077, 0.412138 0.815728 0.976916, 0.396268 0.810942 0.980191, 
            0.395126 0.813484 0.996106, 0.381664 0.809786 1.000847, 0.372135 0.805733 0.996407, 0.364818 0.802202 0.990722, 
            0.364579 0.807335 1.019043, 0.358295 0.806768 1.027552, 0.345945 0.806257 1.047558, 0.341704 0.805732 1.052528, 
            0.336763 0.803198 1.047877, 0.332341 0.796335 1.018755, 0.327473 0.794011 1.015108, 0.309985 0.790403 1.027763, 
            0.307402 0.788814 1.023899, 0.306226 0.791260 1.039354, 0.305487 0.794957 1.060798, 0.298426 0.797977 1.090228, 
            0.289831 0.796602 1.098609, 0.285275 0.795171 1.099240, 0.278095 0.792035 1.095448, 0.271274 0.789930 1.096593, 
            0.261145 0.784155 1.083908, 0.256930 0.777885 1.057624, 0.247103 0.772975 1.049076, 0.246979 0.778439 1.078982, 
            0.242270 0.776570 1.077520, 0.210725 0.773375 1.118344, 0.191903 0.765940 1.112677, 0.173189 0.753000 1.076904, 
            0.163870 0.749548 1.075339, 0.161329 0.748081 1.072055, 0.156656 0.746316 1.071088, 0.153791 0.743917 1.063341, 
            0.151198 0.742298 1.059331, 0.146671 0.735136 1.028777, 0.131629 0.726909 1.011831, 0.115042 0.725884 1.036857, 
            0.108085 0.723388 1.036127, 0.096131 0.718194 1.029968, 0.089230 0.715859 1.030012, 0.087132 0.715659 1.032795, 
            0.075646 0.711811 1.033076, 0.071278 0.710919 1.036289, 0.064740 0.709625 1.041319, 0.047489 0.712512 1.088817, 
            0.043215 0.711891 1.093328, 0.019546 0.702196 1.084317, 0.005478 0.696761 1.080743, -0.004402 0.691699 1.071471, 
            -0.006603 0.691206 1.072851, -0.011648 0.688372 1.066764, -0.019608 0.683000 1.052264, -0.026904 0.685349 1.078479, 
            -0.028768 0.685820 1.084478, -0.031022 0.685176 1.085134, -0.041817 0.683307 1.094895, -0.053209 0.679728 1.096465, 
            -0.055859 0.677947 1.091677, -0.060321 0.676787 1.093605, -0.059563 0.684776 1.135605, -0.065281 0.680014 1.120285, 
            -0.084460 0.665742 1.078132, -0.135478 0.647429 1.072757, -0.140098 0.645818 1.072526, -0.159745 0.636019 1.055539, 
            -0.162184 0.634842 1.053643, -0.164454 0.634150 1.054072, -0.170996 0.632842 1.059035, -0.173455 0.631610 1.056874, 
            -0.180412 0.629113 1.056141, -0.193104 0.627622 1.071452, -0.201831 0.625867 1.078016, -0.206313 0.624651 1.079676, 
            -0.210963 0.622952 1.079025, -0.237103 0.611985 1.067668, -0.275632 0.600401 1.075808, -0.277953 0.599562 1.075527, 
            -0.289602 0.595244 1.073561, -0.331966 0.578479 1.060631, -0.336537 0.577006 1.061063, -0.338685 0.576666 1.063176, 
            0.736121 0.902611 0.865328, 0.732992 0.899456 0.853962, 0.730664 0.898599 0.853597, 0.728517 0.898259 0.855714, 
            0.710911 0.894315 0.866758, 0.706793 0.894140 0.873404, 0.702236 0.892709 0.874035, 0.694740 0.888667 0.865905, 
            0.690646 0.888560 0.872877, 0.685287 0.884829 0.862493, 0.680265 0.887880 0.888328, 0.674389 0.888482 0.902440, 
            0.650147 0.877143 0.885555, 0.647843 0.876352 0.885513, 0.645588 0.875703 0.886147, 0.640010 0.877161 0.904354, 
            0.626166 0.872367 0.903848, 0.621555 0.870780 0.903732, 0.619277 0.870065 0.904047, 0.617677 0.871295 0.913680, 
            0.609456 0.870991 0.927193, 0.602592 0.868760 0.927734, 0.600004 0.867158 0.923802, 0.597605 0.866096 0.922459, 
            0.590498 0.863167 0.919659, 0.578870 0.858911 0.917988, 0.574453 0.857881 0.920539, 0.565680 0.855994 0.926468, 
            0.556622 0.853289 0.928485, 0.554546 0.853153 0.931574, 0.552268 0.852438 0.931889, 0.549904 0.851476 0.931028, 
            0.545356 0.850070 0.931779, 0.543123 0.849484 0.932714, 0.538503 0.847872 0.932476, 0.536095 0.846783 0.931006, 
            0.531538 0.845352 0.931637, 0.524318 0.842100 0.927288, 0.519446 0.839764 0.923586, 0.503643 0.835173 0.927793, 
            0.494591 0.832486 0.929892, 0.479044 0.828626 0.937602, 0.474488 0.827195 0.938232, 0.465793 0.825532 0.945236, 
            0.463735 0.825447 0.948572, 0.438971 0.818430 0.956128, 0.425303 0.814140 0.958036, 0.418927 0.813310 0.965286, 
            0.416710 0.812770 0.966443, 0.415096 0.813959 0.975876, 0.408577 0.812716 0.981149, 0.401633 0.810257 0.980600, 
            0.399355 0.809542 0.980915, 0.367328 0.804965 1.015126, 0.365901 0.806690 1.027129, 0.361562 0.805884 1.030754, 
            0.355003 0.804527 1.035476, 0.353145 0.805016 1.041561, 0.344750 0.804215 1.052692, 0.335248 0.800236 1.048606, 
            0.330527 0.792518 1.015390, 0.328236 0.791764 1.015521, 0.320626 0.793214 1.037430, 0.313026 0.788871 1.027861, 
            0.308443 0.793183 1.059733, 0.304353 0.793089 1.066765, 0.303013 0.795063 1.079960, 0.297036 0.795375 1.092680, 
            0.267117 0.785208 1.092637, 0.264299 0.782947 1.085553, 0.252796 0.773230 1.053988, 0.250916 0.773658 1.059779, 
            0.250240 0.777535 1.082087, 0.216076 0.772648 1.118553, 0.189157 0.759449 1.096508, 0.183489 0.754831 1.081876, 
            0.180800 0.752938 1.076555, 0.178522 0.752223 1.076870, 0.174013 0.750931 1.078166, 0.157419 0.744069 1.071502, 
            0.148622 0.736296 1.045503, 0.145179 0.732241 1.029829, 0.142877 0.731458 1.029821, 0.132757 0.725709 1.017259, 
            0.125428 0.722146 1.011419, 0.120147 0.724452 1.033687, 0.113527 0.722922 1.037586, 0.108848 0.721141 1.036541, 
            0.105983 0.718743 1.028803, 0.101426 0.717310 1.029420, 0.092238 0.714231 1.029647, 0.085548 0.712501 1.032584, 
            0.083299 0.711871 1.033309, 0.078703 0.710324 1.033387, 0.056741 0.705524 1.047818, 0.046804 0.706115 1.069359, 
            0.043937 0.709527 1.093181, 0.039549 0.708581 1.096134, 0.034950 0.707027 1.096174, 0.024975 0.701695 1.085608, 
            0.020181 0.699581 1.082970, 0.011078 0.696747 1.084366, 0.003609 0.692783 1.076611, -0.027827 0.678266 1.055737, 
            -0.030146 0.683251 1.087091, -0.034506 0.682386 1.090429, -0.045615 0.679616 1.095877, -0.052817 0.676416 1.091775, 
            -0.062831 0.670972 1.080675, -0.067527 0.669141 1.079391, -0.069851 0.668293 1.079073, -0.071722 0.668747 1.084988, 
            -0.085993 0.662728 1.078616, -0.088329 0.661849 1.078146, -0.092887 0.660412 1.078750, -0.102003 0.657543 1.079977, 
            -0.132339 0.646180 1.074209, -0.139174 0.644032 1.075149, -0.143873 0.642191 1.073816, -0.161202 0.633224 1.057069, 
            -0.179577 0.627072 1.057543, -0.198825 0.624234 1.077626, -0.200993 0.623835 1.079459, -0.210130 0.620907 1.080402, 
            -0.212458 0.620048 1.080033, -0.214877 0.618928 1.078411, -0.258888 0.603257 1.074463, -0.270013 0.600444 1.079700, 
            -0.295881 0.590257 1.072078, -0.309973 0.584753 1.068171, -0.333592 0.575201 1.059849, -0.337865 0.574581 1.064364, 
            0.735856 0.897417 0.851628, 0.729280 0.896012 0.856127, 0.726009 0.898267 0.874409, 0.724092 0.898589 0.879691, 
            0.713782 0.892294 0.864516, 0.707459 0.891614 0.872485, 0.705280 0.891184 0.874165, 0.698080 0.887990 0.870097, 
            0.685622 0.887172 0.888629, 0.678891 0.885322 0.890994, 0.674862 0.885405 0.898874, 0.670148 0.883520 0.897332, 
            0.662785 0.879861 0.891036, 0.658375 0.878850 0.893679, 0.651000 0.875153 0.887201, 0.645062 0.875578 0.900460, 
            0.643023 0.875548 0.904060, 0.636232 0.873527 0.905609, 0.633902 0.872665 0.905221, 0.631708 0.872189 0.906683, 
            0.617934 0.867598 0.907150, 0.616495 0.869289 0.918989, 0.610116 0.868449 0.926191, 0.598833 0.865183 0.929259, 
            0.595965 0.862776 0.921476, 0.586454 0.858773 0.917276, 0.584035 0.857652 0.915650, 0.581898 0.857342 0.917907, 
            0.577355 0.855949 0.918717, 0.572938 0.854919 0.921268, 0.570931 0.854982 0.925313, 0.510991 0.834357 0.923831, 
            0.499925 0.831710 0.929866, 0.482228 0.827503 0.939653, 0.475548 0.825801 0.942727, 0.473270 0.825085 0.943043, 
            0.468790 0.823874 0.944726, 0.466714 0.823740 0.947826, 0.462228 0.822509 0.949418, 0.460022 0.822001 0.950726, 
            0.450841 0.818943 0.951050, 0.428433 0.812864 0.959355, 0.426083 0.811942 0.958682, 0.419751 0.811239 0.966541, 
            0.413794 0.811608 0.979533, 0.403291 0.810576 0.993298, 0.390466 0.808707 1.006798, 0.376368 0.803185 1.002809, 
            0.371603 0.801155 1.000572, 0.370059 0.802544 1.010963, 0.347965 0.803180 1.055167, 0.341046 0.800792 1.054960, 
            0.336221 0.798592 1.051906, 0.325325 0.790617 1.028687, 0.316868 0.789636 1.038953, 0.311510 0.785909 1.028590, 
            0.309204 0.785113 1.028521, 0.302312 0.794435 1.091869, 0.297972 0.793625 1.095475, 0.289083 0.791406 1.099815, 
            0.286760 0.790561 1.099509, 0.270211 0.783829 1.093465, 0.267460 0.781757 1.087285, 0.260393 0.778946 1.085051, 
            0.255987 0.772131 1.056156, 0.246743 0.774707 1.087203, 0.244518 0.774147 1.088261, 0.241958 0.772623 1.084703, 
            0.238026 0.772981 1.093904, 0.231877 0.772801 1.104266, 0.220910 0.770440 1.111671, 0.203515 0.767099 1.125602, 
            0.193811 0.762543 1.118754, 0.184712 0.753905 1.088616, 0.181899 0.751656 1.081587, 0.170075 0.746837 1.077222, 
            0.162855 0.743587 1.072883, 0.157625 0.740224 1.064263, 0.153039 0.738708 1.064484, 0.145964 0.730059 1.030550, 
            0.138696 0.726668 1.025537, 0.135670 0.723810 1.015596, 0.133143 0.722381 1.012496, 0.126191 0.719899 1.011833, 
            0.124541 0.720983 1.020764, 0.120319 0.720511 1.025992, 0.116392 0.720885 1.035265, 0.106176 0.714860 1.021380, 
            0.084062 0.709624 1.033723, 0.081735 0.708769 1.033371, 0.077172 0.707317 1.033903, 0.074909 0.706646 1.034432, 
            0.073068 0.707184 1.040749, 0.064194 0.705007 1.045291, 0.061973 0.704456 1.046395, 0.051048 0.702216 1.054379, 
            0.049671 0.704086 1.067071, 0.035494 0.704153 1.093584, 0.025133 0.697712 1.077709, 0.023222 0.698050 1.083068, 
            -0.028521 0.677662 1.067756, -0.029528 0.680589 1.085517, -0.034085 0.679158 1.086147, -0.036084 0.679241 1.090288, 
            -0.056629 0.672685 1.092567, -0.067125 0.665860 1.074850, -0.071755 0.664216 1.074465, -0.076529 0.662163 1.072117, 
            -0.082983 0.661108 1.078289, -0.094582 0.656936 1.077018, -0.098977 0.655967 1.079862, -0.103451 0.654772 1.081624, 
            -0.133824 0.643304 1.075351, -0.158074 0.631942 1.058360, -0.164859 0.629938 1.059990, -0.174207 0.626401 1.058017, 
            -0.214114 0.616681 1.078825, -0.218671 0.615250 1.079455, -0.246675 0.604756 1.074107, -0.285568 0.592125 1.077231, 
            -0.334714 0.573367 1.065983, -0.337120 0.572284 1.064537, -0.341672 0.570866 1.065232, 0.734340 0.894455 0.852357, 
            0.732239 0.894247 0.855104, 0.727764 0.893050 0.856856, 0.725785 0.893192 0.861276, 0.722408 0.895143 0.878105, 
            0.710120 0.888994 0.867369, 0.708321 0.889653 0.874263, 0.706062 0.888994 0.874849, 0.692621 0.885355 0.879873, 
            0.690942 0.886356 0.888412, 0.671099 0.881813 0.900330, 0.663600 0.877764 0.892169, 0.659299 0.877064 0.896298, 
            0.643537 0.872588 0.901058, 0.641507 0.872586 0.904789, 0.632387 0.869703 0.905950, 0.623081 0.866287 0.904559, 
            0.620884 0.865806 0.905998, 0.618697 0.865352 0.907564, 0.606495 0.865266 0.929604, 0.584919 0.855754 0.917730, 
            0.571638 0.852573 0.924950, 0.558165 0.848845 0.929550, 0.556078 0.848679 0.932494, 0.551609 0.847499 0.934325, 
            0.549226 0.846482 0.933198, 0.547061 0.846091 0.935071, 0.544624 0.844922 0.933211, 0.540029 0.843378 0.933303, 
            0.537750 0.842663 0.933619, 0.521006 0.835369 0.924883, 0.507618 0.831885 0.930652, 0.505244 0.830894 0.929649, 
            0.489653 0.826907 0.936749, 0.480919 0.825133 0.943222, 0.469547 0.821611 0.945065, 0.467274 0.820911 0.945454, 
            0.465341 0.821186 0.950509, 0.444808 0.814662 0.952945, 0.433772 0.812104 0.959406, 0.422509 0.808894 0.962741, 
            0.416931 0.810351 0.980946, 0.404712 0.810217 1.002752, 0.402536 0.809795 1.004474, 0.380113 0.803670 1.012561, 
            0.375534 0.802175 1.012884, 0.369695 0.802883 1.027499, 0.363355 0.802156 1.035244, 0.361085 0.801464 1.035673, 
            0.334643 0.795451 1.051780, 0.330565 0.789575 1.027384, 0.322189 0.788825 1.038761, 0.315218 0.786289 1.037843, 
            0.312309 0.789582 1.061091, 0.305815 0.788411 1.066709, 0.292092 0.789782 1.099467, 0.282912 0.786728 1.099811, 
            0.275648 0.783351 1.094863, 0.268222 0.779510 1.087699, 0.256735 0.769841 1.056365, 0.254443 0.769085 1.056483, 
            0.211278 0.767474 1.127347, 0.199675 0.763290 1.126021, 0.182662 0.749409 1.082001, 0.170983 0.745006 1.079624, 
            0.161332 0.740603 1.073508, 0.158388 0.737978 1.064677, 0.156091 0.737210 1.064744, 0.153801 0.736461 1.064897, 
            0.150452 0.732673 1.050500, 0.148088 0.731713 1.049646, 0.136885 0.722859 1.022213, 0.131524 0.719120 1.011795, 
            0.129246 0.718405 1.012110, 0.127467 0.719121 1.019281, 0.116679 0.717275 1.029148, 0.111831 0.715009 1.025780, 
            0.100559 0.711773 1.028995, 0.084771 0.707223 1.033397, 0.077950 0.705115 1.034530, 0.076060 0.705511 1.040168, 
            0.067196 0.703364 1.044853, 0.062674 0.702032 1.045960, 0.058171 0.700753 1.047319, 0.055892 0.700038 1.047635, 
            0.048177 0.701184 1.068089, 0.036335 0.702130 1.095072, 0.033978 0.701191 1.094313, 0.021339 0.694034 1.078753, 
            0.019372 0.694210 1.083337, 0.007767 0.690020 1.081984, 0.000001 0.685204 1.070145, -0.013221 0.676378 1.046590, 
            -0.022237 0.673793 1.049178, -0.026718 0.672578 1.050841, -0.033969 0.669239 1.046077, -0.036247 0.668523 1.046393, 
            -0.038069 0.674933 1.084569, -0.049103 0.672381 1.091060, -0.053815 0.670504 1.089555, -0.056748 0.667910 1.080872, 
            -0.082563 0.657877 1.073989, -0.084773 0.657359 1.075249, -0.089486 0.655479 1.073731, -0.098506 0.652885 1.076274, 
            -0.114241 0.648485 1.081396, -0.161637 0.628924 1.062566, -0.170619 0.626438 1.065625, -0.175445 0.624234 1.062556, 
            -0.184253 0.622247 1.068008, -0.201746 0.618626 1.080601, -0.206302 0.617195 1.081232, -0.213200 0.614869 1.081317, 
            -0.215618 0.613751 1.079707, -0.255173 0.599223 1.073747, -0.261547 0.598399 1.081027, -0.266065 0.597079 1.082189, 
            -0.268475 0.595985 1.080695, -0.289498 0.588056 1.076402, -0.330166 0.570338 1.055164, -0.332080 0.570667 1.060481, 
            -0.334338 0.570009 1.061075, 0.737558 0.893431 0.854887, 0.726282 0.890184 0.858045, 0.724270 0.890229 0.862005, 
            0.719855 0.889205 0.864586, 0.711094 0.887352 0.870679, 0.706806 0.886690 0.874992, 0.704305 0.885337 0.872251, 
            0.702266 0.885308 0.875857, 0.696110 0.885107 0.886121, 0.689666 0.884081 0.892430, 0.678867 0.882202 0.902140, 
            0.664424 0.875693 0.893422, 0.657783 0.874101 0.897027, 0.647145 0.866866 0.877348, 0.643032 0.866708 0.884071, 
            0.639569 0.868412 0.899715, 0.637714 0.868908 0.905833, 0.635397 0.868083 0.905627, 0.630501 0.865679 0.901594, 
            0.623925 0.864275 0.906096, 0.618192 0.865286 0.922163, 0.604819 0.861843 0.928127, 0.595040 0.857071 0.920242, 
            0.592761 0.856355 0.920557, 0.550102 0.844560 0.935169, 0.545455 0.842869 0.934556, 0.538856 0.841400 0.938743, 
            0.499143 0.826417 0.930608, 0.496974 0.826015 0.932423, 0.479479 0.822387 0.944983, 0.477176 0.821600 0.944957, 
            0.470316 0.819380 0.945553, 0.468382 0.819654 0.950607, 0.459253 0.816745 0.951641, 0.456993 0.816083 0.952215, 
            0.454782 0.815560 0.953453, 0.438996 0.811015 0.957882, 0.425550 0.807362 0.962839, 0.422250 0.809535 0.980728, 
            0.419972 0.808820 0.981044, 0.418228 0.809637 0.988699, 0.401058 0.806940 1.005715, 0.374072 0.799367 1.014352, 
            0.368342 0.800387 1.030464, 0.366078 0.799712 1.030973, 0.361840 0.799193 1.035973, 0.354661 0.801878 1.063797, 
            0.350037 0.800254 1.063503, 0.337747 0.794098 1.052733, 0.332664 0.791159 1.046143, 0.329194 0.787026 1.030092, 
            0.326999 0.786548 1.031546, 0.322590 0.785542 1.034213, 0.318323 0.784941 1.038816, 0.315981 0.784043 1.038256, 
            0.314123 0.784531 1.044339, 0.311181 0.787728 1.067131, 0.306624 0.786297 1.067761, 0.303838 0.789942 1.092696, 
            0.297242 0.788481 1.096927, 0.274038 0.780117 1.094293, 0.266613 0.776278 1.087134, 0.263896 0.774306 1.081434, 
            0.259238 0.772583 1.080667, 0.255112 0.772387 1.087212, 0.246150 0.769956 1.090536, 0.241573 0.768468 1.090895, 
            0.205100 0.762776 1.127249, 0.181122 0.746377 1.082393, 0.159151 0.735731 1.065090, 0.156854 0.734963 1.065158, 
            0.153493 0.731142 1.050599, 0.148851 0.729466 1.050059, 0.146601 0.728832 1.050765, 0.142597 0.723168 1.027384, 
            0.137290 0.719585 1.017710, 0.130084 0.716374 1.013556, 0.123880 0.716037 1.023170, 0.121553 0.715183 1.022820, 
            0.117062 0.713937 1.024340, 0.114873 0.713477 1.025878, 0.105423 0.709651 1.022523, 0.103235 0.709193 1.024072, 
            0.096594 0.707602 1.027676, 0.087706 0.705386 1.032035, 0.083180 0.704043 1.033084, 0.074594 0.702691 1.041576, 
            0.072619 0.702845 1.046060, 0.070341 0.702130 1.046375, 0.063360 0.699565 1.045317, 0.058747 0.697971 1.045168, 
            0.041671 0.701362 1.095081, 0.030158 0.697436 1.094991, 0.024380 0.692503 1.078852, 0.017546 0.690356 1.079798, 
            0.015521 0.690370 1.083603, 0.005449 0.684758 1.071697, -0.019196 0.672262 1.049277, -0.033217 0.666960 1.046339, 
            -0.037763 0.665561 1.047121, -0.037306 0.672686 1.084983, -0.039415 0.672456 1.087625, -0.046370 0.669967 1.086931, 
            -0.050774 0.668973 1.089653, -0.061114 0.662591 1.074059, -0.065745 0.660948 1.073674, -0.072825 0.658099 1.071257, 
            -0.120720 0.642923 1.077162, -0.125442 0.641018 1.075523, -0.139164 0.636576 1.076705, -0.154244 0.628239 1.059229, 
            -0.165300 0.625622 1.065408, -0.196659 0.617143 1.077191, -0.201070 0.616128 1.079813, -0.214659 0.612068 1.082819, 
            -0.240685 0.601429 1.073035, -0.300728 0.580509 1.070140, -0.329060 0.569074 1.060285, -0.333575 0.567762 1.061488, 
            -0.335727 0.567411 1.063546, -0.346810 0.564715 1.069345, 0.739484 0.894517 0.871257, 0.733808 0.889877 0.856524, 
            0.729251 0.888446 0.857154, 0.722915 0.887727 0.864937, 0.718327 0.886206 0.865138, 0.713792 0.884839 0.866072, 
            0.709579 0.884390 0.871408, 0.698821 0.882628 0.881680, 0.697208 0.883821 0.891135, 0.690627 0.882402 0.895563, 
            0.688171 0.881179 0.893447, 0.675087 0.878565 0.903379, 0.660631 0.872015 0.894466, 0.647908 0.864619 0.877761, 
            0.645665 0.864005 0.878559, 0.643387 0.863289 0.878875, 0.642305 0.866004 0.895618, 0.633718 0.864651 0.904105, 
            0.626708 0.862001 0.902638, 0.624451 0.861348 0.903254, 0.622410 0.861312 0.906825, 0.616903 0.862974 0.926006, 
            0.605582 0.859596 0.928540, 0.603304 0.858880 0.928856, 0.600964 0.857990 0.928334, 0.598495 0.856727 0.926027, 
            0.590443 0.851092 0.910266, 0.588515 0.851378 0.915382, 0.579610 0.849113 0.919503, 0.577755 0.849613 0.925635, 
            0.570888 0.847372 0.926129, 0.564310 0.845961 0.930600, 0.552953 0.842482 0.932648, 0.550674 0.841766 0.932963, 
            0.543940 0.839907 0.935285, 0.537341 0.838437 0.939472, 0.513776 0.829038 0.931878, 0.511617 0.828664 0.933831, 
            0.509219 0.827607 0.932508, 0.497584 0.823330 0.930740, 0.484618 0.821055 0.942294, 0.471713 0.818953 0.954679, 
            0.469530 0.818510 0.956300, 0.464595 0.815994 0.951737, 0.460016 0.814498 0.952055, 0.455655 0.813630 0.955381, 
            0.450949 0.811768 0.953949, 0.430916 0.806679 0.963258, 0.421072 0.807539 0.986083, 0.413164 0.808132 1.003889, 
            0.406410 0.806218 1.005951, 0.404286 0.805943 1.008374, 0.399957 0.805164 1.012128, 0.381899 0.799922 1.016959, 
            0.370379 0.795978 1.016780, 0.364866 0.797619 1.035865, 0.361938 0.800857 1.058855, 0.353215 0.799115 1.065477, 
            0.341360 0.794206 1.060680, 0.331147 0.788191 1.046843, 0.325632 0.784011 1.034312, 0.309563 0.784472 1.066451, 
            0.307387 0.784050 1.068175, 0.306166 0.786366 1.083008, 0.303953 0.785838 1.084220, 0.300226 0.786786 1.096244, 
            0.298150 0.786650 1.099332, 0.293660 0.785408 1.100868, 0.289101 0.783970 1.101468, 0.274533 0.777103 1.091031, 
            0.259914 0.770087 1.079889, 0.258235 0.771089 1.088425, 0.256045 0.770628 1.089960, 0.253783 0.769959 1.090498, 
            0.246954 0.767827 1.091515, 0.238596 0.767129 1.103140, 0.234490 0.766991 1.109963, 0.227777 0.765193 1.112579, 
            0.208385 0.761943 1.130688, 0.201198 0.758789 1.126810, 0.186627 0.746092 1.084718, 0.167719 0.738414 1.077886, 
            0.163330 0.731646 1.049217, 0.158775 0.730220 1.049874, 0.147369 0.726599 1.051242, 0.140633 0.718919 1.021949, 
            0.138354 0.718203 1.022265, 0.135536 0.715940 1.015170, 0.131124 0.714922 1.017776, 0.124595 0.713652 1.022919, 
            0.120038 0.712221 1.023549, 0.108748 0.708933 1.026515, 0.106276 0.707662 1.024170, 0.104905 0.709549 1.036947, 
            0.100314 0.708017 1.037096, 0.081665 0.701080 1.033813, 0.075624 0.701210 1.045657, 0.064165 0.697439 1.046311, 
            0.061476 0.695544 1.040979, 0.055290 0.695258 1.050832, 0.054229 0.698033 1.067863, 0.053348 0.701323 1.087361, 
            0.048791 0.699892 1.087992, 0.046761 0.699888 1.091713, 0.025885 0.692383 1.089449, 0.022865 0.689541 1.079580, 
            0.016030 0.687394 1.080527, 0.006289 0.682731 1.073163, 0.001029 0.679284 1.064140, -0.001249 0.678568 1.064455, 
            -0.014442 0.669826 1.041301, -0.018998 0.668395 1.041932, -0.034733 0.663998 1.047068, -0.038982 0.663448 1.051917, 
            -0.038822 0.669724 1.085712, -0.061364 0.657440 1.060566, -0.063643 0.656724 1.060881, -0.081089 0.653237 1.074113, 
            -0.095567 0.646626 1.064907, -0.103640 0.646744 1.080442, -0.110560 0.644355 1.080224, -0.113285 0.642359 1.074408, 
            -0.115592 0.641560 1.074327, -0.120129 0.640185 1.075224, -0.131554 0.636510 1.076333, -0.138653 0.633608 1.073661, 
            -0.160057 0.624586 1.064137, -0.166636 0.623173 1.068594, -0.171238 0.621611 1.068597, -0.180457 0.618446 1.068408, 
            -0.182724 0.617763 1.068879, -0.187208 0.616539 1.070501, -0.193865 0.614904 1.073899, -0.195751 0.615312 1.079595, 
            -0.202266 0.614083 1.084932, -0.209287 0.611402 1.083320, -0.246252 0.598483 1.081324, -0.271050 0.591365 1.088401, 
            -0.326087 0.567347 1.059448, -0.330534 0.566231 1.061587, 0.742568 0.893108 0.871944, 0.737968 0.891554 0.871986, 
            0.733245 0.889646 0.870334, 0.730364 0.887202 0.862369, 0.728234 0.886911 0.864719, 0.725956 0.886196 0.865035, 
            0.720875 0.883262 0.858472, 0.716950 0.883642 0.867775, 0.712870 0.883578 0.874949, 0.710341 0.882143 0.871822, 
            0.707966 0.881150 0.870807, 0.705785 0.880712 0.872453, 0.701813 0.880958 0.881114, 0.700249 0.882290 0.891234, 
            0.695693 0.880859 0.891864, 0.684869 0.878908 0.901228, 0.673178 0.874473 0.898700, 0.663672 0.870484 0.894565, 
            0.654267 0.866784 0.891814, 0.646428 0.861758 0.878973, 0.645346 0.864473 0.895716, 0.638752 0.863016 0.899965, 
            0.636302 0.861809 0.897928, 0.632027 0.861185 0.902421, 0.622997 0.858562 0.904828, 0.621313 0.859550 0.913300, 
            0.619259 0.859475 0.916685, 0.616980 0.858760 0.917000, 0.606053 0.856514 0.924953, 0.603999 0.856440 0.928340, 
            0.600275 0.851581 0.908815, 0.580560 0.847402 0.922479, 0.578552 0.847463 0.926516, 0.573996 0.846032 0.927147, 
            0.571777 0.845488 0.928280, 0.551437 0.839520 0.933377, 0.549250 0.839064 0.934939, 0.546942 0.838265 0.934855, 
            0.540461 0.837131 0.940650, 0.526059 0.830740 0.932494, 0.507849 0.825061 0.935234, 0.502947 0.822639 0.931120, 
            0.496069 0.820368 0.931469, 0.489855 0.820001 0.940939, 0.481386 0.818986 0.951042, 0.470301 0.816286 0.956823, 
            0.468354 0.816522 0.961693, 0.461318 0.813797 0.959873, 0.459040 0.813082 0.960188, 0.440790 0.807290 0.962388, 
            0.432040 0.805470 0.968641, 0.427888 0.805197 0.974816, 0.421835 0.805292 0.986496, 0.416205 0.806601 1.003987, 
            0.407337 0.804440 1.008610, 0.398479 0.802311 1.013379, 0.396347 0.802014 1.015701, 0.387196 0.799042 1.016437, 
            0.371335 0.794284 1.019843, 0.369622 0.795188 1.027913, 0.363355 0.794670 1.036656, 0.356239 0.797535 1.065343, 
            0.351683 0.796104 1.065974, 0.336717 0.788095 1.050074, 0.328531 0.782072 1.032455, 0.323923 0.780494 1.032382, 
            0.306790 0.783722 1.081519, 0.302426 0.782841 1.084784, 0.289841 0.781658 1.101567, 0.280407 0.777878 1.098432, 
            0.265349 0.769601 1.081250, 0.260677 0.767841 1.080302, 0.258731 0.768077 1.085177, 0.256808 0.768381 1.090374, 
            0.252285 0.767047 1.091467, 0.245377 0.764690 1.091407, 0.230818 0.763662 1.112678, 0.228767 0.763600 1.116120, 
            0.222704 0.763665 1.127659, 0.215953 0.761759 1.129755, 0.204252 0.757291 1.127072, 0.194012 0.751199 1.112866, 
            0.185279 0.743609 1.087745, 0.182648 0.741883 1.083220, 0.166370 0.730112 1.049305, 0.143802 0.717756 1.023814, 
            0.139045 0.715749 1.021685, 0.127636 0.712120 1.023017, 0.123138 0.710858 1.024456, 0.116217 0.708464 1.024215, 
            0.109531 0.706743 1.027203, 0.105773 0.707602 1.038798, 0.093145 0.700479 1.023397, 0.088967 0.700134 1.029230, 
            0.082558 0.699207 1.036014, 0.067235 0.695991 1.046807, 0.064517 0.694013 1.041077, 0.056052 0.693011 1.051246, 
            0.056481 0.700057 1.088726, 0.052053 0.698992 1.091114, 0.036541 0.695234 1.099308, 0.031686 0.692948 1.095845, 
            0.014515 0.684432 1.081256, 0.011752 0.682327 1.074918, 0.001792 0.677037 1.064554, -0.013724 0.667449 1.041091, 
            -0.040746 0.659772 1.049229, -0.056138 0.656356 1.059065, -0.074079 0.651451 1.065512, -0.108142 0.641035 1.071758, 
            -0.121646 0.637217 1.075928, -0.128574 0.634803 1.075593, -0.131052 0.633515 1.073168, -0.133231 0.633084 1.074842, 
            -0.152728 0.623715 1.059912, -0.159430 0.621951 1.062691, -0.172697 0.618812 1.070112, -0.177374 0.617033 1.069077, 
            -0.203716 0.611308 1.086558, -0.205994 0.610592 1.086874, -0.234876 0.597584 1.069483, -0.239177 0.596885 1.073620, 
            -0.253708 0.595937 1.095275, -0.258055 0.595109 1.098794, -0.318347 0.567656 1.060873, -0.343055 0.560798 1.069194, 
            -0.345284 0.560221 1.070172, 0.724440 0.883233 0.865764, 0.721638 0.881016 0.858886, 0.719853 0.881713 0.865966, 
            0.711487 0.880993 0.877485, 0.708729 0.878903 0.871220, 0.706935 0.879575 0.878180, 0.704974 0.879771 0.882858, 
            0.700775 0.879364 0.888394, 0.692635 0.879291 0.903014, 0.676242 0.873005 0.899104, 0.671632 0.871421 0.899000, 
            0.668991 0.869668 0.894347, 0.664386 0.868097 0.894310, 0.662020 0.867130 0.893418, 0.657537 0.865908 0.895054, 
            0.650988 0.864582 0.899925, 0.648710 0.863866 0.900240, 0.646677 0.863854 0.903925, 0.642120 0.862423 0.904556, 
            0.639539 0.860839 0.900710, 0.634787 0.858847 0.898657, 0.632696 0.858669 0.901548, 0.625861 0.856523 0.902494, 
            0.615465 0.855797 0.917729, 0.613730 0.856639 0.925502, 0.611373 0.855698 0.924736, 0.601133 0.849604 0.910522, 
            0.596482 0.847903 0.909860, 0.589691 0.845882 0.911409, 0.565924 0.841722 0.932647, 0.556907 0.839134 0.935222, 
            0.550162 0.837245 0.937398, 0.547597 0.835709 0.933787, 0.545319 0.834994 0.934102, 0.543463 0.835489 0.940216, 
            0.534278 0.832421 0.940489, 0.531899 0.831416 0.939421, 0.522574 0.827947 0.937775, 0.501377 0.819520 0.931099, 
            0.486152 0.816584 0.943229, 0.471437 0.815111 0.962370, 0.470558 0.818405 0.981883, 0.463523 0.815685 0.980083, 
            0.458983 0.814303 0.980948, 0.453125 0.809140 0.963711, 0.439428 0.804768 0.965227, 0.435082 0.803939 0.968740, 
            0.428383 0.802184 0.971561, 0.423201 0.804774 0.995190, 0.399452 0.800667 1.016679, 0.376647 0.793447 1.019525, 
            0.371900 0.791470 1.017542, 0.363078 0.795257 1.054383, 0.361286 0.795937 1.061380, 0.347638 0.791707 1.063574, 
            0.340469 0.788601 1.059927, 0.330284 0.782664 1.046464, 0.314994 0.773727 1.026117, 0.308772 0.779153 1.067068, 
            0.306532 0.778547 1.067909, 0.305270 0.780746 1.082178, 0.297395 0.781432 1.100432, 0.261440 0.765594 1.080716, 
            0.248556 0.763551 1.093386, 0.246381 0.763135 1.095132, 0.242155 0.762651 1.100301, 0.221239 0.760845 1.129071, 
            0.216662 0.759356 1.129422, 0.209892 0.757396 1.131262, 0.207529 0.756437 1.130412, 0.188590 0.742854 1.091558, 
            0.183372 0.739524 1.083095, 0.160299 0.725720 1.050672, 0.153465 0.723578 1.051638, 0.151181 0.722845 1.051870, 
            0.147078 0.716897 1.027127, 0.142214 0.714585 1.023540, 0.130411 0.709825 1.019458, 0.128147 0.709152 1.019974, 
            0.124167 0.709373 1.028520, 0.119249 0.706908 1.024195, 0.108814 0.706071 1.038896, 0.083172 0.696533 1.034385, 
            0.060653 0.690135 1.041162, 0.058655 0.690222 1.045322, 0.058660 0.696053 1.076986, 0.057244 0.697810 1.089140, 
            0.054966 0.697094 1.089455, 0.019834 0.683616 1.081039, 0.015278 0.682185 1.081669, 0.005536 0.677522 1.074306, 
            0.002812 0.675526 1.068490, -0.012900 0.665378 1.042345, -0.033854 0.657649 1.039014, -0.042080 0.657331 1.052455, 
            -0.046075 0.657508 1.060785, -0.050632 0.656076 1.061415, -0.060055 0.652325 1.058418, -0.062334 0.651610 1.058734, 
            -0.111837 0.637641 1.074163, -0.114068 0.637061 1.075125, -0.118622 0.635636 1.075785, -0.123249 0.634002 1.075447, 
            -0.128011 0.631984 1.073266, -0.137150 0.629046 1.074162, -0.139775 0.627337 1.069722, -0.167377 0.617997 1.069895, 
            -0.183576 0.612270 1.068662, -0.190338 0.610332 1.070609, -0.227091 0.598021 1.071524, -0.246239 0.595470 1.092985, 
            -0.253073 0.593324 1.093931, -0.257502 0.592260 1.096320, -0.322213 0.563771 1.060925, -0.340007 0.559286 1.069382, 
            -0.344586 0.557790 1.069705, 0.729760 0.882418 0.865547, 0.723179 0.880998 0.869975, 0.720865 0.880180 0.869800, 
            0.718622 0.879567 0.870606, 0.716786 0.880120 0.876996, 0.709932 0.877917 0.877672, 0.691225 0.876631 0.905186, 
            0.684238 0.874047 0.904040, 0.679676 0.872602 0.904603, 0.672387 0.869153 0.899312, 0.658242 0.863495 0.894671, 
            0.656307 0.863766 0.899708, 0.649472 0.861619 0.900654, 0.645161 0.860892 0.904654, 0.633459 0.856423 0.901962, 
            0.631181 0.855707 0.902277, 0.626361 0.853521 0.899290, 0.622839 0.855056 0.914127, 0.618496 0.854237 0.917686, 
            0.616228 0.853551 0.918143, 0.603530 0.846226 0.901775, 0.599108 0.845182 0.904261, 0.592732 0.844351 0.911507, 
            0.581913 0.842414 0.920938, 0.575581 0.841710 0.928792, 0.564350 0.838592 0.932570, 0.559789 0.837148 0.933140, 
            0.548664 0.834333 0.938371, 0.544226 0.833242 0.940630, 0.539670 0.831811 0.941261, 0.537219 0.830600 0.939204, 
            0.534969 0.829966 0.939908, 0.530412 0.828535 0.940538, 0.514167 0.822675 0.938668, 0.504573 0.818434 0.933326, 
            0.489193 0.815052 0.943328, 0.487676 0.816519 0.954093, 0.474479 0.813580 0.962468, 0.473650 0.817020 0.982685, 
            0.455548 0.811653 0.986917, 0.447828 0.806968 0.975707, 0.440824 0.804337 0.974334, 0.438495 0.803474 0.973942, 
            0.433673 0.801283 0.970936, 0.431376 0.800515 0.970996, 0.429449 0.800804 0.976126, 0.427272 0.800381 0.977840, 
            0.423062 0.799942 0.983222, 0.421983 0.802664 1.000000, 0.404406 0.798802 1.011440, 0.402429 0.798952 1.015898, 
            0.362272 0.788512 1.033255, 0.361827 0.793053 1.058741, 0.355425 0.792149 1.065637, 0.353067 0.791204 1.064854, 
            0.350679 0.790175 1.063673, 0.335667 0.782031 1.047124, 0.330995 0.780269 1.046168, 0.320314 0.772911 1.025900, 
            0.315757 0.771480 1.026531, 0.307257 0.776190 1.067797, 0.301413 0.776886 1.082352, 0.291238 0.776796 1.100631, 
            0.288695 0.775321 1.097307, 0.284015 0.773536 1.096246, 0.276497 0.769432 1.087816, 0.266560 0.764207 1.077766, 
            0.248909 0.760131 1.088179, 0.240813 0.760184 1.103400, 0.230297 0.759117 1.116998, 0.177264 0.735027 1.083962, 
            0.176980 0.740031 1.111665, 0.174361 0.738337 1.107292, 0.165617 0.724902 1.050441, 0.164973 0.734688 1.104788, 
            0.160417 0.733257 1.105419, 0.155824 0.731722 1.105552, 0.145255 0.713053 1.023638, 0.138265 0.710460 1.022444, 
            0.135815 0.709252 1.020402, 0.133466 0.708336 1.019757, 0.120502 0.706065 1.031335, 0.117731 0.703938 1.024888, 
            0.112153 0.705392 1.043079, 0.084233 0.695141 1.038891, 0.073456 0.693326 1.048907, 0.071178 0.692610 1.049222, 
            0.066043 0.689520 1.041905, 0.059448 0.688062 1.046148, 0.057640 0.694511 1.084514, 0.047122 0.693438 1.098087, 
            0.040342 0.691449 1.099788, 0.033503 0.689290 1.100674, 0.030873 0.687565 1.096155, 0.026384 0.686329 1.097718, 
            0.021863 0.684997 1.098825, 0.016327 0.680760 1.086017, 0.005919 0.674185 1.069502, -0.012173 0.663028 1.042266, 
            -0.028476 0.657000 1.039593, -0.037724 0.653752 1.039005, -0.064305 0.647338 1.053192, -0.110474 0.631298 1.051219, 
            -0.112747 0.630597 1.051606, -0.113352 0.634679 1.074892, -0.118175 0.632485 1.071867, -0.129550 0.628953 1.073665, 
            -0.146728 0.620417 1.058984, -0.161693 0.618226 1.074683, -0.175836 0.612576 1.070076, -0.192233 0.606279 1.066117, 
            -0.193401 0.608748 1.081681, -0.199965 0.607376 1.086337, -0.233443 0.592823 1.069031, -0.237961 0.591504 1.070199, 
            -0.250032 0.591792 1.094029, -0.263316 0.588604 1.101214, -0.307436 0.566806 1.064180, -0.314588 0.563747 1.060760, 
            -0.316916 0.562890 1.060397, -0.334583 0.558769 1.070597, -0.339255 0.557006 1.069640, -0.345586 0.556304 1.077502, 
            0.743037 0.886968 0.879801, 0.731182 0.882060 0.875006, 0.728903 0.881344 0.875322, 0.719385 0.877320 0.871020, 
            0.717549 0.877873 0.877410, 0.715295 0.877228 0.878061, 0.706422 0.875053 0.882614, 0.704884 0.876461 0.893096, 
            0.694161 0.874798 0.903841, 0.691883 0.874082 0.904157, 0.672928 0.866269 0.896676, 0.668203 0.864355 0.894993, 
            0.659077 0.861457 0.896084, 0.648520 0.860272 0.909117, 0.643971 0.858861 0.909845, 0.641926 0.858815 0.913364, 
            0.636630 0.855264 0.903846, 0.631453 0.852054 0.895958, 0.626890 0.850604 0.896495, 0.620314 0.849199 0.900996, 
            0.615758 0.847768 0.901627, 0.601938 0.843046 0.901463, 0.599871 0.842935 0.904674, 0.597593 0.842220 0.904990, 
            0.595697 0.842602 0.910564, 0.589236 0.841526 0.916637, 0.584924 0.840797 0.920630, 0.583317 0.842006 0.930158, 
            0.581046 0.841311 0.930574, 0.578761 0.840575 0.930789, 0.572054 0.838794 0.933489, 0.562835 0.835629 0.933299, 
            0.547213 0.831555 0.939980, 0.542711 0.830280 0.941359, 0.540163 0.828792 0.937974, 0.526491 0.824490 0.939827, 
            0.503058 0.815471 0.934055, 0.490717 0.814988 0.954191, 0.479798 0.812764 0.962251, 0.476691 0.815489 0.982784, 
            0.461468 0.812559 0.994943, 0.451792 0.808083 0.988477, 0.441587 0.802090 0.974748, 0.437031 0.800659 0.975379, 
            0.432329 0.798812 0.974014, 0.427836 0.797563 0.975519, 0.423341 0.796308 0.976992, 0.418352 0.799455 1.003286, 
            0.385108 0.791389 1.020787, 0.380523 0.789875 1.021022, 0.373426 0.786977 1.018369, 0.371436 0.787086 1.022633, 
            0.365235 0.786757 1.032283, 0.360918 0.786013 1.036204, 0.360311 0.790090 1.059470, 0.353552 0.788160 1.061454, 
            0.339295 0.782183 1.055283, 0.330178 0.773492 1.024890, 0.327899 0.772777 1.025205, 0.312953 0.770639 1.041162, 
            0.305198 0.771671 1.061070, 0.304103 0.774348 1.077630, 0.300131 0.774593 1.086288, 0.294138 0.774860 1.098788, 
            0.289292 0.772599 1.095447, 0.286434 0.770221 1.087801, 0.276806 0.765882 1.081991, 0.243524 0.757707 1.098970, 
            0.215796 0.753822 1.129010, 0.208673 0.750849 1.125996, 0.192159 0.738402 1.088843, 0.187348 0.736239 1.085970, 
            0.182583 0.734211 1.083742, 0.180305 0.733496 1.084060, 0.180104 0.738736 1.112896, 0.177826 0.738021 1.113211, 
            0.170550 0.734611 1.108108, 0.161344 0.731482 1.108093, 0.146091 0.711016 1.025055, 0.132010 0.705543 1.021298, 
            0.127942 0.705512 1.028633, 0.125755 0.705058 1.030199, 0.119214 0.703755 1.035184, 0.110657 0.702486 1.044078, 
            0.106383 0.701866 1.048590, 0.101523 0.699565 1.045055, 0.099992 0.700991 1.055627, 0.096946 0.698076 1.045408, 
            0.091411 0.693838 1.032596, 0.087153 0.693262 1.037324, 0.076468 0.691710 1.048601, 0.069540 0.689297 1.048270, 
            0.062157 0.685579 1.041691, 0.060211 0.685815 1.046562, 0.060429 0.692258 1.081159, 0.058403 0.692264 1.084927, 
            0.054628 0.693073 1.096286, 0.036549 0.687771 1.100833, 0.009446 0.674045 1.076261, 0.004404 0.671223 1.070231, 
            -0.021261 0.655803 1.033808, -0.023252 0.655910 1.038065, -0.034774 0.651960 1.037857, -0.037043 0.651269 1.038290, 
            -0.042378 0.653425 1.059837, -0.080778 0.636390 1.038130, -0.087411 0.634822 1.041851, -0.094639 0.631549 1.037399, 
            -0.100613 0.631870 1.050163, -0.105025 0.630852 1.052773, -0.114262 0.627635 1.052335, -0.150824 0.615874 1.055883, 
            -0.170115 0.612912 1.075373, -0.184668 0.606087 1.065144, -0.191605 0.603647 1.064682, -0.227962 0.592472 1.071040, 
            -0.232641 0.590688 1.069982, -0.241030 0.589902 1.081185, -0.244726 0.590939 1.093631, -0.246875 0.590593 1.095717, 
            -0.253832 0.588096 1.094985, -0.255754 0.588403 1.100196, -0.260266 0.587099 1.101438, -0.318423 0.559954 1.061250, 
            -0.343049 0.553329 1.070684, -0.344824 0.554057 1.077915, 0.734043 0.880014 0.872642, 0.724819 0.876834 0.872378, 
            0.720473 0.876005 0.875896, 0.716034 0.874911 0.878139, 0.709249 0.872906 0.879764, 0.707788 0.874535 0.891303, 
            0.701329 0.873467 0.897417, 0.698935 0.872418 0.896134, 0.688072 0.870356 0.904971, 0.685584 0.869039 0.902403, 
            0.683349 0.868448 0.903314, 0.678917 0.867374 0.905658, 0.676514 0.866301 0.904260, 0.673691 0.864022 0.897089, 
            0.669134 0.862591 0.897720, 0.662559 0.861188 0.902224, 0.657833 0.859272 0.900535, 0.653277 0.857841 0.901166, 
            0.640419 0.855876 0.914207, 0.637496 0.853311 0.905667, 0.632559 0.850789 0.901071, 0.629931 0.849072 0.896593, 
            0.625511 0.848032 0.899094, 0.618799 0.846237 0.901725, 0.614082 0.844346 0.900151, 0.612060 0.844366 0.903990, 
            0.594611 0.840871 0.917186, 0.586285 0.840264 0.929250, 0.550254 0.830024 0.940079, 0.545775 0.828816 0.941778, 
            0.536369 0.825114 0.939018, 0.534203 0.824719 0.940871, 0.529574 0.823080 0.940505, 0.522783 0.821059 0.942051, 
            0.506123 0.814007 0.934477, 0.499372 0.812102 0.936578, 0.495131 0.811575 0.941536, 0.487073 0.811740 0.957294, 
            0.447364 0.802585 0.980805, 0.435464 0.797549 0.975400, 0.424104 0.794061 0.977406, 0.412565 0.795878 1.008554, 
            0.397240 0.792654 1.019309, 0.390378 0.790431 1.019891, 0.367753 0.783727 1.025205, 0.359603 0.783627 1.039691, 
            0.358824 0.787208 1.060583, 0.349685 0.784273 1.061493, 0.347224 0.783033 1.059301, 0.337238 0.777667 1.048572, 
            0.334799 0.776491 1.046680, 0.324105 0.769096 1.026235, 0.321798 0.768298 1.026158, 0.315240 0.766947 1.030911, 
            0.311339 0.767393 1.040530, 0.305961 0.769424 1.061483, 0.303683 0.768709 1.061799, 0.302939 0.772392 1.083180, 
            0.296338 0.770915 1.087332, 0.294593 0.771731 1.094981, 0.287197 0.767974 1.088214, 0.282580 0.766369 1.088012, 
            0.267438 0.757856 1.069697, 0.263821 0.753301 1.051626, 0.241733 0.753955 1.095919, 0.231452 0.753561 1.112741, 
            0.218837 0.752291 1.129109, 0.211714 0.749317 1.126094, 0.206249 0.745283 1.114258, 0.198983 0.741898 1.109275, 
            0.186305 0.734631 1.093185, 0.183223 0.737429 1.114068, 0.168964 0.731446 1.107866, 0.159864 0.728620 1.109299, 
            0.155181 0.726826 1.108193, 0.152565 0.725143 1.103876, 0.144503 0.707844 1.024781, 0.142334 0.707443 1.026600, 
            0.128272 0.702024 1.023101, 0.114073 0.702031 1.049329, 0.113266 0.705532 1.069835, 0.111190 0.705398 1.072933, 
            0.106813 0.704481 1.076026, 0.104603 0.703961 1.077279, 0.101951 0.702173 1.072456, 0.099672 0.701457 1.072771, 
            0.094337 0.691975 1.031110, 0.090456 0.692481 1.041015, 0.081309 0.689522 1.041813, 0.079198 0.689286 1.044425, 
            0.068260 0.687010 1.052234, 0.063413 0.690562 1.080466, 0.044078 0.687475 1.099362, 0.035327 0.685650 1.105589, 
            0.016623 0.678557 1.101557, 0.009723 0.670407 1.070014, 0.007402 0.669568 1.069738, -0.024768 0.652948 1.038794, 
            -0.038210 0.649306 1.043803, -0.053207 0.647026 1.059075, -0.068621 0.637730 1.037014, -0.104582 0.627690 1.048803, 
            -0.119890 0.624515 1.059792, -0.153803 0.614529 1.068101, -0.160145 0.613798 1.075821, -0.166980 0.611651 1.076767, 
            -0.186490 0.602245 1.061660, -0.194225 0.603334 1.081844, -0.198635 0.602321 1.084475, -0.222642 0.591656 1.070823, 
            -0.227199 0.590225 1.071453, -0.229342 0.589896 1.073616, -0.235982 0.588309 1.077246, -0.237642 0.589365 1.086040, 
            -0.257269 0.585440 1.100925, -0.276288 0.577444 1.092565, -0.310953 0.559486 1.058958, -0.326345 0.556073 1.068805, 
            -0.337451 0.553312 1.074295, -0.342007 0.551881 1.074926, 0.744997 0.883720 0.886592, 0.732707 0.877566 0.875834, 
            0.728151 0.876135 0.876464, 0.723514 0.874474 0.875994, 0.718958 0.873043 0.876625, 0.713357 0.868619 0.862925, 
            0.710796 0.872909 0.890950, 0.704132 0.871252 0.894238, 0.695687 0.870304 0.904669, 0.686319 0.866713 0.902438, 
            0.679694 0.865166 0.906257, 0.677277 0.864054 0.904674, 0.665522 0.859435 0.901262, 0.663321 0.858941 0.902637, 
            0.658692 0.857301 0.902269, 0.656742 0.857526 0.907087, 0.648746 0.857867 0.923690, 0.635681 0.849490 0.902282, 
            0.628459 0.846235 0.897919, 0.607978 0.839862 0.901076, 0.605700 0.839146 0.901392, 0.593110 0.837949 0.918112, 
            0.589388 0.838911 0.930198, 0.584843 0.837512 0.930985, 0.580321 0.836180 0.932090, 0.575771 0.834766 0.932804, 
            0.569280 0.833606 0.938471, 0.557871 0.829980 0.939816, 0.553351 0.828653 0.940947, 0.544261 0.825857 0.942527, 
            0.541640 0.824157 0.938127, 0.532489 0.821188 0.938874, 0.525871 0.819661 0.942787, 0.518840 0.816953 0.941048, 
            0.514110 0.815024 0.939293, 0.504707 0.811331 0.936572, 0.498618 0.811322 0.947757, 0.496344 0.810618 0.948129, 
            0.494567 0.811342 0.955334, 0.461195 0.808725 1.002670, 0.443805 0.799582 0.985081, 0.436670 0.796572 0.981893, 
            0.434307 0.795615 0.981052, 0.431831 0.794332 0.978650, 0.429751 0.794184 0.981683, 0.418906 0.792173 0.990764, 
            0.417197 0.793091 0.998898, 0.412984 0.792645 1.004249, 0.395763 0.789802 1.020567, 0.388906 0.787593 1.021214, 
            0.370179 0.780430 1.016848, 0.366597 0.781794 1.030865, 0.350265 0.781502 1.059399, 0.345701 0.780048 1.059918, 
            0.333982 0.769714 1.025402, 0.320290 0.765356 1.026984, 0.316538 0.766234 1.038671, 0.307604 0.763885 1.042389, 
            0.300616 0.761299 1.041233, 0.301588 0.769902 1.086168, 0.298861 0.767901 1.080327, 0.285078 0.763281 1.080658, 
            0.282147 0.760693 1.072004, 0.269795 0.754363 1.060400, 0.266805 0.751606 1.050942, 0.238516 0.751930 1.104878, 
            0.230312 0.751674 1.118617, 0.228040 0.750976 1.119016, 0.224006 0.751043 1.126820, 0.217139 0.748805 1.127328, 
            0.214099 0.745905 1.117186, 0.209160 0.743378 1.112566, 0.204575 0.741865 1.112807, 0.195850 0.734299 1.087800, 
            0.191150 0.732455 1.086452, 0.189257 0.732846 1.092065, 0.162916 0.727121 1.109555, 0.145512 0.706303 1.028575, 
            0.140819 0.704480 1.027329, 0.129035 0.699777 1.023515, 0.124735 0.699082 1.027669, 0.123055 0.700083 1.036206, 
            0.119125 0.700446 1.045427, 0.116788 0.705379 1.076531, 0.114509 0.704663 1.076846, 0.112100 0.703571 1.075357, 
            0.105420 0.701869 1.078432, 0.100661 0.699856 1.076278, 0.095803 0.691745 1.041178, 0.094155 0.692836 1.050145, 
            0.082425 0.688290 1.047084, 0.080095 0.687424 1.046678, 0.077832 0.686754 1.047214, 0.073276 0.685323 1.047845, 
            0.067465 0.686112 1.062846, 0.060317 0.688885 1.091091, 0.058377 0.689137 1.096043, 0.054026 0.688297 1.099503, 
            0.042654 0.684775 1.101345, 0.031774 0.682663 1.109943, 0.014059 0.672588 1.087888, 0.011781 0.671873 1.088204, 
            0.008308 0.667732 1.072120, -0.012784 0.653791 1.035294, -0.030990 0.648124 1.038089, -0.041540 0.646957 1.051210, 
            -0.088614 0.628322 1.036809, -0.097531 0.626022 1.040763, -0.112633 0.623439 1.054586, -0.117189 0.622008 1.055217, 
            -0.119543 0.621076 1.054495, -0.126845 0.617589 1.049022, -0.131484 0.615921 1.048522, -0.138116 0.614358 1.052261, 
            -0.145546 0.610504 1.045029, -0.150762 0.612998 1.068199, -0.157430 0.611330 1.071436, -0.163919 0.610177 1.077139, 
            -0.190259 0.598637 1.063038, -0.192342 0.598482 1.066040, -0.193694 0.600422 1.079068, -0.210019 0.594333 1.076103, 
            -0.224157 0.588694 1.071552, -0.232598 0.587761 1.082050, -0.247401 0.586033 1.099969, -0.249272 0.586485 1.105876, 
            -0.260887 0.582266 1.104382, -0.314920 0.555312 1.057626, -0.321113 0.555005 1.067383, 0.743099 0.879659 0.882063, 
            0.736191 0.877302 0.882000, 0.731180 0.874570 0.876402, 0.719883 0.871263 0.879274, 0.707154 0.869666 0.894077, 
            0.702640 0.868355 0.895283, 0.700866 0.869088 0.902531, 0.698846 0.869113 0.906394, 0.694308 0.867734 0.907275, 
            0.687391 0.865352 0.907092, 0.684804 0.863751 0.903167, 0.682978 0.864331 0.909687, 0.678528 0.863206 0.911784, 
            0.672938 0.858813 0.898232, 0.670842 0.858619 0.901045, 0.639653 0.850629 0.915168, 0.636502 0.847411 0.903501, 
            0.629364 0.844395 0.900283, 0.626944 0.843272 0.898648, 0.606620 0.837351 0.903967, 0.596152 0.836418 0.918210, 
            0.585424 0.834745 0.928907, 0.581192 0.834243 0.933984, 0.560968 0.828608 0.940680, 0.558899 0.828492 0.943864, 
            0.554229 0.826735 0.942933, 0.549662 0.825274 0.943422, 0.528869 0.818005 0.942292, 0.524305 0.816555 0.942830, 
            0.521954 0.815629 0.942137, 0.515043 0.813265 0.942041, 0.507803 0.809957 0.937424, 0.505559 0.809340 0.938212, 
            0.504014 0.810727 0.948597, 0.493261 0.808979 0.958937, 0.488906 0.808126 0.962335, 0.450591 0.802970 1.004997, 
            0.446038 0.801550 1.005677, 0.439731 0.800916 1.013866, 0.435175 0.799485 1.014497, 0.428264 0.791303 0.982804, 
            0.411657 0.790222 1.007558, 0.405535 0.790120 1.018294, 0.400990 0.788723 1.019088, 0.394248 0.786839 1.021296, 
            0.387372 0.784576 1.021680, 0.368802 0.777866 1.019483, 0.364544 0.777292 1.024217, 0.362800 0.778107 1.031863, 
            0.356573 0.777702 1.041149, 0.355629 0.780814 1.059795, 0.353306 0.779971 1.059497, 0.347208 0.774118 1.038952, 
            0.345529 0.775120 1.047493, 0.323328 0.763817 1.027046, 0.310507 0.761956 1.040583, 0.301137 0.758357 1.038316, 
            0.298811 0.757505 1.037977, 0.289260 0.759205 1.064829, 0.273240 0.753989 1.066041, 0.269521 0.749143 1.046580, 
            0.264929 0.747610 1.046720, 0.262238 0.745710 1.041366, 0.257581 0.743992 1.040620, 0.239844 0.745487 1.081454, 
            0.237738 0.745266 1.084136, 0.234450 0.747472 1.102184, 0.222823 0.743218 1.100521, 0.220545 0.742502 1.100837, 
            0.207616 0.740334 1.112905, 0.194131 0.730752 1.085731, 0.173343 0.729315 1.116265, 0.161655 0.724887 1.113769, 
            0.154611 0.722142 1.111849, 0.151453 0.718903 1.100082, 0.143860 0.702949 1.027427, 0.141484 0.701953 1.026398, 
            0.136623 0.699650 1.022854, 0.132069 0.698226 1.023520, 0.130119 0.698452 1.028344, 0.123383 0.696589 1.030646, 
            0.098920 0.696248 1.073914, 0.078579 0.684461 1.047407, 0.068289 0.684040 1.064099, 0.050246 0.684658 1.100735, 
            0.045617 0.683018 1.100365, 0.008985 0.665237 1.071343, -0.014299 0.650829 1.036023, -0.016719 0.649707 1.034394, 
            -0.021323 0.648140 1.034373, -0.034809 0.644374 1.038788, -0.071706 0.631650 1.037729, -0.094490 0.624491 1.040861, 
            -0.137580 0.611460 1.049557, -0.148835 0.608274 1.053006, -0.152218 0.610208 1.069751, -0.154389 0.609799 1.071534, 
            -0.163169 0.607891 1.077368, -0.187231 0.597067 1.062951, -0.213888 0.590437 1.076102, -0.239931 0.585569 1.097692, 
            -0.244411 0.584357 1.099373, -0.246258 0.584877 1.105604, -0.250655 0.583903 1.108423, -0.255449 0.581791 1.105796, 
            -0.260042 0.580257 1.105931, -0.296978 0.561605 1.072741, -0.311705 0.554277 1.060101, -0.329388 0.550112 1.070089, 
            -0.340481 0.547388 1.075753, 0.741510 0.876486 0.881782, 0.739315 0.876009 0.883239, 0.734977 0.875206 0.886874, 
            0.733108 0.875663 0.892805, 0.726850 0.875172 0.901679, 0.722125 0.873256 0.899987, 0.713387 0.871470 0.906406, 
            0.710344 0.868560 0.896212, 0.701463 0.866365 0.900666, 0.667126 0.855163 0.903149, 0.662569 0.853732 0.903780, 
            0.660349 0.853182 0.904889, 0.645322 0.850815 0.919748, 0.638157 0.847721 0.916159, 0.634859 0.844083 0.902475, 
            0.627849 0.841433 0.901012, 0.620779 0.838613 0.898736, 0.616068 0.836738 0.897239, 0.572998 0.829582 0.937808, 
            0.561940 0.826961 0.943962, 0.552743 0.823858 0.944072, 0.548066 0.822079 0.943039, 0.538326 0.817420 0.935692, 
            0.531910 0.816474 0.942390, 0.527263 0.814786 0.941788, 0.518160 0.811951 0.943182, 0.502509 0.807794 0.949464, 
            0.494288 0.807489 0.962974, 0.489376 0.810855 0.990316, 0.467558 0.806467 1.006720, 0.447273 0.800654 1.012562, 
            0.443228 0.800690 1.020216, 0.436557 0.799013 1.023413, 0.431637 0.796540 1.019055, 0.427420 0.790267 0.992757, 
            0.424977 0.789078 0.990804, 0.420432 0.787680 0.991591, 0.418723 0.788597 0.999725, 0.414469 0.788033 1.004506, 
            0.408271 0.787714 1.014205, 0.399567 0.786024 1.021078, 0.397358 0.785508 1.022350, 0.392815 0.784115 1.023161, 
            0.378782 0.778779 1.020064, 0.373967 0.776606 1.017141, 0.371700 0.775924 1.017616, 0.354570 0.773343 1.035191, 
            0.347971 0.771871 1.039366, 0.333844 0.766266 1.034977, 0.330891 0.763618 1.026037, 0.320522 0.762972 1.041652, 
            0.315966 0.761541 1.042283, 0.311535 0.760469 1.044635, 0.309055 0.759176 1.042185, 0.280725 0.753567 1.063968, 
            0.278447 0.752852 1.064283, 0.272259 0.746741 1.042505, 0.237348 0.733896 1.037124, 0.238329 0.742525 1.082183, 
            0.233945 0.741588 1.085180, 0.230385 0.743016 1.099504, 0.225595 0.740914 1.096922, 0.221272 0.740154 1.100765, 
            0.212381 0.737928 1.105071, 0.210471 0.738267 1.110438, 0.205421 0.735421 1.104291, 0.201906 0.731160 1.087632, 
            0.197172 0.729221 1.085830, 0.194232 0.726608 1.077058, 0.176413 0.727868 1.116766, 0.174028 0.726845 1.115612, 
            0.160184 0.722051 1.115106, 0.149766 0.715449 1.098457, 0.147109 0.713646 1.093565, 0.140652 0.700951 1.036516, 
            0.137863 0.698771 1.029819, 0.126424 0.695058 1.030744, 0.122255 0.694735 1.036683, 0.120665 0.701812 1.078056, 
            0.114067 0.700343 1.082247, 0.102278 0.695626 1.078368, 0.097105 0.692427 1.070533, 0.074761 0.680714 1.048117, 
            0.072571 0.680251 1.049641, 0.059925 0.684709 1.097183, 0.044514 0.681238 1.106755, 0.035709 0.679259 1.112243, 
            0.033333 0.678263 1.111218, 0.021917 0.674614 1.112452, 0.015653 0.668291 1.089656, 0.013375 0.667575 1.089971, 
            -0.016005 0.647321 1.034140, -0.036370 0.641281 1.038891, -0.045390 0.638683 1.041420, -0.054260 0.636520 1.046027, 
            -0.064108 0.631550 1.037196, -0.078567 0.624992 1.028244, -0.083069 0.623717 1.029622, -0.087131 0.623706 1.037052, 
            -0.113385 0.618230 1.055729, -0.118074 0.616419 1.054540, -0.123038 0.613820 1.049580, -0.146059 0.605981 1.049457, 
            -0.150332 0.605363 1.053985, -0.157943 0.606809 1.075874, -0.193384 0.592441 1.063198, -0.226949 0.583456 1.076297, 
            -0.237228 0.583067 1.093141, -0.257012 0.578691 1.105865, -0.310910 0.552124 1.060964, -0.313063 0.551767 1.062996, 
            -0.321202 0.551697 1.077630, -0.330756 0.547570 1.072834, -0.335162 0.546572 1.075536, -0.339698 0.545199 1.076444, 
            -0.341754 0.545121 1.079813, 0.746486 0.874687 0.876855, 0.738026 0.873697 0.887081, 0.725342 0.872228 0.902497, 
            0.723057 0.871494 0.902723, 0.721180 0.871930 0.908556, 0.716706 0.870735 0.910313, 0.714150 0.869224 0.906819, 
            0.711872 0.868508 0.907135, 0.708828 0.865598 0.896941, 0.706552 0.864887 0.897280, 0.702984 0.866290 0.911481, 
            0.693656 0.862812 0.909794, 0.691338 0.861984 0.909569, 0.686783 0.860558 0.910222, 0.682465 0.859810 0.914126, 
            0.677775 0.857997 0.912927, 0.675612 0.857611 0.914822, 0.663390 0.851651 0.904987, 0.661850 0.853052 0.915438, 
            0.655771 0.853073 0.926766, 0.650959 0.850910 0.923891, 0.644216 0.849026 0.926094, 0.641440 0.846883 0.919575, 
            0.636642 0.844759 0.916888, 0.633197 0.840699 0.901186, 0.626191 0.838063 0.899791, 0.614403 0.833346 0.895910, 
            0.612288 0.833100 0.898473, 0.597885 0.832520 0.921890, 0.587161 0.830856 0.932628, 0.582718 0.829749 0.934811, 
            0.580688 0.829747 0.938545, 0.569256 0.826053 0.939563, 0.562710 0.824734 0.944475, 0.558147 0.823283 0.945006, 
            0.555755 0.822241 0.943760, 0.553476 0.821525 0.944075, 0.548946 0.820169 0.945061, 0.521201 0.810420 0.943280, 
            0.507828 0.806978 0.949247, 0.488449 0.809582 0.999133, 0.479225 0.806400 0.998862, 0.435041 0.796051 1.024142, 
            0.430122 0.793578 1.019784, 0.417630 0.786847 1.006260, 0.415435 0.786371 1.007720, 0.411036 0.785391 1.010513, 
            0.404632 0.784478 1.017367, 0.400400 0.783977 1.022449, 0.395856 0.782583 1.023259, 0.391303 0.781163 1.023942, 
            0.381756 0.777055 1.019239, 0.365771 0.771941 1.020941, 0.361845 0.772317 1.030222, 0.350777 0.769665 1.036236, 
            0.339818 0.767328 1.043753, 0.333658 0.767118 1.053971, 0.329102 0.765686 1.054599, 0.324244 0.763391 1.051090, 
            0.312350 0.758371 1.045762, 0.310019 0.757507 1.045364, 0.300337 0.753011 1.038805, 0.298506 0.753578 1.045259, 
            0.286052 0.752770 1.063843, 0.281488 0.751320 1.064382, 0.266084 0.742052 1.042450, 0.261487 0.740505 1.042527, 
            0.256930 0.739074 1.043157, 0.251964 0.736467 1.038157, 0.249501 0.735223 1.035943, 0.247425 0.735087 1.039030, 
            0.240590 0.732939 1.039970, 0.237122 0.734630 1.055550, 0.234535 0.738847 1.083227, 0.231098 0.734809 1.067634, 
            0.229501 0.736045 1.077297, 0.219792 0.737293 1.101979, 0.208462 0.733889 1.104390, 0.205008 0.729804 1.088571, 
            0.202020 0.727053 1.079137, 0.165503 0.721236 1.114889, 0.158424 0.718389 1.112483, 0.152979 0.714409 1.100910, 
            0.145688 0.710955 1.095594, 0.124767 0.697505 1.061123, 0.098106 0.690862 1.074210, 0.078190 0.680294 1.053538, 
            0.064219 0.680952 1.082880, 0.053995 0.680721 1.100482, 0.049473 0.679389 1.101590, 0.043029 0.678365 1.107908, 
            0.041003 0.678371 1.111679, 0.031980 0.675768 1.114181, 0.020222 0.671139 1.110723, 0.016417 0.666044 1.090069, 
            0.007051 0.656640 1.056263, -0.012817 0.646210 1.036249, -0.024353 0.642216 1.035836, -0.040095 0.637798 1.040871, 
            -0.042395 0.637021 1.040889, -0.044673 0.636305 1.041205, -0.049240 0.634846 1.041701, -0.061015 0.630167 1.038006, 
            -0.072788 0.625494 1.034335, -0.093318 0.618983 1.036834, -0.095238 0.619294 1.042065, -0.099666 0.618231 1.044456, 
            -0.110420 0.616482 1.054790, -0.119921 0.612507 1.050722, -0.124557 0.610848 1.050263, -0.131561 0.608215 1.048879, 
            -0.138456 0.605895 1.048994, -0.147336 0.603703 1.053466, -0.151785 0.602580 1.055568, -0.155163 0.604529 1.072387, 
            -0.157573 0.603435 1.070891, -0.159458 0.603847 1.076604, -0.164019 0.602402 1.077170, -0.166423 0.601328 1.075767, 
            -0.184114 0.591319 1.054031, -0.188456 0.590503 1.057607, -0.190343 0.590910 1.063296, -0.201091 0.589178 1.073711, 
            -0.219367 0.583310 1.075544, -0.231939 0.582164 1.092508, -0.238232 0.581570 1.100890, -0.249200 0.579208 1.108287, 
            -0.253916 0.577319 1.106724, -0.270329 0.570977 1.102548, -0.277752 0.567142 1.095411, -0.305623 0.551214 1.060298, 
            -0.310165 0.549824 1.061123, -0.316284 0.549732 1.071908, -0.318197 0.550063 1.077233, -0.324223 0.550235 1.089282, 
            -0.330794 0.548845 1.093850, -0.335402 0.547266 1.093774, -0.337680 0.546550 1.094089, 0.740853 0.871550 0.884232, 
            0.724222 0.870399 0.908654, 0.719763 0.869250 0.910636, 0.710363 0.865565 0.907957, 0.703800 0.864198 0.912633, 
            0.697033 0.862244 0.914504, 0.692156 0.859895 0.910739, 0.676426 0.855510 0.915931, 0.674147 0.854794 0.916246, 
            0.669311 0.852560 0.913030, 0.667114 0.852079 0.914470, 0.642785 0.846305 0.927981, 0.639893 0.843831 0.919875, 
            0.637615 0.843116 0.920190, 0.634025 0.838640 0.902498, 0.629469 0.837208 0.903129, 0.627118 0.836286 0.902455, 
            0.624857 0.835620 0.903005, 0.620089 0.833583 0.900734, 0.617444 0.831815 0.896008, 0.615166 0.831099 0.896323, 
            0.609420 0.832075 0.912224, 0.579194 0.826844 0.939558, 0.576915 0.826129 0.939874, 0.574637 0.825413 0.940189, 
            0.572540 0.825218 0.942996, 0.568036 0.823938 0.944350, 0.565697 0.823046 0.943823, 0.563466 0.822467 0.944789, 
            0.561147 0.821633 0.944539, 0.554444 0.819866 0.947303, 0.547217 0.816595 0.942861, 0.533280 0.811534 0.941081, 
            0.526698 0.810113 0.945501, 0.524276 0.808985 0.943837, 0.517410 0.806749 0.944356, 0.510658 0.804841 0.946446, 
            0.502971 0.806067 0.967281, 0.498596 0.805155 0.970399, 0.497077 0.806617 0.981141, 0.494847 0.806040 0.982121, 
            0.493885 0.809100 1.000516, 0.486967 0.806713 1.000313, 0.469322 0.802655 1.010812, 0.460358 0.800219 1.014116, 
            0.458247 0.799984 1.016733, 0.448818 0.796216 1.013653, 0.447052 0.796970 1.021006, 0.433217 0.792204 1.020632, 
            0.430884 0.791331 1.020197, 0.427681 0.787962 1.007804, 0.407530 0.782537 1.015504, 0.398776 0.780705 1.021695, 
            0.394297 0.779496 1.023388, 0.391906 0.778457 1.022156, 0.377902 0.773204 1.019452, 0.353814 0.768124 1.036284, 
            0.349188 0.766493 1.035959, 0.336647 0.765436 1.053347, 0.315391 0.756840 1.045861, 0.301303 0.751349 1.042015, 
            0.298775 0.749916 1.038895, 0.280639 0.744451 1.042663, 0.278198 0.743267 1.040733, 0.269030 0.740249 1.041250, 
            0.260044 0.737752 1.044258, 0.245578 0.731175 1.035213, 0.234105 0.733180 1.067262, 0.213304 0.731706 1.097621, 
            0.209487 0.726577 1.076806, 0.207209 0.725862 1.077122, 0.168590 0.719835 1.115611, 0.164018 0.718361 1.116036, 
            0.159470 0.716953 1.116778, 0.149014 0.710240 1.099600, 0.146479 0.708791 1.096402, 0.140135 0.696418 1.040895, 
            0.137713 0.695289 1.039229, 0.135291 0.694162 1.037574, 0.128456 0.692015 1.038520, 0.126098 0.691069 1.037733, 
            0.111089 0.694571 1.084435, 0.096481 0.687586 1.073439, 0.071287 0.673516 1.043477, 0.064893 0.672633 1.050474, 
            0.061620 0.669066 1.037136, 0.059361 0.668406 1.037719, 0.061080 0.679152 1.092916, 0.056887 0.678763 1.098537, 
            0.054264 0.677058 1.094117, 0.048046 0.676680 1.103533, 0.025900 0.671352 1.115432, 0.020675 0.668003 1.106880, 
            0.015675 0.659483 1.069826, -0.007498 0.645394 1.036032, -0.030308 0.638160 1.038811, -0.036995 0.636435 1.041774, 
            -0.041586 0.634905 1.041932, -0.043883 0.634137 1.041996, -0.055446 0.630068 1.041220, -0.079157 0.620250 1.031622, 
            -0.085730 0.618854 1.036160, -0.087976 0.618231 1.036921, -0.090276 0.617452 1.036932, -0.092691 0.616346 1.035381, 
            -0.097247 0.614915 1.036011, -0.101181 0.615268 1.045185, -0.121485 0.609404 1.050779, -0.126213 0.607483 1.049061, 
            -0.144295 0.602172 1.053565, -0.148851 0.600741 1.054195, -0.150641 0.601425 1.061213, -0.157370 0.599582 1.063611, 
            -0.187489 0.588844 1.060833, -0.216214 0.582098 1.077175, -0.223161 0.579632 1.076588, -0.229844 0.577921 1.079620, 
            -0.243969 0.578136 1.106845, -0.274165 0.567177 1.103008, -0.282157 0.561713 1.088070, -0.307124 0.548293 1.061221, 
            -0.311681 0.546862 1.061852, -0.313586 0.547217 1.067297, -0.314652 0.549977 1.084255, -0.332097 0.546491 1.097494, 
            -0.336779 0.544701 1.096404, 0.731737 0.870063 0.906991, 0.729412 0.869212 0.906661, 0.722706 0.867437 0.909383, 
            0.713405 0.864034 0.908055, 0.708848 0.862603 0.908686, 0.693353 0.858893 0.917114, 0.688309 0.856064 0.911049, 
            0.650515 0.846586 0.929272, 0.645959 0.845155 0.929906, 0.635654 0.838876 0.914802, 0.632510 0.835677 0.903227, 
            0.630231 0.834962 0.903542, 0.620852 0.831336 0.901148, 0.619329 0.832785 0.911827, 0.617123 0.832276 0.913134, 
            0.612516 0.830701 0.913076, 0.607929 0.829184 0.913294, 0.603809 0.829002 0.919906, 0.601530 0.828287 0.920221, 
            0.592656 0.826108 0.924757, 0.582314 0.825541 0.940749, 0.577843 0.824354 0.942546, 0.573314 0.823002 0.943556, 
            0.571189 0.822726 0.945977, 0.559631 0.818671 0.945268, 0.555398 0.818168 0.950344, 0.553079 0.817333 0.950088, 
            0.550496 0.815745 0.946225, 0.532018 0.809298 0.945284, 0.523131 0.807085 0.949656, 0.518550 0.805583 0.949944, 
            0.516194 0.804647 0.949205, 0.514032 0.804264 0.951113, 0.512178 0.804764 0.957250, 0.499815 0.804216 0.977074, 
            0.497840 0.804370 0.981554, 0.463495 0.798965 1.015541, 0.459151 0.798142 1.019083, 0.454472 0.796362 1.018040, 
            0.443539 0.794098 1.025909, 0.434234 0.790685 1.024533, 0.428516 0.785923 1.009213, 0.421671 0.783748 1.010025, 
            0.416940 0.781817 1.008262, 0.412800 0.781579 1.014602, 0.383221 0.772388 1.019235, 0.374005 0.769231 1.019083, 
            0.371802 0.768732 1.020434, 0.358467 0.765396 1.026911, 0.343450 0.763056 1.041898, 0.339653 0.763802 1.052956, 
            0.328479 0.760850 1.057526, 0.318947 0.756787 1.053035, 0.313887 0.753910 1.046742, 0.309135 0.751920 1.044700, 
            0.304371 0.749893 1.042476, 0.294880 0.745949 1.038556, 0.286084 0.743995 1.044164, 0.281251 0.741772 1.041006, 
            0.278960 0.741020 1.041146, 0.276454 0.739650 1.038325, 0.274340 0.739407 1.040903, 0.271911 0.738259 1.039151, 
            0.244054 0.728188 1.035822, 0.203363 0.722035 1.077455, 0.198356 0.719313 1.071903, 0.182983 0.721768 1.113592, 
            0.162409 0.715131 1.115484, 0.159905 0.713765 1.112687, 0.152182 0.709073 1.101444, 0.127578 0.690878 1.047990, 
            0.111592 0.691577 1.081270, 0.106667 0.689089 1.076841, 0.104239 0.687946 1.075108, 0.099522 0.686055 1.073537, 
            0.094969 0.684634 1.074216, 0.090489 0.683422 1.075894, 0.087935 0.681916 1.072426, 0.074460 0.672364 1.045393, 
            0.065315 0.669410 1.046214, 0.056754 0.673948 1.086653, 0.048233 0.672781 1.096034, 0.046587 0.673879 1.105034, 
            0.037972 0.672446 1.113137, 0.024229 0.667942 1.114020, 0.018682 0.657855 1.069461, 0.014120 0.656406 1.070005, 
            -0.004393 0.644044 1.036999, -0.009013 0.642431 1.036761, -0.013804 0.640327 1.034167, -0.016187 0.639313 1.033051, 
            -0.020743 0.637882 1.033682, -0.031901 0.634975 1.038474, -0.036233 0.634188 1.042188, -0.038511 0.633473 1.042503, 
            -0.043148 0.631811 1.042032, -0.056961 0.627106 1.041949, -0.061625 0.625365 1.041099, -0.073607 0.620096 1.034574, 
            -0.082744 0.617163 1.035498, -0.087246 0.615891 1.036889, -0.089597 0.614964 1.036192, -0.102860 0.611837 1.043670, 
            -0.118444 0.607873 1.050878, -0.120877 0.606713 1.049064, -0.125302 0.605660 1.051506, -0.130284 0.603008 1.046292, 
            -0.138849 0.601717 1.055074, -0.143122 0.601099 1.059599, -0.145718 0.599473 1.055554, -0.147981 0.598801 1.056080, 
            -0.149842 0.599283 1.062130, -0.152372 0.597845 1.058984, -0.154378 0.597911 1.063043, -0.160603 0.597511 1.072349, 
            -0.184499 0.587163 1.060218, -0.206304 0.582812 1.076800, -0.215540 0.579597 1.076370, -0.222349 0.577525 1.077671, 
            -0.226694 0.576699 1.081203, -0.232409 0.577764 1.097525, -0.266499 0.567273 1.103413, -0.275620 0.564386 1.104555, 
            -0.278067 0.563187 1.102558, -0.281394 0.559467 1.088484, -0.285950 0.558036 1.089114, -0.311611 0.548446 1.084353, 
            -0.313670 0.548359 1.087678, -0.318226 0.546928 1.088308, -0.320136 0.547269 1.093685, -0.321127 0.550244 1.111669, 
            -0.325616 0.549006 1.113228, -0.331334 0.544244 1.097908, -0.333613 0.543529 1.098223, 0.742196 0.866534 0.882557, 
            0.740617 0.867821 0.892464, 0.727997 0.866540 0.908776, 0.720906 0.863659 0.906207, 0.713736 0.860549 0.902539, 
            0.708761 0.857920 0.897432, 0.700671 0.857991 0.912741, 0.696560 0.857837 0.919487, 0.692160 0.856854 0.922264, 
            0.689110 0.853925 0.911981, 0.686826 0.853195 0.912228, 0.684758 0.853082 0.915425, 0.677903 0.850877 0.916092, 
            0.673171 0.848942 0.914309, 0.668795 0.848029 0.917420, 0.651107 0.843847 0.927330, 0.649000 0.843623 0.930001, 
            0.642077 0.841225 0.929739, 0.634139 0.835913 0.915531, 0.631611 0.834482 0.912418, 0.629746 0.834951 0.918407, 
            0.625146 0.833396 0.918442, 0.620092 0.830538 0.912241, 0.604571 0.826756 0.920320, 0.564936 0.817814 0.944855, 
            0.544198 0.810705 0.944485, 0.528441 0.806241 0.949305, 0.506787 0.802324 0.967963, 0.504635 0.801970 0.970008, 
            0.500121 0.800661 0.971226, 0.499569 0.804894 0.995237, 0.482399 0.802199 1.012267, 0.466401 0.797045 1.013778, 
            0.461980 0.796003 1.016270, 0.457682 0.795314 1.020455, 0.453097 0.793800 1.020686, 0.451141 0.794010 1.025436, 
            0.432685 0.787624 1.024791, 0.425028 0.783123 1.014460, 0.411334 0.778759 1.016016, 0.409056 0.778044 1.016331, 
            0.407020 0.778022 1.019966, 0.400290 0.776177 1.022360, 0.388580 0.771685 1.019557, 0.381383 0.768499 1.015527, 
            0.374607 0.766521 1.017280, 0.365761 0.764426 1.022214, 0.354733 0.761889 1.028776, 0.338224 0.761089 1.054876, 
            0.333747 0.759885 1.056595, 0.331608 0.759570 1.058826, 0.315072 0.752873 1.052953, 0.307630 0.748986 1.045563, 
            0.290696 0.741149 1.034229, 0.284139 0.739801 1.038999, 0.270385 0.735266 1.039732, 0.266151 0.734760 1.044792, 
            0.261599 0.733342 1.045483, 0.249244 0.726999 1.033822, 0.212417 0.720295 1.065328, 0.205695 0.718470 1.067813, 
            0.203845 0.718983 1.074012, 0.187641 0.719057 1.104300, 0.174604 0.716576 1.114870, 0.163217 0.713014 1.116519, 
            0.160754 0.711768 1.114295, 0.155746 0.709041 1.108723, 0.148005 0.704297 1.097229, 0.141661 0.691924 1.041723, 
            0.139276 0.690902 1.040570, 0.130116 0.687907 1.041193, 0.123741 0.692893 1.080038, 0.119341 0.691912 1.082820, 
            0.098136 0.683463 1.076041, 0.093570 0.682003 1.076533, 0.088929 0.680332 1.076011, 0.084103 0.678128 1.072943, 
            0.071769 0.666029 1.029974, 0.069490 0.665314 1.030289, 0.059868 0.666809 1.056156, 0.053511 0.671849 1.095259, 
            0.051171 0.670955 1.094720, 0.046713 0.669809 1.096715, 0.031845 0.667894 1.113736, 0.014431 0.652865 1.064219, 
            -0.017702 0.636350 1.033780, -0.024398 0.634602 1.036636, -0.046941 0.628134 1.043076, -0.079685 0.615684 1.035846, 
            -0.095752 0.610334 1.036418, -0.098074 0.609492 1.036127, -0.099819 0.610306 1.043768, -0.102097 0.609591 1.044083, 
            -0.104646 0.608100 1.040685, -0.108987 0.607286 1.044274, -0.113302 0.606548 1.048221, -0.137298 0.601732 1.066317, 
            -0.140081 0.599568 1.059697, -0.144638 0.598137 1.060328, -0.153846 0.595002 1.060282, -0.158382 0.593628 1.061187, 
            -0.160538 0.593264 1.063189, -0.181360 0.585914 1.061668, -0.190336 0.583445 1.064810, -0.203174 0.581535 1.078115, 
            -0.230131 0.574046 1.087153, -0.238208 0.574153 1.102634, -0.242726 0.572831 1.103787, -0.245005 0.572116 1.104102, 
            -0.247158 0.571758 1.106131, -0.254199 0.569020 1.104245, -0.265811 0.564810 1.102791, -0.272579 0.562854 1.104654, 
            -0.279583 0.560225 1.103287, -0.282890 0.556559 1.089474, -0.308835 0.546152 1.080798, -0.312907 0.546112 1.088091, 
            -0.315185 0.545397 1.088407, -0.318413 0.547775 1.107279, -0.320469 0.547696 1.110644, -0.324773 0.546989 1.114742, 
            0.743810 0.860910 0.863057, 0.743344 0.865392 0.888261, 0.734935 0.864548 0.899188, 0.733263 0.865569 0.907818, 
            0.717117 0.859993 0.907311, 0.712004 0.856965 0.900293, 0.707929 0.856917 0.907545, 0.699385 0.855685 0.916615, 
            0.695082 0.854982 0.920731, 0.690504 0.853488 0.921058, 0.678747 0.848863 0.917622, 0.676388 0.847915 0.916820, 
            0.672256 0.847703 0.923290, 0.669978 0.846987 0.923605, 0.667279 0.845066 0.918149, 0.665104 0.844646 0.919877, 
            0.656735 0.843917 0.931355, 0.649591 0.840885 0.928059, 0.639948 0.836502 0.922036, 0.637327 0.834803 0.917646, 
            0.632787 0.833420 0.918505, 0.630618 0.833019 0.920325, 0.609659 0.825276 0.916924, 0.600857 0.823304 0.922446, 
            0.588395 0.822475 0.940927, 0.579396 0.819939 0.943752, 0.574812 0.818429 0.944006, 0.572420 0.817388 0.942763, 
            0.570264 0.817022 0.944749, 0.568012 0.816381 0.945423, 0.561509 0.815185 0.950923, 0.538248 0.806661 0.947521, 
            0.524661 0.802604 0.950542, 0.522445 0.802067 0.951714, 0.517889 0.800636 0.952345, 0.513968 0.801029 0.961710, 
            0.503120 0.799007 0.970737, 0.476266 0.797630 1.012785, 0.473952 0.796812 1.012610, 0.469396 0.795381 1.013241, 
            0.454042 0.792076 1.023607, 0.442814 0.788966 1.027422, 0.438112 0.787117 1.026051, 0.428780 0.783629 1.024313, 
            0.426440 0.782737 1.023784, 0.423353 0.779701 1.012989, 0.394113 0.771482 1.022276, 0.373323 0.764224 1.021196, 
            0.359850 0.760493 1.025777, 0.336729 0.758184 1.055880, 0.334716 0.758230 1.059842, 0.332458 0.757573 1.060437, 
            0.330049 0.756483 1.058961, 0.318215 0.751635 1.054455, 0.305604 0.744560 1.039285, 0.295939 0.740117 1.032974, 
            0.286949 0.737607 1.035923, 0.264337 0.730939 1.041410, 0.255183 0.727962 1.042118, 0.252559 0.726254 1.037685, 
            0.231443 0.723878 1.063721, 0.222763 0.722256 1.070922, 0.215537 0.718989 1.066502, 0.213180 0.718049 1.065742, 
            0.202245 0.715779 1.073583, 0.186300 0.716593 1.107415, 0.184051 0.715962 1.108136, 0.181582 0.714700 1.105835, 
            0.177461 0.714519 1.112447, 0.175492 0.714690 1.117009, 0.173141 0.713764 1.116317, 0.151138 0.703029 1.098586, 
            0.146582 0.701598 1.099217, 0.140106 0.688849 1.041910, 0.129059 0.686259 1.048215, 0.124706 0.685410 1.051635, 
            0.108380 0.685132 1.080238, 0.105765 0.683452 1.075935, 0.103487 0.682737 1.076251, 0.094293 0.679644 1.076406, 
            0.089479 0.677475 1.073507, 0.085259 0.677008 1.078752, 0.075790 0.673126 1.075129, 0.071564 0.672642 1.080294, 
            0.057751 0.662120 1.048618, 0.056372 0.669799 1.092876, 0.045198 0.666846 1.097443, 0.043809 0.668679 1.109961, 
            0.041675 0.668378 1.112262, 0.025593 0.662985 1.112629, 0.020208 0.653362 1.070288, 0.017924 0.652628 1.070517, 
            0.001684 0.640966 1.037123, -0.021542 0.632541 1.034194, -0.023600 0.632455 1.037526, -0.032570 0.630003 1.040752, 
            -0.041613 0.627342 1.042975, -0.055463 0.622532 1.042390, -0.060132 0.620779 1.041482, -0.062646 0.619388 1.038562, 
            -0.076498 0.614571 1.037947, -0.095090 0.607799 1.035449, -0.101868 0.605814 1.037172, -0.116659 0.604121 1.055257, 
            -0.127293 0.602716 1.067237, -0.129571 0.602001 1.067552, -0.141090 0.598057 1.067378, -0.143875 0.595890 1.060741, 
            -0.145282 0.597672 1.073016, -0.153083 0.592755 1.060696, -0.166776 0.588394 1.062266, -0.174174 0.584632 1.055472, 
            -0.187346 0.581765 1.064197, -0.189418 0.581644 1.067357, -0.225429 0.571459 1.078456, -0.237445 0.571907 1.103048, 
            -0.246407 0.569479 1.106388, -0.262735 0.563380 1.103377, -0.265048 0.562563 1.103205, -0.267276 0.561994 1.104223, 
            -0.274263 0.559409 1.103070, -0.278820 0.557978 1.103700, -0.284148 0.554335 1.093740, -0.311329 0.546201 1.099687, 
            -0.313585 0.545550 1.100315, -0.319596 0.545764 1.112566, -0.326511 0.543387 1.112409, -0.331048 0.542015 1.113320, 
            0.748738 0.858971 0.857461, 0.746130 0.863127 0.884844, 0.731608 0.862208 0.906637, 0.729330 0.861493 0.906953, 
            0.722348 0.858924 0.905878, 0.715331 0.856256 0.904329, 0.710279 0.853403 0.898149, 0.702463 0.854261 0.917225, 
            0.701211 0.856488 0.931632, 0.693567 0.852020 0.921460, 0.686467 0.849112 0.918761, 0.670741 0.844740 0.924019, 
            0.659657 0.842043 0.929812, 0.654965 0.840225 0.928588, 0.652598 0.839254 0.927678, 0.650530 0.839142 0.930885, 
            0.645973 0.837711 0.931515, 0.643103 0.835298 0.923705, 0.636068 0.832577 0.921898, 0.626844 0.829396 0.921634, 
            0.619726 0.826439 0.918700, 0.617296 0.825288 0.916930, 0.597016 0.819492 0.922851, 0.577853 0.816898 0.944104, 
            0.568748 0.814059 0.945478, 0.566477 0.813364 0.945888, 0.553472 0.810975 0.956898, 0.529992 0.801821 0.950481, 
            0.521406 0.800470 0.958980, 0.517529 0.800989 0.968948, 0.513108 0.799944 0.971430, 0.508652 0.798802 0.973441, 
            0.504367 0.798148 0.977796, 0.501589 0.801818 1.002853, 0.499484 0.801599 1.005544, 0.497206 0.800883 1.005860, 
            0.491064 0.800725 1.016328, 0.486425 0.799056 1.015816, 0.479493 0.796631 1.015431, 0.472437 0.793850 1.013339, 
            0.459293 0.791065 1.022454, 0.429588 0.781510 1.025342, 0.424925 0.779774 1.024513, 0.421349 0.775339 1.007015, 
            0.416760 0.773814 1.007197, 0.412333 0.772754 1.009605, 0.406135 0.772435 1.019301, 0.369502 0.760467 1.021859, 
            0.364967 0.759096 1.022779, 0.351273 0.754735 1.024343, 0.346379 0.752335 1.020335, 0.339887 0.751172 1.025993, 
            0.338070 0.751779 1.032640, 0.337492 0.755937 1.056293, 0.335499 0.756041 1.060535, 0.330943 0.754610 1.061166, 
            0.323690 0.751265 1.056373, 0.318742 0.748713 1.051636, 0.313995 0.746734 1.049641, 0.309213 0.744657 1.047178, 
            0.280753 0.732856 1.035569, 0.262877 0.728136 1.042903, 0.245698 0.719598 1.028208, 0.240330 0.721656 1.049287, 
            0.227681 0.720289 1.065194, 0.218113 0.716123 1.060208, 0.216222 0.716517 1.065840, 0.209499 0.714692 1.068325, 
            0.182345 0.712454 1.106248, 0.171598 0.710722 1.116666, 0.154715 0.703035 1.106045, 0.149623 0.700066 1.099315, 
            0.144917 0.698207 1.097896, 0.138761 0.686373 1.044966, 0.133940 0.684185 1.041977, 0.129525 0.683160 1.044551, 
            0.099701 0.679082 1.077408, 0.097334 0.678112 1.076505, 0.092603 0.670364 1.043140, 0.092521 0.675944 1.073605, 
            0.090176 0.675039 1.073011, 0.088177 0.675123 1.077154, 0.079560 0.673684 1.085232, 0.076724 0.671369 1.077887, 
            0.060792 0.660589 1.048716, 0.059456 0.662576 1.061976, 0.055255 0.662163 1.067478, 0.054856 0.666837 1.093604, 
            0.045967 0.664617 1.097943, 0.037837 0.664573 1.112697, 0.030724 0.661629 1.109825, 0.028634 0.661454 1.112727, 
            0.026065 0.659905 1.109053, 0.018462 0.649738 1.067851, -0.012121 0.631850 1.027092, -0.059389 0.618475 1.041621, 
            -0.071093 0.614000 1.038900, -0.073472 0.612997 1.037839, -0.080458 0.610417 1.036711, -0.087332 0.608157 1.037115, 
            -0.105389 0.602918 1.041961, -0.119487 0.603215 1.069572, -0.123898 0.602200 1.072198, -0.126482 0.600608 1.068317, 
            -0.142384 0.595731 1.071151, -0.144502 0.595473 1.073660, -0.147217 0.593505 1.067977, -0.156857 0.589134 1.062014, 
            -0.158932 0.589000 1.065115, -0.168465 0.584933 1.060607, -0.195058 0.578487 1.074636, -0.203897 0.576411 1.079665, 
            -0.220357 0.569934 1.074843, -0.241201 0.568338 1.104614, -0.259762 0.561654 1.102542, -0.275784 0.556431 1.103724, 
            -0.278303 0.555025 1.100731, -0.285695 0.551282 1.094036, -0.299986 0.545208 1.087397, -0.309024 0.542559 1.089680, 
            -0.314648 0.543886 1.107258, -0.327812 0.541040 1.116083, 0.749500 0.856724 0.857874, 0.745568 0.857081 0.867067, 
            0.744614 0.860164 0.885573, 0.740321 0.859488 0.889820, 0.736356 0.859753 0.898568, 0.730301 0.859842 0.910221, 
            0.725376 0.857355 0.905795, 0.716858 0.856198 0.915221, 0.703852 0.853808 0.926227, 0.701974 0.854241 0.932045, 
            0.699198 0.852098 0.925525, 0.694607 0.850567 0.925676, 0.692130 0.849282 0.923266, 0.680981 0.846400 0.928170, 
            0.676356 0.844773 0.927865, 0.671286 0.841869 0.921440, 0.666988 0.841180 0.925628, 0.660100 0.838880 0.925836, 
            0.658141 0.839081 0.930541, 0.651171 0.836547 0.929632, 0.639484 0.832121 0.927147, 0.611185 0.820782 0.917751, 
            0.608907 0.820067 0.918066, 0.606665 0.819456 0.918883, 0.604614 0.819392 0.922318, 0.593728 0.817263 0.930830, 
            0.589697 0.817338 0.938677, 0.585332 0.816456 0.941936, 0.569280 0.811148 0.942708, 0.567221 0.811061 0.946035, 
            0.546741 0.804691 0.949209, 0.542009 0.802758 0.947431, 0.537574 0.801676 0.949735, 0.516660 0.799878 0.978542, 
            0.512199 0.798721 0.980489, 0.505390 0.796649 0.981788, 0.502352 0.799571 1.003267, 0.470952 0.790974 1.014480, 
            0.464349 0.789492 1.018612, 0.459921 0.788429 1.021004, 0.455568 0.787583 1.024434, 0.449066 0.786392 1.029957, 
            0.444553 0.785084 1.031180, 0.442244 0.784279 1.031066, 0.439773 0.783013 1.028743, 0.432926 0.780831 1.029520, 
            0.425688 0.777528 1.024927, 0.422112 0.773092 1.007429, 0.419833 0.772375 1.007739, 0.411070 0.770515 1.013796, 
            0.406527 0.769122 1.014611, 0.374562 0.758908 1.018084, 0.372159 0.757834 1.016680, 0.367481 0.756054 1.015642, 
            0.365250 0.755473 1.016604, 0.360706 0.754080 1.017416, 0.356150 0.752649 1.018046, 0.341111 0.750248 1.032739, 
            0.338833 0.749532 1.033054, 0.339873 0.758332 1.078934, 0.335490 0.757399 1.081949, 0.331116 0.756489 1.085077, 
            0.326547 0.755024 1.085545, 0.324100 0.753825 1.083544, 0.319448 0.746301 1.051257, 0.317098 0.745380 1.050590, 
            0.317827 0.753289 1.092203, 0.313324 0.752011 1.093564, 0.308354 0.749394 1.088520, 0.302416 0.738185 1.038585, 
            0.283769 0.731253 1.035323, 0.254801 0.723815 1.048348, 0.251228 0.719385 1.030878, 0.248739 0.718067 1.028306, 
            0.232800 0.718899 1.062225, 0.223449 0.715356 1.060229, 0.218893 0.713925 1.060859, 0.217205 0.714904 1.069288, 
            0.212647 0.713468 1.069893, 0.210369 0.712752 1.070208, 0.205752 0.711149 1.070017, 0.191909 0.712173 1.101112, 
            0.185232 0.710479 1.104225, 0.180666 0.709023 1.104733, 0.179182 0.710585 1.115955, 0.174663 0.709262 1.117103, 
            0.169872 0.707157 1.114507, 0.152995 0.699483 1.103954, 0.148376 0.697875 1.103735, 0.143402 0.695245 1.098625, 
            0.137245 0.683410 1.045695, 0.134845 0.682345 1.044334, 0.109530 0.679561 1.075905, 0.102712 0.677465 1.077092, 
            0.097726 0.668983 1.040220, 0.093217 0.673507 1.073109, 0.091306 0.673845 1.078466, 0.084879 0.672868 1.085015, 
            0.075383 0.668908 1.081017, 0.070812 0.667433 1.081437, 0.064405 0.660698 1.056672, 0.062498 0.661045 1.062074, 
            0.057941 0.659614 1.062705, 0.056018 0.659916 1.067892, 0.053742 0.659209 1.068249, 0.051464 0.658494 1.068565, 
            0.051063 0.663159 1.094649, 0.033765 0.660098 1.109923, 0.031458 0.659299 1.109839, 0.028868 0.657689 1.105871, 
            0.023782 0.648922 1.067634, 0.021503 0.648207 1.067949, 0.016941 0.646761 1.068507, 0.003185 0.636402 1.037614, 
            0.000907 0.635687 1.037930, -0.003778 0.633887 1.036796, -0.026630 0.626533 1.038997, -0.033356 0.624699 1.041440, 
            -0.035564 0.624184 1.042714, -0.042283 0.622369 1.045249, -0.044616 0.621497 1.044812, -0.065680 0.613454 1.039975, 
            -0.109143 0.599353 1.043546, -0.118228 0.602389 1.076789, -0.120335 0.602164 1.079456, -0.127705 0.598484 1.073060, 
            -0.129755 0.598422 1.076501, -0.138904 0.595455 1.077265, -0.151033 0.589765 1.068724, -0.153568 0.588313 1.065513, 
            -0.155891 0.587469 1.065214, -0.181246 0.578755 1.064644, -0.183348 0.578543 1.067372, -0.190170 0.576434 1.068499, 
            -0.210140 0.571527 1.078677, -0.261216 0.558865 1.104100, -0.267935 0.557052 1.106647, -0.307765 0.541736 1.096914, 
            -0.311645 0.542243 1.106822, -0.316124 0.541034 1.108520, -0.327043 0.538812 1.116584, 0.748436 0.855054 0.864789, 
            0.744275 0.854757 0.870853, 0.741610 0.858749 0.897450, 0.733342 0.858311 0.910319, 0.714579 0.851047 0.905471, 
            0.712256 0.850203 0.905172, 0.709978 0.849488 0.905488, 0.708546 0.851198 0.917422, 0.706294 0.850558 0.918096, 
            0.704615 0.851561 0.926641, 0.700058 0.850130 0.927272, 0.697683 0.849136 0.926254, 0.693139 0.847742 0.927063, 
            0.690832 0.846942 0.926973, 0.679418 0.843301 0.928248, 0.666674 0.835845 0.911249, 0.665419 0.838064 0.925619, 
            0.660805 0.836467 0.925453, 0.646723 0.830992 0.921686, 0.635409 0.827636 0.924325, 0.611987 0.818648 0.918703, 
            0.600821 0.815714 0.923362, 0.589982 0.813722 0.932532, 0.585496 0.812493 0.934130, 0.583549 0.812728 0.938999, 
            0.579220 0.811947 0.942740, 0.572422 0.809907 0.944197, 0.567764 0.808186 0.943437, 0.555218 0.807114 0.960757, 
            0.506123 0.794315 0.981784, 0.504914 0.796667 0.996789, 0.502695 0.796119 0.997908, 0.501291 0.797912 1.010234, 
            0.497025 0.797313 1.014851, 0.490277 0.795417 1.016996, 0.473883 0.789128 1.013072, 0.467331 0.787793 1.017906, 
            0.465075 0.787141 1.018524, 0.462775 0.786362 1.018536, 0.460826 0.786592 1.023380, 0.452108 0.784861 1.030056, 
            0.436102 0.779685 1.031464, 0.426742 0.776116 1.029340, 0.423209 0.771804 1.012433, 0.391077 0.761108 1.013601, 
            0.363728 0.752492 1.017242, 0.359190 0.751115 1.018133, 0.352259 0.748694 1.017761, 0.343405 0.746573 1.022573, 
            0.341874 0.748001 1.033152, 0.334264 0.755265 1.086644, 0.322699 0.751189 1.085835, 0.320570 0.750902 1.088204, 
            0.307235 0.747568 1.094690, 0.284617 0.729252 1.036913, 0.280084 0.727889 1.037870, 0.271062 0.725287 1.040376, 
            0.268627 0.724122 1.038541, 0.260548 0.724225 1.054000, 0.256469 0.724161 1.061180, 0.254190 0.723446 1.061495, 
            0.249712 0.716423 1.031607, 0.247224 0.715104 1.029035, 0.222460 0.713903 1.068183, 0.219963 0.718376 1.097085, 
            0.213258 0.716602 1.099814, 0.209135 0.710597 1.074803, 0.204390 0.708626 1.072845, 0.197228 0.711358 1.100895, 
            0.190669 0.710001 1.105622, 0.183716 0.707517 1.104954, 0.181549 0.707119 1.106789, 0.178978 0.705566 1.103094, 
            0.172670 0.704929 1.111272, 0.168291 0.704006 1.114334, 0.163522 0.701966 1.112048, 0.154073 0.698140 1.108696, 
            0.141863 0.692215 1.099031, 0.136269 0.681994 1.053828, 0.131717 0.680577 1.054525, 0.124096 0.681990 1.076259, 
            0.108044 0.676685 1.077047, 0.093750 0.664783 1.038761, 0.094347 0.672313 1.078564, 0.092179 0.671912 1.080386, 
            0.087680 0.670648 1.081816, 0.078983 0.668977 1.088778, 0.065663 0.659870 1.063878, 0.063260 0.658798 1.062488, 
            0.061098 0.658413 1.064387, 0.043963 0.655818 1.081893, 0.036660 0.652329 1.076411, 0.033153 0.648092 1.059863, 
            0.030875 0.647377 1.060178, 0.029069 0.648015 1.066977, 0.019956 0.645153 1.068238, 0.017214 0.643109 1.062193, 
            -0.006027 0.628821 1.027448, -0.012880 0.626623 1.028152, -0.019362 0.625487 1.033935, -0.028036 0.623883 1.041222, 
            -0.043771 0.619486 1.046355, -0.046177 0.618404 1.044920, -0.053072 0.616085 1.045041, -0.055517 0.614890 1.043059, 
            -0.057796 0.614175 1.043374, -0.067266 0.610288 1.039727, -0.074111 0.608112 1.040533, -0.078849 0.606162 1.038681, 
            -0.085907 0.603376 1.036564, -0.090483 0.601888 1.036924, -0.092799 0.601063 1.036716, -0.103867 0.598414 1.042739, 
            -0.113071 0.595289 1.042741, -0.114460 0.597125 1.055273, -0.121850 0.599202 1.080185, -0.123870 0.599227 1.084047, 
            -0.126602 0.597213 1.078144, -0.149455 0.589855 1.080327, -0.151855 0.588789 1.078965, -0.159464 0.584424 1.069287, 
            -0.182572 0.576334 1.067967, -0.202612 0.571228 1.077190, -0.252204 0.557003 1.091392, -0.281644 0.548210 1.097929, 
            -0.288756 0.545269 1.095069, -0.295799 0.542527 1.093163, -0.300411 0.540935 1.093022, -0.302595 0.540489 1.094630, 
            -0.319226 0.539341 1.119065, 0.751650 0.854019 0.867264, 0.746902 0.852039 0.865270, 0.744721 0.851603 0.866922, 
            0.740094 0.855786 0.898179, 0.737817 0.855074 0.898508, 0.729659 0.854949 0.912880, 0.713019 0.847956 0.905586, 
            0.710685 0.847082 0.905139, 0.704778 0.847596 0.918825, 0.703099 0.848599 0.927370, 0.700733 0.847631 0.926479, 
            0.693922 0.845553 0.927754, 0.686903 0.842878 0.926166, 0.684891 0.842926 0.930138, 0.669715 0.834313 0.911348, 
            0.665149 0.832856 0.911850, 0.658049 0.829947 0.909149, 0.649337 0.828234 0.915912, 0.643279 0.828315 0.927526, 
            0.632416 0.826252 0.936356, 0.620119 0.820079 0.925504, 0.617523 0.818453 0.921458, 0.608608 0.816158 0.925433, 
            0.599662 0.813774 0.928988, 0.593071 0.812328 0.933288, 0.584000 0.809585 0.935119, 0.575391 0.808168 0.943302, 
            0.562807 0.806988 0.960100, 0.551251 0.802939 0.959419, 0.548492 0.800846 0.953138, 0.543745 0.798867 0.951147, 
            0.537064 0.797162 0.954209, 0.528502 0.795880 0.963037, 0.503407 0.793726 0.997622, 0.474613 0.786786 1.013030, 
            0.472368 0.786165 1.013801, 0.465816 0.784831 1.018635, 0.461282 0.783463 1.019568, 0.457201 0.783396 1.026733, 
            0.448364 0.781326 1.031785, 0.443904 0.780171 1.033737, 0.441589 0.779352 1.033557, 0.439153 0.778182 1.031698, 
            0.434586 0.776723 1.032193, 0.432211 0.775731 1.031184, 0.423832 0.769154 1.010914, 0.412297 0.765165 1.010524, 
            0.407982 0.764428 1.014476, 0.405630 0.763500 1.013777, 0.401074 0.762069 1.014408, 0.373661 0.753272 1.017181, 
            0.371259 0.752201 1.015795, 0.366668 0.750672 1.015955, 0.361756 0.748221 1.011703, 0.357563 0.747832 1.017325, 
            0.348606 0.745418 1.020732, 0.346425 0.744981 1.022380, 0.348056 0.755476 1.076379, 0.345915 0.755152 1.078569, 
            0.325795 0.749815 1.086687, 0.323580 0.749280 1.087869, 0.315246 0.748652 1.099827, 0.310348 0.746242 1.095770, 
            0.305720 0.744606 1.095419, 0.299056 0.731318 1.035528, 0.289746 0.727890 1.034079, 0.283011 0.726029 1.036397, 
            0.278565 0.724916 1.038549, 0.273913 0.723210 1.037864, 0.267283 0.721649 1.041616, 0.261711 0.723124 1.059901, 
            0.259510 0.722630 1.061278, 0.254953 0.721199 1.061909, 0.250440 0.719892 1.063135, 0.247187 0.716383 1.050070, 
            0.236729 0.715479 1.064451, 0.232230 0.714215 1.065882, 0.225220 0.711566 1.064424, 0.223077 0.717055 1.098189, 
            0.220799 0.716339 1.098504, 0.218786 0.716384 1.102463, 0.211742 0.713639 1.100543, 0.207774 0.708078 1.077652, 
            0.202169 0.709457 1.095481, 0.197828 0.708643 1.099067, 0.186912 0.706428 1.107170, 0.182312 0.704872 1.107202, 
            0.177463 0.702604 1.103823, 0.168943 0.701441 1.113222, 0.145329 0.691903 1.104966, 0.109065 0.675176 1.080995, 
            0.106786 0.674461 1.081310, 0.104238 0.672971 1.077919, 0.099172 0.664263 1.039959, 0.094513 0.662536 1.039175, 
            0.095110 0.670067 1.078978, 0.090663 0.668950 1.081115, 0.086523 0.668711 1.087454, 0.079759 0.666769 1.089380, 
            0.077467 0.666014 1.089507, 0.072401 0.663122 1.083142, 0.050728 0.653332 1.069937, 0.036194 0.646561 1.059961, 
            0.033701 0.645228 1.057319, -0.003243 0.626555 1.024028, -0.010042 0.624510 1.025459, -0.012381 0.623619 1.024939, 
            -0.014659 0.622904 1.025255, -0.025114 0.622011 1.039688, -0.029502 0.621064 1.042636, -0.034128 0.619435 1.042317, 
            -0.036387 0.618775 1.042898, -0.068782 0.607325 1.040456, -0.075651 0.605079 1.040924, -0.077554 0.605441 1.046402, 
            -0.080364 0.603200 1.039410, -0.082120 0.603981 1.046890, -0.089150 0.601274 1.045157, -0.096509 0.597625 1.038907, 
            -0.105285 0.595730 1.044801, -0.107695 0.594638 1.043311, -0.110026 0.593770 1.042894, -0.114822 0.597469 1.071833, 
            -0.118796 0.597710 1.080471, -0.130231 0.594006 1.081443, -0.188644 0.571941 1.069327, -0.195063 0.570987 1.075982, 
            -0.197292 0.570412 1.076973, -0.204180 0.568113 1.077189, -0.247592 0.554161 1.081469, -0.273725 0.549032 1.101809, 
            -0.292655 0.541290 1.094669, -0.304111 0.537527 1.095359, -0.310515 0.536615 1.102220, -0.312188 0.537634 1.110839, 
            0.753896 0.856025 0.888044, 0.750135 0.851056 0.867993, 0.744268 0.851687 0.882239, 0.742052 0.851148 0.883401, 
            0.737907 0.850897 0.889681, 0.723804 0.851180 0.917227, 0.719300 0.849899 0.918578, 0.713797 0.845754 0.906214, 
            0.711460 0.844871 0.905723, 0.709590 0.845323 0.911631, 0.703204 0.844465 0.918746, 0.699218 0.844669 0.927208, 
            0.694665 0.843249 0.927890, 0.692387 0.842533 0.928206, 0.688289 0.842416 0.935129, 0.681178 0.839478 0.932284, 
            0.665868 0.830483 0.911659, 0.656533 0.826985 0.909878, 0.643344 0.824070 0.918368, 0.639147 0.823669 0.923934, 
            0.631029 0.823659 0.938854, 0.628730 0.822885 0.938885, 0.615982 0.815416 0.921832, 0.613730 0.814775 0.922502, 
            0.602447 0.811509 0.925570, 0.596129 0.810845 0.933618, 0.594222 0.811194 0.939032, 0.591486 0.809165 0.933053, 
            0.586929 0.807734 0.933684, 0.584961 0.807906 0.938252, 0.580206 0.805907 0.936163, 0.573752 0.804852 0.942336, 
            0.567350 0.803946 0.949221, 0.558604 0.802137 0.955525, 0.554292 0.801407 0.959517, 0.542341 0.796225 0.953410, 
            0.525810 0.795361 0.979208, 0.507896 0.790532 0.986013, 0.506448 0.792195 0.997721, 0.502169 0.791561 1.002167, 
            0.500539 0.792703 1.011377, 0.496360 0.792355 1.017195, 0.489577 0.790358 1.018858, 0.484968 0.788775 1.018760, 
            0.477733 0.785481 1.014210, 0.473176 0.784050 1.014841, 0.470940 0.783454 1.015733, 0.446975 0.778725 1.034245, 
            0.427195 0.768546 1.015436, 0.419871 0.764996 1.009663, 0.413119 0.763088 1.011752, 0.410916 0.762587 1.013093, 
            0.404051 0.760354 1.013623, 0.396993 0.757569 1.011515, 0.349466 0.743450 1.022478, 0.351222 0.754300 1.078179, 
            0.348956 0.753621 1.078668, 0.340439 0.752468 1.088114, 0.322664 0.748037 1.096831, 0.316122 0.746729 1.101793, 
            0.308833 0.743280 1.096499, 0.303989 0.741027 1.093194, 0.288332 0.725219 1.036205, 0.279223 0.722368 1.037520, 
            0.270093 0.719457 1.038550, 0.263469 0.717913 1.042378, 0.258028 0.719764 1.062470, 0.255937 0.719586 1.065360, 
            0.221739 0.714599 1.101344, 0.210196 0.710589 1.100849, 0.206259 0.705115 1.078381, 0.203983 0.704407 1.078732, 
            0.198962 0.707460 1.104577, 0.180533 0.701156 1.104322, 0.165141 0.697741 1.114162, 0.160386 0.695741 1.112069, 
            0.150765 0.691420 1.106344, 0.133238 0.676069 1.055286, 0.112106 0.673645 1.081093, 0.109827 0.672929 1.081408, 
            0.103017 0.670854 1.082694, 0.100707 0.670047 1.082574, 0.098090 0.668360 1.078235, 0.093704 0.667419 1.081213, 
            0.075744 0.662455 1.087378, 0.067165 0.655307 1.064376, 0.062670 0.654053 1.065850, 0.056060 0.652552 1.069888, 
            0.046820 0.649325 1.069404, 0.032176 0.642239 1.057923, -0.028700 0.618929 1.043585, -0.033289 0.617404 1.043766, 
            -0.035547 0.616747 1.044361, -0.037786 0.616145 1.045222, -0.053992 0.610397 1.043886, -0.063199 0.607265 1.043857, 
            -0.074733 0.603277 1.043469, -0.083376 0.601762 1.051182, -0.102244 0.594199 1.044899, -0.106800 0.592768 1.045530, 
            -0.109210 0.591676 1.044040, -0.108751 0.598808 1.081935, -0.115418 0.597143 1.085189, -0.119975 0.595712 1.085819, 
            -0.122142 0.595313 1.087648, -0.136366 0.589432 1.081940, -0.145631 0.586135 1.081118, -0.167251 0.576494 1.068627, 
            -0.174519 0.573106 1.063627, -0.179148 0.571468 1.063269, -0.192403 0.568363 1.070847, -0.201116 0.566649 1.077609, 
            -0.238277 0.553168 1.072922, -0.289613 0.539762 1.094785, -0.296525 0.537393 1.094667, -0.307574 0.534797 1.100945, 
            -0.311923 0.533959 1.104415, -0.324971 0.531450 1.114851, 0.754911 0.854499 0.891910, 0.746332 0.847352 0.868911, 
            0.736391 0.847935 0.890410, 0.721994 0.847372 0.913907, 0.719301 0.845468 0.908530, 0.709560 0.840804 0.901167, 
            0.703788 0.841703 0.916697, 0.701689 0.841502 0.919475, 0.695577 0.841430 0.930353, 0.691330 0.840885 0.935227, 
            0.668909 0.828951 0.911758, 0.661561 0.825331 0.905649, 0.654432 0.822343 0.902564, 0.650630 0.823075 0.913555, 
            0.643809 0.820968 0.914691, 0.619049 0.813959 0.922285, 0.612323 0.812124 0.924723, 0.599155 0.809270 0.933506, 
            0.597222 0.809543 0.938556, 0.592640 0.808039 0.938837, 0.590480 0.807663 0.940779, 0.581214 0.804363 0.939941, 
            0.578706 0.802988 0.937098, 0.567963 0.801269 0.947578, 0.565834 0.800983 0.949950, 0.547561 0.795123 0.951822, 
            0.538590 0.792669 0.955036, 0.536365 0.792107 0.956089, 0.528123 0.791740 0.969299, 0.526473 0.792826 0.978238, 
            0.522406 0.792799 0.985594, 0.507211 0.789948 0.998134, 0.481072 0.784805 1.018407, 0.467089 0.779612 1.015991, 
            0.460720 0.778801 1.023330, 0.454249 0.777698 1.029272, 0.433663 0.771025 1.030996, 0.425334 0.764593 1.011423, 
            0.423487 0.765114 1.017658, 0.420710 0.762970 1.011132, 0.413900 0.760893 1.012414, 0.409382 0.759573 1.013573, 
            0.390940 0.753228 1.013126, 0.384078 0.751004 1.013698, 0.374957 0.748119 1.014853, 0.367774 0.744974 1.011015, 
            0.363173 0.743416 1.011041, 0.358765 0.742412 1.013717, 0.354489 0.741783 1.018188, 0.356091 0.752194 1.071782, 
            0.352195 0.752658 1.081486, 0.347672 0.751322 1.082573, 0.343227 0.750211 1.084738, 0.336703 0.748955 1.089948, 
            0.332146 0.747524 1.090579, 0.329785 0.746571 1.089758, 0.319147 0.745151 1.101668, 0.312329 0.743053 1.102843, 
            0.298202 0.725816 1.035271, 0.295888 0.724999 1.035099, 0.284552 0.721580 1.037434, 0.280314 0.721061 1.042435, 
            0.277746 0.719514 1.038769, 0.273135 0.717926 1.038648, 0.266466 0.716256 1.041875, 0.265515 0.719346 1.060413, 
            0.243275 0.713747 1.071020, 0.229368 0.708772 1.069647, 0.229245 0.714235 1.099551, 0.218087 0.711329 1.104343, 
            0.210990 0.708429 1.101679, 0.208681 0.707626 1.101578, 0.203719 0.705032 1.096637, 0.201441 0.704316 1.096953, 
            0.186116 0.701094 1.107714, 0.172603 0.697252 1.111766, 0.170476 0.696969 1.114153, 0.163428 0.694210 1.112167, 
            0.158735 0.692388 1.110929, 0.154101 0.690735 1.110495, 0.146817 0.687302 1.105280, 0.144152 0.685475 1.100272, 
            0.138558 0.675254 1.055069, 0.133901 0.673535 1.054322, 0.117794 0.673888 1.085945, 0.113125 0.672134 1.085032, 
            0.098853 0.666113 1.078648, 0.096575 0.665397 1.078964, 0.087990 0.664048 1.087471, 0.085804 0.663598 1.089058, 
            0.074200 0.659411 1.087715, 0.054580 0.649692 1.071108, 0.037470 0.641351 1.057361, 0.020753 0.634135 1.048997, 
            -0.013151 0.618361 1.025846, -0.032564 0.615050 1.043664, -0.041636 0.612305 1.045488, -0.057785 0.606719 1.044931, 
            -0.067044 0.603438 1.044185, -0.069414 0.602461 1.043252, -0.071312 0.602836 1.048788, -0.073433 0.602570 1.051255, 
            -0.079853 0.601614 1.057901, -0.084745 0.599221 1.053926, -0.087359 0.597544 1.049636, -0.090510 0.594323 1.037956, 
            -0.097127 0.592801 1.041895, -0.099457 0.591939 1.041505, -0.105835 0.591103 1.048727, -0.105695 0.597320 1.082242, 
            -0.107873 0.596891 1.083929, -0.126017 0.591402 1.087577, -0.130893 0.589056 1.083829, -0.132936 0.589014 1.087370, 
            -0.139771 0.586868 1.088316, -0.146755 0.584292 1.087209, -0.194017 0.565117 1.070219, -0.231859 0.549683 1.056182, 
            -0.265243 0.547034 1.103364, -0.274723 0.543118 1.099580, -0.304356 0.533772 1.103467, 0.751117 0.850821 0.892954, 
            0.746213 0.848393 0.888810, 0.739387 0.846273 0.889884, 0.737154 0.845688 0.890823, 0.717486 0.841646 0.905144, 
            0.715012 0.840368 0.902765, 0.708013 0.837751 0.901458, 0.705924 0.837579 0.904377, 0.704597 0.839590 0.917752, 
            0.689777 0.837814 0.935437, 0.687479 0.837042 0.935481, 0.680096 0.833323 0.928900, 0.677197 0.830830 0.920701, 
            0.664651 0.823941 0.906422, 0.652862 0.819223 0.902539, 0.617527 0.810979 0.922928, 0.615283 0.810360 0.923705, 
            0.610727 0.808930 0.924344, 0.606315 0.807915 0.926965, 0.600263 0.808012 0.938655, 0.595748 0.806701 0.939859, 
            0.562041 0.797305 0.950995, 0.560013 0.797309 0.954754, 0.555473 0.795925 0.955612, 0.553012 0.794685 0.953413, 
            0.534825 0.789072 0.956470, 0.532701 0.788800 0.958906, 0.531164 0.790209 0.969398, 0.516423 0.788662 0.988180, 
            0.509374 0.785900 0.986178, 0.507095 0.785184 0.986493, 0.503876 0.787587 1.005485, 0.497879 0.787843 1.017934, 
            0.474706 0.779568 1.015725, 0.450907 0.775315 1.036520, 0.443996 0.772949 1.036415, 0.439188 0.770799 1.033602, 
            0.434324 0.768485 1.030006, 0.429675 0.766790 1.029372, 0.419305 0.760323 1.013370, 0.414645 0.758595 1.012579, 
            0.405573 0.755851 1.014407, 0.403214 0.754903 1.013608, 0.380240 0.747201 1.014145, 0.366214 0.741885 1.011139, 
            0.357427 0.739956 1.016869, 0.359089 0.750538 1.071285, 0.341993 0.748056 1.089331, 0.339715 0.747340 1.089647, 
            0.322188 0.743620 1.101766, 0.315406 0.741625 1.103440, 0.305887 0.737598 1.099119, 0.287827 0.720718 1.040740, 
            0.278938 0.718497 1.045071, 0.271678 0.715133 1.040189, 0.267246 0.714058 1.042521, 0.259762 0.715866 1.066150, 
            0.257582 0.715433 1.067814, 0.253025 0.714002 1.068445, 0.250747 0.713286 1.068760, 0.249481 0.715472 1.082970, 
            0.233448 0.710221 1.084019, 0.232329 0.712830 1.100252, 0.214229 0.707467 1.104505, 0.211722 0.706095 1.101677, 
            0.206956 0.704062 1.099423, 0.202339 0.702459 1.099232, 0.196000 0.701734 1.106986, 0.189183 0.699638 1.108175, 
            0.171141 0.694442 1.113225, 0.168948 0.693971 1.114714, 0.166638 0.693164 1.114591, 0.157220 0.689426 1.111658, 
            0.149922 0.685952 1.106247, 0.145288 0.684298 1.105810, 0.133501 0.673772 1.070372, 0.104778 0.667034 1.086748, 
            0.093004 0.662357 1.083062, 0.081902 0.659610 1.088617, 0.077241 0.657880 1.087813, 0.069170 0.652188 1.071784, 
            0.066397 0.650054 1.065305, 0.061910 0.648823 1.066894, 0.057404 0.647538 1.068223, 0.055294 0.647304 1.070845, 
            -0.018307 0.616593 1.039779, -0.024896 0.615151 1.044097, -0.029453 0.613720 1.044728, -0.034168 0.611834 1.043178, 
            -0.045689 0.607882 1.042965, -0.052524 0.605735 1.043911, -0.068560 0.600475 1.044914, -0.070929 0.599499 1.043981, 
            -0.077061 0.605185 1.086178, -0.079468 0.604100 1.084722, -0.084125 0.596564 1.052378, -0.086412 0.595822 1.052565, 
            -0.089770 0.592011 1.038059, -0.092013 0.591397 1.038859, -0.098259 0.590939 1.047893, -0.100606 0.590027 1.047264, 
            -0.102797 0.589560 1.048772, -0.103050 0.594653 1.076902, -0.111401 0.593975 1.088620, -0.113892 0.592649 1.086016, 
            -0.122534 0.591139 1.093752, -0.129361 0.589013 1.094794, -0.136683 0.585470 1.089055, -0.195150 0.563252 1.076204, 
            -0.237171 0.547472 1.067990, -0.310456 0.529299 1.104443, 0.757723 0.847877 0.878801, 0.754158 0.849290 0.893053, 
            0.742419 0.844715 0.889854, 0.740406 0.844760 0.893813, 0.735996 0.843748 0.896449, 0.714747 0.835175 0.889071, 
            0.711027 0.836141 0.901182, 0.703248 0.837104 0.920759, 0.697103 0.836936 0.931181, 0.692681 0.835890 0.933655, 
            0.687961 0.833990 0.932040, 0.675682 0.827868 0.921430, 0.668036 0.823395 0.911239, 0.665414 0.821694 0.906836, 
            0.662970 0.820505 0.904881, 0.660177 0.818313 0.898127, 0.649417 0.816544 0.908367, 0.637231 0.816506 0.930634, 
            0.635544 0.817485 0.939062, 0.633309 0.816894 0.939976, 0.623049 0.810743 0.925487, 0.620612 0.809573 0.923627, 
            0.616010 0.808012 0.923636, 0.611454 0.806581 0.924267, 0.605346 0.806518 0.935187, 0.596465 0.804321 0.939638, 
            0.592017 0.803202 0.941763, 0.578503 0.799353 0.945781, 0.565157 0.795989 0.952123, 0.558506 0.794369 0.955587, 
            0.546808 0.789914 0.952964, 0.542450 0.789051 0.956316, 0.537894 0.787620 0.956946, 0.535608 0.786882 0.957156, 
            0.533962 0.787981 0.966158, 0.532901 0.790755 0.983185, 0.530366 0.789304 0.979976, 0.507536 0.776197 0.950888, 
            0.505258 0.775481 0.951204, 0.501628 0.770890 0.932959, 0.504744 0.785640 1.007332, 0.503016 0.786503 1.015209, 
            0.475652 0.777844 1.018644, 0.473312 0.776952 1.018115, 0.466527 0.774950 1.019753, 0.464612 0.775274 1.025046, 
            0.449401 0.772379 1.037373, 0.446256 0.774995 1.057384, 0.441270 0.772334 1.052125, 0.437617 0.767677 1.033566, 
            0.432918 0.765837 1.032240, 0.430743 0.765416 1.033963, 0.427888 0.763048 1.026368, 0.425932 0.763255 1.031102, 
            0.422348 0.758797 1.013495, 0.413220 0.755890 1.014543, 0.408614 0.754320 1.014506, 0.406255 0.753371 1.013706, 
            0.403964 0.752621 1.013852, 0.401610 0.751686 1.013118, 0.396968 0.750011 1.012583, 0.392413 0.748585 1.013238, 
            0.376221 0.742874 1.012082, 0.367021 0.739765 1.012157, 0.362377 0.738083 1.011588, 0.360099 0.737367 1.011903, 
            0.358459 0.738482 1.020984, 0.359852 0.748291 1.071698, 0.355406 0.747179 1.073852, 0.353701 0.748105 1.082032, 
            0.351497 0.747604 1.083373, 0.346966 0.746247 1.084358, 0.320706 0.740754 1.102957, 0.299716 0.721288 1.035934, 
            0.297360 0.720351 1.035187, 0.295159 0.719857 1.036564, 0.290758 0.718870 1.039320, 0.286507 0.718317 1.044157, 
            0.277360 0.715355 1.044940, 0.272749 0.713768 1.044826, 0.270471 0.713053 1.045141, 0.269342 0.715634 1.061241, 
            0.267161 0.715196 1.062888, 0.262653 0.713906 1.064195, 0.261894 0.717547 1.085368, 0.257427 0.716372 1.087226, 
            0.252522 0.713941 1.083068, 0.250244 0.713225 1.083384, 0.245722 0.711896 1.084499, 0.236807 0.709601 1.088479, 
            0.235606 0.711974 1.103583, 0.230930 0.710199 1.102568, 0.224205 0.708367 1.105018, 0.219582 0.706747 1.104744, 
            0.207945 0.702465 1.102952, 0.201125 0.700361 1.104100, 0.187641 0.696600 1.108541, 0.183085 0.695169 1.109172, 
            0.180712 0.694182 1.108187, 0.176368 0.693360 1.111735, 0.171850 0.692040 1.112895, 0.167275 0.690556 1.113276, 
            0.155508 0.685902 1.109695, 0.142484 0.677644 1.088859, 0.128129 0.671385 1.081338, 0.123886 0.670852 1.086273, 
            0.121616 0.670160 1.086700, 0.117032 0.668651 1.086957, 0.114674 0.667705 1.086168, 0.107930 0.665820 1.088364, 
            0.098514 0.662090 1.085473, 0.087055 0.658318 1.086118, 0.079547 0.654240 1.077815, 0.077335 0.653715 1.079042, 
            0.067508 0.648806 1.070501, 0.064672 0.646492 1.063163, 0.062395 0.645779 1.063489, 0.049015 0.642316 1.069356, 
            -0.016186 0.612422 1.027235, -0.035624 0.609041 1.044721, -0.042598 0.606497 1.043762, -0.051689 0.603696 1.045316, 
            -0.056302 0.602103 1.045173, -0.063240 0.599660 1.044697, -0.068029 0.603381 1.073740, -0.071871 0.603999 1.084186, 
            -0.080974 0.601163 1.085574, -0.088756 0.590485 1.041923, -0.090632 0.590922 1.047757, -0.092939 0.590124 1.047676, 
            -0.095139 0.589636 1.049081, -0.108726 0.591396 1.083700, -0.110617 0.591788 1.089320, -0.126320 0.587482 1.094893, 
            -0.128555 0.586892 1.095811, -0.133162 0.585314 1.095739, -0.137936 0.583261 1.093388, -0.149654 0.578746 1.090479, 
            -0.174743 0.564979 1.061973, -0.232329 0.545284 1.061204, -0.253515 0.542708 1.086286, -0.266636 0.539988 1.095711, 
            -0.305015 0.528830 1.105889, 0.752966 0.847255 0.898223, 0.748387 0.845759 0.898545, 0.745949 0.844586 0.896668, 
            0.743426 0.843168 0.893619, 0.736759 0.841501 0.896863, 0.734509 0.840867 0.897569, 0.715352 0.832474 0.887312, 
            0.713074 0.831759 0.887628, 0.706460 0.830246 0.891609, 0.704011 0.834857 0.921173, 0.701732 0.834142 0.921488, 
            0.695722 0.834359 0.933754, 0.686381 0.830843 0.931885, 0.673468 0.822904 0.912574, 0.666521 0.820433 0.911968, 
            0.660859 0.815835 0.897432, 0.658581 0.815119 0.897748, 0.656721 0.815603 0.903805, 0.635716 0.813544 0.931363, 
            0.633836 0.813971 0.937150, 0.631235 0.812329 0.933029, 0.616819 0.805895 0.924672, 0.614495 0.805050 0.924365, 
            0.612488 0.805111 0.928398, 0.608017 0.803927 0.930214, 0.597256 0.802156 0.940442, 0.572866 0.796208 0.953116, 
            0.563852 0.793631 0.955743, 0.561791 0.793538 0.959041, 0.552139 0.789131 0.952902, 0.549850 0.788383 0.953063, 
            0.547813 0.788360 0.956697, 0.536505 0.785020 0.959411, 0.533690 0.788584 0.983962, 0.531808 0.789005 0.989718, 
            0.527016 0.786897 0.987105, 0.522460 0.785469 0.987754, 0.513178 0.782121 0.986690, 0.510867 0.781312 0.986555, 
            0.506021 0.773235 0.951617, 0.500113 0.767928 0.933689, 0.501847 0.784534 1.020690, 0.497364 0.783314 1.022332, 
            0.493043 0.782559 1.026202, 0.490622 0.781433 1.024553, 0.465631 0.773764 1.028985, 0.449467 0.773950 1.059813, 
            0.442695 0.771985 1.061627, 0.426795 0.761297 1.032896, 0.423887 0.758774 1.024556, 0.418688 0.755503 1.016375, 
            0.411704 0.752928 1.015272, 0.407018 0.751125 1.014120, 0.404740 0.750409 1.014435, 0.407540 0.764254 1.084475, 
            0.401376 0.764031 1.094632, 0.398750 0.762318 1.090172, 0.390927 0.745707 1.014368, 0.374693 0.739876 1.012638, 
            0.370136 0.738445 1.013269, 0.368698 0.740138 1.025118, 0.359309 0.736485 1.022593, 0.357357 0.736705 1.027386, 
            0.358411 0.745544 1.073454, 0.353932 0.744334 1.075143, 0.341525 0.743662 1.094378, 0.328808 0.742100 1.109348, 
            0.316901 0.737043 1.103842, 0.314585 0.736221 1.103647, 0.305030 0.732092 1.098839, 0.298067 0.717942 1.034822, 
            0.295760 0.717145 1.034749, 0.291426 0.716352 1.038434, 0.282823 0.714954 1.046708, 0.278267 0.713523 1.047339, 
            0.276187 0.713375 1.050373, 0.278226 0.725039 1.109968, 0.273670 0.723608 1.110599, 0.269001 0.721855 1.109687, 
            0.264964 0.716097 1.085859, 0.262703 0.715433 1.086417, 0.260556 0.715091 1.088525, 0.258650 0.721261 1.125552, 
            0.254203 0.720144 1.127687, 0.248877 0.710689 1.086150, 0.246598 0.709973 1.086466, 0.241971 0.708337 1.086117, 
            0.238647 0.710443 1.103681, 0.229662 0.707947 1.106697, 0.227252 0.706852 1.105198, 0.214732 0.705857 1.122882, 
            0.213737 0.708819 1.140810, 0.209231 0.707534 1.142140, 0.204716 0.700405 1.111741, 0.197352 0.696741 1.105422, 
            0.195257 0.696553 1.108261, 0.190682 0.695069 1.108640, 0.186249 0.693989 1.110952, 0.183848 0.692922 1.109586, 
            0.179753 0.692815 1.116557, 0.163337 0.686465 1.112340, 0.151370 0.681236 1.106007, 0.143784 0.676936 1.096643, 
            0.140887 0.674446 1.088461, 0.133363 0.670323 1.079945, 0.122371 0.667890 1.087002, 0.115338 0.665175 1.085224, 
            0.099290 0.659881 1.086066, 0.083233 0.654559 1.086772, 0.070669 0.647617 1.072242, 0.056485 0.641850 1.067073, 
            0.026586 0.625924 1.035713, 0.022345 0.625397 1.040673, 0.017653 0.623578 1.039445, -0.011327 0.610289 1.020709, 
            -0.013387 0.610199 1.024019, -0.016794 0.612064 1.040434, -0.021254 0.610909 1.042389, -0.032707 0.607154 1.043116, 
            -0.037319 0.605563 1.042978, -0.039556 0.604965 1.043860, -0.044154 0.603416 1.043924, -0.046450 0.602650 1.043996, 
            -0.059889 0.599018 1.049058, -0.063695 0.599738 1.059987, -0.075336 0.601262 1.089735, -0.094426 0.587244 1.048801, 
            -0.096715 0.586498 1.048969, -0.105246 0.591122 1.089821, -0.116312 0.588477 1.095864, -0.122907 0.587018 1.100102, 
            -0.146263 0.578217 1.095375, -0.164155 0.567635 1.070896, -0.181078 0.559831 1.059719, -0.229368 0.543523 1.060202, 
            -0.287069 0.529318 1.089463, -0.313285 0.523954 1.108678, 0.756869 0.842377 0.878554, 0.753970 0.845699 0.901945, 
            0.751451 0.844293 0.898952, 0.749150 0.843513 0.898958, 0.745853 0.839877 0.885290, 0.738123 0.840979 0.905532, 
            0.726039 0.835417 0.897607, 0.724148 0.835809 0.903230, 0.721677 0.834541 0.900899, 0.718622 0.831599 0.890551, 
            0.716273 0.830681 0.889898, 0.710712 0.826369 0.876732, 0.696335 0.831682 0.932109, 0.691700 0.830027 0.931668, 
            0.686418 0.826514 0.922328, 0.676706 0.821935 0.915368, 0.666986 0.817332 0.908292, 0.659344 0.812872 0.898161, 
            0.657260 0.812715 0.901151, 0.655137 0.812443 0.903591, 0.646965 0.812281 0.917778, 0.642718 0.811737 0.922657, 
            0.640944 0.812465 0.929889, 0.629719 0.809367 0.933758, 0.626853 0.806965 0.925999, 0.617582 0.803649 0.925085, 
            0.613527 0.803656 0.932605, 0.604763 0.801795 0.938658, 0.593614 0.798913 0.943569, 0.586721 0.796599 0.943714, 
            0.584645 0.796463 0.946803, 0.580081 0.795009 0.947326, 0.575519 0.793564 0.947885, 0.571461 0.793563 0.955366, 
            0.569183 0.792847 0.955681, 0.567155 0.792849 0.959432, 0.550946 0.787091 0.958052, 0.539528 0.783439 0.959270, 
            0.538983 0.787693 0.983386, 0.537143 0.788233 0.989709, 0.523626 0.784376 0.993692, 0.506784 0.770988 0.952031, 
            0.503154 0.766396 0.933787, 0.500875 0.765681 0.934102, 0.504689 0.782432 1.018057, 0.500410 0.781797 1.022500, 
            0.498440 0.781965 1.027048, 0.491609 0.779829 1.028042, 0.472610 0.771888 1.019949, 0.468178 0.770816 1.022302, 
            0.464117 0.770806 1.029735, 0.459801 0.770063 1.033663, 0.446411 0.772389 1.070994, 0.437205 0.763443 1.039377, 
            0.422967 0.757519 1.033461, 0.415097 0.752405 1.020197, 0.411325 0.759041 1.063202, 0.410979 0.763865 1.090045, 
            0.397234 0.759356 1.090901, 0.384622 0.740646 1.012530, 0.375461 0.737644 1.013124, 0.371739 0.738607 1.025216, 
            0.365216 0.737354 1.030442, 0.356129 0.734565 1.032056, 0.356871 0.742510 1.073841, 0.352936 0.742862 1.083011, 
            0.340514 0.742147 1.102036, 0.308072 0.730560 1.098938, 0.305702 0.729584 1.098005, 0.292503 0.715007 1.043167, 
            0.283852 0.713467 1.050762, 0.285784 0.724826 1.108895, 0.281393 0.723868 1.111789, 0.267762 0.719686 1.114214, 
            0.263303 0.718534 1.116183, 0.261685 0.719712 1.125564, 0.252688 0.717182 1.128416, 0.250498 0.716719 1.129943, 
            0.245168 0.707254 1.088360, 0.232923 0.707047 1.109817, 0.228096 0.704840 1.106732, 0.225730 0.703871 1.105837, 
            0.221165 0.702417 1.106357, 0.218906 0.701758 1.106941, 0.217000 0.707926 1.143960, 0.207718 0.704578 1.142896, 
            0.200483 0.695469 1.106761, 0.198299 0.695023 1.108369, 0.195038 0.697306 1.126781, 0.189329 0.692571 1.111592, 
            0.178372 0.690239 1.119135, 0.175648 0.688244 1.113321, 0.171090 0.686809 1.113937, 0.166522 0.685346 1.114411, 
            0.159518 0.682713 1.113029, 0.154764 0.680717 1.110956, 0.151823 0.678101 1.102167, 0.149545 0.677385 1.102482, 
            0.146825 0.675405 1.096741, 0.142269 0.673974 1.097372, 0.129474 0.666372 1.079680, 0.109382 0.661114 1.088176, 
            0.104783 0.659560 1.088221, 0.095067 0.654970 1.081204, 0.090785 0.654327 1.085609, 0.086237 0.652920 1.086355, 
            0.083376 0.650534 1.078670, 0.078861 0.649221 1.079870, 0.068934 0.644026 1.069957, 0.066002 0.641437 1.061303, 
            0.044508 0.632158 1.050546, -0.003766 0.610083 1.019672, -0.010782 0.607417 1.018130, -0.025099 0.607083 1.042722, 
            -0.029660 0.605638 1.043288, -0.034306 0.603952 1.042694, -0.036785 0.602661 1.040255, -0.038852 0.602550 1.043468, 
            -0.041161 0.601746 1.043359, -0.047796 0.600174 1.047053, -0.056832 0.597532 1.049368, -0.058798 0.597712 1.053972, 
            -0.070064 0.600310 1.088866, -0.079016 0.597909 1.092335, -0.088750 0.587452 1.053484, -0.091277 0.586023 1.050386, 
            -0.093600 0.585178 1.050080, -0.094196 0.589287 1.073497, -0.095671 0.590872 1.084832, -0.113318 0.586810 1.095314, 
            -0.120067 0.584910 1.097438, -0.140955 0.577371 1.095013, -0.184780 0.556415 1.062017, -0.217349 0.544466 1.057181, 
            -0.258935 0.535750 1.086537, 0.760590 0.842795 0.887986, 0.756722 0.843340 0.898078, 0.752391 0.842554 0.901799, 
            0.740767 0.838310 0.900186, 0.729123 0.834007 0.898287, 0.727294 0.834580 0.904773, 0.722738 0.833149 0.905403, 
            0.719314 0.829150 0.889996, 0.710264 0.826468 0.892121, 0.705707 0.825037 0.892752, 0.696136 0.826676 0.919310, 
            0.679747 0.820404 0.915466, 0.675187 0.818963 0.916052, 0.668052 0.815957 0.912880, 0.658023 0.810468 0.901565, 
            0.637150 0.808788 0.930933, 0.632446 0.806934 0.929543, 0.622901 0.802833 0.924868, 0.621164 0.803668 0.932610, 
            0.616727 0.802581 0.934886, 0.607318 0.798871 0.932091, 0.603310 0.799011 0.940245, 0.599102 0.798581 0.945669, 
            0.594546 0.797150 0.946299, 0.592068 0.795862 0.943874, 0.581130 0.793585 0.951675, 0.565699 0.790059 0.960985, 
            0.558760 0.787613 0.960499, 0.547101 0.783267 0.958394, 0.531562 0.785248 0.997815, 0.510114 0.776103 0.987697, 
            0.507836 0.775387 0.988013, 0.507688 0.780781 1.017583, 0.505256 0.779622 1.015774, 0.501481 0.780434 1.027146, 
            0.461171 0.769556 1.042408, 0.459355 0.770166 1.049072, 0.439797 0.766439 1.064898, 0.435690 0.760480 1.040106, 
            0.418672 0.758222 1.059224, 0.414367 0.757510 1.063300, 0.414020 0.762334 1.090143, 0.409519 0.761060 1.091526, 
            0.405559 0.761341 1.100352, 0.400858 0.759496 1.099002, 0.398445 0.758394 1.097469, 0.395193 0.754886 1.084412, 
            0.387962 0.739970 1.016725, 0.374332 0.735789 1.019157, 0.361364 0.733508 1.030684, 0.356496 0.737000 1.058629, 
            0.347518 0.740343 1.093346, 0.345270 0.739715 1.094083, 0.323386 0.735134 1.109563, 0.318389 0.732443 1.104159, 
            0.313224 0.729265 1.096426, 0.308744 0.728053 1.098104, 0.306131 0.726378 1.093823, 0.299564 0.713367 1.035261, 
            0.293125 0.712354 1.041637, 0.289008 0.712184 1.048306, 0.290401 0.721995 1.099029, 0.280208 0.721854 1.117063, 
            0.268811 0.718257 1.118548, 0.264372 0.717164 1.120797, 0.258198 0.716914 1.130822, 0.248983 0.713757 1.130672, 
            0.244853 0.707734 1.105574, 0.238288 0.706359 1.110217, 0.229088 0.703248 1.110286, 0.221708 0.705355 1.135342, 
            0.204077 0.701339 1.146041, 0.200794 0.697743 1.132563, 0.174595 0.686608 1.120403, 0.169619 0.683975 1.115278, 
            0.162796 0.681863 1.116388, 0.160284 0.680475 1.113485, 0.150308 0.675138 1.102896, 0.140067 0.669044 1.088680, 
            0.134697 0.665280 1.078140, 0.118928 0.660784 1.082800, 0.116769 0.660410 1.084751, 0.114151 0.658722 1.080412, 
            0.109635 0.657407 1.081596, 0.107824 0.658029 1.088319, 0.084713 0.649933 1.086969, 0.079334 0.646144 1.076305, 
            0.074452 0.643779 1.072465, 0.071350 0.640701 1.061468, 0.064487 0.638475 1.062032, 0.062524 0.638663 1.066673, 
            0.060308 0.638126 1.067847, 0.055732 0.636641 1.068215, 0.040307 0.627314 1.046003, 0.026203 0.621775 1.041932, 
            0.019147 0.618992 1.039832, 0.003969 0.610375 1.021016, -0.012293 0.604467 1.018919, -0.014235 0.604715 1.023848, 
            -0.018752 0.603398 1.025025, -0.029154 0.602654 1.040172, -0.031292 0.602342 1.042419, -0.033744 0.601130 1.040354, 
            -0.038299 0.599701 1.040995, -0.044792 0.598535 1.046639, -0.083305 0.592811 1.086580, -0.091094 0.587928 1.074423, 
            -0.093123 0.587928 1.078163, -0.101476 0.587244 1.089856, -0.110140 0.585671 1.097289, -0.114747 0.584094 1.097221, 
            -0.121335 0.582657 1.101566, -0.142325 0.574823 1.097725, -0.152272 0.569571 1.087543, -0.188163 0.553914 1.068695, 
            -0.234500 0.537392 1.064414, -0.295066 0.520787 1.085924, 0.759074 0.839833 0.888715, 0.755511 0.841250 0.902984, 
            0.753154 0.840307 0.902213, 0.747379 0.835383 0.886117, 0.742214 0.838023 0.909982, 0.740563 0.839107 0.918916, 
            0.737796 0.836990 0.912522, 0.735446 0.836068 0.911846, 0.730889 0.834637 0.912477, 0.722976 0.829398 0.898617, 
            0.715519 0.825468 0.891023, 0.710385 0.822380 0.883719, 0.707013 0.824345 0.900611, 0.704299 0.822382 0.894950, 
            0.696859 0.824317 0.919187, 0.694581 0.823602 0.919502, 0.690035 0.822201 0.920277, 0.687384 0.820417 0.915475, 
            0.682803 0.818917 0.915775, 0.678228 0.817432 0.916150, 0.675409 0.815164 0.909032, 0.668643 0.813217 0.910932, 
            0.661375 0.809827 0.905925, 0.659070 0.809035 0.905871, 0.656819 0.808396 0.906556, 0.650541 0.807847 0.915153, 
            0.644092 0.806806 0.921390, 0.640004 0.806718 0.928453, 0.635401 0.805155 0.928452, 0.629314 0.805153 0.939668, 
            0.624600 0.803270 0.938136, 0.612806 0.798537 0.934177, 0.604367 0.797607 0.944692, 0.597601 0.795658 0.946585, 
            0.586004 0.791492 0.945346, 0.579615 0.790622 0.952404, 0.574907 0.788758 0.950961, 0.570940 0.789018 0.959688, 
            0.543217 0.785146 0.989790, 0.527964 0.782130 1.001541, 0.517663 0.775862 0.986493, 0.513208 0.774722 0.988519, 
            0.508830 0.773802 0.991593, 0.503875 0.777046 1.018355, 0.502160 0.777947 1.026409, 0.497784 0.777032 1.029510, 
            0.478929 0.769503 1.023395, 0.463541 0.766102 1.033299, 0.452396 0.769048 1.069854, 0.445775 0.767513 1.073733, 
            0.438374 0.763742 1.066897, 0.434174 0.757518 1.040835, 0.431814 0.756567 1.040022, 0.422110 0.757828 1.064770, 
            0.417570 0.756445 1.065633, 0.416515 0.759237 1.082743, 0.414838 0.760244 1.091309, 0.401487 0.756863 1.097567, 
            0.396930 0.755432 1.098198, 0.393678 0.751924 1.085141, 0.386477 0.737095 1.017873, 0.384168 0.736292 1.017770, 
            0.362359 0.731926 1.034279, 0.357745 0.730331 1.034127, 0.358053 0.737032 1.069957, 0.352447 0.738406 1.087762, 
            0.340025 0.737693 1.106796, 0.319363 0.730799 1.107458, 0.316248 0.727686 1.096292, 0.301049 0.724825 1.108784, 
            0.298771 0.724109 1.109100, 0.293800 0.721489 1.104035, 0.292125 0.722504 1.112639, 0.263630 0.716421 1.132151, 
            0.256715 0.714045 1.131998, 0.247467 0.710794 1.131401, 0.234802 0.703565 1.115493, 0.227344 0.699630 1.107875, 
            0.222862 0.698414 1.109532, 0.212088 0.702424 1.151188, 0.192247 0.692067 1.131525, 0.189263 0.689329 1.122153, 
            0.187315 0.689560 1.127001, 0.168269 0.681486 1.118273, 0.154485 0.676863 1.118588, 0.152015 0.675599 1.116275, 
            0.148368 0.670960 1.097802, 0.143292 0.668038 1.091293, 0.139463 0.662877 1.070323, 0.137097 0.661910 1.069434, 
            0.135019 0.661768 1.072496, 0.116526 0.655278 1.071353, 0.107561 0.652842 1.074652, 0.100776 0.650838 1.076280, 
            0.092220 0.649573 1.085191, 0.087754 0.648402 1.087067, 0.085000 0.646322 1.080849, 0.072013 0.638168 1.060510, 
            0.067556 0.637023 1.062513, 0.056895 0.635540 1.074118, 0.036700 0.624171 1.049611, 0.020009 0.617031 1.041612, 
            0.002170 0.606601 1.017860, -0.002346 0.605286 1.019045, -0.006973 0.603651 1.018702, -0.015710 0.601867 1.025123, 
            -0.017918 0.601355 1.026412, -0.037544 0.597434 1.041311, -0.041960 0.596404 1.043864, -0.048548 0.594964 1.048196, 
            -0.052899 0.594123 1.051652, -0.064242 0.596502 1.085493, -0.075203 0.594156 1.092968, -0.079660 0.593011 1.094968, 
            -0.084289 0.591373 1.094607, -0.094341 0.585818 1.082975, -0.100471 0.585694 1.093604, -0.107214 0.583810 1.095808, 
            -0.116122 0.581535 1.099881, -0.125083 0.579110 1.103236, -0.146246 0.570779 1.097020, -0.211267 0.541404 1.057378, 
            -0.218102 0.539257 1.058324, -0.226949 0.537158 1.063238, -0.229305 0.536220 1.062490, 0.766339 0.838777 0.883605, 
            0.762021 0.838031 0.887516, 0.758552 0.839718 0.903082, 0.756195 0.838776 0.902311, 0.753491 0.836840 0.896782, 
            0.746946 0.835525 0.901711, 0.739048 0.836145 0.919645, 0.724107 0.828207 0.904084, 0.720839 0.824653 0.890806, 
            0.713923 0.822273 0.890637, 0.706658 0.818894 0.885679, 0.704768 0.819293 0.891330, 0.702180 0.817688 0.887389, 
            0.700670 0.819175 0.898251, 0.696341 0.818396 0.902006, 0.685810 0.817285 0.915394, 0.681231 0.815790 0.915717, 
            0.678450 0.813633 0.909130, 0.673718 0.811700 0.907356, 0.664558 0.808703 0.907975, 0.647133 0.805274 0.921488, 
            0.630077 0.802906 0.940082, 0.625485 0.801372 0.940218, 0.623085 0.800308 0.938865, 0.618316 0.798268 0.936580, 
            0.609489 0.796228 0.941776, 0.607211 0.795512 0.942092, 0.600811 0.794611 0.949002, 0.593719 0.791727 0.946416, 
            0.591386 0.790855 0.945983, 0.586829 0.789424 0.946614, 0.582452 0.788506 0.949701, 0.580378 0.788376 0.952818, 
            0.577948 0.787227 0.951059, 0.567393 0.786045 0.964111, 0.564950 0.784859 0.962171, 0.560345 0.783289 0.962138, 
            0.546587 0.778743 0.962817, 0.521496 0.776601 0.997464, 0.516148 0.772900 0.987222, 0.514001 0.772561 0.989339, 
            0.509214 0.776287 1.018410, 0.502360 0.774084 1.019084, 0.472830 0.765032 1.024381, 0.461293 0.766855 1.055563, 
            0.456952 0.766043 1.059153, 0.430404 0.753908 1.042204, 0.426540 0.760278 1.083934, 0.421983 0.758847 1.084565, 
            0.417302 0.757059 1.083486, 0.405065 0.756873 1.105046, 0.402249 0.754616 1.097981, 0.400058 0.754148 1.099481, 
            0.395415 0.752470 1.098927, 0.385332 0.735194 1.023682, 0.372165 0.732341 1.032471, 0.369932 0.731756 1.033414, 
            0.358816 0.734786 1.070371, 0.356538 0.734070 1.070686, 0.343067 0.736162 1.106894, 0.322407 0.729277 1.107603, 
            0.314705 0.724642 1.096634, 0.312203 0.723286 1.093879, 0.309688 0.721894 1.090955, 0.307410 0.721178 1.091270, 
            0.303209 0.714949 1.065184, 0.304113 0.723357 1.109187, 0.301834 0.722642 1.109503, 0.299950 0.723055 1.115225, 
            0.284154 0.718481 1.119515, 0.272744 0.714850 1.120837, 0.268312 0.713775 1.123171, 0.260158 0.713665 1.137611, 
            0.233014 0.699821 1.112475, 0.225967 0.697067 1.110514, 0.223584 0.701867 1.140984, 0.217024 0.700509 1.145705, 
            0.215130 0.700893 1.151286, 0.190788 0.689267 1.133032, 0.188455 0.688394 1.132594, 0.166754 0.678524 1.119002, 
            0.159883 0.676275 1.119459, 0.150211 0.671809 1.113039, 0.147726 0.670502 1.110522, 0.140226 0.660631 1.070737, 
            0.137860 0.659664 1.069848, 0.135669 0.659199 1.071367, 0.133216 0.657980 1.069270, 0.130937 0.657265 1.069586, 
            0.112699 0.651505 1.071941, 0.110421 0.650790 1.072257, 0.099297 0.647980 1.077509, 0.090470 0.645939 1.082705, 
            0.083485 0.643360 1.081578, 0.080788 0.641446 1.076152, 0.075871 0.638979 1.071826, 0.064541 0.635579 1.074252, 
            0.032907 0.620493 1.050656, 0.010609 0.608912 1.028874, 0.005158 0.604918 1.017229, 0.002794 0.603956 1.016367, 
            -0.003633 0.602978 1.022906, -0.010213 0.601563 1.027357, -0.023522 0.598303 1.034197, -0.029946 0.597333 1.040779, 
            -0.036774 0.595207 1.041823, -0.047637 0.593145 1.050655, -0.057418 0.594182 1.074328, -0.086568 0.586221 1.084850, 
            -0.097430 0.584162 1.093702, -0.099693 0.583489 1.094217, -0.101986 0.582731 1.094333, -0.104051 0.582627 1.097574, 
            -0.110785 0.580770 1.099910, -0.112832 0.580717 1.103397, -0.119761 0.578300 1.103046, -0.138463 0.571213 1.099042, 
            -0.205958 0.540558 1.057016, -0.208204 0.539936 1.057782, -0.223908 0.535626 1.063336, -0.230886 0.533068 1.062309, 
            -0.296173 0.514561 1.082199, 0.774057 0.839021 0.884724, 0.769333 0.837110 0.883055, 0.765036 0.836425 0.887258, 
            0.760612 0.835374 0.889707, 0.759315 0.837472 0.903496, 0.757037 0.836756 0.903811, 0.751929 0.833744 0.896872, 
            0.743429 0.832640 0.906550, 0.737044 0.831781 0.913665, 0.721629 0.822485 0.891601, 0.714276 0.818851 0.885422, 
            0.705142 0.815931 0.886408, 0.702864 0.815216 0.886723, 0.701433 0.816928 0.898665, 0.692584 0.814825 0.903561, 
            0.676934 0.810671 0.909859, 0.672290 0.808987 0.909280, 0.663043 0.805741 0.908704, 0.660623 0.804618 0.907068, 
            0.653724 0.802290 0.907144, 0.636927 0.800661 0.929279, 0.634946 0.800800 0.933685, 0.628183 0.798857 0.935605, 
            0.626126 0.798777 0.938963, 0.616935 0.795691 0.939152, 0.603837 0.793038 0.948902, 0.599281 0.791607 0.949532, 
            0.574613 0.784864 0.958399, 0.565877 0.783083 0.964840, 0.551941 0.778024 0.963062, 0.548863 0.780834 0.984005, 
            0.547358 0.782333 0.994925, 0.531885 0.778688 1.003662, 0.524917 0.776158 1.002769, 0.519320 0.771745 0.989122, 
            0.516911 0.770653 0.987636, 0.515584 0.772666 1.001014, 0.509292 0.772076 1.009418, 0.505401 0.772553 1.019182, 
            0.503075 0.771702 1.018849, 0.494657 0.770831 1.029645, 0.492228 0.769682 1.027888, 0.465607 0.763158 1.041544, 
            0.458114 0.764940 1.065047, 0.437621 0.758533 1.068040, 0.434483 0.755352 1.056550, 0.432839 0.756454 1.065571, 
            0.431823 0.759359 1.083221, 0.425025 0.757316 1.084663, 0.418669 0.756543 1.092188, 0.412509 0.756331 1.102398, 
            0.410367 0.756008 1.104592, 0.400922 0.752193 1.101291, 0.390293 0.744984 1.081737, 0.383999 0.732755 1.026917, 
            0.381664 0.731875 1.026449, 0.374895 0.729918 1.028299, 0.370649 0.729378 1.033200, 0.368863 0.730075 1.040278, 
            0.366626 0.729477 1.041157, 0.363902 0.727483 1.035347, 0.359345 0.726051 1.035978, 0.353925 0.733777 1.087938, 
            0.347549 0.732946 1.095185, 0.337085 0.732027 1.109494, 0.332679 0.731027 1.112188, 0.327985 0.729204 1.110940, 
            0.312966 0.721039 1.094293, 0.305215 0.722084 1.114266, 0.287626 0.718186 1.125534, 0.282794 0.715964 1.122374, 
            0.278068 0.714047 1.120681, 0.267230 0.712057 1.129859, 0.254141 0.709428 1.139717, 0.251792 0.708509 1.139060, 
            0.239362 0.701955 1.126387, 0.237346 0.701992 1.130303, 0.227922 0.698236 1.127286, 0.224156 0.699072 1.138770, 
            0.220127 0.699153 1.146643, 0.213830 0.698549 1.154973, 0.211552 0.697833 1.155289, 0.200990 0.690817 1.136661, 
            0.189254 0.686252 1.133508, 0.184446 0.684101 1.130688, 0.179849 0.682553 1.130761, 0.165570 0.676512 1.124285, 
            0.146012 0.666969 1.108521, 0.134160 0.656254 1.072175, 0.131700 0.655018 1.069999, 0.119942 0.650388 1.066537, 
            0.117892 0.650329 1.069996, 0.113462 0.649259 1.072355, 0.106613 0.647073 1.073114, 0.100212 0.646170 1.080013, 
            0.088912 0.642853 1.082841, 0.075944 0.634754 1.062766, 0.058421 0.631046 1.074945, 0.029208 0.617088 1.053003, 
            0.026841 0.616117 1.052099, 0.019633 0.612902 1.047925, 0.008167 0.603292 1.016875, 0.001279 0.600994 1.017096, 
            -0.007014 0.600484 1.029619, -0.011551 0.599107 1.030512, -0.018664 0.596163 1.027639, -0.027383 0.594431 1.034313, 
            -0.029546 0.594046 1.036211, -0.033633 0.593960 1.043283, -0.051373 0.589630 1.052479, -0.056770 0.591607 1.073170, 
            -0.073506 0.590155 1.096155, -0.082710 0.587030 1.096158, -0.085041 0.586164 1.095750, -0.088061 0.583322 1.085883, 
            -0.090178 0.583069 1.088414, -0.094861 0.581277 1.087314, -0.123557 0.574616 1.104063, -0.125935 0.573616 1.103013, 
            -0.139847 0.568625 1.101564, -0.142395 0.567136 1.098179, -0.144674 0.566421 1.098494, -0.155604 0.558348 1.074803, 
            -0.214310 0.535443 1.058663, -0.216496 0.534994 1.060254, -0.221035 0.533614 1.061129, -0.223218 0.533171 1.062749, 
            -0.225506 0.532428 1.062932, -0.308022 0.511054 1.099028, -0.316633 0.509631 1.107182, -0.321089 0.508489 1.109195, 
            0.774891 0.836979 0.886119, 0.765740 0.834008 0.886859, 0.763543 0.833526 0.888292, 0.759188 0.832672 0.891686, 
            0.757295 0.833062 0.897293, 0.754527 0.830941 0.890878, 0.750786 0.831850 0.902715, 0.742597 0.831637 0.916663, 
            0.728745 0.826821 0.916052, 0.719664 0.818232 0.886145, 0.715038 0.816604 0.885835, 0.712241 0.814401 0.879025, 
            0.709963 0.813685 0.879340, 0.706059 0.814124 0.888928, 0.699930 0.814004 0.899574, 0.686486 0.810357 0.904562, 
            0.681757 0.808430 0.902819, 0.675478 0.807876 0.911390, 0.673194 0.807144 0.911628, 0.670598 0.805517 0.907580, 
            0.666041 0.804086 0.908211, 0.656679 0.800511 0.906055, 0.652084 0.798968 0.906153, 0.645725 0.798187 0.913635, 
            0.641168 0.796755 0.914265, 0.639077 0.796576 0.917147, 0.635574 0.798165 0.932240, 0.633048 0.796741 0.929161, 
            0.631162 0.797147 0.934849, 0.624530 0.795582 0.938580, 0.622307 0.795027 0.939662, 0.613292 0.792444 0.942262, 
            0.608735 0.791013 0.942893, 0.597291 0.787285 0.943747, 0.592912 0.786361 0.946810, 0.588355 0.784930 0.947441, 
            0.582181 0.784677 0.957454, 0.579961 0.784129 0.958569, 0.566373 0.780069 0.961579, 0.564084 0.779324 0.961752, 
            0.557319 0.777376 0.963649, 0.554926 0.782148 0.993987, 0.550448 0.780945 0.995707, 0.543722 0.779110 0.998144, 
            0.539683 0.779162 1.005877, 0.518721 0.771410 1.002431, 0.505825 0.769336 1.014950, 0.500902 0.766852 1.010539, 
            0.499893 0.769775 1.028281, 0.493099 0.767747 1.029793, 0.491023 0.767612 1.032889, 0.485886 0.764516 1.025546, 
            0.481420 0.763343 1.027414, 0.479444 0.763496 1.031889, 0.474888 0.762065 1.032520, 0.470371 0.760747 1.033691, 
            0.450162 0.760973 1.072187, 0.432880 0.752137 1.056067, 0.432402 0.756585 1.081112, 0.429743 0.754778 1.076201, 
            0.428055 0.755753 1.084609, 0.421856 0.755430 1.094288, 0.408871 0.753099 1.105576, 0.406618 0.752456 1.106241, 
            0.404212 0.751375 1.104805, 0.399375 0.749141 1.101590, 0.396763 0.747466 1.097313, 0.385441 0.732455 1.036653, 
            0.377936 0.728386 1.028397, 0.362386 0.724520 1.036076, 0.359768 0.728646 1.063317, 0.355728 0.728695 1.071033, 
            0.350537 0.731261 1.094547, 0.348743 0.731936 1.101520, 0.346804 0.732192 1.106489, 0.344597 0.731682 1.107789, 
            0.313392 0.717827 1.090085, 0.303863 0.719589 1.117232, 0.301782 0.719438 1.120252, 0.295320 0.718361 1.126316, 
            0.274186 0.710117 1.120514, 0.270271 0.710526 1.129957, 0.265719 0.709105 1.130639, 0.263938 0.709817 1.137786, 
            0.252631 0.706480 1.140516, 0.235522 0.698142 1.126782, 0.218656 0.696320 1.147989, 0.216819 0.696869 1.154363, 
            0.214276 0.695394 1.151043, 0.211978 0.694623 1.151090, 0.202144 0.689693 1.142451, 0.192314 0.684774 1.133859, 
            0.189881 0.683616 1.132057, 0.163981 0.673340 1.124010, 0.159195 0.671249 1.121478, 0.156995 0.670757 1.122867, 
            0.152309 0.668958 1.121731, 0.137233 0.654813 1.072709, 0.132657 0.653327 1.073077, 0.130236 0.652204 1.071438, 
            0.111920 0.646222 1.072727, 0.100728 0.643214 1.077032, 0.072203 0.631229 1.064540, 0.056477 0.626855 1.069791, 
            0.039030 0.617549 1.051420, 0.029861 0.614525 1.051907, 0.028599 0.616724 1.066176, 0.025194 0.612778 1.051024, 
            0.015893 0.609377 1.049706, -0.008456 0.597731 1.031351, -0.015492 0.595006 1.029530, -0.022293 0.592956 1.030938, 
            -0.024357 0.592857 1.034205, -0.028434 0.592801 1.041422, -0.046087 0.588719 1.051805, -0.053729 0.590075 1.073269, 
            -0.055525 0.590743 1.080206, -0.060019 0.589489 1.081686, -0.074984 0.587298 1.097388, -0.081887 0.584958 1.097406, 
            -0.087137 0.581538 1.088512, -0.095863 0.579787 1.095095, -0.098141 0.579071 1.095410, -0.100231 0.578896 1.098312, 
            -0.106834 0.577412 1.102431, -0.111299 0.576245 1.104325, -0.113566 0.575560 1.104787, -0.115912 0.574651 1.104178, 
            -0.118138 0.574086 1.105214, -0.122765 0.572453 1.104879, -0.132002 0.569236 1.104437, -0.175433 0.543594 1.045261, 
            -0.180055 0.541975 1.044988, -0.206792 0.535114 1.057037, -0.215730 0.532756 1.060713, -0.220272 0.531367 1.061543, 
            -0.301360 0.508273 1.085658, -0.307329 0.508607 1.098481, 0.774374 0.836879 0.900554, 0.771299 0.833880 0.889935, 
            0.768789 0.832498 0.887058, 0.764306 0.831279 0.888706, 0.762229 0.831141 0.891784, 0.759860 0.830164 0.890850, 
            0.753178 0.828458 0.893901, 0.751498 0.829457 0.902428, 0.747211 0.828798 0.906756, 0.745487 0.829671 0.914678, 
            0.741112 0.828761 0.917805, 0.736350 0.826740 0.915610, 0.727230 0.823859 0.916781, 0.710726 0.811438 0.879754, 
            0.703119 0.812896 0.901701, 0.694118 0.810355 0.904500, 0.692043 0.810220 0.907597, 0.689540 0.808862 0.904836, 
            0.680242 0.805468 0.903548, 0.676240 0.805629 0.911803, 0.664583 0.801289 0.909732, 0.662014 0.799738 0.906044, 
            0.648399 0.795601 0.908685, 0.646456 0.795848 0.913607, 0.631324 0.793180 0.927024, 0.629550 0.793909 0.934258, 
            0.627368 0.793469 0.935893, 0.624994 0.792478 0.934888, 0.620696 0.791791 0.939081, 0.618313 0.790775 0.937958, 
            0.616165 0.790432 0.940060, 0.611641 0.789095 0.941139, 0.609174 0.787837 0.938858, 0.606896 0.787122 0.939173, 
            0.604778 0.786866 0.941688, 0.602600 0.786439 0.943390, 0.573922 0.779829 0.960377, 0.571692 0.779253 0.961362, 
            0.567125 0.777792 0.961850, 0.564844 0.777067 0.962120, 0.562569 0.776361 0.962481, 0.560008 0.780652 0.990510, 
            0.546891 0.777943 0.999991, 0.524040 0.770592 1.002205, 0.513069 0.768221 1.009561, 0.508608 0.767062 1.011495, 
            0.506195 0.765960 1.009957, 0.501369 0.763757 1.006892, 0.484736 0.762600 1.031285, 0.475651 0.759819 1.032934, 
            0.473412 0.759216 1.033790, 0.472810 0.763307 1.057121, 0.470532 0.762591 1.057437, 0.453063 0.759039 1.070358, 
            0.448612 0.757909 1.072433, 0.441498 0.754964 1.069555, 0.438199 0.751321 1.055850, 0.430506 0.752531 1.076614, 
            0.420368 0.752548 1.095401, 0.404949 0.749054 1.104863, 0.402435 0.747663 1.101943, 0.394358 0.741954 1.085833, 
            0.389664 0.740129 1.084577, 0.383926 0.729492 1.037382, 0.381297 0.727772 1.032886, 0.374337 0.725268 1.032120, 
            0.363947 0.724559 1.047435, 0.359761 0.724193 1.053164, 0.355648 0.729849 1.091474, 0.353578 0.729730 1.094646, 
            0.349177 0.728744 1.097410, 0.340855 0.728152 1.109539, 0.329679 0.725192 1.114076, 0.302348 0.716627 1.117961, 
            0.296104 0.716174 1.127020, 0.291547 0.714743 1.127651, 0.286899 0.713048 1.127018, 0.284381 0.711646 1.124045, 
            0.262474 0.707001 1.139218, 0.255684 0.704985 1.140790, 0.241310 0.698671 1.133005, 0.236705 0.697101 1.132970, 
            0.231881 0.694903 1.129928, 0.227960 0.695294 1.139282, 0.219860 0.695338 1.154461, 0.217701 0.694962 1.156402, 
            0.200192 0.685478 1.137178, 0.192936 0.682123 1.132338, 0.174366 0.675413 1.130140, 0.160366 0.670173 1.127501, 
            0.138848 0.655010 1.084825, 0.130002 0.652914 1.089753, 0.126541 0.648807 1.073831, 0.124263 0.648092 1.074146, 
            0.121461 0.645876 1.067276, 0.110433 0.643341 1.073845, 0.103788 0.641737 1.077391, 0.099460 0.640960 1.081156, 
            0.083477 0.635853 1.082888, 0.081028 0.634646 1.080850, 0.077523 0.630413 1.064323, 0.064462 0.627867 1.074581, 
            0.061905 0.626352 1.071067, 0.050067 0.621493 1.066508, 0.042765 0.618007 1.061042, 0.039812 0.615357 1.052096, 
            0.032126 0.616587 1.072951, 0.027084 0.613762 1.066905, 0.024498 0.612164 1.062997, 0.022996 0.613674 1.073968, 
            0.018439 0.612243 1.074599, -0.009971 0.594768 1.032081, -0.023811 0.589989 1.031643, -0.027788 0.590217 1.040219, 
            -0.034275 0.589069 1.045946, -0.043340 0.586346 1.047874, -0.047603 0.585756 1.052534, -0.049316 0.586661 1.060609, 
            -0.058827 0.588472 1.087991, -0.069851 0.585948 1.094613, -0.088247 0.579736 1.094800, -0.090931 0.577860 1.089556, 
            -0.106164 0.574900 1.101576, -0.108416 0.574261 1.102255, -0.110684 0.573574 1.102710, -0.115145 0.572416 1.104645, 
            -0.124370 0.569233 1.104372, -0.143316 0.561444 1.097008, -0.145594 0.560729 1.097323, -0.179292 0.539728 1.045401, 
            -0.183849 0.538297 1.046032, -0.212881 0.530673 1.058169, -0.280900 0.510150 1.072145, -0.292526 0.505900 1.070499, 
            -0.294804 0.505184 1.070814, -0.296339 0.506601 1.081339, -0.304686 0.505933 1.093109, -0.315206 0.504854 1.106651, 
            -0.321936 0.503009 1.109042, 0.784302 0.837644 0.900420, 0.767549 0.830325 0.891567, 0.765270 0.829610 0.891883, 
            0.763597 0.830628 0.900499, 0.760714 0.828179 0.892513, 0.758269 0.826986 0.890544, 0.756052 0.826447 0.891705, 
            0.750252 0.827267 0.906855, 0.739831 0.826470 0.921747, 0.732712 0.823510 0.918802, 0.725201 0.819424 0.910456, 
            0.721189 0.813738 0.886972, 0.707675 0.809890 0.890998, 0.701456 0.809510 0.900401, 0.699438 0.809539 0.904283, 
            0.695106 0.808753 0.908004, 0.688305 0.806704 0.909416, 0.679282 0.804098 0.911902, 0.677460 0.804691 0.918485, 
            0.667624 0.799758 0.909830, 0.662776 0.797491 0.906458, 0.658205 0.796017 0.906882, 0.653610 0.794475 0.906981, 
            0.642381 0.791364 0.910793, 0.639272 0.788267 0.899702, 0.636587 0.792201 0.926024, 0.632030 0.790770 0.926655, 
            0.630313 0.791662 0.934671, 0.621302 0.789094 0.937340, 0.616869 0.788017 0.939665, 0.600942 0.783066 0.942150, 
            0.598761 0.782631 0.943807, 0.589546 0.779477 0.943674, 0.567898 0.775575 0.962406, 0.565606 0.774820 0.962533, 
            0.552201 0.777102 0.999653, 0.534715 0.773498 1.012326, 0.524989 0.768879 1.005177, 0.522642 0.767967 1.004548, 
            0.488817 0.764051 1.045663, 0.480970 0.759003 1.032716, 0.469390 0.760701 1.063298, 0.467840 0.762072 1.073605, 
            0.449219 0.755216 1.070710, 0.446818 0.754148 1.069338, 0.442246 0.752674 1.069763, 0.438962 0.749074 1.056264, 
            0.432127 0.746927 1.057210, 0.431887 0.752056 1.085511, 0.427980 0.752487 1.095058, 0.416791 0.749490 1.099413, 
            0.405466 0.746102 1.101898, 0.403179 0.745363 1.102102, 0.400901 0.744647 1.102417, 0.395576 0.741014 1.092501, 
            0.385825 0.730505 1.053402, 0.374235 0.726356 1.052247, 0.371591 0.724592 1.047539, 0.359016 0.723437 1.064460, 
            0.350083 0.726910 1.099799, 0.341485 0.725523 1.108126, 0.334947 0.724228 1.113146, 0.332721 0.723661 1.114174, 
            0.317541 0.715038 1.095331, 0.311583 0.715407 1.108324, 0.309727 0.715902 1.114437, 0.294597 0.713236 1.127862, 
            0.287671 0.710830 1.127568, 0.273482 0.705047 1.122326, 0.267244 0.704612 1.131466, 0.265388 0.705106 1.137573, 
            0.258868 0.703862 1.142841, 0.235104 0.693895 1.132530, 0.232973 0.693600 1.134862, 0.215834 0.690992 1.152306, 
            0.198642 0.682418 1.137440, 0.184488 0.676734 1.132671, 0.179810 0.674956 1.131640, 0.175016 0.672844 1.129013, 
            0.168028 0.670259 1.127858, 0.163472 0.668828 1.128488, 0.151525 0.663656 1.122432, 0.143762 0.658849 1.110639, 
            0.135643 0.653020 1.093953, 0.131477 0.652709 1.099945, 0.128510 0.650018 1.090802, 0.125026 0.645845 1.074560, 
            0.117890 0.642837 1.071380, 0.106737 0.639942 1.076225, 0.102809 0.640313 1.085486, 0.091402 0.636691 1.086850, 
            0.086720 0.634900 1.085757, 0.082164 0.633469 1.086387, 0.067225 0.625536 1.070850, 0.065334 0.625932 1.076488, 
            0.046223 0.617672 1.066868, 0.044097 0.617391 1.069267, 0.041819 0.616676 1.069582, 0.026302 0.612902 1.077703, 
            0.005997 0.595403 1.020100, 0.003743 0.594755 1.020739, -0.000177 0.595148 1.030105, -0.004620 0.594044 1.032299, 
            -0.006571 0.594268 1.037113, -0.011194 0.592647 1.036836, -0.013954 0.590550 1.030535, -0.018540 0.589034 1.030760, 
            -0.024747 0.588686 1.040317, -0.031307 0.587329 1.045044, -0.049058 0.588783 1.085682, -0.066714 0.584692 1.096028, 
            -0.075770 0.581993 1.098069, -0.080361 0.580464 1.098233, -0.082792 0.579311 1.096455, -0.091942 0.576344 1.097211, 
            -0.096530 0.574822 1.097404, -0.107451 0.572592 1.105435, -0.121169 0.568162 1.106672, -0.135036 0.563301 1.105848, 
            -0.142561 0.559176 1.097319, -0.159669 0.545025 1.052008, -0.162222 0.543521 1.048547, -0.171297 0.540766 1.050320, 
            -0.176043 0.538793 1.048355, -0.178268 0.538231 1.049405, -0.182824 0.536800 1.050036, -0.185229 0.535723 1.048620, 
            -0.189754 0.534381 1.049678, -0.208007 0.528580 1.051832, -0.216467 0.527589 1.062055, -0.239637 0.519325 1.059898, 
            -0.246012 0.518495 1.067151, -0.257215 0.515458 1.071315, -0.291763 0.503653 1.070913, -0.297556 0.504495 1.086170, 
            -0.303444 0.505060 1.100101, -0.310133 0.503332 1.103050, 0.818817 0.844920 0.890311, 0.816313 0.843557 0.887527, 
            0.814035 0.842842 0.887843, 0.801014 0.840408 0.898637, 0.791539 0.836509 0.894933, 0.787311 0.836021 0.900082, 
            0.786231 0.838741 0.916847, 0.783953 0.838025 0.917162, 0.770547 0.828671 0.891078, 0.769489 0.831454 0.908144, 
            0.759721 0.826715 0.900418, 0.757196 0.825292 0.897344, 0.755099 0.825096 0.900151, 0.750773 0.824326 0.903945, 
            0.742872 0.824938 0.921845, 0.738443 0.823872 0.924222, 0.731197 0.820548 0.919531, 0.721966 0.811529 0.887569, 
            0.717248 0.809638 0.885995, 0.712692 0.808207 0.886625, 0.708532 0.807914 0.892704, 0.706184 0.806999 0.892067, 
            0.704332 0.807504 0.898227, 0.695848 0.806447 0.908130, 0.684560 0.803166 0.911128, 0.682953 0.804373 0.920649, 
            0.673994 0.801953 0.924029, 0.651822 0.790731 0.903966, 0.649743 0.790586 0.907017, 0.645151 0.789055 0.907168, 
            0.642313 0.786735 0.899800, 0.637757 0.785304 0.900431, 0.637032 0.789042 0.922070, 0.634994 0.789016 0.925688, 
            0.630516 0.787811 0.927401, 0.628798 0.788700 0.935400, 0.619910 0.786485 0.939763, 0.615413 0.785223 0.941203, 
            0.601685 0.780764 0.942302, 0.594870 0.778673 0.943510, 0.592689 0.778237 0.945167, 0.588286 0.777246 0.947905, 
            0.579926 0.776544 0.959511, 0.577828 0.776344 0.962294, 0.571002 0.774223 0.963359, 0.568038 0.777356 0.985850, 
            0.563884 0.777082 0.992018, 0.550695 0.774165 1.000503, 0.546615 0.774102 1.007683, 0.542082 0.772736 1.008625, 
            0.537525 0.771305 1.009256, 0.535481 0.771260 1.012783, 0.530460 0.768499 1.007043, 0.525752 0.766633 1.005590, 
            0.523857 0.767017 1.011174, 0.519404 0.765881 1.013216, 0.517373 0.765877 1.016938, 0.508150 0.762699 1.016688, 
            0.505199 0.765871 1.039361, 0.492088 0.763179 1.048920, 0.477397 0.755956 1.036783, 0.477268 0.761405 1.066616, 
            0.472620 0.759709 1.065981, 0.464111 0.758581 1.075546, 0.459539 0.757104 1.075956, 0.444738 0.749569 1.062323, 
            0.432890 0.744681 1.057624, 0.424134 0.748658 1.095379, 0.410749 0.745181 1.101179, 0.408512 0.744583 1.102059, 
            0.403951 0.743139 1.102627, 0.401623 0.742283 1.102266, 0.398726 0.739793 1.094086, 0.391521 0.736586 1.089955, 
            0.370509 0.722874 1.054227, 0.365955 0.721449 1.054888, 0.363643 0.720637 1.054742, 0.359166 0.719433 1.056459, 
            0.357791 0.721308 1.069180, 0.356802 0.724289 1.087198, 0.346636 0.724226 1.105603, 0.333409 0.721199 1.113558, 
            0.326030 0.717495 1.107046, 0.322994 0.714605 1.096948, 0.308358 0.713358 1.117170, 0.302145 0.712996 1.126659, 
            0.293073 0.710250 1.128478, 0.276517 0.703499 1.122342, 0.268330 0.703290 1.136310, 0.261728 0.701812 1.140458, 
            0.257349 0.700889 1.143520, 0.254904 0.699696 1.141547, 0.250299 0.698126 1.141514, 0.240309 0.692749 1.130735, 
            0.219021 0.689879 1.154407, 0.214287 0.687939 1.152599, 0.206836 0.684026 1.145087, 0.203996 0.681700 1.137690, 
            0.201560 0.680533 1.135845, 0.196784 0.678472 1.133460, 0.192207 0.676982 1.133810, 0.187529 0.675202 1.132769, 
            0.185350 0.674773 1.134455, 0.173817 0.670789 1.134086, 0.171247 0.669237 1.130394, 0.166920 0.668463 1.134171, 
            0.147080 0.658111 1.114534, 0.142207 0.655773 1.110824, 0.134718 0.651750 1.102784, 0.130009 0.649881 1.101319, 
            0.127120 0.647415 1.093249, 0.120634 0.640452 1.067392, 0.116364 0.639843 1.071957, 0.114147 0.639302 1.073111, 
            0.109884 0.638714 1.077776, 0.105467 0.637682 1.080318, 0.090891 0.636607 1.101364, 0.087746 0.633405 1.089773, 
            0.079841 0.628192 1.076035, 0.070717 0.625299 1.077148, 0.061689 0.622678 1.079565, 0.022288 0.608594 1.075731, 
            0.005877 0.596439 1.039974, 0.002864 0.593617 1.030203, -0.003863 0.591781 1.032638, -0.006141 0.591066 1.032953, 
            -0.008085 0.591310 1.037863, -0.010768 0.589431 1.032610, -0.015469 0.587588 1.031264, -0.018183 0.585622 1.025595, 
            -0.022740 0.584191 1.026226, -0.030413 0.585455 1.047246, -0.048163 0.581098 1.056314, -0.052777 0.585317 1.087744, 
            -0.057018 0.584791 1.092710, -0.061546 0.583444 1.093741, -0.063433 0.583850 1.099426, -0.065653 0.583302 1.100543, 
            -0.070556 0.580877 1.096416, -0.075008 0.579746 1.098483, -0.081858 0.577554 1.099210, -0.086555 0.575721 1.097915, 
            -0.108934 0.569723 1.106613, -0.113510 0.568235 1.106970, -0.115689 0.567804 1.108651, -0.127401 0.563308 1.105830, 
            -0.163737 0.540559 1.049277, -0.198428 0.528344 1.046912, -0.200706 0.527629 1.047227, -0.204966 0.527048 1.051930, 
            -0.211453 0.525899 1.057653, -0.213696 0.525285 1.058451, -0.215853 0.524916 1.060430, -0.222594 0.523037 1.062657, 
            -0.234075 0.519205 1.063016, -0.238699 0.517580 1.062715, -0.297091 0.501392 1.082482, -0.307092 0.501800 1.103148, 
            -0.311283 0.501417 1.108793, -0.318067 0.499418 1.110448, 0.814798 0.840595 0.888256, 0.812519 0.839880 0.888572, 
            0.810972 0.841260 0.898924, 0.806333 0.839592 0.898420, 0.800333 0.839840 0.910832, 0.787817 0.833036 0.896957, 
            0.786994 0.836494 0.917260, 0.778884 0.830690 0.900691, 0.772546 0.829970 0.908469, 0.770596 0.830196 0.913292, 
            0.760484 0.824468 0.900831, 0.755681 0.822329 0.898073, 0.753716 0.822514 0.902702, 0.739078 0.821261 0.922890, 
            0.734617 0.820103 0.924832, 0.730061 0.818672 0.925463, 0.723523 0.811561 0.898891, 0.716731 0.809537 0.900425, 
            0.714453 0.808821 0.900740, 0.712135 0.807993 0.900517, 0.707447 0.806184 0.899338, 0.698809 0.804683 0.907118, 
            0.696643 0.804292 0.908985, 0.692055 0.802769 0.909175, 0.689797 0.802113 0.909777, 0.687735 0.802016 0.913052, 
            0.685684 0.801952 0.916487, 0.683716 0.802126 0.921063, 0.677189 0.800862 0.926235, 0.670030 0.797788 0.922740, 
            0.664718 0.794188 0.912987, 0.662439 0.793473 0.913302, 0.657254 0.790239 0.905298, 0.650306 0.787768 0.904695, 
            0.648173 0.787469 0.907000, 0.645689 0.786164 0.904496, 0.641133 0.784733 0.905126, 0.639853 0.786880 0.919148, 
            0.618744 0.784523 0.945280, 0.611928 0.782430 0.946484, 0.607103 0.780230 0.943432, 0.602518 0.778719 0.943678, 
            0.600093 0.777581 0.941970, 0.593354 0.775710 0.944239, 0.591327 0.775715 0.948003, 0.586753 0.774234 0.948392, 
            0.584708 0.774186 0.951906, 0.580888 0.774868 0.962654, 0.572042 0.772771 0.967582, 0.571079 0.775825 0.985948, 
            0.566522 0.774394 0.986579, 0.560528 0.774658 0.999066, 0.551991 0.773446 1.008232, 0.540784 0.770398 1.012343, 
            0.520282 0.763966 1.015216, 0.511460 0.761937 1.020470, 0.509804 0.763006 1.029332, 0.507933 0.763458 1.035238, 
            0.501758 0.763203 1.045239, 0.480495 0.754588 1.037660, 0.478216 0.753872 1.037976, 0.473880 0.758888 1.073221, 
            0.467102 0.756905 1.074948, 0.460328 0.754933 1.076734, 0.458023 0.754142 1.076685, 0.452924 0.751154 1.069858, 
            0.450621 0.750367 1.069836, 0.443223 0.746607 1.063052, 0.440488 0.744580 1.057091, 0.433413 0.747562 1.086338, 
            0.431415 0.747651 1.090505, 0.427103 0.746921 1.094492, 0.422575 0.745571 1.095513, 0.411509 0.742926 1.101553, 
            0.409306 0.742426 1.102900, 0.406992 0.741608 1.102725, 0.394824 0.735804 1.093643, 0.390130 0.728163 1.060791, 
            0.364440 0.718487 1.055617, 0.356317 0.718465 1.070480, 0.340781 0.720454 1.109939, 0.324115 0.713386 1.102283, 
            0.319448 0.711637 1.101394, 0.308966 0.710668 1.115462, 0.277183 0.700972 1.121413, 0.245635 0.691952 1.130604, 
            0.214747 0.684825 1.148862, 0.200013 0.677479 1.136134, 0.195269 0.675510 1.134189, 0.151095 0.659373 1.128007, 
            0.147906 0.656046 1.115820, 0.130772 0.647635 1.101733, 0.124531 0.641375 1.079241, 0.114554 0.636036 1.068640, 
            0.112871 0.637026 1.077124, 0.107203 0.638225 1.094093, 0.089444 0.633842 1.103035, 0.080621 0.625995 1.076683, 
            0.078326 0.625230 1.076764, 0.076065 0.624563 1.077314, 0.073858 0.624055 1.078619, 0.067113 0.622165 1.080796, 
            0.062488 0.620536 1.080477, 0.060017 0.619270 1.078158, 0.048008 0.613921 1.071254, 0.032616 0.610505 1.081087, 
            0.028084 0.609145 1.082058, 0.018489 0.604901 1.076699, 0.006881 0.594886 1.043709, 0.001462 0.590981 1.032496, 
            -0.002636 0.590864 1.039419, -0.009622 0.588284 1.038288, -0.023220 0.584195 1.041161, -0.025497 0.583483 1.041492, 
            -0.036536 0.580916 1.047908, -0.041008 0.579727 1.049696, -0.042843 0.580282 1.056097, -0.049330 0.584951 1.093421, 
            -0.060698 0.581440 1.095318, -0.082969 0.575751 1.105491, -0.087596 0.574118 1.105157, -0.122001 0.562723 1.106717, 
            -0.133565 0.558652 1.105929, -0.152283 0.545699 1.070096, -0.169722 0.536416 1.051834, -0.179020 0.533023 1.050555, 
            -0.206481 0.524086 1.052659, -0.210655 0.523753 1.058549, -0.228667 0.518643 1.064011, -0.235673 0.516006 1.062610, 
            -0.304197 0.499851 1.101243, -0.308423 0.499367 1.106411, 0.820666 0.841353 0.895574, 0.814111 0.840008 0.900361, 
            0.809661 0.838883 0.902457, 0.806065 0.840205 0.916270, 0.798818 0.836878 0.911561, 0.790849 0.831479 0.896933, 
            0.787035 0.832176 0.907757, 0.784979 0.832099 0.911128, 0.779878 0.829108 0.904289, 0.777368 0.827727 0.901420, 
            0.769136 0.827392 0.914781, 0.764858 0.826757 0.919226, 0.759500 0.823030 0.908861, 0.750666 0.820967 0.913948, 
            0.744025 0.819376 0.917555, 0.742082 0.819621 0.922471, 0.735219 0.817395 0.923037, 0.724018 0.808547 0.895634, 
            0.710247 0.803963 0.896134, 0.703835 0.803028 0.902880, 0.699285 0.801616 0.903602, 0.697406 0.802045 0.909399, 
            0.688206 0.798933 0.909462, 0.686447 0.799705 0.916901, 0.679955 0.798543 0.922560, 0.673510 0.797513 0.928857, 
            0.670793 0.795541 0.923154, 0.668489 0.794752 0.923117, 0.655626 0.786953 0.904478, 0.644174 0.783202 0.905225, 
            0.642894 0.785348 0.919246, 0.638557 0.784548 0.922897, 0.627950 0.783218 0.935235, 0.619670 0.782743 0.947930, 
            0.613037 0.781175 0.951648, 0.596268 0.773813 0.942585, 0.594351 0.774133 0.947860, 0.592073 0.773418 0.948175, 
            0.587516 0.771987 0.948806, 0.570078 0.774339 0.993748, 0.567825 0.773697 0.994411, 0.563300 0.772355 0.995468, 
            0.561291 0.772411 0.999479, 0.556791 0.771142 1.000889, 0.548310 0.770093 1.010832, 0.539283 0.767476 1.013267, 
            0.534213 0.764573 1.006848, 0.531934 0.763858 1.007164, 0.523306 0.762384 1.015073, 0.504023 0.759447 1.034684, 
            0.500549 0.761120 1.050181, 0.480818 0.756897 1.063633, 0.478551 0.756214 1.064103, 0.461065 0.752610 1.076783, 
            0.451384 0.748121 1.070250, 0.446264 0.745075 1.063150, 0.443529 0.743049 1.057190, 0.434416 0.740187 1.058451, 
            0.431412 0.743208 1.080400, 0.416769 0.741940 1.100521, 0.412536 0.741437 1.105595, 0.390893 0.725916 1.061205, 
            0.388482 0.724820 1.059700, 0.376794 0.720390 1.057195, 0.369759 0.717671 1.055400, 0.362986 0.715703 1.057200, 
            0.361307 0.716705 1.065740, 0.351846 0.718660 1.093811, 0.343310 0.717454 1.103001, 0.336935 0.716625 1.110260, 
            0.329835 0.713717 1.107558, 0.309915 0.708955 1.118432, 0.299258 0.707480 1.130078, 0.275849 0.698531 1.124639, 
            0.269696 0.698337 1.134938, 0.267742 0.698552 1.139709, 0.263351 0.697597 1.142616, 0.251542 0.692820 1.138452, 
            0.249216 0.691969 1.138116, 0.239588 0.687631 1.132314, 0.232951 0.686050 1.135968, 0.226789 0.685832 1.146150, 
            0.224747 0.685794 1.149709, 0.220275 0.684606 1.151503, 0.217788 0.683294 1.148960, 0.205364 0.676755 1.136357, 
            0.200588 0.674694 1.133972, 0.198310 0.673979 1.134288, 0.196390 0.674291 1.139524, 0.177671 0.667154 1.135281, 
            0.170833 0.664998 1.136183, 0.166233 0.663440 1.136208, 0.149008 0.654771 1.120885, 0.143866 0.651662 1.113484, 
            0.136390 0.647677 1.105623, 0.131275 0.644645 1.098589, 0.117595 0.634504 1.068739, 0.116057 0.635911 1.079214, 
            0.099578 0.635195 1.105721, 0.097309 0.634506 1.106166, 0.079110 0.623044 1.077468, 0.076900 0.622523 1.078717, 
            0.072433 0.621349 1.080579, 0.060981 0.617598 1.081324, 0.058557 0.616465 1.079641, 0.044397 0.610765 1.074794, 
            0.019360 0.602964 1.078597, 0.014279 0.600027 1.072020, 0.000430 0.589403 1.039853, -0.011665 0.583809 1.031776, 
            -0.016245 0.582312 1.032089, -0.018935 0.580413 1.026738, -0.021214 0.579698 1.027053, -0.023492 0.578982 1.027368, 
            -0.040198 0.577618 1.050769, -0.042080 0.578035 1.056511, -0.041940 0.584255 1.090036, -0.046289 0.583420 1.093519, 
            -0.050744 0.582280 1.095547, -0.053097 0.581350 1.094832, -0.084450 0.572889 1.106701, -0.091390 0.570440 1.106201, 
            -0.093724 0.569564 1.105747, -0.096183 0.568331 1.103585, -0.105131 0.565940 1.107101, -0.109677 0.564542 1.107888, 
            -0.111900 0.563983 1.108957, -0.116442 0.562595 1.109793, -0.118969 0.561166 1.106689, -0.125975 0.558528 1.105285, 
            -0.171204 0.533547 1.053013, -0.173512 0.532747 1.052924, -0.178199 0.530943 1.051767, -0.185318 0.527982 1.048812, 
            -0.214313 0.520465 1.061459, -0.232550 0.514707 1.063822, -0.237244 0.512884 1.062574, -0.241771 0.511537 1.063606, 
            -0.285706 0.496085 1.060705, -0.301109 0.498453 1.101981, -0.304903 0.499208 1.113081, -0.309374 0.498022 1.114884, 
            0.826199 0.841150 0.898294, 0.817168 0.838524 0.900685, 0.812595 0.837046 0.901090, 0.804761 0.837850 0.919905, 
            0.802336 0.836715 0.918213, 0.796983 0.832999 0.907902, 0.792455 0.831650 0.908926, 0.787899 0.830219 0.909557, 
            0.782920 0.827577 0.904388, 0.774456 0.826576 0.914564, 0.767899 0.825226 0.919324, 0.761161 0.823357 0.921598, 
            0.757389 0.818358 0.901403, 0.754880 0.816983 0.898560, 0.724791 0.806329 0.896183, 0.716231 0.805051 0.905032, 
            0.713932 0.804278 0.905071, 0.695732 0.798627 0.907947, 0.693268 0.797380 0.905716, 0.684559 0.795674 0.912515, 
            0.682376 0.795233 0.914143, 0.681166 0.797581 0.929129, 0.676686 0.796368 0.930803, 0.669278 0.792579 0.923883, 
            0.664551 0.790658 0.922171, 0.661833 0.788682 0.916446, 0.654211 0.784279 0.906591, 0.647376 0.782133 0.907537, 
            0.631069 0.781911 0.936407, 0.628713 0.780971 0.935649, 0.626513 0.780479 0.937037, 0.625023 0.782026 0.948184, 
            0.618559 0.780941 0.954214, 0.611521 0.778213 0.952377, 0.608944 0.776641 0.948592, 0.604388 0.775210 0.949223, 
            0.599411 0.772575 0.944085, 0.590613 0.770616 0.949673, 0.589034 0.771905 0.959589, 0.584756 0.771273 0.964045, 
            0.573119 0.772808 0.993846, 0.566341 0.770823 0.995566, 0.562318 0.770922 1.003522, 0.544578 0.766593 1.012725, 
            0.539920 0.764870 1.011957, 0.534858 0.761990 1.005653, 0.530395 0.760827 1.007565, 0.528625 0.761568 1.014856, 
            0.526348 0.760857 1.015194, 0.510885 0.757238 1.024057, 0.509297 0.758499 1.033838, 0.494455 0.756662 1.051233, 
            0.492398 0.756581 1.054585, 0.482438 0.751292 1.044225, 0.481581 0.754650 1.064047, 0.475500 0.754665 1.075344, 
            0.466187 0.751230 1.073863, 0.459423 0.749286 1.075776, 0.449644 0.744515 1.067899, 0.433866 0.739993 1.072435, 
            0.431588 0.739277 1.072750, 0.426338 0.741676 1.095462, 0.399673 0.735023 1.108504, 0.393587 0.729205 1.088128, 
            0.380143 0.719742 1.061524, 0.372844 0.716265 1.056097, 0.368282 0.714819 1.056658, 0.355400 0.712784 1.069363, 
            0.353269 0.712492 1.071704, 0.351772 0.714015 1.082739, 0.349479 0.713257 1.082850, 0.347373 0.713036 1.085538, 
            0.342066 0.715270 1.107460, 0.330234 0.710428 1.102980, 0.323106 0.707440 1.099898, 0.318635 0.706255 1.101705, 
            0.312246 0.705385 1.108767, 0.281431 0.698468 1.128026, 0.276628 0.696330 1.125273, 0.270783 0.697021 1.139806, 
            0.254897 0.692191 1.142869, 0.244745 0.686348 1.129856, 0.216232 0.680215 1.149130, 0.213803 0.679067 1.147374, 
            0.187942 0.668900 1.139849, 0.174252 0.664550 1.141470, 0.169503 0.662567 1.139458, 0.164929 0.661086 1.139851, 
            0.146929 0.650192 1.113875, 0.137024 0.645061 1.104270, 0.129716 0.641555 1.098708, 0.124404 0.637959 1.088971, 
            0.122126 0.637243 1.089286, 0.108306 0.632521 1.089122, 0.104275 0.632595 1.096962, 0.098180 0.632572 1.108074, 
            0.095931 0.631938 1.108783, 0.078318 0.622156 1.088129, 0.075402 0.619611 1.079686, 0.040719 0.607420 1.077434, 
            0.017787 0.599836 1.078535, 0.011285 0.592827 1.052453, 0.003793 0.588795 1.044370, -0.005626 0.585058 1.041442, 
            -0.011020 0.581225 1.030571, -0.023831 0.579391 1.044243, -0.028213 0.578461 1.047272, -0.032639 0.577404 1.049692, 
            -0.041156 0.582068 1.090737, -0.056557 0.578629 1.100459, -0.058265 0.579546 1.108594, -0.072142 0.574660 1.107648, 
            -0.086054 0.569671 1.106208, -0.109053 0.561896 1.106391, -0.120481 0.558213 1.107466, -0.125212 0.556281 1.105699, 
            -0.127490 0.555566 1.106014, -0.137902 0.548981 1.089448, -0.170471 0.531216 1.053022, -0.175027 0.529785 1.053653, 
            -0.202482 0.520868 1.055852, -0.211482 0.518331 1.058670, -0.268536 0.500162 1.065210, -0.296261 0.496287 1.095298, 
            -0.306355 0.496428 1.114682, 0.823996 0.842031 0.921169, 0.821717 0.841316 0.921484, 0.813465 0.835105 0.902969, 
            0.809245 0.834639 0.908220, 0.807818 0.836364 0.920223, 0.788797 0.828362 0.911835, 0.779800 0.825831 0.914686, 
            0.777982 0.826435 0.921318, 0.759610 0.820292 0.921838, 0.753636 0.814798 0.903009, 0.745473 0.814660 0.917314, 
            0.741302 0.814333 0.923234, 0.734413 0.812031 0.923436, 0.723797 0.804859 0.904061, 0.721607 0.804399 0.905601, 
            0.719272 0.803520 0.905130, 0.714453 0.801335 0.902152, 0.711824 0.799616 0.897663, 0.709546 0.798901 0.897979, 
            0.700740 0.796919 0.903454, 0.698333 0.795834 0.902001, 0.694009 0.795071 0.905829, 0.685321 0.793428 0.912929, 
            0.672777 0.792360 0.930268, 0.663390 0.788712 0.927762, 0.650746 0.781543 0.912143, 0.638374 0.780971 0.931856, 
            0.631846 0.779704 0.937014, 0.621274 0.778475 0.949836, 0.595933 0.769800 0.949456, 0.583404 0.768777 0.967008, 
            0.575264 0.768706 0.981633, 0.573882 0.770561 0.994260, 0.571604 0.769846 0.994575, 0.569382 0.769292 0.995665, 
            0.567550 0.769855 1.002103, 0.556312 0.766717 1.005783, 0.549675 0.765139 1.009454, 0.535485 0.759352 1.004192, 
            0.533295 0.758890 1.005721, 0.530858 0.757718 1.003852, 0.527110 0.758606 1.015585, 0.516205 0.756423 1.023840, 
            0.504257 0.757067 1.049378, 0.485956 0.751127 1.050866, 0.483699 0.750473 1.051477, 0.476044 0.751789 1.072747, 
            0.445055 0.738556 1.058017, 0.434519 0.737432 1.071343, 0.431009 0.739001 1.086343, 0.416592 0.738380 1.109562, 
            0.407505 0.735593 1.111183, 0.403083 0.734548 1.113661, 0.390283 0.721116 1.064307, 0.385491 0.719009 1.061701, 
            0.376241 0.715755 1.061085, 0.366686 0.711624 1.056274, 0.359905 0.709632 1.057959, 0.358424 0.711204 1.069229, 
            0.341302 0.708643 1.086897, 0.340551 0.712308 1.108189, 0.311441 0.704462 1.119259, 0.305260 0.704189 1.129180, 
            0.300761 0.702922 1.130593, 0.293936 0.700806 1.131686, 0.273765 0.695321 1.139097, 0.253067 0.688327 1.139279, 
            0.250779 0.687582 1.139457, 0.243217 0.683351 1.130420, 0.238540 0.681573 1.129391, 0.234309 0.681076 1.134494, 
            0.229781 0.679727 1.135515, 0.225964 0.680417 1.146304, 0.219241 0.678590 1.148781, 0.216845 0.677535 1.147473, 
            0.204358 0.670819 1.134020, 0.202080 0.670104 1.134336, 0.193618 0.669107 1.144530, 0.186909 0.667322 1.147209, 
            0.172754 0.661638 1.142437, 0.158581 0.655900 1.137412, 0.153484 0.652920 1.130628, 0.150227 0.649397 1.117498, 
            0.142924 0.645909 1.112020, 0.132789 0.640118 1.099256, 0.128128 0.638385 1.098443, 0.120395 0.633664 1.087061, 
            0.103218 0.630947 1.103982, 0.098905 0.630216 1.107968, 0.096635 0.629523 1.108390, 0.094290 0.628615 1.107784, 
            0.082298 0.623317 1.101122, 0.069458 0.615585 1.082806, 0.064902 0.614154 1.083437, 0.055943 0.611736 1.086822, 
            0.050423 0.607542 1.074226, 0.045867 0.606111 1.074856, 0.043588 0.605395 1.075166, 0.037270 0.604729 1.083203, 
            0.030531 0.602857 1.085464, 0.020828 0.598305 1.078633, 0.014606 0.592098 1.056395, -0.002310 0.584313 1.045306, 
            -0.007979 0.579693 1.030670, -0.017410 0.575920 1.027565, -0.021966 0.574488 1.028196, -0.024225 0.573828 1.028775, 
            -0.025311 0.576532 1.045463, -0.027382 0.576409 1.048619, -0.040519 0.573644 1.057830, -0.062059 0.575868 1.109638, 
            -0.064102 0.575827 1.113184, -0.068659 0.574396 1.113815, -0.080346 0.569968 1.111320, -0.084917 0.568496 1.111754, 
            -0.087569 0.566709 1.106937, -0.092135 0.565252 1.107444, -0.097057 0.562773 1.103057, -0.106012 0.560364 1.106489, 
            -0.108291 0.559645 1.106785, -0.110568 0.558933 1.107120, -0.123496 0.550950 1.087600, -0.128053 0.549519 1.088231, 
            -0.129986 0.549793 1.093284, -0.158001 0.533453 1.056197, -0.184004 0.522881 1.046731, -0.186223 0.522335 1.047856, 
            -0.199639 0.518768 1.053226, -0.212941 0.515530 1.060175, -0.214890 0.515758 1.065007, -0.219364 0.514562 1.066761, 
            -0.221565 0.514068 1.068140, -0.226199 0.512418 1.067720, -0.249436 0.503957 1.064622, -0.284114 0.491780 1.062437, 
            -0.293220 0.494756 1.095396, -0.295418 0.494271 1.096814, -0.299717 0.493576 1.100970, -0.301099 0.495430 1.113593, 
            -0.310127 0.492813 1.116026, 0.826876 0.840039 0.919058, 0.817364 0.836035 0.914850, 0.814682 0.834161 0.909622, 
            0.810008 0.832392 0.908633, 0.806033 0.832628 0.917248, 0.801435 0.831079 0.917313, 0.787522 0.826086 0.915855, 
            0.782834 0.824279 0.914681, 0.778285 0.822869 0.915415, 0.774455 0.823522 0.926023, 0.769631 0.821323 0.922978, 
            0.765074 0.819892 0.923609, 0.756677 0.813266 0.903107, 0.752121 0.811835 0.903738, 0.743711 0.810991 0.914663, 
            0.739750 0.811267 0.923465, 0.735067 0.809472 0.922354, 0.729511 0.805176 0.909265, 0.715215 0.799088 0.902566, 
            0.710293 0.796607 0.898169, 0.708232 0.796516 0.901472, 0.706035 0.796032 0.902899, 0.696743 0.792657 0.901703, 
            0.692183 0.791216 0.902286, 0.668983 0.788682 0.931312, 0.664205 0.786615 0.928895, 0.647678 0.779945 0.923148, 
            0.643133 0.778548 0.923942, 0.641415 0.779440 0.931955, 0.639079 0.778558 0.931472, 0.633055 0.778737 0.943556, 
            0.628967 0.778648 0.950615, 0.624405 0.777201 0.951165, 0.622258 0.776863 0.953289, 0.620100 0.776492 0.955253, 
            0.617857 0.775878 0.956056, 0.615543 0.775061 0.955884, 0.608599 0.772600 0.955329, 0.597051 0.768573 0.954753, 
            0.591099 0.768958 0.967818, 0.581888 0.765815 0.967737, 0.579939 0.766043 0.972570, 0.572749 0.768694 1.000234, 
            0.554952 0.764199 1.008642, 0.545745 0.761068 1.008616, 0.540978 0.759034 1.006358, 0.538526 0.757821 1.004290, 
            0.536190 0.756940 1.003816, 0.531504 0.755138 1.002667, 0.529258 0.754514 1.003424, 0.523587 0.755704 1.020346, 
            0.514585 0.753161 1.023138, 0.512411 0.752745 1.024884, 0.509153 0.755038 1.043347, 0.502810 0.754301 1.051046, 
            0.498272 0.752923 1.051931, 0.488997 0.749596 1.050964, 0.483964 0.746799 1.045053, 0.483201 0.750428 1.066176, 
            0.476473 0.748588 1.068589, 0.469884 0.747146 1.072909, 0.458183 0.742680 1.070231, 0.453477 0.740819 1.068803, 
            0.448184 0.737278 1.059332, 0.445781 0.736205 1.057932, 0.438983 0.734162 1.059377, 0.421813 0.737284 1.108003, 
            0.412952 0.735143 1.112717, 0.391589 0.720426 1.072174, 0.388638 0.717781 1.063250, 0.386358 0.717061 1.063545, 
            0.372070 0.710994 1.056944, 0.367463 0.709418 1.056879, 0.353283 0.709478 1.083362, 0.348726 0.708047 1.083993, 
            0.344098 0.706410 1.083635, 0.339541 0.704979 1.084266, 0.337632 0.705320 1.089643, 0.315606 0.700336 1.103192, 
            0.285262 0.694766 1.128904, 0.272309 0.692527 1.140633, 0.267913 0.691557 1.143470, 0.261152 0.689622 1.145430, 
            0.248749 0.683144 1.133121, 0.246466 0.682415 1.133369, 0.241581 0.680042 1.129489, 0.225999 0.676083 1.136726, 
            0.224084 0.676409 1.142027, 0.219572 0.675106 1.143273, 0.196659 0.667576 1.144628, 0.192573 0.667495 1.151725, 
            0.182715 0.662496 1.142753, 0.171069 0.658187 1.140828, 0.166489 0.656689 1.141137, 0.164044 0.655496 1.139168, 
            0.146382 0.645572 1.117837, 0.143503 0.643133 1.109901, 0.138871 0.641488 1.109507, 0.136240 0.639761 1.104976, 
            0.131241 0.637062 1.099535, 0.121280 0.631766 1.089146, 0.118953 0.630911 1.088792, 0.116696 0.630256 1.089395, 
            0.105701 0.627816 1.096422, 0.097367 0.627189 1.108384, 0.088174 0.624095 1.108537, 0.082612 0.619782 1.095369, 
            0.074724 0.614615 1.081850, 0.068680 0.614738 1.093662, 0.064088 0.613205 1.093804, 0.052622 0.609413 1.094357, 
            0.049073 0.605054 1.077225, 0.046692 0.604043 1.076125, 0.042242 0.602917 1.078216, 0.024215 0.597764 1.083475, 
            0.016243 0.592357 1.068807, 0.005541 0.584938 1.048247, 0.003535 0.585004 1.052306, 0.000743 0.582816 1.045570, 
            -0.009494 0.576731 1.031399, -0.024567 0.574230 1.045615, -0.026592 0.574241 1.049408, -0.031149 0.572810 1.050039, 
            -0.035606 0.571663 1.052032, -0.037792 0.571212 1.053613, -0.037340 0.578326 1.091422, -0.039368 0.578326 1.095160, 
            -0.043835 0.577153 1.097031, -0.048102 0.576551 1.101628, -0.052615 0.575244 1.102856, -0.054449 0.575803 1.109271, 
            -0.070310 0.571044 1.112677, -0.072582 0.570346 1.113075, -0.074979 0.569291 1.111766, -0.088785 0.564605 1.111777, 
            -0.101198 0.558100 1.099335, -0.112219 0.555584 1.105995, -0.119063 0.553410 1.106812, -0.127338 0.547135 1.087987, 
            -0.129622 0.546401 1.088214, -0.171484 0.525260 1.050588, -0.194273 0.518088 1.053659, -0.214045 0.513746 1.066544, 
            -0.235073 0.505805 1.062194, -0.237235 0.505423 1.064108, -0.244141 0.503073 1.064079, -0.278932 0.490571 1.060335, 
            -0.289984 0.493782 1.098164, -0.296933 0.491308 1.097543, -0.300784 0.491901 1.107863, -0.314139 0.488509 1.114075, 
            0.829917 0.838508 0.919157, 0.826915 0.835716 0.909528, 0.820297 0.834192 0.913456, 0.815488 0.832038 0.910628, 
            0.809074 0.831097 0.917346, 0.804518 0.829666 0.917977, 0.797421 0.826767 0.915322, 0.795624 0.827433 0.922252, 
            0.793214 0.826339 0.920753, 0.790600 0.824662 0.916467, 0.783252 0.821042 0.910358, 0.769790 0.817346 0.915106, 
            0.768488 0.819430 0.928827, 0.766210 0.818714 0.929142, 0.761136 0.815799 0.922665, 0.755162 0.810304 0.903836, 
            0.748701 0.809230 0.909920, 0.732411 0.803240 0.907428, 0.723133 0.799906 0.906428, 0.720855 0.799190 0.906743, 
            0.715628 0.795838 0.898175, 0.713329 0.795062 0.898200, 0.708224 0.792059 0.891302, 0.705946 0.791343 0.891618, 
            0.704520 0.793070 0.903628, 0.699859 0.791340 0.902829, 0.692946 0.788969 0.902699, 0.687662 0.791271 0.924947, 
            0.669755 0.786461 0.931848, 0.661058 0.778974 0.907220, 0.658857 0.778481 0.908603, 0.654550 0.777765 0.912655, 
            0.650109 0.776666 0.914879, 0.648436 0.777686 0.923506, 0.643884 0.776267 0.924192, 0.642238 0.777365 0.933193, 
            0.637758 0.776153 0.934869, 0.631962 0.776984 0.950074, 0.618674 0.773786 0.957211, 0.607353 0.770410 0.959756, 
            0.602374 0.767767 0.954582, 0.593896 0.766725 0.964559, 0.587249 0.765117 0.968082, 0.579913 0.767352 0.993752, 
            0.562585 0.764201 1.008598, 0.560245 0.763310 1.008074, 0.541622 0.756446 1.005138, 0.534675 0.753978 1.004545, 
            0.526156 0.752819 1.013963, 0.513174 0.750498 1.025298, 0.503472 0.751764 1.050069, 0.499035 0.750675 1.052336, 
            0.494417 0.749067 1.052124, 0.489194 0.745725 1.043603, 0.484552 0.744049 1.043057, 0.479492 0.746991 1.068371, 
            0.474935 0.745560 1.069002, 0.465975 0.743136 1.072361, 0.451226 0.735747 1.059430, 0.444302 0.733346 1.059159, 
            0.437556 0.731454 1.061321, 0.433574 0.731670 1.069842, 0.430496 0.734479 1.090774, 0.411463 0.732258 1.113814, 
            0.406966 0.730997 1.115259, 0.402260 0.729137 1.113839, 0.396906 0.725420 1.103520, 0.392352 0.718179 1.072588, 
            0.384620 0.713461 1.061221, 0.361341 0.704881 1.057551, 0.357221 0.704703 1.064185, 0.350599 0.703166 1.068047, 
            0.348321 0.702450 1.068362, 0.347139 0.704879 1.083734, 0.342583 0.703448 1.084364, 0.322483 0.698169 1.092761, 
            0.310247 0.697985 1.114330, 0.302132 0.697984 1.129294, 0.290630 0.694089 1.129352, 0.281979 0.692554 1.136967, 
            0.279885 0.692364 1.139801, 0.273185 0.690606 1.142608, 0.266350 0.688458 1.143547, 0.257086 0.685162 1.142730, 
            0.249616 0.681196 1.134964, 0.235447 0.675471 1.130001, 0.233470 0.675619 1.134451, 0.224484 0.673121 1.137455, 
            0.208195 0.667135 1.134980, 0.205917 0.666419 1.135295, 0.197749 0.666268 1.149537, 0.188856 0.664035 1.153814, 
            0.179205 0.659630 1.147688, 0.167449 0.655008 1.144264, 0.157827 0.650687 1.138535, 0.152266 0.646374 1.125368, 
            0.141943 0.640045 1.110026, 0.113028 0.626939 1.092168, 0.100331 0.625435 1.107419, 0.091245 0.622650 1.109047, 
            0.086161 0.619706 1.102434, 0.081511 0.618008 1.101785, 0.078604 0.615489 1.093466, 0.076326 0.614774 1.093781, 
            0.067435 0.612550 1.098099, 0.064887 0.611060 1.094706, 0.060330 0.609629 1.095337, 0.058195 0.609324 1.097617, 
            0.053659 0.607952 1.098532, 0.051147 0.606566 1.095640, 0.042898 0.600365 1.077169, 0.040670 0.599794 1.078174, 
            0.036535 0.599570 1.084585, 0.027018 0.595549 1.080297, 0.019658 0.591898 1.074039, 0.004361 0.582937 1.053582, 
            0.002079 0.582211 1.053847, -0.000772 0.579854 1.046299, -0.005501 0.577930 1.044572, -0.011327 0.572857 1.027762, 
            -0.018162 0.570710 1.028708, -0.020421 0.570050 1.029286, -0.024997 0.568564 1.029654, -0.037045 0.568920 1.053812, 
            -0.036405 0.576573 1.094198, -0.042824 0.575616 1.100841, -0.049574 0.573713 1.102955, -0.051408 0.574271 1.109370, 
            -0.055965 0.572840 1.110000, -0.057926 0.573033 1.114665, -0.074097 0.567384 1.113804, -0.076376 0.566668 1.114119, 
            -0.083317 0.564217 1.113605, -0.088022 0.562358 1.112191, -0.098315 0.556113 1.097251, -0.109952 0.551833 1.095463, 
            -0.114746 0.549720 1.092828, -0.116518 0.550456 1.100096, -0.121970 0.546457 1.088427, -0.163367 0.526649 1.057185, 
            -0.170721 0.523013 1.051002, -0.173080 0.522065 1.050204, -0.180200 0.519103 1.047243, -0.191231 0.516556 1.053757, 
            -0.198113 0.514274 1.054054, -0.202324 0.513836 1.059438, -0.206895 0.512363 1.059871, -0.209110 0.511830 1.061057, 
            -0.213282 0.511499 1.066958, -0.245677 0.500052 1.064528, -0.282627 0.487174 1.062728, -0.293778 0.490104 1.099208, 
            -0.295868 0.489928 1.102105, -0.298144 0.489218 1.102450, -0.299493 0.491168 1.115526, -0.303763 0.490558 1.120089, 
            0.836809 0.836385 0.908940, 0.834060 0.834320 0.902793, 0.832002 0.834234 0.906121, 0.829723 0.833518 0.906437, 
            0.825033 0.831703 0.905229, 0.822668 0.830740 0.904359, 0.818308 0.829871 0.907679, 0.812174 0.829736 0.918257, 
            0.807559 0.828135 0.918075, 0.803505 0.828145 0.925609, 0.798665 0.825902 0.922351, 0.796515 0.825555 0.924430, 
            0.789280 0.822259 0.919874, 0.784483 0.820139 0.917205, 0.781691 0.817950 0.910464, 0.777527 0.817644 0.916484, 
            0.772835 0.815825 0.915255, 0.770553 0.815099 0.915520, 0.768278 0.814394 0.915885, 0.759106 0.811361 0.916328, 
            0.756116 0.808605 0.906871, 0.753837 0.807889 0.907186, 0.737575 0.801978 0.905072, 0.730896 0.800278 0.908157, 
            0.728112 0.798114 0.901536, 0.718924 0.795035 0.901760, 0.716119 0.792811 0.894850, 0.711265 0.790528 0.891401, 
            0.708967 0.789755 0.891445, 0.704431 0.788381 0.892347, 0.702182 0.787752 0.893075, 0.700547 0.788879 0.902215, 
            0.684403 0.789124 0.933324, 0.679908 0.787870 0.934799, 0.659388 0.775569 0.905828, 0.657342 0.775519 0.909332, 
            0.636727 0.774579 0.942248, 0.634449 0.773864 0.942564, 0.630521 0.774236 0.951829, 0.612832 0.770052 0.961728, 
            0.603305 0.766003 0.957309, 0.600859 0.764805 0.955311, 0.596299 0.763364 0.955895, 0.590231 0.763416 0.967371, 
            0.587953 0.762701 0.967687, 0.583414 0.761321 0.968564, 0.581884 0.762751 0.979150, 0.574429 0.764641 1.003171, 
            0.567725 0.762871 1.005919, 0.558800 0.760549 1.009765, 0.554194 0.758976 1.009717, 0.537716 0.752447 1.004643, 
            0.535308 0.751360 1.003179, 0.522897 0.750674 1.022348, 0.516155 0.748795 1.024574, 0.512339 0.749487 1.035370, 
            0.507953 0.748543 1.038332, 0.485314 0.741802 1.043471, 0.483036 0.741086 1.043786, 0.481441 0.742330 1.053483, 
            0.479163 0.741614 1.053798, 0.472799 0.740819 1.061215, 0.464266 0.739617 1.070428, 0.455062 0.736496 1.070447, 
            0.451836 0.733063 1.057748, 0.444956 0.730788 1.058080, 0.438319 0.729207 1.061735, 0.436580 0.730038 1.069455, 
            0.431259 0.732232 1.091187, 0.428981 0.731518 1.091509, 0.409907 0.729179 1.113986, 0.395391 0.722457 1.104249, 
            0.390430 0.714050 1.067732, 0.383090 0.710454 1.061738, 0.371014 0.704916 1.053928, 0.351362 0.700919 1.068460, 
            0.346805 0.699488 1.069091, 0.345275 0.700918 1.079680, 0.338034 0.697604 1.075039, 0.308056 0.693087 1.105792, 
            0.306008 0.693030 1.109263, 0.304849 0.695525 1.124952, 0.295943 0.693257 1.129055, 0.291344 0.691703 1.129101, 
            0.289114 0.691127 1.130081, 0.273952 0.688372 1.143080, 0.271670 0.687644 1.143337, 0.252677 0.679722 1.135337, 
            0.250284 0.678678 1.134076, 0.245713 0.677206 1.134512, 0.238489 0.673940 1.130099, 0.233932 0.672509 1.130730, 
            0.231955 0.672657 1.135180, 0.227430 0.671317 1.136247, 0.225396 0.671301 1.139913, 0.220908 0.670066 1.141482, 
            0.216269 0.668399 1.140984, 0.211078 0.665150 1.132908, 0.200387 0.663579 1.144092, 0.198606 0.664290 1.151237, 
            0.194326 0.663652 1.155669, 0.187281 0.660901 1.153721, 0.170855 0.654523 1.149371, 0.163363 0.650491 1.141287, 
            0.150826 0.643630 1.127140, 0.148472 0.642696 1.126413, 0.143589 0.640331 1.122568, 0.141203 0.639306 1.121404, 
            0.133274 0.634020 1.107317, 0.125818 0.630092 1.099733, 0.122795 0.627242 1.089824, 0.089448 0.618879 1.105905, 
            0.072669 0.611487 1.096701, 0.070476 0.611018 1.098197, 0.065925 0.609601 1.098894, 0.043711 0.598262 1.078272, 
            0.030316 0.594755 1.083928, 0.022699 0.590366 1.074137, 0.020421 0.589651 1.074452, 0.017459 0.586974 1.065378, 
            0.005124 0.580691 1.053996, 0.002851 0.579991 1.054385, 0.000563 0.579249 1.054576, -0.002205 0.577129 1.048166, 
            -0.007437 0.573759 1.039514, -0.019678 0.567748 1.029437, -0.024234 0.566317 1.030067, -0.025407 0.568772 1.045563, 
            -0.034143 0.566989 1.051993, -0.038502 0.566125 1.055342, -0.057376 0.570175 1.112153, -0.061752 0.569262 1.115265, 
            -0.066309 0.567831 1.115895, -0.068699 0.566794 1.114670, -0.077896 0.563692 1.114783, -0.095078 0.555143 1.100038, 
            -0.116413 0.546322 1.091471, -0.125812 0.542641 1.088815, -0.153272 0.527892 1.059346, -0.155652 0.526885 1.058266, 
            -0.158009 0.525943 1.057497, -0.167132 0.523052 1.058617, -0.169410 0.522336 1.058932, -0.172317 0.519819 1.050618, 
            -0.192747 0.513594 1.054486, -0.216489 0.509503 1.076056, -0.244896 0.497856 1.065182, -0.288458 0.489288 1.098991, 
            -0.292827 0.488396 1.102203, -0.295105 0.487681 1.102518, 0.837901 0.835082 0.913870, 0.834823 0.832073 0.903207, 
            0.829219 0.833454 0.921042, 0.819087 0.827671 0.908317, 0.814755 0.826883 0.912029, 0.807936 0.824782 0.913191, 
            0.797173 0.823007 0.923399, 0.790031 0.819979 0.920128, 0.785246 0.817892 0.917618, 0.782968 0.817177 0.917933, 
            0.778774 0.816785 0.923542, 0.769041 0.812147 0.916299, 0.766724 0.811320 0.916082, 0.754285 0.804740 0.903278, 
            0.749729 0.803309 0.903909, 0.747507 0.802755 0.904999, 0.742894 0.801162 0.904855, 0.733781 0.798300 0.906116, 
            0.730905 0.795871 0.898225, 0.722040 0.793720 0.902895, 0.719160 0.791279 0.894948, 0.712028 0.788281 0.891814, 
            0.709750 0.787565 0.892130, 0.705194 0.786134 0.892760, 0.702945 0.785505 0.893489, 0.700735 0.784984 0.894734, 
            0.698957 0.785704 0.901924, 0.692436 0.784457 0.907177, 0.690912 0.785905 0.917853, 0.675827 0.783368 0.931898, 
            0.670717 0.780350 0.924930, 0.667798 0.777798 0.916450, 0.664862 0.775196 0.907732, 0.662429 0.774037 0.905926, 
            0.660151 0.773322 0.906241, 0.656315 0.773959 0.916774, 0.649909 0.773041 0.923603, 0.645457 0.771909 0.925669, 
            0.643324 0.771610 0.927978, 0.641678 0.772708 0.936978, 0.635263 0.771764 0.943684, 0.633212 0.771701 0.947123, 
            0.630934 0.770986 0.947439, 0.626839 0.770877 0.954404, 0.586737 0.760599 0.972536, 0.584925 0.761219 0.979249, 
            0.582647 0.760504 0.979564, 0.581359 0.762627 0.993472, 0.577248 0.762473 1.000220, 0.570711 0.761183 1.005265, 
            0.568657 0.761110 1.008660, 0.557200 0.757345 1.009336, 0.552461 0.755388 1.007451, 0.547886 0.753906 1.007839, 
            0.531991 0.749048 1.010768, 0.515077 0.747086 1.031305, 0.510824 0.746524 1.036099, 0.504159 0.744865 1.039377, 
            0.502473 0.745847 1.047824, 0.497837 0.744188 1.047363, 0.490056 0.739328 1.035315, 0.485659 0.738356 1.038141, 
            0.482062 0.739674 1.051939, 0.477586 0.738476 1.053684, 0.471578 0.738699 1.065977, 0.463030 0.737458 1.075004, 
            0.452599 0.730816 1.058162, 0.450320 0.730100 1.058477, 0.445786 0.728734 1.059417, 0.441272 0.727422 1.060617, 
            0.439249 0.727440 1.064449, 0.435087 0.727140 1.070492, 0.426218 0.730795 1.106703, 0.421929 0.730129 1.110999, 
            0.419738 0.729665 1.112521, 0.415184 0.728241 1.113184, 0.406213 0.725788 1.116402, 0.396154 0.720211 1.104663, 
            0.378516 0.704540 1.052073, 0.353825 0.697732 1.060629, 0.349847 0.697956 1.069189, 0.347208 0.696207 1.064556, 
            0.345084 0.695936 1.066995, 0.336693 0.695142 1.078163, 0.300679 0.690769 1.120831, 0.289762 0.688549 1.128911, 
            0.279235 0.687450 1.142354, 0.276989 0.686828 1.143120, 0.265522 0.683031 1.143646, 0.262958 0.681498 1.140045, 
            0.258339 0.679888 1.139821, 0.255719 0.678191 1.135435, 0.239445 0.672247 1.133164, 0.237133 0.671437 1.133028, 
            0.232710 0.670388 1.135487, 0.230709 0.670467 1.139606, 0.207623 0.662443 1.138599, 0.157314 0.646164 1.142966, 
            0.153867 0.642098 1.127238, 0.139796 0.636653 1.123613, 0.131403 0.630040 1.103172, 0.128938 0.628787 1.100914, 
            0.124302 0.627130 1.100462, 0.116657 0.622660 1.090280, 0.109915 0.620780 1.092505, 0.105621 0.620100 1.096732, 
            0.099165 0.619039 1.102875, 0.094786 0.618118 1.105950, 0.090076 0.616245 1.104466, 0.080713 0.612667 1.102299, 
            0.078028 0.610786 1.097033, 0.062089 0.605803 1.099360, 0.053094 0.603281 1.102252, 0.030615 0.591179 1.077976, 
            0.028418 0.590694 1.079397, 0.018648 0.585949 1.071639, 0.002471 0.580285 1.070708, -0.002085 0.578854 1.071339, 
            -0.004117 0.578846 1.075044, -0.016636 0.566217 1.029535, -0.018839 0.565717 1.030884, -0.020845 0.565782 1.034936, 
            -0.037373 0.570745 1.092376, -0.041270 0.571205 1.102062, -0.045769 0.569940 1.103488, -0.047803 0.569923 1.107149, 
            -0.072596 0.562819 1.114290, -0.081772 0.559777 1.114693, -0.084315 0.558304 1.111377, -0.099720 0.549035 1.089442, 
            -0.106494 0.547060 1.091214, -0.150231 0.526361 1.059444, -0.154787 0.524930 1.060075, -0.161821 0.522212 1.058283, 
            -0.163728 0.522561 1.063698, -0.166006 0.521845 1.064013, -0.168416 0.520752 1.062520, -0.186861 0.514401 1.062040, 
            -0.200889 0.509081 1.059016, -0.205400 0.507780 1.060267, -0.215217 0.508715 1.083454, -0.267461 0.486891 1.061268, 
            -0.287790 0.486769 1.098099, -0.294625 0.484622 1.099045, -0.298700 0.484573 1.106292, -0.304815 0.484489 1.117115, 
            -0.309537 0.482584 1.115476, 0.843665 0.835539 0.919752, 0.824577 0.827346 0.910449, 0.815773 0.825368 0.915946, 
            0.811343 0.824301 0.918322, 0.808699 0.822535 0.913605, 0.806644 0.822460 0.916987, 0.793072 0.818448 0.920227, 
            0.790223 0.816096 0.912706, 0.787945 0.815381 0.913022, 0.785630 0.814561 0.912836, 0.783731 0.814930 0.918347, 
            0.781660 0.814810 0.921516, 0.777258 0.813823 0.924271, 0.774534 0.811829 0.918464, 0.758345 0.806128 0.917356, 
            0.752770 0.801777 0.904007, 0.736822 0.796769 0.906215, 0.732266 0.795338 0.906845, 0.729354 0.792806 0.898463, 
            0.725081 0.792189 0.902994, 0.720289 0.790082 0.900389, 0.713196 0.787196 0.897791, 0.708671 0.785854 0.898848, 
            0.704172 0.784587 0.900267, 0.701498 0.782737 0.895148, 0.699770 0.783600 0.903024, 0.693797 0.783923 0.915795, 
            0.687283 0.782698 0.921153, 0.685820 0.784320 0.932665, 0.683690 0.784029 0.935013, 0.679134 0.782598 0.935643, 
            0.676805 0.781737 0.935263, 0.671781 0.778967 0.929478, 0.661525 0.772828 0.915049, 0.652548 0.770356 0.918177, 
            0.650657 0.770752 0.923815, 0.648447 0.770231 0.925062, 0.646607 0.770771 0.931392, 0.644712 0.771156 0.936979, 
            0.642489 0.770598 0.938047, 0.627602 0.768631 0.954817, 0.625319 0.767902 0.955070, 0.618692 0.766351 0.958869, 
            0.611864 0.764223 0.959901, 0.604821 0.761481 0.957996, 0.597800 0.758800 0.956387, 0.595983 0.759406 0.963028, 
            0.577631 0.759138 0.995419, 0.575905 0.760006 1.003320, 0.564938 0.757645 1.010722, 0.541371 0.748242 1.003111, 
            0.526666 0.746796 1.022380, 0.522151 0.745483 1.023576, 0.519990 0.745105 1.025508, 0.512905 0.742239 1.023011, 
            0.506350 0.740896 1.027805, 0.504311 0.740866 1.031402, 0.502174 0.740556 1.033660, 0.474097 0.735672 1.058911, 
            0.457122 0.733533 1.078605, 0.451106 0.727918 1.059200, 0.448754 0.726991 1.058502, 0.439756 0.724459 1.061346, 
            0.435791 0.724724 1.070095, 0.428229 0.726308 1.092651, 0.411423 0.724657 1.114677, 0.401767 0.720239 1.108486, 
            0.374416 0.699985 1.048918, 0.347971 0.693961 1.064969, 0.341781 0.693664 1.074774, 0.330582 0.690636 1.078985, 
            0.309582 0.688593 1.106619, 0.305132 0.687467 1.108710, 0.299251 0.688056 1.122755, 0.294968 0.687408 1.127137, 
            0.286495 0.686382 1.137189, 0.273165 0.683064 1.143749, 0.242486 0.670716 1.133263, 0.239998 0.669399 1.130697, 
            0.227232 0.667698 1.145003, 0.217996 0.664484 1.144578, 0.212879 0.661444 1.137508, 0.189066 0.657152 1.158113, 
            0.184541 0.655810 1.159171, 0.174804 0.651160 1.151867, 0.165444 0.647589 1.149738, 0.145352 0.636516 1.126644, 
            0.119746 0.621266 1.091036, 0.115133 0.619672 1.090886, 0.095371 0.615361 1.103919, 0.058643 0.603123 1.105184, 
            0.040844 0.592806 1.081970, 0.021941 0.585142 1.075206, 0.016634 0.581559 1.065535, 0.012084 0.580145 1.066245, 
            0.007944 0.579909 1.072597, -0.003341 0.576636 1.075634, -0.005632 0.575884 1.075773, -0.011317 0.565401 1.029318, 
            -0.015526 0.564966 1.034719, -0.025769 0.564680 1.052055, -0.036834 0.562039 1.058117, -0.055859 0.565658 1.112864, 
            -0.060408 0.564249 1.113605, -0.062505 0.564053 1.116407, -0.069320 0.561963 1.117622, -0.088150 0.554507 1.111852, 
            -0.136920 0.531009 1.074165, -0.160639 0.521167 1.064456, -0.165244 0.519599 1.064427, -0.169932 0.517790 1.063249, 
            -0.190655 0.510723 1.063084, -0.193041 0.509699 1.061920, -0.195167 0.509419 1.064321, -0.210065 0.507420 1.080942, 
            -0.218954 0.505200 1.085281, -0.282908 0.478885 1.060293, -0.288207 0.481140 1.082315, -0.289956 0.481941 1.089895, 
            0.848693 0.833888 0.915533, 0.838084 0.832554 0.927852, 0.835344 0.830514 0.921826, 0.830617 0.828593 0.920113, 
            0.825468 0.825464 0.912612, 0.823371 0.825268 0.915414, 0.821092 0.824552 0.915729, 0.818814 0.823837 0.916045, 
            0.816288 0.822412 0.912962, 0.805561 0.820739 0.923661, 0.801170 0.819782 0.926560, 0.796421 0.817797 0.924542, 
            0.788672 0.813029 0.912935, 0.781669 0.810400 0.911571, 0.777284 0.809461 0.914558, 0.770543 0.807584 0.916795, 
            0.766140 0.806594 0.919536, 0.763748 0.805552 0.918286, 0.758849 0.803138 0.914213, 0.755811 0.800246 0.904105, 
            0.753773 0.800220 0.907720, 0.742142 0.795953 0.905998, 0.739241 0.793452 0.897762, 0.736962 0.792736 0.898077, 
            0.732395 0.791275 0.898561, 0.723366 0.788653 0.900977, 0.718428 0.786127 0.896362, 0.716082 0.785218 0.895751, 
            0.711779 0.784514 0.899861, 0.696179 0.780504 0.906853, 0.687959 0.780201 0.920368, 0.686090 0.780661 0.926312, 
            0.684218 0.781109 0.932200, 0.679819 0.780131 0.935000, 0.674936 0.777763 0.931146, 0.667045 0.772587 0.917584, 
            0.651568 0.768930 0.926263, 0.649406 0.768547 0.928175, 0.647676 0.769402 0.936007, 0.643197 0.768194 0.937708, 
            0.641303 0.768580 0.943299, 0.636789 0.767271 0.944512, 0.617102 0.763176 0.958578, 0.590611 0.757021 0.974004, 
            0.588693 0.757337 0.979259, 0.584195 0.756075 0.980702, 0.567864 0.755784 1.009240, 0.561027 0.753632 1.010159, 
            0.551708 0.750179 1.008594, 0.533530 0.744593 1.011776, 0.529788 0.745496 1.023586, 0.522881 0.743144 1.023546, 
            0.520649 0.742560 1.024492, 0.518542 0.742337 1.027165, 0.515946 0.740708 1.023109, 0.513667 0.739993 1.023424, 
            0.510753 0.737452 1.015001, 0.507113 0.738650 1.028218, 0.502795 0.737904 1.032131, 0.497950 0.735645 1.028797, 
            0.493384 0.734186 1.029293, 0.491374 0.734240 1.033294, 0.472810 0.733363 1.062771, 0.470255 0.731854 1.059285, 
            0.468651 0.733072 1.068861, 0.464351 0.732378 1.073022, 0.447367 0.724397 1.060996, 0.442810 0.722966 1.061625, 
            0.440838 0.723127 1.066138, 0.431099 0.724288 1.090405, 0.426848 0.723732 1.095227, 0.402818 0.718817 1.112851, 
            0.400149 0.716982 1.107807, 0.393362 0.709154 1.077803, 0.372844 0.696860 1.048865, 0.368288 0.695429 1.049496, 
            0.351182 0.692918 1.067407, 0.344984 0.692597 1.077094, 0.331529 0.688917 1.081926, 0.328571 0.686253 1.072911, 
            0.326227 0.685350 1.072325, 0.308067 0.685631 1.107348, 0.291284 0.684046 1.129690, 0.271542 0.679793 1.143001, 
            0.250173 0.670872 1.133957, 0.243039 0.667867 1.130796, 0.240876 0.667484 1.132699, 0.236482 0.666519 1.135565, 
            0.232338 0.666271 1.141859, 0.225733 0.664783 1.145958, 0.223421 0.663970 1.145806, 0.216379 0.661230 1.143911, 
            0.213314 0.658257 1.133418, 0.206777 0.656967 1.138464, 0.155923 0.639123 1.135337, 0.151443 0.637914 1.137030, 
            0.141587 0.632921 1.128087, 0.134111 0.628936 1.120228, 0.128205 0.623635 1.102330, 0.123574 0.621990 1.101933, 
            0.104473 0.613758 1.092447, 0.100650 0.614430 1.103150, 0.082232 0.608156 1.103039, 0.075035 0.604969 1.099003, 
            0.068426 0.603473 1.103065, 0.059406 0.600876 1.105598, 0.057142 0.600202 1.106113, 0.054850 0.599445 1.106229, 
            0.047554 0.595977 1.100846, 0.036763 0.588305 1.079074, 0.029863 0.585970 1.079119, 0.027299 0.584435 1.075510, 
            0.017523 0.579674 1.067680, 0.006480 0.577094 1.074034, -0.007096 0.573069 1.077208, -0.012485 0.563435 1.034818, 
            -0.014763 0.562719 1.035133, -0.019273 0.561422 1.036401, -0.023633 0.560553 1.039727, -0.025007 0.562433 1.052468, 
            -0.029451 0.561324 1.054642, -0.036031 0.565723 1.090674, -0.039777 0.566617 1.102438, -0.042005 0.566044 1.103437, 
            -0.044131 0.565766 1.105846, -0.046425 0.565007 1.105952, -0.050579 0.564729 1.112109, -0.057351 0.562762 1.113912, 
            -0.063922 0.561371 1.118479, -0.073390 0.557494 1.114877, -0.080511 0.554526 1.111889, -0.087605 0.551636 1.109279, 
            -0.090678 0.548642 1.098680, -0.095863 0.545408 1.090679, -0.098226 0.544450 1.089833, -0.100472 0.543826 1.090585, 
            -0.102782 0.543019 1.090464, -0.159876 0.518921 1.064869, -0.162154 0.518205 1.065185, -0.166246 0.518108 1.072202, 
            -0.170918 0.516345 1.071246, -0.178582 0.511820 1.060803, -0.189948 0.508314 1.062723, -0.192220 0.507619 1.063134, 
            -0.194365 0.507284 1.065274, -0.201485 0.504322 1.062313, -0.205527 0.504366 1.070005, -0.207693 0.503972 1.071860, 
            -0.218191 0.502954 1.085695, -0.270683 0.480418 1.060100, -0.277778 0.477525 1.057470, -0.282203 0.476470 1.059901, 
            -0.283546 0.478435 1.073055, -0.287154 0.479725 1.086712, -0.296976 0.480648 1.109844, 0.851894 0.832815 0.917827, 
            0.847374 0.831488 0.918957, 0.836281 0.828766 0.924632, 0.829101 0.825631 0.920842, 0.821870 0.822347 0.916340, 
            0.812761 0.819497 0.917661, 0.810862 0.819869 0.923185, 0.791749 0.811603 0.913534, 0.787156 0.810067 0.913664, 
            0.784710 0.808869 0.911669, 0.773306 0.805256 0.913079, 0.771028 0.804541 0.913394, 0.769067 0.804736 0.918069, 
            0.767061 0.804799 0.922114, 0.764782 0.804084 0.922430, 0.762504 0.803368 0.922745, 0.759612 0.800891 0.914626, 
            0.749739 0.795853 0.905465, 0.740003 0.791205 0.898176, 0.735538 0.790034 0.900051, 0.730880 0.788312 0.899290, 
            0.721815 0.785589 0.901216, 0.714777 0.782860 0.899375, 0.701559 0.779860 0.907460, 0.699958 0.781088 0.917082, 
            0.697483 0.779809 0.914697, 0.692927 0.778378 0.915327, 0.691137 0.779061 0.922344, 0.688858 0.778346 0.922659, 
            0.677978 0.776232 0.931245, 0.673421 0.774801 0.931875, 0.663334 0.769145 0.919759, 0.661024 0.768341 0.919650, 
            0.656818 0.767913 0.925085, 0.650057 0.765979 0.927049, 0.648341 0.766876 0.935084, 0.641651 0.765145 0.938020, 
            0.635103 0.763819 0.942896, 0.620140 0.761634 0.958624, 0.615661 0.760426 0.960327, 0.611144 0.759108 0.961496, 
            0.608541 0.757462 0.957355, 0.599229 0.754030 0.955890, 0.597636 0.755278 0.965605, 0.596013 0.756441 0.974917, 
            0.591734 0.755805 0.979358, 0.581272 0.754892 0.993692, 0.576833 0.753799 0.995943, 0.574965 0.754261 1.001895, 
            0.566076 0.752040 1.006227, 0.556822 0.748775 1.005559, 0.534127 0.741869 1.009905, 0.525994 0.741818 1.024631, 
            0.519305 0.740090 1.027579, 0.517027 0.739374 1.027894, 0.511516 0.735205 1.015415, 0.506906 0.733621 1.015312, 
            0.500371 0.732336 1.020383, 0.498713 0.733398 1.029211, 0.496425 0.732654 1.029391, 0.474883 0.729057 1.049581, 
            0.467393 0.730847 1.073120, 0.465404 0.730961 1.077407, 0.463180 0.730402 1.078474, 0.456191 0.727814 1.077306, 
            0.452686 0.723581 1.060779, 0.441601 0.720880 1.066552, 0.399612 0.711008 1.090372, 0.396870 0.708962 1.084316, 
            0.378293 0.696416 1.050431, 0.371329 0.693897 1.049594, 0.366824 0.692616 1.050940, 0.348001 0.690997 1.076864, 
            0.343473 0.689648 1.077888, 0.331932 0.685640 1.077405, 0.306446 0.682368 1.106637, 0.264871 0.673680 1.136126, 
            0.259943 0.671185 1.131661, 0.250745 0.668078 1.131750, 0.246080 0.666336 1.130894, 0.237521 0.665064 1.139770, 
            0.232973 0.663657 1.140516, 0.226462 0.662438 1.145904, 0.211755 0.655171 1.133555, 0.203934 0.656011 1.152546, 
            0.188364 0.652088 1.159951, 0.176776 0.647945 1.158818, 0.171755 0.645182 1.153071, 0.159601 0.639419 1.144183, 
            0.126690 0.620673 1.103059, 0.122058 0.619027 1.102662, 0.119397 0.617213 1.097716, 0.109659 0.612559 1.090396, 
            0.103317 0.611826 1.098111, 0.099153 0.611521 1.104134, 0.092341 0.609438 1.105386, 0.075702 0.602448 1.098105, 
            0.057959 0.598110 1.107268, 0.045110 0.590350 1.088817, 0.043068 0.590313 1.092382, 0.035359 0.585661 1.081329, 
            0.030458 0.583243 1.077235, 0.028387 0.583121 1.080389, 0.025641 0.581063 1.074279, 0.023209 0.579908 1.072488, 
            -0.001284 0.573666 1.083757, -0.011492 0.561848 1.038393, -0.020592 0.559022 1.039825, -0.032594 0.559511 1.064620, 
            -0.034531 0.559774 1.069618, -0.034828 0.564738 1.097131, -0.037022 0.564266 1.098613, -0.041138 0.564097 1.105286, 
            -0.045600 0.562937 1.107217, -0.050020 0.561898 1.109723, -0.052032 0.561946 1.113695, -0.058659 0.560395 1.117495, 
            -0.072801 0.554748 1.112900, -0.082680 0.549687 1.103635, -0.084563 0.550105 1.109377, -0.088267 0.545302 1.090119, 
            -0.121280 0.532083 1.079202, -0.130792 0.528077 1.074986, -0.142792 0.522753 1.068201, -0.145142 0.521833 1.067536, 
            -0.147279 0.521520 1.069780, -0.156175 0.519281 1.074026, -0.158453 0.518566 1.074341, -0.160743 0.517816 1.074494, 
            -0.181974 0.509295 1.067365, -0.184563 0.507687 1.063407, -0.186717 0.507328 1.065432, -0.188996 0.506613 1.065747, 
            -0.198146 0.503643 1.066494, -0.202708 0.502196 1.067049, -0.208333 0.503520 1.084612, -0.258084 0.483023 1.065036, 
            -0.272442 0.476757 1.057483, -0.274650 0.476242 1.058757, -0.280701 0.476343 1.070469, -0.290053 0.478612 1.100040, 
            -0.296213 0.478401 1.110258, -0.305060 0.476300 1.115161, 0.851006 0.831653 0.927176, 0.844614 0.830774 0.934191, 
            0.842036 0.829199 0.930391, 0.832210 0.824295 0.921875, 0.820802 0.820668 0.923214, 0.817863 0.818059 0.914465, 
            0.811246 0.816535 0.918390, 0.809272 0.816694 0.922893, 0.804706 0.815234 0.923389, 0.800088 0.813627 0.923174, 
            0.792962 0.810645 0.920119, 0.783125 0.805707 0.911441, 0.780691 0.804545 0.909619, 0.776347 0.803725 0.913177, 
            0.774069 0.803010 0.913492, 0.772334 0.803851 0.921262, 0.761140 0.800841 0.925555, 0.750362 0.793204 0.903954, 
            0.745806 0.791773 0.904585, 0.736617 0.788695 0.904814, 0.729256 0.785038 0.898526, 0.727170 0.784875 0.901489, 
            0.724601 0.783325 0.897806, 0.715692 0.781048 0.901868, 0.711187 0.779765 0.903211, 0.706818 0.778871 0.906414, 
            0.705305 0.780350 0.917234, 0.693577 0.775808 0.914194, 0.691900 0.776815 0.922757, 0.689648 0.776176 0.923441, 
            0.678740 0.773985 0.931658, 0.676462 0.773270 0.931974, 0.672628 0.768093 0.910924, 0.670858 0.768836 0.918227, 
            0.664053 0.766774 0.919575, 0.661554 0.765424 0.916853, 0.637761 0.761189 0.937732, 0.600037 0.751912 0.956918, 
            0.598993 0.754734 0.974177, 0.594498 0.753479 0.975646, 0.590270 0.752990 0.980788, 0.583841 0.752008 0.987314, 
            0.564561 0.749078 1.006956, 0.562426 0.748773 1.009240, 0.555287 0.745754 1.006009, 0.550627 0.744027 1.005220, 
            0.543771 0.741819 1.005871, 0.541458 0.741006 1.005719, 0.537147 0.740276 1.009710, 0.533517 0.741502 1.023062, 
            0.531238 0.740786 1.023377, 0.529035 0.740287 1.024729, 0.526729 0.739491 1.024659, 0.517790 0.737127 1.028308, 
            0.510157 0.732693 1.018297, 0.503164 0.730093 1.017073, 0.498856 0.729374 1.021113, 0.496788 0.729260 1.024310, 
            0.494470 0.728433 1.024089, 0.481063 0.724892 1.029585, 0.473951 0.727766 1.058316, 0.469484 0.726591 1.060171, 
            0.467932 0.727960 1.070467, 0.463885 0.727989 1.078092, 0.459326 0.726550 1.078684, 0.456231 0.723493 1.067787, 
            0.448904 0.719937 1.061983, 0.442112 0.717911 1.063509, 0.440098 0.717955 1.067459, 0.436086 0.718083 1.075555, 
            0.433807 0.717367 1.075870, 0.426580 0.719911 1.103020, 0.337813 0.686433 1.084891, 0.333208 0.684865 1.084866, 
            0.330097 0.681760 1.073738, 0.325430 0.680014 1.072864, 0.323110 0.679178 1.072600, 0.305481 0.680983 1.114918, 
            0.296913 0.679683 1.123659, 0.294941 0.679847 1.128188, 0.292976 0.680028 1.132794, 0.288590 0.679087 1.135773, 
            0.265107 0.669922 1.129303, 0.241297 0.659822 1.118357, 0.224792 0.659032 1.144508, 0.217607 0.655882 1.140649, 
            0.214793 0.653631 1.133610, 0.200516 0.653411 1.158752, 0.196117 0.652432 1.161544, 0.189189 0.650019 1.161217, 
            0.167792 0.641020 1.151800, 0.162923 0.638691 1.148131, 0.157748 0.635488 1.140276, 0.155470 0.634773 1.140591, 
            0.150916 0.633350 1.141262, 0.143815 0.630439 1.138549, 0.138706 0.627425 1.131600, 0.135637 0.624442 1.121056, 
            0.125099 0.617496 1.102760, 0.106027 0.609345 1.093662, 0.101843 0.608983 1.099413, 0.099826 0.609016 1.103313, 
            0.095213 0.607423 1.103168, 0.090598 0.605825 1.102997, 0.085943 0.604110 1.102271, 0.074332 0.599903 1.100835, 
            0.065745 0.598550 1.109323, 0.061238 0.597260 1.110628, 0.046608 0.590213 1.099332, 0.034516 0.584626 1.091287, 
            0.024434 0.578987 1.079253, 0.021328 0.575896 1.068192, 0.016821 0.574607 1.069503, 0.012659 0.574308 1.075556, 
            0.004022 0.572810 1.083348, 0.001788 0.572223 1.084277, -0.005078 0.569988 1.084802, -0.015517 0.557506 1.036255, 
            -0.020877 0.559589 1.057454, -0.031797 0.563178 1.097091, -0.047177 0.559797 1.107095, -0.049067 0.560197 1.112751, 
            -0.077388 0.548792 1.103039, -0.146517 0.519273 1.070194, -0.153010 0.518105 1.075825, -0.171670 0.511136 1.072389, 
            -0.199689 0.500603 1.066848, -0.206302 0.499090 1.070830, -0.266765 0.476965 1.062169, -0.278429 0.472606 1.060002, 
            -0.279938 0.474097 1.070883, -0.286305 0.473292 1.078255, -0.287249 0.476402 1.096889, -0.291568 0.475650 1.100769, 
            -0.293356 0.476341 1.107820, -0.297881 0.475000 1.108886, 0.845425 0.828667 0.935274, 0.843098 0.827811 0.934920, 
            0.837807 0.824273 0.925459, 0.835109 0.822353 0.920009, 0.831262 0.822959 0.930393, 0.814287 0.815003 0.918488, 
            0.800102 0.809234 0.913311, 0.795540 0.807788 0.913871, 0.789278 0.807283 0.922677, 0.781454 0.802298 0.910033, 
            0.779146 0.801497 0.909939, 0.776983 0.801113 0.911839, 0.766913 0.801325 0.931564, 0.751472 0.791952 0.909132, 
            0.749001 0.790684 0.906800, 0.744444 0.789253 0.907431, 0.742270 0.788836 0.909177, 0.739658 0.787164 0.904912, 
            0.734575 0.784222 0.898309, 0.728001 0.782824 0.902839, 0.725364 0.781078 0.898219, 0.711898 0.777370 0.902913, 
            0.709961 0.777633 0.907914, 0.701912 0.777823 0.923789, 0.699009 0.775315 0.915524, 0.694453 0.773884 0.916155, 
            0.687786 0.772220 0.919410, 0.685855 0.772498 0.924485, 0.683823 0.772489 0.928182, 0.679266 0.771058 0.928813, 
            0.675669 0.766561 0.911023, 0.671500 0.766240 0.916970, 0.667285 0.765791 0.922299, 0.660316 0.763259 0.921401, 
            0.658344 0.763420 0.925912, 0.653849 0.762165 0.927390, 0.651682 0.761770 0.929237, 0.643049 0.760283 0.937086, 
            0.634376 0.758683 0.944388, 0.627824 0.757348 0.949223, 0.619284 0.756129 0.958352, 0.610048 0.752915 0.957928, 
            0.605294 0.750916 0.955839, 0.600737 0.749485 0.956470, 0.599442 0.751589 0.970286, 0.595428 0.751711 0.978355, 
            0.582592 0.749808 0.991693, 0.578059 0.748446 0.992652, 0.571786 0.747909 1.001307, 0.569827 0.748110 1.006012, 
            0.560926 0.745857 1.010188, 0.553661 0.742476 1.005225, 0.544246 0.738748 1.002341, 0.531684 0.737631 1.019441, 
            0.525376 0.736994 1.027616, 0.515791 0.732780 1.022403, 0.510658 0.729695 1.015114, 0.506205 0.728562 1.017171, 
            0.503927 0.727846 1.017486, 0.501892 0.727829 1.021144, 0.487948 0.722748 1.019267, 0.471660 0.716765 1.016807, 
            0.470966 0.726406 1.070458, 0.468687 0.725691 1.070774, 0.466823 0.726162 1.076771, 0.454747 0.720621 1.068949, 
            0.450191 0.719190 1.069580, 0.445150 0.716371 1.063565, 0.430744 0.715784 1.086946, 0.428466 0.715069 1.087261, 
            0.420939 0.716753 1.110293, 0.411865 0.714003 1.112092, 0.406003 0.708831 1.094809, 0.398345 0.704323 1.084445, 
            0.392916 0.700392 1.073104, 0.380038 0.692551 1.054268, 0.375430 0.690972 1.054192, 0.370652 0.688906 1.051780, 
            0.366252 0.687924 1.054561, 0.353465 0.686160 1.068565, 0.351039 0.685022 1.066854, 0.347249 0.685788 1.078006, 
            0.333988 0.682667 1.085512, 0.331560 0.681522 1.083774, 0.328581 0.678797 1.074467, 0.323959 0.677178 1.074197, 
            0.316254 0.678354 1.094792, 0.311816 0.677262 1.097046, 0.309318 0.675916 1.094346, 0.305650 0.677033 1.107178, 
            0.302003 0.678209 1.120290, 0.297637 0.677326 1.123545, 0.295977 0.678381 1.132341, 0.275694 0.672577 1.138223, 
            0.263313 0.666162 1.126214, 0.256305 0.663518 1.124780, 0.254238 0.663410 1.128003, 0.246671 0.659162 1.118885, 
            0.239782 0.656860 1.119086, 0.238422 0.658778 1.132015, 0.234491 0.659140 1.141228, 0.217797 0.651992 1.133193, 
            0.192361 0.648862 1.163105, 0.190165 0.648384 1.164560, 0.185609 0.646953 1.165191, 0.183028 0.645369 1.161348, 
            0.176042 0.642791 1.160224, 0.173383 0.640982 1.155304, 0.168338 0.638150 1.149230, 0.161127 0.634925 1.145010, 
            0.135071 0.624202 1.134822, 0.123584 0.614534 1.103489, 0.100395 0.606212 1.101057, 0.093640 0.604293 1.103096, 
            0.089083 0.602862 1.103726, 0.079823 0.599579 1.102970, 0.077395 0.598433 1.101224, 0.070845 0.597105 1.106092, 
            0.057066 0.592498 1.106479, 0.047177 0.587411 1.097086, 0.035771 0.583790 1.098459, 0.032610 0.580543 1.086651, 
            0.022090 0.573649 1.068606, 0.007063 0.571279 1.083446, -0.026470 0.556567 1.065379, -0.031068 0.555018 1.065447, 
            -0.035496 0.559773 1.099440, -0.046095 0.558466 1.111892, -0.057099 0.555999 1.118789, -0.059392 0.555240 1.118896, 
            -0.066367 0.552692 1.117920, -0.068770 0.551618 1.116516, -0.096828 0.535154 1.078838, -0.110551 0.530708 1.079998, 
            -0.125275 0.523392 1.067416, -0.129637 0.522520 1.070723, -0.138919 0.519173 1.069662, -0.143475 0.517742 1.070292, 
            -0.145269 0.518415 1.077257, -0.159130 0.513573 1.076521, -0.187423 0.502253 1.067214, -0.198851 0.498569 1.068281, 
            -0.203460 0.496987 1.068192, -0.209795 0.496273 1.075997, -0.225732 0.491299 1.078368, -0.270496 0.473467 1.064072, 
            -0.275053 0.472036 1.064702, -0.288555 0.474038 1.100485, 0.857905 0.830930 0.938575, 0.854959 0.828301 0.929729, 
            0.848467 0.827136 0.935372, 0.841213 0.823788 0.930567, 0.838150 0.820822 0.920107, 0.834340 0.821533 0.930994, 
            0.826932 0.817744 0.924074, 0.814826 0.812114 0.915827, 0.812792 0.812100 0.919498, 0.810247 0.810620 0.916153, 
            0.803143 0.807703 0.913409, 0.800845 0.806930 0.913450, 0.791697 0.803968 0.914232, 0.774768 0.801961 0.934559, 
            0.767676 0.799078 0.931977, 0.765325 0.798153 0.931291, 0.760803 0.796822 0.932399, 0.755745 0.793954 0.926148, 
            0.752235 0.789705 0.909546, 0.749764 0.788437 0.907214, 0.744837 0.791761 0.934355, 0.740484 0.790913 0.937777, 
            0.735865 0.783486 0.905956, 0.731117 0.787322 0.935549, 0.721288 0.776591 0.895388, 0.717091 0.776192 0.900963, 
            0.714534 0.774676 0.897445, 0.698303 0.774674 0.927366, 0.692825 0.770599 0.915337, 0.690827 0.770689 0.919508, 
            0.688549 0.769973 0.919824, 0.678710 0.765030 0.911121, 0.674154 0.763599 0.911752, 0.672377 0.764322 0.918954, 
            0.665770 0.762828 0.923028, 0.663305 0.761577 0.920775, 0.658669 0.759919 0.920322, 0.656811 0.760407 0.926399, 
            0.650175 0.758831 0.930077, 0.636892 0.755645 0.937273, 0.634763 0.755358 0.939639, 0.624124 0.753939 0.951555, 
            0.606152 0.748942 0.957558, 0.603660 0.747613 0.954939, 0.595931 0.748721 0.975207, 0.583354 0.747561 0.992106, 
            0.581081 0.746860 0.992488, 0.559666 0.743626 1.014422, 0.552218 0.739720 1.006941, 0.547615 0.738156 1.006935, 
            0.545009 0.736501 1.002754, 0.540553 0.735357 1.004759, 0.532447 0.735384 1.019854, 0.521582 0.733316 1.028660, 
            0.517026 0.731885 1.029291, 0.506871 0.726037 1.016255, 0.502525 0.725209 1.019772, 0.500377 0.724866 1.021873, 
            0.484034 0.718723 1.018649, 0.474702 0.715234 1.016905, 0.470145 0.713803 1.017536, 0.471728 0.724159 1.070872, 
            0.465408 0.723488 1.078881, 0.460728 0.721702 1.077812, 0.446537 0.715914 1.072548, 0.444016 0.714502 1.069526, 
            0.439460 0.713074 1.070172, 0.437324 0.712766 1.072441, 0.421459 0.713811 1.107379, 0.409336 0.708136 1.098913, 
            0.401743 0.703816 1.089448, 0.398643 0.700744 1.078481, 0.391401 0.697429 1.073833, 0.369206 0.686143 1.053461, 
            0.356239 0.683864 1.065000, 0.352354 0.684356 1.074841, 0.347880 0.683163 1.076613, 0.346060 0.683761 1.083217, 
            0.334734 0.680371 1.085693, 0.327418 0.676844 1.080027, 0.310081 0.673669 1.094759, 0.307073 0.676677 1.116647, 
            0.304933 0.676360 1.118869, 0.302766 0.675962 1.120704, 0.298250 0.674648 1.121896, 0.294502 0.675534 1.133622, 
            0.285493 0.672971 1.136318, 0.268805 0.665841 1.128367, 0.266354 0.664631 1.126313, 0.264076 0.663916 1.126628, 
            0.261624 0.662703 1.124562, 0.259346 0.661987 1.124878, 0.254465 0.659626 1.121052, 0.249700 0.657595 1.118814, 
            0.242823 0.655329 1.119185, 0.232936 0.656066 1.141422, 0.224007 0.653730 1.145206, 0.221426 0.652148 1.141370, 
            0.211619 0.647293 1.133091, 0.208231 0.649214 1.149773, 0.190928 0.646138 1.164974, 0.188650 0.645422 1.165289, 
            0.173933 0.638124 1.152792, 0.171645 0.637382 1.152979, 0.164481 0.634292 1.149407, 0.161560 0.631733 1.140898, 
            0.140765 0.624461 1.139750, 0.129520 0.615486 1.111738, 0.127242 0.614770 1.112053, 0.124762 0.613476 1.109596, 
            0.121726 0.610589 1.099516, 0.117112 0.608992 1.099352, 0.112109 0.606282 1.093859, 0.107926 0.605922 1.099617, 
            0.096717 0.602866 1.103691, 0.092130 0.601349 1.103910, 0.087508 0.599729 1.103634, 0.075937 0.595636 1.102743, 
            0.067934 0.595957 1.119249, 0.063387 0.594553 1.120011, 0.026106 0.574911 1.082079, 0.018364 0.570164 1.070571, 
            0.014340 0.570259 1.078510, 0.009838 0.568986 1.079900, 0.007826 0.569032 1.083860, 0.003401 0.567979 1.086299, 
            -0.001156 0.566547 1.086929, -0.010985 0.561633 1.078363, -0.014295 0.557958 1.064506, -0.023090 0.556008 1.070138, 
            -0.029418 0.555314 1.078039, -0.030402 0.558309 1.096123, -0.034867 0.557142 1.098018, -0.041152 0.556570 1.106502, 
            -0.049819 0.554988 1.113893, -0.063451 0.550802 1.116299, -0.079412 0.539940 1.086734, -0.103340 0.529501 1.074164, 
            -0.119312 0.524423 1.076038, -0.135453 0.518859 1.075591, -0.139917 0.517695 1.077496, -0.146781 0.515464 1.078042, 
            -0.158154 0.511937 1.079861, -0.164970 0.509846 1.081069, -0.195810 0.497037 1.068379, -0.200419 0.495456 1.068290, 
            -0.222672 0.489819 1.078713, -0.248506 0.479732 1.071572, -0.267554 0.471653 1.062815, -0.269733 0.471220 1.064485, 
            -0.274290 0.469789 1.065116, -0.277896 0.471083 1.078795, -0.282500 0.469514 1.078767, -0.284713 0.468988 1.079991, 
            -0.285876 0.471470 1.095615, -0.290071 0.471076 1.101214, -0.291799 0.471938 1.109082, -0.294028 0.471363 1.110070, 
            0.860618 0.828459 0.934172, 0.858000 0.826770 0.929827, 0.846696 0.823442 0.932599, 0.837397 0.820045 0.931303, 
            0.834358 0.817148 0.921171, 0.832079 0.816433 0.921486, 0.830161 0.816750 0.926750, 0.827782 0.815745 0.925679, 
            0.823119 0.814009 0.924848, 0.820298 0.811738 0.917713, 0.811455 0.809650 0.922681, 0.808732 0.807657 0.916882, 
            0.801628 0.804740 0.914138, 0.786413 0.801832 0.926405, 0.783851 0.800303 0.922824, 0.781496 0.799367 0.922085, 
            0.779330 0.798975 0.923947, 0.770178 0.796002 0.924678, 0.766245 0.796358 0.933867, 0.762062 0.795998 0.939629, 
            0.760973 0.798691 0.956262, 0.756416 0.797260 0.956892, 0.750983 0.787498 0.913888, 0.748670 0.786683 0.913730, 
            0.748274 0.791364 0.939885, 0.741465 0.789293 0.941194, 0.736621 0.787036 0.937871, 0.732063 0.785603 0.938489, 
            0.729601 0.784359 0.936278, 0.726362 0.780890 0.923405, 0.720132 0.774661 0.901061, 0.717569 0.773129 0.897467, 
            0.713019 0.771714 0.898174, 0.711799 0.774035 0.913031, 0.705328 0.772931 0.918971, 0.701344 0.773142 0.927464, 
            0.691781 0.768988 0.922540, 0.689512 0.768299 0.922982, 0.686902 0.766634 0.918748, 0.670942 0.761590 0.920788, 
            0.661789 0.758614 0.921504, 0.655273 0.757382 0.926828, 0.644112 0.754464 0.931567, 0.635525 0.753111 0.940052, 
            0.629455 0.753154 0.951486, 0.624827 0.751519 0.951136, 0.617904 0.749119 0.950871, 0.613663 0.748593 0.955834, 
            0.603118 0.747444 0.969040, 0.588807 0.747128 0.993721, 0.577307 0.743236 0.993795, 0.571402 0.743758 1.007518, 
            0.562794 0.742342 1.015702, 0.553458 0.738843 1.013914, 0.551298 0.738464 1.015842, 0.548424 0.736042 1.007985, 
            0.541058 0.732372 1.001637, 0.533572 0.734176 1.025242, 0.529218 0.733323 1.028641, 0.524690 0.731974 1.029665, 
            0.520067 0.730354 1.029389, 0.517736 0.729486 1.028974, 0.509876 0.724401 1.015851, 0.505337 0.723021 1.016727, 
            0.500781 0.721590 1.017358, 0.498587 0.721117 1.018833, 0.491692 0.718797 1.018951, 0.480026 0.714432 1.016756, 
            0.470886 0.711493 1.017649, 0.454633 0.717242 1.078854, 0.447170 0.713294 1.071176, 0.444795 0.712301 1.070160, 
            0.442460 0.711423 1.069699, 0.437945 0.710111 1.070901, 0.429750 0.709881 1.084763, 0.421101 0.708350 1.092401, 
            0.419136 0.708531 1.097011, 0.414579 0.707100 1.097642, 0.412086 0.705768 1.095005, 0.407477 0.704189 1.094925, 
            0.386526 0.690649 1.060024, 0.365415 0.682472 1.054540, 0.353116 0.682109 1.075255, 0.348614 0.680833 1.076628, 
            0.337792 0.678889 1.086024, 0.330846 0.676424 1.085446, 0.325902 0.673881 1.080756, 0.324246 0.674949 1.089608, 
            0.321968 0.674233 1.089923, 0.320118 0.674746 1.096118, 0.315757 0.673875 1.099433, 0.307176 0.672540 1.108005, 
            0.304898 0.671824 1.108321, 0.303315 0.673103 1.118187, 0.294669 0.671580 1.125859, 0.292985 0.672569 1.134340, 
            0.288460 0.671228 1.135402, 0.279256 0.668105 1.135412, 0.271416 0.663076 1.122556, 0.261966 0.659248 1.119193, 
            0.257763 0.658830 1.124673, 0.250462 0.655349 1.119228, 0.248043 0.654229 1.117609, 0.245906 0.653917 1.119858, 
            0.242164 0.654822 1.131673, 0.233607 0.653555 1.140572, 0.229173 0.652473 1.142875, 0.226985 0.652018 1.144440, 
            0.224616 0.651042 1.143506, 0.206946 0.646912 1.153665, 0.198464 0.645858 1.163582, 0.196549 0.646186 1.168895, 
            0.191976 0.644707 1.169297, 0.182465 0.640703 1.165089, 0.172142 0.634372 1.149741, 0.167580 0.632926 1.150298, 
            0.165244 0.632045 1.149820, 0.125525 0.611229 1.110010, 0.113365 0.605448 1.101036, 0.073202 0.594993 1.118324, 
            0.066567 0.593420 1.122015, 0.049147 0.584190 1.104007, 0.044594 0.582770 1.104694, 0.019033 0.567649 1.069701, 
            0.008421 0.566306 1.081980, -0.005181 0.562205 1.084792, -0.020369 0.553559 1.065839, -0.028666 0.553036 1.078302, 
            -0.031843 0.555561 1.097877, -0.034121 0.554846 1.098192, -0.035976 0.555344 1.104320, -0.040320 0.554522 1.107866, 
            -0.051150 0.552555 1.117158, -0.058006 0.550347 1.117808, -0.060284 0.549631 1.118124, -0.074097 0.539112 1.086462, 
            -0.095900 0.528947 1.071458, -0.113905 0.523859 1.077028, -0.116229 0.523011 1.076709, -0.118460 0.522431 1.077673, 
            -0.120919 0.521198 1.075511, -0.123290 0.520214 1.074543, -0.128085 0.518100 1.071904, -0.132636 0.516686 1.072615, 
            -0.134690 0.516613 1.076004, -0.136873 0.516172 1.077635, -0.143710 0.514017 1.078541, -0.148179 0.512838 1.080382, 
            -0.159602 0.509168 1.081517, -0.180204 0.502448 1.083011, -0.185156 0.499885 1.078221, -0.197326 0.494075 1.069108, 
            -0.219736 0.487986 1.077366, -0.264401 0.470442 1.064448, -0.274855 0.469551 1.078893, -0.277115 0.468888 1.079458, 
            -0.281667 0.467471 1.080154, -0.287127 0.469266 1.099978, -0.300061 0.467079 1.111954, 0.866265 0.828583 0.938456, 
            0.863987 0.827867 0.938772, 0.851115 0.820045 0.920021, 0.849684 0.821758 0.931967, 0.842902 0.819764 0.933644, 
            0.832842 0.814186 0.921900, 0.830879 0.814374 0.926542, 0.828439 0.813193 0.924631, 0.823819 0.811583 0.924400, 
            0.821520 0.810806 0.924423, 0.813187 0.810181 0.936398, 0.807772 0.806290 0.925247, 0.805210 0.804760 0.921663, 
            0.802932 0.804044 0.921979, 0.800113 0.801778 0.914867, 0.797779 0.800904 0.914425, 0.789823 0.801359 0.931570, 
            0.787101 0.799371 0.925792, 0.782393 0.797505 0.924341, 0.777815 0.796012 0.924676, 0.769129 0.794377 0.931810, 
            0.767237 0.794769 0.937428, 0.764161 0.797581 0.958380, 0.757900 0.797079 0.967202, 0.755621 0.796364 0.967517, 
            0.746962 0.788986 0.943416, 0.722814 0.772097 0.896216, 0.706237 0.771102 0.921385, 0.692382 0.766278 0.920734, 
            0.685431 0.763798 0.920082, 0.683078 0.762869 0.919378, 0.680864 0.762337 0.920568, 0.673983 0.760059 0.920887, 
            0.669574 0.759050 0.923540, 0.664831 0.757083 0.921603, 0.660183 0.755390 0.920979, 0.653739 0.754366 0.927301, 
            0.651614 0.754089 0.929715, 0.632132 0.750581 0.946595, 0.626139 0.750848 0.959099, 0.623278 0.748461 0.951410, 
            0.585162 0.743877 0.996808, 0.573601 0.739812 0.996051, 0.572232 0.741703 1.008849, 0.569965 0.741018 1.009313, 
            0.549782 0.735502 1.016571, 0.547439 0.734601 1.016000, 0.539543 0.729410 1.002366, 0.537634 0.729755 1.007761, 
            0.529779 0.730498 1.026286, 0.527702 0.730361 1.029370, 0.525424 0.729645 1.029685, 0.515014 0.723064 1.013137, 
            0.508361 0.721439 1.016580, 0.506082 0.720723 1.016895, 0.478511 0.711470 1.017485, 0.473489 0.720337 1.074916, 
            0.471210 0.719622 1.075231, 0.457806 0.716090 1.080768, 0.450733 0.713259 1.078439, 0.448323 0.712166 1.076943, 
            0.436430 0.707149 1.071630, 0.434485 0.707391 1.076531, 0.427727 0.705464 1.078529, 0.404589 0.697289 1.076799, 
            0.392264 0.691034 1.065554, 0.382316 0.685779 1.055358, 0.377702 0.684183 1.055197, 0.375236 0.682929 1.052932, 
            0.355436 0.678509 1.065443, 0.353623 0.679127 1.072145, 0.351601 0.679147 1.075984, 0.340833 0.677357 1.086122, 
            0.340889 0.683334 1.118483, 0.334175 0.681534 1.121091, 0.329619 0.680103 1.121722, 0.323222 0.673397 1.097090, 
            0.318602 0.671783 1.096847, 0.290936 0.668076 1.127740, 0.286967 0.668328 1.136428, 0.284688 0.667613 1.136743, 
            0.281828 0.665229 1.129070, 0.277430 0.664252 1.131875, 0.267286 0.658432 1.118976, 0.253312 0.653266 1.116688, 
            0.222848 0.647356 1.140772, 0.218061 0.645264 1.138237, 0.213266 0.643148 1.135584, 0.207709 0.644666 1.154079, 
            0.205431 0.643950 1.154394, 0.201505 0.644327 1.163680, 0.199590 0.644655 1.168993, 0.192769 0.642547 1.170127, 
            0.178284 0.635915 1.160816, 0.175424 0.633533 1.153153, 0.173293 0.633238 1.155483, 0.170621 0.631395 1.150396, 
            0.168343 0.630679 1.150712, 0.163102 0.627285 1.141944, 0.158627 0.626089 1.143697, 0.151801 0.623967 1.144763, 
            0.131046 0.610992 1.112565, 0.123492 0.606783 1.103634, 0.107293 0.601055 1.102396, 0.093635 0.596794 1.104445, 
            0.077745 0.591952 1.107448, 0.075475 0.591261 1.107881, 0.062719 0.589588 1.122320, 0.055156 0.585351 1.113259, 
            0.047637 0.581244 1.104814, 0.031197 0.574824 1.100263, 0.024250 0.566538 1.068068, 0.021886 0.565577 1.067209, 
            0.013587 0.565050 1.079653, 0.009344 0.564516 1.084581, 0.000362 0.562032 1.087650, -0.012769 0.553464 1.065334, 
            -0.017328 0.552028 1.065937, -0.019286 0.552230 1.070650, -0.023824 0.550850 1.071525, -0.025916 0.550669 1.074398, 
            -0.028195 0.549953 1.074714, -0.032925 0.548024 1.072956, -0.035213 0.547280 1.073135, -0.040972 0.548219 1.088859, 
            -0.057616 0.547031 1.113104, -0.060961 0.543257 1.098771, -0.068373 0.539454 1.091786, -0.073285 0.537006 1.087547, 
            -0.090404 0.528639 1.073674, -0.111076 0.521717 1.074201, -0.121748 0.520202 1.085656, -0.124027 0.519486 1.085971, 
            -0.126587 0.517960 1.082405, -0.128866 0.517245 1.082720, -0.131340 0.515967 1.080345, -0.133308 0.516142 1.084922, 
            -0.138055 0.514165 1.082942, -0.154251 0.508445 1.081741, -0.172437 0.502835 1.084813, -0.176999 0.501388 1.085367, 
            -0.179423 0.500254 1.083678, -0.181720 0.499486 1.083741, -0.201439 0.489481 1.065763, -0.223485 0.484437 1.079027, 
            -0.268476 0.465956 1.061625, -0.274468 0.466226 1.074142, -0.276369 0.466592 1.079638, -0.290276 0.467435 1.109867, 
            -0.297098 0.465324 1.110982, 0.870787 0.825479 0.927285, 0.868996 0.826160 0.934287, 0.861354 0.821702 0.924162, 
            0.856798 0.820271 0.924793, 0.848169 0.818796 0.932696, 0.841964 0.818457 0.942300, 0.836244 0.813688 0.926946, 
            0.824645 0.809516 0.925675, 0.816233 0.808664 0.936564, 0.811672 0.807219 0.937127, 0.808535 0.804043 0.925660, 
            0.806257 0.803327 0.925975, 0.801098 0.800169 0.918337, 0.798509 0.798561 0.914378, 0.796274 0.797972 0.915300, 
            0.792864 0.799828 0.931669, 0.788417 0.798710 0.933798, 0.785977 0.797531 0.931893, 0.780575 0.793675 0.920914, 
            0.778295 0.792955 0.921206, 0.775737 0.791437 0.917682, 0.773376 0.790484 0.916856, 0.769488 0.796786 0.958261, 
            0.764952 0.795415 0.959178, 0.762742 0.794895 0.960432, 0.760464 0.794180 0.960747, 0.753639 0.792062 0.961833, 
            0.741728 0.786993 0.956269, 0.726306 0.777676 0.934100, 0.719481 0.769742 0.903594, 0.709216 0.769393 0.920630, 
            0.702601 0.767878 0.924599, 0.700176 0.766740 0.922894, 0.695398 0.764676 0.920492, 0.663802 0.755517 0.929020, 
            0.659488 0.754780 0.932974, 0.652481 0.752139 0.931554, 0.645527 0.749653 0.930873, 0.633784 0.750883 0.959213, 
            0.619429 0.744626 0.951699, 0.617467 0.744815 0.956346, 0.612952 0.743505 0.957556, 0.608839 0.743345 0.964274, 
            0.602594 0.742889 0.973318, 0.600469 0.742613 0.975738, 0.588204 0.742345 0.996906, 0.574885 0.739058 1.003612, 
            0.568976 0.739565 1.017267, 0.566858 0.739311 1.019794, 0.560022 0.737159 1.020713, 0.555181 0.734913 1.017442, 
            0.550545 0.733255 1.016985, 0.547611 0.730659 1.008297, 0.538086 0.726617 1.003905, 0.535808 0.725901 1.004221, 
            0.535098 0.729682 1.026069, 0.525912 0.726612 1.026332, 0.523842 0.726492 1.029502, 0.519261 0.724992 1.029801, 
            0.513498 0.720101 1.013866, 0.508759 0.718145 1.011981, 0.506546 0.717617 1.013194, 0.499980 0.716242 1.017837, 
            0.486199 0.711628 1.018192, 0.477012 0.708556 1.018448, 0.472501 0.707255 1.019701, 0.467856 0.717203 1.082303, 
            0.456159 0.712748 1.079681, 0.448473 0.708164 1.068952, 0.445842 0.706436 1.064423, 0.439438 0.705524 1.071277, 
            0.434881 0.704093 1.071908, 0.432940 0.704344 1.076852, 0.422415 0.703249 1.090320, 0.415844 0.701858 1.094885, 
            0.408824 0.699181 1.093290, 0.398336 0.692377 1.075673, 0.390748 0.688072 1.066283, 0.385614 0.684983 1.058975, 
            0.371442 0.679251 1.053977, 0.368962 0.677955 1.051516, 0.364298 0.676218 1.050679, 0.353653 0.674781 1.062505, 
            0.352107 0.676164 1.072874, 0.346036 0.676208 1.084306, 0.343870 0.675813 1.086156, 0.344141 0.682406 1.121471, 
            0.325850 0.676496 1.123104, 0.322014 0.671314 1.102029, 0.311080 0.669049 1.109895, 0.308672 0.667961 1.108427, 
            0.306394 0.667246 1.108743, 0.304764 0.668389 1.117959, 0.289371 0.664971 1.127783, 0.284815 0.663541 1.128419, 
            0.277498 0.660014 1.122753, 0.272830 0.658262 1.121851, 0.261117 0.653761 1.119002, 0.258649 0.652502 1.116717, 
            0.249336 0.649068 1.115238, 0.235133 0.649061 1.141399, 0.230698 0.647980 1.143703, 0.228434 0.647303 1.144206, 
            0.226131 0.646516 1.144179, 0.216526 0.642244 1.138687, 0.204124 0.641586 1.157987, 0.200010 0.641425 1.164699, 
            0.198154 0.641918 1.170803, 0.178787 0.632923 1.157664, 0.176101 0.631040 1.152388, 0.174056 0.630991 1.155897, 
            0.168496 0.626683 1.142750, 0.150263 0.620940 1.145183, 0.138318 0.615773 1.139150, 0.134605 0.610947 1.119778, 
            0.112676 0.600422 1.103055, 0.101445 0.597304 1.106833, 0.080398 0.589307 1.102214, 0.072589 0.590185 1.121385, 
            0.068138 0.589055 1.123458, 0.063482 0.587341 1.122733, 0.060737 0.585285 1.116633, 0.053076 0.580771 1.106239, 
            0.031960 0.572577 1.100677, 0.024927 0.564045 1.067307, 0.020370 0.562614 1.067938, 0.014398 0.562941 1.080729, 
            0.005729 0.561351 1.088078, -0.001098 0.559226 1.089131, -0.003795 0.557310 1.083697, -0.011221 0.553468 1.076525, 
            -0.013790 0.551920 1.072852, -0.020682 0.549609 1.073010, -0.027234 0.548273 1.077840, -0.036197 0.545841 1.081161, 
            -0.038439 0.545229 1.081971, -0.042970 0.543873 1.082960, -0.043366 0.548554 1.109119, -0.047922 0.547123 1.109749, 
            -0.050480 0.545608 1.106235, -0.054451 0.540037 1.083300, -0.056587 0.539731 1.085579, -0.063073 0.538584 1.091311, 
            -0.114656 0.518653 1.078185, -0.116617 0.518847 1.082855, -0.120985 0.517955 1.086070, -0.125689 0.516103 1.084685, 
            -0.137068 0.512561 1.086431, -0.139570 0.511203 1.083671, -0.146431 0.508982 1.084259, -0.153520 0.506107 1.081717, 
            -0.155747 0.505537 1.082729, -0.160518 0.503490 1.080413, -0.162719 0.502997 1.081794, -0.167117 0.502020 1.084595, 
            -0.178679 0.497955 1.083839, -0.195906 0.489277 1.068479, -0.277910 0.463555 1.080006, -0.284689 0.461571 1.081733, 
            -0.292034 0.463776 1.107257, -0.294061 0.463783 1.111031, 0.871417 0.822851 0.925870, 0.867009 0.821846 0.928540, 
            0.859839 0.818740 0.924891, 0.858133 0.819663 0.933056, 0.853858 0.819041 0.937561, 0.849022 0.816808 0.934351, 
            0.839185 0.811871 0.925675, 0.834728 0.810726 0.927675, 0.832496 0.810140 0.928615, 0.827686 0.807984 0.925773, 
            0.825457 0.807409 0.926759, 0.823067 0.806373 0.925543, 0.819274 0.807133 0.936662, 0.814713 0.805688 0.937226, 
            0.811622 0.802643 0.926386, 0.781336 0.791423 0.921304, 0.774246 0.788546 0.918749, 0.761451 0.792576 0.964240, 
            0.759426 0.792586 0.968029, 0.749847 0.788388 0.962895, 0.747250 0.786761 0.958843, 0.740348 0.784420 0.958860, 
            0.737799 0.782929 0.955465, 0.721981 0.772476 0.927859, 0.718769 0.769082 0.915346, 0.714212 0.767651 0.915977, 
            0.712377 0.768204 0.922369, 0.707757 0.766592 0.922134, 0.705479 0.765877 0.922450, 0.703364 0.765631 0.925013, 
            0.701086 0.764915 0.925328, 0.694069 0.762247 0.923777, 0.686957 0.759304 0.920909, 0.657647 0.750884 0.929230, 
            0.655530 0.750631 0.931760, 0.651016 0.749322 0.932976, 0.646504 0.748020 0.934225, 0.625663 0.746431 0.964032, 
            0.623597 0.746324 0.967263, 0.608144 0.742734 0.976262, 0.603842 0.742033 0.980392, 0.593171 0.740521 0.991856, 
            0.586688 0.739383 0.997635, 0.582204 0.738159 0.999257, 0.577601 0.736596 0.999255, 0.571389 0.736235 1.008752, 
            0.545846 0.726981 1.005600, 0.536359 0.723045 1.001718, 0.533937 0.721920 1.000072, 0.533510 0.726511 1.025799, 
            0.531232 0.725796 1.026115, 0.526674 0.724361 1.026727, 0.522302 0.723461 1.029899, 0.518818 0.719286 1.013649, 
            0.516319 0.717939 1.010941, 0.505248 0.715280 1.016917, 0.498062 0.712125 1.013034, 0.475542 0.705724 1.019799, 
            0.474259 0.707861 1.033777, 0.468683 0.715139 1.083595, 0.452287 0.708846 1.079652, 0.449976 0.708038 1.079525, 
            0.442103 0.702915 1.066215, 0.420358 0.698735 1.083618, 0.415961 0.697761 1.086436, 0.414240 0.698643 1.094401, 
            0.405998 0.692462 1.076031, 0.396209 0.687660 1.068000, 0.388775 0.683798 1.060731, 0.386162 0.682122 1.056450, 
            0.376761 0.678435 1.053760, 0.367097 0.673993 1.047456, 0.352870 0.673918 1.073287, 0.350592 0.673202 1.073603, 
            0.348637 0.673412 1.078350, 0.346911 0.674281 1.086254, 0.329251 0.675996 1.128139, 0.324270 0.673349 1.122949, 
            0.316262 0.667839 1.107788, 0.314227 0.667821 1.111446, 0.311949 0.667106 1.111761, 0.304917 0.664394 1.110001, 
            0.301133 0.665176 1.121229, 0.292257 0.662995 1.125751, 0.275528 0.655745 1.117228, 0.270942 0.654232 1.117465, 
            0.257116 0.649488 1.117200, 0.252556 0.648048 1.117785, 0.250099 0.646821 1.115652, 0.236004 0.647124 1.143293, 
            0.210538 0.638092 1.141206, 0.203940 0.636625 1.145402, 0.202947 0.639594 1.163364, 0.198917 0.639671 1.171216, 
            0.194255 0.637938 1.170402, 0.187367 0.635640 1.170621, 0.171174 0.624110 1.137858, 0.166591 0.622606 1.138139, 
            0.164585 0.622670 1.142187, 0.155587 0.620137 1.145028, 0.135035 0.607743 1.115611, 0.127318 0.603069 1.104454, 
            0.122711 0.601492 1.104384, 0.120491 0.600944 1.105502, 0.113659 0.598806 1.106491, 0.111461 0.598320 1.107906, 
            0.106738 0.596411 1.106246, 0.092610 0.590803 1.101842, 0.059221 0.582323 1.117362, 0.056214 0.579517 1.107668, 
            0.044967 0.576354 1.111230, 0.015373 0.561302 1.084050, 0.008638 0.559442 1.086370, -0.012843 0.550200 1.075789, 
            -0.015306 0.548957 1.073581, -0.017263 0.549161 1.078297, -0.021853 0.547634 1.078466, -0.031293 0.543835 1.075243, 
            -0.033322 0.543835 1.078986, -0.035601 0.543116 1.079285, -0.038512 0.540587 1.070914, -0.045260 0.538689 1.073050, 
            -0.045075 0.545036 1.107186, -0.053688 0.537790 1.083714, -0.101939 0.515780 1.053149, -0.104217 0.515064 1.053465, 
            -0.106496 0.514349 1.053780, -0.106999 0.518723 1.078469, -0.109277 0.518008 1.078785, -0.111355 0.517867 1.081855, 
            -0.124920 0.513872 1.085174, -0.127204 0.513141 1.085414, -0.134026 0.511032 1.086539, -0.140861 0.508883 1.087476, 
            -0.152683 0.504071 1.083143, -0.157292 0.502490 1.083052, -0.159755 0.501243 1.080826, -0.161806 0.501181 1.084270, 
            -0.170891 0.498398 1.085908, -0.182472 0.494277 1.084883, -0.218000 0.479662 1.071025, -0.226313 0.479093 1.083268, 
            -0.230870 0.477662 1.083899, -0.235564 0.475838 1.082646, -0.250105 0.469044 1.072564, -0.262309 0.463138 1.062990, 
            -0.266982 0.461371 1.062013, -0.279373 0.460744 1.081463, -0.285607 0.460321 1.090660, 0.869968 0.820081 0.927523, 
            0.867909 0.819992 0.930836, 0.865630 0.819277 0.931152, 0.863036 0.817654 0.927122, 0.849568 0.813940 0.931789, 
            0.847507 0.813846 0.935080, 0.844602 0.811336 0.926801, 0.837815 0.809325 0.928398, 0.833718 0.809210 0.935333, 
            0.830776 0.806593 0.926542, 0.828768 0.806651 0.930560, 0.821831 0.804214 0.930114, 0.820073 0.804990 0.937573, 
            0.817795 0.804274 0.937888, 0.810061 0.799549 0.926487, 0.807783 0.798834 0.926803, 0.799990 0.793939 0.914591, 
            0.797756 0.793352 0.915521, 0.796161 0.794596 0.925219, 0.793883 0.793881 0.925535, 0.779417 0.787303 0.916486, 
            0.777263 0.786944 0.918509, 0.775004 0.792100 0.950685, 0.770710 0.791424 0.954931, 0.768756 0.791637 0.959690, 
            0.764277 0.790428 0.961387, 0.762214 0.790329 0.964653, 0.752964 0.787075 0.964038, 0.748331 0.785426 0.963624, 
            0.745735 0.783798 0.959572, 0.736095 0.779424 0.953595, 0.720348 0.769174 0.926961, 0.715791 0.767743 0.927592, 
            0.713513 0.767028 0.927908, 0.710742 0.764899 0.921457, 0.706161 0.763400 0.921761, 0.699423 0.761531 0.924036, 
            0.692554 0.759285 0.924506, 0.690563 0.759394 0.928771, 0.687796 0.757277 0.922374, 0.681091 0.755501 0.925095, 
            0.670853 0.755230 0.942505, 0.667918 0.752633 0.933813, 0.656131 0.747921 0.929959, 0.640711 0.744424 0.939405, 
            0.638861 0.744936 0.945598, 0.637588 0.747105 0.959725, 0.631586 0.747345 0.972100, 0.616938 0.740248 0.960566, 
            0.600061 0.738391 0.981605, 0.595692 0.737498 0.984816, 0.585245 0.736628 0.999355, 0.574419 0.734671 1.008692, 
            0.556840 0.730802 1.020099, 0.534700 0.719673 1.000486, 0.530183 0.718354 1.001651, 0.525465 0.716461 1.000069, 
            0.487725 0.707138 1.019034, 0.485551 0.706719 1.020771, 0.475721 0.713435 1.075382, 0.471683 0.713490 1.083127, 
            0.462668 0.710911 1.085742, 0.453018 0.706507 1.079624, 0.447368 0.701943 1.065250, 0.438532 0.699874 1.070309, 
            0.432016 0.698642 1.075634, 0.427566 0.697516 1.077728, 0.406356 0.689052 1.070874, 0.399860 0.687880 1.076484, 
            0.392341 0.683768 1.068022, 0.389304 0.680880 1.057933, 0.373010 0.674878 1.055381, 0.370312 0.672957 1.049927, 
            0.362489 0.667980 1.037317, 0.350966 0.675657 1.100272, 0.350397 0.679842 1.124054, 0.327659 0.672815 1.127821, 
            0.322819 0.670571 1.124562, 0.318483 0.669771 1.128213, 0.313929 0.668348 1.128882, 0.305805 0.662506 1.112132, 
            0.301511 0.661826 1.116360, 0.285960 0.657957 1.124023, 0.281494 0.656784 1.125890, 0.278569 0.654214 1.117327, 
            0.273984 0.652701 1.117563, 0.269409 0.651219 1.117949, 0.264731 0.649440 1.116913, 0.255831 0.647187 1.121092, 
            0.245217 0.645839 1.133348, 0.243214 0.645911 1.137436, 0.238804 0.644902 1.140087, 0.236892 0.645237 1.145431, 
            0.234614 0.644521 1.145747, 0.215308 0.635702 1.133447, 0.208784 0.634445 1.138652, 0.202425 0.633662 1.146131, 
            0.201432 0.636632 1.164093, 0.198726 0.634689 1.158533, 0.196927 0.635351 1.165441, 0.186910 0.629895 1.154282, 
            0.182148 0.627876 1.152100, 0.165019 0.619480 1.138086, 0.160791 0.618992 1.143231, 0.142279 0.612447 1.141826, 
            0.123444 0.599159 1.104386, 0.114502 0.596789 1.108004, 0.112120 0.595775 1.106890, 0.105163 0.593277 1.106155, 
            0.100711 0.592146 1.108218, 0.093612 0.589242 1.105541, 0.081908 0.584768 1.102822, 0.080192 0.585665 1.110863, 
            0.075982 0.585228 1.116251, 0.071739 0.584694 1.121181, 0.067182 0.583263 1.121811, 0.064736 0.582068 1.119829, 
            0.057069 0.577535 1.109345, 0.054715 0.576601 1.108617, 0.048186 0.575333 1.113769, 0.043630 0.573902 1.114400, 
            0.041289 0.573008 1.113860, 0.038564 0.571012 1.108044, 0.033981 0.569502 1.108300, 0.022328 0.559357 1.074686, 
            0.013890 0.558431 1.085216, 0.007262 0.556879 1.089012, 0.000462 0.554830 1.090426, -0.001893 0.553897 1.089697, 
            -0.009761 0.548787 1.076452, -0.016801 0.546053 1.074587, -0.018778 0.546199 1.079026, -0.032808 0.540873 1.075972, 
            -0.037251 0.539769 1.078172, -0.040025 0.537632 1.071677, -0.046776 0.535726 1.073779, -0.051345 0.534258 1.074231, 
            -0.066430 0.531724 1.088288, -0.071181 0.529735 1.086248, -0.105498 0.512774 1.057414, -0.116907 0.514965 1.090355, 
            -0.123760 0.512765 1.091047, -0.142575 0.505351 1.085475, -0.144854 0.504635 1.085790, -0.152075 0.501382 1.081435, 
            -0.154353 0.500666 1.081751, -0.176877 0.494252 1.088454, -0.213407 0.476763 1.060830, -0.221323 0.477333 1.078530, 
            -0.223348 0.477345 1.082329, 0.875221 0.819073 0.926382, 0.872679 0.817602 0.923082, 0.866077 0.816122 0.927221, 
            0.864115 0.816314 0.931881, 0.862017 0.816115 0.934671, 0.859941 0.815979 0.937757, 0.855384 0.814548 0.938388, 
            0.852609 0.812409 0.931887, 0.847644 0.809804 0.926900, 0.843027 0.808202 0.926709, 0.839037 0.808394 0.935116, 
            0.832324 0.806596 0.937727, 0.829972 0.805669 0.937030, 0.827151 0.803398 0.929897, 0.820656 0.802226 0.935513, 
            0.817839 0.799965 0.928426, 0.815560 0.799249 0.928741, 0.803349 0.793319 0.919051, 0.801070 0.792603 0.919367, 
            0.797178 0.793076 0.929115, 0.786778 0.792340 0.944299, 0.777678 0.789516 0.945742, 0.765351 0.789072 0.966067, 
            0.758444 0.786721 0.966032, 0.751676 0.784764 0.967886, 0.749170 0.783397 0.965082, 0.746709 0.782156 0.962881, 
            0.741905 0.780017 0.960122, 0.736858 0.777178 0.954009, 0.732301 0.775747 0.954639, 0.721110 0.766927 0.927375, 
            0.714276 0.764781 0.928321, 0.710025 0.764227 0.933151, 0.706775 0.760725 0.920125, 0.700717 0.760805 0.931733, 
            0.697873 0.758469 0.924289, 0.689556 0.757888 0.936473, 0.686486 0.754902 0.925916, 0.674100 0.754290 0.945434, 
            0.669529 0.752819 0.945873, 0.666586 0.750195 0.937051, 0.654909 0.745799 0.934710, 0.630072 0.744386 0.972845, 
            0.627793 0.743671 0.973161, 0.623572 0.743201 0.978393, 0.614226 0.739671 0.976459, 0.607665 0.738309 0.981163, 
            0.579081 0.731970 0.999447, 0.569202 0.732727 1.021784, 0.564762 0.731633 1.024025, 0.531016 0.716307 1.003023, 
            0.528506 0.714930 1.000168, 0.523938 0.713466 1.000642, 0.521762 0.713043 1.002360, 0.506216 0.709187 1.010084, 
            0.497309 0.706916 1.014177, 0.493045 0.706322 1.018817, 0.480005 0.703834 1.029352, 0.476084 0.704226 1.038712, 
            0.448280 0.700124 1.067713, 0.443575 0.698265 1.066295, 0.421730 0.693801 1.082334, 0.404840 0.686090 1.071603, 
            0.402902 0.686348 1.076582, 0.395382 0.682237 1.068120, 0.392346 0.679349 1.058031, 0.383050 0.675964 1.056791, 
            0.378334 0.674075 1.055227, 0.368393 0.668840 1.045126, 0.365638 0.666756 1.038886, 0.347017 0.677351 1.130785, 
            0.340357 0.675706 1.134130, 0.331034 0.672239 1.132497, 0.328549 0.670932 1.129976, 0.326270 0.670216 1.130291, 
            0.312523 0.665699 1.131114, 0.294096 0.659400 1.130881, 0.284426 0.654941 1.124495, 0.279719 0.653079 1.123065, 
            0.277025 0.651169 1.117661, 0.272835 0.650789 1.123324, 0.270591 0.650174 1.124118, 0.263869 0.648350 1.126609, 
            0.260940 0.645768 1.117986, 0.248497 0.644991 1.136717, 0.241873 0.643450 1.140566, 0.238015 0.644023 1.150790, 
            0.213793 0.632739 1.134176, 0.207321 0.631633 1.140103, 0.202764 0.630202 1.140734, 0.199103 0.631337 1.153653, 
            0.196353 0.629269 1.147490, 0.177928 0.622974 1.147280, 0.174997 0.620388 1.138638, 0.152318 0.613529 1.143212, 
            0.149891 0.612387 1.141483, 0.142972 0.609999 1.141275, 0.138930 0.604227 1.117377, 0.131660 0.600833 1.112348, 
            0.128816 0.598495 1.104897, 0.113020 0.593920 1.109181, 0.108196 0.591723 1.106143, 0.094455 0.587224 1.107051, 
            0.091905 0.585730 1.103635, 0.087208 0.583898 1.102349, 0.084930 0.583183 1.102665, 0.083233 0.584134 1.110961, 
            0.072331 0.581959 1.119253, 0.070053 0.581243 1.119568, 0.055411 0.574162 1.108109, 0.051190 0.573694 1.113354, 
            0.037022 0.567971 1.108398, 0.034627 0.566922 1.107117, 0.027647 0.558542 1.074469, 0.018821 0.556503 1.079674, 
            0.003476 0.553224 1.090164, -0.018325 0.543065 1.075194, -0.020304 0.543207 1.079613, -0.024861 0.541776 1.080243, 
            -0.027139 0.541060 1.080559, -0.036839 0.536516 1.073765, -0.041342 0.535238 1.075128, -0.054551 0.532266 1.083348, 
            -0.058917 0.531380 1.086589, -0.102692 0.510570 1.054292, -0.105431 0.514350 1.079872, -0.111587 0.514149 1.090138, 
            -0.118363 0.512172 1.091894, -0.120408 0.512126 1.095417, -0.124808 0.511143 1.098192, -0.127393 0.509548 1.094294, 
            -0.129383 0.509658 1.098565, -0.134103 0.507759 1.096956, -0.141316 0.504528 1.092708, -0.143701 0.503507 1.091560, 
            -0.146426 0.501508 1.085732, -0.157958 0.497527 1.085377, -0.171406 0.493870 1.090313, -0.173836 0.492721 1.088552, 
            -0.217463 0.472332 1.058270, -0.280227 0.455243 1.081204, -0.301054 0.453695 1.111211, 0.879668 0.815755 0.914185, 
            0.878262 0.817541 0.926480, 0.875520 0.815498 0.920435, 0.873442 0.815355 0.923495, 0.864791 0.813818 0.931099, 
            0.858712 0.813840 0.942429, 0.855690 0.810990 0.932525, 0.851094 0.809446 0.932616, 0.848406 0.807557 0.927313, 
            0.846128 0.806842 0.927629, 0.844770 0.808763 0.940570, 0.842720 0.808703 0.944025, 0.833086 0.804349 0.938141, 
            0.828212 0.802007 0.934411, 0.823272 0.799476 0.929773, 0.816320 0.796992 0.929104, 0.809531 0.794978 0.930685, 
            0.798542 0.792553 0.937782, 0.795727 0.790300 0.930736, 0.793416 0.789489 0.930594, 0.789718 0.790520 0.943015, 
            0.786230 0.786336 0.926718, 0.780942 0.782809 0.917313, 0.776793 0.788362 0.955127, 0.770678 0.788279 0.965957, 
            0.768465 0.787749 0.967163, 0.749778 0.780704 0.963358, 0.735411 0.774411 0.955676, 0.721873 0.764681 0.927789, 
            0.717317 0.763250 0.928419, 0.714673 0.761486 0.923716, 0.703131 0.757475 0.923219, 0.692890 0.757196 0.940590, 
            0.683346 0.753098 0.935933, 0.674846 0.751994 0.945616, 0.670338 0.750701 0.946908, 0.667946 0.749662 0.945672, 
            0.646653 0.740961 0.937681, 0.641799 0.744494 0.965824, 0.637807 0.744680 0.974202, 0.633391 0.743652 0.976759, 
            0.628956 0.742571 0.979067, 0.622122 0.740424 0.980013, 0.618061 0.740414 0.987449, 0.613336 0.738500 0.985764, 
            0.599554 0.733886 0.986118, 0.586699 0.731928 0.999194, 0.579711 0.729342 0.998039, 0.574485 0.731809 1.021075, 
            0.570054 0.730738 1.023430, 0.560680 0.727127 1.021104, 0.553055 0.722713 1.011195, 0.536495 0.715952 1.005009, 
            0.529258 0.712651 1.000427, 0.524635 0.711029 1.000147, 0.522374 0.710364 1.000704, 0.520631 0.711181 1.008357, 
            0.518155 0.709901 1.005967, 0.516135 0.709926 1.009829, 0.513765 0.708947 1.008885, 0.506941 0.706830 1.009973, 
            0.502601 0.706021 1.013583, 0.493620 0.703537 1.016653, 0.474960 0.708203 1.076412, 0.470922 0.708259 1.084163, 
            0.468725 0.707774 1.085584, 0.451176 0.698176 1.065818, 0.446457 0.696277 1.064208, 0.441801 0.694562 1.063476, 
            0.435104 0.692810 1.066315, 0.430826 0.692180 1.070778, 0.426270 0.690749 1.071409, 0.423727 0.689273 1.068086, 
            0.419170 0.687842 1.068717, 0.417109 0.687748 1.072007, 0.410160 0.685274 1.071385, 0.402896 0.681898 1.066443, 
            0.400618 0.681182 1.066758, 0.397480 0.678003 1.055276, 0.395202 0.677287 1.055591, 0.390780 0.676244 1.058078, 
            0.381563 0.673081 1.057900, 0.376819 0.671113 1.055956, 0.366869 0.665851 1.045726, 0.361940 0.663353 1.041249, 
            0.355782 0.668963 1.083080, 0.354244 0.676188 1.125162, 0.352169 0.676055 1.128265, 0.305635 0.658968 1.121277, 
            0.299428 0.658620 1.130839, 0.287575 0.653717 1.126067, 0.278337 0.650498 1.125619, 0.275458 0.648060 1.117687, 
            0.263338 0.648209 1.140851, 0.258867 0.647024 1.142661, 0.249897 0.644573 1.145888, 0.242971 0.642164 1.145577, 
            0.234499 0.641140 1.155643, 0.212442 0.630249 1.137163, 0.210187 0.629601 1.137804, 0.207825 0.628644 1.136961, 
            0.205779 0.628594 1.140464, 0.198952 0.626471 1.141523, 0.191786 0.623374 1.137921, 0.190146 0.624488 1.146996, 
            0.187937 0.623971 1.148260, 0.180931 0.621334 1.146858, 0.178086 0.618992 1.139386, 0.168823 0.615702 1.138598, 
            0.166382 0.614520 1.136678, 0.155293 0.611807 1.142398, 0.150482 0.609647 1.139539, 0.148291 0.609183 1.141058, 
            0.146013 0.608468 1.141373, 0.141971 0.602696 1.117475, 0.116031 0.592304 1.108875, 0.104520 0.588382 1.108803, 
            0.099922 0.586832 1.108861, 0.085788 0.581207 1.104375, 0.073094 0.579712 1.119666, 0.066229 0.577479 1.120200, 
            0.047467 0.570219 1.115370, 0.043001 0.569046 1.117237, 0.026132 0.555579 1.075198, 0.001792 0.549776 1.088566, 
            -0.000473 0.549098 1.089065, -0.002765 0.548345 1.089197, -0.005503 0.546309 1.083193, -0.010563 0.543434 1.076908, 
            -0.015275 0.541559 1.075414, -0.019840 0.540103 1.075923, -0.026482 0.538511 1.079524, -0.040520 0.533160 1.076354, 
            -0.045220 0.531319 1.075022, -0.047556 0.530438 1.074542, -0.049629 0.530309 1.077667, -0.062655 0.527862 1.088401, 
            -0.099670 0.508984 1.054126, -0.103708 0.509039 1.061871, -0.115136 0.511173 1.094542, -0.128528 0.507675 1.100243, 
            -0.143291 0.500247 1.087122, -0.150461 0.497138 1.083462, -0.157174 0.495342 1.086085, -0.165975 0.493376 1.091639, 
            -0.175351 0.489758 1.089281, -0.195641 0.478118 1.063473, -0.202901 0.474751 1.058576, -0.209849 0.472280 1.057970, 
            -0.214686 0.470046 1.054755, -0.217898 0.472469 1.073842, -0.220100 0.471973 1.075208, -0.228227 0.471936 1.089997, 
            -0.237909 0.467442 1.083443, -0.252929 0.459278 1.066799, -0.260326 0.455521 1.060035, -0.298309 0.451316 1.107252, 
            0.880368 0.813331 0.913748, 0.872393 0.813730 0.930628, 0.870115 0.813015 0.930943, 0.861753 0.812308 0.942527, 
            0.851857 0.807199 0.933030, 0.850413 0.808875 0.944796, 0.843525 0.806577 0.945014, 0.842485 0.809413 0.962339, 
            0.838398 0.809326 0.969407, 0.836078 0.808492 0.969155, 0.831571 0.801387 0.938870, 0.819066 0.794617 0.925160, 
            0.814493 0.793138 0.925562, 0.812572 0.793447 0.930783, 0.804984 0.789140 0.921387, 0.800488 0.787882 0.922846, 
            0.799268 0.790200 0.937688, 0.790235 0.787569 0.940055, 0.786993 0.784089 0.927131, 0.782436 0.782658 0.927762, 
            0.779815 0.780961 0.923376, 0.779203 0.785023 0.946569, 0.777195 0.785081 0.950593, 0.760132 0.782691 0.969081, 
            0.750848 0.779339 0.967996, 0.745868 0.776692 0.962806, 0.733832 0.771267 0.955535, 0.728282 0.766987 0.942523, 
            0.726003 0.766272 0.942838, 0.718827 0.763146 0.939097, 0.706446 0.756730 0.927082, 0.702893 0.758175 0.941485, 
            0.695931 0.755665 0.940688, 0.689333 0.754197 0.944883, 0.686413 0.751643 0.936399, 0.681857 0.750212 0.937029, 
            0.677887 0.750463 0.945714, 0.675720 0.750067 0.947557, 0.659182 0.743365 0.941660, 0.607314 0.734249 0.987808, 
            0.584952 0.728302 0.996748, 0.578893 0.728380 1.008345, 0.570817 0.728491 1.023844, 0.568521 0.727723 1.023906, 
            0.565847 0.725874 1.018795, 0.561166 0.724087 1.017723, 0.544746 0.717723 1.013438, 0.530293 0.711185 1.004583, 
            0.525416 0.708833 1.000802, 0.523288 0.708550 1.003187, 0.521305 0.708681 1.007555, 0.519027 0.707965 1.007871, 
            0.512429 0.706498 1.012070, 0.510083 0.705589 1.011460, 0.501108 0.703121 1.014609, 0.498941 0.702725 1.016455, 
            0.481704 0.699836 1.032555, 0.478078 0.701074 1.045965, 0.466969 0.704122 1.083009, 0.454898 0.698596 1.075260, 
            0.447313 0.694298 1.065902, 0.440285 0.691600 1.064205, 0.438151 0.691297 1.066497, 0.435867 0.690564 1.066728, 
            0.431399 0.689387 1.068578, 0.426891 0.688095 1.069873, 0.410403 0.681538 1.064666, 0.408333 0.681419 1.067839, 
            0.398222 0.675695 1.055395, 0.393730 0.674449 1.056913, 0.389326 0.673457 1.059645, 0.386895 0.672304 1.057865, 
            0.377727 0.669282 1.058361, 0.375120 0.667626 1.054175, 0.367651 0.663660 1.046407, 0.365438 0.663132 1.047620, 
            0.358249 0.665787 1.075302, 0.355971 0.665072 1.075618, 0.348470 0.672647 1.130601, 0.341953 0.671414 1.135921, 
            0.337338 0.669814 1.135747, 0.332601 0.667866 1.133901, 0.302000 0.655744 1.124498, 0.288603 0.652231 1.130122, 
            0.283781 0.650039 1.127112, 0.279351 0.648971 1.129482, 0.274666 0.647172 1.128347, 0.268092 0.645771 1.132866, 
            0.264465 0.647006 1.146260, 0.246045 0.640726 1.146121, 0.239541 0.639529 1.151618, 0.217828 0.629623 1.137855, 
            0.210866 0.627112 1.137060, 0.197162 0.622720 1.138476, 0.192389 0.620668 1.136132, 0.190746 0.621775 1.145178, 
            0.181005 0.617111 1.137807, 0.162696 0.611150 1.139196, 0.160131 0.609611 1.135570, 0.158139 0.609719 1.139827, 
            0.153096 0.606893 1.133779, 0.146262 0.604746 1.134725, 0.130310 0.593910 1.105285, 0.125753 0.592479 1.105915, 
            0.112139 0.588343 1.108562, 0.093461 0.581323 1.104880, 0.086690 0.579360 1.106705, 0.085044 0.580457 1.115698, 
            0.078511 0.579175 1.120787, 0.054617 0.568836 1.108691, 0.050383 0.568328 1.113743, 0.039123 0.565127 1.117125, 
            0.024727 0.552935 1.077449, 0.022566 0.552556 1.079378, 0.000276 0.546813 1.089295, -0.009431 0.542246 1.082392, 
            -0.030474 0.534264 1.077842, -0.035117 0.532584 1.077280, -0.044330 0.529435 1.077170, -0.100819 0.507072 1.059885, 
            -0.139651 0.500434 1.095450, -0.147186 0.496279 1.086779, -0.149504 0.495448 1.086540, -0.169823 0.489541 1.091930, 
            -0.211346 0.469371 1.058952, -0.213647 0.468591 1.058960, -0.215054 0.470371 1.071226, -0.219337 0.469726 1.075621, 
            -0.220793 0.471367 1.087219, -0.232001 0.468315 1.091315, -0.264259 0.451442 1.059160, -0.287107 0.449917 1.093013, 
            -0.299704 0.448699 1.109632, -0.301846 0.448374 1.111818, 0.878915 0.810546 0.915327, 0.877046 0.811004 0.921262, 
            0.866326 0.809351 0.932056, 0.864190 0.814859 0.965913, 0.856189 0.809369 0.950852, 0.853454 0.807344 0.944894, 
            0.849035 0.806308 0.947416, 0.844878 0.806023 0.953537, 0.841439 0.807795 0.969506, 0.834373 0.804987 0.967284, 
            0.829738 0.797514 0.935239, 0.824808 0.795012 0.930742, 0.817534 0.791607 0.925660, 0.806307 0.788500 0.929492, 
            0.803529 0.786351 0.922944, 0.792790 0.784642 0.933471, 0.790998 0.785322 0.940469, 0.788720 0.784607 0.940784, 
            0.785477 0.781127 0.927860, 0.783199 0.780411 0.928176, 0.781730 0.782016 0.939602, 0.773919 0.782886 0.958736, 
            0.763083 0.780901 0.967939, 0.754011 0.778157 0.969768, 0.744083 0.772958 0.959836, 0.736911 0.769844 0.956152, 
            0.722189 0.762534 0.943597, 0.713347 0.760448 0.948577, 0.712372 0.763470 0.966787, 0.707815 0.762039 0.967418, 
            0.697992 0.757139 0.958922, 0.694721 0.753578 0.945612, 0.692402 0.752745 0.945362, 0.687845 0.751314 0.945993, 
            0.684898 0.748681 0.937128, 0.682825 0.748553 0.940256, 0.678349 0.747354 0.942000, 0.674290 0.747350 0.949463, 
            0.669740 0.745936 0.950176, 0.662573 0.742837 0.946559, 0.655394 0.739704 0.942782, 0.653075 0.738873 0.942543, 
            0.651157 0.739190 0.947807, 0.647107 0.739209 0.955382, 0.635064 0.739581 0.979613, 0.626143 0.737269 0.983507, 
            0.622049 0.737165 0.990491, 0.617492 0.735733 0.991119, 0.615000 0.734405 0.988499, 0.594559 0.728146 0.992202, 
            0.583542 0.725641 0.998918, 0.577425 0.725551 1.009714, 0.561929 0.721841 1.018137, 0.559250 0.719976 1.012948, 
            0.554685 0.718521 1.013464, 0.552302 0.717504 1.012338, 0.540726 0.713396 1.011377, 0.535788 0.710871 1.006765, 
            0.526719 0.708137 1.008644, 0.510930 0.703584 1.013030, 0.508525 0.702503 1.011598, 0.503968 0.701072 1.012229, 
            0.501986 0.701206 1.016612, 0.499708 0.700491 1.016927, 0.495152 0.699060 1.017558, 0.476654 0.698375 1.047956, 
            0.474208 0.702994 1.077555, 0.455097 0.694733 1.067931, 0.450414 0.692939 1.066824, 0.447911 0.691579 1.064055, 
            0.443354 0.690148 1.064686, 0.441154 0.689654 1.066063, 0.425253 0.684780 1.068913, 0.415891 0.681206 1.066765, 
            0.401864 0.675887 1.063748, 0.399208 0.674087 1.058871, 0.396788 0.672968 1.057250, 0.394779 0.673024 1.061263, 
            0.385380 0.669341 1.058594, 0.380823 0.667910 1.059224, 0.376328 0.666656 1.060700, 0.373218 0.663555 1.049594, 
            0.364217 0.661014 1.052394, 0.359943 0.660392 1.056898, 0.357201 0.664165 1.082450, 0.357311 0.670297 1.115552, 
            0.351417 0.670846 1.129408, 0.344995 0.669884 1.136030, 0.329049 0.664881 1.138262, 0.317625 0.661208 1.139380, 
            0.305375 0.655171 1.129180, 0.298703 0.653488 1.132349, 0.275907 0.646297 1.135329, 0.267506 0.645474 1.146358, 
            0.262671 0.643246 1.143173, 0.260553 0.642989 1.145682, 0.259010 0.644383 1.156101, 0.242251 0.637048 1.147165, 
            0.240475 0.637772 1.154377, 0.231395 0.635006 1.156097, 0.213722 0.625051 1.134619, 0.200390 0.621725 1.141141, 
            0.190873 0.617705 1.136861, 0.186863 0.617841 1.144992, 0.184042 0.615567 1.137847, 0.179405 0.613906 1.137377, 
            0.172547 0.611694 1.138007, 0.169800 0.609635 1.131891, 0.165442 0.608772 1.135241, 0.162954 0.607454 1.132674, 
            0.151465 0.603597 1.132912, 0.143213 0.597387 1.114401, 0.141052 0.597008 1.116325, 0.138594 0.595776 1.114169, 
            0.133203 0.591955 1.103352, 0.130925 0.591239 1.103668, 0.126434 0.589997 1.105202, 0.110675 0.585530 1.110003, 
            0.108327 0.584613 1.109355, 0.098791 0.580537 1.104806, 0.079316 0.577050 1.121783, 0.072549 0.575099 1.123664, 
            0.070078 0.573829 1.121325, 0.065459 0.572219 1.121101, 0.031849 0.551471 1.070386, 0.025213 0.549893 1.074055, 
            0.018830 0.549041 1.081202, 0.005526 0.545797 1.088120, 0.003317 0.545282 1.089394, -0.001612 0.542781 1.084902, 
            -0.011136 0.538741 1.080519, -0.013074 0.539002 1.085512, -0.017747 0.537237 1.084546, -0.022351 0.535669 1.084521, 
            -0.027091 0.533713 1.082635, -0.029798 0.531768 1.077063, -0.036731 0.529339 1.076657, -0.045562 0.527286 1.081793, 
            -0.065777 0.521675 1.088603, -0.100768 0.508599 1.082110, -0.124637 0.504146 1.101946, -0.129208 0.502675 1.102385, 
            -0.141575 0.496299 1.090563, -0.151092 0.492279 1.086281, -0.155652 0.490839 1.086865, -0.212013 0.468840 1.071324, 
            -0.224535 0.467838 1.088977, -0.226682 0.467500 1.091098, -0.265764 0.448509 1.060027, -0.297312 0.445305 1.100810, 
            -0.298849 0.446716 1.111309, 0.878106 0.809609 0.925755, 0.870191 0.810180 0.943458, 0.860153 0.810483 0.963615, 
            0.856952 0.807123 0.951265, 0.854217 0.805097 0.945308, 0.846154 0.805247 0.960993, 0.839927 0.804842 0.970280, 
            0.823958 0.793958 0.940609, 0.816574 0.790237 0.934015, 0.813920 0.788443 0.929169, 0.811627 0.787684 0.929274, 
            0.809364 0.787012 0.929800, 0.803119 0.786557 0.938846, 0.798124 0.783868 0.933454, 0.788845 0.780532 0.932444, 
            0.780767 0.780636 0.947907, 0.772967 0.781539 0.967198, 0.759331 0.777342 0.969551, 0.752472 0.775127 0.970171, 
            0.745050 0.771296 0.963053, 0.739952 0.768313 0.956251, 0.735128 0.766116 0.953212, 0.729826 0.762546 0.943601, 
            0.719032 0.760681 0.953378, 0.718075 0.763755 0.971840, 0.706145 0.758632 0.966018, 0.696772 0.755025 0.963712, 
            0.693055 0.756000 0.975866, 0.677332 0.745819 0.949561, 0.672781 0.744405 0.950274, 0.670391 0.743368 0.949053, 
            0.644397 0.738639 0.971306, 0.624901 0.735089 0.987985, 0.611207 0.730727 0.989543, 0.596872 0.724526 0.982300, 
            0.590595 0.723979 0.990908, 0.586038 0.722548 0.991538, 0.582480 0.723978 1.005870, 0.571592 0.721844 1.014361, 
            0.567249 0.721025 1.017920, 0.564495 0.718944 1.011699, 0.559938 0.717513 1.012330, 0.550925 0.714937 1.014961, 
            0.546334 0.713407 1.015117, 0.522858 0.704264 1.008751, 0.516233 0.702720 1.012582, 0.507303 0.700383 1.016361, 
            0.502951 0.699538 1.019795, 0.480626 0.693695 1.029233, 0.479604 0.696580 1.046792, 0.477417 0.696128 1.048369, 
            0.472250 0.698762 1.072207, 0.467767 0.697542 1.073846, 0.465848 0.697858 1.079103, 0.458431 0.694041 1.072051, 
            0.450952 0.690048 1.064154, 0.446392 0.688605 1.064730, 0.441839 0.687186 1.065415, 0.437339 0.685917 1.066823, 
            0.435085 0.685269 1.067463, 0.428417 0.683601 1.070698, 0.426138 0.682886 1.071016, 0.419181 0.680386 1.070273, 
            0.416273 0.677865 1.061941, 0.411711 0.676420 1.062503, 0.407177 0.675052 1.063438, 0.399891 0.671613 1.058193, 
            0.388559 0.674022 1.092180, 0.386281 0.673306 1.092496, 0.381659 0.671687 1.092225, 0.377102 0.670256 1.092856, 
            0.369425 0.659877 1.050638, 0.367259 0.659483 1.052492, 0.368146 0.667845 1.096277, 0.358014 0.662060 1.083543, 
            0.358074 0.668050 1.115966, 0.356052 0.668068 1.119798, 0.353774 0.667353 1.120113, 0.349910 0.667908 1.130256, 
            0.345666 0.667375 1.135184, 0.343402 0.666699 1.135689, 0.341173 0.666124 1.136679, 0.329932 0.662976 1.140313, 
            0.301659 0.651714 1.131284, 0.299444 0.651181 1.132474, 0.297034 0.650087 1.130975, 0.292467 0.648625 1.131459, 
            0.283289 0.645576 1.131826, 0.281227 0.645481 1.135112, 0.272219 0.642920 1.137814, 0.266276 0.643331 1.151007, 
            0.262052 0.642852 1.156199, 0.250458 0.638695 1.155003, 0.245613 0.636437 1.151673, 0.243442 0.636027 1.153452, 
            0.239060 0.635097 1.156480, 0.234503 0.633666 1.157110, 0.219069 0.624313 1.134776, 0.205685 0.620839 1.140590, 
            0.203431 0.620193 1.141239, 0.201129 0.619408 1.141221, 0.193914 0.616174 1.136959, 0.189378 0.614801 1.137870, 
            0.184726 0.613096 1.137184, 0.175588 0.610162 1.138105, 0.170414 0.606960 1.130257, 0.161429 0.604466 1.133277,
[truncated: 6,871,808 more chars]
