# Supplementary material for: Data for spatial analysis of growth anomaly lesions on Montipora capitata coral colonies using 3D reconstruction techniques
Source: Data Brief. 2016 Sep 19;9:460–2. doi: 10.1016/j.dib.2016.09.009 (PMC5045566; doi:10.1016/j.dib.2016.09.009)
Supplement: Supplementary file 11 — Supplementary material [file mmc11.zip › mmc11.wrl]

#VRML V2.0 utf8

NavigationInfo {
	type [ "EXAMINE", "ANY" ]
}
Transform {
  scale 1.0 1.0 1.0
  translation 0.0 0.0 0.0
  children
  [
    Shape
    {
      geometry IndexedFaceSet {
        creaseAngle .5
        solid FALSE
        coord Coordinate {
          point
          [
            0.769678 1.020962 1.273642, 0.751562 1.033383 1.295689, 0.744775 1.039030 1.307261, 0.739866 1.040898 1.308240, 
            0.772193 1.020293 1.282849, 0.755381 1.030089 1.297541, 0.753119 1.030636 1.296945, 0.747723 1.033484 1.300672, 
            0.736619 1.039806 1.309881, 0.779209 1.014572 1.280027, 0.763375 1.022400 1.289200, 0.751404 1.034475 1.316659, 
            0.913631 0.956762 1.239712, 0.796568 1.012074 1.298998, 0.794857 1.007504 1.281935, 0.791784 1.009681 1.285910, 
            0.752435 1.032786 1.320880, 0.738941 1.035906 1.316860, 0.917089 0.950188 1.230242, 0.803866 1.005784 1.294579, 
            0.795034 1.011541 1.304332, 0.790437 1.012779 1.303548, 0.781895 1.009938 1.284948, 0.766461 1.016961 1.291866, 
            0.754543 1.028931 1.319031, 0.746771 1.032553 1.322799, 0.742568 1.037006 1.333153, 0.733954 1.038315 1.328312, 
            0.910802 0.951209 1.235677, 0.801518 1.006891 1.304509, 0.787502 1.007052 1.290070, 0.781325 1.007465 1.284846, 
            0.778428 1.009289 1.287830, 0.773903 1.010382 1.286638, 0.734614 1.037373 1.334628, 0.921535 0.946019 1.238595, 
            0.913744 0.957695 1.269189, 0.911482 0.958241 1.268593, 0.907550 0.962148 1.277415, 0.912397 0.948385 1.236716, 
            0.901256 0.966803 1.286208, 0.812777 1.000643 1.304464, 0.788298 1.009844 1.308976, 0.786307 1.009846 1.306854, 
            0.744975 1.028926 1.326290, 0.729567 1.035898 1.333067, 0.726102 1.038865 1.339255, 0.915301 0.954948 1.270445, 
            0.826996 0.992444 1.301075, 0.821877 0.994733 1.303236, 0.781235 1.008420 1.305430, 0.765306 1.016440 1.315143, 
            0.745018 1.029226 1.336086, 0.740384 1.030539 1.335511, 0.737502 1.032333 1.338413, 0.732813 1.033759 1.338153, 
            0.730833 1.033736 1.335961, 0.727683 1.036070 1.340377, 0.723078 1.037324 1.339637, 0.927956 0.937877 1.235812, 
            0.923431 0.938969 1.234620, 0.900601 0.964888 1.296622, 0.891329 0.967522 1.295494, 0.822826 0.989203 1.294567, 
            0.818604 0.993694 1.305026, 0.809381 0.996230 1.303623, 0.806384 0.998255 1.307170, 0.791336 1.004503 1.311918, 
            0.786660 1.005900 1.311578, 0.784482 1.006277 1.310506, 0.776239 1.006840 1.303577, 0.756395 1.018733 1.322017, 
            0.739146 1.029412 1.339180, 0.729395 1.033011 1.340758, 0.911628 0.951093 1.271169, 0.881970 0.966713 1.291546, 
            0.878752 0.969182 1.296338, 0.874228 0.970275 1.295146, 0.828612 0.985958 1.298682, 0.824319 0.986585 1.296184, 
            0.822120 0.987003 1.295227, 0.819794 0.987678 1.294992, 0.813684 0.991962 1.302743, 0.788251 1.003084 1.312641, 
            0.780167 1.003327 1.304814, 0.775261 1.005188 1.305774, 0.766776 1.010246 1.313568, 0.757410 1.021084 1.339686, 
            0.721747 1.032762 1.340505, 0.719183 1.033916 1.341613, 0.928700 0.933144 1.238330, 0.926123 0.934324 1.239512, 
            0.924282 0.934022 1.236536, 0.894382 0.962151 1.298353, 0.889877 0.963204 1.297049, 0.888049 0.962877 1.294004, 
            0.871595 0.967946 1.293321, 0.865951 0.971293 1.298446, 0.832649 0.982224 1.299300, 0.826215 0.983154 1.295522, 
            0.821351 0.984931 1.296248, 0.811550 0.988629 1.298103, 0.807026 0.989722 1.296911, 0.799611 0.996633 1.312026, 
            0.785334 1.001329 1.312423, 0.783542 1.000928 1.309171, 0.775041 1.002010 1.303695, 0.768333 1.007499 1.314825, 
            0.749752 1.020857 1.339498, 0.734995 1.026518 1.342599, 0.725721 1.029156 1.341482, 0.927088 0.932769 1.244107, 
            0.918540 0.937953 1.252255, 0.904573 0.954045 1.290971, 0.897516 0.956229 1.290711, 0.893861 0.959579 1.297972, 
            0.889172 0.961004 1.297709, 0.881866 0.963688 1.298851, 0.869770 0.968000 1.300298, 0.865135 0.969314 1.299727, 
            0.860547 0.974543 1.312254, 0.849758 0.976223 1.306327, 0.847364 0.977035 1.306474, 0.838407 0.979035 1.303571, 
            0.833794 0.980308 1.302883, 0.824655 0.982673 1.301003, 0.817240 0.985577 1.302760, 0.812716 0.986670 1.301568, 
            0.808583 0.986975 1.298167, 0.804608 0.990969 1.307235, 0.789208 0.997923 1.313961, 0.771827 1.000851 1.305148, 
            0.725283 1.026419 1.340638, 0.722971 1.027065 1.340322, 0.894548 0.954575 1.290775, 0.875380 0.965107 1.305402, 
            0.873511 0.964863 1.302590, 0.866260 0.967437 1.303422, 0.862653 0.970690 1.310412, 0.853037 0.974017 1.311226, 
            0.850121 0.975879 1.314317, 0.842264 0.975666 1.305212, 0.830630 0.979047 1.304051, 0.826212 0.979926 1.302259, 
            0.819442 0.981531 1.300376, 0.808712 0.987102 1.307478, 0.798499 0.991631 1.311663, 0.779872 0.997067 1.309880, 
            0.762559 1.011880 1.340757, 0.738239 1.020761 1.344373, 0.735712 1.021841 1.345274, 0.731434 1.022437 1.342689, 
            0.716791 1.027868 1.345146, 0.711386 1.030734 1.348924, 0.709882 1.029755 1.344054, 0.928207 0.927281 1.244510, 
            0.907762 0.944392 1.279700, 0.890412 0.955273 1.297433, 0.885758 0.956626 1.296969, 0.878152 0.959914 1.299801, 
            0.854342 0.971778 1.313905, 0.844790 0.974975 1.314357, 0.837034 0.974558 1.304680, 0.810269 0.984355 1.308735, 
            0.797172 0.990680 1.315825, 0.788107 0.992898 1.313532, 0.776776 0.995672 1.310669, 0.768693 0.999919 1.316190, 
            0.734201 1.021262 1.350479, 0.729622 1.022465 1.349595, 0.723723 1.022316 1.342796, 0.711438 1.027008 1.345310, 
            0.900045 0.948290 1.293197, 0.895647 0.949129 1.291296, 0.889577 0.953333 1.298822, 0.880193 0.956192 1.298326, 
            0.876525 0.959569 1.305663, 0.871707 0.961253 1.306126, 0.864848 0.963038 1.304749, 0.860693 0.967395 1.314831, 
            0.849081 0.970731 1.313546, 0.846380 0.972162 1.315428, 0.840528 0.971920 1.308367, 0.833398 0.974248 1.308512, 
            0.827113 0.974878 1.303893, 0.822589 0.975970 1.302701, 0.814762 0.979703 1.306781, 0.807016 0.983275 1.310408, 
            0.803603 0.986136 1.316299, 0.798729 0.987933 1.317081, 0.782844 0.991858 1.313191, 0.772763 0.996120 1.316627, 
            0.761171 1.007433 1.341948, 0.755320 1.011195 1.348237, 0.750638 1.012605 1.347934, 0.934514 0.923374 1.255726, 
            0.896438 0.947924 1.296872, 0.889044 0.950784 1.298506, 0.884012 0.952899 1.300178, 0.873522 0.957987 1.305928, 
            0.846113 0.969077 1.313610, 0.844541 0.968235 1.309123, 0.840352 0.968652 1.306036, 0.829813 0.969831 1.298705, 
            0.822269 0.972993 1.301185, 0.821225 0.971087 1.293716, 0.817745 0.974086 1.299993, 0.813046 0.975531 1.299788, 
            0.809248 0.979168 1.307853, 0.805160 0.983389 1.317555, 0.785986 0.989926 1.318859, 0.781462 0.991019 1.317667, 
            0.775949 0.990094 1.308692, 0.743822 1.010682 1.342992, 0.717155 1.020283 1.346497, 0.698669 1.025435 1.343920, 
            0.910730 0.935570 1.279715, 0.893317 0.946577 1.297798, 0.887385 0.950505 1.304551, 0.875114 0.955168 1.306983, 
            0.867207 0.959062 1.311515, 0.839826 0.966090 1.305683, 0.834811 0.968171 1.307261, 0.833583 0.966635 1.300829, 
            0.825000 0.967883 1.295817, 0.810868 0.972286 1.295394, 0.797505 0.983156 1.317348, 0.795056 0.984078 1.317805, 
            0.773280 0.991846 1.320431, 0.768575 0.993303 1.320259, 0.745379 1.007935 1.344248, 0.727351 1.016173 1.352444, 
            0.720753 1.017433 1.349594, 0.933103 0.918973 1.257046, 0.929963 0.921286 1.261401, 0.909631 0.934163 1.282598, 
            0.897076 0.943404 1.299988, 0.889619 0.946393 1.301984, 0.878206 0.949330 1.299577, 0.871325 0.955166 1.311679, 
            0.868722 0.956400 1.313008, 0.849230 0.963577 1.316106, 0.840868 0.964380 1.309847, 0.838770 0.964596 1.308324, 
            0.837861 0.962419 1.300095, 0.819862 0.966590 1.294767, 0.815290 0.967779 1.293844, 0.812462 0.969465 1.296443, 
            0.793806 0.982974 1.321539, 0.779411 0.987907 1.322599, 0.777072 0.988608 1.322437, 0.758231 1.002489 1.348576, 
            0.746676 1.005712 1.346971, 0.696823 1.021908 1.347690, 0.694954 1.021663 1.344876, 0.690430 1.022756 1.343684, 
            0.542049 1.064968 1.325841, 0.539211 1.066674 1.328495, 0.927221 0.923184 1.273548, 0.919563 0.926578 1.276678, 
            0.916251 0.929237 1.282002, 0.909384 0.931039 1.280672, 0.884664 0.944733 1.299902, 0.871800 0.954596 1.319037, 
            0.869175 0.955873 1.320489, 0.842589 0.961302 1.310176, 0.839512 0.959482 1.300819, 0.834435 0.961687 1.302746, 
            0.830560 0.961473 1.297891, 0.826035 0.962566 1.296699, 0.823479 0.963704 1.297762, 0.815405 0.963927 1.289877, 
            0.808619 0.965564 1.288084, 0.799048 0.976816 1.315364, 0.783735 0.983596 1.321602, 0.767164 0.988902 1.321579, 
            0.759788 0.999742 1.349832, 0.741425 1.004646 1.346558, 0.735650 1.008257 1.352422, 0.714946 1.013866 1.348997, 
            0.684611 1.022833 1.346475, 0.532763 1.064010 1.321474, 0.903533 0.931181 1.283642, 0.834188 0.958564 1.300820, 
            0.831447 0.956067 1.289567, 0.825606 0.959809 1.295801, 0.819224 0.960633 1.291729, 0.813048 0.961043 1.286494, 
            0.810176 0.962817 1.289341, 0.803667 0.963897 1.285984, 0.801000 0.965259 1.287674, 0.781008 0.981457 1.320305, 
            0.778055 0.983393 1.323606, 0.771163 0.985244 1.322411, 0.756241 0.999253 1.353164, 0.750335 0.999119 1.346404, 
            0.745486 1.000866 1.347047, 0.723081 1.009899 1.353216, 0.690417 1.019548 1.350475, 0.538667 1.060528 1.324925, 
            0.536124 1.061639 1.325911, 0.531730 1.062470 1.323987, 0.936435 0.913426 1.268366, 0.930491 0.917377 1.275182, 
            0.927861 0.918663 1.276660, 0.918965 0.920540 1.273412, 0.911878 0.926792 1.286679, 0.910077 0.926409 1.283478, 
            0.907352 0.927888 1.285494, 0.892904 0.936934 1.300210, 0.885593 0.939628 1.301378, 0.881069 0.940720 1.300186, 
            0.867528 0.951948 1.323143, 0.860861 0.953347 1.320680, 0.856925 0.953255 1.316169, 0.851802 0.955553 1.318354, 
            0.837824 0.951632 1.290347, 0.835561 0.952178 1.289751, 0.813994 0.959525 1.291197, 0.791831 0.976088 1.322723, 
            0.784848 0.978121 1.322040, 0.782853 0.978131 1.319940, 0.777350 0.981193 1.324267, 0.768665 0.986654 1.333188, 
            0.760111 0.995857 1.354726, 0.747012 0.998180 1.348475, 0.738614 0.999056 1.342420, 0.727922 1.004549 1.349304, 
            0.718247 1.007995 1.350454, 0.708285 1.012018 1.353219, 0.685322 1.018168 1.349181, 0.533308 1.059679 1.325120, 
            0.528941 1.060456 1.323041, 0.931775 0.915177 1.277973, 0.909291 0.928378 1.297951, 0.904847 0.925301 1.282946, 
            0.873573 0.944174 1.312438, 0.865958 0.951488 1.328681, 0.849297 0.952966 1.315805, 0.841618 0.952394 1.305693, 
            0.828465 0.950819 1.286388, 0.827025 0.949711 1.281154, 0.802740 0.958522 1.284577, 0.786601 0.974980 1.322191, 
            0.789525 0.965087 1.292337, 0.756959 0.994573 1.355828, 0.751989 0.996564 1.357155, 0.728749 0.999264 1.341321, 
            0.724625 1.003557 1.351224, 0.722079 1.004674 1.352230, 0.717454 1.005971 1.351608, 0.679800 1.017647 1.350296, 
            0.566948 1.052462 1.345757, 0.556009 1.054444 1.340675, 0.549100 1.052323 1.326221, 0.541780 1.055034 1.327438, 
            0.932762 0.909572 1.269090, 0.929169 0.912796 1.275999, 0.921925 0.915355 1.276788, 0.908637 0.922067 1.284965, 
            0.882249 0.935110 1.300245, 0.862990 0.949834 1.328745, 0.859948 0.947944 1.319193, 0.853252 0.949400 1.316894, 
            0.826429 0.947290 1.281197, 0.824167 0.947836 1.280601, 0.816090 0.952072 1.286091, 0.809327 0.953664 1.284169, 
            0.806559 0.955229 1.286429, 0.795270 0.961923 1.296680, 0.746759 0.995456 1.356623, 0.741107 0.994811 1.348432, 
            0.725591 0.997992 1.342457, 0.717027 1.003209 1.350694, 0.708953 1.007439 1.356169, 0.704538 1.008311 1.354359, 
            0.699553 1.010331 1.355766, 0.688027 1.013496 1.353998, 0.677511 1.018636 1.359893, 0.567576 1.051583 1.352247, 
            0.533991 1.055070 1.327984, 0.523033 1.057092 1.323015, 0.518809 1.057580 1.320126, 0.513881 1.059485 1.321213, 
            0.930340 0.910825 1.279431, 0.915517 0.916619 1.282904, 0.876265 0.935522 1.303972, 0.856415 0.947426 1.322443, 
            0.837680 0.949072 1.307912, 0.834044 0.944370 1.288351, 0.820195 0.948203 1.286329, 0.812358 0.947950 1.277113, 
            0.807833 0.949043 1.275921, 0.798775 0.955254 1.286945, 0.788690 0.959525 1.290407, 0.757975 0.989295 1.356819, 
            0.744044 0.993294 1.355262, 0.735662 0.994136 1.349113, 0.701172 1.007460 1.356673, 0.699416 1.006988 1.353223, 
            0.694228 1.009415 1.355770, 0.687746 1.010442 1.352266, 0.682914 1.012153 1.352809, 0.546566 1.050181 1.333874, 
            0.545638 1.048042 1.325751, 0.541112 1.049137 1.324567, 0.533136 1.053172 1.329493, 0.531024 1.053416 1.328048, 
            0.528611 1.054265 1.328301, 0.512185 1.055271 1.314103, 0.933998 0.903848 1.268832, 0.926994 0.909932 1.281629, 
            0.919746 0.912500 1.282443, 0.908929 0.918245 1.290036, 0.900531 0.919121 1.283981, 0.847444 0.945835 1.316303, 
            0.843384 0.945993 1.312492, 0.834361 0.944119 1.296601, 0.824499 0.943934 1.285447, 0.817586 0.945827 1.284372, 
            0.813154 0.946734 1.282657, 0.808858 0.947367 1.280179, 0.803333 0.950473 1.284628, 0.792811 0.955625 1.290559, 
            0.780039 0.961297 1.295818, 0.745370 0.991010 1.357817, 0.738665 0.992485 1.355569, 0.715616 0.998807 1.352015, 
            0.710727 1.000635 1.352883, 0.708071 1.001974 1.354508, 0.701119 1.003946 1.353652, 0.694111 1.006030 1.353112, 
            0.691579 1.007120 1.354039, 0.581689 1.043985 1.359501, 0.577031 1.045347 1.359064, 0.550349 1.050969 1.349291, 
            0.546872 1.045944 1.328828, 0.536955 1.049879 1.331345, 0.520152 1.051642 1.319270, 0.938031 0.900125 1.269481, 
            0.932332 0.903581 1.274911, 0.928929 0.906424 1.280751, 0.838434 0.944322 1.310380, 0.829448 0.942372 1.294281, 
            0.808020 0.945433 1.281587, 0.806161 0.945169 1.278718, 0.803759 0.945996 1.278910, 0.800366 0.948819 1.284692, 
            0.795658 0.950281 1.284535, 0.789316 0.955031 1.293593, 0.783908 0.957903 1.297387, 0.732185 0.993894 1.362090, 
            0.728926 0.992440 1.353761, 0.716572 0.997271 1.356665, 0.705225 1.000074 1.353883, 0.682191 1.006367 1.350248, 
            0.669617 1.015649 1.367752, 0.571926 1.043987 1.357824, 0.567629 1.044623 1.355351, 0.564842 1.046226 1.357717, 
            0.557795 1.048388 1.357395, 0.545155 1.045780 1.335194, 0.543905 1.044290 1.328892, 0.516645 1.051074 1.322376, 
            0.506837 1.050781 1.310918, 0.500110 1.056307 1.322151, 0.943941 0.892621 1.259533, 0.907518 0.913844 1.291356, 
            0.905718 0.913460 1.288151, 0.893737 0.917540 1.288951, 0.862734 0.927852 1.290197, 0.844515 0.940482 1.312828, 
            0.840087 0.941380 1.311092, 0.836897 0.939787 1.302373, 0.813945 0.941909 1.284918, 0.811328 0.943168 1.286321, 
            0.809190 0.943465 1.285024, 0.807578 0.942703 1.280762, 0.802714 0.944479 1.281485, 0.797215 0.947534 1.285791, 
            0.786620 0.952830 1.292126, 0.778678 0.956795 1.296855, 0.751657 0.983135 1.355786, 0.726428 0.993846 1.364529, 
            0.720709 0.993336 1.356719, 0.718074 0.994634 1.358229, 0.711079 0.996691 1.357613, 0.676261 1.010677 1.367025, 
            0.600395 1.027141 1.340841, 0.596173 1.031631 1.351298, 0.588020 1.036021 1.357217, 0.536778 1.042993 1.325703, 
            0.531019 1.046570 1.331473, 0.523425 1.045829 1.320886, 0.515502 1.049753 1.325504, 0.514497 1.047770 1.317819, 
            0.508394 1.048034 1.312175, 0.501979 1.052932 1.321647, 0.944720 0.887433 1.251819, 0.938882 0.895178 1.271397, 
            0.930811 0.899402 1.276856, 0.926707 0.903656 1.286650, 0.922182 0.904749 1.285458, 0.915105 0.906973 1.285308, 
            0.907275 0.910713 1.289408, 0.902649 0.912010 1.288789, 0.870614 0.924399 1.295857, 0.861549 0.926617 1.293563, 
            0.847624 0.934610 1.305327, 0.843100 0.935703 1.304135, 0.823881 0.938323 1.292333, 0.816955 0.940244 1.291333, 
            0.809376 0.947483 1.307369, 0.807618 0.943008 1.290571, 0.804317 0.941639 1.282481, 0.790557 0.949299 1.293312, 
            0.779952 0.950611 1.286353, 0.765364 0.963945 1.315214, 0.759785 0.967161 1.319971, 0.738241 0.986484 1.361362, 
            0.723277 0.992561 1.365628, 0.714758 0.993681 1.360257, 0.706063 0.995154 1.355877, 0.696947 0.997475 1.353872, 
            0.665795 1.012094 1.369315, 0.604336 1.023602 1.342005, 0.590744 1.030926 1.351893, 0.579809 1.036908 1.360150, 
            0.573360 1.037866 1.356453, 0.558580 1.043573 1.359683, 0.544715 1.039425 1.331041, 0.531638 1.041705 1.324667, 
            0.529375 1.042252 1.324071, 0.512248 1.044670 1.313830, 0.495904 1.053525 1.325882, 0.942060 0.885159 1.250148, 
            0.934616 0.896137 1.278786, 0.922755 0.903983 1.292265, 0.903845 0.909989 1.292081, 0.894949 0.911866 1.288831, 
            0.887991 0.913850 1.288011, 0.882980 0.915922 1.289563, 0.872924 0.920135 1.292861, 0.868400 0.921228 1.291669, 
            0.865384 0.923291 1.295325, 0.853754 0.926666 1.294146, 0.840057 0.934199 1.304621, 0.831211 0.935976 1.301093, 
            0.820774 0.936950 1.293185, 0.816182 0.942185 1.305730, 0.810698 0.945210 1.309952, 0.801667 0.939346 1.280753, 
            0.787590 0.947645 1.293376, 0.726932 0.989599 1.368408, 0.693845 0.996091 1.354695, 0.687223 0.997399 1.351979, 
            0.684830 0.998209 1.352120, 0.677829 1.004286 1.364898, 0.608123 1.020372 1.344035, 0.605289 1.022070 1.346665, 
            0.600068 1.024565 1.349404, 0.599298 1.022107 1.340387, 0.592446 1.027885 1.352326, 0.574550 1.035858 1.359781, 
            0.549790 1.041619 1.352524, 0.546610 1.035998 1.330389, 0.526408 1.040597 1.324135, 0.513314 1.042910 1.317852, 
            0.507471 1.046658 1.324101, 0.943657 0.882331 1.251176, 0.941380 0.882909 1.250669, 0.931628 0.894523 1.278965, 
            0.926456 0.900926 1.294781, 0.918286 0.901344 1.287442, 0.905549 0.906945 1.292505, 0.900925 0.908238 1.291874, 
            0.897562 0.911002 1.297491, 0.889220 0.911764 1.291118, 0.877956 0.914400 1.287870, 0.874481 0.917388 1.294117, 
            0.869396 0.919610 1.296088, 0.846213 0.930209 1.306647, 0.828858 0.933085 1.297690, 0.824841 0.933158 1.293639, 
            0.819224 0.936448 1.298607, 0.814647 0.941654 1.311070, 0.802782 0.945501 1.311214, 0.802906 0.937238 1.283801, 
            0.752592 0.970392 1.340554, 0.744980 0.977700 1.356780, 0.699978 0.992146 1.356848, 0.688700 0.994812 1.353684, 
            0.679386 1.001539 1.366154, 0.666688 1.007061 1.370995, 0.659937 1.008630 1.369007, 0.628813 1.011171 1.344221, 
            0.590654 1.027872 1.359118, 0.561227 1.039019 1.364829, 0.552271 1.041017 1.361921, 0.524702 1.036403 1.317080, 
            0.517133 1.039616 1.319704, 0.511562 1.042816 1.324417, 0.506470 1.045051 1.326427, 0.499863 1.046330 1.323628, 
            0.949391 0.879191 1.255587, 0.942929 0.880177 1.251967, 0.935467 0.891189 1.280702, 0.933185 0.891776 1.280221, 
            0.928218 0.893759 1.281524, 0.923489 0.899272 1.294845, 0.921227 0.899818 1.294249, 0.895171 0.908186 1.294300, 
            0.882056 0.910542 1.288139, 0.859241 0.920400 1.296623, 0.844436 0.930165 1.313353, 0.829432 0.932317 1.304494, 
            0.824540 0.934148 1.305370, 0.819520 0.936239 1.306976, 0.808797 0.941796 1.314039, 0.803088 0.945271 1.319526, 
            0.795476 0.936552 1.282325, 0.759137 0.957604 1.313670, 0.755601 0.956707 1.306902, 0.750881 0.962202 1.320173, 
            0.748127 0.963736 1.322347, 0.739750 0.976592 1.356248, 0.727796 0.984625 1.370252, 0.714486 0.987373 1.365189, 
            0.710352 0.987681 1.361798, 0.703615 0.989220 1.359730, 0.701202 0.990069 1.359982, 0.694747 0.991040 1.356322, 
            0.673854 1.001038 1.367325, 0.634455 1.012221 1.362500, 0.630174 1.012824 1.359937, 0.626532 1.012142 1.353769, 
            0.606344 1.016713 1.347434, 0.575396 1.030922 1.361728, 0.573133 1.031468 1.361132, 0.558170 1.037545 1.365399, 
            0.555997 1.037911 1.364297, 0.552998 1.035934 1.354504, 0.545714 1.030559 1.328802, 0.541042 1.031950 1.328446, 
            0.534474 1.033148 1.325423, 0.525425 1.035334 1.323039, 0.940419 0.885616 1.276165, 0.930217 0.890122 1.280285, 
            0.915928 0.894841 1.280746, 0.905383 0.900038 1.286801, 0.892282 0.906372 1.293918, 0.881070 0.908906 1.290383, 
            0.871337 0.912468 1.291855, 0.867832 0.915515 1.298269, 0.863115 0.916996 1.298165, 0.857568 0.920147 1.302742, 
            0.846735 0.925924 1.310422, 0.827752 0.932078 1.310651, 0.821000 0.933648 1.308667, 0.797858 0.944164 1.318994, 
            0.796394 0.935089 1.287180, 0.795247 0.933392 1.280295, 0.787049 0.937872 1.286469, 0.775215 0.941656 1.286440, 
            0.759115 0.954027 1.310472, 0.754895 0.954507 1.307562, 0.750175 0.960001 1.320833, 0.745160 0.962082 1.322411, 
            0.734544 0.979443 1.368939, 0.709377 0.986021 1.363975, 0.693710 0.989507 1.358854, 0.662982 1.003274 1.371907, 
            0.609931 1.013886 1.350594, 0.594181 1.021547 1.359300, 0.571687 1.030759 1.365972, 0.524012 1.030550 1.314331, 
            0.507321 1.040104 1.328343, 0.495250 1.044365 1.329650, 0.935815 0.887255 1.285459, 0.923206 0.892600 1.289803, 
            0.911465 0.896198 1.289250, 0.901917 0.899388 1.289681, 0.893839 0.903625 1.295174, 0.884938 0.905514 1.291958, 
            0.875480 0.908523 1.291882, 0.868848 0.913858 1.302578, 0.856841 0.917991 1.303525, 0.854579 0.918537 1.302929, 
            0.839961 0.927925 1.318604, 0.825117 0.929754 1.308837, 0.820780 0.930468 1.306585, 0.793135 0.942036 1.315604, 
            0.788919 0.934494 1.285959, 0.779711 0.937000 1.284473, 0.756337 0.955999 1.322828, 0.747207 0.958347 1.320897, 
            0.733839 0.977243 1.369599, 0.724267 0.980480 1.370163, 0.719670 0.981719 1.369383, 0.710754 0.983637 1.366249, 
            0.700194 0.988863 1.372385, 0.688071 0.989224 1.360631, 0.683725 0.993964 1.371790, 0.676153 0.997184 1.374431, 
            0.664622 1.000358 1.372692, 0.655211 1.003273 1.372351, 0.634913 1.008066 1.366637, 0.617739 1.010577 1.356657, 
            0.608040 1.014072 1.357944, 0.593138 1.020024 1.361861, 0.552891 1.032914 1.361822, 0.547525 1.031695 1.352023, 
            0.548315 1.026098 1.334210, 0.539762 1.027285 1.329027, 0.525842 1.031260 1.327405, 0.524628 1.029698 1.320898, 
            0.521466 1.032054 1.325374, 0.507803 1.039520 1.335663, 0.503279 1.040613 1.334471, 0.930585 0.886147 1.284928, 
            0.927753 0.887840 1.287545, 0.917707 0.892033 1.290786, 0.910920 0.897680 1.302359, 0.908448 0.894643 1.289591, 
            0.901211 0.897187 1.290341, 0.899141 0.897346 1.288660, 0.888383 0.902972 1.295917, 0.861897 0.912207 1.298397, 
            0.852338 0.923435 1.325610, 0.846014 0.924142 1.321210, 0.830077 0.928171 1.317610, 0.825590 0.929188 1.316207, 
            0.821816 0.928770 1.310779, 0.813995 0.936498 1.328184, 0.808545 0.939455 1.332216, 0.804020 0.940548 1.331024, 
            0.800481 0.939658 1.324277, 0.794385 0.939908 1.318594, 0.792041 0.932604 1.291743, 0.790391 0.931917 1.287691, 
            0.785900 0.932943 1.286311, 0.766461 0.940014 1.289111, 0.755631 0.953799 1.323488, 0.753369 0.954345 1.322892, 
            0.745870 0.957419 1.325125, 0.743607 0.957965 1.324529, 0.728609 0.976135 1.369068, 0.712489 0.980530 1.366496, 
            0.709806 0.981924 1.368275, 0.629918 1.006485 1.364780, 0.623899 1.006580 1.358664, 0.621637 1.007126 1.358068, 
            0.600447 1.013714 1.357386, 0.582006 1.022783 1.367910, 0.574801 1.025265 1.368485, 0.568044 1.026843 1.366526, 
            0.560616 1.029774 1.368359, 0.558895 1.029231 1.364709, 0.554448 1.030167 1.363078, 0.553361 1.028348 1.355853, 
            0.545788 1.023555 1.331783, 0.541264 1.024648 1.330591, 0.535799 1.027633 1.334703, 0.532366 1.026530 1.327357, 
            0.522736 1.029885 1.328250, 0.518515 1.030367 1.325348, 0.498239 1.039122 1.332866, 0.949645 0.868205 1.254235, 
            0.938594 0.878428 1.276503, 0.932142 0.883400 1.286184, 0.929310 0.885093 1.288801, 0.915953 0.891943 1.297363, 
            0.913691 0.892490 1.296767, 0.903202 0.893566 1.289147, 0.893752 0.896559 1.289025, 0.879090 0.902029 1.291592, 
            0.875356 0.905537 1.299297, 0.864003 0.912363 1.309916, 0.858856 0.914709 1.312237, 0.847307 0.921926 1.323954, 
            0.820349 0.928102 1.315736, 0.790507 0.940086 1.323793, 0.787335 0.930441 1.288255, 0.778799 0.931595 1.282978, 
            0.772664 0.931921 1.277512, 0.765946 0.933422 1.275335, 0.755520 0.950402 1.320795, 0.753258 0.950948 1.320199, 
            0.733353 0.970978 1.365697, 0.731089 0.971530 1.365116, 0.725232 0.975305 1.371442, 0.720521 0.976772 1.371299, 
            0.714102 0.977672 1.367439, 0.705572 0.982819 1.375481, 0.669930 0.994455 1.376184, 0.662942 0.996500 1.375532, 
            0.655797 0.998860 1.375765, 0.638174 1.002274 1.368316, 0.619381 1.008045 1.367471, 0.614978 1.008895 1.365598, 
            0.574398 1.022456 1.367439, 0.565456 1.024426 1.364452, 0.546803 1.025906 1.349455, 0.530667 1.026329 1.333621, 
            0.516776 1.030248 1.331840, 0.511888 1.032071 1.332695, 0.506334 1.035237 1.337313, 0.483481 1.041164 1.332653, 
            0.940202 0.875577 1.277470, 0.935184 0.877663 1.279060, 0.918827 0.886544 1.291187, 0.916891 0.886436 1.288755, 
            0.909840 0.888606 1.288456, 0.907037 0.890241 1.290911, 0.885194 0.898143 1.293911, 0.880791 0.898992 1.292036, 
            0.878297 0.900005 1.292747, 0.868994 0.906709 1.305155, 0.851681 0.917515 1.322675, 0.826182 0.924763 1.319586, 
            0.797590 0.938237 1.333948, 0.794479 0.936484 1.324783, 0.792328 0.936807 1.323558, 0.787539 0.938431 1.323857, 
            0.790400 0.928664 1.294358, 0.763184 0.931354 1.274240, 0.760020 0.933716 1.278732, 0.749165 0.951558 1.326609, 
            0.744471 0.952992 1.326374, 0.739319 0.955348 1.328722, 0.722267 0.973645 1.371490, 0.711079 0.976129 1.367816, 
            0.697850 0.982720 1.375651, 0.687673 0.983170 1.366275, 0.680404 0.985780 1.367210, 0.676033 0.990572 1.378511, 
            0.666413 0.993905 1.379344, 0.605053 1.009223 1.364836, 0.595471 1.012482 1.365461, 0.583961 1.015614 1.363601, 
            0.578649 1.018292 1.366851, 0.561853 1.020043 1.354741, 0.554780 1.022258 1.354567, 0.553411 1.021007 1.348934, 
            0.546435 1.019019 1.334853, 0.534389 1.023232 1.336024, 0.532496 1.023034 1.333343, 0.527971 1.024127 1.332151, 
            0.524938 1.026226 1.335906, 0.516295 1.027595 1.331233, 0.505914 1.032462 1.336364, 0.487780 1.036906 1.331801, 
            0.951287 0.865672 1.265046, 0.943072 0.870187 1.271319, 0.936741 0.874916 1.280316, 0.930917 0.878624 1.286455, 
            0.926536 0.879430 1.284457, 0.894763 0.891291 1.290044, 0.890087 0.892689 1.289707, 0.885680 0.893545 1.287852, 
            0.879585 0.893792 1.282162, 0.857800 0.909592 1.311552, 0.853238 0.914768 1.323931, 0.838968 0.919449 1.324285, 
            0.832365 0.920717 1.321458, 0.818753 0.924074 1.318103, 0.813631 0.930376 1.333637, 0.788922 0.936033 1.326092, 
            0.791368 0.927103 1.298938, 0.760217 0.929699 1.274304, 0.757616 0.930927 1.275618, 0.753412 0.935382 1.285975, 
            0.741504 0.951338 1.326438, 0.707155 0.976400 1.373274, 0.704198 0.978344 1.376596, 0.611064 1.005525 1.367680, 
            0.580990 1.013965 1.363682, 0.576598 1.014793 1.361746, 0.570831 1.018385 1.367560, 0.563410 1.017296 1.355997, 
            0.541730 1.016856 1.331364, 0.529528 1.021380 1.333407, 0.525743 1.024992 1.341404, 0.519909 1.024713 1.334239, 
            0.515105 1.026368 1.334623, 0.504678 1.031329 1.340017, 0.499680 1.033374 1.341495, 0.478632 1.039677 1.340013, 
            0.931019 0.878807 1.295921, 0.890847 0.891545 1.295455, 0.888585 0.892091 1.294859, 0.856659 0.908269 1.314672, 
            0.845257 0.915191 1.325561, 0.816620 0.924747 1.326815, 0.805499 0.931103 1.336120, 0.798457 0.933257 1.335775, 
            0.790969 0.932301 1.324586, 0.791835 0.926550 1.306342, 0.787027 0.924206 1.293390, 0.770548 0.925319 1.279492, 
            0.757787 0.926962 1.271334, 0.730291 0.962273 1.359658, 0.726329 0.966241 1.368652, 0.718999 0.968974 1.369929, 
            0.712520 0.969994 1.366404, 0.709320 0.972427 1.371096, 0.704187 0.974745 1.373339, 0.698675 0.977826 1.377718, 
            0.696803 0.977587 1.374920, 0.690232 0.978793 1.371919, 0.686392 0.978507 1.366864, 0.679518 0.980321 1.365566, 
            0.667063 0.989364 1.382399, 0.660499 0.990555 1.379355, 0.653829 0.991959 1.376909, 0.648736 0.994197 1.378925, 
            0.634567 0.998673 1.378708, 0.632692 0.998441 1.375929, 0.625742 1.000408 1.375060, 0.616706 1.002568 1.372605, 
            0.566491 1.015486 1.362007, 0.565788 1.008887 1.339258, 0.558931 1.014676 1.351227, 0.552282 1.016038 1.348663, 
            0.543286 1.014109 1.332620, 0.535609 1.017540 1.335855, 0.531085 1.018633 1.334663, 0.516121 1.024712 1.338935, 
            0.496712 1.031720 1.341559, 0.490142 1.032924 1.338550, 0.476030 1.037287 1.338014, 0.203198 1.089573 1.220766, 
            0.189505 1.089085 1.204508, 0.184454 1.087231 1.192931, 0.184396 1.083340 1.179899, 0.954533 0.859912 1.266814, 
            0.945765 0.865539 1.276200, 0.932362 0.876490 1.298382, 0.931099 0.875025 1.292150, 0.926299 0.876672 1.292512, 
            0.920026 0.881283 1.301180, 0.914901 0.879579 1.290021, 0.908396 0.880652 1.286646, 0.903322 0.882850 1.288551, 
            0.880858 0.887995 1.281700, 0.862740 0.904429 1.317120, 0.853536 0.906927 1.315611, 0.829031 0.916181 1.320274, 
            0.821860 0.918592 1.320649, 0.813487 0.923425 1.327812, 0.802532 0.929449 1.336184, 0.800840 0.928847 1.332371, 
            0.789293 0.924038 1.304003, 0.784769 0.925131 1.302811, 0.782174 0.922339 1.290731, 0.769353 0.924104 1.282913, 
            0.752889 0.929193 1.282286, 0.747506 0.932015 1.285938, 0.726140 0.963001 1.366397, 0.709019 0.969413 1.369477, 
            0.693881 0.975841 1.374727, 0.687049 0.973563 1.359835, 0.673896 0.984011 1.380606, 0.662008 0.987904 1.380880, 
            0.660146 0.987645 1.378026, 0.640670 0.994790 1.381033, 0.631565 0.997089 1.378967, 0.620641 0.999041 1.373801, 
            0.600147 1.004229 1.369196, 0.592921 1.006753 1.369887, 0.581421 1.009864 1.367970, 0.569983 1.008845 1.352350, 
            0.565386 1.006077 1.338210, 0.560638 1.007619 1.338277, 0.555967 1.009007 1.337914, 0.548162 1.012697 1.341872, 
            0.541701 1.009672 1.324885, 0.528532 1.020151 1.345744, 0.511432 1.022513 1.335348, 0.505681 1.026075 1.341074, 
            0.500968 1.027549 1.340950, 0.489634 1.030325 1.338096, 0.484852 1.031938 1.338359, 0.190591 1.091293 1.221779, 
            0.189900 1.088678 1.212321, 0.950044 0.857312 1.262100, 0.947782 0.857859 1.261504, 0.941277 0.866946 1.284844, 
            0.932655 0.872278 1.293406, 0.904281 0.881306 1.293180, 0.895311 0.883333 1.290352, 0.891916 0.886160 1.296147, 
            0.887464 0.887105 1.294542, 0.880753 0.888593 1.292329, 0.855221 0.903921 1.316142, 0.850326 0.905760 1.317042, 
            0.823446 0.915786 1.321740, 0.802397 0.926100 1.333627, 0.790424 0.922149 1.307662, 0.783085 0.920893 1.295634, 
            0.772705 0.921751 1.287400, 0.749922 0.927539 1.282350, 0.743589 0.936279 1.304719, 0.720903 0.961907 1.365906, 
            0.718444 0.962850 1.366421, 0.711637 0.964529 1.364745, 0.706472 0.966911 1.367166, 0.703819 0.968244 1.368773, 
            0.699491 0.968941 1.366474, 0.652642 0.987108 1.376967, 0.633122 0.994342 1.380223, 0.622023 0.996646 1.376045, 
            0.582812 1.007451 1.370163, 0.578079 1.004956 1.356788, 0.567242 1.002727 1.337776, 0.564509 1.004221 1.339837, 
            0.543969 1.005494 1.322131, 0.541707 1.006040 1.321535, 0.536461 1.012592 1.337771, 0.534199 1.013139 1.337175, 
            0.530085 1.017412 1.347025, 0.498242 1.025407 1.339647, 0.490919 1.028127 1.340889, 0.476709 1.032685 1.340900, 
            0.196851 1.087094 1.223218, 0.194132 1.084552 1.211841, 0.192095 1.084645 1.209974, 0.184744 1.079406 1.184656, 
            0.182985 1.078939 1.181219, 0.934189 0.869577 1.294790, 0.917584 0.874951 1.294962, 0.911317 0.875545 1.290244, 
            0.893403 0.883553 1.297797, 0.856923 0.900882 1.316580, 0.847549 0.903722 1.316031, 0.836321 0.910294 1.325939, 
            0.815529 0.916081 1.323010, 0.793012 0.925340 1.329815, 0.787882 0.919637 1.305323, 0.783027 0.917389 1.292642, 
            0.776204 0.919102 1.291059, 0.764705 0.918204 1.275781, 0.758397 0.918880 1.271294, 0.726991 0.958053 1.368314, 
            0.720300 0.959501 1.365989, 0.703763 0.964737 1.365773, 0.692111 0.968155 1.364716, 0.674647 0.971251 1.356373, 
            0.667530 0.981570 1.383166, 0.652932 0.982902 1.372009, 0.628449 0.992113 1.376550, 0.625938 0.993159 1.377355, 
            0.621533 0.994012 1.375491, 0.612738 0.995686 1.371671, 0.603987 0.997272 1.367607, 0.596380 1.000563 1.370451, 
            0.579946 1.005593 1.369655, 0.574377 1.000773 1.347638, 0.559279 1.003113 1.339305, 0.549485 1.002791 1.327765, 
            0.535755 1.010392 1.338431, 0.513390 1.019345 1.344378, 0.509480 1.019202 1.339724, 0.506533 1.021127 1.342991, 
            0.492570 1.025190 1.341612, 0.491198 1.023943 1.335991, 0.482253 1.025920 1.333022, 0.477091 1.028296 1.335428, 
            0.472831 1.032864 1.346101, 0.255953 1.080718 1.273868, 0.253307 1.082035 1.275432, 0.247818 1.081062 1.266323, 
            0.220126 1.088717 1.262251, 0.211293 1.078447 1.218576, 0.185593 1.082091 1.203263, 0.182704 1.079891 1.192841, 
            0.940710 0.864853 1.294761, 0.931244 0.867877 1.294726, 0.928960 0.868469 1.294258, 0.926720 0.868969 1.293534, 
            0.922519 0.869410 1.290516, 0.917903 0.870688 1.289842, 0.913273 0.871994 1.289246, 0.897338 0.880026 1.298992, 
            0.895967 0.878778 1.293367, 0.885954 0.882904 1.296423, 0.851548 0.900066 1.316866, 0.842854 0.905545 1.325839, 
            0.835203 0.908924 1.328928, 0.828352 0.910693 1.327504, 0.825553 0.912319 1.329933, 0.808916 0.917758 1.330285, 
            0.768376 0.915209 1.278469, 0.759475 0.917097 1.275249, 0.749795 0.920553 1.276427, 0.721739 0.956989 1.367905, 
            0.717279 0.957953 1.366352, 0.683072 0.962694 1.345601, 0.665884 0.977255 1.375773, 0.657312 0.978479 1.370696, 
            0.653124 0.978897 1.367611, 0.648411 0.984376 1.380839, 0.641094 0.987083 1.382044, 0.639092 0.987105 1.379979, 
            0.632060 0.989238 1.379574, 0.630088 0.989199 1.377338, 0.614295 0.992938 1.372927, 0.610438 0.996696 1.381330, 
            0.597804 0.998083 1.372454, 0.586445 1.000911 1.369744, 0.584045 1.001735 1.369926, 0.571504 0.998929 1.347171, 
            0.566631 0.996716 1.334588, 0.553791 0.998517 1.326872, 0.544682 1.000824 1.324826, 0.542797 1.000612 1.322105, 
            0.540393 1.001443 1.322306, 0.530936 1.012465 1.348941, 0.523370 1.015672 1.351547, 0.506750 1.017069 1.338444, 
            0.496319 1.022037 1.343858, 0.494569 1.021552 1.340372, 0.491449 1.023825 1.344615, 0.473236 1.028429 1.340500, 
            0.470444 1.030042 1.342893, 0.273729 1.073372 1.277129, 0.257244 1.078505 1.276622, 0.254864 1.079288 1.276688, 
            0.250340 1.080380 1.275496, 0.232954 1.083318 1.266709, 0.217071 1.087238 1.262807, 0.220514 1.076300 1.230024, 
            0.207920 1.077607 1.220925, 0.192947 1.079697 1.211891, 0.181071 1.075551 1.185380, 0.176439 1.076860 1.184794, 
            0.957919 0.854643 1.287866, 0.956666 0.853157 1.281575, 0.953312 0.851895 1.273783, 0.946719 0.857151 1.284258, 
            0.937122 0.864447 1.298325, 0.930335 0.866087 1.296537, 0.925414 0.867978 1.297583, 0.924076 0.866663 1.291772, 
            0.910305 0.870339 1.289310, 0.907934 0.871105 1.289330, 0.888189 0.878793 1.293856, 0.874082 0.883144 1.293287, 
            0.863011 0.893409 1.315672, 0.857663 0.896158 1.319122, 0.844411 0.902798 1.327095, 0.839819 0.904027 1.326284, 
            0.813350 0.913225 1.328663, 0.803657 0.916708 1.329915, 0.787931 0.920312 1.325123, 0.743972 0.920638 1.279238, 
            0.737919 0.924808 1.286672, 0.714792 0.955331 1.363704, 0.710151 0.956659 1.363170, 0.678856 0.963551 1.352704, 
            0.671268 0.966804 1.355439, 0.663982 0.973456 1.369827, 0.660654 0.976147 1.375241, 0.646745 0.980100 1.373556, 
            0.635824 0.986055 1.381736, 0.624638 0.988535 1.378051, 0.620114 0.989628 1.376859, 0.611457 0.995031 1.385618, 
            0.592264 0.997600 1.373673, 0.590178 0.997791 1.372081, 0.586372 0.997438 1.366839, 0.582601 0.997015 1.361397, 
            0.579298 0.995648 1.353313, 0.571057 0.996208 1.346372, 0.570444 0.993433 1.336469, 0.565554 0.995262 1.337341, 
            0.563318 0.995756 1.336595, 0.546239 0.998077 1.326082, 0.545299 0.995962 1.318027, 0.539766 0.999085 1.322527, 
            0.536245 1.002164 1.329029, 0.527811 1.011127 1.349892, 0.514242 1.014397 1.346294, 0.510569 1.013775 1.340297, 
            0.497876 1.019290 1.345114, 0.489182 1.028774 1.367441, 0.485219 1.020724 1.336371, 0.475556 1.024146 1.337451, 
            0.275155 1.070889 1.279123, 0.258868 1.075621 1.277495, 0.249821 1.077804 1.275104, 0.248817 1.075818 1.267411, 
            0.244605 1.076282 1.264457, 0.243165 1.075173 1.259220, 0.220526 1.084677 1.266710, 0.216179 1.085413 1.264519, 
            0.217557 1.078633 1.243389, 0.213302 1.075176 1.227319, 0.204819 1.076222 1.221742, 0.198023 1.077879 1.220005, 
            0.194890 1.076172 1.210966, 0.191783 1.078419 1.215136, 0.185404 1.075230 1.197688, 0.181477 1.075121 1.193128, 
            0.957286 0.852296 1.288115, 0.953203 0.852501 1.284436, 0.926971 0.865231 1.298839, 0.920624 0.865985 1.294570, 
            0.916492 0.866287 1.291162, 0.907956 0.867441 1.285889, 0.902050 0.871315 1.292489, 0.897525 0.872407 1.291297, 
            0.849446 0.897056 1.322085, 0.829110 0.905932 1.329942, 0.817431 0.909406 1.329041, 0.797963 0.916535 1.332003, 
            0.789092 0.914355 1.315258, 0.783537 0.909508 1.293164, 0.775267 0.910125 1.286385, 0.762440 0.911901 1.278597, 
            0.753134 0.914605 1.277667, 0.742868 0.919240 1.282149, 0.719447 0.950356 1.360844, 0.714087 0.953131 1.364365, 
            0.706650 0.956079 1.366244, 0.687818 0.953913 1.338903, 0.679903 0.957824 1.343481, 0.674726 0.960230 1.345971, 
            0.657054 0.971759 1.365516, 0.646169 0.977639 1.373487, 0.643778 0.978446 1.373621, 0.637827 0.982410 1.380475, 
            0.625909 0.990371 1.394277, 0.619517 0.991215 1.390261, 0.608201 0.993958 1.387312, 0.587928 0.994691 1.368095, 
            0.570713 0.993280 1.344993, 0.562618 0.993545 1.337227, 0.561403 0.991982 1.330721, 0.550118 0.994663 1.327596, 
            0.546989 0.992946 1.318531, 0.537924 0.999171 1.329596, 0.529822 1.003459 1.335230, 0.525494 1.008163 1.346286, 
            0.520609 1.009982 1.347128, 0.513101 1.013073 1.349411, 0.510216 1.014874 1.352330, 0.503254 1.012858 1.338171, 
            0.497103 1.021232 1.359512, 0.486573 1.026400 1.365486, 0.489037 1.017431 1.338223, 0.486775 1.017977 1.337627, 
            0.483080 1.021407 1.345113, 0.478556 1.022500 1.343921, 0.471513 1.024655 1.343578, 0.466951 1.025823 1.342598, 
            0.464377 1.026997 1.343759, 0.269971 1.069689 1.278333, 0.257676 1.074402 1.280904, 0.255833 1.074104 1.277943, 
            0.249046 1.075743 1.276155, 0.245078 1.071708 1.258466, 0.237935 1.074065 1.258688, 0.232189 1.077616 1.264386, 
            0.224364 1.081345 1.268455, 0.214589 1.076978 1.243453, 0.210435 1.077326 1.240174, 0.210916 1.072351 1.224101, 
            0.204199 1.073850 1.221921, 0.187551 1.071296 1.195618, 0.181931 1.070585 1.187245, 0.935495 0.860480 1.300862, 
            0.933937 0.859609 1.296293, 0.929297 0.860936 1.295757, 0.919479 0.864669 1.297711, 0.915202 0.865263 1.295121, 
            0.911581 0.864537 1.288832, 0.881662 0.876676 1.297323, 0.872075 0.879944 1.297973, 0.862944 0.886302 1.309411, 
            0.855011 0.894255 1.327445, 0.835491 0.901490 1.330703, 0.828561 0.903417 1.329722, 0.809568 0.909590 1.330004, 
            0.791403 0.914097 1.325616, 0.784982 0.910994 1.308410, 0.772477 0.908114 1.285448, 0.760868 0.911446 1.284151, 
            0.749372 0.914548 1.282208, 0.731626 0.922220 1.288819, 0.725918 0.925696 1.294303, 0.712209 0.949283 1.358282, 
            0.706478 0.952804 1.363894, 0.705120 0.951531 1.358200, 0.699421 0.954988 1.363634, 0.692963 0.955965 1.359991, 
            0.688374 0.953181 1.345805, 0.645335 0.975699 1.374877, 0.634698 0.985088 1.394809, 0.612202 0.990298 1.388136, 
            0.600747 0.989312 1.372611, 0.585064 0.992830 1.367579, 0.582729 0.993522 1.367390, 0.582411 0.990154 1.355826, 
            0.580447 0.990102 1.353550, 0.574501 0.990047 1.347016, 0.568461 0.990185 1.341020, 0.559694 0.991803 1.337045, 
            0.558608 0.989981 1.329813, 0.554084 0.991074 1.328621, 0.545728 0.991864 1.322324, 0.544191 0.990951 1.317639, 
            0.541929 0.991497 1.317043, 0.535240 0.996947 1.328062, 0.532694 0.998063 1.329064, 0.525787 1.003953 1.341315, 
            0.516854 1.009913 1.351636, 0.510710 1.018272 1.372935, 0.504181 1.011379 1.342980, 0.496861 1.022106 1.370916, 
            0.490060 1.023774 1.369210, 0.490628 1.014616 1.339290, 0.477677 1.028663 1.372276, 0.475246 1.029549 1.372630, 
            0.473510 1.029037 1.369068, 0.466127 1.023862 1.343929, 0.283549 1.066788 1.291921, 0.273744 1.066488 1.280443, 
            0.263910 1.070253 1.282487, 0.250711 1.072777 1.276798, 0.249714 1.070778 1.269067, 0.244600 1.069051 1.257845, 
            0.242338 1.069597 1.257249, 0.219149 1.080208 1.267840, 0.210105 1.070363 1.225359, 0.203981 1.070667 1.219828, 
            0.192628 1.069476 1.203726, 0.185798 1.071202 1.202184, 0.176701 1.069477 1.186713, 0.936563 0.858717 1.304876, 
            0.898543 0.867125 1.292276, 0.886748 0.870830 1.292023, 0.881151 0.874084 1.296887, 0.850298 0.892108 1.324001, 
            0.845773 0.893201 1.322809, 0.843178 0.894418 1.324092, 0.840158 0.896489 1.327768, 0.835457 0.897938 1.327576, 
            0.827700 0.901531 1.331262, 0.822709 0.903561 1.332698, 0.811405 0.906280 1.329682, 0.803922 0.909319 1.331818, 
            0.797019 0.911193 1.330688, 0.794287 0.908677 1.319382, 0.776118 0.905178 1.288301, 0.753683 0.910266 1.281288, 
            0.731604 0.918643 1.285620, 0.726347 0.921210 1.288561, 0.720915 0.924129 1.292487, 0.712488 0.937086 1.326671, 
            0.696797 0.952641 1.361755, 0.669275 0.959954 1.356724, 0.661631 0.967326 1.373131, 0.657905 0.966811 1.367432, 
            0.653381 0.967904 1.366240, 0.651326 0.968032 1.364473, 0.644031 0.974703 1.378913, 0.615411 0.988232 1.393430, 
            0.590607 0.990073 1.373062, 0.588218 0.986867 1.359821, 0.583953 0.987437 1.357165, 0.575217 0.988994 1.353018, 
            0.567040 0.989425 1.345717, 0.563006 0.989529 1.341754, 0.539059 0.993653 1.329914, 0.518371 1.007246 1.353117, 
            0.510846 1.018386 1.382209, 0.506131 1.019862 1.382093, 0.497055 1.022101 1.379858, 0.495816 1.020589 1.373492, 
            0.487815 1.012650 1.338479, 0.474709 1.027009 1.372340, 0.474976 1.018457 1.344118, 0.465556 1.021390 1.343828, 
            0.254652 1.069239 1.277963, 0.245929 1.066761 1.260382, 0.241475 1.067712 1.258793, 0.233078 1.072593 1.266092, 
            0.223295 1.076256 1.267849, 0.211985 1.078986 1.264861, 0.212545 1.073852 1.248345, 0.210362 1.074238 1.247302, 
            0.205020 1.068963 1.224008, 0.197661 1.067747 1.212091, 0.191101 1.068930 1.209024, 0.183924 1.067348 1.196082, 
            0.178346 1.066553 1.187472, 0.958158 0.843685 1.286593, 0.948743 0.846609 1.286279, 0.933670 0.856912 1.304517, 
            0.929824 0.856640 1.299501, 0.922490 0.859382 1.300803, 0.919451 0.861491 1.304585, 0.918032 0.860339 1.299232, 
            0.909032 0.862428 1.296575, 0.907178 0.862153 1.293677, 0.900459 0.863656 1.291507, 0.898878 0.862830 1.287067, 
            0.893313 0.866017 1.291744, 0.888756 0.867177 1.290739, 0.887324 0.866050 1.285455, 0.871104 0.874656 1.296810, 
            0.852465 0.888132 1.321813, 0.850203 0.888678 1.321217, 0.827394 0.898526 1.329669, 0.824453 0.900437 1.332899, 
            0.771073 0.903698 1.286729, 0.763981 0.905953 1.286666, 0.750452 0.909142 1.282838, 0.738735 0.912690 1.282147, 
            0.702635 0.941276 1.338862, 0.696084 0.942441 1.335744, 0.683526 0.947683 1.339797, 0.675623 0.951570 1.344308, 
            0.663051 0.968861 1.388514, 0.657983 0.967041 1.377031, 0.652583 0.965889 1.367420, 0.649540 0.968007 1.371229, 
            0.638954 0.977294 1.390875, 0.616608 0.986208 1.396713, 0.608529 0.986443 1.388861, 0.604004 0.987535 1.387669, 
            0.594811 0.986004 1.372740, 0.589775 0.984119 1.361077, 0.579629 0.984506 1.351523, 0.572937 0.985955 1.349202, 
            0.568657 0.986555 1.346631, 0.563623 0.988674 1.348313, 0.556734 0.990520 1.347107, 0.551536 0.988960 1.336353, 
            0.548518 0.987021 1.326664, 0.529643 0.996964 1.339636, 0.512077 1.016293 1.385299, 0.494088 1.020447 1.379922, 
            0.484456 1.019798 1.367467, 0.476266 1.024262 1.373596, 0.472998 1.022826 1.365316, 0.285881 1.062866 1.298840, 
            0.282821 1.061012 1.289389, 0.274221 1.062292 1.284469, 0.271823 1.063113 1.284643, 0.267528 1.063744 1.282155, 
            0.258756 1.065372 1.278208, 0.246338 1.066326 1.268117, 0.242126 1.066790 1.265163, 0.236191 1.070721 1.271926, 
            0.211658 1.072016 1.250030, 0.192532 1.066435 1.210988, 0.190920 1.065673 1.206724, 0.184429 1.066717 1.203269, 
            0.178815 1.065996 1.194866, 0.951836 0.840770 1.278869, 0.939752 0.853072 1.306965, 0.926309 0.856088 1.302655, 
            0.912945 0.858945 1.297896, 0.906038 0.860826 1.296786, 0.898172 0.860630 1.287727, 0.891351 0.862338 1.286133, 
            0.888349 0.864373 1.289710, 0.881764 0.865607 1.286786, 0.857992 0.877393 1.300671, 0.824072 0.897585 1.331732, 
            0.816998 0.899801 1.331561, 0.814356 0.901113 1.333112, 0.795321 0.903364 1.320273, 0.787621 0.902833 1.310277, 
            0.788635 0.896785 1.291201, 0.780118 0.897900 1.285817, 0.765109 0.904068 1.290337, 0.760951 0.904424 1.287082, 
            0.737194 0.912171 1.287519, 0.677805 0.947565 1.342039, 0.672906 0.953417 1.356315, 0.664508 0.966315 1.390334, 
            0.659984 0.967408 1.389142, 0.656913 0.969580 1.393103, 0.651786 0.971887 1.395313, 0.646431 0.966638 1.372093, 
            0.642620 0.970301 1.380233, 0.632336 0.978980 1.398174, 0.622883 0.981980 1.398071, 0.592389 0.983251 1.369726, 
            0.587650 0.984777 1.369748, 0.585346 0.981400 1.356028, 0.582616 0.982887 1.358069, 0.558393 0.987566 1.347781, 
            0.551438 0.989544 1.346943, 0.532815 0.990967 1.331785, 0.522312 1.000086 1.350961, 0.513627 1.013560 1.386594, 
            0.499415 1.018124 1.386623, 0.477337 1.022493 1.377593, 0.468471 1.016297 1.347465, 0.264074 1.063069 1.284964, 
            0.259017 1.065233 1.286775, 0.252594 1.062134 1.269580, 0.243553 1.064303 1.267150, 0.240861 1.065714 1.268977, 
            0.226413 1.070754 1.270339, 0.204081 1.071625 1.249380, 0.203065 1.061649 1.215039, 0.174381 1.063285 1.189842, 
            0.959094 0.838569 1.288036, 0.946606 0.839662 1.278337, 0.933231 0.850555 1.300356, 0.930634 0.851775 1.301647, 
            0.923339 0.854438 1.302730, 0.921231 0.854675 1.301266, 0.916576 0.856030 1.300809, 0.892908 0.859591 1.287389, 
            0.884961 0.859559 1.278791, 0.876115 0.865343 1.288619, 0.857933 0.877899 1.311044, 0.857287 0.875192 1.301331, 
            0.847754 0.886367 1.328393, 0.815912 0.898366 1.334368, 0.805163 0.899967 1.328217, 0.799871 0.902606 1.331359, 
            0.795732 0.902923 1.327993, 0.790395 0.901644 1.318027, 0.781143 0.896224 1.290073, 0.776755 0.897042 1.288111, 
            0.769547 0.899529 1.288698, 0.766666 0.901321 1.291593, 0.762002 0.902694 1.291187, 0.750619 0.905571 1.288614, 
            0.744201 0.906469 1.284748, 0.739535 0.907845 1.284351, 0.729470 0.912077 1.287703, 0.715429 0.920304 1.300122, 
            0.687670 0.936109 1.323142, 0.674463 0.950670 1.357571, 0.645725 0.964437 1.372753, 0.639805 0.972346 1.392791, 
            0.634588 0.974833 1.395505, 0.601547 0.981232 1.381532, 0.595941 0.980497 1.373088, 0.591684 0.981051 1.370386, 
            0.589208 0.982028 1.370997, 0.587965 0.980521 1.364648, 0.568044 0.984555 1.356808, 0.555257 0.986251 1.348796, 
            0.549551 0.981708 1.327557, 0.534371 0.988220 1.333041, 0.529358 0.990296 1.334605, 0.515729 1.009715 1.384774, 
            0.510152 1.012928 1.389524, 0.503564 1.014167 1.386614, 0.482947 1.019602 1.382701, 0.471365 1.014864 1.354531, 
            0.465116 1.015421 1.349710, 0.455908 1.021934 1.361580, 0.288761 1.057843 1.302672, 0.274882 1.057729 1.287462, 
            0.267975 1.059610 1.286351, 0.261458 1.060707 1.283044, 0.234780 1.066319 1.273246, 0.230317 1.067289 1.271709, 
            0.219442 1.069144 1.266270, 0.217021 1.070009 1.266567, 0.215291 1.069485 1.262972, 0.205723 1.068708 1.250158, 
            0.199032 1.070154 1.247830, 0.195479 1.061277 1.214443, 0.183726 1.060891 1.200595, 0.179238 1.061910 1.199198, 
            0.952710 0.835777 1.280658, 0.952210 0.832775 1.270120, 0.940939 0.839433 1.280269, 0.934189 0.841000 1.278277, 
            0.928001 0.849447 1.299824, 0.916464 0.852634 1.298118, 0.906889 0.855878 1.298703, 0.895031 0.855705 1.285454, 
            0.888780 0.856266 1.280643, 0.880954 0.859997 1.284719, 0.871527 0.862944 1.284468, 0.851123 0.883979 1.332784, 
            0.834958 0.888466 1.330468, 0.827185 0.892091 1.334244, 0.808546 0.897552 1.332532, 0.801952 0.898803 1.329656, 
            0.792971 0.900853 1.326891, 0.786936 0.896971 1.307502, 0.778876 0.893159 1.286183, 0.735829 0.907678 1.288584, 
            0.724053 0.911346 1.288226, 0.680420 0.939066 1.334004, 0.667565 0.960934 1.393163, 0.656851 0.966472 1.400176, 
            0.642853 0.970606 1.398997, 0.641137 0.970052 1.395318, 0.636160 0.972055 1.396676, 0.609743 0.981150 1.398766, 
            0.605634 0.981408 1.395235, 0.601874 0.980961 1.389725, 0.596627 0.979502 1.379255, 0.560008 0.985090 1.358751, 
            0.553768 0.985629 1.353880, 0.550027 0.985143 1.348264, 0.547120 0.978974 1.324593, 0.540514 0.980250 1.321788, 
            0.537740 0.981826 1.324077, 0.533177 0.987002 1.336457, 0.516234 1.009085 1.391964, 0.504481 1.012708 1.391481, 
            0.497871 1.013991 1.388695, 0.479793 1.018323 1.383817, 0.478161 1.017600 1.379663, 0.470515 1.016962 1.369367, 
            0.468358 1.013289 1.354817, 0.459964 1.018165 1.362100, 0.291923 1.055872 1.308231, 0.279286 1.057265 1.299372, 
            0.253217 1.057645 1.272781, 0.250728 1.058648 1.273464, 0.241970 1.060249 1.269442, 0.239517 1.061179 1.269922, 
            0.234992 1.062272 1.268730, 0.220840 1.066715 1.268419, 0.216474 1.067489 1.266334, 0.209542 1.065415 1.252011, 
            0.204933 1.066678 1.251296, 0.201769 1.069040 1.255788, 0.197244 1.070132 1.254596, 0.200974 1.058616 1.220195, 
            0.193148 1.058340 1.210911, 0.186542 1.059617 1.208109, 0.956384 0.832774 1.283325, 0.953767 0.830028 1.271376, 
            0.951594 0.830395 1.270277, 0.938808 0.840103 1.288974, 0.935494 0.834752 1.267596, 0.920342 0.849221 1.299637, 
            0.910430 0.853146 1.302126, 0.901690 0.854710 1.298001, 0.884773 0.856704 1.286571, 0.850417 0.881778 1.333444, 
            0.843500 0.883681 1.332395, 0.836922 0.884900 1.329430, 0.832731 0.885321 1.326353, 0.824191 0.890490 1.334460, 
            0.812446 0.894095 1.333926, 0.791506 0.896173 1.318477, 0.789268 0.892663 1.304384, 0.786518 0.890183 1.293181, 
            0.780309 0.890660 1.288135, 0.775513 0.892299 1.288474, 0.762853 0.897746 1.293104, 0.753944 0.899651 1.289933, 
            0.744590 0.902451 1.289269, 0.740066 0.903543 1.288077, 0.727831 0.908135 1.290310, 0.721944 0.911971 1.296805, 
            0.712881 0.914184 1.294497, 0.705058 0.917910 1.298560, 0.701676 0.916702 1.290918, 0.697322 0.921459 1.302123, 
            0.692798 0.922552 1.300931, 0.679218 0.941873 1.350825, 0.670058 0.956303 1.389138, 0.622577 0.975740 1.403196, 
            0.617818 0.977306 1.403327, 0.613518 0.977946 1.400868, 0.606776 0.979496 1.398830, 0.602295 0.976494 1.384034, 
            0.596634 0.975866 1.375894, 0.592321 0.976534 1.373509, 0.580408 0.976471 1.360570, 0.572602 0.976154 1.351174, 
            0.566515 0.980391 1.358793, 0.561479 0.982514 1.360489, 0.555324 0.982882 1.355136, 0.548098 0.985405 1.355827, 
            0.545836 0.985952 1.355231, 0.543750 0.982137 1.340285, 0.541487 0.982683 1.339689, 0.541938 0.977769 1.323788, 
            0.539676 0.978315 1.323192, 0.522672 1.004528 1.392401, 0.494457 1.013235 1.391275, 0.490329 1.013530 1.387848, 
            0.475353 1.015625 1.378829, 0.453847 1.018842 1.366572, 0.291454 1.053194 1.307553, 0.285417 1.053325 1.301539, 
            0.268687 1.054942 1.289053, 0.262564 1.055247 1.283525, 0.259717 1.052963 1.272869, 0.250997 1.058492 1.281984, 
            0.226560 1.063602 1.272905, 0.215253 1.066327 1.269904, 0.196018 1.056957 1.218117, 0.186471 1.056139 1.205189, 
            0.182315 1.056489 1.201915, 0.951928 0.830108 1.278427, 0.948534 0.828926 1.270859, 0.938634 0.836831 1.286633, 
            0.935040 0.836052 1.280193, 0.930248 0.833677 1.267155, 0.923241 0.843773 1.293324, 0.902895 0.852670 1.301241, 
            0.899426 0.851639 1.294095, 0.895052 0.852428 1.292051, 0.892043 0.850470 1.282311, 0.879543 0.855596 1.286039, 
            0.878122 0.854448 1.280696, 0.816919 0.889486 1.332091, 0.804224 0.895003 1.336915, 0.788989 0.893611 1.315997, 
            0.784854 0.889913 1.299252, 0.774418 0.890883 1.291332, 0.755259 0.897390 1.292551, 0.748452 0.899070 1.290878, 
            0.742948 0.902136 1.295214, 0.729893 0.904370 1.288712, 0.724179 0.907857 1.294231, 0.720875 0.910502 1.299517, 
            0.707466 0.913448 1.295010, 0.696617 0.919258 1.302784, 0.685662 0.929287 1.324509, 0.669353 0.954102 1.389798, 
            0.639162 0.966786 1.399819, 0.637536 0.966053 1.395637, 0.627585 0.970053 1.398339, 0.614474 0.976408 1.405512, 
            0.597478 0.974554 1.381171, 0.586217 0.973178 1.364550, 0.569131 0.975513 1.354078, 0.549506 0.982959 1.357927, 
            0.545306 0.979390 1.341541, 0.538520 0.981029 1.339753, 0.524018 1.002206 1.394849, 0.489140 1.012302 1.391235, 
            0.484392 1.013845 1.391303, 0.476891 1.012915 1.380189, 0.472202 1.014340 1.379928, 0.459157 1.012548 1.360014, 
            0.453720 1.015478 1.363970, 0.295086 1.050278 1.310464, 0.290512 1.051471 1.309551, 0.276828 1.050964 1.293240, 
            0.261273 1.050216 1.274125, 0.256749 1.051309 1.272933, 0.251073 1.054719 1.278238, 0.245069 1.054782 1.272032, 
            0.242418 1.056112 1.273630, 0.235889 1.057233 1.270390, 0.221330 1.062494 1.272373, 0.218270 1.064648 1.276280, 
            0.206051 1.061193 1.251708, 0.202794 1.063742 1.256723, 0.198095 1.065185 1.256512, 0.196007 1.065381 1.254935, 
            0.199837 1.053664 1.219970, 0.191449 1.054520 1.213861, 0.185082 1.055313 1.209702, 0.181977 1.053550 1.200507, 
            0.175790 1.053982 1.195334, 0.171052 1.055504 1.195347, 0.167984 1.057673 1.199298, 0.946698 0.829000 1.277895, 
            0.940191 0.834084 1.287889, 0.934110 0.830297 1.268764, 0.920425 0.841813 1.292532, 0.913897 0.842931 1.289283, 
            0.900982 0.848892 1.295351, 0.884135 0.850747 1.283531, 0.881100 0.852849 1.287295, 0.879679 0.851701 1.281952, 
            0.865014 0.861183 1.297890, 0.839827 0.879826 1.333119, 0.810790 0.890187 1.336628, 0.792798 0.894345 1.331264, 
            0.789575 0.892819 1.322732, 0.790102 0.887750 1.306398, 0.769137 0.889878 1.291090, 0.759081 0.894092 1.294389, 
            0.754533 0.895231 1.293327, 0.751401 0.897529 1.297640, 0.733695 0.901112 1.290663, 0.727116 0.906339 1.301059, 
            0.724653 0.907290 1.301597, 0.713382 0.909942 1.298392, 0.710613 0.911509 1.300656, 0.706210 0.912356 1.298777, 
            0.704570 0.911651 1.294672, 0.697419 0.914023 1.294938, 0.668647 0.951901 1.390458, 0.666385 0.952448 1.389862, 
            0.659652 0.957987 1.401132, 0.644959 0.963519 1.403872, 0.602072 0.973708 1.392010, 0.597783 0.970320 1.376133, 
            0.593423 0.971082 1.374013, 0.591712 0.970518 1.370307, 0.570482 0.973181 1.356496, 0.557852 0.978567 1.360955, 
            0.544168 0.982067 1.357999, 0.542339 0.977736 1.341606, 0.508627 1.005522 1.398207, 0.496755 1.009383 1.398389, 
            0.492762 1.009405 1.394198, 0.490697 1.009555 1.392491, 0.463098 1.009008 1.361176, 0.456189 1.010894 1.360078, 
            0.452740 1.013828 1.366175, 0.290044 1.048793 1.308873, 0.288516 1.047860 1.304132, 0.279528 1.049923 1.301405, 
            0.278375 1.048238 1.294554, 0.267515 1.050061 1.289028, 0.257924 1.049329 1.276342, 0.243581 1.054158 1.277110, 
            0.229916 1.057620 1.274048, 0.213506 1.062603 1.273122, 0.212011 1.057596 1.254837, 0.203083 1.059539 1.251773, 
            0.199826 1.062087 1.256787, 0.197564 1.062634 1.256191, 0.201394 1.050917 1.221226, 0.199701 1.050318 1.217422, 
            0.182923 1.052031 1.205204, 0.178504 1.052912 1.203417, 0.169540 1.054926 1.200554, 0.961027 0.824588 1.287248, 
            0.956970 0.824739 1.283417, 0.952303 0.826120 1.283033, 0.941315 0.828202 1.278230, 0.934961 0.832977 1.287357, 
            0.924232 0.830529 1.267735, 0.918665 0.837728 1.285784, 0.894851 0.845592 1.286550, 0.888345 0.846665 1.283174, 
            0.882830 0.849753 1.287573, 0.832885 0.878156 1.328883, 0.821738 0.880558 1.324980, 0.818292 0.883488 1.331063, 
            0.802757 0.890715 1.338553, 0.770246 0.888033 1.294874, 0.761425 0.889759 1.291202, 0.751605 0.897505 1.306528, 
            0.738802 0.903240 1.311965, 0.738692 0.899454 1.299226, 0.719245 0.906541 1.302072, 0.705372 0.910423 1.300186, 
            0.701164 0.910878 1.297208, 0.684818 0.919738 1.309274, 0.666479 0.952646 1.399372, 0.661936 0.953774 1.398281, 
            0.646709 0.960382 1.404034, 0.637601 0.962688 1.401988, 0.634298 0.961321 1.393902, 0.628305 0.965370 1.400997, 
            0.579540 0.971363 1.368866, 0.573049 0.972407 1.365408, 0.563288 0.972019 1.353684, 0.555210 0.976257 1.359180, 
            0.523969 0.999069 1.401839, 0.519340 1.000372 1.401238, 0.511344 1.004447 1.406275, 0.487654 1.008052 1.392977, 
            0.482982 1.009443 1.392624, 0.475591 1.008290 1.380881, 0.468886 1.009766 1.378638, 0.467283 1.008986 1.374322, 
            0.462270 1.007054 1.362526, 0.296142 1.044917 1.311222, 0.289184 1.046903 1.310405, 0.283470 1.046383 1.302565, 
            0.281085 1.047176 1.302661, 0.276635 1.048119 1.301048, 0.259863 1.045815 1.275446, 0.247400 1.050865 1.278962, 
            0.240321 1.053093 1.278824, 0.234546 1.056702 1.284686, 0.216859 1.060246 1.277601, 0.215181 1.055610 1.260354, 
            0.206902 1.056246 1.253625, 0.200515 1.057080 1.249582, 0.203104 1.047862 1.221619, 0.194843 1.048461 1.214789, 
            0.188991 1.048218 1.207727, 0.180030 1.050227 1.204848, 0.176493 1.049332 1.198086, 0.164165 1.054112 1.200845, 
            0.954056 0.822979 1.283183, 0.938704 0.825830 1.276282, 0.914749 0.837984 1.291200, 0.906678 0.838201 1.283299, 
            0.900136 0.843354 1.293486, 0.897993 0.843660 1.292217, 0.893560 0.844569 1.290509, 0.892260 0.843178 1.284484, 
            0.886774 0.846208 1.288721, 0.875718 0.848425 1.284298, 0.841817 0.872586 1.328610, 0.834899 0.874489 1.327562, 
            0.830353 0.875625 1.326492, 0.819477 0.877481 1.321056, 0.815070 0.882346 1.332563, 0.802232 0.888151 1.338194, 
            0.789203 0.882318 1.304831, 0.784925 0.882916 1.302252, 0.778486 0.883855 1.298501, 0.764954 0.887050 1.294693, 
            0.742511 0.900168 1.314438, 0.735834 0.901586 1.312029, 0.725326 0.902702 1.304520, 0.722923 0.903532 1.304719, 
            0.709170 0.907171 1.302154, 0.704799 0.907955 1.300097, 0.694482 0.908686 1.291509, 0.665773 0.950445 1.400033, 
            0.660479 0.953088 1.403186, 0.631463 0.959400 1.393221, 0.627229 0.963914 1.403745, 0.616684 0.969112 1.409801, 
            0.607689 0.971190 1.407116, 0.604027 0.962533 1.374345, 0.597240 0.964172 1.372557, 0.594342 0.965999 1.375549, 
            0.589859 0.967007 1.374121, 0.588039 0.966664 1.371031, 0.582851 0.969092 1.373583, 0.576868 0.969113 1.367260, 
            0.573595 0.967687 1.359008, 0.563037 0.968902 1.351778, 0.551780 0.975533 1.361853, 0.537945 0.979338 1.359752, 
            0.536403 0.974427 1.341734, 0.523264 0.996868 1.402500, 0.490036 1.007652 1.402938, 0.482585 1.006621 1.391540, 
            0.474590 1.006684 1.383210, 0.451625 1.008831 1.365826, 0.300083 1.041379 1.312389, 0.288638 1.044381 1.310164, 
            0.276242 1.045288 1.299944, 0.269590 1.046656 1.297396, 0.265510 1.046855 1.293698, 0.261556 1.046800 1.289291, 
            0.250712 1.048591 1.283674, 0.249273 1.047481 1.278433, 0.235091 1.051985 1.278293, 0.231561 1.055082 1.284845, 
            0.229702 1.054817 1.281976, 0.224201 1.053869 1.272936, 0.217695 1.054944 1.269567, 0.210700 1.052994 1.255595, 
            0.202638 1.053193 1.247643, 0.204661 1.045115 1.222875, 0.196027 1.046463 1.218146, 0.181444 1.047768 1.206910, 
            0.176694 1.049315 1.206991, 0.172174 1.050398 1.205773, 0.954758 0.817945 1.275904, 0.950776 0.817945 1.271650, 
            0.944796 0.821968 1.278670, 0.942658 0.822263 1.277369, 0.927498 0.824728 1.269387, 0.922314 0.827149 1.271916, 
            0.912895 0.838095 1.298338, 0.911946 0.835997 1.290331, 0.835297 0.866061 1.308641, 0.829401 0.869915 1.315188, 
            0.816510 0.875827 1.321121, 0.797014 0.887020 1.337599, 0.789267 0.886584 1.327869, 0.764195 0.884958 1.295655, 
            0.728551 0.900604 1.309724, 0.725309 0.903121 1.314651, 0.720475 0.904839 1.315211, 0.716624 0.904576 1.310218, 
            0.703669 0.906610 1.303155, 0.687931 0.914244 1.311786, 0.664557 0.949272 1.403573, 0.645730 0.955113 1.402923, 
            0.639310 0.956013 1.399063, 0.635694 0.955278 1.392750, 0.616696 0.965468 1.406418, 0.613655 0.967581 1.410213, 
            0.593636 0.963798 1.376209, 0.589092 0.964931 1.375129, 0.586830 0.965477 1.374533, 0.579883 0.967438 1.373647, 
            0.568821 0.965661 1.355904, 0.564484 0.966377 1.353656, 0.559960 0.967470 1.352464, 0.555099 0.969240 1.353170, 
            0.537996 0.979623 1.369505, 0.533413 0.980832 1.368640, 0.482706 1.006764 1.400896, 0.480718 1.006759 1.398756, 
            0.479893 1.004412 1.390051, 0.475515 1.005210 1.388034, 0.474346 1.003556 1.381269, 0.460939 1.002492 1.363397, 
            0.456420 1.003573 1.362173, 0.301471 1.038972 1.314597, 0.298720 1.040503 1.316759, 0.297215 1.039523 1.311888, 
            0.290059 1.041907 1.312185, 0.287797 1.042453 1.311590, 0.286400 1.041258 1.306112, 0.277486 1.043171 1.302965, 
            0.265476 1.043303 1.290570, 0.263056 1.044166 1.290863, 0.250007 1.046391 1.284334, 0.248012 1.046399 1.282229, 
            0.243515 1.047435 1.280880, 0.231647 1.051290 1.281045, 0.227122 1.052383 1.279853, 0.202042 1.042758 1.220970, 
            0.186070 1.042850 1.204211, 0.957546 0.816726 1.283569, 0.951790 0.816291 1.275968, 0.939566 0.820860 1.278138, 
            0.931028 0.818011 1.259515, 0.924531 0.823074 1.269451, 0.922269 0.823620 1.268855, 0.909927 0.836440 1.298402, 
            0.907417 0.833478 1.285845, 0.903134 0.834085 1.283293, 0.893719 0.841016 1.296335, 0.891419 0.841638 1.295950, 
            0.889239 0.842020 1.294893, 0.887500 0.841511 1.291341, 0.880714 0.843151 1.289553, 0.874145 0.844350 1.286532, 
            0.872051 0.844558 1.284988, 0.857901 0.853005 1.298024, 0.848840 0.855215 1.295709, 0.849660 0.849557 1.277725, 
            0.839900 0.861188 1.306067, 0.826433 0.868260 1.315252, 0.822959 0.871245 1.321490, 0.816457 0.872313 1.318100, 
            0.789073 0.879347 1.312286, 0.788084 0.877330 1.304505, 0.772580 0.880487 1.298464, 0.770415 0.880838 1.297320, 
            0.763611 0.882511 1.295627, 0.750808 0.892254 1.314423, 0.745666 0.894589 1.316713, 0.738327 0.897342 1.318044, 
            0.706488 0.905329 1.310649, 0.700837 0.904683 1.302454, 0.690219 0.906018 1.295561, 0.682990 0.912557 1.309630, 
            0.654422 0.950025 1.404001, 0.630464 0.954170 1.392218, 0.618350 0.962525 1.407123, 0.611760 0.963769 1.404229, 
            0.611095 0.961100 1.394622, 0.600623 0.958136 1.373551, 0.591203 0.961067 1.373256, 0.574413 0.962807 1.361114, 
            0.569980 0.963715 1.359404, 0.568700 0.962284 1.353267, 0.530736 0.978594 1.367066, 0.522445 0.991275 1.400480, 
            0.484200 1.004143 1.402506, 0.455102 1.002607 1.366291, 0.343924 1.026034 1.325584, 0.339067 1.027798 1.326272, 
            0.316623 1.028895 1.305946, 0.300276 1.037756 1.318016, 0.292096 1.038192 1.310731, 0.285477 1.039494 1.307998, 
            0.277078 1.040373 1.301951, 0.262559 1.041547 1.290350, 0.258731 1.041237 1.285227, 0.252083 1.042599 1.282661, 
            0.241160 1.044549 1.277489, 0.236733 1.045445 1.275747, 0.221318 1.048423 1.269204, 0.219861 1.047349 1.264064, 
            0.216578 1.049951 1.269230, 0.212492 1.046152 1.252202, 0.202189 1.042849 1.230180, 0.201457 1.040315 1.220952, 
            0.196679 1.041919 1.221191, 0.193656 1.039989 1.211529, 0.187647 1.040062 1.205353, 0.181456 1.040502 1.200202, 
            0.175578 1.044320 1.206649, 0.166576 1.046410 1.203997, 0.954755 0.814715 1.282635, 0.953326 0.813584 1.277338, 
            0.949687 0.812897 1.271157, 0.926757 0.814971 1.253571, 0.911484 0.833693 1.299658, 0.903595 0.833544 1.290730, 
            0.881573 0.841807 1.294742, 0.876430 0.840137 1.283680, 0.824516 0.868498 1.322746, 0.817821 0.869953 1.320441, 
            0.813070 0.871502 1.320528, 0.807567 0.874563 1.324853, 0.802937 0.879877 1.337616, 0.797966 0.881868 1.338944, 
            0.795816 0.882190 1.337717, 0.791733 0.882393 1.334032, 0.779420 0.875121 1.296633, 0.774271 0.877469 1.298961, 
            0.757443 0.883293 1.300391, 0.742207 0.893925 1.319550, 0.733163 0.896101 1.317141, 0.730685 0.897081 1.317760, 
            0.723843 0.898833 1.316287, 0.720823 0.900905 1.319967, 0.708386 0.901895 1.309979, 0.663331 0.944499 1.403851, 
            0.658306 0.946599 1.405482, 0.648782 0.949742 1.405782, 0.629480 0.952530 1.394450, 0.610620 0.958436 1.393982, 
            0.604666 0.958398 1.387495, 0.596498 0.958810 1.380141, 0.582902 0.962135 1.376695, 0.576609 0.962780 1.372120, 
            0.566921 0.962245 1.359986, 0.543374 0.973578 1.372602, 0.532293 0.975847 1.368323, 0.517655 0.993290 1.410826, 
            0.500672 0.999424 1.413128, 0.480087 1.000787 1.395674, 0.468569 0.999928 1.380503, 0.464767 0.999566 1.375234, 
            0.452134 1.000952 1.366356, 0.342710 1.024858 1.329116, 0.334388 1.025580 1.322631, 0.330026 1.026345 1.320519, 
            0.320921 1.028644 1.318453, 0.311539 1.027493 1.304591, 0.309041 1.028514 1.305325, 0.295652 1.035428 1.314066, 
            0.285010 1.036814 1.307314, 0.266501 1.038006 1.291509, 0.262966 1.037107 1.284735, 0.255802 1.039505 1.285073, 
            0.248991 1.041193 1.283423, 0.242030 1.043184 1.282621, 0.225257 1.044888 1.270377, 0.224512 1.042381 1.261225, 
            0.213734 1.044039 1.255236, 0.195202 1.037263 1.212844, 0.183013 1.037755 1.201459, 0.176226 1.039394 1.199671, 
            0.172879 1.042126 1.205200, 0.168280 1.043368 1.204428, 0.162736 1.046512 1.208983, 0.953148 0.810322 1.275023, 
            0.951243 0.810150 1.272413, 0.945918 0.812854 1.275736, 0.931613 0.813599 1.262935, 0.928635 0.811578 1.253015, 
            0.923790 0.813317 1.253635, 0.919613 0.817718 1.263840, 0.901723 0.829684 1.284613, 0.897199 0.830777 1.283421, 
            0.892784 0.835656 1.294968, 0.887828 0.837618 1.296213, 0.883009 0.839303 1.296679, 0.880747 0.839849 1.296083, 
            0.880249 0.836844 1.285533, 0.848249 0.845155 1.279045, 0.828007 0.861858 1.313091, 0.823927 0.866064 1.322751, 
            0.817484 0.867011 1.319024, 0.812795 0.864427 1.305401, 0.808080 0.865904 1.305285, 0.794449 0.873306 1.315394, 
            0.791096 0.872040 1.307591, 0.773806 0.874785 1.298265, 0.759066 0.880412 1.301271, 0.748979 0.888694 1.318100, 
            0.741967 0.890788 1.317586, 0.739178 0.892394 1.319961, 0.736977 0.892817 1.319018, 0.732106 0.894607 1.319781, 
            0.703156 0.900787 1.309447, 0.702050 0.899007 1.302331, 0.695782 0.899601 1.297612, 0.681833 0.907643 1.309516, 
            0.677285 0.912791 1.321815, 0.652630 0.946389 1.407467, 0.643552 0.948635 1.405251, 0.641758 0.948238 1.402013, 
            0.628936 0.950004 1.394199, 0.627802 0.948279 1.387236, 0.612176 0.955689 1.395239, 0.613688 0.948638 1.373352, 
            0.606902 0.950277 1.371564, 0.603051 0.954021 1.379927, 0.575358 0.957670 1.362500, 0.537618 0.973529 1.375036, 
            0.522137 0.988662 1.408939, 0.472388 0.996635 1.382355, 0.454230 0.997121 1.364572, 0.346460 1.021703 1.331354, 
            0.301814 1.031427 1.316061, 0.293176 1.032785 1.311357, 0.286328 1.034547 1.309914, 0.273035 1.037262 1.304760, 
            0.267488 1.036406 1.295979, 0.246147 1.039290 1.282790, 0.237681 1.040302 1.277116, 0.231256 1.041214 1.273290, 
            0.229457 1.032813 1.243364, 0.217020 1.041820 1.260098, 0.217144 1.037562 1.246038, 0.209126 1.041679 1.251194, 
            0.207202 1.041546 1.248695, 0.205173 1.037615 1.233421, 0.183974 1.036207 1.206077, 0.956711 0.807545 1.278321, 
            0.940689 0.811746 1.275204, 0.939470 0.810192 1.268722, 0.925346 0.810570 1.254891, 0.921336 0.814636 1.264159, 
            0.916245 0.816869 1.266163, 0.898834 0.827873 1.284237, 0.885258 0.835163 1.294033, 0.881806 0.834097 1.286789, 
            0.872805 0.836187 1.284137, 0.856033 0.841897 1.285249, 0.828604 0.853027 1.293044, 0.826342 0.853574 1.292448, 
            0.819278 0.859779 1.305583, 0.817802 0.858743 1.300553, 0.814450 0.861482 1.306101, 0.801591 0.867330 1.311853, 
            0.768358 0.874118 1.298968, 0.761682 0.875533 1.296553, 0.743881 0.887321 1.316827, 0.740801 0.889515 1.320847, 
            0.733901 0.891382 1.319698, 0.728967 0.893297 1.320811, 0.720600 0.898119 1.327943, 0.717142 0.897065 1.320734, 
            0.706378 0.898696 1.314667, 0.701717 0.896056 1.300887, 0.660404 0.939144 1.400371, 0.657659 0.940660 1.402493, 
            0.640589 0.946971 1.405289, 0.632755 0.946711 1.396051, 0.622572 0.947171 1.386704, 0.619722 0.944895 1.376069, 
            0.615835 0.944704 1.371280, 0.555521 0.961922 1.364226, 0.529933 0.973355 1.374994, 0.501409 0.994707 1.415690, 
            0.499146 0.995254 1.415094, 0.492390 0.996832 1.413136, 0.473637 0.994507 1.385348, 0.457756 0.994416 1.368074, 
            0.350681 1.017602 1.330943, 0.299672 1.028110 1.311466, 0.285975 1.031638 1.308590, 0.279128 1.033399 1.307143, 
            0.274592 1.034515 1.306016, 0.270253 1.031226 1.290417, 0.268999 1.029744 1.284137, 0.266737 1.030290 1.283540, 
            0.256030 1.031806 1.277150, 0.252314 1.035278 1.284756, 0.243911 1.036165 1.278730, 0.233124 1.029825 1.246072, 
            0.222810 1.030550 1.237468, 0.221797 1.028582 1.229826, 0.219738 1.028721 1.228088, 0.213137 1.029985 1.225248, 
            0.210077 1.032139 1.229156, 0.208459 1.031388 1.224926, 0.200385 1.031611 1.217042, 0.189552 1.033380 1.211362, 
            0.185458 1.033606 1.207742, 0.184185 1.032161 1.201565, 0.947213 0.807014 1.275151, 0.927939 0.809744 1.263659, 
            0.925677 0.810291 1.263063, 0.918924 0.811862 1.261085, 0.902892 0.820089 1.271378, 0.889061 0.831901 1.295973, 
            0.864297 0.837670 1.288739, 0.857463 0.839405 1.287220, 0.822420 0.853841 1.297898, 0.814951 0.856854 1.299959, 
            0.806860 0.861119 1.305529, 0.799039 0.864839 1.309573, 0.798827 0.861258 1.297411, 0.788150 0.866722 1.304215, 
            0.767763 0.871693 1.299001, 0.763132 0.873002 1.298413, 0.756497 0.874335 1.295768, 0.753326 0.876710 1.300298, 
            0.748259 0.878896 1.302170, 0.742957 0.885561 1.318722, 0.726887 0.893865 1.329229, 0.715292 0.897169 1.327853, 
            0.711858 0.896065 1.320504, 0.703408 0.897046 1.314745, 0.689754 0.896480 1.298267, 0.673058 0.910051 1.325663, 
            0.657436 0.937489 1.400435, 0.642007 0.944502 1.407325, 0.628654 0.943331 1.389152, 0.627080 0.942492 1.384671, 
            0.622659 0.943376 1.382894, 0.610015 0.944783 1.374076, 0.609394 0.942027 1.364223, 0.594429 0.952113 1.381854, 
            0.591732 0.953536 1.383714, 0.590440 0.952128 1.377642, 0.586431 0.952183 1.373542, 0.579356 0.954403 1.373380, 
            0.576841 0.951452 1.360855, 0.571126 0.954940 1.366376, 0.561556 0.958174 1.366932, 0.546049 0.965345 1.374265, 
            0.538358 0.968806 1.377582, 0.533752 0.970061 1.376846, 0.520107 0.985507 1.413753, 0.507879 0.990084 1.415943, 
            0.500925 0.992061 1.415101, 0.499374 0.991175 1.410490, 0.493984 0.994010 1.414183, 0.476621 0.992896 1.391913, 
            0.349832 1.019697 1.345770, 0.331721 1.020087 1.327717, 0.325905 1.019772 1.320453, 0.320016 1.019605 1.313602, 
            0.311791 1.020131 1.306568, 0.310023 1.019683 1.303186, 0.301269 1.025283 1.312498, 0.296560 1.026748 1.312349, 
            0.294028 1.027837 1.313274, 0.289522 1.028892 1.311977, 0.287580 1.028794 1.309575, 0.276820 1.030417 1.303486, 
            0.270556 1.026997 1.285393, 0.263697 1.028780 1.284008, 0.261641 1.028911 1.282249, 0.253104 1.030068 1.276981, 
            0.237103 1.026212 1.247028, 0.219219 1.026145 1.227696, 0.217389 1.025821 1.224660, 0.212115 1.028423 1.227697, 
            0.209728 1.029219 1.227802, 0.207753 1.029188 1.225586, 0.204870 1.030984 1.228494, 0.201812 1.029125 1.219028, 
            0.192212 1.028412 1.206394, 0.185742 1.029414 1.202821, 0.159301 1.042564 1.218403, 0.956911 0.803907 1.283910, 
            0.955249 0.803247 1.279932, 0.953250 0.803264 1.277851, 0.928123 0.805754 1.259302, 0.925861 0.806300 1.258706, 
            0.922187 0.809689 1.266075, 0.911507 0.807143 1.246178, 0.892455 0.825456 1.286865, 0.882095 0.830281 1.291878, 
            0.858618 0.833458 1.277383, 0.826306 0.850412 1.299368, 0.804717 0.857804 1.300940, 0.793281 0.860788 1.298666, 
            0.785627 0.864173 1.301771, 0.776057 0.867407 1.302326, 0.745291 0.877242 1.302234, 0.739307 0.885280 1.322633, 
            0.709369 0.893448 1.317869, 0.704967 0.894294 1.315988, 0.700928 0.894410 1.312057, 0.698470 0.895350 1.312565, 
            0.693529 0.893276 1.300369, 0.688556 0.895270 1.301704, 0.683564 0.901312 1.316509, 0.639250 0.942424 1.406202, 
            0.630899 0.939198 1.386524, 0.628637 0.939745 1.385928, 0.617740 0.941643 1.380612, 0.615590 0.937956 1.366024, 
            0.611065 0.939049 1.364832, 0.596079 0.949179 1.382586, 0.590800 0.951789 1.385647, 0.583464 0.950529 1.373607, 
            0.565896 0.953832 1.365845, 0.542988 0.963879 1.374856, 0.531162 0.967648 1.374783, 0.492313 0.989747 1.406934, 
            0.482566 0.989329 1.395127, 0.477979 0.990548 1.394288, 0.466887 0.992840 1.390075, 0.460618 0.993436 1.385364, 
            0.454100 0.990527 1.368702, 0.353790 1.020129 1.360192, 0.349923 1.019900 1.355293, 0.349423 1.012891 1.331398, 
            0.344899 1.013984 1.330206, 0.342228 1.015353 1.331916, 0.335580 1.016714 1.329346, 0.301328 1.021543 1.308845, 
            0.280890 1.026617 1.303920, 0.273852 1.028763 1.303550, 0.269958 1.028586 1.298801, 0.267611 1.025297 1.285327, 
            0.255031 1.026575 1.276147, 0.244505 1.031734 1.282097, 0.239575 1.025628 1.256474, 0.234142 1.024543 1.247053, 
            0.230220 1.024422 1.242458, 0.221753 1.025438 1.236797, 0.201988 1.029158 1.228075, 0.201107 1.026924 1.219689, 
            0.197733 1.025701 1.212005, 0.187299 1.026667 1.204078, 0.176946 1.031478 1.209052, 0.167392 1.034681 1.209517, 
            0.952237 0.801681 1.280243, 0.950282 0.801609 1.277915, 0.924638 0.805142 1.262289, 0.886082 0.826650 1.292784, 
            0.876319 0.826265 1.281069, 0.862014 0.831017 1.281623, 0.839004 0.837261 1.277849, 0.815833 0.851845 1.301702, 
            0.811843 0.851862 1.297495, 0.798377 0.854923 1.293313, 0.794838 0.858041 1.299922, 0.785093 0.861626 1.301461, 
            0.782318 0.863206 1.303760, 0.770712 0.866531 1.302444, 0.755046 0.870013 1.297312, 0.751959 0.872221 1.301371, 
            0.687049 0.898691 1.320245, 0.675169 0.902568 1.320474, 0.666783 0.907426 1.327707, 0.650774 0.935644 1.404663, 
            0.645428 0.938391 1.408106, 0.640807 0.939677 1.407458, 0.637806 0.937703 1.397671, 0.618779 0.935931 1.371432, 
            0.601354 0.938948 1.362868, 0.592524 0.948706 1.385961, 0.580994 0.943865 1.357502, 0.575754 0.946399 1.360350, 
            0.571564 0.950825 1.370627, 0.549477 0.959219 1.375006, 0.544638 0.960944 1.375586, 0.537961 0.962363 1.373180, 
            0.527461 0.967469 1.378981, 0.511574 0.983421 1.415178, 0.494082 0.986572 1.406993, 0.484625 0.985572 1.393553, 
            0.479725 0.987420 1.394477, 0.353794 1.020510 1.370212, 0.347372 1.017407 1.353009, 0.345308 1.013547 1.337937, 
            0.336961 1.014321 1.331594, 0.333467 1.013339 1.324589, 0.330409 1.015487 1.328480, 0.326011 1.016324 1.326574, 
            0.321986 1.016412 1.322565, 0.316483 1.015468 1.313537, 0.312524 1.015422 1.309155, 0.311400 1.013676 1.302135, 
            0.295149 1.022346 1.313669, 0.288084 1.024545 1.313449, 0.283703 1.025349 1.311447, 0.278214 1.024377 1.302341, 
            0.275821 1.025186 1.302480, 0.272476 1.027912 1.307994, 0.256962 1.027081 1.288647, 0.256217 1.024574 1.279493, 
            0.247536 1.026020 1.275037, 0.238464 1.024244 1.259422, 0.236223 1.020741 1.245350, 0.204161 1.025170 1.225854, 
            0.201682 1.026154 1.226484, 0.199637 1.026263 1.224662, 0.190169 1.025283 1.211281, 0.183415 1.026858 1.209313, 
            0.180604 1.028508 1.211809, 0.178572 1.028591 1.209916, 0.174121 1.029536 1.208309, 0.166350 1.033156 1.212072, 
            0.159317 1.035292 1.211676, 0.952468 0.801603 1.288981, 0.945052 0.800501 1.277383, 0.944030 0.798551 1.269791, 
            0.940271 0.798105 1.264285, 0.935084 0.800531 1.266830, 0.933452 0.799809 1.262679, 0.930709 0.801323 1.264795, 
            0.924450 0.801899 1.260027, 0.921439 0.803952 1.263654, 0.918988 0.804879 1.264125, 0.892882 0.821363 1.291176, 
            0.891281 0.820579 1.286853, 0.888358 0.822456 1.289984, 0.885097 0.821005 1.281665, 0.873525 0.824261 1.280153, 
            0.870666 0.826009 1.282923, 0.866307 0.826768 1.280797, 0.828906 0.841945 1.291421, 0.783871 0.860467 1.305039, 
            0.765575 0.865235 1.301385, 0.743686 0.873231 1.304648, 0.739282 0.878089 1.316135, 0.721465 0.889910 1.336500, 
            0.716909 0.891065 1.335483, 0.713724 0.889462 1.326737, 0.702088 0.888841 1.312232, 0.674197 0.900904 1.322640, 
            0.663816 0.905771 1.327771, 0.649203 0.931177 1.396845, 0.642460 0.936736 1.408171, 0.639363 0.934956 1.398927, 
            0.614346 0.933218 1.366402, 0.594973 0.940157 1.368831, 0.586856 0.944473 1.374543, 0.580289 0.941664 1.358162, 
            0.578026 0.942210 1.357566, 0.572643 0.949040 1.374580, 0.567941 0.950490 1.374390, 0.563485 0.951445 1.372810, 
            0.559005 0.952449 1.371369, 0.556573 0.953336 1.371728, 0.534513 0.961676 1.375956, 0.532251 0.962222 1.375360, 
            0.517140 0.972603 1.393816, 0.511138 0.976670 1.400958, 0.502176 0.982686 1.411439, 0.488594 0.985984 1.407916, 
            0.484090 0.987035 1.406607, 0.479840 0.983568 1.390509, 0.476421 0.986443 1.396441, 0.456416 0.986639 1.375717, 
            0.446864 0.989837 1.376169, 0.348619 1.015283 1.356010, 0.346057 1.012426 1.343749, 0.335023 1.010592 1.325845, 
            0.330499 1.011685 1.324653, 0.322219 1.012323 1.317934, 0.318279 1.012238 1.313441, 0.308875 1.011132 1.299704, 
            0.302021 1.016915 1.311656, 0.289641 1.021798 1.314705, 0.287522 1.022056 1.313299, 0.274033 1.025165 1.309250, 
            0.271752 1.025749 1.308760, 0.265682 1.025944 1.302925, 0.259783 1.025797 1.296130, 0.232648 1.020309 1.248842, 
            0.228123 1.021402 1.247650, 0.226650 1.020361 1.242603, 0.201193 1.023516 1.225918, 0.195579 1.022795 1.217519, 
            0.182166 1.025750 1.213035, 0.173272 1.027624 1.209776, 0.170239 1.029721 1.213529, 0.160310 1.033680 1.216115, 
            0.948564 0.797826 1.280967, 0.937832 0.795385 1.261363, 0.916697 0.797856 1.247015, 0.885230 0.817117 1.277594, 
            0.879433 0.820771 1.283581, 0.871926 0.819852 1.272496, 0.861601 0.824607 1.277313, 0.844829 0.826308 1.265064, 
            0.808210 0.847925 1.297989, 0.801719 0.848969 1.294535, 0.796966 0.850522 1.294633, 0.787692 0.857169 1.306880, 
            0.773688 0.861313 1.305730, 0.769104 0.862526 1.304874, 0.750710 0.867494 1.301780, 0.730626 0.883878 1.334933, 
            0.706523 0.888316 1.323969, 0.694375 0.888724 1.312349, 0.690287 0.892945 1.322052, 0.685720 0.894124 1.321102, 
            0.678016 0.897610 1.324489, 0.666383 0.900990 1.323325, 0.664307 0.901161 1.321679, 0.661696 0.902410 1.323050, 
            0.655739 0.906387 1.329942, 0.640920 0.932209 1.400183, 0.639346 0.927362 1.382346, 0.629585 0.934988 1.397334, 
            0.626520 0.933143 1.387908, 0.619829 0.934589 1.385581, 0.618586 0.933084 1.379236, 0.617525 0.931214 1.371866, 
            0.574210 0.946271 1.375775, 0.546084 0.954800 1.374148, 0.544845 0.953286 1.367778, 0.525944 0.971296 1.407617, 
            0.523517 0.972174 1.407951, 0.485367 0.980844 1.396083, 0.481527 0.980558 1.391028, 0.475830 0.984011 1.396452, 
            0.471074 0.985570 1.396567, 0.463102 0.985589 1.388110, 0.456937 0.985977 1.382815, 0.453448 0.984985 1.375781, 
            0.361154 1.014481 1.375481, 0.354645 1.015562 1.372129, 0.352383 1.012100 1.358172, 0.345961 1.013006 1.354329, 
            0.339610 1.009761 1.336727, 0.337496 1.006002 1.321936, 0.327998 1.009091 1.322085, 0.323319 1.010495 1.321764, 
            0.319251 1.010669 1.317998, 0.317946 1.009288 1.311999, 0.313422 1.010380 1.310807, 0.312643 1.007941 1.301843, 
            0.304729 1.011849 1.306414, 0.301315 1.014714 1.312316, 0.296559 1.016273 1.312430, 0.293415 1.018594 1.316808, 
            0.289649 1.018161 1.311339, 0.282292 1.020948 1.312768, 0.281698 1.018136 1.302762, 0.274911 1.019776 1.300974, 
            0.271065 1.023511 1.309314, 0.266449 1.020781 1.295282, 0.258744 1.024268 1.298673, 0.255552 1.022680 1.289968, 
            0.248840 1.020161 1.274399, 0.246125 1.021619 1.276357, 0.242882 1.020132 1.267937, 0.239440 1.015038 1.247277, 
            0.227556 1.018924 1.247532, 0.214304 1.017548 1.228784, 0.209427 1.019351 1.229583, 0.202913 1.020441 1.226255, 
            0.199424 1.019449 1.219222, 0.195617 1.019099 1.213986, 0.193221 1.019913 1.214142, 0.188424 1.021555 1.214487, 
            0.181637 1.023194 1.212699, 0.174563 1.025413 1.212536, 0.171578 1.027415 1.216018, 0.164875 1.028884 1.213754, 
            0.941322 0.796762 1.278432, 0.932924 0.793629 1.259016, 0.927564 0.796405 1.262539, 0.921212 0.793160 1.244938, 
            0.879951 0.816108 1.277340, 0.873483 0.817105 1.273752, 0.824632 0.839300 1.295537, 0.819234 0.842151 1.299274, 
            0.773075 0.858927 1.305870, 0.756579 0.864082 1.305426, 0.754823 0.863608 1.301972, 0.735609 0.874234 1.316859, 
            0.715289 0.887086 1.337986, 0.709892 0.885927 1.328358, 0.700323 0.885152 1.315549, 0.689978 0.889948 1.320479, 
            0.679758 0.894490 1.324700, 0.661138 0.899912 1.322878, 0.653601 0.903062 1.325323, 0.647151 0.912037 1.348350, 
            0.636963 0.924530 1.379108, 0.623048 0.936512 1.404178, 0.621386 0.931842 1.386837, 0.609807 0.931107 1.372014, 
            0.603978 0.930818 1.364821, 0.596786 0.933273 1.365320, 0.589779 0.935356 1.364775, 0.579598 0.939820 1.368777, 
            0.573505 0.944071 1.376435, 0.568969 0.945185 1.375305, 0.566392 0.946367 1.376488, 0.562065 0.947061 1.374179, 
            0.559692 0.947831 1.374209, 0.543568 0.952236 1.371664, 0.538305 0.954816 1.374641, 0.522049 0.971508 1.412911, 
            0.503402 0.976986 1.411245, 0.485348 0.981268 1.406228, 0.476649 0.978743 1.388514, 0.472843 0.982397 1.396627, 
            0.460756 0.982683 1.384667, 0.454109 0.984041 1.382089, 0.364291 1.012560 1.381180, 0.358251 1.012697 1.375180, 
            0.347276 1.010746 1.356950, 0.344437 1.008445 1.346248, 0.340634 1.008086 1.340985, 0.337941 1.009499 1.342819, 
            0.328555 1.004348 1.315621, 0.326293 1.004895 1.315025, 0.307596 1.006465 1.300281, 0.305688 1.006299 1.297687, 
            0.283531 1.014833 1.302458, 0.271000 1.020020 1.306360, 0.268563 1.020919 1.306752, 0.263721 1.018644 1.293992, 
            0.261541 1.019025 1.292935, 0.258172 1.021800 1.298583, 0.252659 1.016868 1.276251, 0.245991 1.018268 1.273796, 
            0.245369 1.015512 1.263942, 0.236761 1.012803 1.245714, 0.220844 1.016792 1.242003, 0.203243 1.016155 1.221074, 
            0.196590 1.017526 1.218533, 0.194565 1.017596 1.216601, 0.192045 1.018661 1.217459, 0.190253 1.018259 1.214206, 
            0.185529 1.019754 1.214140, 0.147956 1.031270 1.212378, 0.950613 0.798482 1.302843, 0.944875 0.794004 1.281785, 
            0.940616 0.794562 1.279093, 0.939396 0.793011 1.272619, 0.937177 0.789462 1.258420, 0.926183 0.791556 1.253651, 
            0.921740 0.792485 1.252000, 0.909138 0.797815 1.256300, 0.890102 0.812089 1.283541, 0.886759 0.810805 1.275687, 
            0.884092 0.812165 1.277371, 0.878345 0.815720 1.283080, 0.873849 0.816754 1.281725, 0.854017 0.820609 1.273383, 
            0.840865 0.819032 1.254073, 0.837109 0.818578 1.248546, 0.827286 0.830337 1.277246, 0.807058 0.843003 1.297852, 
            0.806265 0.840592 1.288969, 0.801740 0.841685 1.287777, 0.779237 0.854926 1.307865, 0.774179 0.857092 1.309683, 
            0.763067 0.859423 1.305578, 0.750757 0.864166 1.308235, 0.741203 0.867367 1.308696, 0.729603 0.878695 1.334062, 
            0.697716 0.882772 1.313579, 0.695179 0.883873 1.314537, 0.665166 0.896197 1.323550, 0.658571 0.897453 1.320686, 
            0.655158 0.900315 1.326579, 0.654356 0.897922 1.317746, 0.632369 0.926151 1.388351, 0.626410 0.934138 1.408608, 
            0.621538 0.935930 1.409376, 0.620900 0.933207 1.399617, 0.618798 0.933432 1.398119, 0.616585 0.933878 1.397242, 
            0.613229 0.936626 1.402818, 0.616114 0.926812 1.373187, 0.613852 0.927359 1.372591, 0.598089 0.931037 1.368007, 
            0.561516 0.944546 1.373958, 0.529120 0.965677 1.409780, 0.510939 0.974223 1.418838, 0.509270 0.973576 1.414897, 
            0.502105 0.975975 1.415239, 0.478220 0.975966 1.389688, 0.469863 0.980768 1.396762, 0.463340 0.981875 1.393484, 
            0.446845 0.983021 1.379677, 0.444445 0.983844 1.379857, 0.365963 1.009581 1.381786, 0.356925 1.007738 1.365984, 
            0.344997 1.007704 1.353125, 0.334679 1.000422 1.317827, 0.321339 1.003232 1.312938, 0.319749 1.002425 1.308549, 
            0.315273 1.003421 1.307086, 0.312018 1.001958 1.298730, 0.307591 1.002854 1.296989, 0.299638 1.002835 1.288426, 
            0.269456 1.015501 1.298395, 0.253017 1.020541 1.297627, 0.247547 1.015521 1.275052, 0.239095 1.012499 1.255943, 
            0.216357 1.014188 1.237277, 0.212893 1.013146 1.230104, 0.191510 1.016117 1.217156, 0.189561 1.016033 1.214794, 
            0.186815 1.017553 1.216927, 0.184751 1.017700 1.215211, 0.153134 1.029248 1.219922, 0.957917 0.796189 1.311755, 
            0.954432 0.795189 1.304695, 0.945180 0.797784 1.303461, 0.935679 0.792864 1.276909, 0.932254 0.791744 1.269514, 
            0.929005 0.790269 1.261126, 0.913920 0.792583 1.252720, 0.898571 0.803444 1.272523, 0.881422 0.813920 1.289117, 
            0.869810 0.813250 1.274477, 0.865119 0.814678 1.274224, 0.859640 0.817691 1.278415, 0.852162 0.816715 1.267169, 
            0.847638 0.817808 1.265977, 0.844069 0.816976 1.259393, 0.837991 0.817189 1.253607, 0.820628 0.832104 1.284770, 
            0.815229 0.838964 1.301868, 0.803635 0.838259 1.287129, 0.761992 0.857966 1.308324, 0.757143 0.859713 1.308964, 
            0.737103 0.867993 1.315152, 0.726536 0.877242 1.334689, 0.718494 0.881407 1.339981, 0.692767 0.881099 1.311462, 
            0.688574 0.885532 1.321759, 0.669050 0.892774 1.325038, 0.655522 0.895961 1.321207, 0.646451 0.902198 1.332303, 
            0.643486 0.904158 1.335671, 0.627967 0.931391 1.409864, 0.616283 0.934874 1.408989, 0.615266 0.932912 1.401364, 
            0.607999 0.935519 1.402286, 0.572369 0.939116 1.376204, 0.567624 0.940652 1.376256, 0.560458 0.943054 1.376605, 
            0.555842 0.944333 1.375934, 0.536334 0.951543 1.379122, 0.525285 0.965768 1.414735, 0.504024 0.972500 1.414455, 
            0.489523 0.977645 1.416112, 0.482120 0.976517 1.404441, 0.470273 0.976320 1.391126, 0.467159 0.978582 1.395336, 
            0.457078 0.978838 1.385417, 0.443721 0.981680 1.380621, 0.368663 1.004535 1.376598, 0.357106 1.007761 1.375003, 
            0.345665 1.006747 1.359399, 0.339768 1.006596 1.352594, 0.327144 0.999947 1.316941, 0.291666 1.003238 1.290000, 
            0.254617 1.017707 1.298642, 0.250562 1.017854 1.294797, 0.250095 1.014787 1.284077, 0.248635 1.013718 1.278953, 
            0.245468 1.016087 1.283465, 0.237916 1.007244 1.245917, 0.219955 1.011341 1.240381, 0.217627 1.008012 1.226798, 
            0.215188 1.008915 1.227200, 0.205460 1.012467 1.228646, 0.204225 1.010945 1.222253, 0.197798 1.011860 1.218435, 
            0.183277 1.017045 1.220205, 0.179363 1.016911 1.215574, 0.173504 1.020690 1.221910, 0.951315 0.793836 1.305604, 
            0.933790 0.789038 1.270886, 0.929287 0.790090 1.269578, 0.926210 0.788267 1.260217, 0.922463 0.787796 1.254640, 
            0.916928 0.790923 1.259150, 0.913407 0.789995 1.252295, 0.908457 0.791944 1.253504, 0.880716 0.811719 1.289777, 
            0.870821 0.811601 1.278810, 0.869110 0.811038 1.275106, 0.849195 0.815061 1.267233, 0.848973 0.811500 1.255128, 
            0.832196 0.821227 1.269625, 0.815373 0.835054 1.297738, 0.810651 0.836543 1.297658, 0.807194 0.835489 1.290449, 
            0.799525 0.838903 1.293634, 0.784597 0.848915 1.311057, 0.774743 0.852722 1.313217, 0.770382 0.853486 1.311103, 
            0.765800 0.854695 1.310237, 0.748994 0.860474 1.311542, 0.746731 0.861020 1.310946, 0.736109 0.866373 1.317439, 
            0.726857 0.872975 1.329559, 0.707935 0.879005 1.329442, 0.703803 0.879308 1.326036, 0.700799 0.877339 1.316262, 
            0.685399 0.884294 1.322991, 0.666956 0.889362 1.320175, 0.645043 0.901411 1.336927, 0.642781 0.901958 1.336331, 
            0.626456 0.930812 1.415068, 0.611156 0.933557 1.407872, 0.590412 0.927226 1.364601, 0.585205 0.925687 1.353905, 
            0.579448 0.929261 1.359666, 0.566765 0.938761 1.377783, 0.550830 0.942785 1.374170, 0.538455 0.947660 1.377196, 
            0.535628 0.949342 1.379782, 0.527709 0.961276 1.411100, 0.504937 0.971048 1.419340, 0.476009 0.973176 1.395524, 
            0.474170 0.972871 1.392543, 0.467306 0.974666 1.391190, 0.460884 0.975571 1.387346, 0.368242 1.001760 1.375649, 
            0.360473 1.005378 1.379406, 0.358012 1.002317 1.366575, 0.355788 1.002785 1.365759, 0.338034 0.994442 1.318978, 
            0.324365 0.997915 1.315946, 0.322863 0.996931 1.311061, 0.313584 0.999580 1.309975, 0.312973 0.996801 1.300061, 
            0.295756 0.999401 1.290327, 0.286082 1.006852 1.304828, 0.279494 1.008090 1.301917, 0.277065 1.008972 1.302261, 
            0.264220 1.010785 1.294578, 0.262498 1.010245 1.290937, 0.257499 1.012291 1.292417, 0.244167 1.019092 1.300841, 
            0.241918 1.019612 1.300170, 0.243794 1.011828 1.276229, 0.242459 1.010508 1.270402, 0.241398 1.008637 1.263030, 
            0.242122 1.003171 1.245584, 0.228823 1.005898 1.240463, 0.217096 1.005459 1.226470, 0.208029 1.007682 1.224191, 
            0.178048 1.015937 1.219673, 0.173205 1.017670 1.220275, 0.168119 1.019895 1.222254, 0.160960 1.022282 1.222563, 
            0.152188 1.023912 1.218621, 0.145269 1.025817 1.217578, 0.953898 0.793030 1.314427, 0.940358 0.788226 1.283946, 
            0.932402 0.788213 1.275400, 0.927757 0.785541 1.261532, 0.920747 0.787630 1.261002, 0.916360 0.788444 1.259031, 
            0.912144 0.788917 1.256101, 0.898947 0.799453 1.277119, 0.885403 0.806679 1.286736, 0.881798 0.805921 1.280357, 
            0.875205 0.807170 1.277475, 0.872378 0.808854 1.280066, 0.857739 0.810270 1.269144, 0.851389 0.811030 1.264893, 
            0.840563 0.812786 1.259178, 0.831454 0.819100 1.270490, 0.822590 0.824921 1.280422, 0.813275 0.831648 1.292893, 
            0.811013 0.832196 1.292301, 0.783453 0.847597 1.314191, 0.746947 0.860973 1.319769, 0.744685 0.861519 1.319173, 
            0.740194 0.862544 1.317789, 0.731175 0.868677 1.328596, 0.723709 0.871682 1.330637, 0.717590 0.875985 1.338442, 
            0.701573 0.880177 1.335298, 0.700183 0.878966 1.329776, 0.684963 0.881551 1.322132, 0.680439 0.882644 1.320940, 
            0.675302 0.884969 1.323201, 0.673862 0.883861 1.317967, 0.655014 0.889743 1.317433, 0.650724 0.890363 1.314917, 
            0.644338 0.899211 1.337587, 0.618636 0.930909 1.415786, 0.603582 0.933162 1.407210, 0.534562 0.947867 1.382476, 
            0.524272 0.960566 1.413811, 0.511189 0.966865 1.420828, 0.497790 0.969791 1.416265, 0.492741 0.971941 1.418036, 
            0.471202 0.971217 1.392607, 0.452746 0.976308 1.389856, 0.372061 0.998466 1.377501, 0.363013 1.000652 1.375117, 
            0.361695 0.999296 1.369189, 0.340177 1.002538 1.357003, 0.340785 0.989292 1.313498, 0.335986 0.990938 1.313857, 
            0.329063 0.992852 1.312839, 0.326281 0.994445 1.315175, 0.308266 0.994642 1.296582, 0.300924 0.993392 1.284569, 
            0.288150 1.003074 1.303197, 0.262918 1.009785 1.298604, 0.261948 1.007730 1.290717, 0.259457 1.008737 1.291412, 
            0.254938 1.013825 1.303545, 0.247494 1.016790 1.305470, 0.238950 1.017957 1.300234, 0.243853 1.000075 1.245862, 
            0.241964 0.999870 1.243160, 0.236715 1.002421 1.246056, 0.234731 1.002407 1.243890, 0.232168 1.003559 1.244992, 
            0.221968 1.004053 1.235740, 0.211691 1.004704 1.226927, 0.208839 1.006438 1.229660, 0.207324 1.005481 1.224851, 
            0.200683 1.006826 1.222239, 0.191740 1.008799 1.219258, 0.180962 1.010458 1.213271, 0.164405 1.019742 1.226525, 
            0.148565 1.023576 1.222380, 0.955443 0.790306 1.315750, 0.946208 0.792866 1.314415, 0.938418 0.792517 1.304928, 
            0.939653 0.786025 1.284607, 0.937573 0.786204 1.282980, 0.933049 0.787297 1.281789, 0.929105 0.787222 1.277323, 
            0.907274 0.791092 1.266896, 0.886075 0.805713 1.292981, 0.861281 0.807534 1.272559, 0.855208 0.807737 1.266745, 
            0.837302 0.811722 1.260895, 0.829727 0.814948 1.263555, 0.821017 0.824465 1.285973, 0.801518 0.831657 1.289109, 
            0.793439 0.835899 1.294615, 0.783429 0.844027 1.311013, 0.780486 0.845943 1.314256, 0.773332 0.848321 1.314538, 
            0.764481 0.850109 1.311041, 0.727944 0.867553 1.330146, 0.721222 0.869062 1.327995, 0.701740 0.876219 1.331033, 
            0.679383 0.881150 1.323579, 0.676859 0.882222 1.324457, 0.660911 0.886273 1.320919, 0.629484 0.925490 1.418063, 
            0.600901 0.930930 1.405654, 0.585990 0.916864 1.342835, 0.572036 0.928923 1.368122, 0.560920 0.935271 1.377402, 
            0.544127 0.941023 1.378630, 0.539193 0.942940 1.379749, 0.525939 0.957597 1.414445, 0.503527 0.966646 1.420659, 
            0.488724 0.968391 1.410658, 0.484522 0.968836 1.407652, 0.476813 0.968324 1.397706, 0.474893 0.968180 1.395178, 
            0.463646 0.970784 1.391839, 0.437330 0.975670 1.380004, 0.366831 0.997358 1.376969, 0.356636 0.997844 1.367694, 
            0.349834 0.999515 1.365995, 0.344248 0.986716 1.317362, 0.333018 0.989284 1.313921, 0.326857 0.989665 1.308607, 
            0.325430 0.988528 1.303295, 0.321517 0.992398 1.312011, 0.320811 0.989812 1.302639, 0.316392 0.990693 1.300853, 
            0.310696 0.990136 1.292909, 0.306567 0.990434 1.289489, 0.292982 0.993735 1.285978, 0.266696 1.006574 1.300686, 
            0.258312 1.011428 1.307909, 0.249644 1.012847 1.303375, 0.237199 1.013855 1.293438, 0.243063 0.998044 1.246999, 
            0.236697 0.998837 1.242839, 0.213153 1.002148 1.228717, 0.209753 1.004985 1.234543, 0.205377 1.005779 1.232513, 
            0.200629 1.003315 1.219224, 0.195095 1.006440 1.223729, 0.181718 1.009323 1.219046, 0.177994 1.008804 1.213335, 
            0.174056 1.012723 1.222191, 0.152749 1.019548 1.222174, 0.878194 0.801928 1.280692, 0.871495 0.803390 1.278410, 
            0.856302 0.809930 1.283972, 0.856163 0.806202 1.271399, 0.854503 0.805536 1.267406, 0.851736 0.807098 1.269655, 
            0.848158 0.806286 1.263124, 0.845465 0.803692 1.251600, 0.841332 0.808004 1.261558, 0.824565 0.817711 1.275998, 
            0.822303 0.818257 1.275402, 0.817124 0.824674 1.291258, 0.809689 0.827618 1.293128, 0.802955 0.829151 1.291042, 
            0.785030 0.841190 1.312019, 0.759072 0.849361 1.311519, 0.747798 0.856025 1.321685, 0.742752 0.858168 1.323434, 
            0.733985 0.859786 1.319462, 0.722778 0.866315 1.329251, 0.718529 0.866854 1.326506, 0.713203 0.869561 1.329837, 
            0.706366 0.871301 1.328332, 0.694962 0.870212 1.312516, 0.688700 0.870796 1.307773, 0.684416 0.875413 1.318583, 
            0.679348 0.877600 1.320457, 0.671877 0.880616 1.322528, 0.670391 0.879598 1.317550, 0.666123 0.880177 1.314917, 
            0.651576 0.885415 1.316834, 0.621300 0.926320 1.420836, 0.606749 0.927561 1.409421, 0.585535 0.922174 1.368798, 
            0.570541 0.928313 1.373238, 0.562817 0.931839 1.376740, 0.557379 0.934771 1.380702, 0.552513 0.936551 1.381436, 
            0.550723 0.936148 1.378178, 0.538765 0.940180 1.378843, 0.533146 0.943476 1.383825, 0.524755 0.956360 1.417806, 
            0.515446 0.959069 1.416890, 0.458069 0.970375 1.393265, 0.366918 0.993563 1.373160, 0.358045 0.995396 1.369788, 
            0.356318 0.994863 1.366167, 0.346718 0.998159 1.366894, 0.340373 0.998910 1.362617, 0.345490 0.984602 1.320390, 
            0.341636 0.984344 1.315414, 0.335304 0.985069 1.311063, 0.333310 0.985077 1.308958, 0.330578 0.986567 1.311008, 
            0.324725 0.986328 1.303955, 0.312253 0.987389 1.294165, 0.297251 0.989537 1.285294, 0.291266 0.993570 1.292342, 
            0.281134 1.001941 1.309422, 0.272073 1.004152 1.307107, 0.267654 1.005032 1.305321, 0.265174 1.006016 1.305951, 
            0.262265 1.007866 1.309007, 0.255503 1.009455 1.307079, 0.253463 1.009553 1.305227, 0.243809 1.012958 1.306260, 
            0.239284 1.014051 1.305068, 0.237483 1.013670 1.301873, 0.216933 0.998933 1.230791, 0.206785 1.003331 1.234607, 
            0.195792 1.001416 1.216475, 0.192591 1.003851 1.221175, 0.189865 1.005332 1.223197, 0.188008 1.005063 1.220315, 
            0.177289 1.006603 1.213995, 0.161287 1.014769 1.224119, 0.158785 1.015798 1.224874, 0.145999 1.021499 1.230214, 
            0.942535 0.789012 1.315143, 0.936320 0.789500 1.310126, 0.938129 0.781852 1.286567, 0.925272 0.779681 1.265590, 
            0.918485 0.781320 1.263802, 0.916359 0.781593 1.262441, 0.913961 0.782413 1.262610, 0.911834 0.782686 1.261249, 
            0.864452 0.801924 1.274746, 0.859695 0.807494 1.288228, 0.851072 0.808822 1.283441, 0.847194 0.804605 1.265241, 
            0.845151 0.804711 1.263411, 0.831445 0.808257 1.260585, 0.827137 0.812919 1.271525, 0.804849 0.825726 1.290396, 
            0.802168 0.827115 1.292164, 0.795364 0.828789 1.290474, 0.786610 0.834388 1.299782, 0.782062 0.839536 1.312083, 
            0.777493 0.840718 1.311141, 0.774353 0.843033 1.315500, 0.772235 0.843287 1.314086, 0.765459 0.844906 1.312242, 
            0.728691 0.858807 1.319290, 0.724901 0.862429 1.327315, 0.710185 0.868007 1.330184, 0.706660 0.871097 1.336715, 
            0.702583 0.871287 1.332994, 0.698067 0.872364 1.331757, 0.696135 0.872246 1.329299, 0.685732 0.869142 1.307837, 
            0.675696 0.877322 1.324380, 0.669297 0.878181 1.320405, 0.668703 0.875369 1.310398, 0.664179 0.876462 1.309206, 
            0.658134 0.880614 1.316587, 0.611507 0.926383 1.419330, 0.581503 0.922662 1.374866, 0.584579 0.912463 1.344156, 
            0.582317 0.913010 1.343560, 0.563523 0.930804 1.382793, 0.559849 0.930185 1.376804, 0.553850 0.934246 1.383929, 
            0.538988 0.936111 1.374266, 0.506432 0.961572 1.424349, 0.493102 0.964358 1.419395, 0.466752 0.965306 1.394395, 
            0.454490 0.969951 1.396776, 0.450753 0.969458 1.391142, 0.446591 0.969823 1.387910, 0.341520 0.996987 1.366183, 
            0.336407 0.983236 1.314883, 0.325622 0.984908 1.308932, 0.321757 0.984674 1.304019, 0.317658 0.984911 1.300430, 
            0.315206 0.985838 1.300901, 0.309499 0.985304 1.293023, 0.307495 0.985330 1.290969, 0.298868 0.986667 1.286205, 
            0.296221 0.987988 1.287782, 0.290795 0.990897 1.291680, 0.250085 1.008726 1.307609, 0.248234 1.008445 1.304696, 
            0.244630 1.007684 1.298308, 0.241531 1.009915 1.302431, 0.237917 1.013182 1.309460, 0.235769 1.013499 1.308221, 
            0.234152 1.008740 1.290630, 0.239390 0.994189 1.247724, 0.222042 0.997051 1.238726, 0.217801 0.997573 1.235934, 
            0.211363 0.998509 1.232177, 0.205775 0.997736 1.223628, 0.189159 1.003131 1.223857, 0.178845 1.003856 1.215252, 
            0.162604 1.012505 1.226726, 0.160495 1.012743 1.225268, 0.157972 1.013814 1.226141, 0.155926 1.013926 1.224327, 
            0.153049 1.015710 1.227199, 0.946180 0.786069 1.317975, 0.930769 0.781024 1.284691, 0.917247 0.780191 1.267467, 
            0.908167 0.782441 1.265263, 0.893638 0.803671 1.320505, 0.880944 0.801171 1.298610, 0.874835 0.801448 1.293003, 
            0.870045 0.799068 1.279950, 0.854465 0.806386 1.287696, 0.846614 0.802153 1.265197, 0.842122 0.803179 1.263817, 
            0.836852 0.805772 1.266831, 0.832923 0.805666 1.262280, 0.828700 0.810161 1.272748, 0.820700 0.814242 1.277804, 
            0.816381 0.818929 1.288811, 0.804144 0.823525 1.291057, 0.801223 0.825397 1.294177, 0.786163 0.831668 1.298986, 
            0.772596 0.838941 1.308733, 0.767759 0.840663 1.309305, 0.749188 0.849993 1.320563, 0.735238 0.854030 1.319113, 
            0.721933 0.860775 1.327379, 0.717169 0.862350 1.327538, 0.713098 0.862530 1.323787, 0.708674 0.867428 1.335388, 
            0.705954 0.868896 1.337375, 0.691498 0.865938 1.312065, 0.689555 0.865841 1.309667, 0.681603 0.869827 1.314456, 
            0.672476 0.876176 1.325868, 0.668733 0.875695 1.320265, 0.657687 0.877895 1.315794, 0.652905 0.879506 1.316056, 
            0.634264 0.913020 1.407854, 0.622180 0.921316 1.422594, 0.615161 0.923422 1.422114, 0.590991 0.927995 1.411531, 
            0.589171 0.927652 1.408441, 0.588329 0.925338 1.399828, 0.581760 0.926540 1.396815, 0.572038 0.934087 1.411585, 
            0.570765 0.932643 1.405410, 0.566406 0.933403 1.403285, 0.561408 0.927434 1.378049, 0.559146 0.927980 1.377453, 
            0.555407 0.931499 1.385185, 0.552975 0.932387 1.385549, 0.550881 0.932593 1.383999, 0.549782 0.930798 1.376841, 
            0.544064 0.930287 1.369028, 0.535236 0.936036 1.378756, 0.526207 0.950202 1.416331, 0.520101 0.954480 1.424064, 
            0.511170 0.956428 1.421015, 0.505723 0.959377 1.425025, 0.498799 0.961293 1.424014, 0.495499 0.959921 1.415914, 
            0.486171 0.962668 1.415103, 0.463491 0.964242 1.396115, 0.450532 0.966284 1.389073, 0.438959 0.969541 1.387566, 
            0.431049 0.977450 1.405476, 0.365027 0.990129 1.377192, 0.350057 0.992210 1.368133, 0.347428 0.993495 1.369607, 
            0.344139 0.984087 1.334731, 0.341452 0.981482 1.323175, 0.338689 0.979028 1.312044, 0.334161 0.980129 1.310874, 
            0.329220 0.982059 1.312030, 0.322335 0.979890 1.297440, 0.313212 0.982226 1.295478, 0.285565 0.989789 1.291148, 
            0.273431 0.998184 1.306164, 0.263763 1.001615 1.307272, 0.258439 1.004319 1.310595, 0.241662 1.006030 1.298372, 
            0.237212 1.010981 1.310120, 0.237256 1.006884 1.296511, 0.233446 1.006539 1.291290, 0.236606 0.996172 1.260109, 
            0.234580 0.992235 1.244820, 0.219358 0.994826 1.237190, 0.210787 0.996048 1.232106, 0.205232 0.995208 1.223371, 
            0.196643 0.996468 1.218392, 0.192119 0.997561 1.217200, 0.181031 0.999843 1.212960, 0.168949 1.008134 1.227687, 
            0.164611 1.008851 1.225442, 0.155005 1.012160 1.226205, 0.137716 1.018909 1.230230, 0.936321 0.786263 1.316838, 
            0.933170 0.784593 1.307902, 0.929668 0.779619 1.287581, 0.923404 0.780207 1.282847, 0.920594 0.777848 1.271981, 
            0.911985 0.779148 1.267115, 0.902139 0.794960 1.309302, 0.887654 0.804081 1.324228, 0.881235 0.804981 1.320368, 
            0.870551 0.798436 1.287136, 0.863956 0.799689 1.284266, 0.858268 0.803124 1.289637, 0.852185 0.803346 1.283878, 
            0.847661 0.804439 1.282686, 0.844734 0.802315 1.272479, 0.830257 0.807414 1.274004, 0.818826 0.814393 1.285056, 
            0.815310 0.817464 1.291536, 0.805601 0.820977 1.292872, 0.802780 0.822650 1.295433, 0.793715 0.824867 1.293136, 
            0.782546 0.831320 1.302712, 0.754237 0.844224 1.315477, 0.725437 0.854109 1.317652, 0.713287 0.858530 1.319405, 
            0.701101 0.867030 1.334718, 0.691052 0.863215 1.311262, 0.676067 0.869334 1.315648, 0.672552 0.872401 1.322117, 
            0.666194 0.873178 1.317913, 0.658986 0.875666 1.318504, 0.656723 0.876213 1.317908, 0.654310 0.877063 1.318164, 
            0.635821 0.910273 1.409110, 0.614941 0.920244 1.420034, 0.612194 0.921768 1.422178, 0.604015 0.922201 1.414883, 
            0.601975 0.922301 1.413037, 0.587302 0.923786 1.402307, 0.583099 0.924230 1.399297, 0.578908 0.928659 1.409583, 
            0.568993 0.932590 1.412089, 0.561176 0.932295 1.402754, 0.554702 0.929298 1.385845, 0.537625 0.931614 1.375317, 
            0.527773 0.947438 1.417538, 0.500346 0.958566 1.425325, 0.492724 0.957878 1.414888, 0.490015 0.959324 1.416814, 
            0.483381 0.960657 1.414168, 0.465348 0.960891 1.395677, 0.444806 0.966173 1.391336, 0.368563 0.987404 1.380637, 
            0.358334 0.987959 1.371555, 0.340296 0.992209 1.366447, 0.345854 0.977016 1.321740, 0.342863 0.979028 1.325253, 
            0.328456 0.975969 1.299662, 0.319468 0.978034 1.296940, 0.316533 0.979933 1.300134, 0.311895 0.981255 1.299585, 
            0.309173 0.982727 1.301582, 0.303418 0.982289 1.293973, 0.297044 0.983099 1.289861, 0.293968 0.985282 1.293852, 
            0.289384 0.986496 1.293000, 0.265261 0.998987 1.308862, 0.244148 1.005421 1.307748, 0.217742 0.994457 1.242983, 
            0.197756 0.994616 1.222155, 0.195601 0.994945 1.220950, 0.193226 0.995718 1.220991, 0.189076 0.996059 1.217692, 
            0.184551 0.997152 1.216500, 0.177914 0.998491 1.213871, 0.156495 1.009546 1.227835, 0.149175 1.012259 1.229057, 
            0.953438 0.780246 1.323822, 0.949249 0.780664 1.320736, 0.942182 0.782868 1.320531, 0.915751 0.775961 1.269267, 
            0.877060 0.805756 1.327241, 0.866234 0.807511 1.321523, 0.856646 0.802768 1.295468, 0.825021 0.806317 1.273505, 
            0.816866 0.814717 1.292792, 0.807818 0.816903 1.290407, 0.779579 0.829666 1.302776, 0.775710 0.833447 1.311245, 
            0.758084 0.840875 1.317174, 0.745710 0.845745 1.320185, 0.741017 0.847178 1.319946, 0.735885 0.849494 1.322181, 
            0.729256 0.850816 1.319504, 0.722317 0.852761 1.318573, 0.707974 0.861597 1.332701, 0.705001 0.863573 1.336112, 
            0.695439 0.866792 1.336624, 0.691375 0.866958 1.332834, 0.685822 0.862107 1.310730, 0.673099 0.867680 1.315712, 
            0.670837 0.868226 1.315116, 0.667751 0.870431 1.319169, 0.642461 0.905309 1.408406, 0.639215 0.907835 1.413358, 
            0.627221 0.911941 1.414230, 0.607095 0.920396 1.420908, 0.603473 0.919673 1.414625, 0.589566 0.923622 1.412931, 
            0.577449 0.927975 1.414493, 0.562733 0.929548 1.404010, 0.547497 0.924150 1.369738, 0.519038 0.949378 1.423422, 
            0.506701 0.954175 1.426229, 0.496210 0.955256 1.418623, 0.484760 0.958267 1.416423, 0.463245 0.957496 1.390864, 
            0.453667 0.960746 1.391463, 0.438213 0.967809 1.398494, 0.433577 0.973135 1.411291, 0.371111 0.986670 1.389662, 
            0.366950 0.987031 1.386417, 0.354887 0.987270 1.374324, 0.350344 0.988399 1.373234, 0.335026 0.975154 1.312714, 
            0.330570 0.976108 1.311133, 0.323227 0.974861 1.299130, 0.304931 0.979631 1.295480, 0.271611 0.994607 1.309797, 
            0.263094 0.999729 1.317769, 0.258474 1.001013 1.317114, 0.256703 1.000572 1.313750, 0.251985 1.002053 1.313644, 
            0.239957 1.002222 1.301355, 0.236141 0.985860 1.242735, 0.219299 0.991710 1.244239, 0.214403 0.993551 1.245146, 
            0.210747 0.992896 1.239055, 0.209824 0.990746 1.230902, 0.203824 0.990801 1.224675, 0.199312 0.991869 1.223412, 
            0.150967 1.009038 1.228983, 0.147734 1.011538 1.233864, 0.143002 1.013050 1.233846, 0.141488 1.012090 1.229028, 
            0.136753 1.013605 1.229021, 0.132640 1.017879 1.238870, 0.128258 1.018684 1.236873, 0.946907 0.781756 1.330627, 
            0.944645 0.782303 1.330031, 0.940825 0.781978 1.324867, 0.929364 0.781004 1.309372, 0.924128 0.775515 1.285479, 
            0.905253 0.789466 1.311814, 0.894119 0.799856 1.334551, 0.892701 0.798701 1.329189, 0.879320 0.801594 1.324533, 
            0.876253 0.803760 1.328475, 0.860990 0.806433 1.321076, 0.848512 0.799491 1.284602, 0.845455 0.797630 1.275130, 
            0.840931 0.798722 1.273938, 0.833697 0.801261 1.274672, 0.826538 0.803650 1.274984, 0.809101 0.814707 1.293209, 
            0.796973 0.819083 1.294836, 0.785850 0.825444 1.304154, 0.783307 0.826555 1.305142, 0.760424 0.836550 1.314007, 
            0.737735 0.846157 1.321786, 0.730869 0.847954 1.320441, 0.726042 0.849658 1.320960, 0.717604 0.850613 1.315127, 
            0.692553 0.864973 1.336228, 0.690126 0.861844 1.323204, 0.685889 0.862359 1.320391, 0.684092 0.861967 1.317166, 
            0.681325 0.863531 1.319421, 0.676699 0.864828 1.318803, 0.667831 0.866650 1.315399, 0.659140 0.872123 1.324355, 
            0.641359 0.903906 1.411301, 0.628827 0.909095 1.415209, 0.619655 0.911528 1.413518, 0.617734 0.911389 1.411002, 
            0.609358 0.916227 1.418178, 0.584546 0.922091 1.411213, 0.574037 0.927216 1.417067, 0.567355 0.928644 1.414686, 
            0.565319 0.928735 1.412813, 0.557082 0.929286 1.405850, 0.556012 0.927433 1.398530, 0.537984 0.923650 1.366653, 
            0.526853 0.942047 1.416085, 0.513863 0.948159 1.422577, 0.487888 0.956365 1.422176, 0.483463 0.957258 1.420423, 
            0.481970 0.956256 1.415488, 0.475182 0.957898 1.413708, 0.471108 0.958084 1.409975, 0.455701 0.957039 1.390028, 
            0.450699 0.959092 1.391527, 0.435134 0.970388 1.412548, 0.432559 0.971562 1.413713, 0.375106 0.983023 1.390521, 
            0.372551 0.984158 1.391575, 0.345428 0.986659 1.370932, 0.343031 0.987477 1.371097, 0.345277 0.970935 1.318354, 
            0.336488 0.972598 1.314505, 0.334890 0.971806 1.310160, 0.317485 0.974783 1.301482, 0.310484 0.976854 1.300905, 
            0.305439 0.978995 1.302652, 0.304428 0.977022 1.294995, 0.298218 0.977500 1.289954, 0.293442 0.979100 1.290184, 
            0.282067 0.985968 1.300922, 0.280320 0.985476 1.297415, 0.274263 0.989654 1.304869, 0.260031 0.998266 1.318370, 
            0.258131 0.998083 1.315730, 0.255869 0.998630 1.315134, 0.232837 0.996903 1.284767, 0.237090 0.984335 1.247417, 
            0.233173 0.984205 1.242799, 0.219180 0.988329 1.241591, 0.210862 0.989043 1.235083, 0.204809 0.989207 1.229161, 
            0.196526 0.989848 1.222450, 0.194191 0.990543 1.222270, 0.189345 0.992283 1.222891, 0.184656 0.993706 1.222625, 
            0.180477 0.994103 1.219484, 0.176346 0.994404 1.216073, 0.169135 1.000904 1.230035, 0.163917 1.003394 1.232759, 
            0.155640 1.008033 1.239378, 0.151115 1.009126 1.238186, 0.150262 1.006837 1.229644, 0.145565 1.012285 1.242785, 
            0.141005 1.013449 1.241793, 0.138310 1.010858 1.230277, 0.132437 1.018674 1.250053, 0.952185 0.775528 1.324253, 
            0.949969 0.775980 1.323394, 0.942382 0.779231 1.326123, 0.934229 0.779612 1.318682, 0.898895 0.794636 1.331004, 
            0.895676 0.797109 1.335807, 0.880823 0.798954 1.326088, 0.878252 0.800123 1.327236, 0.852986 0.798887 1.296118, 
            0.851718 0.797433 1.289915, 0.843045 0.798860 1.285406, 0.842337 0.796279 1.276046, 0.838890 0.799210 1.282133, 
            0.834588 0.799855 1.279684, 0.832789 0.799469 1.276477, 0.828140 0.800812 1.275985, 0.795829 0.817764 1.297967, 
            0.791890 0.817679 1.293473, 0.778053 0.825496 1.304746, 0.774429 0.828783 1.311831, 0.769847 0.829992 1.310964, 
            0.757392 0.835026 1.314436, 0.749289 0.839315 1.320074, 0.741724 0.842522 1.322679, 0.738894 0.844209 1.325282, 
            0.725431 0.847266 1.321086, 0.720906 0.848359 1.319894, 0.709111 0.852066 1.319645, 0.704603 0.857133 1.331719, 
            0.696372 0.861680 1.338080, 0.687346 0.859812 1.322208, 0.671650 0.863356 1.317251, 0.640861 0.901287 1.410791, 
            0.638391 0.902251 1.411366, 0.632639 0.905817 1.417103, 0.613989 0.911299 1.415449, 0.610915 0.913480 1.419434, 
            0.606050 0.911250 1.406804, 0.590239 0.919033 1.415851, 0.583062 0.921458 1.416267, 0.577977 0.923679 1.418236, 
            0.563188 0.925397 1.408160, 0.558609 0.926600 1.407276, 0.557458 0.924910 1.400413, 0.539706 0.920570 1.366978, 
            0.535592 0.924843 1.376825, 0.507316 0.949702 1.429477, 0.480495 0.955603 1.420487, 0.479001 0.954604 1.415560, 
            0.472056 0.956563 1.414667, 0.464096 0.952548 1.392780, 0.429836 0.969416 1.412399, 0.374349 0.980925 1.391472, 
            0.371466 0.982721 1.394376, 0.367701 0.982284 1.388898, 0.362334 0.981066 1.379102, 0.360237 0.981281 1.377576, 
            0.353336 0.983150 1.376433, 0.343215 0.983487 1.366742, 0.342894 0.976118 1.341836, 0.328563 0.972908 1.315821, 
            0.323745 0.970584 1.302925, 0.319220 0.971677 1.301733, 0.306030 0.974184 1.295997, 0.289580 0.983254 1.308651, 
            0.286991 0.984457 1.309896, 0.283711 0.983045 1.301683, 0.277204 0.988129 1.311677, 0.274942 0.988675 1.311081, 
            0.266633 0.993377 1.317877, 0.255432 0.995888 1.314276, 0.238972 0.992956 1.286916, 0.233409 0.996139 1.291582, 
            0.230193 0.994598 1.283007, 0.234123 0.982681 1.247481, 0.209462 0.988241 1.239664, 0.206151 0.986891 1.231626, 
            0.204681 0.985843 1.226561, 0.193780 0.987749 1.221267, 0.182034 0.991356 1.220740, 0.168768 0.998024 1.228790, 
            0.146488 1.010813 1.247613, 0.134160 1.015592 1.250372, 0.126491 1.015000 1.240202, 0.945482 0.777384 1.332027, 
            0.940972 0.778448 1.330755, 0.939982 0.776434 1.322983, 0.931155 0.778172 1.319346, 0.929059 0.778384 1.317812, 
            0.924535 0.779477 1.316620, 0.921669 0.777232 1.306074, 0.916707 0.779205 1.307350, 0.905976 0.784777 1.314455, 
            0.902418 0.783923 1.307808, 0.895927 0.792982 1.331069, 0.893665 0.793528 1.330473, 0.884180 0.796592 1.330549, 
            0.865821 0.801489 1.327257, 0.864103 0.800939 1.323588, 0.857202 0.802808 1.322444, 0.855473 0.802283 1.318844, 
            0.856792 0.795620 1.298044, 0.852440 0.796365 1.295878, 0.838040 0.797301 1.283610, 0.829068 0.799332 1.280793, 
            0.823996 0.801527 1.282688, 0.812376 0.808888 1.294810, 0.790821 0.816210 1.296185, 0.783689 0.822552 1.309706, 
            0.776750 0.824497 1.308775, 0.766001 0.830106 1.315983, 0.756273 0.833659 1.317431, 0.744098 0.838128 1.319322, 
            0.733464 0.843505 1.325880, 0.719870 0.846825 1.322421, 0.715899 0.846803 1.318106, 0.713931 0.846758 1.315852, 
            0.701497 0.855757 1.332562, 0.690264 0.858331 1.329141, 0.689006 0.856856 1.322880, 0.682283 0.858368 1.320735, 
            0.679703 0.859555 1.321934, 0.639948 0.899504 1.412622, 0.623491 0.904581 1.411960, 0.616323 0.906988 1.412322, 
            0.611309 0.909065 1.413888, 0.604436 0.910878 1.412588, 0.591833 0.916211 1.416897, 0.585110 0.917722 1.414751, 
            0.563672 0.924810 1.415469, 0.562643 0.922874 1.407917, 0.560006 0.924174 1.409431, 0.540893 0.918568 1.370321, 
            0.533204 0.922023 1.373622, 0.516977 0.942664 1.425089, 0.511069 0.946542 1.431702, 0.484024 0.952894 1.423977, 
            0.473612 0.953816 1.415923, 0.438060 0.961263 1.402758, 0.433955 0.965519 1.412557, 0.378135 0.977699 1.393512, 
            0.372956 0.980110 1.396013, 0.366628 0.980825 1.391635, 0.350368 0.981496 1.376497, 0.346280 0.981712 1.372848, 
            0.344572 0.977133 1.355763, 0.344383 0.965492 1.316756, 0.342134 0.966013 1.316088, 0.333284 0.967798 1.312580, 
            0.320574 0.969338 1.304135, 0.306844 0.972933 1.301446, 0.303062 0.972530 1.296061, 0.288674 0.981456 1.310441, 
            0.281624 0.983626 1.310141, 0.280744 0.981390 1.301747, 0.277669 0.983571 1.305732, 0.269283 0.988431 1.312971, 
            0.266003 0.991025 1.318112, 0.261184 0.992712 1.318585, 0.256720 0.993682 1.317050, 0.240479 0.994316 1.301808, 
            0.233663 0.992007 1.286828, 0.222034 0.983358 1.245571, 0.213245 0.985020 1.241720, 0.211680 0.984163 1.237189, 
            0.204232 0.987133 1.239133, 0.182229 0.991351 1.229680, 0.177848 0.992154 1.227677, 0.177133 0.989587 1.218355, 
            0.172608 0.990680 1.217163, 0.155239 1.005607 1.248361, 0.136309 1.011654 1.248288, 0.124724 1.014936 1.246852, 
            0.122923 1.014554 1.243654, 0.118344 1.015756 1.242767, 0.951074 0.770522 1.323878, 0.942383 0.775994 1.332833, 
            0.936823 0.775164 1.324125, 0.931379 0.778109 1.328125, 0.921539 0.777879 1.316843, 0.901143 0.786877 1.325043, 
            0.901713 0.781722 1.308468, 0.889743 0.793795 1.335922, 0.887975 0.793347 1.332537, 0.874507 0.796413 1.328366, 
            0.871906 0.797641 1.329682, 0.848999 0.795664 1.298613, 0.844897 0.795907 1.295040, 0.832810 0.796193 1.283078, 
            0.821442 0.799040 1.280419, 0.818588 0.800777 1.283160, 0.814744 0.804508 1.291489, 0.797381 0.811406 1.295930, 
            0.772431 0.825563 1.316461, 0.720534 0.845876 1.328716, 0.707700 0.847664 1.320965, 0.703192 0.852732 1.333039, 
            0.698668 0.853825 1.331847, 0.697719 0.851727 1.323841, 0.692178 0.854866 1.328384, 0.679254 0.856837 1.321144, 
            0.666880 0.861708 1.324159, 0.665140 0.861204 1.320619, 0.660616 0.862297 1.319427, 0.658294 0.862962 1.319166, 
            0.634071 0.899700 1.415743, 0.626578 0.902760 1.417936, 0.606121 0.907873 1.413120, 0.567491 0.921517 1.417321, 
            0.561514 0.921526 1.410965, 0.555128 0.922357 1.406914, 0.546613 0.919462 1.388163, 0.537126 0.914514 1.361532, 
            0.528390 0.916071 1.357387, 0.512626 0.943795 1.432958, 0.503026 0.947089 1.433681, 0.498244 0.948701 1.433943, 
            0.489836 0.949596 1.427942, 0.476816 0.951761 1.421247, 0.464093 0.953327 1.412872, 0.450612 0.952413 1.395420, 
            0.444927 0.955843 1.400776, 0.352238 0.978119 1.375990, 0.343377 0.971911 1.345826, 0.345568 0.963495 1.320113, 
            0.336904 0.964905 1.315556, 0.317688 0.967521 1.303740, 0.315598 0.967719 1.302169, 0.296067 0.978983 1.318846, 
            0.292398 0.978354 1.312830, 0.281072 0.981117 1.309935, 0.280038 0.979190 1.302407, 0.275793 0.983727 1.312997, 
            0.264646 0.990136 1.322448, 0.259649 0.992181 1.323926, 0.253365 0.992807 1.319299, 0.247889 0.991809 1.310118, 
            0.229491 0.992777 1.293687, 0.227837 0.980078 1.249586, 0.224276 0.979231 1.242958, 0.221328 0.981157 1.246231, 
            0.208712 0.982508 1.237253, 0.205795 0.980366 1.226994, 0.201271 0.981459 1.225802, 0.180046 0.988118 1.225319, 
            0.177143 0.989954 1.228337, 0.174165 0.987933 1.218419, 0.165886 0.996583 1.238406, 0.142361 1.007872 1.250901, 
            0.138432 1.011774 1.259707, 0.134139 1.012401 1.257209, 0.112773 1.015336 1.244164, 0.106090 1.016766 1.241788, 
            0.948025 0.769031 1.324401, 0.932935 0.775362 1.329381, 0.927532 0.774217 1.319789, 0.925386 0.774529 1.318536, 
            0.919024 0.775314 1.314355, 0.914742 0.775918 1.311794, 0.904962 0.783584 1.326895, 0.897997 0.785582 1.326112, 
            0.891867 0.789905 1.333974, 0.886487 0.792721 1.337612, 0.884925 0.791857 1.333062, 0.866676 0.796533 1.329150, 
            0.859168 0.799624 1.331431, 0.853168 0.799680 1.325205, 0.853879 0.794242 1.307837, 0.827438 0.795371 1.283348, 
            0.820480 0.797355 1.282524, 0.803672 0.807144 1.297196, 0.798784 0.808969 1.298055, 0.776505 0.821756 1.316875, 
            0.749611 0.831812 1.321657, 0.734660 0.837863 1.325852, 0.731600 0.840016 1.329759, 0.722310 0.842687 1.328734, 
            0.710282 0.850870 1.343157, 0.708285 0.846874 1.327705, 0.704538 0.850410 1.335488, 0.700013 0.851503 1.334296, 
            0.678021 0.855698 1.324781, 0.671336 0.857132 1.322418, 0.662113 0.859669 1.321018, 0.635627 0.896953 1.416999, 
            0.623610 0.901106 1.418002, 0.614423 0.903571 1.416401, 0.594795 0.911023 1.420266, 0.585515 0.913672 1.419182, 
            0.562034 0.920866 1.418070, 0.557634 0.921707 1.416173, 0.550861 0.919313 1.400955, 0.538360 0.912418 1.364613, 
            0.534481 0.908205 1.346423, 0.525422 0.914417 1.357451, 0.502217 0.945098 1.434927, 0.478184 0.949394 1.423569, 
            0.469038 0.951774 1.421729, 0.447644 0.950759 1.395484, 0.438614 0.956914 1.406353, 0.431562 0.959087 1.406060, 
            0.427686 0.962881 1.414567, 0.419999 0.966334 1.417862, 0.378394 0.973944 1.398770, 0.369275 0.976269 1.396778, 
            0.357449 0.976031 1.383347, 0.349047 0.976915 1.377314, 0.348175 0.974663 1.368876, 0.347124 0.960748 1.321369, 
            0.342823 0.961391 1.318918, 0.340561 0.961938 1.318322, 0.326928 0.965336 1.315081, 0.323713 0.967800 1.319860, 
            0.321646 0.967954 1.318165, 0.318535 0.966201 1.308998, 0.316404 0.966484 1.307662, 0.311880 0.967576 1.306470, 
            0.308983 0.969399 1.309451, 0.302040 0.971353 1.308545, 0.297624 0.976236 1.320102, 0.289430 0.976700 1.312894, 
            0.284461 0.978687 1.314209, 0.279937 0.979780 1.313017, 0.274109 0.987505 1.332538, 0.271514 0.988720 1.333816, 
            0.270489 0.986776 1.326243, 0.266203 0.987389 1.323704, 0.263645 0.988531 1.324777, 0.261679 0.988481 1.322512, 
            0.254419 0.991073 1.323394, 0.245011 0.989974 1.309678, 0.242245 0.991535 1.311925, 0.237933 0.992200 1.309532, 
            0.224363 0.991464 1.292581, 0.228554 0.979021 1.255580, 0.226283 0.975577 1.241673, 0.219786 0.976633 1.238250, 
            0.213062 0.978148 1.236114, 0.204542 0.979267 1.230742, 0.193143 0.982176 1.228258, 0.189520 0.981455 1.221984, 
            0.181602 0.985371 1.226575, 0.178572 0.983457 1.216956, 0.167443 0.993836 1.239662, 0.143917 1.005125 1.252157, 
            0.140230 1.008541 1.259603, 0.128448 1.012221 1.259280, 0.126976 1.011175 1.254222, 0.119289 1.010620 1.244155, 
            0.110135 1.013018 1.242368, 0.932954 0.771703 1.325954, 0.927613 0.774441 1.329371, 0.915681 0.774415 1.316534, 
            0.910809 0.776207 1.317304, 0.899554 0.782835 1.327369, 0.895987 0.786006 1.334130, 0.883076 0.791959 1.340177, 
            0.881426 0.791273 1.336127, 0.879678 0.790784 1.332629, 0.872116 0.793984 1.335214, 0.865306 0.795671 1.333560, 
            0.849737 0.790945 1.301169, 0.847598 0.791243 1.299877, 0.838961 0.792599 1.295169, 0.837625 0.791282 1.289351, 
            0.831616 0.791354 1.283171, 0.823849 0.794967 1.286914, 0.821333 0.796025 1.287752, 0.819775 0.795154 1.283185, 
            0.805229 0.804397 1.298452, 0.798772 0.809380 1.308162, 0.795461 0.808030 1.300125, 0.790431 0.810140 1.301783, 
            0.786117 0.814816 1.312762, 0.778846 0.817431 1.313707, 0.761514 0.824268 1.317977, 0.749250 0.828919 1.320376, 
            0.685533 0.848978 1.319156, 0.655422 0.881539 1.395518, 0.651187 0.882048 1.392692, 0.658229 0.863866 1.339609, 
            0.654387 0.859579 1.321211, 0.625367 0.897956 1.418130, 0.616084 0.900614 1.417068, 0.611560 0.901706 1.415876, 
            0.602546 0.903822 1.413295, 0.600202 0.904531 1.413156, 0.565905 0.917466 1.419626, 0.561328 0.918665 1.418730, 
            0.554583 0.916213 1.403351, 0.547273 0.914900 1.391160, 0.530234 0.909125 1.353704, 0.524717 0.912216 1.358112, 
            0.508929 0.939989 1.433818, 0.506140 0.941594 1.436189, 0.499283 0.943374 1.434798, 0.496833 0.944301 1.435266, 
            0.494764 0.944458 1.433579, 0.479876 0.946374 1.424059, 0.464377 0.949523 1.417992, 0.457763 0.946805 1.401868, 
            0.449201 0.948012 1.396740, 0.441207 0.952081 1.401762, 0.430338 0.957930 1.409645, 0.424169 0.962334 1.417732, 
            0.415075 0.964610 1.415602, 0.373574 0.972011 1.395926, 0.350440 0.974497 1.379493, 0.343618 0.968192 1.351186, 
            0.344025 0.959359 1.322177, 0.339751 0.963954 1.332928, 0.337489 0.964501 1.332332, 0.334868 0.961763 1.320405, 
            0.325669 0.964250 1.318867, 0.319050 0.965552 1.316132, 0.319138 0.961367 1.302277, 0.303584 0.968633 1.309876, 
            0.300221 0.971394 1.315488, 0.292681 0.974550 1.317951, 0.274660 0.986781 1.339465, 0.272398 0.987328 1.338869, 
            0.268547 0.987065 1.333880, 0.260600 0.987031 1.325275, 0.256479 0.987313 1.321811, 0.239490 0.989453 1.310788, 
            0.231581 0.989343 1.301972, 0.228793 0.986940 1.290983, 0.226531 0.987487 1.290387, 0.229816 0.976866 1.258496, 
            0.221343 0.973886 1.239506, 0.206800 0.975109 1.228043, 0.190890 0.983092 1.237652, 0.188454 0.979980 1.224678, 
            0.185264 0.982394 1.229315, 0.175327 0.982360 1.218583, 0.158161 0.996878 1.248635, 0.150173 1.000934 1.253620, 
            0.145278 1.002774 1.254522, 0.141411 1.006550 1.262977, 0.139524 1.006340 1.260263, 0.136731 1.007956 1.262662, 
            0.134971 1.007492 1.259235, 0.132143 1.009177 1.261831, 0.125090 1.007345 1.248186, 0.111691 1.010271 1.243624, 
            0.109325 1.011027 1.243615, 0.098123 1.013541 1.240023, 0.950310 0.765206 1.331592, 0.929491 0.771047 1.328815, 
            0.927837 0.770369 1.324787, 0.923771 0.770540 1.321012, 0.892719 0.784957 1.335890, 0.878973 0.788584 1.333289, 
            0.868827 0.792976 1.337090, 0.860009 0.794698 1.333406, 0.854479 0.785793 1.297814, 0.849842 0.787112 1.297256, 
            0.845318 0.788205 1.296064, 0.842780 0.789305 1.297021, 0.826400 0.790218 1.282562, 0.820465 0.794152 1.289330, 
            0.811593 0.803996 1.312664, 0.802199 0.806876 1.312226, 0.792380 0.806605 1.300830, 0.782727 0.814013 1.315211, 
            0.775151 0.817240 1.317874, 0.769943 0.819710 1.320541, 0.753408 0.824943 1.320314, 0.743926 0.828000 1.320373, 
            0.732350 0.835272 1.332244, 0.725322 0.837396 1.331816, 0.720798 0.838489 1.330624, 0.696402 0.847524 1.334673, 
            0.690798 0.846781 1.326209, 0.689938 0.844506 1.317705, 0.672037 0.852489 1.325186, 0.669615 0.853356 1.325489, 
            0.646786 0.883281 1.400846, 0.655131 0.858468 1.327052, 0.639652 0.885619 1.401016, 0.611066 0.899079 1.415341, 
            0.608494 0.900249 1.416493, 0.603970 0.901342 1.415301, 0.588422 0.908594 1.422861, 0.584118 0.909243 1.420424, 
            0.578936 0.911660 1.422944, 0.567357 0.914931 1.421474, 0.566097 0.913460 1.415226, 0.562159 0.913372 1.410724, 
            0.559275 0.915170 1.413636, 0.557831 0.914070 1.408426, 0.545692 0.914461 1.396758, 0.505791 0.938677 1.434843, 
            0.471737 0.947115 1.426582, 0.465582 0.947483 1.421230, 0.454909 0.944924 1.401295, 0.450036 0.946718 1.402070, 
            0.434339 0.954271 1.410474, 0.425018 0.957004 1.409624, 0.417662 0.959790 1.411048, 0.409660 0.963875 1.416115, 
            0.354707 0.974310 1.392178, 0.339615 0.980644 1.397167, 0.335883 0.980143 1.391507, 0.345582 0.956612 1.323433, 
            0.334521 0.962846 1.332396, 0.322571 0.962859 1.319667, 0.315403 0.961258 1.306672, 0.307403 0.965339 1.311729, 
            0.293957 0.972369 1.320792, 0.289696 0.972930 1.318110, 0.287367 0.973612 1.317896, 0.281137 0.978138 1.326325, 
            0.257741 0.985158 1.324727, 0.252775 0.987141 1.326028, 0.247039 0.986665 1.318313, 0.241944 0.984899 1.306980, 
            0.237087 0.986660 1.307663, 0.235400 0.986050 1.303824, 0.228086 0.972722 1.251583, 0.224118 0.972695 1.247252, 
            0.215858 0.973292 1.240415, 0.213971 0.973082 1.237700, 0.211846 0.973354 1.236335, 0.207694 0.973697 1.233040, 
            0.192446 0.980345 1.238908, 0.179929 0.981498 1.229378, 0.176829 0.979722 1.220146, 0.159425 0.994720 1.251542, 
            0.155007 0.995599 1.249749, 0.142968 1.003803 1.264233, 0.140620 1.004522 1.264121, 0.138615 1.004550 1.262073, 
            0.127037 1.007820 1.260600, 0.110095 1.009863 1.249309, 0.099214 1.011731 1.243906, 0.944658 0.764948 1.333441, 
            0.937443 0.767449 1.334069, 0.936011 0.766325 1.328789, 0.931556 0.767277 1.327203, 0.928924 0.768567 1.328693, 
            0.926908 0.768619 1.326710, 0.922421 0.769636 1.325306, 0.920949 0.768592 1.320254, 0.905043 0.772558 1.316478, 
            0.899774 0.779156 1.332841, 0.887821 0.787187 1.346840, 0.883189 0.788498 1.346258, 0.879095 0.788724 1.342638, 
            0.863561 0.791941 1.336763, 0.851371 0.792436 1.325386, 0.846446 0.786319 1.299734, 0.844253 0.786728 1.298752, 
            0.840141 0.786990 1.295233, 0.821170 0.789110 1.282030, 0.803513 0.804617 1.314852, 0.794683 0.806361 1.311230, 
            0.775560 0.812797 1.312249, 0.764628 0.818773 1.320489, 0.761809 0.820440 1.323033, 0.749821 0.824534 1.323869, 
            0.743034 0.826175 1.322086, 0.736955 0.830396 1.329661, 0.728181 0.840043 1.352443, 0.718576 0.839341 1.339840, 
            0.694626 0.839462 1.314653, 0.686195 0.844411 1.322141, 0.668811 0.851353 1.326704, 0.654011 0.877137 1.396839, 
            0.648245 0.880730 1.402652, 0.645236 0.878771 1.392909, 0.623404 0.894668 1.422568, 0.616703 0.896134 1.420297, 
            0.607659 0.898310 1.417884, 0.605854 0.897935 1.414708, 0.601002 0.899688 1.415365, 0.583767 0.906329 1.419087, 
            0.560867 0.912352 1.414694, 0.553377 0.911401 1.403518, 0.551301 0.911571 1.401868, 0.546737 0.912744 1.400900, 
            0.527003 0.904379 1.351930, 0.521257 0.907931 1.357631, 0.517182 0.908120 1.353905, 0.501793 0.935090 1.427362, 
            0.499369 0.935960 1.427675, 0.459054 0.944981 1.414666, 0.453919 0.943295 1.403559, 0.411633 0.960289 1.415022, 
            0.352266 0.971595 1.389270, 0.345425 0.973344 1.387789, 0.336647 0.978990 1.397231, 0.330805 0.978728 1.390116, 
            0.338340 0.959553 1.334248, 0.324128 0.960112 1.320923, 0.321033 0.962333 1.325022, 0.317148 0.958132 1.306866, 
            0.313645 0.961175 1.313268, 0.309404 0.961697 1.310476, 0.301073 0.966446 1.317404, 0.296339 0.967960 1.317391, 
            0.293532 0.969603 1.319868, 0.285756 0.977241 1.337020, 0.283409 0.977957 1.336900, 0.278965 0.978888 1.335255, 
            0.270553 0.983801 1.342640, 0.265784 0.981377 1.329466, 0.263522 0.981923 1.328870, 0.254338 0.984382 1.327251, 
            0.249636 0.981823 1.313699, 0.238977 0.983244 1.307044, 0.230284 0.984712 1.302649, 0.210628 0.972184 1.239884, 
            0.210032 0.969376 1.229888, 0.200459 0.972618 1.230463, 0.192765 0.976083 1.233793, 0.189479 0.978690 1.238972, 
            0.189238 0.975167 1.226972, 0.184781 0.976126 1.225403, 0.164821 0.988251 1.244495, 0.134124 1.001956 1.257374, 
            0.129599 1.003048 1.256182, 0.121547 0.999221 1.234820, 0.106956 1.008555 1.250343, 0.096962 1.008635 1.239930, 
            0.090252 1.010121 1.237713, 0.951479 0.759619 1.331716, 0.948674 0.761257 1.334179, 0.936627 0.765470 1.335349, 
            0.930781 0.765217 1.328258, 0.928529 0.765742 1.327602, 0.919453 0.767982 1.325370, 0.918023 0.766854 1.320083, 
            0.891881 0.779401 1.333975, 0.874024 0.787296 1.341209, 0.872137 0.787088 1.338499, 0.862786 0.789880 1.337814, 
            0.860516 0.790443 1.337266, 0.850089 0.783381 1.302584, 0.833066 0.785589 1.291753, 0.822727 0.786363 1.283286, 
            0.812689 0.798556 1.313201, 0.808161 0.799655 1.312028, 0.798062 0.803955 1.315569, 0.789454 0.805253 1.310698, 
            0.784270 0.807674 1.313227, 0.781668 0.808903 1.314546, 0.772592 0.811143 1.312314, 0.744769 0.823068 1.322335, 
            0.738512 0.827649 1.330917, 0.732149 0.836449 1.353453, 0.720789 0.839280 1.350751, 0.719526 0.837815 1.344517, 
            0.714784 0.839346 1.344555, 0.692121 0.836877 1.312108, 0.689396 0.838355 1.314121, 0.680019 0.845208 1.326946, 
            0.656667 0.872178 1.391893, 0.647281 0.879050 1.404772, 0.643231 0.879187 1.400902, 0.640752 0.880169 1.401526, 
            0.635080 0.883573 1.406813, 0.630155 0.889478 1.421234, 0.590379 0.901420 1.418538, 0.564686 0.909059 1.416546, 
            0.555746 0.911025 1.413547, 0.550409 0.909747 1.403582, 0.533563 0.899576 1.351678, 0.521148 0.904530 1.354926, 
            0.514285 0.906323 1.353569, 0.480311 0.938643 1.425003, 0.475180 0.940958 1.427236, 0.470450 0.942464 1.427202, 
            0.468726 0.941927 1.423568, 0.457074 0.941338 1.409156, 0.445622 0.944354 1.406971, 0.436472 0.950751 1.418517, 
            0.428131 0.951510 1.412136, 0.410511 0.958927 1.418032, 0.405484 0.961033 1.419679, 0.330528 0.979672 1.401715, 
            0.327837 0.977074 1.390180, 0.335373 0.957899 1.334313, 0.333111 0.958445 1.333717, 0.325066 0.958608 1.325665, 
            0.316124 0.960579 1.322678, 0.312341 0.960181 1.317307, 0.306862 0.963194 1.321497, 0.302904 0.963146 1.317111, 
            0.292171 0.968722 1.324226, 0.287228 0.974664 1.338752, 0.284966 0.975210 1.338156, 0.271353 0.978569 1.334807, 
            0.266541 0.980240 1.335233, 0.261949 0.981468 1.334422, 0.252242 0.980973 1.322398, 0.237870 0.981851 1.309969, 
            0.232666 0.964276 1.245822, 0.208065 0.969716 1.237667, 0.204597 0.968682 1.230516, 0.197813 0.974323 1.242069, 
            0.196584 0.972790 1.235645, 0.192059 0.973883 1.234453, 0.189797 0.974429 1.233857, 0.186271 0.973513 1.227036, 
            0.181352 0.975400 1.228069, 0.174943 0.980285 1.237506, 0.170419 0.981378 1.236314, 0.160824 0.992677 1.263725, 
            0.159429 0.991477 1.258235, 0.142136 0.998235 1.262284, 0.139466 0.999603 1.263991, 0.134942 1.000695 1.262797, 
            0.133042 1.000513 1.260160, 0.126554 0.997543 1.243325, 0.116790 0.997160 1.231617, 0.111109 1.000582 1.236952, 
            0.103620 1.003636 1.239128, 0.094130 1.006709 1.239232, 0.084535 1.009993 1.239928, 0.082521 1.010039 1.237930, 
            0.953943 0.755046 1.327854, 0.949672 0.755627 1.325228, 0.946249 0.758511 1.331184, 0.934277 0.762574 1.331932, 
            0.927513 0.764166 1.330014, 0.916914 0.765466 1.323019, 0.907854 0.767674 1.320699, 0.904477 0.770464 1.326391, 
            0.900626 0.774208 1.334757, 0.895562 0.776387 1.336610, 0.877423 0.784847 1.345429, 0.862150 0.787540 1.338083, 
            0.844814 0.782363 1.302304, 0.843047 0.781913 1.298913, 0.830513 0.783099 1.289475, 0.825499 0.785178 1.291045, 
            0.822667 0.786872 1.293666, 0.815701 0.792879 1.306247, 0.811983 0.796355 1.313861, 0.810381 0.795573 1.309543, 
            0.806327 0.799725 1.319052, 0.795224 0.802039 1.314900, 0.785528 0.805527 1.316167, 0.762787 0.815237 1.324233, 
            0.753401 0.818103 1.323755, 0.740475 0.824084 1.329881, 0.733706 0.833702 1.354709, 0.716031 0.837222 1.347557, 
            0.704563 0.840269 1.345460, 0.693697 0.838100 1.326615, 0.693678 0.834130 1.313364, 0.681716 0.842180 1.327415, 
            0.671925 0.845859 1.329216, 0.614504 0.893319 1.426063, 0.612757 0.892829 1.422562, 0.605721 0.894970 1.422179, 
            0.578129 0.902423 1.417539, 0.572602 0.905533 1.422000, 0.571231 0.904285 1.416377, 0.568134 0.906513 1.420493, 
            0.566243 0.906312 1.417802, 0.561718 0.907405 1.416611, 0.555057 0.908792 1.414118, 0.553828 0.907257 1.407689, 
            0.549873 0.907205 1.403287, 0.545179 0.908639 1.403051, 0.525053 0.901064 1.356293, 0.510732 0.905847 1.356935, 
            0.488741 0.934083 1.427559, 0.480018 0.935613 1.423338, 0.463594 0.940623 1.422488, 0.447148 0.941669 1.408400, 
            0.443398 0.945209 1.416197, 0.438322 0.947414 1.418119, 0.414485 0.951314 1.405651, 0.358432 0.967971 1.401277, 
            0.347984 0.968965 1.393426, 0.338965 0.975098 1.404234, 0.331387 0.954287 1.326763, 0.326862 0.955380 1.325571, 
            0.319595 0.957986 1.326495, 0.305472 0.962371 1.326020, 0.299450 0.962472 1.319921, 0.296623 0.964155 1.322511, 
            0.293728 0.965975 1.325482, 0.287710 0.974081 1.346074, 0.243439 0.979042 1.315304, 0.236148 0.977689 1.303004, 
            0.233537 0.978938 1.304376, 0.231956 0.978112 1.299935, 0.228203 0.977653 1.294394, 0.231109 0.963789 1.251284, 
            0.228973 0.964081 1.249975, 0.225225 0.963611 1.244403, 0.222027 0.966041 1.249086, 0.215665 0.966825 1.244901, 
            0.209217 0.967783 1.241204, 0.204237 0.969792 1.242582, 0.200804 0.972696 1.248592, 0.192583 0.973215 1.241537, 
            0.183281 0.987931 1.280652, 0.182814 0.972842 1.229856, 0.169535 0.987550 1.264693, 0.160030 0.994662 1.278245, 
            0.143157 0.996568 1.266566, 0.136498 0.997949 1.264055, 0.122455 0.994159 1.236417, 0.105176 1.000888 1.240384, 
            0.100800 1.001683 1.238356, 0.085585 1.008265 1.244040, 0.082087 1.007294 1.237062, 0.951499 0.752337 1.324964, 
            0.942744 0.757938 1.334277, 0.937682 0.760114 1.336121, 0.910790 0.766156 1.327528, 0.904665 0.766465 1.322010, 
            0.894280 0.775346 1.340518, 0.892769 0.774380 1.335685, 0.883104 0.781815 1.350138, 0.870663 0.782813 1.340174, 
            0.855241 0.785805 1.333667, 0.848633 0.779070 1.304156, 0.841635 0.781136 1.303563, 0.840180 0.780056 1.298410, 
            0.832070 0.780352 1.290731, 0.824223 0.784125 1.294922, 0.814302 0.800088 1.337532, 0.809778 0.801181 1.336340, 
            0.809191 0.798354 1.326291, 0.805214 0.798347 1.322015, 0.804044 0.796694 1.315258, 0.798725 0.799385 1.318544, 
            0.793483 0.801922 1.321400, 0.791818 0.801267 1.317435, 0.787077 0.802795 1.317464, 0.773344 0.806396 1.314792, 
            0.769905 0.809310 1.320832, 0.757220 0.814809 1.325607, 0.747883 0.817574 1.324847, 0.744845 0.819681 1.328624, 
            0.727279 0.835005 1.360935, 0.708635 0.836468 1.345889, 0.700089 0.833635 1.327312, 0.685165 0.835624 1.317995, 
            0.676376 0.841293 1.327501, 0.658046 0.870176 1.404194, 0.650898 0.872541 1.404440, 0.641604 0.875221 1.403443, 
            0.639226 0.876000 1.403498, 0.618348 0.889976 1.427775, 0.615981 0.890732 1.427767, 0.586279 0.898426 1.421676, 
            0.582119 0.898785 1.418427, 0.576940 0.897189 1.407571, 0.569214 0.900718 1.411079, 0.529411 0.896684 1.355103, 
            0.513019 0.901631 1.354074, 0.507721 0.904279 1.357243, 0.502860 0.910058 1.371309, 0.489559 0.928816 1.419626, 
            0.470088 0.935952 1.422607, 0.463282 0.937630 1.420928, 0.451202 0.937902 1.408928, 0.442164 0.944074 1.419843, 
            0.418304 0.948021 1.407503, 0.350879 0.967531 1.400491, 0.343274 0.970818 1.403321, 0.340327 0.972743 1.406589, 
            0.335795 0.973852 1.405441, 0.331230 0.975025 1.404473, 0.326908 0.975710 1.402139, 0.323412 0.974734 1.395149, 
            0.323636 0.954247 1.327097, 0.320414 0.952717 1.318554, 0.309291 0.959078 1.327872, 0.301006 0.959725 1.321177, 
            0.289267 0.971334 1.347330, 0.280437 0.973079 1.343711, 0.274114 0.973784 1.339306, 0.237705 0.974942 1.304260, 
            0.229760 0.974906 1.295650, 0.227646 0.959125 1.240785, 0.219990 0.962513 1.243901, 0.211178 0.964222 1.240179, 
            0.200010 0.970674 1.249753, 0.190901 0.985002 1.287782, 0.184635 0.985593 1.283054, 0.179238 0.992450 1.300144, 
            0.175601 0.983741 1.267227, 0.164306 0.990449 1.277519, 0.153254 0.992659 1.273077, 0.148515 0.994183 1.273092, 
            0.144821 0.997612 1.280576, 0.140526 0.998243 1.278089, 0.131898 0.995574 1.259974, 0.113075 0.997398 1.245939, 
            0.108549 0.998494 1.244755, 0.102721 1.002211 1.250919, 0.098196 1.003304 1.249727, 0.094777 1.002171 1.242297, 
            0.090253 1.003264 1.241105, 0.080609 1.006648 1.242080, 0.950524 0.750679 1.327144, 0.945944 0.751883 1.326263, 
            0.942906 0.753991 1.330044, 0.937219 0.757425 1.335414, 0.905560 0.765049 1.326996, 0.889166 0.774006 1.339337, 
            0.870564 0.779391 1.337411, 0.866169 0.780224 1.335490, 0.861218 0.782176 1.336705, 0.859748 0.781127 1.331639, 
            0.855224 0.782220 1.330447, 0.845309 0.778134 1.306231, 0.842916 0.778944 1.306375, 0.827332 0.782262 1.300783, 
            0.817445 0.798157 1.343202, 0.809073 0.798980 1.337000, 0.803298 0.794574 1.316143, 0.795304 0.798644 1.321166, 
            0.788637 0.804050 1.332063, 0.787980 0.801365 1.322411, 0.781710 0.801965 1.317710, 0.775254 0.802938 1.314057, 
            0.770376 0.804742 1.314856, 0.762583 0.808406 1.318743, 0.754343 0.812972 1.325159, 0.738840 0.820133 1.332465, 
            0.728987 0.831952 1.361333, 0.714620 0.832821 1.348877, 0.705842 0.834462 1.344968, 0.701580 0.835025 1.342291, 
            0.701232 0.831719 1.330899, 0.694859 0.832527 1.326780, 0.689692 0.834911 1.329208, 0.686297 0.833732 1.321649, 
            0.680504 0.837378 1.327613, 0.673969 0.842518 1.337763, 0.660571 0.865480 1.399989, 0.652387 0.869932 1.406082, 
            0.643535 0.871720 1.402585, 0.639058 0.872717 1.401125, 0.633996 0.874893 1.402967, 0.625291 0.884401 1.425360, 
            0.610831 0.889465 1.426787, 0.606464 0.890239 1.424703, 0.590221 0.894885 1.422833, 0.583390 0.896613 1.421294, 
            0.579973 0.895476 1.413852, 0.571756 0.895987 1.406776, 0.567365 0.900819 1.418191, 0.557803 0.904038 1.418703, 
            0.545852 0.904050 1.405974, 0.543817 0.904140 1.404097, 0.527321 0.897272 1.363577, 0.520554 0.898870 1.361675, 
            0.519031 0.897930 1.356911, 0.509278 0.901532 1.358499, 0.502232 0.903694 1.358176, 0.499970 0.904241 1.357580, 
            0.486592 0.927162 1.419690, 0.484329 0.927708 1.419094, 0.480957 0.930489 1.424761, 0.468955 0.934613 1.425681, 
            0.467120 0.934298 1.422672, 0.456353 0.935934 1.416622, 0.443617 0.941535 1.421680, 0.438982 0.942851 1.421116, 
            0.416113 0.944804 1.403189, 0.395680 0.953876 1.411594, 0.374413 0.956612 1.397989, 0.371666 0.958134 1.400129, 
            0.362152 0.961255 1.400366, 0.352205 0.965249 1.403050, 0.328200 0.973496 1.404890, 0.325071 0.951745 1.329040, 
            0.316009 0.949950 1.313373, 0.308886 0.952265 1.313480, 0.305018 0.956045 1.321945, 0.295073 0.960034 1.324615, 
            0.273616 0.971167 1.338799, 0.264852 0.972778 1.334805, 0.260319 0.973888 1.333659, 0.258278 0.973989 1.331817, 
            0.247283 0.976085 1.327054, 0.244514 0.977653 1.329320, 0.232930 0.980934 1.327880, 0.230213 0.974381 1.303132, 
            0.221057 0.960753 1.247922, 0.218848 0.961193 1.247027, 0.216654 0.961601 1.246045, 0.215301 0.960318 1.240320, 
            0.210255 0.962460 1.242070, 0.201466 0.968129 1.251574, 0.191633 0.983915 1.293689, 0.180795 0.989703 1.301400, 
            0.178397 0.990521 1.301566, 0.170345 0.982687 1.266846, 0.168037 0.983325 1.266508, 0.156871 0.989773 1.276069, 
            0.144571 0.994495 1.278668, 0.141840 0.995985 1.280714, 0.126618 0.994567 1.259724, 0.127316 0.989154 1.242425, 
            0.107352 0.997282 1.248186, 0.102505 0.999025 1.248817, 0.094911 1.002288 1.251581, 0.093168 1.001789 1.248055, 
            0.086593 1.003002 1.245073, 0.077641 1.004994 1.242144, 0.068295 1.007776 1.241434, 0.953177 0.741717 1.308855, 
            0.925635 0.757085 1.330651, 0.911933 0.760621 1.327799, 0.896887 0.770872 1.345890, 0.886700 0.771341 1.336569, 
            0.875976 0.776899 1.343635, 0.871452 0.777992 1.342443, 0.861265 0.778461 1.333121, 0.856883 0.779266 1.331124, 
            0.851046 0.778994 1.323979, 0.847508 0.778100 1.317221, 0.843056 0.775041 1.302266, 0.840793 0.775588 1.301670, 
            0.818666 0.796084 1.346349, 0.806960 0.799611 1.345597, 0.800686 0.800218 1.340916, 0.796118 0.797392 1.326613, 
            0.791918 0.801839 1.336950, 0.785011 0.799713 1.322483, 0.766403 0.805112 1.320595, 0.756146 0.809728 1.325022, 
            0.752926 0.812203 1.329830, 0.725868 0.830604 1.362255, 0.719408 0.831584 1.358620, 0.698613 0.833371 1.342355, 
            0.698678 0.829233 1.328632, 0.695774 0.831071 1.331657, 0.689372 0.831935 1.327694, 0.684848 0.833028 1.326502, 
            0.677337 0.836124 1.328799, 0.662625 0.861732 1.398439, 0.656635 0.865775 1.405514, 0.640939 0.869319 1.400555, 
            0.612416 0.886660 1.427882, 0.608244 0.887043 1.424701, 0.603581 0.888414 1.424290, 0.599258 0.889101 1.421960, 
            0.592184 0.891319 1.421795, 0.579152 0.893508 1.415164, 0.575620 0.892604 1.408379, 0.552657 0.902760 1.417696, 
            0.545374 0.901393 1.405353, 0.528878 0.894525 1.364833, 0.504158 0.900203 1.357345, 0.499634 0.901295 1.356153, 
            0.485886 0.924961 1.420351, 0.481362 0.926054 1.419159, 0.475640 0.929557 1.424723, 0.461871 0.933229 1.422249, 
            0.407501 0.946496 1.408376, 0.404502 0.948526 1.411937, 0.395902 0.949808 1.407021, 0.391024 0.951612 1.407823, 
            0.378408 0.952964 1.398847, 0.374011 0.953801 1.396940, 0.371445 0.954957 1.398053, 0.354123 0.961775 1.402268, 
            0.349956 0.966157 1.412421, 0.345346 0.967420 1.411708, 0.330022 0.970216 1.404651, 0.322716 0.972901 1.405794, 
            0.316234 0.969920 1.388931, 0.323588 0.951110 1.334088, 0.312705 0.948972 1.315332, 0.310772 0.948856 1.312881, 
            0.283687 0.967309 1.345451, 0.268362 0.970107 1.338402, 0.259717 0.971479 1.333738, 0.252158 0.974673 1.336305, 
            0.248442 0.974138 1.330553, 0.239283 0.976546 1.328791, 0.234115 0.978934 1.331230, 0.231853 0.979480 1.330634, 
            0.234032 0.971087 1.304984, 0.229688 0.967808 1.289413, 0.225717 0.967789 1.285104, 0.218730 0.957809 1.244373, 
            0.210071 0.959210 1.239789, 0.207121 0.961139 1.243068, 0.189778 0.984027 1.300832, 0.186177 0.983263 1.294434, 
            0.182390 0.986877 1.302436, 0.177846 0.988010 1.301356, 0.171474 0.988815 1.297232, 0.171579 0.980588 1.269921, 
            0.169622 0.980520 1.267602, 0.163169 0.985495 1.277291, 0.145769 0.992470 1.281948, 0.139495 0.993078 1.277268, 
            0.126611 0.986953 1.243085, 0.118017 0.992231 1.251494, 0.116256 0.991767 1.248068, 0.109402 0.993543 1.246664, 
            0.090960 0.998607 1.243838, 0.081307 1.002007 1.244857, 0.072404 1.003900 1.241654, 0.945220 0.750107 1.337069, 
            0.935471 0.753701 1.338631, 0.918015 0.756782 1.330247, 0.910404 0.760080 1.333109, 0.906821 0.759277 1.326603, 
            0.894066 0.768923 1.345128, 0.866868 0.775582 1.338263, 0.848291 0.772903 1.309483, 0.846160 0.773186 1.308148, 
            0.841636 0.774279 1.306956, 0.836452 0.780706 1.322841, 0.834404 0.780820 1.321035, 0.835924 0.773754 1.299104, 
            0.831003 0.775645 1.300149, 0.820460 0.792859 1.346265, 0.817608 0.794593 1.348997, 0.811269 0.795332 1.344686, 
            0.803992 0.797957 1.345662, 0.802155 0.797649 1.342670, 0.797630 0.798742 1.341478, 0.794976 0.800077 1.343092, 
            0.783456 0.795216 1.314580, 0.774350 0.797516 1.312517, 0.771534 0.799177 1.315042, 0.766555 0.801184 1.316414, 
            0.763435 0.803458 1.320660, 0.756390 0.805617 1.320328, 0.744998 0.812519 1.331161, 0.736206 0.818194 1.340686, 
            0.730736 0.825198 1.358188, 0.712963 0.828916 1.351588, 0.708956 0.828966 1.347474, 0.702409 0.830123 1.344336, 
            0.688282 0.830510 1.330529, 0.644387 0.866772 1.404501, 0.642124 0.867319 1.403905, 0.632763 0.870133 1.403284, 
            0.621824 0.880131 1.424922, 0.614869 0.882108 1.424081, 0.609801 0.884296 1.425957, 0.575744 0.888733 1.404357, 
            0.563692 0.896964 1.418915, 0.557513 0.897380 1.413699, 0.554431 0.899576 1.417725, 0.546139 0.900239 1.411074, 
            0.534772 0.891061 1.368334, 0.529508 0.893642 1.371313, 0.525547 0.893601 1.366944, 0.520740 0.895263 1.367347, 
            0.515094 0.894606 1.359124, 0.469682 0.929915 1.428299, 0.465281 0.930758 1.426405, 0.462865 0.931615 1.426680, 
            0.457139 0.931119 1.418908, 0.450418 0.932626 1.416750, 0.435360 0.938893 1.421549, 0.411782 0.942274 1.407626, 
            0.404995 0.943913 1.405838, 0.402296 0.945339 1.407707, 0.390219 0.949614 1.409049, 0.379656 0.950838 1.401846, 
            0.367630 0.955009 1.402897, 0.356056 0.958270 1.401402, 0.347388 0.963697 1.410228, 0.328612 0.969433 1.409285, 
            0.318141 0.970475 1.401568, 0.319122 0.944456 1.315886, 0.294642 0.957667 1.333764, 0.292380 0.958213 1.333168, 
            0.288335 0.962347 1.342626, 0.276269 0.966600 1.343908, 0.272318 0.966538 1.339481, 0.265367 0.968509 1.338621, 
            0.250522 0.970339 1.328862, 0.238767 0.973965 1.328385, 0.236315 0.974892 1.328856, 0.232923 0.977714 1.334637, 
            0.228965 0.977667 1.330251, 0.231064 0.969433 1.305048, 0.226721 0.966154 1.289478, 0.220968 0.957698 1.255143, 
            0.217230 0.957207 1.249512, 0.208844 0.958059 1.243390, 0.198189 0.975500 1.290142, 0.191571 0.980805 1.300755, 
            0.178249 0.983579 1.295765, 0.173009 0.986111 1.298608, 0.166172 0.983845 1.283747, 0.157818 0.984632 1.277445, 
            0.151505 0.989325 1.286343, 0.143160 0.990094 1.279988, 0.135695 0.993098 1.282024, 0.131076 0.994380 1.281365, 
            0.130301 0.991934 1.272380, 0.128325 0.991903 1.270168, 0.125628 0.993325 1.272025, 0.123812 0.992973 1.268911, 
            0.123643 0.985299 1.243149, 0.101193 0.994423 1.249575, 0.084916 0.999137 1.247895, 0.082383 1.000228 1.248827, 
            0.077723 0.997586 1.235040, 0.063680 1.001811 1.234115, 0.951803 0.737243 1.309971, 0.937459 0.750086 1.337455, 
            0.924025 0.753083 1.333092, 0.905027 0.759269 1.333408, 0.901490 0.762380 1.340000, 0.878792 0.772003 1.347825, 
            0.869659 0.774358 1.345915, 0.865502 0.774711 1.342651, 0.861639 0.774474 1.337731, 0.852963 0.775908 1.333239, 
            0.843591 0.782752 1.346039, 0.845324 0.771249 1.309547, 0.836670 0.780654 1.331649, 0.817493 0.791205 1.346329, 
            0.810188 0.793887 1.347463, 0.781580 0.799377 1.335196, 0.769120 0.796408 1.311985, 0.751515 0.807801 1.331151, 
            0.740052 0.814847 1.342388, 0.705815 0.827662 1.348520, 0.695471 0.828446 1.340081, 0.685837 0.827802 1.327640, 
            0.681321 0.828879 1.326403, 0.678380 0.830792 1.329638, 0.664082 0.855565 1.396937, 0.656593 0.858618 1.399113, 
            0.650687 0.862491 1.405713, 0.648572 0.854727 1.377571, 0.634320 0.867386 1.404540, 0.627269 0.873565 1.417601, 
            0.620986 0.878196 1.426327, 0.616426 0.879361 1.425337, 0.600062 0.884249 1.424145, 0.593040 0.886364 1.423689, 
            0.579101 0.886370 1.408816, 0.577475 0.885635 1.404630, 0.569377 0.889913 1.410237, 0.555623 0.893556 1.407683, 
            0.549958 0.896945 1.412926, 0.538649 0.887651 1.369861, 0.528524 0.892003 1.373547, 0.524279 0.892534 1.370781, 
            0.508817 0.895607 1.364502, 0.507294 0.894665 1.359736, 0.500349 0.896622 1.358838, 0.497521 0.898307 1.361433, 
            0.482613 0.924308 1.432175, 0.462027 0.929680 1.428085, 0.459944 0.929866 1.426480, 0.427895 0.938278 1.420271, 
            0.421366 0.939398 1.417030, 0.389295 0.947851 1.410937, 0.384989 0.948506 1.408518, 0.369220 0.952196 1.403968, 
            0.354856 0.957065 1.404851, 0.350611 0.961604 1.415444, 0.335986 0.966998 1.417797, 0.330222 0.966578 1.410240, 
            0.325737 0.967593 1.408830, 0.320902 0.969311 1.409390, 0.312416 0.970362 1.403826, 0.319493 0.948104 1.337191, 
            0.302250 0.950753 1.327598, 0.297112 0.953081 1.329868, 0.277732 0.964042 1.345695, 0.260477 0.966716 1.336170, 
            0.255949 0.967815 1.334997, 0.251350 0.969059 1.334229, 0.249290 0.969198 1.332490, 0.228240 0.975505 1.331021, 
            0.225997 0.976012 1.330315, 0.222179 0.975684 1.325140, 0.219305 0.977460 1.327991, 0.214306 0.979509 1.329479, 
            0.219041 0.961963 1.276051, 0.199745 0.972753 1.291398, 0.178031 0.980397 1.293676, 0.175495 0.981493 1.294620, 
            0.167801 0.984961 1.297956, 0.167729 0.981098 1.285003, 0.163675 0.981243 1.281156, 0.153255 0.986189 1.286507, 
            0.148456 0.987834 1.286865, 0.144013 0.988764 1.285215, 0.133559 0.989769 1.277396, 0.122648 0.987689 1.258802, 
            0.093829 0.997613 1.261087, 0.088735 0.995843 1.249747, 0.083363 0.998643 1.253338, 0.079876 0.997646 1.246291, 
            0.946059 0.745184 1.339053, 0.931719 0.750006 1.339803, 0.918312 0.752950 1.335290, 0.914561 0.756492 1.343090, 
            0.892645 0.764543 1.346507, 0.887206 0.767476 1.350475, 0.880349 0.769256 1.349081, 0.875692 0.770616 1.348637, 
            0.868954 0.772158 1.346576, 0.867059 0.771964 1.343907, 0.848919 0.780428 1.352736, 0.843724 0.782871 1.355329, 
            0.826415 0.781646 1.332748, 0.813993 0.790621 1.349394, 0.812120 0.790384 1.346603, 0.800062 0.794620 1.347836, 
            0.791243 0.796343 1.344157, 0.779783 0.791361 1.315304, 0.770832 0.793349 1.312365, 0.767588 0.795871 1.317305, 
            0.760283 0.798555 1.318446, 0.754979 0.801216 1.321648, 0.752344 0.802512 1.323155, 0.727810 0.819839 1.354697, 
            0.720160 0.823216 1.357777, 0.713670 0.824259 1.354318, 0.711892 0.823830 1.350990, 0.700348 0.823024 1.335967, 
            0.676163 0.831634 1.338824, 0.660707 0.854730 1.399299, 0.645604 0.853073 1.377635, 0.636560 0.863263 1.401940, 
            0.615254 0.878100 1.428629, 0.605812 0.881076 1.428461, 0.591038 0.882765 1.418303, 0.584131 0.884645 1.417192, 
            0.576822 0.883329 1.404993, 0.565254 0.886579 1.403464, 0.544776 0.891734 1.398767, 0.538411 0.884510 1.367885, 
            0.536149 0.885056 1.367289, 0.532616 0.888159 1.373859, 0.525835 0.889787 1.372037, 0.519281 0.890958 1.368938, 
            0.514757 0.892051 1.367746, 0.508850 0.891918 1.360992, 0.496730 0.896279 1.362578, 0.481908 0.922107 1.432835, 
            0.479646 0.922654 1.432239, 0.469708 0.926629 1.434870, 0.465846 0.926387 1.429938, 0.459869 0.926397 1.423584, 
            0.435230 0.935920 1.428999, 0.426385 0.937696 1.425470, 0.418314 0.941919 1.430924, 0.416525 0.937507 1.414303, 
            0.408371 0.937891 1.406870, 0.393771 0.943237 1.409088, 0.376941 0.949063 1.410524, 0.374313 0.946338 1.398633, 
            0.361446 0.952203 1.404434, 0.353581 0.956011 1.408725, 0.345298 0.960662 1.415379, 0.315957 0.967629 1.407249, 
            0.312116 0.963339 1.388845, 0.309854 0.963886 1.388249, 0.316525 0.946450 1.337255, 0.311334 0.944877 1.326467, 
            0.309602 0.944356 1.322879, 0.304706 0.946197 1.323785, 0.298669 0.950334 1.331124, 0.271007 0.961936 1.340239, 
            0.263956 0.964107 1.339942, 0.256786 0.966517 1.340313, 0.241370 0.969498 1.333777, 0.232863 0.970593 1.328336, 
            0.229816 0.972719 1.332167, 0.225111 0.974175 1.331993, 0.218211 0.976042 1.330844, 0.209884 0.976774 1.324386, 
            0.197464 0.973725 1.300951, 0.194168 0.972344 1.292826, 0.184002 0.980785 1.310100, 0.147832 0.985470 1.287067, 
            0.137054 0.987128 1.281076, 0.124217 0.988924 1.273345, 0.104882 0.995786 1.275560, 0.100615 0.992352 1.259555, 
            0.090851 0.995979 1.261209, 0.087182 0.995349 1.255190, 0.068754 0.996378 1.238926, 0.942870 0.743975 1.340366, 
            0.931572 0.746680 1.337310, 0.926759 0.748355 1.337750, 0.921831 0.750260 1.338835, 0.893054 0.760097 1.340877, 
            0.880183 0.765971 1.346700, 0.877228 0.767911 1.350010, 0.868560 0.769330 1.345478, 0.853441 0.775719 1.350622, 
            0.845765 0.779149 1.353851, 0.839803 0.783135 1.360768, 0.836011 0.782753 1.355444, 0.831438 0.787951 1.367883, 
            0.826628 0.789618 1.368301, 0.828429 0.781986 1.344785, 0.817812 0.787328 1.351246, 0.816083 0.786802 1.347646, 
            0.808731 0.789579 1.349047, 0.804206 0.790672 1.347855, 0.773956 0.791454 1.318137, 0.767864 0.791695 1.312429, 
            0.764340 0.794782 1.318956, 0.756403 0.798736 1.323655, 0.748546 0.802530 1.327905, 0.712228 0.819534 1.345778, 
            0.703535 0.821002 1.341382, 0.698026 0.816063 1.319033, 0.691488 0.821208 1.329197, 0.687152 0.821922 1.326942, 
            0.682164 0.823947 1.328364, 0.678941 0.826429 1.333191, 0.675026 0.830301 1.341917, 0.662812 0.850879 1.397460, 
            0.652999 0.854603 1.399387, 0.651425 0.853765 1.394911, 0.649423 0.849779 1.379487, 0.647161 0.850326 1.378891, 
            0.641956 0.856796 1.394897, 0.628364 0.872134 1.431502, 0.626366 0.872148 1.429412, 0.624017 0.872869 1.429307, 
            0.594010 0.881176 1.424934, 0.591878 0.877453 1.410243, 0.589852 0.877524 1.408316, 0.583531 0.882233 1.417259, 
            0.581811 0.881687 1.413602, 0.573855 0.881675 1.405058, 0.567798 0.881845 1.399152, 0.564549 0.884378 1.404124, 
            0.560819 0.883871 1.398450, 0.557378 0.886790 1.404503, 0.550101 0.889416 1.405479, 0.549597 0.886423 1.394966, 
            0.544509 0.872622 1.343522, 0.542247 0.873168 1.342926, 0.535443 0.882856 1.367949, 0.512649 0.892673 1.376318, 
            0.505920 0.890189 1.360847, 0.482158 0.917983 1.428104, 0.473364 0.923663 1.437641, 0.464724 0.925026 1.432951, 
            0.460796 0.924918 1.428396, 0.453517 0.923540 1.416024, 0.448732 0.925158 1.416302, 0.432224 0.934343 1.429282, 
            0.411596 0.935793 1.412071, 0.399985 0.939130 1.410787, 0.380836 0.945617 1.411949, 0.371725 0.947928 1.409917, 
            0.370192 0.947006 1.405205, 0.362443 0.950581 1.408845, 0.349450 0.956699 1.415353, 0.344926 0.957792 1.414161, 
            0.339629 0.960438 1.417324, 0.328448 0.962909 1.413611, 0.321753 0.964364 1.411306, 0.307268 0.961462 1.386157, 
            0.312510 0.946904 1.343230, 0.311404 0.945122 1.336107, 0.308572 0.942809 1.325370, 0.300348 0.947342 1.331693, 
            0.293450 0.949204 1.330530, 0.286154 0.955875 1.344972, 0.278768 0.958722 1.346568, 0.274414 0.959472 1.344415, 
            0.256081 0.964316 1.340973, 0.254463 0.963565 1.336742, 0.236432 0.967802 1.331598, 0.234170 0.968349 1.331001, 
            0.204655 0.975666 1.323854, 0.199275 0.978480 1.327485, 0.202171 0.968643 1.297790, 0.198763 0.967488 1.290299, 
            0.168272 0.980777 1.302015, 0.156825 0.979776 1.286445, 0.142790 0.983984 1.285473, 0.138284 0.985039 1.284176, 
            0.133425 0.982798 1.271515, 0.129407 0.982871 1.267465, 0.113537 0.986765 1.263487, 0.107807 0.990284 1.269095, 
            0.079392 0.995387 1.255742, 0.077447 0.995295 1.253357, 0.953103 0.735785 1.332749, 0.946910 0.740236 1.340969, 
            0.928013 0.746218 1.340715, 0.902447 0.757607 1.351362, 0.899260 0.756008 1.342625, 0.894721 0.757129 1.341513, 
            0.887933 0.758770 1.339730, 0.857632 0.775685 1.363734, 0.851589 0.775826 1.357748, 0.843622 0.779842 1.362620, 
            0.832995 0.785204 1.369139, 0.825213 0.780831 1.346249, 0.823082 0.781114 1.344912, 0.808569 0.786283 1.346638, 
            0.784711 0.794236 1.347652, 0.775270 0.793204 1.334124, 0.775489 0.788756 1.319530, 0.753196 0.797564 1.325071, 
            0.750424 0.799136 1.327349, 0.743316 0.801422 1.327373, 0.721875 0.816531 1.354825, 0.714895 0.818558 1.354124, 
            0.715077 0.814184 1.339740, 0.704149 0.820154 1.347960, 0.704949 0.814536 1.330090, 0.695058 0.814409 1.319097, 
            0.647979 0.853073 1.397673, 0.646195 0.852657 1.394379, 0.643461 0.854153 1.396445, 0.641251 0.854595 1.395557, 
            0.638827 0.855466 1.395872, 0.630248 0.868728 1.430910, 0.625481 0.870309 1.431088, 0.597781 0.877979 1.427056, 
            0.592126 0.877339 1.418881, 0.583368 0.878940 1.414858, 0.571595 0.878595 1.401127, 0.564981 0.879888 1.398368, 
            0.552148 0.885682 1.403971, 0.551154 0.883676 1.396222, 0.546382 0.873246 1.356354, 0.545820 0.870369 1.346164, 
            0.541684 0.870680 1.342782, 0.538962 0.872151 1.344776, 0.531205 0.883758 1.375179, 0.525457 0.887315 1.380892, 
            0.518786 0.888720 1.378449, 0.516082 0.890156 1.380346, 0.501611 0.891234 1.368475, 0.497053 0.892395 1.367474, 
            0.481188 0.916315 1.430258, 0.468097 0.922630 1.437320, 0.466052 0.922740 1.435500, 0.464404 0.922048 1.431434, 
            0.436009 0.931118 1.431325, 0.426036 0.935164 1.434155, 0.411964 0.939446 1.433392, 0.408632 0.938139 1.425473, 
            0.393711 0.940123 1.416143, 0.381784 0.944094 1.416636, 0.364366 0.947097 1.408034, 0.358875 0.950136 1.412298, 
            0.351634 0.952690 1.413073, 0.329313 0.961553 1.418768, 0.322650 0.962944 1.416284, 0.316599 0.963103 1.410347, 
            0.310322 0.963716 1.405682, 0.308825 0.958715 1.387413, 0.311761 0.944792 1.344137, 0.309923 0.940476 1.327788, 
            0.277873 0.956902 1.348294, 0.276302 0.956057 1.343799, 0.251098 0.962711 1.339048, 0.248479 0.963976 1.340466, 
            0.242172 0.968657 1.349330, 0.231919 0.973266 1.353737, 0.198058 0.965287 1.290959, 0.189767 0.969953 1.297654, 
            0.165976 0.973765 1.284935, 0.147021 0.979860 1.285000, 0.142314 0.981320 1.284837, 0.133606 0.982821 1.280533, 
            0.123220 0.983690 1.272332, 0.099263 0.987833 1.260544, 0.094677 0.989051 1.259702, 0.081254 0.992025 1.255275, 
            0.076742 0.993095 1.254017, 0.074583 0.989426 1.239480, 0.067420 0.991821 1.239812, 0.065387 0.991907 1.237926, 
            0.946830 0.736777 1.338103, 0.942201 0.738081 1.337504, 0.936910 0.740716 1.340633, 0.934738 0.741080 1.339527, 
            0.933324 0.739920 1.334146, 0.915295 0.748159 1.342348, 0.906132 0.754583 1.353970, 0.901653 0.755584 1.352519, 
            0.897268 0.756395 1.350538, 0.896117 0.754705 1.343675, 0.889381 0.756242 1.341601, 0.884454 0.758146 1.342682, 
            0.871166 0.764856 1.350851, 0.863127 0.769017 1.356130, 0.846333 0.774772 1.357366, 0.837273 0.780986 1.368400, 
            0.829742 0.784124 1.370814, 0.823152 0.785366 1.367913, 0.815956 0.783823 1.355077, 0.799632 0.788631 1.353662, 
            0.792898 0.790164 1.351577, 0.772514 0.787116 1.319633, 0.757903 0.792484 1.321914, 0.753229 0.793877 1.321565, 
            0.739203 0.802074 1.333901, 0.716452 0.815811 1.355380, 0.708461 0.815867 1.347029, 0.682164 0.820714 1.335086, 
            0.626821 0.867998 1.433564, 0.622095 0.869497 1.433512, 0.617457 0.870817 1.432957, 0.612986 0.871803 1.431466, 
            0.590452 0.877090 1.425010, 0.588189 0.877637 1.424414, 0.588441 0.873123 1.409636, 0.586179 0.873669 1.409041, 
            0.573614 0.878925 1.413134, 0.548210 0.881974 1.396153, 0.545947 0.882521 1.395557, 0.542501 0.881445 1.388286, 
            0.538470 0.869521 1.344234, 0.529874 0.882817 1.379370, 0.504248 0.890320 1.376997, 0.500872 0.889101 1.369326, 
            0.498610 0.889648 1.368730, 0.490011 0.902950 1.403883, 0.471890 0.919389 1.439319, 0.459559 0.920165 1.428730, 
            0.453010 0.921327 1.425604, 0.449574 0.920229 1.418271, 0.441805 0.927853 1.435385, 0.417767 0.936166 1.437408, 
            0.402196 0.935451 1.418388, 0.376149 0.943802 1.418391, 0.333625 0.957268 1.417839, 0.319797 0.961060 1.415703, 
            0.314141 0.960422 1.407534, 0.306195 0.960388 1.398928, 0.305857 0.957061 1.387478, 0.307993 0.940740 1.335355, 
            0.306533 0.939672 1.330233, 0.299367 0.942074 1.330584, 0.284237 0.948485 1.335789, 0.278568 0.951884 1.341058, 
            0.275765 0.953518 1.343511, 0.257328 0.958571 1.340655, 0.254702 0.959850 1.342112, 0.252440 0.960397 1.341516, 
            0.248203 0.964918 1.352060, 0.230772 0.971955 1.356891, 0.226797 0.967934 1.339241, 0.213847 0.969958 1.332148, 
            0.208462 0.972782 1.335808, 0.199966 0.973856 1.330310, 0.195450 0.974932 1.329069, 0.197911 0.965970 1.301826, 
            0.191124 0.967609 1.300038, 0.183711 0.970510 1.301788, 0.176185 0.973637 1.304169, 0.174681 0.972657 1.299294, 
            0.171196 0.975665 1.305597, 0.155125 0.975957 1.289399, 0.150574 0.977103 1.288355, 0.136939 0.980506 1.285128, 
            0.134878 0.980647 1.283397, 0.134080 0.978246 1.274540, 0.121589 0.983353 1.278215, 0.115907 0.982768 1.270194, 
            0.114127 0.982343 1.266876, 0.111323 0.983981 1.269340, 0.101817 0.987086 1.269533, 0.091771 0.987272 1.259416, 
            0.089460 0.987917 1.259099, 0.074360 0.986253 1.237416, 0.066110 0.990839 1.243886, 0.063848 0.991385 1.243290, 
            0.061704 0.991692 1.242024, 0.926602 0.741816 1.342035, 0.921377 0.744319 1.344796, 0.916785 0.745548 1.343985, 
            0.913038 0.749083 1.351765, 0.894301 0.754741 1.350602, 0.887658 0.756091 1.348004, 0.880682 0.758111 1.347283, 
            0.875915 0.759692 1.347458, 0.872723 0.762109 1.352107, 0.866946 0.765724 1.357982, 0.858891 0.769916 1.363350, 
            0.854594 0.770551 1.360875, 0.847890 0.772025 1.358622, 0.844060 0.775725 1.366866, 0.840974 0.777930 1.370918, 
            0.830758 0.782465 1.375120, 0.826957 0.782103 1.369848, 0.820185 0.783712 1.367977, 0.819647 0.780787 1.357653, 
            0.808709 0.782769 1.352570, 0.804554 0.783117 1.349290, 0.792472 0.787401 1.350660, 0.778647 0.791186 1.348505, 
            0.775076 0.790359 1.341933, 0.769897 0.788762 1.331075, 0.767405 0.789771 1.331776, 0.761668 0.789298 1.324067, 
            0.755160 0.790376 1.320707, 0.744167 0.796474 1.329290, 0.725913 0.805167 1.338761, 0.717045 0.806989 1.335358, 
            0.712587 0.807949 1.333794, 0.710324 0.808496 1.333198, 0.706122 0.808940 1.330190, 0.701627 0.809974 1.328833, 
            0.698172 0.808915 1.321609, 0.692084 0.813154 1.329236, 0.676474 0.820532 1.337148, 0.650655 0.848460 1.402656, 
            0.648267 0.849259 1.402768, 0.637416 0.851065 1.397192, 0.629271 0.863452 1.429781, 0.625541 0.866953 1.437464, 
            0.615562 0.871012 1.440329, 0.611951 0.870266 1.433984, 0.587424 0.871550 1.412057, 0.580323 0.873822 1.412043, 
            0.575171 0.876178 1.414391, 0.574632 0.873255 1.404072, 0.554873 0.876962 1.395316, 0.550431 0.873882 1.380301, 
            0.548169 0.874429 1.379705, 0.547233 0.868298 1.358270, 0.544971 0.868845 1.357674, 0.542293 0.866221 1.346067, 
            0.532778 0.877359 1.373028, 0.519235 0.884582 1.382634, 0.497302 0.892667 1.386146, 0.495040 0.893213 1.385550, 
            0.465424 0.916761 1.432399, 0.458655 0.918366 1.430515, 0.448120 0.919536 1.423157, 0.436282 0.927335 1.436505, 
            0.431748 0.928447 1.435368, 0.426595 0.930805 1.437721, 0.405607 0.932980 1.422544, 0.397255 0.933762 1.416228, 
            0.390038 0.936268 1.416867, 0.365068 0.942450 1.410793, 0.310462 0.940165 1.344825, 0.309550 0.937993 1.336611, 
            0.293150 0.942953 1.335622, 0.280369 0.948644 1.340935, 0.263944 0.953656 1.340088, 0.254071 0.961507 1.355709, 
            0.239629 0.966535 1.357038, 0.237486 0.966841 1.355769, 0.228256 0.965384 1.341049, 0.224015 0.965906 1.338257, 
            0.217108 0.967786 1.337145, 0.200226 0.973717 1.338876, 0.188035 0.978221 1.340863, 0.184286 0.977754 1.335297, 
            0.186656 0.968975 1.308566, 0.170967 0.976512 1.316927, 0.154705 0.973180 1.288444, 0.140903 0.976919 1.286158, 
            0.123796 0.979297 1.275805, 0.115574 0.979817 1.268753, 0.113422 0.980142 1.267536, 0.108186 0.982668 1.270360, 
            0.103769 0.983543 1.268558, 0.095512 0.984135 1.261709, 0.084441 0.986383 1.257373, 0.079759 0.983786 1.243711, 
            0.075235 0.984879 1.242519, 0.071626 0.984129 1.236165, 0.068895 0.985620 1.238214, 0.065779 0.987884 1.242434, 
            0.938298 0.734688 1.339522, 0.935228 0.732854 1.330126, 0.930447 0.734463 1.330382, 0.921191 0.741072 1.342522, 
            0.910607 0.746348 1.348799, 0.889261 0.753250 1.348998, 0.875648 0.756609 1.345646, 0.849602 0.768965 1.359003, 
            0.835798 0.776714 1.370084, 0.832315 0.779717 1.376373, 0.827266 0.781867 1.378142, 0.816570 0.779354 1.358336, 
            0.810062 0.780431 1.354972, 0.761951 0.789114 1.332508, 0.749714 0.789702 1.321393, 0.737900 0.797455 1.334610, 
            0.727425 0.802511 1.340273, 0.725409 0.802562 1.338287, 0.720811 0.803803 1.337510, 0.712069 0.805370 1.333393, 
            0.709619 0.806295 1.333859, 0.707745 0.806061 1.331075, 0.698470 0.808701 1.329965, 0.660446 0.841159 1.397530, 
            0.652568 0.844996 1.401901, 0.643727 0.846764 1.398346, 0.619625 0.867227 1.440805, 0.610844 0.868874 1.436911, 
            0.608382 0.869821 1.437440, 0.597133 0.872429 1.434110, 0.587033 0.872723 1.424298, 0.586577 0.869635 1.413516, 
            0.582194 0.870442 1.411526, 0.581001 0.868835 1.404894, 0.577355 0.872168 1.412107, 0.576565 0.869751 1.403207, 
            0.559114 0.872821 1.394791, 0.547463 0.872228 1.380366, 0.545201 0.872774 1.379770, 0.546527 0.866098 1.358930, 
            0.542003 0.867190 1.357739, 0.536597 0.874066 1.374880, 0.530165 0.878997 1.384446, 0.524173 0.879037 1.378177, 
            0.512041 0.887428 1.393182, 0.507517 0.888521 1.391990, 0.492368 0.894971 1.397304, 0.487834 0.900089 1.409522, 
            0.478866 0.910127 1.433398, 0.471750 0.912430 1.433471, 0.466230 0.915525 1.437891, 0.438132 0.923998 1.436109, 
            0.412116 0.932286 1.435936, 0.372346 0.940209 1.419849, 0.344306 0.948563 1.417736, 0.322781 0.955827 1.418947, 
            0.318113 0.957208 1.418562, 0.313827 0.957820 1.416025, 0.304320 0.936885 1.336080, 0.301288 0.938982 1.339828, 
            0.287640 0.942409 1.336670, 0.277429 0.946933 1.340840, 0.270306 0.949250 1.340950, 0.231790 0.966671 1.357866, 
            0.227099 0.968100 1.357615, 0.225278 0.967757 1.354525, 0.223101 0.964125 1.340092, 0.212801 0.968828 1.344764, 
            0.204418 0.969674 1.338627, 0.201658 0.971222 1.340838, 0.192199 0.974234 1.340770, 0.174349 0.974099 1.321245, 
            0.161395 0.968117 1.287461, 0.156495 0.969964 1.288385, 0.153561 0.971864 1.291582, 0.151215 0.972578 1.291455, 
            0.149036 0.972957 1.290390, 0.145676 0.971706 1.282631, 0.135128 0.972902 1.275346, 0.132866 0.973449 1.274750, 
            0.115785 0.979780 1.277604, 0.100406 0.982685 1.270854, 0.085998 0.983636 1.258629, 0.082486 0.982692 1.251728, 
            0.073183 0.981382 1.237421, 0.944714 0.730175 1.340083, 0.940021 0.731608 1.339844, 0.932004 0.731716 1.331638, 
            0.926915 0.733944 1.333628, 0.917126 0.741628 1.348780, 0.911627 0.744682 1.353085, 0.899607 0.748841 1.354105, 
            0.888225 0.751714 1.351521, 0.881591 0.753047 1.348875, 0.871366 0.757601 1.353127, 0.869755 0.756836 1.348857, 
            0.863560 0.761291 1.357087, 0.855518 0.765457 1.362381, 0.851014 0.766509 1.361075, 0.847626 0.765313 1.353469, 
            0.837180 0.774320 1.372328, 0.818688 0.779483 1.369780, 0.814673 0.779551 1.365716, 0.809930 0.777076 1.352398, 
            0.801178 0.778664 1.348339, 0.781452 0.786314 1.352761, 0.772232 0.784835 1.337980, 0.768206 0.784926 1.333979, 
            0.755070 0.787323 1.327934, 0.753938 0.785595 1.320964, 0.751217 0.787065 1.322955, 0.741544 0.790506 1.324091, 
            0.738861 0.791900 1.325871, 0.718150 0.801530 1.335841, 0.702515 0.804953 1.330543, 0.697612 0.806807 1.331483, 
            0.691552 0.810992 1.338957, 0.674998 0.816261 1.338834, 0.646900 0.844769 1.403839, 0.635989 0.846697 1.398605, 
            0.626246 0.862300 1.440207, 0.616375 0.866141 1.442462, 0.601186 0.868664 1.434642, 0.592334 0.870453 1.431148, 
            0.591023 0.869086 1.425189, 0.586822 0.869528 1.422171, 0.585601 0.867978 1.415700, 0.569398 0.868535 1.400244, 
            0.552839 0.869808 1.386793, 0.548869 0.869785 1.382473, 0.542070 0.875456 1.394114, 0.540416 0.870772 1.376732, 
            0.527197 0.877343 1.384511, 0.524838 0.878085 1.384463, 0.504518 0.886929 1.392230, 0.484867 0.898435 1.409586, 
            0.464468 0.915453 1.444515, 0.459817 0.912792 1.430675, 0.453131 0.914230 1.428323, 0.444485 0.915603 1.423664, 
            0.442088 0.916421 1.423830, 0.435489 0.921689 1.434339, 0.427945 0.924854 1.436825, 0.415147 0.930578 1.442232, 
            0.408040 0.932862 1.442252, 0.406427 0.932101 1.437991, 0.400728 0.927544 1.416710, 0.395977 0.929094 1.416800, 
            0.388258 0.932610 1.420272, 0.383659 0.933852 1.419497, 0.378507 0.936209 1.421849, 0.368802 0.939715 1.423166, 
            0.364404 0.940552 1.421256, 0.363058 0.939254 1.415492, 0.359108 0.939191 1.411062, 0.350942 0.943607 1.417054, 
            0.324028 0.953702 1.421946, 0.310413 0.957065 1.418609, 0.308294 0.933279 1.337056, 0.296029 0.937933 1.339461, 
            0.274462 0.945279 1.340905, 0.266991 0.948296 1.342977, 0.259278 0.955806 1.359771, 0.242253 0.962025 1.362310, 
            0.237869 0.962836 1.360328, 0.226068 0.966554 1.360110, 0.182194 0.974723 1.340458, 0.183811 0.967462 1.317981, 
            0.182777 0.965535 1.310453, 0.180391 0.966331 1.310556, 0.171381 0.972444 1.321309, 0.161006 0.973293 1.313052, 
            0.158137 0.967046 1.289160, 0.152772 0.969831 1.292711, 0.148331 0.970756 1.291050, 0.137980 0.971555 1.282651, 
            0.133345 0.972870 1.282085, 0.131919 0.971734 1.276773, 0.119609 0.976475 1.279424, 0.107151 0.977510 1.269561, 
            0.102506 0.978845 1.269046, 0.099986 0.979911 1.269906, 0.088287 0.979416 1.255756, 0.086291 0.979427 1.253659, 
            0.084272 0.979483 1.251689, 0.081879 0.980293 1.251833, 0.079707 0.980657 1.250724, 0.064453 0.983311 1.243271, 
            0.949915 0.724100 1.334138, 0.939047 0.729946 1.342015, 0.937053 0.729954 1.339908, 0.931745 0.728616 1.329778, 
            0.923948 0.732290 1.333692, 0.909567 0.741199 1.348025, 0.902501 0.743402 1.347817, 0.884870 0.750840 1.353771, 
            0.877836 0.752978 1.353381, 0.876399 0.751863 1.348129, 0.838858 0.771328 1.372898, 0.821172 0.778877 1.379164, 
            0.809669 0.777988 1.363909, 0.798787 0.775850 1.345153, 0.795179 0.779104 1.352146, 0.785338 0.782884 1.354231, 
            0.782938 0.783709 1.354414, 0.770889 0.783919 1.342239, 0.746148 0.785633 1.321517, 0.731473 0.795136 1.337512, 
            0.722093 0.797988 1.336997, 0.715160 0.799922 1.336034, 0.703870 0.802611 1.332935, 0.699291 0.803814 1.332052, 
            0.694797 0.804846 1.330689, 0.684510 0.809524 1.335291, 0.678818 0.812966 1.340680, 0.660576 0.833657 1.390161, 
            0.642846 0.841294 1.396673, 0.618075 0.863106 1.442910, 0.611302 0.864717 1.441043, 0.604668 0.866048 1.438394, 
            0.598519 0.866404 1.433009, 0.593995 0.867497 1.431817, 0.580641 0.866326 1.413645, 0.572047 0.863590 1.395340, 
            0.569500 0.864708 1.396346, 0.567692 0.864341 1.393191, 0.564583 0.866592 1.397370, 0.557772 0.868279 1.395718, 
            0.556044 0.867751 1.392110, 0.545889 0.872163 1.395966, 0.543427 0.873112 1.396499, 0.537448 0.869118 1.376796, 
            0.519985 0.884233 1.408521, 0.510917 0.886458 1.406247, 0.510241 0.883811 1.396702, 0.490077 0.892341 1.403589, 
            0.449718 0.913471 1.430898, 0.443645 0.913674 1.425086, 0.414177 0.928911 1.444387, 0.397761 0.925890 1.416774, 
            0.396043 0.925339 1.413104, 0.390007 0.929475 1.420442, 0.382826 0.931908 1.420877, 0.379734 0.934125 1.424962, 
            0.361895 0.937976 1.418737, 0.359034 0.939726 1.421515, 0.357966 0.937869 1.414184, 0.353660 0.942529 1.425116, 
            0.332970 0.948111 1.421615, 0.305183 0.955957 1.418077, 0.300583 0.953194 1.403951, 0.309137 0.931968 1.342337, 
            0.286600 0.941269 1.349256, 0.275224 0.944130 1.346640, 0.270700 0.945223 1.345448, 0.263796 0.951107 1.357682, 
            0.247965 0.958929 1.366840, 0.237318 0.960324 1.360116, 0.232936 0.961130 1.358119, 0.231182 0.960653 1.354654, 
            0.227849 0.963356 1.360102, 0.223100 0.964900 1.360174, 0.196180 0.966994 1.338388, 0.190394 0.970626 1.344313, 
            0.185367 0.964715 1.319238, 0.168992 0.977640 1.344825, 0.166730 0.978186 1.344229, 0.168549 0.970518 1.320610, 
            0.160886 0.965906 1.297048, 0.148689 0.978437 1.325785, 0.146427 0.978983 1.325188, 0.146720 0.966371 1.283460, 
            0.119287 0.973504 1.277925, 0.112230 0.975688 1.277663, 0.104183 0.975856 1.269625, 0.100952 0.978352 1.274492, 
            0.096428 0.979444 1.273300, 0.093076 0.978178 1.265496, 0.089844 0.976669 1.257012, 0.083567 0.977282 1.252349, 
            0.074441 0.979623 1.250400, 0.063092 0.982431 1.247632, 0.951929 0.720432 1.332814, 0.947604 0.725130 1.343854, 
            0.942877 0.726632 1.343808, 0.940584 0.727239 1.343384, 0.932667 0.727146 1.334613, 0.930510 0.727481 1.333426, 
            0.927928 0.728672 1.334635, 0.866006 0.757141 1.363365, 0.861256 0.758687 1.363445, 0.851943 0.761405 1.362553, 
            0.837956 0.769523 1.374669, 0.829833 0.773853 1.380420, 0.825589 0.778387 1.391000, 0.821163 0.779283 1.389256, 
            0.819540 0.778543 1.385054, 0.815949 0.777755 1.378593, 0.813227 0.775220 1.367233, 0.808865 0.771979 1.351768, 
            0.804471 0.772809 1.349840, 0.802877 0.772011 1.345477, 0.798237 0.773335 1.344933, 0.794644 0.776560 1.351844, 
            0.788108 0.777695 1.348642, 0.785783 0.778369 1.348403, 0.775738 0.782559 1.351637, 0.757791 0.782619 1.332661, 
            0.753359 0.783525 1.330946, 0.751832 0.782592 1.326202, 0.745070 0.784181 1.324275, 0.724739 0.793048 1.332106, 
            0.714987 0.796649 1.333689, 0.703557 0.799621 1.331381, 0.699033 0.800713 1.330189, 0.693908 0.803014 1.332381, 
            0.687878 0.807137 1.339682, 0.686066 0.806777 1.336547, 0.683490 0.807956 1.337722, 0.669058 0.816969 1.352346, 
            0.657608 0.832003 1.390226, 0.655110 0.833024 1.390959, 0.648251 0.838817 1.402940, 0.644403 0.838547 1.397929, 
            0.644272 0.834804 1.385311, 0.638199 0.839014 1.392856, 0.615031 0.861606 1.443406, 0.599588 0.864639 1.437018, 
            0.579936 0.864126 1.414305, 0.578843 0.862318 1.407113, 0.575952 0.860123 1.396706, 0.573320 0.861413 1.398192, 
            0.565030 0.862071 1.391529, 0.554192 0.867858 1.399237, 0.550162 0.867957 1.395260, 0.542921 0.870509 1.396030, 
            0.524143 0.880257 1.408459, 0.511551 0.885568 1.412709, 0.504776 0.883175 1.397493, 0.494144 0.888547 1.404039, 
            0.478529 0.903950 1.438697, 0.469754 0.909591 1.448125, 0.458981 0.911242 1.442114, 0.456282 0.908659 1.430620, 
            0.449724 0.913845 1.440900, 0.434078 0.917288 1.435659, 0.420455 0.924674 1.445723, 0.404925 0.923876 1.426469, 
            0.401580 0.922596 1.418626, 0.393001 0.923835 1.413589, 0.357594 0.939005 1.426322, 0.348674 0.940931 1.423209, 
            0.343866 0.942595 1.423618, 0.337312 0.943765 1.420518, 0.334262 0.945898 1.424367, 0.318051 0.950479 1.422314, 
            0.299056 0.952649 1.409250, 0.297616 0.951540 1.404015, 0.306481 0.929688 1.340647, 0.231738 0.959920 1.361556, 
            0.212882 0.965819 1.361068, 0.182797 0.970275 1.343776, 0.183056 0.961739 1.315597, 0.175684 0.964558 1.317116, 
            0.170090 0.967803 1.321956, 0.166091 0.967838 1.317799, 0.149601 0.964965 1.290603, 0.146000 0.968207 1.297562, 
            0.130462 0.971433 1.291710, 0.113722 0.973069 1.279279, 0.105086 0.974425 1.274570, 0.095082 0.974526 1.264215, 
            0.080549 0.975728 1.252693, 0.949161 0.722383 1.345111, 0.944557 0.723635 1.344365, 0.939909 0.724978 1.343872, 
            0.919916 0.729156 1.336438, 0.911210 0.734658 1.345476, 0.894923 0.743400 1.357210, 0.887984 0.745346 1.356283, 
            0.880549 0.748290 1.358152, 0.870119 0.753255 1.363557, 0.855229 0.755178 1.354056, 0.843632 0.762491 1.366042, 
            0.839751 0.766296 1.374578, 0.824674 0.776608 1.392842, 0.819290 0.775425 1.383145, 0.813379 0.775301 1.376416, 
            0.809589 0.774916 1.371082, 0.810422 0.769232 1.353024, 0.803766 0.770608 1.350501, 0.795358 0.771503 1.344498, 
            0.785769 0.778784 1.358523, 0.764818 0.780883 1.343130, 0.762634 0.781271 1.342093, 0.709067 0.796930 1.337051, 
            0.700310 0.798529 1.333021, 0.688150 0.802969 1.334829, 0.683241 0.804837 1.335809, 0.672152 0.811129 1.344935, 
            0.660963 0.817621 1.354619, 0.649483 0.832715 1.392666, 0.641311 0.833136 1.385337, 0.612216 0.859644 1.442610, 
            0.610097 0.859902 1.441205, 0.605508 0.861125 1.440379, 0.599371 0.861457 1.434926, 0.593223 0.861809 1.429530, 
            0.583471 0.861404 1.417760, 0.581112 0.858138 1.404351, 0.568543 0.859394 1.395107, 0.567658 0.857167 1.386740, 
            0.548802 0.867072 1.399607, 0.535578 0.869647 1.394061, 0.530820 0.871210 1.394187, 0.517840 0.881310 1.413983, 
            0.504821 0.883471 1.407277, 0.498718 0.883734 1.401632, 0.488357 0.888562 1.406652, 0.466616 0.908280 1.449150, 
            0.462620 0.908309 1.444978, 0.456449 0.908710 1.439719, 0.447120 0.911460 1.438916, 0.445163 0.911392 1.436598, 
            0.438435 0.912912 1.434478, 0.435080 0.915660 1.440050, 0.430172 0.917524 1.441020, 0.412836 0.924369 1.445313, 
            0.403710 0.926709 1.443361, 0.399909 0.922338 1.424731, 0.396820 0.920542 1.415441, 0.388246 0.925779 1.423737, 
            0.375533 0.931332 1.428663, 0.363418 0.935683 1.430221, 0.361380 0.935778 1.428360, 0.356685 0.937215 1.428132, 
            0.324019 0.946865 1.425397, 0.314525 0.949947 1.425524, 0.305667 0.951749 1.422065, 0.296088 0.950994 1.409314, 
            0.301282 0.936533 1.366656, 0.303601 0.927856 1.340212, 0.297812 0.931496 1.346158, 0.294626 0.933900 1.350771, 
            0.285021 0.937206 1.351525, 0.282316 0.938643 1.353426, 0.277962 0.939394 1.351276, 0.266057 0.947328 1.365002, 
            0.249111 0.953388 1.367095, 0.239658 0.956387 1.366991, 0.221831 0.960214 1.360697, 0.218513 0.958878 1.352698, 
            0.201883 0.964302 1.353008, 0.197884 0.964336 1.348849, 0.192485 0.967191 1.352595, 0.188006 0.968191 1.351144, 
            0.184116 0.959993 1.319659, 0.182019 0.960205 1.318127, 0.177240 0.961811 1.318372, 0.171991 0.964362 1.321268, 
            0.165386 0.965637 1.318459, 0.162629 0.967178 1.320651, 0.158725 0.967022 1.315959, 0.155243 0.970024 1.322245, 
            0.145294 0.966007 1.298222, 0.122141 0.968531 1.281898, 0.115465 0.969949 1.279488, 0.110819 0.971287 1.278983, 
            0.099884 0.973261 1.273880, 0.097279 0.974497 1.275216, 0.084202 0.972770 1.255486, 0.071235 0.974827 1.248485, 
            0.063372 0.978634 1.252774, 0.054821 0.979816 1.247577, 0.939665 0.721848 1.341930, 0.936226 0.720756 1.334613, 
            0.933519 0.722198 1.336529, 0.888970 0.739740 1.347401, 0.884919 0.743888 1.356897, 0.873054 0.751742 1.370399, 
            0.862107 0.753740 1.365362, 0.857800 0.754396 1.362948, 0.831296 0.767674 1.378886, 0.826488 0.773344 1.392649, 
            0.820823 0.772725 1.384534, 0.809907 0.774662 1.379324, 0.803728 0.767064 1.347394, 0.797360 0.767860 1.343245, 
            0.792049 0.774544 1.359849, 0.782173 0.774386 1.348771, 0.778852 0.777065 1.354150, 0.771035 0.776770 1.344815, 
            0.766428 0.778030 1.344090, 0.761851 0.779228 1.343195, 0.754349 0.778300 1.332083, 0.750582 0.777867 1.326617, 
            0.746058 0.778960 1.325425, 0.743877 0.779343 1.324370, 0.739163 0.780817 1.324247, 0.736352 0.782468 1.326748, 
            0.722842 0.789626 1.336170, 0.717652 0.792058 1.338731, 0.713576 0.792248 1.335009, 0.693265 0.797067 1.329371, 
            0.663390 0.813124 1.350970, 0.657996 0.815967 1.354684, 0.648778 0.830514 1.393326, 0.646516 0.831061 1.392731, 
            0.647775 0.824518 1.372267, 0.642868 0.830389 1.386593, 0.625835 0.852652 1.442606, 0.618166 0.856068 1.445797, 
            0.602617 0.859316 1.440009, 0.592518 0.859608 1.430191, 0.591507 0.857637 1.422539, 0.585361 0.853978 1.403776, 
            0.574541 0.855722 1.398027, 0.572193 0.856442 1.397917, 0.571478 0.853874 1.388593, 0.564524 0.855848 1.387743, 
            0.557086 0.862805 1.402987, 0.543253 0.866606 1.400876, 0.510120 0.881206 1.414139, 0.505725 0.882040 1.412220, 
            0.502334 0.880850 1.404631, 0.489914 0.885815 1.407909, 0.481738 0.898265 1.440674, 0.470483 0.904891 1.450734, 
            0.463934 0.906051 1.447604, 0.452772 0.908483 1.443783, 0.447856 0.910364 1.444800, 0.428443 0.917383 1.447453, 
            0.412074 0.922282 1.446292, 0.400135 0.918264 1.420140, 0.397872 0.918810 1.419544, 0.351083 0.936856 1.429699, 
            0.340104 0.938920 1.424846, 0.327931 0.943385 1.426725, 0.303128 0.949231 1.419708, 0.299907 0.947701 1.411166, 
            0.299634 0.940237 1.385993, 0.300470 0.930538 1.354557, 0.296183 0.931153 1.352027, 0.283518 0.936610 1.356683, 
            0.268986 0.941819 1.358518, 0.257375 0.949161 1.370585, 0.241313 0.953441 1.367690, 0.234404 0.955327 1.366593, 
            0.218362 0.959569 1.363590, 0.213676 0.960986 1.363307, 0.196976 0.962544 1.350655, 0.191779 0.964990 1.353255, 
            0.180715 0.971231 1.362237, 0.178797 0.959064 1.319629, 0.175188 0.962321 1.326629, 0.170407 0.959923 1.313528, 
            0.158570 0.967721 1.326873, 0.147717 0.969530 1.321307, 0.144911 0.971172 1.323781, 0.147748 0.961454 1.294419, 
            0.139006 0.963022 1.290303, 0.129031 0.967072 1.293144, 0.121960 0.969283 1.292959, 0.117782 0.969679 1.289814, 
            0.116793 0.967661 1.282031, 0.101319 0.970759 1.275824, 0.096240 0.968960 1.264399, 0.079857 0.969881 1.249961, 
            0.067191 0.975340 1.254626, 0.062623 0.976520 1.253678, 0.055042 0.979758 1.256372, 0.928203 0.721263 1.336480, 
            0.905227 0.731446 1.345873, 0.899108 0.735750 1.353681, 0.882828 0.740468 1.352013, 0.870294 0.749670 1.369293, 
            0.862042 0.750252 1.362414, 0.842604 0.761328 1.378564, 0.832763 0.765107 1.380646, 0.823549 0.771632 1.392551, 
            0.816002 0.770795 1.381698, 0.807343 0.772195 1.377111, 0.808048 0.766768 1.359776, 0.807679 0.763504 1.348499, 
            0.783942 0.775221 1.362191, 0.783742 0.771614 1.349955, 0.782035 0.771044 1.346232, 0.770833 0.773555 1.342633, 
            0.754808 0.777762 1.339532, 0.751826 0.775751 1.329641, 0.746312 0.774828 1.320673, 0.743366 0.776751 1.323934, 
            0.739197 0.777127 1.320735, 0.734615 0.778336 1.319868, 0.727568 0.784506 1.332905, 0.720934 0.785839 1.330258, 
            0.715836 0.788085 1.332299, 0.701110 0.793685 1.335228, 0.689197 0.797627 1.335641, 0.682184 0.799724 1.335134, 
            0.676372 0.803407 1.341201, 0.660422 0.811470 1.351035, 0.641889 0.824732 1.375440, 0.634493 0.831604 1.390444, 
            0.622349 0.852042 1.445596, 0.615410 0.853988 1.444668, 0.606987 0.854914 1.438753, 0.597920 0.857135 1.436468, 
            0.578325 0.852498 1.400074, 0.575731 0.849705 1.387991, 0.568464 0.852313 1.388918, 0.531624 0.866359 1.396375, 
            0.523724 0.874246 1.414223, 0.511824 0.878163 1.414566, 0.509396 0.879044 1.414906, 0.507956 0.877934 1.409669, 
            0.498956 0.880021 1.407009, 0.481032 0.896064 1.441334, 0.467550 0.903167 1.450602, 0.460913 0.904504 1.447968, 
            0.449803 0.906832 1.443856, 0.445691 0.907096 1.440340, 0.431253 0.912113 1.441639, 0.419618 0.919504 1.453843, 
            0.415635 0.919507 1.449597, 0.406539 0.921788 1.447481, 0.400584 0.921754 1.441002, 0.400295 0.918328 1.429274, 
            0.401807 0.911276 1.407384, 0.399538 0.911837 1.406828, 0.394387 0.918198 1.422529, 0.389862 0.919291 1.421337, 
            0.386252 0.922551 1.428346, 0.308805 0.946205 1.424438, 0.309448 0.924876 1.354026, 0.307505 0.924779 1.351625, 
            0.302133 0.931585 1.368573, 0.299871 0.932131 1.367977, 0.299140 0.929595 1.358740, 0.293049 0.929834 1.353028, 
            0.287833 0.932319 1.355739, 0.274769 0.938580 1.362649, 0.270260 0.939640 1.361366, 0.267282 0.941629 1.364812, 
            0.249347 0.949680 1.372485, 0.245450 0.949508 1.367750, 0.240154 0.952154 1.370909, 0.236280 0.951939 1.366052, 
            0.231440 0.953667 1.366641, 0.208996 0.958771 1.359672, 0.204472 0.959864 1.358480, 0.196972 0.958932 1.347360, 
            0.186374 0.964236 1.353714, 0.184570 0.963858 1.350530, 0.180010 0.969030 1.362898, 0.181026 0.958971 1.330451, 
            0.160127 0.964974 1.328129, 0.157681 0.965889 1.328567, 0.149322 0.966686 1.322291, 0.147060 0.967233 1.321695, 
            0.141387 0.970638 1.326985, 0.144394 0.960577 1.296660, 0.142518 0.960347 1.293887, 0.126427 0.964684 1.291153, 
            0.123303 0.966966 1.295421, 0.116820 0.967994 1.291920, 0.107534 0.966650 1.277517, 0.103063 0.967634 1.276021, 
            0.099884 0.970028 1.280601, 0.086162 0.969598 1.264505, 0.081637 0.970690 1.263313, 0.077547 0.970909 1.259672, 
            0.072825 0.972400 1.259594, 0.061961 0.974233 1.254094, 0.951795 0.714234 1.347010, 0.940702 0.716526 1.342796, 
            0.935851 0.718278 1.343451, 0.931326 0.719370 1.342259, 0.918481 0.721183 1.334574, 0.911420 0.723374 1.334335, 
            0.906896 0.724467 1.333143, 0.902391 0.729527 1.345195, 0.892632 0.733141 1.346816, 0.888093 0.734265 1.345710, 
            0.878211 0.742134 1.361383, 0.872008 0.746606 1.369662, 0.832599 0.761817 1.378254, 0.821970 0.767182 1.384782, 
            0.808424 0.770407 1.381054, 0.808655 0.761926 1.353033, 0.800147 0.763023 1.347598, 0.793801 0.767782 1.356680, 
            0.782531 0.774438 1.366826, 0.781249 0.773013 1.360704, 0.772976 0.769628 1.340582, 0.769362 0.772895 1.347610, 
            0.767659 0.772318 1.343864, 0.758337 0.775052 1.343019, 0.743301 0.773261 1.320980, 0.728967 0.778070 1.321694, 
            0.717432 0.785259 1.333333, 0.712405 0.787365 1.334980, 0.698354 0.791603 1.334096, 0.650802 0.815192 1.361912, 
            0.620499 0.848137 1.439353, 0.605649 0.849979 1.429624, 0.602511 0.852287 1.433965, 0.600987 0.851348 1.429205, 
            0.594656 0.852071 1.424849, 0.584718 0.852038 1.414122, 0.572764 0.848051 1.388055, 0.567472 0.850689 1.391194, 
            0.563881 0.853910 1.398094, 0.548452 0.860923 1.404985, 0.546357 0.861133 1.403445, 0.541832 0.862225 1.402254, 
            0.537374 0.863186 1.400690, 0.526503 0.869039 1.408587, 0.508521 0.877185 1.416524, 0.503278 0.875716 1.406024, 
            0.487275 0.883884 1.416153, 0.477409 0.895729 1.445095, 0.432744 0.909499 1.443268, 0.428919 0.913191 1.451488, 
            0.404248 0.918771 1.443725, 0.403370 0.908517 1.408607, 0.380720 0.922051 1.429517, 0.354501 0.930747 1.430489, 
            0.349267 0.933269 1.433301, 0.333449 0.937058 1.429030, 0.328735 0.938532 1.428908, 0.312515 0.943132 1.426906, 
            0.306015 0.940187 1.410145, 0.311649 0.924838 1.365001, 0.309307 0.921538 1.351499, 0.304538 0.923124 1.351689, 
            0.291046 0.930245 1.361009, 0.288273 0.931820 1.363296, 0.271686 0.937157 1.363361, 0.242108 0.948608 1.369927, 
            0.237187 0.950500 1.370973, 0.225485 0.954017 1.370195, 0.218591 0.955873 1.369015, 0.204608 0.955968 1.354391, 
            0.200768 0.955683 1.349336, 0.188389 0.960565 1.352382, 0.175796 0.957863 1.329919, 0.171702 0.958089 1.326297, 
            0.165603 0.958345 1.320632, 0.153176 0.963322 1.323945, 0.148568 0.964583 1.323224, 0.144044 0.965676 1.322032, 
            0.139373 0.959049 1.294951, 0.130552 0.960776 1.291283, 0.126055 0.961813 1.289935, 0.118373 0.965255 1.293198, 
            0.098987 0.964205 1.268983, 0.094536 0.965149 1.267374, 0.091842 0.966564 1.269213, 0.077638 0.975121 1.282557, 
            0.074641 0.969131 1.259387, 0.070439 0.969575 1.256377, 0.055832 0.974934 1.258633, 0.949420 0.711387 1.343730, 
            0.945750 0.714767 1.351078, 0.941815 0.714673 1.346557, 0.937291 0.715765 1.345365, 0.922120 0.718252 1.337444, 
            0.903862 0.722945 1.333578, 0.897057 0.728628 1.345250, 0.886630 0.733588 1.350643, 0.878973 0.736980 1.353766, 
            0.861806 0.747491 1.370460, 0.855514 0.752142 1.379241, 0.848801 0.753633 1.377038, 0.845868 0.755530 1.380225, 
            0.829229 0.760972 1.380585, 0.805932 0.767793 1.378431, 0.803425 0.760818 1.352501, 0.784088 0.771691 1.368082, 
            0.780543 0.770812 1.361364, 0.780624 0.766643 1.347552, 0.772232 0.767506 1.341461, 0.768406 0.771200 1.349688, 
            0.755931 0.772268 1.339916, 0.747120 0.769967 1.322832, 0.737803 0.772693 1.321963, 0.735524 0.773273 1.321459, 
            0.725999 0.776416 1.321759, 0.721785 0.780891 1.332174, 0.706832 0.786947 1.336381, 0.702662 0.787327 1.333194, 
            0.692932 0.790883 1.334649, 0.691014 0.790737 1.332113, 0.674683 0.799566 1.344093, 0.662829 0.807398 1.357532, 
            0.657674 0.809761 1.359901, 0.633691 0.821970 1.374972, 0.618799 0.839924 1.418909, 0.612214 0.845165 1.429341, 
            0.598157 0.849418 1.428496, 0.589426 0.850963 1.424317, 0.583548 0.846765 1.404044, 0.576413 0.845099 1.390866, 
            0.552481 0.857207 1.405653, 0.534884 0.860571 1.398062, 0.530654 0.865076 1.408562, 0.519919 0.870657 1.415692, 
            0.516926 0.872675 1.419220, 0.509998 0.874598 1.418227, 0.506494 0.873636 1.411277, 0.501970 0.874728 1.410085, 
            0.499993 0.874700 1.407878, 0.492606 0.877548 1.409477, 0.463918 0.899229 1.451094, 0.449862 0.903480 1.450244, 
            0.425429 0.912588 1.454497, 0.420391 0.914714 1.456202, 0.416226 0.915084 1.452984, 0.404927 0.905770 1.409863, 
            0.402716 0.906213 1.408977, 0.398103 0.907484 1.408284, 0.384029 0.919785 1.434251, 0.369133 0.925726 1.438136, 
            0.355666 0.928790 1.433958, 0.318672 0.939139 1.428925, 0.306168 0.940266 1.419321, 0.309212 0.922115 1.362071, 
            0.303554 0.921483 1.353917, 0.294865 0.926952 1.362861, 0.285305 0.930166 1.363360, 0.268842 0.935254 1.362728, 
            0.266456 0.936049 1.362829, 0.262309 0.940390 1.372869, 0.241732 0.945744 1.368727, 0.237131 0.946991 1.367969, 
            0.234714 0.947849 1.368246, 0.229445 0.950441 1.371255, 0.218008 0.953426 1.368985, 0.206945 0.955659 1.364606, 
            0.203061 0.955462 1.359800, 0.193703 0.954262 1.345801, 0.186257 0.961237 1.361092, 0.183995 0.961783 1.360496, 
            0.183351 0.959071 1.350768, 0.185395 0.950950 1.325880, 0.173259 0.955342 1.327553, 0.149403 0.963290 1.328556, 
            0.145193 0.963749 1.325588, 0.143985 0.958166 1.305686, 0.142983 0.956175 1.297980, 0.139531 0.959117 1.304098, 
            0.135457 0.959304 1.300365, 0.120304 0.961754 1.292342, 0.110022 0.962416 1.283560, 0.082268 0.970194 1.279830, 
            0.075863 0.967058 1.262533, 0.071966 0.966888 1.257803, 0.065031 0.968826 1.256851, 0.951693 0.707199 1.340947, 
            0.935031 0.712687 1.341438, 0.931984 0.714813 1.345269, 0.930506 0.713780 1.340246, 0.927759 0.715303 1.342388, 
            0.926077 0.714680 1.338514, 0.907681 0.719652 1.335430, 0.897924 0.723263 1.337043, 0.881042 0.733202 1.352132, 
            0.876800 0.737733 1.362704, 0.869764 0.739874 1.362322, 0.865933 0.743578 1.370576, 0.858839 0.745837 1.370525, 
            0.854674 0.750213 1.380660, 0.848880 0.753860 1.386628, 0.845833 0.751979 1.377102, 0.842900 0.753875 1.380289, 
            0.833315 0.757141 1.380932, 0.831661 0.756463 1.376906, 0.827136 0.757556 1.375714, 0.818351 0.763219 1.385202, 
            0.813773 0.764420 1.384314, 0.809893 0.764215 1.379486, 0.807013 0.766005 1.382374, 0.798708 0.762685 1.362432, 
            0.797655 0.760798 1.355018, 0.794653 0.762834 1.358597, 0.789361 0.765471 1.361733, 0.775526 0.765269 1.346274, 
            0.771775 0.768812 1.354076, 0.750011 0.772549 1.343278, 0.748361 0.767856 1.325870, 0.737497 0.769688 1.320369, 
            0.728246 0.772280 1.319122, 0.723032 0.774761 1.321823, 0.719377 0.778111 1.329082, 0.714853 0.779203 1.327890, 
            0.706875 0.783240 1.332821, 0.704110 0.784799 1.335063, 0.699812 0.785435 1.332592, 0.696944 0.787202 1.335416, 
            0.686130 0.788931 1.329626, 0.680396 0.796467 1.348619, 0.675871 0.797560 1.347427, 0.672775 0.799786 1.351537, 
            0.655271 0.806969 1.356776, 0.635339 0.819040 1.375715, 0.630753 0.820257 1.374871, 0.626192 0.817416 1.360529, 
            0.601976 0.846124 1.430349, 0.601062 0.843957 1.422146, 0.595167 0.843801 1.415328, 0.581652 0.846962 1.411425, 
            0.579906 0.846469 1.407914, 0.562418 0.849613 1.399706, 0.557118 0.852266 1.402888, 0.541011 0.856638 1.400251, 
            0.539518 0.855635 1.395312, 0.537046 0.856605 1.395901, 0.532211 0.862329 1.409818, 0.481164 0.888945 1.443991, 
            0.469080 0.893232 1.445371, 0.453734 0.900080 1.451798, 0.439535 0.904617 1.451751, 0.429877 0.908029 1.452802, 
            0.426986 0.909841 1.455753, 0.418489 0.910915 1.450255, 0.408721 0.914547 1.451926, 0.398369 0.919357 1.456895, 
            0.391108 0.913936 1.431066, 0.378720 0.918836 1.434164, 0.375376 0.921560 1.439669, 0.361962 0.924518 1.435197, 
            0.355125 0.926258 1.433690, 0.352863 0.926804 1.433094, 0.350080 0.928399 1.435435, 0.343369 0.929886 1.433222, 
            0.327529 0.933719 1.429074, 0.323041 0.934738 1.427675, 0.310769 0.919368 1.363327, 0.303782 0.921412 1.362673, 
            0.300896 0.923213 1.365593, 0.295031 0.927005 1.371966, 0.292557 0.927977 1.372563, 0.289124 0.926872 1.365212, 
            0.281629 0.929937 1.367419, 0.270196 0.932915 1.365129, 0.268137 0.933053 1.363388, 0.261292 0.938816 1.375285, 
            0.258920 0.939583 1.375307, 0.245260 0.943037 1.372223, 0.243067 0.943444 1.371237, 0.233031 0.947617 1.374421, 
            0.221827 0.950133 1.370838, 0.210553 0.952790 1.367648, 0.203537 0.954891 1.367154, 0.201854 0.950263 1.349929, 
            0.187706 0.954698 1.349595, 0.186087 0.953950 1.345370, 0.187215 0.947672 1.325649, 0.175796 0.950622 1.323280, 
            0.168251 0.953788 1.325772, 0.157114 0.956170 1.321810, 0.153881 0.958669 1.326688, 0.144201 0.962125 1.327864, 
            0.148370 0.949726 1.290987, 0.136563 0.957463 1.304162, 0.112526 0.961769 1.292831, 0.110678 0.961480 1.289893, 
            0.104792 0.961308 1.283028, 0.100005 0.958920 1.269955, 0.092475 0.962056 1.272362, 0.082670 0.965765 1.274246, 
            0.073965 0.971266 1.283282, 0.051773 0.967848 1.248176, 0.952840 0.705276 1.344514, 0.947292 0.704422 1.335739, 
            0.944859 0.705311 1.336103, 0.943235 0.704573 1.331908, 0.936570 0.705968 1.329434, 0.929315 0.712556 1.343644, 
            0.924791 0.713649 1.342452, 0.920709 0.713851 1.338765, 0.918181 0.714933 1.339668, 0.914890 0.717550 1.344877, 
            0.907887 0.719623 1.344305, 0.885859 0.727899 1.348353, 0.864329 0.739179 1.362948, 0.858790 0.742314 1.367479, 
            0.851526 0.752929 1.395100, 0.848204 0.751600 1.387122, 0.839396 0.753301 1.383380, 0.811497 0.761373 1.380475, 
            0.806054 0.764315 1.384466, 0.801588 0.765289 1.382940, 0.802107 0.760238 1.366657, 0.794800 0.762924 1.367804, 
            0.787927 0.764736 1.366500, 0.782750 0.767144 1.368993, 0.773779 0.769172 1.366168, 0.770043 0.772685 1.373887, 
            0.760128 0.768600 1.349674, 0.745794 0.769401 1.337028, 0.745554 0.765877 1.325025, 0.735786 0.769511 1.326700, 
            0.734476 0.768141 1.320733, 0.719328 0.774590 1.326042, 0.716409 0.776456 1.329146, 0.711802 0.777716 1.328421, 
            0.690288 0.788965 1.342929, 0.664509 0.800782 1.354773, 0.661313 0.803209 1.359448, 0.647580 0.810816 1.370131, 
            0.643627 0.810757 1.365713, 0.632818 0.816486 1.373259, 0.630010 0.814123 1.362381, 0.606778 0.840852 1.426655, 
            0.602253 0.841945 1.425463, 0.588242 0.838090 1.397640, 0.578487 0.841698 1.399243, 0.575173 0.840353 1.391220, 
            0.569235 0.844291 1.398003, 0.562763 0.845298 1.394441, 0.538603 0.853857 1.397157, 0.530932 0.861283 1.413714, 
            0.524211 0.862791 1.411557, 0.514060 0.871202 1.428749, 0.455537 0.896836 1.451661, 0.426799 0.906597 1.453490, 
            0.424773 0.906667 1.451560, 0.413227 0.909873 1.449907, 0.399639 0.917188 1.459771, 0.397664 0.917156 1.457556, 
            0.403516 0.901369 1.411183, 0.398991 0.902462 1.409991, 0.396195 0.904084 1.412411, 0.380355 0.915931 1.434975, 
            0.377228 0.918218 1.439259, 0.365270 0.922253 1.439932, 0.360745 0.923346 1.438740, 0.358839 0.923176 1.436137, 
            0.330852 0.931425 1.433725, 0.312667 0.935970 1.429446, 0.306956 0.935445 1.421593, 0.305027 0.935321 1.419119, 
            0.291683 0.926116 1.374175, 0.283301 0.926959 1.368028, 0.274220 0.929209 1.365824, 0.267218 0.931282 1.365254, 
            0.264181 0.933388 1.369026, 0.258192 0.937429 1.376098, 0.256373 0.937082 1.372998, 0.249017 0.939868 1.374423, 
            0.244982 0.939975 1.370470, 0.216445 0.949331 1.371164, 0.207649 0.951008 1.367353, 0.200818 0.948728 1.352455, 
            0.188478 0.945518 1.328567, 0.182019 0.946498 1.324931, 0.160131 0.954489 1.328183, 0.158671 0.953422 1.323066, 
            0.156408 0.953969 1.322470, 0.151779 0.959280 1.335227, 0.149517 0.959827 1.334631, 0.145730 0.959435 1.329281, 
            0.145328 0.956237 1.318190, 0.147374 0.944103 1.279930, 0.140312 0.954311 1.306411, 0.125579 0.955916 1.296017, 
            0.123418 0.956260 1.294854, 0.116626 0.957910 1.293096, 0.114458 0.958266 1.291968, 0.103193 0.964913 1.302087, 
            0.081374 0.964752 1.278235, 0.056113 0.967513 1.260445, 0.950938 0.701477 1.338567, 0.946473 0.702449 1.337036, 
            0.919853 0.711952 1.340271, 0.912951 0.713825 1.339136, 0.904920 0.717969 1.344369, 0.902658 0.718515 1.343773, 
            0.901037 0.717769 1.339555, 0.891142 0.721658 1.341944, 0.882890 0.726247 1.348422, 0.852749 0.750853 1.398238, 
            0.849732 0.748912 1.388544, 0.842054 0.748338 1.378426, 0.839513 0.749446 1.379404, 0.837241 0.750011 1.378859, 
            0.833966 0.752597 1.383981, 0.828921 0.754737 1.385722, 0.805483 0.761842 1.384363, 0.799573 0.761718 1.377632, 
            0.784960 0.763082 1.366565, 0.763241 0.770735 1.368867, 0.740565 0.768293 1.336496, 0.737275 0.766901 1.328340, 
            0.729377 0.766770 1.319463, 0.723883 0.769814 1.323739, 0.718738 0.772155 1.326046, 0.716360 0.772935 1.326106, 
            0.683778 0.790433 1.349617, 0.650207 0.805913 1.365346, 0.632766 0.812970 1.370231, 0.612907 0.820886 1.375400, 
            0.597765 0.839344 1.420746, 0.595263 0.836365 1.408144, 0.592345 0.838233 1.411252, 0.581816 0.835383 1.390499, 
            0.566949 0.841265 1.394220, 0.533639 0.856222 1.408484, 0.525418 0.860747 1.414784, 0.506374 0.871030 1.428713, 
            0.501700 0.868418 1.415009, 0.494989 0.869904 1.412793, 0.456698 0.894886 1.455153, 0.452636 0.895047 1.451348, 
            0.435715 0.901057 1.453301, 0.425837 0.904912 1.455595, 0.401943 0.904922 1.430095, 0.399681 0.905468 1.429499, 
            0.400013 0.900791 1.414264, 0.384361 0.912261 1.435774, 0.353614 0.922058 1.435576, 0.344008 0.925365 1.436334, 
            0.337189 0.927070 1.434730, 0.311787 0.934121 1.431092, 0.305583 0.934588 1.426019, 0.309450 0.918789 1.377486, 
            0.304010 0.917719 1.368105, 0.296292 0.921231 1.371567, 0.284661 0.924607 1.370391, 0.268774 0.928535 1.366510, 
            0.265875 0.930365 1.369509, 0.257663 0.934873 1.375761, 0.257183 0.931833 1.365114, 0.253138 0.935966 1.374570, 
            0.246656 0.936992 1.371065, 0.237043 0.940313 1.371863, 0.227034 0.944432 1.374896, 0.221879 0.946793 1.377259, 
            0.220264 0.946038 1.373016, 0.213761 0.947107 1.369629, 0.209528 0.947612 1.366792, 0.204388 0.949944 1.369071, 
            0.200185 0.950389 1.366064, 0.200560 0.945627 1.350592, 0.196568 0.945648 1.346395, 0.187010 0.948858 1.346883, 
            0.163917 0.951263 1.330223, 0.161612 0.951895 1.329867, 0.157164 0.952835 1.328247, 0.154453 0.954284 1.330181, 
            0.147673 0.955910 1.328356, 0.146884 0.953490 1.319447, 0.149022 0.941172 1.280669, 0.129532 0.952354 1.297116, 
            0.127734 0.951966 1.293902, 0.109432 0.956748 1.290285, 0.098122 0.955470 1.273939, 0.096035 0.955665 1.272360, 
            0.052129 0.963897 1.252885, 0.951326 0.701081 1.346413, 0.949335 0.701082 1.344287, 0.944050 0.699699 1.334030, 
            0.923380 0.709247 1.343772, 0.905692 0.712794 1.336693, 0.903866 0.712462 1.333635, 0.901604 0.713008 1.333040, 
            0.895407 0.717468 1.341284, 0.884623 0.719138 1.335327, 0.870974 0.730583 1.358894, 0.860000 0.736645 1.367373, 
            0.838062 0.748746 1.384268, 0.823444 0.754127 1.386586, 0.820413 0.752213 1.376967, 0.805483 0.758223 1.381046, 
            0.799868 0.757503 1.372647, 0.783601 0.762196 1.370909, 0.770675 0.768180 1.377043, 0.766150 0.769273 1.375851, 
            0.743907 0.765960 1.341039, 0.742115 0.765559 1.337789, 0.737597 0.766639 1.336561, 0.732499 0.764878 1.325243, 
            0.707110 0.775911 1.334892, 0.700549 0.777097 1.331834, 0.677581 0.791271 1.354538, 0.665128 0.796302 1.358002, 
            0.659634 0.799347 1.362280, 0.654966 0.800728 1.361896, 0.651764 0.803166 1.366603, 0.644842 0.805078 1.365580, 
            0.642691 0.805400 1.364354, 0.639342 0.808135 1.369890, 0.623769 0.811430 1.364236, 0.605192 0.824780 1.388887, 
            0.600668 0.825873 1.387695, 0.595494 0.828274 1.390167, 0.587482 0.828371 1.381931, 0.568506 0.838517 1.395476, 
            0.563982 0.839610 1.394284, 0.551805 0.848091 1.409543, 0.542357 0.851081 1.409415, 0.540017 0.851784 1.409256, 
            0.533437 0.853007 1.406302, 0.527259 0.857428 1.414438, 0.519023 0.861985 1.420828, 0.514298 0.867488 1.434123, 
            0.476254 0.883958 1.448372, 0.468203 0.888143 1.453719, 0.463612 0.889370 1.452901, 0.453894 0.892902 1.454291, 
            0.447053 0.894650 1.452809, 0.440488 0.895844 1.449772, 0.416632 0.903792 1.450775, 0.411927 0.905247 1.450597, 
            0.407584 0.905975 1.448384, 0.404906 0.903352 1.436778, 0.389023 0.907271 1.432871, 0.370554 0.916397 1.443556, 
            0.361465 0.918664 1.441400, 0.354711 0.920238 1.439428, 0.352511 0.920657 1.438476, 0.350646 0.920404 1.435640, 
            0.331340 0.927208 1.437690, 0.322935 0.928098 1.431676, 0.320421 0.929151 1.432499, 0.313694 0.930669 1.430372, 
            0.307140 0.931841 1.427275, 0.307250 0.927612 1.413294, 0.306114 0.917877 1.379630, 0.292758 0.920718 1.374829, 
            0.285703 0.922897 1.374555, 0.277177 0.924030 1.369221, 0.267914 0.926647 1.368045, 0.262907 0.928710 1.369573, 
            0.259479 0.927596 1.362195, 0.254776 0.929050 1.362015, 0.251772 0.931089 1.365602, 0.243414 0.935890 1.372678, 
            0.232785 0.941256 1.379206, 0.224292 0.942324 1.373690, 0.215103 0.944790 1.372091, 0.201420 0.948289 1.369135, 
            0.197031 0.941097 1.340468, 0.188816 0.945609 1.346733, 0.186305 0.946658 1.347543, 0.185142 0.940984 1.327389, 
            0.178353 0.942628 1.325614, 0.149223 0.953176 1.329649, 0.147265 0.953111 1.327339, 0.143917 0.951836 1.319511, 
            0.134469 0.950816 1.306017, 0.129388 0.949022 1.294607, 0.117674 0.952565 1.293900, 0.101240 0.953588 1.279748, 
            0.075998 0.960319 1.275211, 0.073004 0.954323 1.252027, 0.064955 0.958502 1.257357, 0.047232 0.962121 1.250479, 
            0.934493 0.699287 1.331194, 0.916180 0.708098 1.340996, 0.907249 0.710047 1.337949, 0.892928 0.714830 1.338591, 
            0.890263 0.716187 1.340267, 0.881371 0.718057 1.336998, 0.879349 0.718119 1.335045, 0.871864 0.725171 1.350554, 
            0.861998 0.733009 1.366138, 0.859736 0.733555 1.365542, 0.850670 0.747796 1.403326, 0.848408 0.748343 1.402730, 
            0.842908 0.747392 1.393684, 0.838366 0.748520 1.392590, 0.835840 0.745591 1.380128, 0.832610 0.748084 1.384987, 
            0.828086 0.749177 1.383795, 0.826291 0.748782 1.380560, 0.812535 0.752429 1.378018, 0.802505 0.756589 1.381167, 
            0.797658 0.758331 1.381796, 0.787349 0.759045 1.373161, 0.785556 0.758648 1.369921, 0.782746 0.760297 1.372415, 
            0.777666 0.762508 1.374355, 0.759430 0.767157 1.370367, 0.754906 0.768250 1.369175, 0.754656 0.764744 1.357223, 
            0.746456 0.765222 1.350053, 0.745463 0.763213 1.342296, 0.738618 0.764970 1.340837, 0.729598 0.763091 1.324935, 
            0.725073 0.764184 1.323743, 0.720128 0.770132 1.338286, 0.717865 0.770678 1.337690, 0.717211 0.767988 1.328022, 
            0.686887 0.784949 1.352156, 0.679138 0.788524 1.355794, 0.675849 0.791136 1.360989, 0.669175 0.792549 1.358566, 
            0.639709 0.803775 1.364500, 0.636374 0.806480 1.369955, 0.628961 0.809380 1.371700, 0.627588 0.808137 1.366088, 
            0.613434 0.812584 1.365787, 0.609063 0.813369 1.363734, 0.597700 0.824219 1.387759, 0.588126 0.827462 1.388338, 
            0.587449 0.824817 1.378798, 0.585187 0.825363 1.378202, 0.582252 0.827263 1.381400, 0.577283 0.833258 1.396074, 
            0.576403 0.831024 1.387684, 0.568952 0.833999 1.389640, 0.560283 0.839427 1.398471, 0.528816 0.854681 1.415694, 
            0.508952 0.866614 1.434246, 0.504536 0.867489 1.432445, 0.497397 0.869838 1.432644, 0.491416 0.869855 1.426309, 
            0.488348 0.872024 1.430262, 0.478562 0.879700 1.445392, 0.460250 0.888509 1.455190, 0.457901 0.889230 1.455083, 
            0.442120 0.892945 1.450603, 0.418138 0.901146 1.452314, 0.409141 0.903228 1.449641, 0.400740 0.900102 1.430242, 
            0.389768 0.906158 1.438706, 0.367367 0.915184 1.444855, 0.354239 0.917565 1.438767, 0.341989 0.922187 1.441084, 
            0.337253 0.923706 1.441086, 0.310726 0.929015 1.430437, 0.309933 0.914583 1.381482, 0.301488 0.915553 1.375690, 
            0.298370 0.917822 1.379921, 0.287528 0.919610 1.374297, 0.282735 0.921243 1.374619, 0.278699 0.921354 1.370674, 
            0.276574 0.921623 1.369301, 0.274030 0.922737 1.370296, 0.271921 0.922975 1.368838, 0.264946 0.924993 1.368109, 
            0.228111 0.939031 1.375542, 0.223571 0.940154 1.374434, 0.219223 0.940892 1.372249, 0.217614 0.940122 1.367965, 
            0.212529 0.942344 1.369937, 0.207998 0.943450 1.368782, 0.205084 0.945308 1.371861, 0.202009 0.943485 1.362497, 
            0.202952 0.937578 1.343816, 0.199138 0.937241 1.338617, 0.176799 0.942135 1.331059, 0.165004 0.945842 1.330812, 
            0.151084 0.949818 1.329191, 0.144000 0.952055 1.329080, 0.136475 0.947166 1.304740, 0.114707 0.950911 1.293964, 
            0.094437 0.951640 1.274735, 0.087071 0.954446 1.276216, 0.074688 0.951321 1.252566, 0.064920 0.954953 1.254237, 
            0.048980 0.958987 1.250653, 0.045495 0.961995 1.256954, 0.949915 0.696680 1.347734, 0.941282 0.698030 1.343008, 
            0.938312 0.695993 1.333046, 0.909927 0.705043 1.332880, 0.907022 0.706882 1.335907, 0.900293 0.708406 1.333796, 
            0.859031 0.731355 1.366202, 0.851263 0.742982 1.396660, 0.846739 0.744074 1.395468, 0.832863 0.743955 1.380244, 
            0.823719 0.746332 1.378395, 0.821293 0.747208 1.378724, 0.818618 0.748586 1.380457, 0.814506 0.748848 1.376936, 
            0.809479 0.750952 1.378578, 0.803811 0.754346 1.383838, 0.800237 0.757535 1.390646, 0.799060 0.755895 1.383924, 
            0.780326 0.757540 1.369390, 0.753144 0.768176 1.375797, 0.744288 0.761958 1.345607, 0.742437 0.761676 1.342690, 
            0.735055 0.760508 1.330906, 0.730530 0.761601 1.329714, 0.727525 0.763643 1.333309, 0.718912 0.768958 1.341823, 
            0.703142 0.772650 1.337280, 0.697462 0.776070 1.342611, 0.669411 0.792461 1.367274, 0.663838 0.799672 1.385356, 
            0.661424 0.800524 1.385616, 0.653904 0.803639 1.387964, 0.650242 0.798989 1.368551, 0.640279 0.803014 1.371321, 
            0.632780 0.806087 1.373552, 0.624621 0.806483 1.366152, 0.617253 0.809290 1.367639, 0.596540 0.822933 1.390984, 
            0.593655 0.820727 1.380545, 0.589130 0.821820 1.379353, 0.573604 0.829029 1.386795, 0.560120 0.836134 1.396071, 
            0.532026 0.848606 1.407622, 0.522822 0.855111 1.419472, 0.518048 0.860714 1.433047, 0.510284 0.864321 1.436773, 
            0.509458 0.861976 1.428075, 0.507076 0.862763 1.428154, 0.489904 0.869277 1.431518, 0.481168 0.874841 1.440731, 
            0.476758 0.879711 1.452251, 0.466775 0.883775 1.455133, 0.460537 0.884310 1.450250, 0.448070 0.889370 1.453793, 
            0.437965 0.893680 1.457364, 0.430459 0.896767 1.459634, 0.413041 0.899771 1.451035, 0.386138 0.905837 1.442505, 
            0.379288 0.907603 1.441076, 0.370415 0.913444 1.451062, 0.360271 0.913825 1.441492, 0.334176 0.922272 1.441766, 
            0.323766 0.923191 1.433706, 0.304734 0.925435 1.420849, 0.302986 0.912925 1.377280, 0.300220 0.914485 1.379525, 
            0.288848 0.917339 1.376886, 0.282030 0.919042 1.375279, 0.280393 0.918329 1.371153, 0.266642 0.921966 1.368581, 
            0.263081 0.921119 1.361954, 0.246681 0.930088 1.374326, 0.237538 0.932461 1.372468, 0.222881 0.937923 1.375010, 
            0.219115 0.937487 1.369536, 0.214591 0.938580 1.368344, 0.203326 0.937212 1.351746, 0.192263 0.935438 1.334009, 
            0.184894 0.942256 1.348864, 0.153280 0.945783 1.326839, 0.150112 0.948152 1.331351, 0.147713 0.948975 1.331531, 
            0.145588 0.949245 1.330160, 0.139856 0.952768 1.335779, 0.125715 0.945167 1.295331, 0.119159 0.946343 1.292246, 
            0.118076 0.944516 1.284997, 0.105453 0.945881 1.276060, 0.099209 0.946427 1.271206, 0.086087 0.952804 1.278443, 
            0.076356 0.956363 1.279908, 0.071779 0.949547 1.252297, 0.062510 0.952176 1.251155, 0.055723 0.953815 1.249367, 
            0.052956 0.955378 1.251620, 0.953933 0.692987 1.348465, 0.947286 0.694346 1.345892, 0.944693 0.695558 1.347161, 
            0.931944 0.697176 1.338935, 0.928954 0.695181 1.329088, 0.902550 0.704250 1.331103, 0.894821 0.707785 1.334630, 
            0.891379 0.710706 1.340688, 0.886855 0.711799 1.339496, 0.885158 0.711207 1.335710, 0.882463 0.712625 1.337557, 
            0.877938 0.713718 1.336365, 0.863523 0.718691 1.337539, 0.837050 0.743928 1.393376, 0.833853 0.742348 1.384695, 
            0.828923 0.744257 1.385789, 0.820175 0.745839 1.381713, 0.813212 0.747833 1.380920, 0.791795 0.754878 1.381518, 
            0.783874 0.750786 1.359414, 0.771474 0.763724 1.389292, 0.754700 0.765429 1.377053, 0.752860 0.761119 1.360720, 
            0.746176 0.762552 1.358352, 0.741732 0.759476 1.343350, 0.740672 0.757601 1.335968, 0.738250 0.758470 1.336275, 
            0.736145 0.758700 1.334795, 0.734610 0.757783 1.330096, 0.720469 0.766211 1.343079, 0.716454 0.766277 1.339011, 
            0.714192 0.766823 1.338415, 0.710789 0.769668 1.344258, 0.704312 0.770682 1.340721, 0.701193 0.772953 1.344957, 
            0.693835 0.779749 1.359749, 0.688300 0.782877 1.364261, 0.683617 0.784288 1.363959, 0.677330 0.788928 1.372711, 
            0.672287 0.791065 1.374444, 0.668094 0.795499 1.384744, 0.655132 0.801554 1.391076, 0.644425 0.799063 1.371332, 
            0.639740 0.800479 1.371046, 0.632782 0.802462 1.370222, 0.625014 0.806078 1.373972, 0.622458 0.803207 1.361672, 
            0.614065 0.808080 1.368948, 0.612023 0.808183 1.367108, 0.607652 0.808968 1.365054, 0.607079 0.806113 1.354924, 
            0.593972 0.820475 1.388793, 0.590817 0.818811 1.379877, 0.583900 0.820712 1.378821, 0.557153 0.834480 1.396135, 
            0.545358 0.842193 1.409241, 0.519309 0.858562 1.435972, 0.511014 0.859229 1.429331, 0.497855 0.865682 1.436779, 
            0.493853 0.865723 1.432641, 0.479412 0.874754 1.447313, 0.445982 0.885944 1.448892, 0.443491 0.886951 1.449588, 
            0.421033 0.896092 1.456060, 0.414693 0.896833 1.451754, 0.417403 0.887370 1.423106, 0.413756 0.886697 1.416965, 
            0.385104 0.904297 1.445019, 0.361558 0.911621 1.444272, 0.355064 0.912672 1.440834, 0.348330 0.914205 1.438750, 
            0.322724 0.921668 1.436266, 0.320464 0.922210 1.435656, 0.313604 0.923996 1.434281, 0.308463 0.922323 1.423209, 
            0.306291 0.922688 1.422105, 0.309958 0.911298 1.388058, 0.294739 0.913884 1.380412, 0.286363 0.914714 1.374231, 
            0.275163 0.917221 1.370621, 0.270294 0.919008 1.371375, 0.263987 0.923689 1.380237, 0.253583 0.924596 1.372145, 
            0.238991 0.929924 1.374312, 0.233932 0.932092 1.376134, 0.229999 0.931995 1.371607, 0.206544 0.939136 1.370346, 
            0.202134 0.935992 1.355153, 0.199989 0.932293 1.340533, 0.198045 0.932199 1.338141, 0.184188 0.940055 1.349524, 
            0.181926 0.940602 1.348928, 0.182006 0.936434 1.335120, 0.167493 0.941605 1.336847, 0.163360 0.941909 1.333446, 
            0.156306 0.944086 1.333164, 0.149407 0.945952 1.332012, 0.143297 0.942222 1.313050, 0.136379 0.952140 1.338717, 
            0.138390 0.940077 1.300656, 0.130015 0.940906 1.294472, 0.111325 0.942461 1.279684, 0.107401 0.942345 1.275105, 
            0.090069 0.949183 1.279376, 0.080175 0.953070 1.281760, 0.071551 0.950392 1.263620, 0.068646 0.948226 1.253295, 
            0.064456 0.948647 1.250219, 0.944129 0.693071 1.347020, 0.939871 0.693629 1.344328, 0.935599 0.694213 1.341710, 
            0.930590 0.692274 1.329895, 0.896378 0.705038 1.335887, 0.890674 0.708505 1.341349, 0.880180 0.709593 1.333759, 
            0.875635 0.714734 1.346042, 0.870915 0.716220 1.345950, 0.866914 0.716260 1.341808, 0.847797 0.738712 1.396221, 
            0.840745 0.740885 1.395930, 0.832791 0.740866 1.387367, 0.814768 0.745086 1.382176, 0.811201 0.744253 1.375587, 
            0.804389 0.749949 1.387298, 0.790694 0.749466 1.371052, 0.768658 0.761763 1.388497, 0.759594 0.763981 1.386203, 
            0.745150 0.756990 1.347464, 0.742229 0.754854 1.337224, 0.740024 0.755285 1.336305, 0.735443 0.756493 1.335436, 
            0.733686 0.756021 1.331986, 0.717911 0.763731 1.340831, 0.712292 0.767028 1.345814, 0.701051 0.769619 1.342441, 
            0.690546 0.778742 1.361628, 0.685477 0.780931 1.363506, 0.661804 0.796524 1.390189, 0.652130 0.799968 1.391332, 
            0.648734 0.798789 1.383773, 0.637673 0.801019 1.379386, 0.635526 0.797325 1.364779, 0.627420 0.801620 1.370434, 
            0.620561 0.803407 1.369059, 0.616036 0.804499 1.367867, 0.600317 0.812096 1.376394, 0.595529 0.817728 1.390050, 
            0.589085 0.818678 1.386330, 0.585683 0.817510 1.378803, 0.579761 0.821417 1.385496, 0.569646 0.825747 1.389124, 
            0.552202 0.836817 1.407386, 0.519139 0.855284 1.433612, 0.516437 0.856715 1.435494, 0.512669 0.856285 1.430036, 
            0.507927 0.857816 1.430071, 0.501945 0.861842 1.437101, 0.492805 0.864212 1.435232, 0.472890 0.876248 1.454075, 
            0.465485 0.879131 1.455772, 0.460332 0.877482 1.444769, 0.440524 0.885297 1.449652, 0.436553 0.889282 1.458693, 
            0.434137 0.890137 1.458963, 0.429613 0.891230 1.457771, 0.421300 0.891935 1.451237, 0.416857 0.892864 1.449585, 
            0.420667 0.881187 1.414733, 0.405061 0.888556 1.422623, 0.382365 0.902184 1.443798, 0.341791 0.915733 1.445604, 
            0.335024 0.917331 1.443700, 0.320192 0.919137 1.433872, 0.312987 0.921617 1.434441, 0.308629 0.914362 1.405598, 
            0.310142 0.907308 1.383703, 0.303355 0.908947 1.381915, 0.301705 0.908263 1.377868, 0.299323 0.909049 1.377946, 
            0.287082 0.913653 1.380212, 0.285219 0.913396 1.377364, 0.277128 0.917660 1.382933, 0.270196 0.919592 1.381965, 
            0.267666 0.920678 1.382883, 0.251994 0.920166 1.364427, 0.217588 0.933322 1.371516, 0.212597 0.935354 1.372956, 
            0.199166 0.934338 1.355217, 0.192642 0.931440 1.338589, 0.190193 0.932363 1.339048, 0.180133 0.944599 1.369085, 
            0.177870 0.945145 1.368489, 0.169442 0.938068 1.335891, 0.166787 0.939404 1.337508, 0.164630 0.939740 1.336320, 
            0.154132 0.940835 1.328755, 0.143435 0.930309 1.282237, 0.136394 0.932459 1.281881, 0.115824 0.937801 1.277705, 
            0.107906 0.941717 1.282299, 0.099656 0.942294 1.275407, 0.096530 0.944579 1.279684, 0.084839 0.948075 1.278845, 
            0.082165 0.949451 1.280574, 0.074997 0.951857 1.280934, 0.072939 0.947986 1.265832, 0.068584 0.948738 1.263684, 
            0.058661 0.948674 1.252870, 0.055341 0.951351 1.258244, 0.051968 0.950126 1.250555, 0.946374 0.688938 1.344393, 
            0.944112 0.689485 1.343797, 0.938815 0.688126 1.333608, 0.932631 0.692558 1.341775, 0.929625 0.690596 1.332021, 
            0.925003 0.691884 1.331374, 0.923473 0.690957 1.326652, 0.906571 0.696928 1.328494, 0.901139 0.699848 1.332423, 
            0.896902 0.700363 1.329611, 0.889598 0.703042 1.330737, 0.862112 0.714289 1.338859, 0.851071 0.732508 1.387791, 
            0.840473 0.737812 1.394146, 0.821585 0.739765 1.380473, 0.800361 0.746421 1.379983, 0.784725 0.745838 1.361330, 
            0.779086 0.749174 1.366424, 0.770370 0.758704 1.388877, 0.752336 0.758941 1.370397, 0.752135 0.755337 1.358169, 
            0.742182 0.755335 1.347528, 0.719443 0.761034 1.342227, 0.716474 0.763003 1.345619, 0.704459 0.767153 1.346611, 
            0.701646 0.768808 1.349122, 0.694493 0.775190 1.362755, 0.687001 0.778250 1.364948, 0.682359 0.779579 1.364418, 
            0.678328 0.783687 1.373804, 0.669434 0.789568 1.383902, 0.647027 0.798606 1.390088, 0.642545 0.799613 1.388655, 
            0.630981 0.798847 1.373746, 0.624423 0.800025 1.370664, 0.612126 0.804742 1.373248, 0.606444 0.808165 1.378586, 
            0.590299 0.816620 1.389518, 0.586482 0.816289 1.384335, 0.565447 0.826571 1.396135, 0.560278 0.828963 1.398582, 
            0.555724 0.830115 1.397558, 0.552040 0.833522 1.404978, 0.540803 0.840113 1.414939, 0.533576 0.842639 1.415638, 
            0.525203 0.851477 1.436152, 0.494039 0.862115 1.438310, 0.492199 0.861810 1.435328, 0.487708 0.862837 1.433952, 
            0.485130 0.864018 1.435135, 0.450430 0.877765 1.443879, 0.444718 0.881248 1.449386, 0.440287 0.882152 1.447666, 
            0.437556 0.883643 1.449716, 0.433538 0.887723 1.459025, 0.420089 0.878730 1.414675, 0.414607 0.881749 1.418881, 
            0.409890 0.883229 1.418776, 0.398709 0.889706 1.428419, 0.393653 0.891869 1.430226, 0.387099 0.897048 1.440485, 
            0.380784 0.901744 1.449393, 0.363745 0.907993 1.452012, 0.317224 0.917483 1.433936, 0.315367 0.917213 1.431054, 
            0.305524 0.904969 1.379721, 0.262436 0.919571 1.382351, 0.253329 0.917865 1.366935, 0.251289 0.917965 1.365087, 
            0.242468 0.923699 1.374775, 0.236663 0.927369 1.380807, 0.232804 0.927122 1.375859, 0.228339 0.928095 1.374333, 
            0.223492 0.929839 1.374964, 0.221543 0.929754 1.372599, 0.214103 0.932707 1.374495, 0.203103 0.934813 1.369759, 
            0.194012 0.929070 1.340900, 0.186556 0.932055 1.342884, 0.177165 0.942945 1.369149, 0.168703 0.935935 1.336740, 
            0.154311 0.940861 1.337783, 0.149585 0.938351 1.324367, 0.147864 0.921780 1.267289, 0.141031 0.927519 1.279118, 
            0.120820 0.940151 1.299629, 0.116659 0.940513 1.296387, 0.090832 0.944414 1.281793, 0.054635 0.949151 1.258905, 
            0.053122 0.948190 1.254084, 0.048598 0.949283 1.252892, 0.942718 0.688670 1.348340, 0.942634 0.684833 1.335460, 
            0.917363 0.691621 1.331086, 0.884305 0.702063 1.330567, 0.878769 0.705191 1.335080, 0.867139 0.712572 1.347255, 
            0.859645 0.719642 1.362815, 0.851161 0.728705 1.383960, 0.844989 0.733115 1.392066, 0.831848 0.735522 1.386048, 
            0.810664 0.742099 1.385335, 0.806675 0.742114 1.381120, 0.794107 0.743369 1.371873, 0.792601 0.742393 1.367011, 
            0.787299 0.745050 1.370203, 0.767145 0.757568 1.390396, 0.764833 0.758216 1.390083, 0.754165 0.759652 1.383472, 
            0.745793 0.752461 1.350555, 0.738556 0.750999 1.337949, 0.723478 0.757306 1.342860, 0.720304 0.759688 1.347409, 
            0.708149 0.764119 1.349190, 0.683296 0.778081 1.369174, 0.672681 0.783419 1.375626, 0.652982 0.795020 1.393248, 
            0.633571 0.798026 1.382527, 0.626013 0.797211 1.371734, 0.621489 0.798304 1.370542, 0.619314 0.798673 1.369449, 
            0.608001 0.805418 1.379842, 0.604636 0.808183 1.385464, 0.600112 0.809276 1.384272, 0.580870 0.815950 1.385958, 
            0.550082 0.833844 1.412709, 0.526760 0.848730 1.437408, 0.522236 0.849823 1.436216, 0.517828 0.850680 1.434364, 
            0.512764 0.852860 1.436219, 0.511614 0.851166 1.429346, 0.506309 0.853832 1.432562, 0.503016 0.856453 1.437779, 
            0.498465 0.857599 1.436737, 0.472370 0.870052 1.450366, 0.470011 0.870795 1.450320, 0.463478 0.871923 1.447100, 
            0.454436 0.874095 1.444678, 0.419992 0.887327 1.451977, 0.416744 0.885850 1.443584, 0.414435 0.882482 1.429890, 
            0.409911 0.883574 1.428698, 0.393776 0.888003 1.426218, 0.359292 0.905320 1.447096, 0.343178 0.909707 1.444499, 
            0.311062 0.902223 1.385233, 0.306780 0.902826 1.382670, 0.291938 0.908658 1.386252, 0.271193 0.914352 1.383061, 
            0.263600 0.917613 1.385821, 0.261021 0.918797 1.387012, 0.259468 0.917916 1.382415, 0.256940 0.914991 1.369962, 
            0.251815 0.917293 1.372159, 0.248193 0.920576 1.379232, 0.244461 0.920074 1.373571, 0.213732 0.929835 1.373271, 
            0.211136 0.931053 1.374559, 0.206574 0.932220 1.373575, 0.190733 0.936056 1.369433, 0.193227 0.927030 1.342010, 
            0.188782 0.927962 1.340369, 0.180854 0.939913 1.371735, 0.173676 0.946347 1.385513, 0.179184 0.931253 1.341084, 
            0.172555 0.932574 1.338404, 0.168048 0.933631 1.337112, 0.159285 0.935242 1.333116, 0.154331 0.933192 1.320988, 
            0.154020 0.925804 1.296029, 0.149893 0.926097 1.292597, 0.149421 0.919033 1.268545, 0.127808 0.930480 1.283608, 
            0.119967 0.934240 1.287764, 0.116675 0.932853 1.279621, 0.114677 0.932868 1.277537, 0.110152 0.933961 1.276345, 
            0.106603 0.937098 1.283009, 0.104232 0.937862 1.283023, 0.102500 0.937341 1.279436, 0.100791 0.936776 1.275724, 
            0.094725 0.940970 1.283224, 0.088410 0.941660 1.278777, 0.085803 0.942901 1.280125, 0.083832 0.942861 1.277887, 
            0.082763 0.941006 1.270560, 0.076724 0.937133 1.251198, 0.073735 0.939143 1.254703, 0.069147 0.940363 1.253867, 
            0.062897 0.940921 1.249051, 0.039836 0.951275 1.258923, 0.958090 0.686166 1.365170, 0.954475 0.685428 1.358846, 
            0.950076 0.686269 1.356948, 0.935216 0.684121 1.333911, 0.933445 0.683680 1.330548, 0.924167 0.686327 1.329456, 
            0.910610 0.689571 1.325786, 0.891349 0.696283 1.327579, 0.880326 0.702444 1.336336, 0.877779 0.703563 1.337343, 
            0.862739 0.713801 1.355399, 0.852725 0.725943 1.385174, 0.833101 0.733387 1.389017, 0.809860 0.740097 1.386549, 
            0.805669 0.740518 1.383475, 0.791338 0.741315 1.370818, 0.787185 0.741658 1.367526, 0.773990 0.748183 1.375176, 
            0.757507 0.757318 1.388014, 0.749579 0.757248 1.379309, 0.748142 0.752127 1.360701, 0.746645 0.751133 1.355788, 
            0.730746 0.751077 1.338612, 0.724237 0.756165 1.348618, 0.687081 0.774854 1.371214, 0.679211 0.778674 1.375537, 
            0.674580 0.779982 1.374949, 0.657254 0.790815 1.392546, 0.647886 0.793643 1.391961, 0.643219 0.795022 1.391570, 
            0.635060 0.795417 1.384169, 0.627307 0.794993 1.374470, 0.624906 0.795819 1.374660, 0.613850 0.798037 1.370240, 
            0.595033 0.807865 1.382890, 0.591475 0.811018 1.389601, 0.568030 0.818138 1.388282, 0.559106 0.824080 1.398552, 
            0.554236 0.825869 1.399312, 0.522966 0.848739 1.442134, 0.509715 0.851370 1.436744, 0.488569 0.857868 1.435809, 
            0.481705 0.859664 1.434462, 0.458257 0.870798 1.446518, 0.449239 0.872920 1.443957, 0.446977 0.873466 1.443361, 
            0.434075 0.879400 1.449355, 0.424204 0.883242 1.451612, 0.420432 0.882819 1.446172, 0.412024 0.883714 1.440172, 
            0.398722 0.882439 1.421708, 0.389715 0.888549 1.432449, 0.326838 0.910925 1.439850, 0.325253 0.910109 1.435436, 
            0.318557 0.911565 1.433133, 0.286862 0.907241 1.384853, 0.270302 0.912525 1.384769, 0.265373 0.914431 1.385858, 
            0.259798 0.913631 1.377233, 0.253102 0.915088 1.374934, 0.245126 0.919122 1.379859, 0.219980 0.925659 1.374778, 
            0.214944 0.927782 1.376473, 0.205394 0.930976 1.376916, 0.201719 0.930358 1.370929, 0.199530 0.930756 1.369919, 
            0.182493 0.937001 1.372528, 0.178804 0.940420 1.379982, 0.172970 0.944147 1.386173, 0.170816 0.928448 1.331540, 
            0.167638 0.930838 1.336110, 0.160851 0.932477 1.334322, 0.155888 0.930444 1.322244, 0.156551 0.925103 1.305148, 
            0.151450 0.923350 1.293853, 0.151732 0.918775 1.278903, 0.143838 0.918636 1.270005, 0.135309 0.923782 1.278046, 
            0.131953 0.926531 1.283621, 0.117225 0.932132 1.286555, 0.114672 0.929257 1.274244, 0.091411 0.936007 1.271889, 
            0.087245 0.940384 1.282028, 0.064864 0.937350 1.247996, 0.051475 0.944263 1.256734, 0.949253 0.684303 1.358267, 
            0.941392 0.680092 1.335829, 0.932944 0.681068 1.330056, 0.925585 0.683859 1.331495, 0.901926 0.687402 1.318023, 
            0.895902 0.691513 1.325292, 0.887580 0.696243 1.332165, 0.882448 0.698558 1.334399, 0.869759 0.704064 1.339194, 
            0.859066 0.713567 1.359445, 0.847488 0.724850 1.384685, 0.828286 0.731445 1.386147, 0.818872 0.734365 1.385823, 
            0.814807 0.734533 1.382040, 0.809253 0.737698 1.386655, 0.806991 0.738245 1.386059, 0.798509 0.739288 1.380475, 
            0.796684 0.738955 1.377415, 0.769865 0.744852 1.368414, 0.764389 0.751867 1.385945, 0.759734 0.753222 1.385488, 
            0.757879 0.752950 1.382598, 0.748694 0.751402 1.367624, 0.748202 0.748386 1.357044, 0.744316 0.748193 1.352248, 
            0.731415 0.750118 1.344880, 0.718715 0.755645 1.349733, 0.711872 0.757398 1.348264, 0.701594 0.762057 1.352812, 
            0.685890 0.773633 1.374617, 0.684114 0.773200 1.371278, 0.681049 0.775361 1.375207, 0.669329 0.782925 1.387896, 
            0.666816 0.783975 1.388710, 0.665284 0.783051 1.383995, 0.654852 0.788021 1.389414, 0.642809 0.792228 1.390568, 
            0.640308 0.789247 1.377960, 0.628725 0.792526 1.376514, 0.616410 0.797279 1.379196, 0.610211 0.797734 1.374091, 
            0.598567 0.805143 1.386346, 0.584415 0.809587 1.386035, 0.581115 0.812222 1.391293, 0.566591 0.817415 1.393085, 
            0.543134 0.832573 1.418546, 0.515699 0.847725 1.439738, 0.499316 0.852651 1.438653, 0.494366 0.854601 1.439862, 
            0.489502 0.856378 1.440589, 0.471641 0.864280 1.447843, 0.466591 0.866429 1.449612, 0.464840 0.865947 1.446133, 
            0.454127 0.867474 1.439777, 0.450668 0.866423 1.432576, 0.446144 0.867516 1.431384, 0.441147 0.873566 1.446213, 
            0.426721 0.882569 1.460808, 0.415333 0.881449 1.444904, 0.411319 0.881514 1.440832, 0.404804 0.878599 1.424156, 
            0.395156 0.881990 1.425149, 0.383277 0.893880 1.452089, 0.346338 0.904119 1.446747, 0.340118 0.904616 1.441760, 
            0.335609 0.905678 1.440482, 0.331216 0.906508 1.438552, 0.326133 0.908724 1.440510, 0.317757 0.905548 1.420970, 
            0.310043 0.897031 1.384339, 0.294850 0.903571 1.389903, 0.278919 0.907587 1.386269, 0.276431 0.908588 1.386945, 
            0.256831 0.911977 1.377297, 0.252336 0.913010 1.375937, 0.249444 0.914824 1.378894, 0.240067 0.917669 1.378360, 
            0.236732 0.920375 1.383816, 0.232284 0.921314 1.382191, 0.228428 0.921062 1.377233, 0.225956 0.922031 1.377819, 
            0.221537 0.922912 1.376034, 0.218814 0.924385 1.378035, 0.209809 0.926482 1.375403, 0.195695 0.930849 1.374879, 
            0.192537 0.929192 1.365979, 0.198122 0.913942 1.321113, 0.191816 0.922628 1.343331, 0.189554 0.923175 1.342735, 
            0.179097 0.936207 1.375005, 0.175836 0.938765 1.380046, 0.180694 0.924979 1.339283, 0.160696 0.929167 1.331874, 
            0.161828 0.918875 1.298774, 0.158116 0.922340 1.306359, 0.156714 0.921154 1.300908, 0.148764 0.917121 1.278967, 
            0.144733 0.917221 1.274994, 0.131755 0.923307 1.281415, 0.128985 0.924876 1.283685, 0.119810 0.927315 1.282011, 
            0.118491 0.925964 1.276096, 0.111704 0.927603 1.274308, 0.106577 0.925901 1.263157, 0.084278 0.938730 1.282093, 
            0.080238 0.934840 1.264808, 0.076268 0.934817 1.260490, 0.072151 0.935090 1.256999, 0.067799 0.935834 1.254832, 
            0.065092 0.937276 1.256746, 0.053987 0.939593 1.252601, 0.049865 0.943884 1.262500, 0.047933 0.943764 1.260038, 
            0.038738 0.946245 1.258479, 0.953189 0.680775 1.359461, 0.944023 0.683195 1.357736, 0.942072 0.679109 1.342030, 
            0.940686 0.677891 1.336489, 0.938210 0.678867 1.337097, 0.933686 0.679960 1.335905, 0.932034 0.679279 1.331869, 
            0.919097 0.685283 1.338060, 0.912621 0.686296 1.334517, 0.909816 0.683929 1.323628, 0.903560 0.684500 1.318846, 
            0.896646 0.686395 1.317777, 0.893498 0.688724 1.322175, 0.888715 0.690337 1.322443, 0.871844 0.700254 1.337471, 
            0.851370 0.721429 1.386179, 0.838967 0.726359 1.389359, 0.809460 0.733660 1.382165, 0.804631 0.735366 1.382691, 
            0.800185 0.736302 1.381061, 0.761422 0.750212 1.386009, 0.752908 0.751320 1.380604, 0.750292 0.748572 1.368647, 
            0.745784 0.749631 1.367362, 0.745234 0.746731 1.357108, 0.739005 0.747247 1.352172, 0.731642 0.746040 1.340278, 
            0.727066 0.747236 1.339376, 0.722638 0.752143 1.351000, 0.689969 0.769815 1.375001, 0.680697 0.776456 1.387231, 
            0.658560 0.784951 1.391892, 0.649937 0.786280 1.387107, 0.646911 0.788363 1.390819, 0.631491 0.791352 1.384303, 
            0.628828 0.788697 1.372610, 0.610509 0.797522 1.382451, 0.601152 0.804335 1.395164, 0.592124 0.806479 1.392663, 
            0.576165 0.810551 1.389182, 0.570704 0.813529 1.393274, 0.556623 0.817830 1.392565, 0.554071 0.818959 1.393602, 
            0.532293 0.834745 1.422953, 0.527053 0.841287 1.439158, 0.514771 0.845972 1.441652, 0.510469 0.846617 1.439206, 
            0.508343 0.846890 1.437843, 0.497003 0.849680 1.435025, 0.486919 0.853948 1.438478, 0.482095 0.855644 1.438977, 
            0.475373 0.857154 1.436828, 0.472700 0.858528 1.438549, 0.460988 0.866074 1.451190, 0.455550 0.860990 1.428432, 
            0.452273 0.863580 1.433565, 0.447701 0.864769 1.432640, 0.438609 0.871047 1.443854, 0.433678 0.872958 1.444955, 
            0.420571 0.879306 1.452108, 0.411331 0.877869 1.437445, 0.403616 0.877370 1.427538, 0.390369 0.879991 1.422120, 
            0.379776 0.893299 1.455162, 0.372581 0.895761 1.455679, 0.366089 0.896805 1.452225, 0.354288 0.900525 1.452013, 
            0.332641 0.904024 1.440547, 0.328248 0.904853 1.438616, 0.323104 0.903186 1.427562, 0.304724 0.896104 1.384315, 
            0.299787 0.898026 1.385446, 0.287801 0.902117 1.386275, 0.283189 0.903386 1.385577, 0.271190 0.907503 1.386478, 
            0.266714 0.908498 1.385011, 0.260848 0.908284 1.378031, 0.246435 0.913253 1.379193, 0.238289 0.917628 1.385072, 
            0.229331 0.919630 1.382174, 0.218569 0.921258 1.376098, 0.213479 0.923488 1.378094, 0.207215 0.924075 1.373358, 
            0.198785 0.925016 1.367485, 0.194094 0.926445 1.367235, 0.199679 0.911195 1.322369, 0.195201 0.912193 1.320913, 
            0.191961 0.914707 1.325832, 0.181082 0.932599 1.373848, 0.186447 0.917792 1.330222, 0.180236 0.922281 1.338548, 
            0.174549 0.921705 1.330553, 0.163630 0.911627 1.285290, 0.153002 0.920999 1.305173, 0.148643 0.913745 1.276334, 
            0.138052 0.919033 1.282645, 0.128797 0.921635 1.281427, 0.124149 0.922976 1.280931, 0.122447 0.922395 1.277176, 
            0.101855 0.923771 1.259760, 0.099161 0.925187 1.261601, 0.095432 0.928686 1.269279, 0.088658 0.930300 1.267422, 
            0.084837 0.933983 1.275617, 0.085568 0.928505 1.258136, 0.081399 0.928882 1.254939, 0.072385 0.930997 1.252356, 
            0.066620 0.934587 1.258163, 0.057939 0.936033 1.253706, 0.044966 0.942110 1.260102, -0.097581 0.964566 1.182635, 
            -0.106824 0.963135 1.167989, -0.108306 0.962111 1.162990, -0.111349 0.964228 1.166797, 0.955152 0.677211 1.358428, 
            0.944547 0.674515 1.338108, 0.940679 0.674285 1.333210, 0.937636 0.676403 1.337017, 0.926562 0.678657 1.332699, 
            0.908355 0.683249 1.328549, 0.848757 0.719062 1.384245, 0.789311 0.734533 1.372294, 0.778599 0.736058 1.365932, 
            0.774160 0.736979 1.364259, 0.763673 0.746067 1.383347, 0.747341 0.746884 1.368618, 0.743149 0.747307 1.365549, 
            0.725836 0.746092 1.342996, 0.714932 0.752011 1.351076, 0.705065 0.755845 1.353313, 0.684516 0.773163 1.389083, 
            0.669056 0.780239 1.396152, 0.648617 0.785317 1.391237, 0.641398 0.787827 1.391888, 0.629183 0.788370 1.380647, 
            0.616676 0.793509 1.384412, 0.612152 0.794601 1.383220, 0.605313 0.800352 1.395082, 0.587529 0.804093 1.388548, 
            0.579934 0.807359 1.391319, 0.575180 0.808913 1.391421, 0.528609 0.838540 1.440414, 0.500822 0.846386 1.436878, 
            0.495971 0.848137 1.437529, 0.494234 0.847625 1.433967, 0.461687 0.861045 1.443923, 0.458020 0.864420 1.451254, 
            0.445685 0.861198 1.427333, 0.424794 0.875199 1.451682, 0.416969 0.874922 1.442394, 0.404311 0.876357 1.433654, 
            0.403619 0.873743 1.424201, 0.399094 0.874836 1.423009, 0.374546 0.892191 1.454630, 0.362316 0.896772 1.456832, 
            0.351731 0.898043 1.449756, 0.347219 0.899112 1.448497, 0.343287 0.899012 1.443962, 0.338707 0.900215 1.443081, 
            0.335661 0.902340 1.446908, 0.333535 0.894598 1.418829, 0.331696 0.894291 1.415843, 0.327778 0.898172 1.424591, 
            0.320735 0.896319 1.410889, 0.303713 0.894517 1.386695, 0.279564 0.903055 1.389348, 0.270271 0.905732 1.388343, 
            0.261783 0.906788 1.382793, 0.252411 0.909626 1.382236, 0.243624 0.911283 1.378370, 0.221911 0.918923 1.380639, 
            0.195870 0.923256 1.367254, 0.194533 0.909918 1.321365, 0.188932 0.909170 1.312886, 0.183950 0.911184 1.314275, 
            0.178916 0.913302 1.315958, 0.167731 0.919788 1.325625, 0.165789 0.915682 1.309863, 0.165187 0.908880 1.286546, 
            0.144936 0.913577 1.280563, 0.138061 0.915395 1.279276, 0.134878 0.917795 1.283875, 0.126257 0.919120 1.279079, 
            0.112332 0.923104 1.277483, 0.106036 0.923756 1.272928, 0.090383 0.927215 1.267729, 0.087480 0.925042 1.257387, 
            0.082956 0.926135 1.256195, 0.078431 0.927228 1.255003, 0.073274 0.929594 1.257381, 0.069572 0.929032 1.251549, 
            0.067117 0.929967 1.252043, 0.065097 0.930025 1.250078, 0.062592 0.931060 1.250851, 0.060505 0.931254 1.249268, 
            0.054882 0.934558 1.254272, 0.048921 0.934536 1.247829, 0.043351 0.937733 1.252536, 0.035499 0.941517 1.256757, 
            -0.096025 0.961819 1.183892, -0.111274 0.960456 1.163054, -0.113143 0.960213 1.160244, 0.960289 0.675272 1.366203, 
            0.958026 0.675818 1.365607, 0.937711 0.672631 1.333274, 0.934669 0.674748 1.337081, 0.915549 0.681177 1.338080, 
            0.905672 0.681022 1.327010, 0.902149 0.680099 1.320167, 0.890064 0.684389 1.321555, 0.881475 0.689656 1.329934, 
            0.877475 0.693700 1.339139, 0.852576 0.715768 1.386097, 0.827875 0.725416 1.391862, 0.826216 0.724748 1.387862, 
            0.821833 0.725557 1.385876, 0.817079 0.727111 1.385976, 0.813024 0.727260 1.382138, 0.806033 0.729310 1.381501, 
            0.790043 0.733446 1.378202, 0.780605 0.732407 1.364655, 0.756881 0.744096 1.378268, 0.749650 0.742623 1.365630, 
            0.731049 0.743999 1.350341, 0.721660 0.746870 1.349879, 0.716703 0.748834 1.351128, 0.711578 0.751136 1.353325, 
            0.695096 0.760269 1.366156, 0.688274 0.765986 1.377925, 0.672699 0.777300 1.398996, 0.666378 0.778002 1.394583, 
            0.659965 0.778890 1.390688, 0.657415 0.780015 1.391714, 0.652891 0.781108 1.390522, 0.637396 0.784245 1.384425, 
            0.634775 0.785514 1.385854, 0.630251 0.786607 1.384662, 0.623416 0.788344 1.383149, 0.604168 0.799036 1.398222, 
            0.599644 0.800129 1.397030, 0.591476 0.800541 1.389676, 0.561978 0.811832 1.395791, 0.533441 0.829201 1.423198, 
            0.525233 0.837707 1.442782, 0.519593 0.841046 1.447886, 0.517852 0.840544 1.444349, 0.511098 0.842117 1.442376, 
            0.509367 0.841594 1.438783, 0.504672 0.843030 1.438554, 0.480095 0.852429 1.443622, 0.474026 0.852624 1.437786, 
            0.469501 0.853717 1.436595, 0.461277 0.854243 1.429561, 0.451877 0.857135 1.429156, 0.446290 0.860367 1.433961, 
            0.444153 0.856653 1.419297, 0.441891 0.857200 1.418701, 0.407867 0.873592 1.436988, 0.386714 0.876099 1.422741, 
            0.381043 0.883508 1.441378, 0.378885 0.883844 1.440192, 0.371058 0.891585 1.457632, 0.332740 0.900591 1.446707, 
            0.335092 0.891851 1.420085, 0.326649 0.892816 1.414281, 0.303814 0.890695 1.382809, 0.301208 0.891932 1.384149, 
            0.294128 0.894162 1.384017, 0.289604 0.895255 1.382825, 0.274304 0.902009 1.388990, 0.256116 0.906560 1.384728, 
            0.246762 0.909361 1.384068, 0.245181 0.908535 1.379627, 0.240752 0.909436 1.377896, 0.237642 0.911689 1.382083, 
            0.230150 0.914747 1.384272, 0.228205 0.914655 1.381886, 0.219471 0.916208 1.377728, 0.217291 0.916588 1.376666, 
            0.212932 0.917347 1.374541, 0.194195 0.918998 1.360021, 0.197944 0.907445 1.325517, 0.196089 0.907171 1.322621, 
            0.189929 0.907550 1.317300, 0.188857 0.905701 1.309991, 0.173195 0.913183 1.318197, 0.167320 0.912988 1.311268, 
            0.162822 0.914027 1.309927, 0.164141 0.907365 1.289129, 0.161308 0.909060 1.291750, 0.156784 0.910153 1.290558, 
            0.156795 0.906122 1.277134, 0.152271 0.907214 1.275942, 0.134379 0.915178 1.283370, 0.116502 0.919105 1.277356, 
            0.095488 0.921332 1.262325, 0.091771 0.924806 1.269935, 0.084279 0.923859 1.258770, 0.062062 0.928507 1.250524, 
            0.044983 0.934834 1.253365, -0.098992 0.960165 1.183956, -0.109134 0.956537 1.161024, -0.116020 0.958374 1.159791, 
            0.948196 0.667941 1.337596, 0.943136 0.670113 1.339428, 0.937869 0.672700 1.342422, 0.936225 0.672001 1.338337, 
            0.934201 0.672068 1.336398, 0.927037 0.674468 1.336741, 0.924775 0.675014 1.336145, 0.917963 0.676703 1.334496, 
            0.907124 0.678485 1.328854, 0.894403 0.680048 1.320469, 0.892436 0.680001 1.318212, 0.885337 0.686276 1.331542, 
            0.880769 0.687456 1.330594, 0.872124 0.692835 1.339290, 0.865664 0.693818 1.335661, 0.846335 0.716696 1.391270, 
            0.837884 0.721684 1.398868, 0.809867 0.725986 1.383268, 0.806965 0.727820 1.386282, 0.797909 0.730020 1.383937, 
            0.796124 0.729606 1.380651, 0.791600 0.730699 1.379459, 0.790162 0.729585 1.374210, 0.787931 0.730069 1.373440, 
            0.768794 0.732524 1.361175, 0.763113 0.739953 1.379865, 0.757995 0.742241 1.382025, 0.754174 0.741917 1.376861, 
            0.753173 0.739926 1.369154, 0.743838 0.738679 1.355025, 0.724425 0.741690 1.344317, 0.718568 0.741458 1.337285, 
            0.691398 0.760084 1.370340, 0.684539 0.769884 1.395678, 0.661148 0.776895 1.394052, 0.659112 0.776986 1.392181, 
            0.649468 0.780369 1.393153, 0.646941 0.781448 1.394049, 0.644935 0.781478 1.392007, 0.640509 0.782373 1.390260, 
            0.635985 0.783466 1.389068, 0.611102 0.789473 1.382504, 0.592940 0.801988 1.404815, 0.588979 0.801947 1.400445, 
            0.587766 0.800381 1.393929, 0.578747 0.802506 1.391374, 0.564360 0.807423 1.392391, 0.559651 0.808887 1.392240, 
            0.554631 0.810978 1.393844, 0.540140 0.824118 1.422160, 0.527084 0.834370 1.442383, 0.522299 0.835986 1.442657, 
            0.516518 0.839608 1.448554, 0.508067 0.840590 1.442798, 0.505805 0.841136 1.442202, 0.494091 0.844680 1.441497, 
            0.489137 0.846637 1.442728, 0.483850 0.849265 1.445837, 0.477549 0.849927 1.441311, 0.463103 0.854962 1.442658, 
            0.462833 0.851496 1.430817, 0.460792 0.851599 1.428978, 0.461924 0.845313 1.409233, 0.431562 0.866356 1.446936, 
            0.417487 0.870643 1.446187, 0.408562 0.872580 1.443106, 0.392341 0.873173 1.427749, 0.384466 0.877003 1.432102, 
            0.355022 0.892193 1.451271, 0.348070 0.894164 1.450414, 0.338002 0.894395 1.440424, 0.333023 0.892394 1.428436, 
            0.331013 0.888426 1.413061, 0.323712 0.887093 1.400816, 0.320227 0.890101 1.407117, 0.315703 0.891193 1.405925, 
            0.310798 0.885038 1.380164, 0.297998 0.890766 1.385581, 0.278153 0.898654 1.390669, 0.275674 0.899637 1.391297, 
            0.250932 0.905361 1.383940, 0.248243 0.906766 1.385750, 0.238727 0.909891 1.385999, 0.222975 0.913547 1.381355, 
            0.216503 0.914553 1.377792, 0.209441 0.916749 1.377563, 0.167394 0.913225 1.320886, 0.166576 0.910864 1.312145, 
            0.161175 0.909714 1.302540, 0.156600 0.902894 1.274917, 0.138630 0.911015 1.282785, 0.133467 0.913393 1.285196, 
            0.126794 0.914804 1.282766, 0.120321 0.915811 1.279208, 0.113776 0.916965 1.276058, 0.099707 0.917234 1.261922, 
            0.094567 0.919566 1.264202, 0.089438 0.917867 1.253061, 0.073980 0.924939 1.260116, 0.054531 0.928023 1.249614, 
            0.052906 0.927288 1.245426, 0.050907 0.927304 1.243344, 0.048299 0.928546 1.244699, -0.087382 0.953211 1.181931, 
            -0.091324 0.953130 1.177451, -0.096524 0.955584 1.180073, -0.096849 0.952229 1.168544, -0.097910 0.950359 1.161175, 
            -0.102345 0.951271 1.159476, -0.105238 0.953087 1.162438, -0.111850 0.954374 1.159663, -0.116374 0.955467 1.158471, 
            -0.119380 0.957509 1.162068, 0.960775 0.667051 1.356818, 0.957656 0.669322 1.361056, 0.949145 0.670425 1.355638, 
            0.941643 0.669498 1.344531, 0.924600 0.671745 1.333810, 0.900398 0.676381 1.323404, 0.889385 0.678514 1.318743, 
            0.876293 0.688839 1.339171, 0.871745 0.689978 1.338109, 0.854365 0.704926 1.369367, 0.826450 0.721044 1.393264, 
            0.811502 0.723082 1.384084, 0.764787 0.732963 1.367104, 0.757246 0.736121 1.369573, 0.750653 0.737370 1.366692, 
            0.749778 0.735124 1.358270, 0.741160 0.736442 1.353454, 0.730161 0.738546 1.348714, 0.723374 0.740185 1.346926, 
            0.655668 0.776290 1.394929, 0.643779 0.776178 1.381851, 0.641517 0.776724 1.381255, 0.637570 0.780662 1.390164, 
            0.633364 0.781113 1.387175, 0.626889 0.782125 1.383630, 0.617893 0.784205 1.380948, 0.609791 0.788491 1.386578, 
            0.603636 0.792867 1.394589, 0.590290 0.799695 1.403086, 0.584481 0.799367 1.395785, 0.582651 0.799043 1.392752, 
            0.570854 0.802753 1.392511, 0.542839 0.819071 1.416972, 0.532066 0.824728 1.424316, 0.502837 0.839482 1.442266, 
            0.500339 0.840504 1.443003, 0.493257 0.842738 1.442882, 0.491526 0.842214 1.439287, 0.475929 0.845560 1.433772, 
            0.452170 0.845298 1.407509, 0.445778 0.850148 1.416849, 0.432242 0.861366 1.439777, 0.429753 0.862370 1.440464, 
            0.420885 0.868198 1.450416, 0.408694 0.868694 1.439041, 0.404278 0.869569 1.437241, 0.402873 0.868389 1.431806, 
            0.401473 0.867201 1.426349, 0.394770 0.868671 1.424087, 0.385536 0.871230 1.422749, 0.381395 0.875557 1.432749, 
            0.375487 0.879435 1.439362, 0.370496 0.885475 1.454164, 0.356979 0.888639 1.450266, 0.340626 0.889499 1.435659, 
            0.321007 0.880902 1.386038, 0.316870 0.881217 1.382665, 0.300551 0.886013 1.381217, 0.294967 0.889238 1.386000, 
            0.282224 0.894854 1.391102, 0.277656 0.896034 1.390153, 0.254560 0.902452 1.386870, 0.245695 0.904267 1.383447, 
            0.242999 0.905687 1.385299, 0.241596 0.904504 1.379857, 0.231707 0.908381 1.382212, 0.221495 0.908900 1.373030, 
            0.209478 0.913053 1.374033, 0.204810 0.914434 1.373649, 0.200857 0.914377 1.369235, 0.193924 0.904288 1.328197, 
            0.183464 0.905308 1.320418, 0.177616 0.905057 1.313332, 0.167465 0.917476 1.343884, 0.161850 0.916757 1.335485, 
            0.163689 0.909048 1.311754, 0.162732 0.906967 1.303796, 0.157635 0.905205 1.292474, 0.157812 0.900840 1.278115, 
            0.151054 0.902422 1.276167, 0.129117 0.910514 1.279699, 0.127056 0.910656 1.277968, 0.108084 0.916786 1.278132, 
            0.102514 0.915977 1.269481, 0.095316 0.914437 1.256658, 0.079482 0.922266 1.265834, 0.062854 0.923679 1.252775, 
            0.060215 0.924983 1.254304, 0.058201 0.925030 1.252307, 0.052118 0.925253 1.246551, 0.042972 0.931640 1.258070, 
            0.040412 0.932787 1.259156, 0.034233 0.933202 1.253937, -0.100788 0.948524 1.160732, -0.102297 0.947555 1.155889, 
            -0.105313 0.949617 1.159540, -0.107197 0.949403 1.156814, -0.110468 0.951979 1.161906, -0.124001 0.955176 1.158103, 
            0.957376 0.666265 1.359315, 0.951288 0.666498 1.353586, 0.946384 0.664347 1.341177, 0.935826 0.665564 1.333952, 
            0.921632 0.670091 1.333875, 0.916540 0.672326 1.335884, 0.910607 0.672247 1.329282, 0.906083 0.673340 1.328090, 
            0.903571 0.674388 1.328900, 0.902207 0.673128 1.323241, 0.892137 0.677367 1.326613, 0.887613 0.678460 1.325421, 
            0.884388 0.680945 1.330258, 0.881655 0.682439 1.332317, 0.877119 0.683554 1.331188, 0.873325 0.687184 1.339235, 
            0.866515 0.688870 1.337578, 0.856666 0.700681 1.366424, 0.849645 0.706798 1.379313, 0.822931 0.716492 1.383080, 
            0.816040 0.718342 1.381884, 0.809283 0.723928 1.393284, 0.807744 0.723019 1.388607, 0.800874 0.724825 1.387290, 
            0.792488 0.725678 1.381170, 0.785701 0.727317 1.379382, 0.781652 0.727453 1.375509, 0.777912 0.722960 1.356533, 
            0.759592 0.731785 1.366376, 0.752893 0.733247 1.364091, 0.750733 0.733588 1.362921, 0.746847 0.733395 1.358125, 
            0.735878 0.735438 1.353214, 0.719066 0.737221 1.341193, 0.707884 0.743701 1.350844, 0.691373 0.756901 1.377201, 
            0.683065 0.765609 1.397351, 0.674070 0.771693 1.408019, 0.672545 0.770755 1.403264, 0.669888 0.772098 1.404900, 
            0.664451 0.771019 1.395495, 0.648436 0.775204 1.392334, 0.645552 0.777003 1.395248, 0.643485 0.777157 1.393551, 
            0.625656 0.780987 1.387266, 0.624193 0.779926 1.382165, 0.615111 0.782177 1.379966, 0.597794 0.792992 1.397510, 
            0.593269 0.794084 1.396318, 0.588564 0.795541 1.396145, 0.579398 0.797962 1.394423, 0.577013 0.798756 1.394519, 
            0.546574 0.811939 1.405938, 0.534630 0.819954 1.419892, 0.532244 0.820748 1.419990, 0.520821 0.831720 1.444357, 
            0.515042 0.835339 1.450245, 0.486358 0.840981 1.438404, 0.478456 0.844866 1.442909, 0.476723 0.844347 1.439327, 
            0.469077 0.843710 1.429032, 0.461643 0.846651 1.430894, 0.453642 0.850735 1.435956, 0.455989 0.842004 1.409362, 
            0.447335 0.847401 1.418105, 0.439757 0.850633 1.420782, 0.433469 0.859283 1.442895, 0.429558 0.859141 1.438242, 
            0.425210 0.863887 1.449417, 0.418810 0.864748 1.445446, 0.400518 0.865503 1.428418, 0.372520 0.877780 1.439426, 
            0.360266 0.882409 1.441761, 0.358004 0.882955 1.441165, 0.354235 0.886534 1.449068, 0.349648 0.887753 1.448229, 
            0.345806 0.887472 1.443188, 0.342182 0.886752 1.436915, 0.322301 0.882692 1.402137, 0.322564 0.878155 1.387294, 
            0.304023 0.883420 1.385030, 0.293263 0.889048 1.392296, 0.288211 0.891204 1.394081, 0.274263 0.895236 1.392617, 
            0.266808 0.898220 1.394601, 0.262943 0.897986 1.389688, 0.249514 0.900974 1.385299, 0.242559 0.902951 1.384460, 
            0.225760 0.904709 1.372367, 0.202866 0.914726 1.381296, 0.198410 0.911675 1.366362, 0.190857 0.914855 1.368894, 
            0.189361 0.913860 1.363978, 0.183264 0.906097 1.331584, 0.176584 0.915536 1.355909, 0.164537 0.915742 1.343722, 
            0.163407 0.914010 1.336742, 0.159319 0.914224 1.333088, 0.159147 0.906556 1.307342, 0.159369 0.898093 1.279371, 
            0.152649 0.899598 1.277208, 0.137700 0.905646 1.281392, 0.119919 0.909381 1.274841, 0.117093 0.911061 1.277424, 
            0.105635 0.914089 1.275274, 0.099342 0.918742 1.284057, 0.097701 0.914029 1.266596, 0.095439 0.914576 1.266000, 
            0.088196 0.913126 1.253429, 0.073950 0.921767 1.267009, 0.069385 0.922940 1.266042, 0.067301 0.923127 1.264439, 
            0.066624 0.920484 1.254903, 0.053145 0.923571 1.250793, 0.049150 0.923599 1.246615, 0.035415 0.931211 1.257311, 
            0.026120 0.933891 1.256315, -0.084030 0.947236 1.183097, -0.089240 0.949708 1.185769, -0.093767 0.950806 1.184593, 
            -0.117591 0.950675 1.158696, 0.940232 0.665096 1.345851, 0.928512 0.664644 1.331819, 0.921254 0.667232 1.332690, 
            0.918134 0.669505 1.336934, 0.916622 0.668541 1.332105, 0.894630 0.672737 1.322592, 0.874152 0.681900 1.331252, 
            0.870359 0.685526 1.339288, 0.865613 0.687066 1.339348, 0.846678 0.705144 1.379378, 0.829517 0.715644 1.396042, 
            0.826750 0.713199 1.384932, 0.819859 0.715049 1.383736, 0.814121 0.718584 1.389389, 0.806918 0.725067 1.403304, 
            0.799968 0.727036 1.402439, 0.793271 0.724488 1.386789, 0.785471 0.724160 1.377361, 0.771681 0.723866 1.361645, 
            0.770311 0.722618 1.356020, 0.753946 0.731514 1.368190, 0.752352 0.730717 1.363827, 0.737435 0.732691 1.354470, 
            0.728250 0.735152 1.352857, 0.713352 0.737088 1.343392, 0.694118 0.751762 1.371754, 0.683615 0.760881 1.390929, 
            0.671851 0.768533 1.403864, 0.658629 0.771103 1.398302, 0.643787 0.776936 1.401887, 0.641524 0.777483 1.401292, 
            0.626911 0.778847 1.390223, 0.620399 0.779933 1.386887, 0.613527 0.781744 1.385580, 0.591200 0.794628 1.404669, 
            0.589765 0.793511 1.399411, 0.585210 0.794665 1.398390, 0.579086 0.798977 1.406220, 0.575299 0.798586 1.400870, 
            0.573044 0.799117 1.400233, 0.562386 0.800535 1.393569, 0.554747 0.803889 1.396587, 0.552358 0.804692 1.396710, 
            0.541621 0.818289 1.430563, 0.536063 0.817455 1.421843, 0.529438 0.822776 1.432500, 0.516586 0.832616 1.451570, 
            0.505758 0.834377 1.445868, 0.500865 0.836210 1.446751, 0.488919 0.840221 1.447356, 0.475495 0.843199 1.442939, 
            0.474568 0.841058 1.434810, 0.470554 0.841123 1.430737, 0.464479 0.841331 1.424938, 0.461668 0.842980 1.427432, 
            0.451465 0.847489 1.431560, 0.453021 0.840350 1.409426, 0.448496 0.841443 1.408234, 0.443576 0.847340 1.422634, 
            0.422835 0.861039 1.446136, 0.407391 0.864075 1.439753, 0.403764 0.863362 1.433499, 0.397212 0.864528 1.430386, 
            0.379601 0.867921 1.422877, 0.363008 0.881284 1.449691, 0.359561 0.880208 1.442422, 0.355199 0.880975 1.440315, 
            0.351378 0.884657 1.448507, 0.351795 0.875805 1.419445, 0.346439 0.878570 1.422939, 0.341915 0.879663 1.421747, 
            0.333437 0.880699 1.416143, 0.332903 0.873759 1.392438, 0.325781 0.876074 1.392543, 0.325541 0.872549 1.380538, 
            0.315611 0.876509 1.383126, 0.298811 0.882275 1.384395, 0.282727 0.890607 1.394982, 0.280569 0.890943 1.393795, 
            0.273670 0.892809 1.392646, 0.269388 0.893413 1.390083, 0.244284 0.899866 1.384767, 0.235869 0.900775 1.378807, 
            0.224419 0.903788 1.376612, 0.220464 0.903733 1.372204, 0.210497 0.907768 1.375004, 0.205691 0.909426 1.375396, 
            0.197666 0.913558 1.380594, 0.197127 0.910637 1.370282, 0.195668 0.909565 1.365149, 0.190152 0.912655 1.369554, 
            0.192755 0.899401 1.328156, 0.185797 0.901385 1.327334, 0.170727 0.915690 1.358916, 0.169592 0.909960 1.338601, 
            0.167330 0.910506 1.338005, 0.165068 0.911053 1.337409, 0.160439 0.912355 1.336806, 0.156263 0.900726 1.293576, 
            0.156927 0.895381 1.276469, 0.152822 0.899637 1.286270, 0.148856 0.899606 1.281930, 0.130485 0.904528 1.278704, 
            0.127669 0.906187 1.281228, 0.125710 0.906125 1.278926, 0.121502 0.906579 1.275945, 0.111798 0.910083 1.277256, 
            0.100899 0.915995 1.285314, 0.098636 0.916541 1.284718, 0.091951 0.909962 1.255642, 0.078184 0.917637 1.266515, 
            0.070982 0.920113 1.267073, 0.068680 0.920739 1.266702, 0.068067 0.917965 1.256800, 0.044583 0.925163 1.255700, 
            0.027812 0.930872 1.256808, 0.024935 0.932656 1.259680, 0.021103 0.932355 1.254583, -0.082661 0.944866 1.185410, 
            -0.092452 0.944539 1.173856, -0.096596 0.940860 1.157162, -0.115156 0.950167 1.168356, 0.951650 0.662535 1.358264, 
            0.944136 0.661631 1.347220, 0.938928 0.660093 1.336530, 0.932243 0.661527 1.334166, 0.922835 0.664436 1.333810, 
            0.909845 0.666541 1.326946, 0.906934 0.668392 1.330006, 0.877982 0.678584 1.333041, 0.870810 0.680997 1.333423, 
            0.865129 0.684418 1.338756, 0.860188 0.686350 1.339916, 0.858828 0.685080 1.334230, 0.855664 0.687443 1.338724, 
            0.835820 0.707350 1.383878, 0.826381 0.710321 1.383695, 0.823741 0.711629 1.385233, 0.821906 0.711315 1.382226, 
            0.819643 0.711861 1.381630, 0.813568 0.716076 1.389187, 0.803842 0.723632 1.403983, 0.788041 0.723380 1.386257, 
            0.782967 0.725578 1.388163, 0.783877 0.719739 1.369671, 0.776101 0.719363 1.360108, 0.771867 0.719871 1.357277, 
            0.770505 0.718605 1.351604, 0.765963 0.723741 1.363870, 0.738073 0.731794 1.360910, 0.733877 0.732225 1.357864, 
            0.723682 0.732710 1.348588, 0.721669 0.732755 1.346585, 0.687700 0.753046 1.377925, 0.651550 0.769710 1.394846, 
            0.637701 0.773543 1.392823, 0.628617 0.775799 1.390638, 0.622286 0.780528 1.399637, 0.605447 0.782367 1.387773, 
            0.597815 0.789715 1.404111, 0.593858 0.793672 1.413071, 0.570069 0.797478 1.400339, 0.567532 0.798577 1.401292, 
            0.559054 0.799614 1.395688, 0.556177 0.801398 1.398562, 0.547537 0.814782 1.433944, 0.545073 0.815733 1.434482, 
            0.536391 0.817181 1.430031, 0.533493 0.819007 1.433021, 0.520908 0.828310 1.450585, 0.513631 0.830937 1.451565, 
            0.508163 0.829922 1.442337, 0.477120 0.840314 1.443808, 0.469891 0.842843 1.444513, 0.466035 0.838583 1.426194, 
            0.456230 0.842292 1.428077, 0.453022 0.844742 1.432816, 0.447760 0.847319 1.435786, 0.450053 0.838696 1.409490, 
            0.445529 0.839789 1.408298, 0.435701 0.851556 1.437022, 0.426405 0.854239 1.436032, 0.419867 0.859385 1.446201, 
            0.383894 0.863672 1.422052, 0.382116 0.863245 1.418725, 0.374448 0.870665 1.435268, 0.368977 0.869655 1.426056, 
            0.366715 0.870202 1.425460, 0.364207 0.867236 1.412892, 0.361945 0.867782 1.412296, 0.347165 0.873488 1.415524, 
            0.326142 0.871727 1.387189, 0.302987 0.878262 1.384232, 0.298229 0.879825 1.384357, 0.294052 0.884226 1.394564, 
            0.286577 0.887251 1.396660, 0.272746 0.891048 1.394538, 0.252666 0.895401 1.387592, 0.250019 0.896723 1.389168, 
            0.233480 0.897956 1.375605, 0.201921 0.909388 1.379990, 0.197196 0.906878 1.366573, 0.192701 0.907911 1.365214, 
            0.192092 0.905128 1.355288, 0.194311 0.896654 1.329412, 0.187354 0.898638 1.328590, 0.181309 0.906799 1.349333, 
            0.177149 0.911165 1.359443, 0.167538 0.914481 1.360227, 0.165361 0.914855 1.359149, 0.161017 0.907571 1.330224, 
            0.158755 0.908117 1.329628, 0.157668 0.898284 1.295688, 0.153295 0.899071 1.293641, 0.138356 0.901091 1.284411, 
            0.131765 0.902337 1.281521, 0.127998 0.905912 1.289412, 0.116185 0.905648 1.275908, 0.114317 0.905400 1.273087, 
            0.102494 0.909162 1.272993, 0.099352 0.911480 1.277361, 0.094828 0.912572 1.276169, 0.095770 0.906668 1.257494, 
            0.081101 0.912152 1.260100, 0.065229 0.916049 1.256131, 0.060189 0.918180 1.257847, 0.054356 0.917901 1.250684, 
            0.049856 0.918944 1.249354, 0.036897 0.924993 1.255670, 0.034105 0.926607 1.258064, 0.026978 0.928930 1.258193, 
            0.024709 0.929490 1.257635, 0.015938 0.931117 1.253686, -0.092452 0.944926 1.183895, -0.096534 0.941121 1.166849, 
            -0.098843 0.937755 1.153161, -0.120386 0.949059 1.167824, -0.121264 0.946820 1.159421, -0.127331 0.947011 1.153576, 
            0.943592 0.655100 1.333617, 0.941447 0.655410 1.332359, 0.933408 0.659568 1.337632, 0.922984 0.660516 1.329651, 
            0.919867 0.662782 1.333875, 0.915138 0.664287 1.333838, 0.902993 0.664690 1.322204, 0.890212 0.670380 1.327515, 
            0.866119 0.678805 1.329852, 0.863252 0.680569 1.332669, 0.844995 0.701290 1.382233, 0.841726 0.703863 1.387315, 
            0.833010 0.705377 1.383050, 0.827938 0.707574 1.384951, 0.820773 0.709974 1.385297, 0.818094 0.711359 1.387051, 
            0.809421 0.716795 1.395904, 0.796801 0.722162 1.400307, 0.796101 0.719565 1.390903, 0.789437 0.720957 1.388422, 
            0.783166 0.729571 1.410437, 0.778642 0.730664 1.409245, 0.780910 0.718085 1.369735, 0.769901 0.720208 1.365049, 
            0.769888 0.716227 1.351766, 0.755779 0.724592 1.364571, 0.746659 0.726919 1.362584, 0.741892 0.728500 1.362762, 
            0.726839 0.730750 1.354177, 0.722526 0.731417 1.351790, 0.714109 0.732332 1.345845, 0.705409 0.737821 1.354849, 
            0.699611 0.745485 1.374200, 0.681149 0.758603 1.398199, 0.674659 0.763653 1.408098, 0.672702 0.763585 1.405780, 
            0.660266 0.764573 1.395786, 0.652981 0.767216 1.396811, 0.649726 0.769762 1.401817, 0.648809 0.767600 1.393633, 
            0.646211 0.768822 1.394931, 0.640473 0.772358 1.400585, 0.630096 0.773210 1.392337, 0.625496 0.778462 1.404928, 
            0.623843 0.777781 1.400893, 0.619319 0.778874 1.399701, 0.618988 0.775532 1.388207, 0.616976 0.775576 1.386203, 
            0.598876 0.783958 1.394804, 0.592052 0.789680 1.406586, 0.578366 0.797193 1.417003, 0.573834 0.798301 1.415854, 
            0.571351 0.795284 1.403144, 0.554995 0.812178 1.441982, 0.550426 0.813360 1.441041, 0.546025 0.814204 1.439151, 
            0.520203 0.826110 1.451245, 0.509088 0.828446 1.447156, 0.494740 0.833284 1.447952, 0.487346 0.836146 1.449590, 
            0.485381 0.836094 1.447317, 0.460440 0.838212 1.427725, 0.454037 0.839077 1.423769, 0.449317 0.844572 1.437042, 
            0.438293 0.846725 1.432438, 0.396592 0.858535 1.427245, 0.394164 0.859416 1.427588, 0.392068 0.859628 1.426053, 
            0.385289 0.861252 1.424223, 0.383026 0.861798 1.423627, 0.375603 0.868727 1.438791, 0.371169 0.865630 1.423731, 
            0.352723 0.870702 1.420927, 0.348722 0.870741 1.416780, 0.333941 0.868435 1.393300, 0.326968 0.870451 1.392566, 
            0.320443 0.867555 1.375943, 0.279054 0.886752 1.395707, 0.269997 0.888954 1.393370, 0.263527 0.889955 1.389792, 
            0.247051 0.895068 1.389232, 0.237299 0.894662 1.377457, 0.229493 0.898354 1.381422, 0.205751 0.902064 1.368419, 
            0.191173 0.895345 1.330442, 0.185190 0.903380 1.350836, 0.177668 0.906499 1.353194, 0.171054 0.911799 1.363792, 
            0.169316 0.911289 1.360236, 0.162738 0.912507 1.357269, 0.159458 0.911095 1.349057, 0.153158 0.915762 1.357881, 
            0.157647 0.894705 1.292487, 0.147209 0.895679 1.284580, 0.140192 0.897782 1.284090, 0.129555 0.903165 1.290668, 
            0.126930 0.904440 1.292115, 0.125141 0.904035 1.288853, 0.115874 0.902653 1.274343, 0.109343 0.903776 1.271109, 
            0.098862 0.908845 1.276805, 0.088129 0.906407 1.257209, 0.084640 0.909422 1.263530, 0.078133 0.910498 1.260164, 
            0.073239 0.912335 1.261058, 0.067339 0.912189 1.254268, 0.062867 0.913177 1.252782, 0.041475 0.920171 1.253237, 
            0.019692 0.927954 1.255903, -0.099368 0.935190 1.152801, -0.103892 0.936283 1.151609, -0.114505 0.941616 1.158046, 
            -0.118829 0.946312 1.169080, -0.121091 0.946858 1.168484, 0.962089 0.658326 1.372887, 0.951910 0.658779 1.363518, 
            0.947114 0.656411 1.350502, 0.939779 0.655146 1.338446, 0.928179 0.658461 1.337100, 0.920212 0.658467 1.328609, 
            0.907915 0.659177 1.317836, 0.894837 0.665465 1.324820, 0.859549 0.680396 1.336883, 0.855155 0.681226 1.334954, 
            0.836627 0.702492 1.386046, 0.829644 0.704527 1.385366, 0.820656 0.706588 1.382634, 0.809212 0.713596 1.393765, 
            0.800620 0.718868 1.402159, 0.794443 0.719281 1.396934, 0.774381 0.727606 1.403247, 0.764240 0.719968 1.366951, 
            0.760386 0.723718 1.375331, 0.744196 0.724250 1.359804, 0.736662 0.727393 1.362231, 0.702859 0.739334 1.365916, 
            0.687498 0.746211 1.372426, 0.665138 0.763169 1.405060, 0.657195 0.763128 1.396436, 0.646758 0.768107 1.401881, 
            0.631112 0.771551 1.396640, 0.627022 0.775776 1.406355, 0.622528 0.776808 1.404992, 0.616347 0.773221 1.386430, 
            0.607120 0.775764 1.385048, 0.602695 0.780665 1.396656, 0.577348 0.795621 1.419426, 0.554086 0.810386 1.443788, 
            0.538049 0.814618 1.440756, 0.524569 0.817707 1.436650, 0.512951 0.825065 1.448762, 0.506718 0.825590 1.443852, 
            0.487196 0.832827 1.447117, 0.475563 0.836207 1.445952, 0.463911 0.835618 1.431537, 0.458022 0.835451 1.424689, 
            0.446144 0.843330 1.438260, 0.447522 0.836549 1.417130, 0.442998 0.837642 1.415938, 0.431716 0.848330 1.439510, 
            0.401031 0.853994 1.425601, 0.384955 0.858304 1.422788, 0.383116 0.857997 1.419803, 0.371518 0.865313 1.431796, 
            0.363107 0.862208 1.412457, 0.356300 0.863888 1.410784, 0.330787 0.867157 1.394419, 0.322209 0.868395 1.389380, 
            0.319041 0.866757 1.380534, 0.311167 0.870585 1.384881, 0.306202 0.872565 1.386173, 0.278683 0.883878 1.394480, 
            0.271891 0.885527 1.392719, 0.269629 0.886073 1.392123, 0.267346 0.886662 1.391644, 0.261613 0.886180 1.383914, 
            0.254655 0.888164 1.383090, 0.243288 0.891010 1.380430, 0.230075 0.893562 1.374818, 0.222499 0.896791 1.377486, 
            0.218100 0.897630 1.375583, 0.212448 0.896986 1.367396, 0.197141 0.903753 1.373598, 0.191260 0.903569 1.366702, 
            0.191187 0.899708 1.353754, 0.186392 0.901346 1.354088, 0.176219 0.905795 1.358048, 0.169637 0.911029 1.368463, 
            0.164295 0.909760 1.358525, 0.161015 0.908348 1.350313, 0.154715 0.913015 1.359137, 0.152453 0.913561 1.358541, 
            0.141585 0.895366 1.286275, 0.126587 0.901511 1.290732, 0.122778 0.897156 1.272145, 0.105716 0.903450 1.274895, 
            0.093417 0.908171 1.277489, 0.089685 0.903660 1.258465, 0.079653 0.907825 1.261628, 0.070700 0.909818 1.258704, 
            0.052336 0.914726 1.255440, 0.048338 0.914758 1.251277, 0.035737 0.920087 1.255575, 0.030636 0.922340 1.257633, 
            0.027857 0.923927 1.259956, 0.023305 0.925075 1.258917, -0.082248 0.937180 1.186480, -0.089168 0.939088 1.185445, 
            -0.089748 0.936248 1.175357, -0.093293 0.935371 1.168644, -0.098218 0.933262 1.156351, -0.117473 0.939962 1.158110, 
            -0.128972 0.943073 1.156194, 0.945718 0.655600 1.355055, 0.943436 0.652179 1.341215, 0.932287 0.654584 1.337318, 
            0.929735 0.655713 1.338356, 0.929495 0.652191 1.326356, 0.926293 0.654627 1.331058, 0.921769 0.655720 1.329866, 
            0.915895 0.655522 1.322930, 0.913037 0.657267 1.325691, 0.890746 0.666073 1.331225, 0.877276 0.669143 1.327065, 
            0.860216 0.679439 1.343158, 0.856581 0.678741 1.336947, 0.852057 0.679834 1.335755, 0.844093 0.691857 1.367322, 
            0.839059 0.697982 1.382361, 0.834283 0.699583 1.382593, 0.803486 0.713487 1.396032, 0.786454 0.723727 1.411967, 
            0.771260 0.718246 1.377461, 0.760942 0.718978 1.368877, 0.757419 0.722063 1.375396, 0.756294 0.720321 1.368386, 
            0.750647 0.719665 1.360164, 0.745377 0.722259 1.363181, 0.734060 0.725003 1.360235, 0.725807 0.725585 1.353357, 
            0.722045 0.725145 1.347867, 0.715060 0.727182 1.347197, 0.704516 0.736384 1.366604, 0.702204 0.737032 1.366293, 
            0.696335 0.740831 1.372683, 0.691774 0.741998 1.371699, 0.689254 0.743062 1.372553, 0.682001 0.753655 1.400116, 
            0.675280 0.759169 1.411313, 0.670131 0.761520 1.413647, 0.668889 0.760012 1.407295, 0.664432 0.760969 1.405720, 
            0.661014 0.759835 1.398288, 0.646282 0.777467 1.441322, 0.647938 0.770125 1.418619, 0.644235 0.769565 1.412794, 
            0.645578 0.762854 1.391859, 0.641208 0.763637 1.389800, 0.637325 0.767446 1.398347, 0.632151 0.769845 1.400816, 
            0.628484 0.773220 1.408148, 0.617908 0.774473 1.401021, 0.617827 0.770628 1.388119, 0.606415 0.773563 1.385708, 
            0.596766 0.776956 1.386708, 0.586099 0.790413 1.420167, 0.569571 0.795633 1.419906, 0.562866 0.797107 1.417656, 
            0.553569 0.807806 1.443385, 0.528388 0.814413 1.438502, 0.520525 0.814213 1.429432, 0.508226 0.822941 1.445384, 
            0.503351 0.824738 1.446165, 0.488660 0.830267 1.448896, 0.478713 0.834260 1.451577, 0.474076 0.835579 1.451021, 
            0.464909 0.838003 1.449305, 0.463411 0.837012 1.444398, 0.448952 0.838066 1.432463, 0.433585 0.844954 1.439002, 
            0.419895 0.848466 1.436082, 0.411892 0.852554 1.441156, 0.407262 0.849853 1.427204, 0.386219 0.856145 1.425695, 
            0.382021 0.856581 1.422662, 0.375604 0.861483 1.432145, 0.374086 0.856524 1.413992, 0.370456 0.855816 1.407754, 
            0.363779 0.861242 1.418705, 0.359946 0.860943 1.413612, 0.349751 0.865436 1.417695, 0.342150 0.864707 1.407144, 
            0.335895 0.861269 1.388998, 0.328396 0.864341 1.391227, 0.309148 0.867021 1.379592, 0.303133 0.871114 1.386808, 
            0.284788 0.879991 1.396794, 0.268651 0.884421 1.394319, 0.264212 0.885343 1.392649, 0.251442 0.887003 1.384538, 
            0.238270 0.889475 1.378702, 0.235711 0.890617 1.379776, 0.231187 0.891710 1.378584, 0.213635 0.894983 1.370737, 
            0.212063 0.894139 1.366246, 0.207567 0.895176 1.364897, 0.203374 0.899609 1.375193, 0.200788 0.900806 1.376421, 
            0.198849 0.900701 1.374001, 0.196264 0.901899 1.375229, 0.194493 0.901456 1.371862, 0.191565 0.899336 1.361665, 
            0.187548 0.899406 1.357607, 0.175868 0.902881 1.356708, 0.171376 0.907916 1.368692, 0.165389 0.899931 1.335679, 
            0.156635 0.901523 1.331632, 0.157937 0.894895 1.310928, 0.156144 0.890490 1.294327, 0.147982 0.894896 1.300295, 
            0.145575 0.891728 1.287160, 0.141050 0.892820 1.285968, 0.135217 0.892540 1.278801, 0.126980 0.901107 1.298554, 
            0.124718 0.901653 1.297958, 0.124335 0.894409 1.273402, 0.107604 0.900035 1.274280, 0.093035 0.905318 1.276321, 
            0.079856 0.907804 1.270523, 0.074069 0.907430 1.263093, 0.067458 0.908715 1.260315, 0.065951 0.907743 1.255462, 
            0.055395 0.912962 1.261578, 0.054064 0.911634 1.255731, 0.047126 0.913577 1.254795, 0.045370 0.913104 1.251341, 
            0.036700 0.918534 1.260178, 0.033542 0.920884 1.264635, 0.029264 0.921481 1.262054, 0.019065 0.921975 1.252803, 
            -0.086764 0.934637 1.181924, -0.100082 0.933394 1.163550, -0.110536 0.934400 1.155733, -0.126800 0.939087 1.153978, 
            0.954487 0.654364 1.369057, 0.953234 0.652879 1.362768, 0.948750 0.653891 1.361349, 0.940869 0.649717 1.339015, 
            0.938350 0.650781 1.339870, 0.931083 0.649380 1.327434, 0.924265 0.651083 1.325824, 0.915189 0.653322 1.323590, 
            0.906504 0.654776 1.319156, 0.892844 0.662235 1.329424, 0.890932 0.662077 1.326853, 0.885123 0.665756 1.332911, 
            0.884655 0.662690 1.322191, 0.861734 0.672763 1.331275, 0.854264 0.675778 1.333343, 0.831315 0.697929 1.382657, 
            0.829615 0.697342 1.378887, 0.826693 0.699218 1.382016, 0.805133 0.710559 1.396781, 0.789349 0.718287 1.405677, 
            0.783283 0.722482 1.413178, 0.768446 0.724298 1.403376, 0.768790 0.715589 1.374716, 0.758976 0.719316 1.376652, 
            0.754451 0.720409 1.375460, 0.740523 0.720395 1.360528, 0.737514 0.722445 1.364147, 0.727010 0.723551 1.356611, 
            0.722840 0.723931 1.353422, 0.719099 0.723447 1.347809, 0.713002 0.727705 1.355489, 0.712092 0.725528 1.347261, 
            0.687956 0.742054 1.376558, 0.681169 0.751709 1.401490, 0.678907 0.752256 1.400894, 0.673950 0.758226 1.415499, 
            0.670818 0.760522 1.419806, 0.665921 0.758358 1.407359, 0.657235 0.771836 1.443005, 0.652540 0.773272 1.442775, 
            0.650014 0.774349 1.443664, 0.643314 0.775813 1.441387, 0.644737 0.768942 1.420002, 0.644873 0.760654 1.392519, 
            0.642611 0.761200 1.391923, 0.638750 0.764964 1.400345, 0.629938 0.778695 1.436699, 0.625278 0.772047 1.409558, 
            0.616308 0.770065 1.393369, 0.614799 0.769096 1.388526, 0.612155 0.770411 1.390084, 0.608012 0.770735 1.386738, 
            0.582847 0.789332 1.421836, 0.580458 0.790134 1.421957, 0.545181 0.809049 1.447315, 0.541076 0.809297 1.443755, 
            0.536327 0.810842 1.443831, 0.531886 0.811766 1.442166, 0.524344 0.810920 1.431284, 0.513230 0.817261 1.440547, 
            0.503627 0.820563 1.441292, 0.502234 0.819360 1.435793, 0.498195 0.823482 1.445217, 0.490330 0.827293 1.449515, 
            0.482520 0.830992 1.453500, 0.462463 0.835299 1.446425, 0.459990 0.836270 1.447020, 0.458102 0.832055 1.430954, 
            0.453837 0.832625 1.428296, 0.448688 0.830968 1.417270, 0.446426 0.831514 1.416674, 0.440495 0.831432 1.410063, 
            0.436607 0.835251 1.418636, 0.418410 0.843828 1.427783, 0.412929 0.846846 1.431988, 0.408926 0.846890 1.427856, 
            0.394866 0.851148 1.427026, 0.392300 0.852306 1.428143, 0.379185 0.854661 1.421981, 0.374661 0.855754 1.420789, 
            0.372013 0.853069 1.409011, 0.360812 0.859588 1.418769, 0.357107 0.859031 1.412955, 0.336258 0.860925 1.396989, 
            0.326945 0.863643 1.396097, 0.325322 0.862901 1.391892, 0.320798 0.863994 1.390700, 0.318195 0.861218 1.378666, 
            0.313671 0.862311 1.377474, 0.310842 0.863998 1.380074, 0.303583 0.866587 1.380950, 0.295174 0.871492 1.388313, 
            0.281690 0.878598 1.397591, 0.272470 0.881127 1.396171, 0.266639 0.880843 1.388992, 0.260778 0.880620 1.381986, 
            0.250106 0.882066 1.375402, 0.245003 0.884323 1.377473, 0.215157 0.892306 1.372190, 0.192488 0.901871 1.379852, 
            0.193998 0.894824 1.357975, 0.189474 0.895917 1.356783, 0.172546 0.901940 1.358772, 0.160792 0.897550 1.331577, 
            0.159494 0.892148 1.312184, 0.148895 0.893447 1.305188, 0.144625 0.890019 1.289199, 0.125661 0.896135 1.289321, 
            0.125331 0.892791 1.277822, 0.110962 0.897672 1.278737, 0.102323 0.899031 1.274038, 0.096746 0.902243 1.278786, 
            0.092074 0.903633 1.278426, 0.090068 0.903664 1.276385, 0.086266 0.903302 1.271115, 0.084391 0.903069 1.268336, 
            0.069015 0.905968 1.261571, 0.066580 0.906863 1.261949, 0.061019 0.906034 1.253247, 0.050925 0.910324 1.256760, 
            0.049915 0.908349 1.249097, 0.046421 0.911377 1.255455, 0.041774 0.912714 1.254949, 0.026170 0.916074 1.249474, 
            0.023129 0.918188 1.253271, 0.018495 0.919502 1.252698, 0.013604 0.921332 1.253572, -0.080236 0.929897 1.181850, 
            -0.092437 0.930413 1.170533, -0.103587 0.928813 1.153283, -0.106805 0.931284 1.158084, -0.120512 0.934831 1.155258, 
            -0.130917 0.935738 1.147166, -0.134292 0.938526 1.152851, 0.962310 0.651025 1.375035, 0.958248 0.651187 1.371234, 
            0.950445 0.650865 1.361824, 0.944249 0.647308 1.343345, 0.937696 0.644470 1.326882, 0.918237 0.651581 1.329792, 
            0.915975 0.652127 1.329196, 0.902580 0.655047 1.324616, 0.887296 0.661769 1.330691, 0.885874 0.660624 1.325354, 
            0.876032 0.664406 1.327445, 0.869326 0.665883 1.325202, 0.850848 0.675027 1.335937, 0.841195 0.686442 1.363676, 
            0.832498 0.691927 1.372664, 0.829601 0.689744 1.362291, 0.819829 0.701399 1.390702, 0.809628 0.705903 1.394816, 
            0.794578 0.716162 1.412930, 0.787305 0.718779 1.413884, 0.784840 0.719735 1.414434, 0.780534 0.720388 1.412010, 
            0.775519 0.722468 1.413586, 0.773389 0.722747 1.412240, 0.762269 0.713074 1.368113, 0.761281 0.711055 1.360328, 
            0.751824 0.714062 1.360245, 0.747070 0.715617 1.360347, 0.733295 0.723309 1.371270, 0.732120 0.721666 1.364538, 
            0.726851 0.720252 1.354192, 0.714428 0.725220 1.357480, 0.705368 0.731437 1.368520, 0.687511 0.739330 1.375751, 
            0.675925 0.750630 1.401037, 0.665588 0.759414 1.419275, 0.658791 0.769089 1.444261, 0.650950 0.772851 1.448422, 
            0.644756 0.773298 1.443293, 0.640231 0.774391 1.442101, 0.639671 0.771510 1.431902, 0.633720 0.775476 1.438761, 
            0.615822 0.771429 1.406147, 0.602919 0.769352 1.385435, 0.586727 0.785916 1.423347, 0.580026 0.787383 1.421076, 
            0.578903 0.785635 1.414050, 0.575199 0.789085 1.421592, 0.560336 0.794959 1.425290, 0.522478 0.811055 1.438490, 
            0.506053 0.816067 1.437646, 0.477290 0.829884 1.452968, 0.459284 0.834069 1.447680, 0.456238 0.832186 1.438147, 
            0.449803 0.833118 1.434379, 0.446602 0.831547 1.425719, 0.447198 0.826340 1.409000, 0.442662 0.827456 1.407875, 
            0.427661 0.841622 1.439067, 0.425220 0.842528 1.439478, 0.414649 0.843770 1.432322, 0.393855 0.849562 1.429407, 
            0.380530 0.852340 1.424431, 0.376217 0.853007 1.422045, 0.365238 0.855072 1.417196, 0.339980 0.861834 1.412747, 
            0.333718 0.858409 1.394639, 0.308774 0.860532 1.375061, 0.269892 0.878690 1.394042, 0.268196 0.878096 1.390248, 
            0.252775 0.881087 1.383742, 0.247138 0.880412 1.375466, 0.238831 0.885111 1.382255, 0.228649 0.885570 1.372903, 
            0.216904 0.889175 1.372371, 0.205623 0.891847 1.369222, 0.201634 0.895869 1.378368, 0.199489 0.896181 1.377114, 
            0.197110 0.896962 1.377176, 0.193830 0.899555 1.382317, 0.190579 0.894079 1.360588, 0.167990 0.903482 1.367795, 
            0.165133 0.897212 1.343841, 0.159422 0.888671 1.309269, 0.145985 0.891676 1.304924, 0.144306 0.891049 1.301040, 
            0.142372 0.886927 1.285234, 0.125131 0.889574 1.275633, 0.122868 0.890120 1.275037, 0.117505 0.892901 1.278576, 
            0.112175 0.895616 1.281932, 0.110707 0.894563 1.276854, 0.096818 0.898478 1.275061, 0.091625 0.900917 1.277641, 
            0.074252 0.903829 1.268783, 0.063194 0.906051 1.264377, 0.055981 0.904541 1.251634, 0.051409 0.905730 1.250713, 
            0.044113 0.908394 1.251798, 0.039403 0.909859 1.251649, 0.032131 0.916482 1.265955, 0.027388 0.918016 1.266000, 
            0.005117 0.922772 1.258056, -0.075785 0.929339 1.193496, -0.080204 0.930219 1.191707, -0.095401 0.928752 1.170576, 
            -0.097162 0.928288 1.167150, -0.109685 0.929452 1.157650, -0.114209 0.930545 1.156458, -0.117361 0.928875 1.147521, 
            -0.121741 0.929677 1.145514, -0.123486 0.929182 1.142000, -0.129360 0.932992 1.148422, -0.133884 0.934084 1.147231, 
            0.963016 0.641976 1.354377, 0.953391 0.645321 1.355240, 0.950086 0.647968 1.360531, 0.946095 0.647986 1.356328, 
            0.938058 0.644128 1.334878, 0.916113 0.648228 1.325097, 0.909254 0.650013 1.323718, 0.883244 0.658289 1.323511, 
            0.866128 0.664691 1.326562, 0.858900 0.671226 1.340622, 0.857404 0.670231 1.335706, 0.855494 0.670068 1.333123, 
            0.840650 0.683918 1.363428, 0.835970 0.689332 1.376474, 0.831158 0.686997 1.363547, 0.829689 0.681938 1.345117, 
            0.812563 0.700382 1.388297, 0.808923 0.703703 1.395477, 0.800497 0.708641 1.402933, 0.779315 0.719221 1.415566, 
            0.770897 0.716129 1.396267, 0.768635 0.716676 1.395671, 0.769773 0.710376 1.375888, 0.765883 0.710193 1.371121, 
            0.765100 0.707762 1.362180, 0.762838 0.708308 1.361584, 0.755854 0.706338 1.347552, 0.739882 0.718450 1.370860, 
            0.738461 0.717303 1.365520, 0.734851 0.720562 1.372526, 0.722187 0.718004 1.350465, 0.715985 0.722473 1.358737, 
            0.707595 0.727339 1.365991, 0.703443 0.731691 1.376061, 0.702350 0.729884 1.368869, 0.691899 0.734891 1.374394, 
            0.669407 0.756121 1.421127, 0.645125 0.772941 1.451246, 0.639302 0.772641 1.444025, 0.634777 0.773734 1.442833, 
            0.631725 0.775870 1.446692, 0.624226 0.778944 1.448925, 0.621203 0.777014 1.439264, 0.608869 0.769784 1.401982, 
            0.599676 0.768253 1.387053, 0.583759 0.784262 1.423411, 0.576079 0.783692 1.413306, 0.562729 0.790529 1.421830, 
            0.552937 0.802225 1.450352, 0.541229 0.805755 1.449611, 0.526196 0.807964 1.440909, 0.518516 0.807394 1.430804, 
            0.507246 0.814052 1.440954, 0.494797 0.819073 1.444389, 0.474153 0.828571 1.453989, 0.469418 0.830086 1.453981, 
            0.456800 0.831442 1.445018, 0.455743 0.829562 1.437622, 0.449969 0.829164 1.430124, 0.434121 0.833012 1.426019, 
            0.424515 0.840328 1.440138, 0.419991 0.841420 1.438946, 0.416764 0.839901 1.430432, 0.409420 0.842662 1.431790, 
            0.405253 0.843035 1.428580, 0.393645 0.846365 1.427276, 0.386287 0.849154 1.428711, 0.374068 0.853712 1.430849, 
            0.373250 0.851353 1.422110, 0.369678 0.850529 1.415546, 0.365219 0.855496 1.427338, 0.339203 0.855769 1.400449, 
            0.323477 0.859374 1.395661, 0.312354 0.857720 1.378263, 0.310580 0.857284 1.374912, 0.304822 0.860861 1.380683, 
            0.299910 0.862733 1.381674, 0.283054 0.872619 1.396618, 0.268883 0.877099 1.396410, 0.259294 0.876365 1.383716, 
            0.251389 0.876249 1.374883, 0.240675 0.881787 1.381893, 0.223419 0.884462 1.372371, 0.217638 0.884079 1.364916, 
            0.211579 0.888258 1.372375, 0.193645 0.892301 1.366688, 0.192587 0.890423 1.359295, 0.176759 0.898240 1.368441, 
            0.170398 0.899022 1.364249, 0.165978 0.903913 1.375830, 0.166690 0.894465 1.345097, 0.162305 0.895277 1.343118, 
            0.159697 0.892512 1.331114, 0.154616 0.886710 1.306345, 0.145862 0.888302 1.302296, 0.143924 0.884189 1.286516, 
            0.139404 0.885273 1.285298, 0.136378 0.883349 1.275654, 0.131854 0.884442 1.274462, 0.128123 0.887944 1.282148, 
            0.123971 0.888287 1.278855, 0.119396 0.889482 1.277951, 0.115867 0.892578 1.284499, 0.094151 0.896217 1.273424, 
            0.089380 0.897808 1.273628, 0.085464 0.897674 1.268999, 0.078197 0.900281 1.269924, 0.070179 0.904398 1.275079, 
            0.069694 0.901369 1.264462, 0.042884 0.907246 1.255407, 0.036436 0.908205 1.251713, 0.029565 0.910013 1.250396, 
            0.016780 0.915713 1.255735, 0.003466 0.922475 1.264050, -0.088881 0.928035 1.183905, -0.095677 0.925686 1.168812, 
            -0.098369 0.927097 1.170640, -0.099477 0.925321 1.163535, -0.102221 0.922830 1.152300, -0.108137 0.926725 1.158959, 
            -0.110953 0.924378 1.148128, -0.134590 0.931884 1.147891, -0.139077 0.936908 1.159844, 0.964573 0.639229 1.355633, 
            0.960048 0.640322 1.354441, 0.956021 0.644421 1.363802, 0.946695 0.639151 1.336267, 0.938225 0.640171 1.330616, 
            0.909135 0.646632 1.321068, 0.901787 0.649401 1.322448, 0.899417 0.650165 1.322462, 0.892281 0.656515 1.336003, 
            0.887963 0.657192 1.333646, 0.883335 0.658493 1.333037, 0.860457 0.668479 1.341878, 0.837147 0.687349 1.379872, 
            0.830740 0.688224 1.375943, 0.831246 0.679191 1.346373, 0.828984 0.679738 1.345777, 0.818674 0.696483 1.390580, 
            0.816063 0.697731 1.391950, 0.809595 0.698728 1.388362, 0.803285 0.707423 1.410604, 0.782825 0.716548 1.419159, 
            0.769099 0.716127 1.403087, 0.766453 0.705425 1.364587, 0.756813 0.704793 1.352178, 0.750621 0.705235 1.347035, 
            0.736025 0.714580 1.362588, 0.731373 0.715929 1.362113, 0.725517 0.715695 1.355078, 0.720992 0.716788 1.353886, 
            0.714357 0.726137 1.377958, 0.707797 0.727320 1.374893, 0.704999 0.728944 1.377317, 0.700475 0.730037 1.376125, 
            0.691660 0.735758 1.385777, 0.689077 0.736951 1.386994, 0.670222 0.750860 1.413210, 0.648974 0.769588 1.452934, 
            0.619083 0.777661 1.447904, 0.617914 0.767993 1.414425, 0.610751 0.766381 1.401401, 0.601203 0.765566 1.388478, 
            0.590135 0.779828 1.424196, 0.585311 0.781525 1.424695, 0.582017 0.780141 1.416563, 0.571442 0.785399 1.422790, 
            0.558925 0.790558 1.426611, 0.520073 0.804647 1.432061, 0.512528 0.811821 1.447910, 0.506929 0.811070 1.439423, 
            0.502499 0.811971 1.437695, 0.499172 0.810653 1.429746, 0.495698 0.813639 1.435986, 0.485472 0.822201 1.453602, 
            0.480571 0.824053 1.454537, 0.475811 0.825619 1.454670, 0.471307 0.826670 1.453364, 0.438090 0.829418 1.427026, 
            0.427590 0.834523 1.432826, 0.425514 0.834696 1.431184, 0.418218 0.837360 1.432266, 0.405894 0.838124 1.421645, 
            0.402743 0.840459 1.426061, 0.390326 0.845418 1.429322, 0.379043 0.848092 1.426181, 0.375625 0.850965 1.432105, 
            0.371222 0.847806 1.416869, 0.368590 0.849097 1.418361, 0.365859 0.850587 1.420409, 0.361545 0.851256 1.418030, 
            0.336486 0.857618 1.412460, 0.316079 0.854616 1.380647, 0.311988 0.854836 1.377007, 0.307842 0.855166 1.373679, 
            0.305350 0.856176 1.374380, 0.297398 0.864169 1.392527, 0.294946 0.865097 1.393001, 0.266009 0.871251 1.382592, 
            0.252152 0.875100 1.380618, 0.247184 0.877086 1.381927, 0.242034 0.879437 1.384262, 0.232701 0.882194 1.383480, 
            0.227484 0.884682 1.386199, 0.227089 0.881469 1.375067, 0.211550 0.884698 1.369224, 0.197282 0.885365 1.356204, 
            0.195020 0.885912 1.355608, 0.171463 0.897266 1.368284, 0.168878 0.898461 1.369506, 0.163722 0.892811 1.345162, 
            0.161474 0.889321 1.331126, 0.150172 0.888028 1.314739, 0.146435 0.887536 1.309106, 0.139499 0.881460 1.281441, 
            0.121459 0.885715 1.276348, 0.111746 0.889238 1.277710, 0.107224 0.890326 1.276506, 0.102722 0.891374 1.275189, 
            0.097780 0.893307 1.276350, 0.095665 0.893558 1.274926, 0.090301 0.892332 1.265109, 0.076405 0.900268 1.276715, 
            0.069427 0.902292 1.276005, 0.066518 0.904140 1.279057, 0.067342 0.898475 1.261052, 0.059231 0.898772 1.253375, 
            0.054028 0.901230 1.256010, 0.038279 0.904880 1.251350, 0.031138 0.907233 1.251561, 0.026684 0.908184 1.249973, 
            0.016461 0.912734 1.254215, 0.009036 0.915657 1.256024, 0.000499 0.920821 1.264114, -0.002360 0.918561 1.253527, 
            -0.005230 0.920329 1.256356, -0.007106 0.920099 1.253584, -0.074588 0.923696 1.193462, -0.079353 0.925271 1.193623, 
            -0.087370 0.929387 1.198777, -0.089595 0.921846 1.171260, -0.099257 0.917249 1.145614, -0.115789 0.922476 1.145372, 
            -0.120889 0.924729 1.147430, -0.126861 0.924727 1.141042, 0.956505 0.639827 1.357752, 0.951981 0.640920 1.356560, 
            0.948152 0.640612 1.351443, 0.948252 0.636404 1.337523, 0.942033 0.636899 1.332529, 0.914187 0.640856 1.315964, 
            0.900348 0.648677 1.327248, 0.898086 0.649224 1.326652, 0.889704 0.654074 1.333864, 0.876981 0.659648 1.338847, 
            0.863508 0.662724 1.334706, 0.856345 0.665120 1.335039, 0.851821 0.666213 1.333847, 0.828278 0.677537 1.346438, 
            0.817968 0.694283 1.391240, 0.810619 0.697054 1.392626, 0.805318 0.703717 1.409173, 0.784459 0.713647 1.419983, 
            0.773071 0.716533 1.417435, 0.759539 0.703699 1.360194, 0.754293 0.702238 1.349716, 0.745573 0.707768 1.358834, 
            0.740935 0.709090 1.358283, 0.737303 0.712393 1.365413, 0.722274 0.714595 1.356695, 0.718348 0.718490 1.365482, 
            0.704757 0.725812 1.375366, 0.686109 0.735297 1.387058, 0.680726 0.738118 1.390711, 0.667739 0.752239 1.423901, 
            0.655526 0.764800 1.452724, 0.652974 0.765930 1.453764, 0.646261 0.767420 1.451556, 0.634810 0.770433 1.449365, 
            0.629752 0.772602 1.451188, 0.627337 0.773455 1.451454, 0.620528 0.775138 1.449787, 0.616115 0.776007 1.447969, 
            0.614697 0.774855 1.442611, 0.605556 0.765204 1.400674, 0.596137 0.772142 1.413736, 0.581118 0.778330 1.418314, 
            0.574929 0.778766 1.413153, 0.571138 0.782389 1.421182, 0.563665 0.785410 1.423265, 0.551836 0.797199 1.449922, 
            0.532839 0.803380 1.450227, 0.524842 0.803449 1.441911, 0.520343 0.804490 1.440573, 0.516986 0.803233 1.432796, 
            0.507298 0.810713 1.447379, 0.505014 0.811302 1.446903, 0.502967 0.807409 1.431737, 0.463549 0.826645 1.453739, 
            0.461838 0.826081 1.450031, 0.455389 0.827041 1.446338, 0.451970 0.825908 1.438909, 0.442436 0.825064 1.425906, 
            0.432230 0.829578 1.430047, 0.420168 0.833821 1.431303, 0.415353 0.835499 1.431753, 0.392018 0.842398 1.429812, 
            0.385096 0.844310 1.428791, 0.382614 0.845299 1.429435, 0.374378 0.845848 1.422465, 0.370147 0.846350 1.419617, 
            0.367770 0.847127 1.419667, 0.362891 0.848933 1.420474, 0.350018 0.854810 1.426309, 0.336290 0.850385 1.396889, 
            0.317911 0.855322 1.393707, 0.315642 0.851876 1.379793, 0.303389 0.856502 1.382122, 0.298449 0.862439 1.396635, 
            0.277047 0.869455 1.397152, 0.274899 0.869772 1.395911, 0.265210 0.873244 1.397134, 0.265730 0.868190 1.380843, 
            0.241628 0.876634 1.383235, 0.235384 0.877180 1.378382, 0.229040 0.881935 1.387455, 0.214230 0.879690 1.364143, 
            0.208909 0.878377 1.354083, 0.200067 0.884154 1.363892, 0.165531 0.893563 1.358351, 0.161562 0.889531 1.340669, 
            0.155145 0.890426 1.336796, 0.154843 0.883019 1.311782, 0.147140 0.878488 1.288447, 0.138326 0.876194 1.271384, 
            0.128254 0.880440 1.274772, 0.114971 0.887140 1.282913, 0.103850 0.889489 1.278861, 0.093767 0.889749 1.268954, 
            0.092243 0.888810 1.264193, 0.084054 0.893273 1.270319, 0.077962 0.897521 1.277971, 0.076428 0.896600 1.273261, 
            0.070984 0.899545 1.277261, 0.065766 0.906041 1.293340, 0.063503 0.906588 1.292744, 0.064394 0.896781 1.261007, 
            0.060976 0.895646 1.253571, 0.058313 0.896999 1.255236, 0.051061 0.899576 1.256074, 0.049292 0.899128 1.252693, 
            0.039113 0.903590 1.256687, 0.038341 0.901136 1.247683, 0.034459 0.900936 1.242868, 0.026962 0.904004 1.245085, 
            0.015292 0.911466 1.257489, 0.013077 0.911917 1.256626, -0.082091 0.923155 1.192393, -0.085426 0.925863 1.197853, 
            -0.086926 0.924873 1.192954, -0.090337 0.927733 1.198841, -0.095059 0.917202 1.158690, -0.095235 0.913547 1.146321, 
            -0.102021 0.915186 1.144533, -0.103880 0.914920 1.141660, -0.110102 0.919430 1.150045, -0.111919 0.919080 1.146936, 
            -0.114459 0.920187 1.147910, 0.960900 0.635375 1.356357, 0.954510 0.636216 1.352332, 0.950294 0.636686 1.349397, 
            0.940636 0.636092 1.337094, 0.927492 0.634499 1.317739, 0.916390 0.636808 1.313575, 0.909998 0.641661 1.322920, 
            0.903461 0.642798 1.319724, 0.898280 0.645212 1.322237, 0.892856 0.648116 1.326120, 0.884290 0.653337 1.334370, 
            0.865497 0.659107 1.333523, 0.856784 0.664624 1.342603, 0.855120 0.663967 1.338634, 0.848333 0.665606 1.336846, 
            0.824536 0.685457 1.377589, 0.795411 0.704010 1.408312, 0.784551 0.709840 1.416141, 0.776890 0.713240 1.419287, 
            0.773345 0.712361 1.412571, 0.765426 0.712272 1.403811, 0.762975 0.713199 1.404283, 0.760119 0.702919 1.366962, 
            0.755131 0.704944 1.368383, 0.752472 0.702283 1.356672, 0.734694 0.714025 1.376815, 0.732178 0.711075 1.364292, 
            0.723330 0.712855 1.360773, 0.712946 0.721735 1.379278, 0.706628 0.722432 1.374849, 0.697691 0.724391 1.371831, 
            0.689928 0.732004 1.388910, 0.682283 0.735371 1.391967, 0.671780 0.752505 1.437857, 0.663346 0.757460 1.445362, 
            0.640753 0.766872 1.452594, 0.610887 0.774896 1.447427, 0.592821 0.771188 1.415763, 0.576425 0.776140 1.414751, 
            0.563270 0.782585 1.422177, 0.557758 0.785666 1.426556, 0.541258 0.798842 1.452845, 0.521874 0.801794 1.441975, 
            0.518848 0.799871 1.432331, 0.511052 0.807550 1.449597, 0.508790 0.808097 1.449001, 0.501857 0.806022 1.434678, 
            0.499999 0.805755 1.431801, 0.494288 0.809237 1.437307, 0.474117 0.821789 1.457592, 0.469815 0.822434 1.455145, 
            0.467336 0.823415 1.455769, 0.460545 0.825063 1.454005, 0.459016 0.824135 1.449276, 0.454491 0.825227 1.448084, 
            0.450671 0.824903 1.442919, 0.436209 0.825963 1.431000, 0.424103 0.830295 1.432504, 0.413565 0.831470 1.425160, 
            0.409007 0.832630 1.424157, 0.401290 0.836143 1.427620, 0.396374 0.838024 1.428637, 0.388062 0.842734 1.435455, 
            0.381080 0.844766 1.434770, 0.377956 0.843039 1.425675, 0.334674 0.850017 1.402685, 0.326156 0.851133 1.397304, 
            0.321643 0.852204 1.396049, 0.317045 0.849438 1.381917, 0.308192 0.851230 1.378428, 0.297422 0.860887 1.399112, 
            0.295159 0.861433 1.398516, 0.283257 0.865355 1.398870, 0.278759 0.866396 1.397533, 0.269048 0.869914 1.398883, 
            0.258395 0.867314 1.378832, 0.246110 0.872006 1.381346, 0.241169 0.873936 1.382501, 0.239203 0.873886 1.380234, 
            0.232479 0.875401 1.378097, 0.223763 0.876915 1.373831, 0.218049 0.876396 1.365995, 0.213747 0.877041 1.363547, 
            0.209985 0.876599 1.358053, 0.203467 0.877697 1.354750, 0.198137 0.880411 1.358100, 0.195875 0.880957 1.357504, 
            0.172253 0.892441 1.370543, 0.158237 0.892603 1.356106, 0.147986 0.885186 1.320429, 0.146499 0.884173 1.315463, 
            0.148697 0.875741 1.289703, 0.144688 0.875797 1.285605, 0.138088 0.877059 1.282761, 0.120048 0.881314 1.277669, 
            0.087140 0.887446 1.262945, 0.082616 0.888539 1.261753, 0.066774 0.900390 1.284330, 0.062250 0.901483 1.283138, 
            0.052617 0.896829 1.257331, 0.051198 0.895678 1.251979, 0.041354 0.899465 1.254083, 0.025031 0.904271 1.252660, 
            0.019804 0.906777 1.255429, 0.012955 0.908542 1.253995, -0.008517 0.915698 1.254904, -0.015568 0.917869 1.254606, 
            -0.074311 0.919903 1.198616, -0.080534 0.920408 1.193649, -0.084473 0.920323 1.189157, -0.088864 0.921146 1.187207, 
            -0.106848 0.913266 1.141724, -0.109684 0.914969 1.144369, -0.114937 0.917529 1.147289, -0.119331 0.918357 1.145356, 
            -0.123758 0.919255 1.143616, -0.146019 0.927999 1.148977, 0.962456 0.632628 1.357613, 0.960460 0.632639 1.355519, 
            0.957932 0.633720 1.356421, 0.953408 0.634813 1.355229, 0.951266 0.635117 1.353955, 0.947921 0.633835 1.346105, 
            0.946841 0.632003 1.338844, 0.944366 0.632977 1.339447, 0.898937 0.644276 1.328568, 0.896675 0.644822 1.327972, 
            0.885364 0.647554 1.324992, 0.871783 0.654855 1.334816, 0.869521 0.655401 1.334220, 0.866828 0.656815 1.336054, 
            0.860307 0.657918 1.332764, 0.854723 0.661143 1.337548, 0.849890 0.662859 1.338102, 0.839967 0.678825 1.380720, 
            0.837705 0.679371 1.380124, 0.833011 0.680806 1.379889, 0.828486 0.681898 1.378697, 0.816557 0.689881 1.392561, 
            0.809208 0.692653 1.393947, 0.799383 0.700409 1.409301, 0.775156 0.709102 1.412390, 0.769879 0.707703 1.402089, 
            0.764263 0.710992 1.407053, 0.758739 0.710091 1.398145, 0.752164 0.703289 1.368447, 0.745928 0.703820 1.363553, 
            0.741786 0.704142 1.360199, 0.729188 0.713472 1.377837, 0.728894 0.710057 1.366141, 0.716965 0.714032 1.366644, 
            0.703346 0.721410 1.376686, 0.690801 0.726625 1.380664, 0.682684 0.734951 1.399743, 0.672092 0.752263 1.446134, 
            0.635523 0.765764 1.452062, 0.616100 0.772803 1.454770, 0.609058 0.762936 1.414354, 0.604533 0.764029 1.413162, 
            0.595795 0.769596 1.422383, 0.583180 0.774953 1.426761, 0.577777 0.777813 1.430522, 0.571772 0.777880 1.424327, 
            0.544094 0.793521 1.446889, 0.539760 0.794229 1.444618, 0.532782 0.796255 1.443913, 0.529393 0.799069 1.449675, 
            0.522656 0.796600 1.434245, 0.515881 0.798217 1.432395, 0.478242 0.817878 1.457715, 0.445794 0.823084 1.440395, 
            0.417349 0.828247 1.427211, 0.410666 0.829679 1.424841, 0.407488 0.832068 1.429410, 0.389295 0.840638 1.438536, 
            0.385260 0.840746 1.434586, 0.376591 0.842166 1.430055, 0.370998 0.841403 1.421533, 0.366453 0.842537 1.420457, 
            0.342298 0.851086 1.423144, 0.338991 0.849729 1.415088, 0.328578 0.846645 1.393681, 0.326558 0.842697 1.378360, 
            0.321753 0.844355 1.378753, 0.318616 0.846661 1.383089, 0.311916 0.848127 1.380816, 0.290042 0.860098 1.397347, 
            0.282684 0.862888 1.398785, 0.280280 0.863720 1.398987, 0.273779 0.864785 1.395591, 0.267283 0.861831 1.378804, 
            0.260317 0.863831 1.378027, 0.243270 0.870095 1.380692, 0.231071 0.870607 1.369361, 0.223927 0.872965 1.369589, 
            0.212863 0.875199 1.365214, 0.211542 0.873852 1.359310, 0.201696 0.877641 1.361421, 0.194973 0.879152 1.359274, 
            0.189163 0.882832 1.365333, 0.179658 0.885936 1.365523, 0.176292 0.888704 1.371153, 0.165713 0.889962 1.364043, 
            0.155227 0.891033 1.356408, 0.138296 0.873021 1.278271, 0.133820 0.874015 1.276805, 0.122601 0.876563 1.273308, 
            0.118357 0.881097 1.283888, 0.106329 0.885273 1.284956, 0.098464 0.885075 1.275891, 0.088730 0.884633 1.264016, 
            0.067507 0.891287 1.263519, 0.062173 0.890002 1.253536, 0.056099 0.890207 1.247727, 0.041991 0.894561 1.247168, 
            0.031490 0.895664 1.239621, 0.019801 0.903163 1.252128, 0.007453 0.907982 1.254999, 0.002280 0.910381 1.257467, 
            -0.001862 0.910703 1.254113, -0.007672 0.914384 1.260175, -0.023115 0.917418 1.253788, -0.022267 0.911704 1.235647, 
            -0.068901 0.917414 1.204849, -0.086829 0.917437 1.185768, -0.090753 0.909307 1.154474, -0.095214 0.910271 1.152922, 
            -0.110878 0.913752 1.147785, -0.116409 0.912862 1.138911, -0.121734 0.915566 1.142235, -0.126269 0.916682 1.141107, 
            -0.128966 0.918103 1.142962, -0.130781 0.917749 1.139842, -0.151702 0.927803 1.151001, -0.156318 0.929081 1.150327, 
            0.962182 0.629558 1.355840, 0.953426 0.631156 1.351807, 0.946237 0.629598 1.338931, 0.935199 0.631780 1.334411, 
            0.932646 0.632910 1.335451, 0.925629 0.631007 1.321608, 0.899788 0.638943 1.320449, 0.891445 0.643715 1.327440, 
            0.878894 0.648943 1.331456, 0.870302 0.654216 1.339853, 0.867003 0.656849 1.345105, 0.861854 0.655191 1.334076, 
            0.841763 0.671589 1.367269, 0.836999 0.677170 1.380784, 0.838102 0.666936 1.347846, 0.833578 0.668029 1.346655, 
            0.825864 0.679549 1.376812, 0.805080 0.693334 1.400557, 0.800323 0.694895 1.400675, 0.792767 0.698083 1.403229, 
            0.770619 0.706600 1.407952, 0.765587 0.704707 1.396267, 0.762309 0.707298 1.401400, 0.745643 0.704780 1.375196, 
            0.741324 0.705459 1.372844, 0.733007 0.710178 1.379689, 0.726318 0.711621 1.377351, 0.711633 0.713130 1.366691, 
            0.707479 0.717484 1.376765, 0.695216 0.722133 1.379157, 0.688080 0.728482 1.392696, 0.673382 0.750053 1.448894, 
            0.668295 0.752278 1.450876, 0.654116 0.756777 1.450721, 0.651277 0.758484 1.453378, 0.624836 0.767628 1.455604, 
            0.617622 0.770127 1.456227, 0.607532 0.770401 1.446358, 0.605737 0.770007 1.443127, 0.591607 0.770398 1.429331, 
            0.583948 0.773792 1.432462, 0.569943 0.777940 1.431323, 0.568929 0.775974 1.423685, 0.556574 0.780808 1.426597, 
            0.550554 0.788917 1.447195, 0.539262 0.791612 1.444112, 0.536619 0.792925 1.445665, 0.516303 0.797753 1.440051, 
            0.506275 0.805916 1.456546, 0.500006 0.806513 1.451838, 0.490614 0.805382 1.438031, 0.470443 0.817934 1.458317, 
            0.451340 0.820323 1.445866, 0.438942 0.817228 1.422301, 0.425562 0.824124 1.430992, 0.416344 0.826650 1.429561, 
            0.399144 0.833221 1.433085, 0.395662 0.836223 1.439374, 0.390852 0.837889 1.439788, 0.386790 0.838052 1.435990, 
            0.380280 0.839135 1.432642, 0.371665 0.840448 1.427813, 0.367880 0.840051 1.422447, 0.365768 0.840295 1.421002, 
            0.362079 0.843714 1.428458, 0.352426 0.847114 1.429478, 0.338337 0.851432 1.428816, 0.332397 0.843352 1.395533, 
            0.317750 0.844784 1.384655, 0.301113 0.850222 1.385006, 0.296011 0.856486 1.400432, 0.284116 0.860393 1.400745, 
            0.277519 0.857642 1.384528, 0.272507 0.855710 1.372731, 0.251157 0.866627 1.386309, 0.244528 0.867949 1.383631, 
            0.237803 0.869464 1.381496, 0.235530 0.870031 1.380959, 0.212336 0.872639 1.364867, 0.206493 0.872379 1.357756, 
            0.178953 0.883735 1.366183, 0.175359 0.886963 1.373101, 0.168758 0.888227 1.370260, 0.144313 0.881331 1.321153, 
            0.147052 0.871810 1.292344, 0.129267 0.875553 1.285815, 0.127004 0.876100 1.285219, 0.126101 0.873911 1.276958, 
            0.113080 0.880084 1.283622, 0.101349 0.883663 1.283015, 0.092302 0.885843 1.280617, 0.087778 0.886936 1.279425, 
            0.085729 0.883045 1.264265, 0.081307 0.883933 1.262500, 0.080907 0.880730 1.251396, 0.069702 0.887255 1.261174, 
            0.051507 0.887816 1.243600, 0.048025 0.890817 1.249883, 0.036938 0.893098 1.245639, 0.014419 0.902360 1.252452, 
            0.010769 0.905702 1.259689, 0.006880 0.905515 1.254912, -0.002950 0.909273 1.256936, -0.010639 0.912729 1.260239, 
            -0.099957 0.908183 1.149643, -0.108443 0.909237 1.144087, -0.134037 0.916675 1.141534, -0.140891 0.918450 1.140124, 
            -0.150863 0.926500 1.156305, -0.159746 0.928353 1.152989, 0.954606 0.629167 1.355190, 0.950056 0.626304 1.340783, 
            0.938519 0.629490 1.339075, 0.895264 0.640421 1.329292, 0.893568 0.639827 1.325499, 0.890281 0.642436 1.330685, 
            0.885072 0.644908 1.333357, 0.879945 0.647212 1.335561, 0.873011 0.649148 1.334604, 0.864035 0.655195 1.345170, 
            0.853742 0.655878 1.336448, 0.851050 0.657288 1.338273, 0.848581 0.658252 1.338845, 0.830610 0.666375 1.346719, 
            0.785456 0.701164 1.414436, 0.771483 0.705247 1.413115, 0.767550 0.705149 1.408585, 0.760357 0.703600 1.395735, 
            0.760248 0.699811 1.382991, 0.754982 0.698390 1.372626, 0.740595 0.703306 1.373639, 0.738333 0.703852 1.373043, 
            0.733653 0.709266 1.386087, 0.727706 0.709214 1.379561, 0.722173 0.708329 1.370699, 0.699300 0.718305 1.379512, 
            0.691270 0.726455 1.398097, 0.686746 0.727548 1.396906, 0.672153 0.748907 1.452511, 0.635089 0.759398 1.447876, 
            0.606306 0.765240 1.436595, 0.603089 0.759693 1.414668, 0.563270 0.775731 1.425576, 0.553376 0.779616 1.427958, 
            0.547214 0.788014 1.449364, 0.544951 0.788560 1.448768, 0.531291 0.792014 1.445685, 0.525476 0.791698 1.438416, 
            0.500380 0.802140 1.446409, 0.496668 0.801598 1.440636, 0.492143 0.802691 1.439444, 0.452692 0.821995 1.461636, 
            0.449477 0.820451 1.453052, 0.435112 0.817309 1.427230, 0.417879 0.823947 1.430941, 0.405809 0.828205 1.432239, 
            0.397821 0.832264 1.437231, 0.367305 0.837589 1.422374, 0.338369 0.843738 1.411953, 0.331290 0.841960 1.398459, 
            0.330654 0.839233 1.388691, 0.326370 0.839841 1.386141, 0.321819 0.840987 1.385098, 0.319690 0.841266 1.383753, 
            0.308710 0.843332 1.378906, 0.290894 0.855150 1.399263, 0.278869 0.859318 1.400308, 0.274551 0.855988 1.384593, 
            0.238034 0.865379 1.376875, 0.227398 0.866752 1.370085, 0.217929 0.869782 1.370070, 0.209230 0.871263 1.365711, 
            0.204789 0.872188 1.364048, 0.197910 0.874014 1.362785, 0.177144 0.883757 1.373070, 0.174299 0.885475 1.375759, 
            0.168679 0.884765 1.367388, 0.167580 0.882970 1.360228, 0.160094 0.886018 1.362388, 0.157396 0.887441 1.364248, 
            0.153638 0.886991 1.358733, 0.152440 0.873375 1.312065, 0.147391 0.875522 1.313829, 0.145385 0.875553 1.311787, 
            0.147022 0.868251 1.289196, 0.144616 0.869087 1.289412, 0.142161 0.870021 1.289903, 0.137757 0.870871 1.288031, 
            0.130051 0.870354 1.278070, 0.124853 0.872802 1.280678, 0.109652 0.879357 1.286286, 0.104902 0.880903 1.286364, 
            0.101177 0.880389 1.280667, 0.098765 0.881235 1.280912, 0.094215 0.882380 1.279866, 0.082548 0.885828 1.278893, 
            0.068833 0.889391 1.276115, 0.064271 0.886553 1.261780, 0.063025 0.885055 1.255452, 0.059213 0.884712 1.250239, 
            0.054688 0.885805 1.249047, 0.053064 0.885069 1.244856, 0.048539 0.886162 1.243664, 0.040757 0.889804 1.247491, 
            0.035470 0.888426 1.237245, 0.020653 0.898215 1.254044, 0.018390 0.898761 1.253448, 0.014174 0.903242 1.263876, 
            0.011860 0.903892 1.263571, 0.003824 0.904038 1.255473, 0.000869 0.905980 1.258788, -0.001788 0.903313 1.247058, 
            -0.008510 0.908829 1.258263, -0.016217 0.908315 1.248312, -0.020742 0.909407 1.247120, -0.062778 0.909870 1.203743, 
            -0.078591 0.913650 1.199448, -0.080305 0.909085 1.182398, -0.083318 0.911142 1.186037, -0.095560 0.903726 1.148234, 
            -0.098400 0.905436 1.150900, -0.106818 0.906353 1.144960, -0.117947 0.908718 1.140953, -0.124842 0.910575 1.139774, 
            -0.127680 0.912281 1.142427, -0.131623 0.912203 1.137953, -0.148748 0.922630 1.154412, -0.163980 0.925239 1.146835, 
            0.961059 0.624578 1.355536, 0.954357 0.626047 1.353272, 0.952404 0.625971 1.350931, 0.941870 0.627138 1.343566, 
            0.936840 0.625242 1.331871, 0.926919 0.629184 1.334408, 0.924300 0.626441 1.322466, 0.920000 0.627081 1.320005, 
            0.917449 0.628210 1.321042, 0.915382 0.628363 1.319344, 0.903212 0.632824 1.321209, 0.852400 0.654958 1.340697, 
            0.847458 0.656892 1.341862, 0.836691 0.662535 1.349167, 0.829905 0.664174 1.347379, 0.820982 0.678128 1.384359, 
            0.780226 0.700056 1.413904, 0.778764 0.698993 1.408796, 0.776111 0.700325 1.410404, 0.762134 0.700409 1.395747, 
            0.753120 0.698517 1.379810, 0.740770 0.703340 1.382689, 0.712019 0.729156 1.438020, 0.716488 0.708137 1.372734, 
            0.666573 0.748503 1.453952, 0.655273 0.751213 1.450910, 0.640667 0.756570 1.453159, 0.604419 0.765418 1.443921, 
            0.594162 0.766028 1.434994, 0.564090 0.774466 1.430988, 0.557693 0.775321 1.427002, 0.540284 0.786320 1.445062, 
            0.529997 0.790998 1.449665, 0.529230 0.788535 1.440636, 0.521712 0.791646 1.442973, 0.514892 0.793352 1.441371, 
            0.510437 0.798312 1.453144, 0.498225 0.798851 1.441892, 0.495963 0.799398 1.441296, 0.491678 0.804014 1.452106, 
            0.475937 0.811656 1.460758, 0.448433 0.814925 1.442266, 0.442438 0.810964 1.422658, 0.438931 0.814016 1.429082, 
            0.415379 0.821351 1.428367, 0.410895 0.822363 1.426947, 0.397534 0.829220 1.435529, 0.391989 0.832368 1.440098, 
            0.387334 0.833724 1.439641, 0.380872 0.834709 1.436022, 0.376113 0.836274 1.436153, 0.374396 0.835723 1.432480, 
            0.363163 0.838299 1.429063, 0.344139 0.844534 1.429519, 0.339070 0.842716 1.418042, 0.331860 0.841198 1.405280, 
            0.311684 0.841738 1.385521, 0.300978 0.843252 1.379128, 0.293412 0.846460 1.381735, 0.285664 0.854042 1.398731, 
            0.281731 0.853945 1.394205, 0.282083 0.849229 1.378860, 0.281457 0.846482 1.369034, 0.272944 0.851596 1.376983, 
            0.269925 0.853665 1.380655, 0.265375 0.854810 1.379610, 0.260253 0.857106 1.381788, 0.254771 0.860125 1.385996, 
            0.245483 0.862792 1.384962, 0.241658 0.862477 1.379824, 0.232627 0.860621 1.363985, 0.221857 0.866269 1.371306, 
            0.210787 0.868516 1.366967, 0.207694 0.870734 1.371056, 0.205432 0.871281 1.370460, 0.204750 0.868646 1.360948, 
            0.199663 0.870871 1.362930, 0.183530 0.879303 1.373797, 0.171551 0.883378 1.374583, 0.171695 0.879082 1.360416, 
            0.167166 0.880184 1.359248, 0.158901 0.884798 1.365797, 0.152638 0.877368 1.334339, 0.146942 0.872806 1.313043, 
            0.148503 0.865656 1.290878, 0.143379 0.867956 1.293068, 0.141117 0.868502 1.292472, 0.134582 0.865627 1.275906, 
            0.126410 0.870055 1.281934, 0.120752 0.873429 1.287135, 0.114485 0.874023 1.282417, 0.112101 0.874813 1.282506, 
            0.100996 0.877132 1.278366, 0.093051 0.881103 1.283114, 0.090844 0.881538 1.282206, 0.079686 0.883960 1.278359, 
            0.065487 0.888498 1.278312, 0.065722 0.884018 1.263631, 0.057538 0.884462 1.256366, 0.040898 0.885901 1.243378, 
            0.028519 0.890781 1.246420, 0.027111 0.889609 1.241007, 0.021238 0.893417 1.247424, 0.017685 0.896561 1.254108, 
            0.007643 0.900745 1.257326, 0.003330 0.901413 1.254944, -0.006191 0.900540 1.241861, -0.010717 0.905644 1.254037, 
            -0.012979 0.906190 1.253441, -0.021912 0.896120 1.210327, -0.052749 0.906097 1.210635, -0.057226 0.907095 1.209176, 
            -0.059488 0.907641 1.208581, -0.061529 0.907742 1.206734, -0.066053 0.908835 1.205542, -0.067851 0.908446 1.202325, 
            -0.073386 0.911573 1.206835, -0.088548 0.910034 1.185505, -0.091831 0.908629 1.177312, -0.114590 0.906354 1.145408, 
            -0.154800 0.919169 1.145161, -0.166320 0.922321 1.143358, 0.957868 0.623374 1.356863, 0.953443 0.624266 1.355109, 
            0.949484 0.624221 1.350728, 0.948170 0.622859 1.344784, 0.943645 0.623952 1.343592, 0.936540 0.622225 1.330243, 
            0.930842 0.625680 1.335671, 0.904009 0.631606 1.326750, 0.897696 0.632291 1.322289, 0.875744 0.644422 1.339268, 
            0.870551 0.646860 1.341848, 0.866097 0.647811 1.340258, 0.860988 0.650081 1.342364, 0.851695 0.652758 1.341357, 
            0.849432 0.653304 1.340762, 0.839647 0.664987 1.369250, 0.832385 0.667583 1.370142, 0.831462 0.661427 1.348635, 
            0.822722 0.675012 1.384581, 0.815353 0.677822 1.386075, 0.810684 0.683214 1.399058, 0.805226 0.686186 1.403133, 
            0.801028 0.686622 1.400099, 0.798572 0.687558 1.400596, 0.788952 0.690893 1.401433, 0.782365 0.696138 1.411880, 
            0.775735 0.697462 1.409208, 0.766147 0.700733 1.409865, 0.761622 0.701826 1.408673, 0.755409 0.698304 1.390295, 
            0.744850 0.699522 1.383070, 0.737791 0.701709 1.382819, 0.726909 0.707584 1.390775, 0.715838 0.725862 1.439873, 
            0.708650 0.728310 1.440351, 0.715554 0.710404 1.388042, 0.708565 0.708444 1.374038, 0.701745 0.714157 1.385796, 
            0.699483 0.714703 1.385200, 0.691912 0.721928 1.401193, 0.685286 0.723245 1.398501, 0.659409 0.747281 1.450974, 
            0.656609 0.748911 1.453414, 0.630753 0.756876 1.452336, 0.626199 0.758030 1.451315, 0.620521 0.761445 1.456631, 
            0.598468 0.765762 1.447458, 0.595587 0.763547 1.436995, 0.586804 0.765198 1.433113, 0.549598 0.775974 1.429276, 
            0.545152 0.780916 1.440999, 0.536562 0.786184 1.449382, 0.532038 0.787277 1.448190, 0.521676 0.788097 1.439853, 
            0.518744 0.789992 1.443037, 0.498662 0.798358 1.449466, 0.494229 0.799266 1.447753, 0.487654 0.800480 1.444775, 
            0.446596 0.819009 1.462668, 0.445466 0.813270 1.442330, 0.418624 0.819214 1.433460, 0.416471 0.819540 1.432247, 
            0.384243 0.832317 1.440399, 0.374462 0.835976 1.442145, 0.369364 0.834218 1.430835, 0.361713 0.837595 1.433919, 
            0.343168 0.838859 1.418316, 0.337503 0.838241 1.410201, 0.331566 0.834162 1.390262, 0.329304 0.834709 1.389666, 
            0.327305 0.834725 1.387585, 0.315830 0.837787 1.385530, 0.309354 0.838800 1.381987, 0.304584 0.836381 1.368825, 
            0.302847 0.835870 1.365265, 0.298323 0.836962 1.364073, 0.290397 0.844901 1.382066, 0.285573 0.846598 1.382567, 
            0.281316 0.843145 1.366510, 0.244630 0.860888 1.386452, 0.234855 0.860528 1.374809, 0.228742 0.860811 1.369219, 
            0.224376 0.861585 1.367133, 0.206652 0.865205 1.360260, 0.204045 0.866445 1.361609, 0.185254 0.876219 1.374109, 
            0.176784 0.877239 1.368460, 0.172638 0.877570 1.365132, 0.168508 0.877870 1.361717, 0.164063 0.878801 1.360073, 
            0.154119 0.882790 1.362743, 0.154651 0.869697 1.319666, 0.143603 0.863884 1.288485, 0.137932 0.863278 1.280404, 
            0.120672 0.869970 1.284268, 0.117791 0.871761 1.287161, 0.113370 0.872647 1.285389, 0.101625 0.876251 1.284853, 
            0.095697 0.876162 1.278221, 0.087933 0.879769 1.281949, 0.083484 0.880710 1.280330, 0.081110 0.881482 1.280367, 
            0.065891 0.880058 1.259359, 0.062798 0.878269 1.250089, 0.047674 0.880662 1.241906, 0.042835 0.882388 1.242489, 
            0.040714 0.882649 1.241093, 0.038583 0.882931 1.239757, 0.022697 0.890866 1.249231, 0.012763 0.898840 1.265197, 
            0.010501 0.899387 1.264601, 0.008196 0.896011 1.250887, 0.006139 0.888130 1.222416, -0.000288 0.893052 1.231957, 
            -0.008084 0.892717 1.222508, -0.016159 0.900956 1.241344, -0.019491 0.895642 1.220070, -0.020575 0.893816 1.212825, 
            -0.037301 0.899433 1.213676, -0.046600 0.902123 1.212706, -0.051305 0.903579 1.212532, -0.057199 0.903422 1.205709, 
            -0.070811 0.906777 1.202350, -0.077089 0.903385 1.184332, -0.084540 0.906362 1.186295, -0.088469 0.906256 1.181745, 
            -0.105232 0.899925 1.142728, -0.109752 0.901010 1.141513, -0.130692 0.907095 1.139422, -0.143588 0.909009 1.132021, 
            -0.151515 0.916951 1.150025, 0.933309 0.621102 1.331795, 0.928424 0.622919 1.332633, 0.926382 0.623022 1.330796, 
            0.925933 0.619920 1.319973, 0.917356 0.621155 1.314925, 0.905566 0.628859 1.328007, 0.898654 0.630749 1.326923, 
            0.883093 0.638029 1.334563, 0.861843 0.648745 1.347575, 0.857155 0.650167 1.347307, 0.829717 0.669332 1.381872, 
            0.824279 0.672265 1.385837, 0.822552 0.671734 1.382222, 0.817309 0.674273 1.385084, 0.807857 0.681276 1.398328, 
            0.802992 0.683055 1.399059, 0.798686 0.683709 1.396637, 0.780070 0.693130 1.408149, 0.770428 0.696508 1.409108, 
            0.766560 0.696281 1.404216, 0.758228 0.701031 1.411145, 0.758839 0.695793 1.394340, 0.728362 0.705046 1.392618, 
            0.717593 0.722715 1.440008, 0.707519 0.726965 1.443410, 0.708062 0.709843 1.386914, 0.694201 0.729729 1.438393, 
            0.689413 0.731352 1.438686, 0.684990 0.732241 1.436923, 0.688526 0.721117 1.403620, 0.684001 0.722210 1.402429, 
            0.673632 0.739074 1.447564, 0.670234 0.741907 1.453376, 0.655408 0.747708 1.456869, 0.651370 0.747822 1.452934, 
            0.620969 0.756922 1.450783, 0.617553 0.759790 1.456695, 0.564382 0.770645 1.436061, 0.560314 0.770819 1.432293, 
            0.554530 0.774447 1.438208, 0.530461 0.786829 1.453764, 0.520526 0.786793 1.443026, 0.513461 0.788992 1.442808, 
            0.507124 0.793732 1.451837, 0.504282 0.795447 1.454516, 0.502385 0.795257 1.451856, 0.475628 0.809045 1.469226, 
            0.471103 0.810138 1.468034, 0.460427 0.815598 1.474827, 0.450148 0.816253 1.466026, 0.434878 0.810926 1.431951, 
            0.424151 0.816489 1.439032, 0.417465 0.817925 1.436675, 0.406833 0.819290 1.429864, 0.400648 0.823726 1.438042, 
            0.388099 0.828949 1.442042, 0.377741 0.833769 1.447043, 0.348057 0.837419 1.427489, 0.338152 0.833314 1.403221, 
            0.333312 0.835041 1.403808, 0.331392 0.834900 1.401285, 0.331679 0.830315 1.386308, 0.305115 0.835699 1.375868, 
            0.300591 0.836791 1.374676, 0.298329 0.837336 1.374076, 0.292239 0.841580 1.381715, 0.282308 0.841535 1.370950, 
            0.280046 0.842081 1.370354, 0.261975 0.850405 1.378791, 0.238410 0.857767 1.378150, 0.232756 0.857126 1.369973, 
            0.227480 0.859732 1.373023, 0.225770 0.859166 1.369308, 0.221517 0.859714 1.366589, 0.220918 0.856912 1.356609, 
            0.211988 0.862865 1.366910, 0.207485 0.863915 1.365599, 0.161873 0.875582 1.355752, 0.155173 0.873041 1.340120, 
            0.151354 0.860690 1.294872, 0.147923 0.859582 1.287512, 0.142275 0.862936 1.292657, 0.141034 0.861428 1.286302, 
            0.128541 0.862532 1.276632, 0.124418 0.866824 1.286535, 0.110627 0.870540 1.284185, 0.101560 0.872761 1.281901, 
            0.091522 0.876938 1.285096, 0.089260 0.877484 1.284500, 0.082836 0.878394 1.280668, 0.066217 0.887803 1.294274, 
            0.063105 0.886053 1.285116, 0.052225 0.883910 1.266346, 0.033106 0.882322 1.240622, 0.029370 0.885834 1.248336, 
            0.019101 0.886469 1.239482, 0.005457 0.893897 1.249663, 0.006456 0.887880 1.230670, 0.001751 0.889334 1.230493, 
            -0.000993 0.890851 1.232617, -0.003070 0.887017 1.217616, -0.008046 0.889019 1.218973, -0.012571 0.890112 1.217781, 
            -0.016604 0.894224 1.227179, -0.028235 0.893592 1.212644, -0.042662 0.898590 1.213887, -0.044672 0.898629 1.211869, 
            -0.049720 0.900774 1.213625, -0.056535 0.902471 1.212000, -0.060899 0.903240 1.209901, -0.079807 0.901228 1.182990, 
            -0.090682 0.903083 1.177552, -0.101295 0.896395 1.143916, -0.135522 0.905182 1.136633, -0.139242 0.904655 1.130902, 
            -0.144131 0.906482 1.131769, -0.148013 0.910290 1.140312, -0.165305 0.917046 1.144355, 0.961214 0.617412 1.358065, 
            0.952615 0.618692 1.353141, 0.944497 0.619004 1.345508, 0.942382 0.619253 1.344078, 0.940600 0.618834 1.340777, 
            0.936120 0.619836 1.339330, 0.930201 0.619729 1.332648, 0.925677 0.620822 1.331456, 0.925227 0.617719 1.320633, 
            0.900335 0.627752 1.327480, 0.888337 0.631868 1.328377, 0.884467 0.635650 1.336849, 0.879943 0.636743 1.335657, 
            0.858712 0.647420 1.348563, 0.853802 0.653295 1.362901, 0.845462 0.658061 1.369877, 0.824108 0.668987 1.383478, 
            0.819407 0.670437 1.383286, 0.814990 0.675319 1.394843, 0.811969 0.677392 1.398526, 0.792976 0.683567 1.398812, 
            0.791864 0.681797 1.391723, 0.786994 0.683586 1.392483, 0.776506 0.692675 1.411575, 0.763590 0.694632 1.404294, 
            0.759785 0.698283 1.412401, 0.754553 0.692785 1.388483, 0.751736 0.694449 1.391019, 0.750503 0.692923 1.384614, 
            0.746336 0.693296 1.381406, 0.741608 0.694800 1.381365, 0.734712 0.700665 1.393549, 0.711227 0.723896 1.445891, 
            0.708782 0.724810 1.446325, 0.700844 0.724759 1.437673, 0.675995 0.734706 1.444276, 0.659631 0.743601 1.456443, 
            0.624949 0.753304 1.451727, 0.620424 0.754397 1.450536, 0.617600 0.756074 1.453107, 0.611080 0.757177 1.449818, 
            0.609329 0.756695 1.446339, 0.602402 0.758616 1.445340, 0.599147 0.761160 1.450344, 0.594488 0.762524 1.449912, 
            0.591590 0.760343 1.439545, 0.572234 0.767247 1.441874, 0.568201 0.767352 1.437913, 0.559571 0.776708 1.459881, 
            0.557640 0.772580 1.444058, 0.553385 0.773130 1.441345, 0.552248 0.771412 1.434401, 0.543741 0.776514 1.442320, 
            0.533028 0.782050 1.449323, 0.526036 0.784102 1.448694, 0.518003 0.784242 1.440578, 0.508718 0.790910 1.452883, 
            0.500247 0.795940 1.460597, 0.496890 0.794684 1.452822, 0.487393 0.797770 1.452964, 0.478821 0.803003 1.461246, 
            0.445186 0.814607 1.463986, 0.441222 0.814570 1.459628, 0.435590 0.821900 1.478043, 0.428712 0.823724 1.476772, 
            0.418596 0.828057 1.480407, 0.412142 0.817005 1.436670, 0.408390 0.816543 1.431120, 0.392948 0.823582 1.438083, 
            0.367041 0.831652 1.437300, 0.349300 0.835305 1.430520, 0.345388 0.831157 1.412513, 0.338355 0.833293 1.412117, 
            0.335623 0.830777 1.400812, 0.331291 0.831482 1.398532, 0.330973 0.828115 1.386968, 0.326408 0.829290 1.386008, 
            0.321218 0.831722 1.388568, 0.312157 0.833932 1.386254, 0.310520 0.833220 1.382130, 0.308485 0.833308 1.380250, 
            0.299885 0.834591 1.375336, 0.285476 0.839551 1.376472, 0.285609 0.835276 1.362366, 0.281121 0.836297 1.360971, 
            0.276915 0.840755 1.371338, 0.241435 0.856072 1.384484, 0.234788 0.857429 1.381905, 0.223004 0.857106 1.368237, 
            0.222252 0.854612 1.359120, 0.217950 0.855257 1.356673, 0.209777 0.859687 1.362705, 0.205253 0.860780 1.361513, 
            0.200192 0.866959 1.376703, 0.195943 0.867498 1.373960, 0.187803 0.871862 1.379808, 0.177686 0.872189 1.370087, 
            0.176099 0.871376 1.365683, 0.165074 0.873532 1.361088, 0.156674 0.874412 1.355047, 0.156483 0.870790 1.342768, 
            0.152784 0.870220 1.336915, 0.149314 0.857169 1.289704, 0.144790 0.858262 1.288512, 0.134607 0.858723 1.279168, 
            0.130098 0.859785 1.277888, 0.121728 0.864611 1.285031, 0.094462 0.871407 1.278550, 0.089911 0.872553 1.277508, 
            0.084429 0.875573 1.281717, 0.079648 0.877182 1.281973, 0.057072 0.878547 1.262396, 0.053781 0.881163 1.267603, 
            0.049257 0.882256 1.266410, 0.047804 0.881173 1.261248, 0.039269 0.878317 1.242609, 0.031517 0.881899 1.246264, 
            0.029947 0.881052 1.241762, 0.026492 0.879992 1.234538, 0.023225 0.882562 1.239612, 0.003488 0.886225 1.230734, 
            0.001125 0.886973 1.230703, 0.000265 0.884698 1.222199, -0.008889 0.887096 1.220410, -0.018640 0.890694 1.221987, 
            -0.021834 0.893116 1.226647, -0.024028 0.889518 1.212308, -0.030885 0.891299 1.210918, -0.048070 0.897840 1.214357, 
            -0.052647 0.899038 1.213461, -0.056352 0.898482 1.207647, -0.087618 0.901309 1.183661, -0.096618 0.895382 1.154288, 
            -0.104381 0.894978 1.144645, -0.111086 0.896453 1.142397, -0.114632 0.899584 1.149044, -0.118016 0.898382 1.141421, 
            -0.122541 0.899474 1.140229, -0.124254 0.898917 1.136538, -0.128779 0.900009 1.135346, -0.144998 0.904607 1.133341, 
            -0.162794 0.912377 1.140225, -0.170022 0.914905 1.140928, 0.962793 0.606606 1.332481, 0.957193 0.613871 1.350713, 
            0.948464 0.615413 1.346526, 0.943939 0.616506 1.345334, 0.942392 0.615613 1.340705, 0.937854 0.616734 1.339591, 
            0.933815 0.616848 1.335657, 0.921479 0.617636 1.325102, 0.912095 0.620497 1.324609, 0.907570 0.621590 1.323417, 
            0.904155 0.624457 1.329327, 0.883239 0.634500 1.340455, 0.875786 0.637482 1.342430, 0.851745 0.653816 1.371188, 
            0.847796 0.653750 1.366748, 0.832394 0.660710 1.373490, 0.828460 0.664621 1.382324, 0.813543 0.674611 1.399685, 
            0.809002 0.675738 1.398590, 0.799319 0.679200 1.399784, 0.793478 0.678936 1.392662, 0.781486 0.687046 1.406881, 
            0.770263 0.693607 1.416758, 0.765114 0.691950 1.405733, 0.760575 0.693072 1.404624, 0.754555 0.697176 1.411869, 
            0.746444 0.693465 1.390834, 0.745631 0.691096 1.382066, 0.743164 0.692053 1.382621, 0.738770 0.696892 1.394056, 
            0.731571 0.699360 1.394592, 0.721278 0.716072 1.439300, 0.680352 0.730329 1.443094, 0.678804 0.729438 1.438468, 
            0.647115 0.745138 1.456942, 0.637398 0.748668 1.458325, 0.610374 0.754977 1.450478, 0.586066 0.759828 1.440673, 
            0.560202 0.775824 1.466359, 0.555501 0.777273 1.466165, 0.545169 0.774027 1.444302, 0.539934 0.776549 1.447118, 
            0.531457 0.781591 1.454865, 0.520620 0.783368 1.449209, 0.514590 0.783484 1.443154, 0.501873 0.793054 1.461465, 
            0.481552 0.801901 1.469240, 0.458835 0.811562 1.477171, 0.437147 0.819153 1.479299, 0.427807 0.821924 1.478556, 
            0.413647 0.826384 1.478291, 0.413927 0.821813 1.463354, 0.404743 0.828278 1.475091, 0.408758 0.816190 1.439085, 
            0.401990 0.817790 1.437187, 0.396850 0.820122 1.439469, 0.372458 0.829148 1.443491, 0.357495 0.831218 1.434401, 
            0.348962 0.828356 1.415745, 0.339942 0.826476 1.399840, 0.328065 0.826341 1.386698, 0.307552 0.831565 1.382194, 
            0.299180 0.832390 1.375996, 0.295353 0.836086 1.384228, 0.287869 0.835121 1.373012, 0.284904 0.833076 1.363026, 
            0.275180 0.836620 1.364452, 0.271525 0.839970 1.371713, 0.253090 0.849027 1.382204, 0.245353 0.852579 1.385777, 
            0.229862 0.855710 1.379660, 0.227101 0.857260 1.381876, 0.189413 0.869007 1.380763, 0.186812 0.870236 1.382079, 
            0.182771 0.870354 1.378156, 0.168299 0.871436 1.366297, 0.160493 0.871119 1.356899, 0.153172 0.861812 1.318053, 
            0.138206 0.859878 1.295615, 0.132401 0.859541 1.288288, 0.130036 0.856289 1.274919, 0.125507 0.857390 1.273749, 
            0.114198 0.864125 1.284117, 0.104568 0.867481 1.285012, 0.098176 0.868324 1.280994, 0.089647 0.869464 1.275679, 
            0.084497 0.871817 1.278018, 0.075486 0.877932 1.288776, 0.061684 0.881672 1.286492, 0.058594 0.875869 1.263847, 
            0.045153 0.874874 1.246168, 0.035408 0.878462 1.247714, 0.031504 0.878305 1.243018, 0.026980 0.879397 1.241827, 
            0.023830 0.877724 1.232881, 0.019574 0.878275 1.230171, 0.014960 0.879549 1.229489, 0.008194 0.885152 1.240937, 
            0.007207 0.883133 1.233151, 0.001291 0.883019 1.226448, -0.000369 0.882353 1.222456, -0.006743 0.883162 1.218340, 
            -0.011719 0.885164 1.219698, -0.012146 0.882016 1.208747, -0.014408 0.882562 1.208151, -0.020277 0.890369 1.227903, 
            -0.022830 0.891501 1.228947, -0.023280 0.888399 1.218126, -0.025542 0.888945 1.217530, -0.029567 0.889033 1.213522, 
            -0.048165 0.894410 1.211573, -0.061433 0.897074 1.206275, -0.063093 0.896407 1.202280, -0.066258 0.898771 1.206777, 
            -0.071704 0.893705 1.184070, -0.078260 0.894881 1.180983, -0.086328 0.899099 1.186422, -0.090586 0.899655 1.183725, 
            -0.109300 0.893245 1.142361, -0.117885 0.898505 1.150721, -0.123182 0.897144 1.140526, -0.138391 0.899707 1.132818, 
            -0.142915 0.900800 1.131626, -0.147770 0.902558 1.132299, -0.153237 0.905548 1.136423, -0.158975 0.909083 1.142077, 
            -0.170920 0.913092 1.142675, 0.955484 0.609682 1.343674, 0.943059 0.614658 1.346981, 0.915518 0.618001 1.328696, 
            0.911997 0.617073 1.321841, 0.896247 0.624733 1.330546, 0.870311 0.636868 1.343281, 0.855496 0.650659 1.373423, 
            0.845501 0.654749 1.376376, 0.835802 0.658244 1.377663, 0.831536 0.658817 1.375014, 0.828028 0.661871 1.381445, 
            0.822698 0.664586 1.384798, 0.810340 0.673432 1.401081, 0.804501 0.673162 1.393943, 0.799914 0.674383 1.393109, 
            0.796689 0.676867 1.397944, 0.788191 0.677942 1.392448, 0.775095 0.688274 1.412895, 0.756527 0.689585 1.397423, 
            0.733128 0.696613 1.395849, 0.723265 0.712459 1.438130, 0.683856 0.727669 1.446721, 0.663734 0.736116 1.453375, 
            0.650681 0.742353 1.460217, 0.642806 0.746184 1.464572, 0.617098 0.749844 1.449301, 0.615736 0.748577 1.443626, 
            0.603132 0.753912 1.447940, 0.600221 0.755765 1.451005, 0.575983 0.760473 1.440801, 0.566148 0.772256 1.469568, 
            0.556689 0.775269 1.469502, 0.555149 0.774361 1.464831, 0.539931 0.772934 1.443814, 0.529064 0.778779 1.451686, 
            0.524174 0.780609 1.452560, 0.522177 0.780621 1.450465, 0.516321 0.788401 1.470142, 0.512966 0.791148 1.475714, 
            0.508380 0.784350 1.448153, 0.483108 0.799154 1.470496, 0.478008 0.801406 1.472554, 0.476047 0.801347 1.470261, 
            0.471372 0.802743 1.469918, 0.461248 0.807091 1.473595, 0.458986 0.807638 1.472999, 0.454764 0.812129 1.483459, 
            0.445765 0.814214 1.480795, 0.440382 0.817035 1.484444, 0.433977 0.817907 1.480507, 0.429563 0.818776 1.478688, 
            0.417398 0.823227 1.480525, 0.410408 0.825276 1.479887, 0.401296 0.827589 1.477860, 0.403425 0.815288 1.439132, 
            0.385492 0.823335 1.446793, 0.369142 0.828195 1.445521, 0.358548 0.829484 1.438497, 0.348634 0.829403 1.427634, 
            0.337559 0.827653 1.409967, 0.334212 0.826376 1.402133, 0.324762 0.825361 1.388653, 0.322735 0.825435 1.386733, 
            0.298033 0.831079 1.379148, 0.291312 0.832585 1.376987, 0.280327 0.834660 1.372168, 0.279710 0.831895 1.362291, 
            0.251756 0.844084 1.373050, 0.234779 0.850207 1.375319, 0.231419 0.852963 1.380916, 0.222897 0.850080 1.362201, 
            0.210906 0.854181 1.363059, 0.207686 0.856656 1.367865, 0.203016 0.858041 1.367493, 0.199051 0.862014 1.376500, 
            0.189620 0.864969 1.376273, 0.184068 0.868130 1.380877, 0.178447 0.867423 1.372514, 0.163492 0.865469 1.350018, 
            0.159596 0.865296 1.345280, 0.155217 0.866097 1.343271, 0.141962 0.856712 1.297823, 0.130296 0.856151 1.283486, 
            0.128827 0.855102 1.278420, 0.124123 0.856556 1.278241, 0.117818 0.861232 1.287092, 0.103986 0.865031 1.284973, 
            0.097101 0.866869 1.283742, 0.093368 0.866368 1.278083, 0.086448 0.868275 1.277047, 0.072283 0.876752 1.290168, 
            0.067948 0.877463 1.287906, 0.044368 0.876840 1.260633, 0.044211 0.873150 1.248164, 0.042184 0.873223 1.246240, 
            0.038722 0.876185 1.252414, 0.032369 0.876951 1.248180, 0.028537 0.876650 1.243083, 0.027649 0.874430 1.234733, 
            0.025125 0.875504 1.235615, 0.020656 0.876484 1.234106, 0.016940 0.875949 1.228353, 0.009751 0.882405 1.242194, 
            -0.004374 0.882787 1.228373, -0.013635 0.881392 1.213827, -0.016686 0.883526 1.217681, -0.022205 0.886621 1.222098, 
            -0.025798 0.889846 1.229011, -0.026744 0.883737 1.207635, -0.030779 0.887851 1.217035, -0.074344 0.891391 1.182286, 
            -0.081228 0.893227 1.181047, -0.084934 0.892673 1.175240, -0.089990 0.894835 1.177046, -0.097150 0.889212 1.150650, 
            -0.123225 0.893611 1.137452, -0.125488 0.894158 1.136856, -0.133559 0.898383 1.142317, -0.151284 0.902005 1.135448, 
            -0.161749 0.907040 1.141051, 0.965735 0.601457 1.335959, 0.950736 0.607605 1.340425, 0.941466 0.610236 1.339289, 
            0.932404 0.612447 1.336977, 0.923521 0.614300 1.333661, 0.918463 0.612460 1.322122, 0.913676 0.614080 1.322408, 
            0.906240 0.617027 1.324285, 0.900104 0.621363 1.332184, 0.884610 0.628507 1.339442, 0.875042 0.631738 1.339988, 
            0.863213 0.639521 1.353289, 0.850266 0.649551 1.372891, 0.833480 0.659297 1.387440, 0.832688 0.656883 1.378549, 
            0.823907 0.670552 1.414728, 0.822126 0.670130 1.411417, 0.812898 0.668669 1.396687, 0.805471 0.671597 1.398512, 
            0.773017 0.688836 1.421297, 0.758977 0.689048 1.407001, 0.722532 0.710314 1.438945, 0.706796 0.717944 1.447565, 
            0.676516 0.726801 1.444733, 0.657454 0.737120 1.458762, 0.652238 0.739606 1.461474, 0.648461 0.743201 1.469422, 
            0.620269 0.747856 1.454813, 0.616699 0.747026 1.448233, 0.604439 0.751668 1.450607, 0.594858 0.754925 1.451225, 
            0.572536 0.759785 1.443571, 0.533527 0.774190 1.449907, 0.514237 0.788976 1.478582, 0.462744 0.804468 1.475198, 
            0.459208 0.807577 1.481785, 0.418586 0.821222 1.483862, 0.414227 0.821983 1.481740, 0.402205 0.826144 1.482766, 
            0.395360 0.827902 1.481310, 0.399677 0.815205 1.443597, 0.394688 0.817233 1.445027, 0.387986 0.818701 1.442760, 
            0.383099 0.820523 1.443613, 0.373310 0.824200 1.445407, 0.362407 0.826109 1.440121, 0.355658 0.827674 1.438125, 
            0.344832 0.825421 1.419047, 0.334591 0.825999 1.410031, 0.331193 0.820818 1.389128, 0.321808 0.823681 1.388643, 
            0.300923 0.829654 1.386238, 0.295172 0.829208 1.378607, 0.286052 0.831537 1.376624, 0.284096 0.831467 1.374300, 
            0.277359 0.833006 1.372232, 0.273769 0.832219 1.365772, 0.262705 0.838460 1.374754, 0.258164 0.839586 1.373655, 
            0.253751 0.840456 1.371837, 0.246526 0.842976 1.372518, 0.241081 0.845923 1.376523, 0.238818 0.846469 1.375927, 
            0.229549 0.849099 1.374787, 0.217667 0.848973 1.361670, 0.199756 0.856976 1.369209, 0.196217 0.860091 1.375810, 
            0.176410 0.863896 1.367329, 0.171994 0.864771 1.365527, 0.155908 0.857078 1.322693, 0.151860 0.857211 1.318813, 
            0.151778 0.853369 1.305918, 0.149516 0.853915 1.305322, 0.148722 0.851506 1.296442, 0.134289 0.852508 1.284360, 
            0.110291 0.860742 1.286162, 0.101834 0.861736 1.280438, 0.092241 0.865016 1.281122, 0.090267 0.864982 1.278899, 
            0.086897 0.867758 1.284553, 0.076555 0.872546 1.289462, 0.062685 0.876422 1.287562, 0.061249 0.875306 1.282307, 
            0.056980 0.875884 1.279673, 0.057183 0.871468 1.265167, 0.056066 0.869709 1.258111, 0.051822 0.870238 1.255338, 
            0.048388 0.873143 1.261353, 0.030834 0.872412 1.240158, 0.028257 0.869586 1.227983, 0.023219 0.871712 1.229689, 
            0.014496 0.877249 1.238825, 0.000042 0.878292 1.226857, -0.002817 0.880040 1.229629, -0.013679 0.881867 1.224112, 
            -0.018984 0.880524 1.213966, -0.025172 0.884967 1.222162, -0.027450 0.881537 1.208295, -0.033970 0.886646 1.218360, 
            -0.038574 0.887899 1.217617, -0.039953 0.886669 1.212041, -0.043151 0.889097 1.216721, -0.052984 0.888855 1.205406, 
            -0.058319 0.891580 1.208787, -0.065559 0.890123 1.196194, -0.068847 0.888728 1.188032, -0.073255 0.889587 1.186183, 
            -0.085603 0.890398 1.175692, -0.085424 0.886031 1.161327, -0.090737 0.888711 1.164582, -0.095594 0.886465 1.151906, 
            -0.102536 0.888417 1.150995, -0.110711 0.888843 1.143681, -0.119124 0.893756 1.151067, -0.123648 0.894849 1.149875, 
            -0.126383 0.892339 1.138588, -0.138163 0.896016 1.138256, -0.140020 0.895746 1.135372, -0.147071 0.897918 1.135077, 
            -0.154252 0.900350 1.135512, 0.960628 0.600101 1.334733, 0.945506 0.606497 1.339893, 0.934315 0.608987 1.336235, 
            0.920404 0.608938 1.321207, 0.906246 0.613393 1.320929, 0.885062 0.627984 1.346931, 0.883471 0.627180 1.342550, 
            0.876684 0.628819 1.340762, 0.863969 0.634378 1.345705, 0.857593 0.643203 1.368311, 0.854883 0.644653 1.370245, 
            0.850358 0.645746 1.369053, 0.845036 0.648443 1.372359, 0.825464 0.667805 1.415984, 0.821250 0.668273 1.413042, 
            0.815176 0.668477 1.407232, 0.814455 0.665922 1.397943, 0.807358 0.668184 1.397903, 0.795278 0.672465 1.399264, 
            0.793296 0.672447 1.397084, 0.788554 0.673977 1.397120, 0.776138 0.682941 1.413731, 0.762479 0.690399 1.423995, 
            0.758201 0.695004 1.434775, 0.755205 0.693020 1.424959, 0.756009 0.687394 1.407066, 0.750917 0.685622 1.395717, 
            0.745403 0.688707 1.400108, 0.727938 0.699818 1.418484, 0.717302 0.709206 1.438413, 0.713474 0.712905 1.446651, 
            0.689300 0.721492 1.449446, 0.684593 0.722952 1.449282, 0.674463 0.723307 1.439642, 0.663098 0.730154 1.450321, 
            0.659240 0.733913 1.458730, 0.652408 0.739649 1.470550, 0.649900 0.740692 1.471346, 0.625175 0.746381 1.463890, 
            0.620019 0.744738 1.452903, 0.615558 0.745702 1.451350, 0.611361 0.746136 1.448312, 0.606837 0.747229 1.447120, 
            0.601073 0.750817 1.452921, 0.587561 0.753971 1.448997, 0.581979 0.753186 1.440415, 0.565166 0.766992 1.468471, 
            0.559333 0.770719 1.474660, 0.554831 0.771766 1.473340, 0.539759 0.770047 1.451506, 0.537302 0.770986 1.452010, 
            0.529425 0.782834 1.483088, 0.524904 0.783920 1.481875, 0.522717 0.784316 1.480857, 0.510828 0.788210 1.481136, 
            0.505919 0.786069 1.468754, 0.478791 0.796595 1.474853, 0.474267 0.797688 1.473661, 0.468682 0.800914 1.478449, 
            0.430403 0.813852 1.480671, 0.416074 0.818652 1.481359, 0.408626 0.821621 1.483299, 0.406735 0.821422 1.480612, 
            0.401384 0.824177 1.484081, 0.399179 0.824609 1.483162, 0.393719 0.823577 1.473888, 0.387096 0.816872 1.444461, 
            0.385111 0.816861 1.442304, 0.363463 0.824372 1.444207, 0.357124 0.825108 1.439889, 0.331087 0.825426 1.413124, 
            0.325627 0.820387 1.390495, 0.321356 0.820969 1.387869, 0.316832 0.822061 1.386677, 0.296943 0.826031 1.378658, 
            0.285653 0.828720 1.375556, 0.278714 0.830666 1.374630, 0.273680 0.832783 1.376308, 0.272383 0.831388 1.370269, 
            0.267859 0.832480 1.369077, 0.254988 0.838352 1.374896, 0.248521 0.839348 1.371305, 0.248975 0.834425 1.355383, 
            0.244475 0.835469 1.354053, 0.241924 0.836597 1.355086, 0.229575 0.841418 1.357962, 0.226158 0.844289 1.363879, 
            0.218735 0.847209 1.365681, 0.207870 0.853050 1.373544, 0.196527 0.855847 1.370744, 0.190730 0.859501 1.376730, 
            0.177788 0.865515 1.382951, 0.163450 0.866327 1.370335, 0.163944 0.861325 1.354189, 0.158861 0.859535 1.342791, 
            0.156598 0.860082 1.342195, 0.157732 0.853793 1.322443, 0.153073 0.847142 1.295293, 0.145971 0.849416 1.295284, 
            0.143662 0.850057 1.294953, 0.140551 0.852311 1.299143, 0.136366 0.852721 1.296038, 0.129926 0.849654 1.278934, 
            0.122891 0.851794 1.278549, 0.118187 0.853248 1.278369, 0.111336 0.859024 1.290302, 0.094188 0.865491 1.293535, 
            0.092218 0.861442 1.277935, 0.088926 0.864061 1.283146, 0.077755 0.870519 1.292736, 0.073408 0.871253 1.290540, 
            0.071355 0.871380 1.288767, 0.064753 0.872646 1.285934, 0.058293 0.873629 1.282307, 0.059885 0.866415 1.259963, 
            0.055637 0.866952 1.257213, 0.046319 0.869680 1.256349, 0.044853 0.868623 1.251259, 0.039688 0.871006 1.253684, 
            0.030799 0.872870 1.250399, 0.021618 0.871315 1.235402, 0.003896 0.874928 1.228511, -0.002891 0.876567 1.226723, 
            -0.005972 0.878763 1.230749, -0.009978 0.878811 1.226631, -0.017335 0.877592 1.214705, -0.028057 0.879139 1.208402, 
            -0.042172 0.883507 1.207881, -0.055952 0.887201 1.205470, -0.057357 0.886022 1.200039, -0.061854 0.887061 1.198695, 
            -0.065482 0.882341 1.179086, -0.071815 0.887074 1.188096, -0.075194 0.885862 1.180443, -0.079948 0.887416 1.180547, 
            -0.086785 0.885149 1.165682, -0.088392 0.884377 1.161392, -0.100979 0.885670 1.152251, -0.103012 0.885754 1.150360, 
            -0.120014 0.891928 1.152772, -0.126476 0.892913 1.149151, -0.128244 0.892465 1.145767, -0.133138 0.894301 1.146659, 
            -0.134970 0.893982 1.143637, -0.135976 0.891999 1.135953, -0.145763 0.895670 1.137732, -0.163376 0.903073 1.143587, 
            -0.170049 0.904485 1.141162, 0.964820 0.596058 1.334484, 0.940235 0.605472 1.339595, 0.935710 0.606565 1.338403, 
            0.933947 0.606107 1.334991, 0.927197 0.607673 1.332999, 0.910065 0.610100 1.322781, 0.898693 0.616962 1.333505, 
            0.887564 0.623334 1.342853, 0.882094 0.626330 1.346995, 0.877734 0.627093 1.344879, 0.873525 0.627551 1.341907, 
            0.870923 0.628780 1.343225, 0.865525 0.631631 1.346961, 0.856515 0.641754 1.371077, 0.846797 0.645287 1.372468, 
            0.813723 0.663774 1.398753, 0.797370 0.668641 1.397502, 0.795438 0.668522 1.395041, 0.780614 0.678325 1.411877, 
            0.766905 0.685885 1.422428, 0.757123 0.693552 1.437534, 0.755233 0.693350 1.434839, 0.746380 0.699149 1.444710, 
            0.716977 0.706240 1.436929, 0.679363 0.721844 1.448750, 0.670480 0.723697 1.445433, 0.659591 0.729585 1.453427, 
            0.635288 0.742440 1.470309, 0.632612 0.743820 1.472048, 0.625991 0.745125 1.469324, 0.601267 0.746804 1.448503, 
            0.595775 0.749845 1.452771, 0.587458 0.750558 1.446259, 0.580139 0.753268 1.447471, 0.556388 0.769019 1.474596, 
            0.541121 0.767693 1.453862, 0.533364 0.779299 1.484261, 0.502951 0.784415 1.468818, 0.485177 0.792142 1.475583, 
            0.479954 0.794642 1.478335, 0.465715 0.799260 1.478513, 0.457642 0.803489 1.483982, 0.440655 0.809630 1.486304, 
            0.434054 0.810897 1.483470, 0.429544 0.811961 1.482198, 0.425608 0.811868 1.477685, 0.417175 0.816821 1.485182, 
            0.402941 0.821430 1.485337, 0.400795 0.821743 1.484086, 0.390915 0.813578 1.446313, 0.384316 0.814840 1.443467, 
            0.363452 0.820772 1.440947, 0.356509 0.822726 1.440041, 0.336044 0.823848 1.421912, 0.308799 0.822588 1.388600, 
            0.299817 0.824639 1.385839, 0.294960 0.822393 1.373163, 0.290436 0.823486 1.371971, 0.259032 0.834605 1.375479, 
            0.254282 0.836151 1.375556, 0.246151 0.832482 1.354636, 0.238957 0.834943 1.355151, 0.233710 0.837489 1.358031, 
            0.228223 0.840520 1.362271, 0.220929 0.843181 1.363348, 0.190680 0.855982 1.373696, 0.188000 0.857369 1.375457, 
            0.179345 0.862768 1.384207, 0.173554 0.858396 1.363443, 0.167152 0.863268 1.372844, 0.161527 0.850547 1.324429, 
            0.158071 0.849489 1.317210, 0.152502 0.852685 1.321911, 0.152368 0.844941 1.295954, 0.149369 0.846970 1.299511, 
            0.142435 0.848905 1.298554, 0.133098 0.855678 1.311154, 0.134639 0.848570 1.289105, 0.126710 0.848500 1.280401, 
            0.118883 0.852234 1.284484, 0.112951 0.856161 1.291233, 0.100903 0.856368 1.279050, 0.089250 0.859788 1.278000, 
            0.071759 0.866944 1.283164, 0.066310 0.869899 1.287190, 0.062100 0.870359 1.284224, 0.061808 0.866939 1.272512, 
            0.059329 0.863914 1.259781, 0.040306 0.866141 1.246876, 0.037158 0.868470 1.251275, 0.034636 0.869541 1.252149, 
            0.025233 0.868431 1.238402, 0.024070 0.866764 1.231605, 0.021357 0.868219 1.233555, 0.007057 0.872960 1.234079, 
            0.004425 0.874251 1.235568, -0.003000 0.873167 1.224021, -0.007140 0.873487 1.220662, -0.015343 0.877977 1.226864, 
            -0.022657 0.876669 1.214691, -0.034286 0.880042 1.213506, -0.055579 0.882830 1.200047, -0.060530 0.880774 1.187905, 
            -0.063279 0.882301 1.190055, -0.065055 0.881867 1.186713, -0.071650 0.883120 1.183844, -0.074783 0.885420 1.188160, 
            -0.076174 0.884213 1.182652, -0.080567 0.885042 1.180720, -0.082258 0.884439 1.176901, -0.086783 0.885531 1.175709, 
            -0.095457 0.882956 1.157855, -0.098543 0.881154 1.148550, -0.102857 0.881822 1.146168, -0.106254 0.884653 1.151974, 
            -0.129319 0.891008 1.148511, -0.155871 0.896368 1.138008, -0.159500 0.899665 1.145119, 0.963742 0.594607 1.337245, 
            0.959217 0.595700 1.336053, 0.947686 0.602883 1.347674, 0.943161 0.603975 1.346482, 0.937840 0.602664 1.336426, 
            0.926176 0.606107 1.335436, 0.924229 0.606019 1.333064, 0.923568 0.603344 1.323438, 0.912166 0.606257 1.320967, 
            0.908804 0.609018 1.326576, 0.907098 0.608445 1.322845, 0.896052 0.618657 1.345082, 0.893790 0.619203 1.344486, 
            0.874766 0.625439 1.344943, 0.856183 0.638802 1.369631, 0.843119 0.649068 1.389894, 0.827791 0.659887 1.409576, 
            0.822227 0.663072 1.414249, 0.817787 0.663995 1.412580, 0.810301 0.663035 1.401381, 0.804788 0.666117 1.405764, 
            0.798231 0.667294 1.402681, 0.790208 0.667414 1.394509, 0.780391 0.675153 1.409815, 0.777364 0.677238 1.413533, 
            0.772840 0.678331 1.412341, 0.760938 0.690267 1.439409, 0.755001 0.694203 1.446186, 0.749271 0.697723 1.451796, 
            0.739795 0.696760 1.438461, 0.733909 0.696586 1.431593, 0.722193 0.700135 1.430901, 0.694286 0.716235 1.454751, 
            0.675534 0.717917 1.440317, 0.664632 0.723832 1.448386, 0.655035 0.731127 1.462450, 0.627307 0.742863 1.471938, 
            0.614345 0.740903 1.451556, 0.612083 0.741450 1.450960, 0.608770 0.740104 1.442934, 0.598072 0.745609 1.449853, 
            0.595063 0.747659 1.453470, 0.591281 0.747256 1.448089, 0.582004 0.749902 1.446993, 0.572046 0.753916 1.449735, 
            0.568252 0.757546 1.457781, 0.546871 0.768525 1.471532, 0.541624 0.767066 1.461061, 0.534921 0.776552 1.485517, 
            0.520340 0.781858 1.487624, 0.504508 0.781668 1.470074, 0.500925 0.780866 1.463572, 0.469951 0.795127 1.478011, 
            0.464019 0.795046 1.471403, 0.453925 0.803344 1.488275, 0.437873 0.807603 1.485322, 0.430912 0.809593 1.484517, 
            0.427165 0.809121 1.478941, 0.421854 0.811796 1.482182, 0.417138 0.813274 1.482071, 0.413954 0.815678 1.486679, 
            0.399973 0.819776 1.485401, 0.393848 0.820084 1.479881, 0.395059 0.809632 1.446335, 0.376753 0.814422 1.442740, 
            0.371986 0.816003 1.442917, 0.343296 0.821659 1.431114, 0.331386 0.817582 1.404797, 0.324369 0.815677 1.390949, 
            0.317680 0.817121 1.388614, 0.305097 0.822412 1.392805, 0.300606 0.823438 1.391426, 0.296082 0.824530 1.390234, 
            0.284242 0.824318 1.376876, 0.279694 0.825459 1.375818, 0.273757 0.829396 1.382596, 0.266658 0.827656 1.369212, 
            0.250379 0.832374 1.367544, 0.249344 0.830450 1.360024, 0.239617 0.834000 1.361465, 0.233644 0.838009 1.368446, 
            0.232042 0.837226 1.364123, 0.228564 0.836211 1.357025, 0.217198 0.843063 1.367717, 0.199747 0.850138 1.372655, 
            0.197378 0.850899 1.372660, 0.194577 0.852530 1.375105, 0.193127 0.851442 1.369929, 0.186596 0.856575 1.380058, 
            0.178259 0.857326 1.373655, 0.162897 0.848177 1.326740, 0.159628 0.846742 1.318466, 0.150319 0.849452 1.317551, 
            0.140454 0.853280 1.319770, 0.133569 0.855117 1.318536, 0.129848 0.854593 1.312813, 0.128657 0.852983 1.306174, 
            0.114507 0.853413 1.292489, 0.107773 0.854947 1.290406, 0.106718 0.853064 1.283000, 0.093394 0.855840 1.278017, 
            0.085244 0.860224 1.283922, 0.080259 0.862244 1.285327, 0.078612 0.861551 1.281260, 0.066530 0.865836 1.282632, 
            0.065619 0.863661 1.274409, 0.056537 0.861908 1.258858, 0.049702 0.863644 1.257342, 0.047578 0.863911 1.255964, 
            0.041406 0.864314 1.250711, 0.029388 0.868469 1.251719, 0.025007 0.873279 1.263072, 0.025814 0.863640 1.231803, 
            0.018939 0.869465 1.243875, 0.015501 0.868371 1.236553, 0.005982 0.871504 1.236824, 0.000892 0.873733 1.238818, 
            -0.001742 0.871021 1.226961, -0.005387 0.870344 1.220809, -0.009911 0.871436 1.219617, -0.014333 0.876329 1.231202, 
            -0.034992 0.877841 1.214167, -0.039059 0.878013 1.210394, -0.045529 0.879015 1.206821, -0.054177 0.880394 1.202175, 
            -0.059880 0.879853 1.194278, -0.081701 0.883703 1.183795, -0.085933 0.880201 1.167598, -0.104767 0.882046 1.153622, 
            -0.116910 0.886452 1.155336, -0.123685 0.888069 1.153486, -0.126594 0.885909 1.143177, -0.134549 0.889900 1.147979, 
            -0.135190 0.887183 1.138239, -0.141977 0.888823 1.136451, -0.146906 0.890730 1.137542, -0.151740 0.896453 1.151455, 
            -0.155681 0.896371 1.146971, -0.157943 0.896918 1.146375, 0.944718 0.601228 1.347738, 0.939429 0.599852 1.337500, 
            0.937459 0.599812 1.335259, 0.929970 0.602865 1.337434, 0.922747 0.605383 1.338109, 0.903870 0.611322 1.337736, 
            0.893688 0.615788 1.341742, 0.891426 0.616334 1.341146, 0.888416 0.618386 1.344769, 0.882946 0.621382 1.348911, 
            0.878421 0.622475 1.347719, 0.867363 0.624698 1.343313, 0.860325 0.630851 1.356303, 0.855104 0.637353 1.372397, 
            0.852842 0.637900 1.371802, 0.834771 0.654237 1.406952, 0.805743 0.664580 1.410413, 0.795800 0.664558 1.399715, 
            0.776934 0.674484 1.412641, 0.771822 0.676760 1.414763, 0.768699 0.679038 1.419022, 0.763203 0.686093 1.436667, 
            0.742013 0.696690 1.449346, 0.721085 0.698743 1.433827, 0.688923 0.715396 1.454971, 0.682423 0.716458 1.451567, 
            0.675515 0.714335 1.437106, 0.673070 0.715248 1.437538, 0.668546 0.716341 1.436346, 0.658854 0.727834 1.464302, 
            0.630794 0.740238 1.475665, 0.626296 0.741277 1.474323, 0.624598 0.740688 1.470543, 0.620619 0.736674 1.452914, 
            0.616318 0.737319 1.450466, 0.615150 0.735663 1.443697, 0.602230 0.741633 1.449793, 0.585540 0.747176 1.450438, 
            0.570429 0.753550 1.455535, 0.536669 0.773420 1.485695, 0.523960 0.778966 1.490602, 0.503865 0.783350 1.483742, 
            0.504612 0.773831 1.452812, 0.494181 0.782806 1.471581, 0.479198 0.788922 1.475959, 0.473770 0.791833 1.479863, 
            0.441412 0.804874 1.488755, 0.436485 0.802769 1.476476, 0.432708 0.806364 1.484423, 0.428493 0.806835 1.481488, 
            0.418882 0.810151 1.482273, 0.410242 0.815521 1.490940, 0.408403 0.815215 1.487956, 0.399088 0.817938 1.487077, 
            0.397579 0.816968 1.482231, 0.396232 0.807656 1.449753, 0.380271 0.811734 1.446289, 0.357749 0.816997 1.439768, 
            0.332371 0.819993 1.422637, 0.323149 0.814513 1.394515, 0.307087 0.818793 1.391618, 0.294302 0.820485 1.383597, 
            0.289281 0.818570 1.371849, 0.267447 0.822447 1.361440, 0.255546 0.826366 1.361787, 0.238054 0.833525 1.366961, 
            0.232299 0.833087 1.359352, 0.224778 0.836206 1.361711, 0.217503 0.838827 1.362675, 0.205721 0.846515 1.375711, 
            0.190756 0.852593 1.379982, 0.188494 0.853140 1.379386, 0.181080 0.856043 1.381141, 0.180042 0.854124 1.373635, 
            0.175518 0.855216 1.372443, 0.163945 0.850461 1.344223, 0.164454 0.845430 1.327997, 0.159929 0.846523 1.326805, 
            0.154463 0.845503 1.317565, 0.139467 0.851646 1.322017, 0.130337 0.853995 1.320093, 0.125689 0.851329 1.306239, 
            0.111540 0.851759 1.292553, 0.104851 0.853201 1.290211, 0.096272 0.854441 1.285179, 0.066454 0.862367 1.279738, 
            0.047155 0.865149 1.268388, 0.030193 0.867235 1.257217, 0.027930 0.867782 1.256621, 0.022847 0.869999 1.258580, 
            0.020839 0.870035 1.256553, 0.018531 0.870672 1.256212, 0.018233 0.867265 1.244535, 0.011051 0.865693 1.231622, 
            0.003301 0.869272 1.235270, -0.004411 0.868765 1.225341, -0.019527 0.871142 1.217110, -0.040095 0.884493 1.239636, 
            -0.042357 0.885039 1.239040, -0.043972 0.876268 1.208077, -0.052109 0.876619 1.200550, -0.056634 0.877712 1.199359, 
            -0.056924 0.874289 1.187638, -0.061142 0.874765 1.184718, -0.063927 0.876364 1.187072, -0.070272 0.877114 1.182793, 
            -0.077585 0.879812 1.183972, -0.090390 0.877537 1.162705, -0.102217 0.877299 1.149274, -0.115572 0.884145 1.157824, 
            -0.131851 0.884855 1.142797, -0.144595 0.886465 1.134544, -0.147611 0.888529 1.138202, -0.152445 0.894253 1.152115, 
            -0.160911 0.895264 1.146439, -0.169810 0.897147 1.143209, -0.174868 0.895308 1.131673, 0.947401 0.596215 1.342644, 
            0.941886 0.595294 1.333679, 0.920548 0.598174 1.320477, 0.906739 0.605933 1.331586, 0.888149 0.615303 1.342957, 
            0.846190 0.643660 1.392647, 0.828446 0.655334 1.412599, 0.821621 0.657051 1.411030, 0.809274 0.661867 1.413889, 
            0.800888 0.662720 1.407771, 0.785409 0.669834 1.414945, 0.781152 0.670387 1.412242, 0.774605 0.675551 1.422459, 
            0.763274 0.686339 1.446310, 0.757809 0.689325 1.450425, 0.743508 0.694066 1.450948, 0.737126 0.694892 1.446881, 
            0.734473 0.696224 1.448486, 0.727150 0.694936 1.436368, 0.711317 0.702762 1.445537, 0.702226 0.709041 1.456753, 
            0.653159 0.727663 1.466397, 0.649475 0.731071 1.473821, 0.609920 0.734555 1.443165, 0.605097 0.736249 1.443658, 
            0.567018 0.752789 1.458104, 0.562493 0.753882 1.456912, 0.557761 0.759400 1.470249, 0.555449 0.760047 1.469937, 
            0.552365 0.762248 1.473978, 0.547840 0.763341 1.472786, 0.535564 0.772023 1.488609, 0.518183 0.778958 1.493153, 
            0.500157 0.783185 1.487981, 0.498981 0.777539 1.467903, 0.497252 0.777011 1.464297, 0.473174 0.789412 1.479905, 
            0.454812 0.798323 1.489987, 0.438444 0.803220 1.488819, 0.438041 0.800022 1.477732, 0.428031 0.804144 1.480773, 
            0.407239 0.813937 1.491201, 0.405169 0.814097 1.489521, 0.402723 0.815013 1.489962, 0.396120 0.816284 1.487141, 
            0.393099 0.814351 1.477470, 0.384214 0.808191 1.447443, 0.372723 0.811286 1.445479, 0.359149 0.814564 1.441905, 
            0.350463 0.816019 1.437473, 0.344007 0.816995 1.433824, 0.331544 0.814031 1.410627, 0.299464 0.818496 1.391233, 
            0.294671 0.820129 1.391554, 0.289254 0.819011 1.382040, 0.286240 0.821070 1.385683, 0.281716 0.822163 1.384491, 
            0.279897 0.821817 1.381393, 0.275428 0.822797 1.379887, 0.269632 0.822443 1.372511, 0.257092 0.823641 1.363106, 
            0.253649 0.822558 1.355815, 0.247968 0.825977 1.361144, 0.241161 0.827658 1.359472, 0.233856 0.830340 1.360608, 
            0.224886 0.832367 1.357780, 0.205978 0.842377 1.370941, 0.194790 0.848868 1.380625, 0.187597 0.847318 1.367772, 
            0.183239 0.848076 1.365641, 0.172810 0.849032 1.357682, 0.165294 0.840118 1.319939, 0.154561 0.845693 1.327053, 
            0.148908 0.845051 1.318871, 0.123912 0.851285 1.312942, 0.119144 0.852868 1.313126, 0.112544 0.850124 1.296926, 
            0.100834 0.849653 1.282841, 0.097829 0.851694 1.286435, 0.090107 0.855215 1.289920, 0.088357 0.854730 1.286434, 
            0.081726 0.856057 1.283772, 0.070759 0.858097 1.278852, 0.068011 0.859620 1.280994, 0.064208 0.859260 1.275729, 
            0.059684 0.860353 1.274537, 0.056807 0.862137 1.277411, 0.041925 0.864041 1.267856, 0.029933 0.872151 1.282076, 
            0.027195 0.873657 1.284168, 0.025864 0.872328 1.278318, 0.025649 0.864746 1.252812, 0.020133 0.867834 1.257213, 
            0.014367 0.871426 1.263025, 0.012438 0.863287 1.233834, -0.001859 0.868022 1.234340, -0.005001 0.870341 1.238711, 
            -0.004535 0.865396 1.222725, -0.015776 0.867985 1.219345, -0.018465 0.869391 1.221159, -0.025340 0.871209 1.219871, 
            -0.034736 0.874093 1.219445, -0.040800 0.882292 1.240296, -0.044272 0.881266 1.233165, -0.050871 0.878520 1.216960, 
            -0.050948 0.874669 1.204040, -0.058211 0.873259 1.191579, -0.085374 0.879848 1.184519, -0.093894 0.876962 1.165794, 
            -0.101702 0.876650 1.156411, -0.106309 0.877909 1.155686, -0.119954 0.881332 1.152513, -0.135134 0.883837 1.144643, 
            -0.139599 0.884810 1.143115, -0.145754 0.885177 1.137763, -0.147562 0.884811 1.134608, -0.154058 0.889871 1.144535, 
            -0.158582 0.890964 1.143343, -0.165991 0.893854 1.145061, 0.964263 0.586702 1.337702, 0.954528 0.590270 1.339191, 
            0.951220 0.592922 1.344496, 0.922389 0.598861 1.333485, 0.918033 0.599616 1.331346, 0.907043 0.605708 1.339912, 
            0.902459 0.606921 1.339057, 0.897883 0.608117 1.338154, 0.894539 0.610840 1.343658, 0.890015 0.611933 1.342466, 
            0.886625 0.614749 1.348231, 0.884828 0.614360 1.345014, 0.877349 0.617392 1.347128, 0.873445 0.617237 1.342439, 
            0.847653 0.641101 1.394430, 0.840351 0.643778 1.395550, 0.801840 0.661189 1.412435, 0.798777 0.663348 1.416358, 
            0.792979 0.662996 1.408991, 0.782265 0.668534 1.416003, 0.777294 0.670526 1.417329, 0.773241 0.674677 1.426838, 
            0.770978 0.675224 1.426242, 0.759410 0.686487 1.451426, 0.749938 0.689525 1.451430, 0.745134 0.691180 1.451815, 
            0.730088 0.693415 1.443188, 0.717388 0.694936 1.434687, 0.710677 0.700430 1.445829, 0.696525 0.708881 1.458878, 
            0.689719 0.710559 1.457197, 0.683358 0.711341 1.453008, 0.674104 0.709934 1.438427, 0.657196 0.723930 1.467017, 
            0.638724 0.733064 1.477723, 0.629684 0.735230 1.475286, 0.614684 0.733366 1.453042, 0.595591 0.739741 1.453891, 
            0.589108 0.740769 1.450390, 0.583859 0.743319 1.453282, 0.579330 0.744421 1.452116, 0.569242 0.748700 1.455598, 
            0.557056 0.757199 1.470909, 0.551659 0.760048 1.474638, 0.545538 0.764355 1.482454, 0.542045 0.767379 1.488804, 
            0.527133 0.773351 1.492775, 0.506016 0.779794 1.491686, 0.494802 0.782330 1.488158, 0.477626 0.784846 1.478191, 
            0.475363 0.785393 1.477595, 0.473101 0.785939 1.476999, 0.465694 0.788827 1.478712, 0.464090 0.788048 1.474401, 
            0.444461 0.799509 1.491629, 0.435382 0.801754 1.489414, 0.431908 0.800734 1.482299, 0.413405 0.809929 1.493176, 
            0.390687 0.815585 1.487756, 0.378984 0.807083 1.446911, 0.367923 0.809312 1.442522, 0.360908 0.811410 1.442019, 
            0.358022 0.813212 1.444943, 0.353152 0.815001 1.445701, 0.352805 0.811693 1.434303, 0.330014 0.813490 1.415938, 
            0.328495 0.812538 1.411145, 0.324052 0.813469 1.409499, 0.314951 0.811751 1.394047, 0.290629 0.816630 1.384322, 
            0.273316 0.819421 1.375126, 0.270895 0.816281 1.362069, 0.264441 0.817250 1.358404, 0.257252 0.823705 1.372241, 
            0.239011 0.824357 1.354922, 0.231283 0.827892 1.358448, 0.221105 0.832351 1.362435, 0.214115 0.834398 1.361790, 
            0.205878 0.838958 1.368186, 0.201587 0.843587 1.379033, 0.191822 0.847214 1.380689, 0.185070 0.844776 1.365347, 
            0.178493 0.845994 1.362379, 0.168229 0.846619 1.353493, 0.165030 0.845042 1.344820, 0.166660 0.837754 1.322267, 
            0.162326 0.838464 1.320003, 0.156118 0.842946 1.328309, 0.152956 0.841296 1.319430, 0.147683 0.843896 1.322463, 
            0.140816 0.845696 1.321126, 0.136919 0.845525 1.316392, 0.132412 0.846585 1.315107, 0.132156 0.843092 1.303191, 
            0.129894 0.843638 1.302595, 0.124042 0.847402 1.308889, 0.114413 0.846749 1.296422, 0.107217 0.849213 1.296944, 
            0.103447 0.848787 1.291495, 0.099566 0.848585 1.286675, 0.095378 0.853006 1.296939, 0.093896 0.851983 1.291945, 
            0.074577 0.854804 1.280704, 0.063129 0.857811 1.278497, 0.049145 0.861916 1.277238, 0.031339 0.869708 1.284184, 
            0.021690 0.865087 1.258469, 0.016857 0.866801 1.259019, 0.016143 0.864232 1.249690, 0.015234 0.862053 1.241457, 
            0.010064 0.864446 1.243909, 0.009039 0.862502 1.236333, -0.003315 0.871341 1.252596, -0.004477 0.861658 1.219076, 
            -0.011264 0.863297 1.217288, -0.018337 0.869521 1.230477, -0.021110 0.871096 1.232763, -0.048582 0.878306 1.227442, 
            -0.049314 0.875773 1.218216, -0.053838 0.876866 1.217024, -0.053558 0.872293 1.202082, -0.060597 0.870434 1.188363, 
            -0.064815 0.870910 1.185443, -0.075875 0.873136 1.181046, -0.082771 0.874996 1.179876, -0.084409 0.874286 1.175759, 
            -0.087133 0.875762 1.177767, -0.091658 0.876854 1.176575, -0.101037 0.875699 1.162699, -0.111539 0.876802 1.155154, 
            -0.118678 0.879150 1.155354, -0.129598 0.881094 1.150166, -0.135232 0.880413 1.141874, -0.144197 0.882430 1.139019, 
            -0.150530 0.883156 1.134672, -0.161750 0.889712 1.144537, -0.175061 0.888455 1.126122, 0.951560 0.588616 1.339255, 
            0.948252 0.591268 1.344560, 0.947023 0.589734 1.338135, 0.942728 0.590366 1.335652, 0.921909 0.596207 1.332876, 
            0.912803 0.598508 1.330814, 0.879598 0.613252 1.344482, 0.865953 0.616675 1.341311, 0.861029 0.618572 1.342374, 
            0.847282 0.638229 1.393209, 0.832267 0.648416 1.411120, 0.800872 0.659518 1.414580, 0.793323 0.662690 1.417088, 
            0.788699 0.663984 1.416460, 0.766387 0.680845 1.448822, 0.748608 0.688583 1.455618, 0.739885 0.690113 1.451396, 
            0.729312 0.687351 1.430894, 0.718945 0.692189 1.435943, 0.712169 0.697815 1.447454, 0.707644 0.698907 1.446262, 
            0.701101 0.704065 1.456461, 0.678921 0.704631 1.434649, 0.652708 0.721330 1.462302, 0.646171 0.726475 1.472466, 
            0.624146 0.730735 1.463134, 0.618503 0.730072 1.454894, 0.612654 0.729824 1.447817, 0.588858 0.737650 1.448477, 
            0.575247 0.745013 1.458475, 0.573368 0.744787 1.455714, 0.570865 0.745819 1.456479, 0.561292 0.749059 1.457050, 
            0.548671 0.762443 1.488178, 0.543408 0.765022 1.491151, 0.536304 0.767300 1.491154, 0.530447 0.771074 1.497477, 
            0.528185 0.771621 1.496881, 0.524166 0.771697 1.492840, 0.521080 0.773901 1.496890, 0.491791 0.776755 1.475107, 
            0.482930 0.782570 1.485021, 0.476299 0.783896 1.482356, 0.474658 0.783192 1.478255, 0.439295 0.798272 1.490736, 
            0.433046 0.798830 1.485918, 0.424020 0.800970 1.483407, 0.415257 0.806586 1.492765, 0.410186 0.808779 1.494654, 
            0.406057 0.809076 1.491234, 0.398834 0.811593 1.491907, 0.388308 0.812744 1.484495, 0.389401 0.806538 1.464976, 
            0.386386 0.804593 1.455268, 0.382133 0.805138 1.452542, 0.379443 0.806547 1.454362, 0.375689 0.806089 1.448826, 
            0.362745 0.808100 1.441699, 0.358455 0.808720 1.439180, 0.348126 0.809476 1.430664, 0.321032 0.807911 1.396495, 
            0.307147 0.811818 1.394682, 0.279936 0.818503 1.387889, 0.275968 0.818477 1.383560, 0.251635 0.827385 1.387253, 
            0.251217 0.824218 1.376252, 0.236149 0.822491 1.354394, 0.222445 0.830039 1.364910, 0.220552 0.829843 1.362234, 
            0.215994 0.831003 1.361229, 0.212476 0.834077 1.367716, 0.202305 0.838522 1.371665, 0.164974 0.845543 1.355178, 
            0.162972 0.845565 1.353113, 0.165955 0.835553 1.322927, 0.156365 0.838827 1.323592, 0.140245 0.843226 1.321030, 
            0.131451 0.840891 1.303851, 0.125311 0.845235 1.311770, 0.117345 0.849247 1.316633, 0.113740 0.848490 1.310256, 
            0.108754 0.846506 1.298313, 0.087198 0.849823 1.286335, 0.082074 0.852122 1.288525, 0.071178 0.858026 1.296561, 
            0.070229 0.851922 1.275202, 0.067225 0.853960 1.278786, 0.065704 0.853015 1.274010, 0.053664 0.857215 1.275143, 
            0.043915 0.860809 1.276706, 0.040494 0.863690 1.282653, 0.019959 0.860944 1.251558, 0.013326 0.862274 1.248903, 
            0.009146 0.862672 1.245765, -0.004520 0.862132 1.229359, -0.009006 0.863145 1.227945, -0.017104 0.863419 1.220203, 
            -0.024267 0.865814 1.220534, -0.032178 0.873723 1.238445, -0.034440 0.874270 1.237849, -0.036388 0.870176 1.222123, 
            -0.045133 0.871750 1.218026, -0.061603 0.868838 1.190719, -0.065972 0.869617 1.188646, -0.070970 0.871664 1.190129, 
            -0.078952 0.871703 1.181728, -0.107606 0.873278 1.156361, -0.114803 0.875745 1.156892, -0.135255 0.880847 1.152046, 
            -0.135883 0.878102 1.142227, -0.140407 0.879195 1.141035, -0.142082 0.878560 1.137127, -0.146606 0.879652 1.135933, 
            -0.160222 0.887023 1.145955, -0.169424 0.889517 1.144435, -0.173504 0.885708 1.127379, 0.964735 0.578512 1.328403, 
            0.960590 0.582848 1.338426, 0.946772 0.586619 1.336232, 0.933307 0.589680 1.332047, 0.930536 0.591249 1.334318, 
            0.916454 0.595552 1.333614, 0.906138 0.600289 1.338380, 0.895710 0.605249 1.343771, 0.890713 0.607293 1.345245, 
            0.873699 0.613490 1.347722, 0.872034 0.612835 1.343759, 0.867509 0.613928 1.342567, 0.865083 0.614806 1.342900, 
            0.838940 0.639377 1.396871, 0.834469 0.644370 1.408738, 0.814653 0.652200 1.413661, 0.810132 0.653286 1.412451, 
            0.783116 0.663587 1.417920, 0.775883 0.666124 1.418650, 0.768297 0.677387 1.448086, 0.765855 0.678295 1.448505, 
            0.753027 0.684081 1.454083, 0.750060 0.686045 1.457462, 0.740707 0.688843 1.456793, 0.726415 0.689560 1.443912, 
            0.720729 0.688985 1.435918, 0.714828 0.696855 1.455848, 0.688420 0.705934 1.457890, 0.682740 0.701338 1.436501, 
            0.664193 0.706612 1.434265, 0.656258 0.710563 1.438955, 0.635515 0.728274 1.475828, 0.618628 0.726199 1.450867, 
            0.603172 0.729262 1.444559, 0.595306 0.733074 1.448861, 0.592677 0.734357 1.450329, 0.576691 0.742493 1.460367, 
            0.572198 0.743522 1.458997, 0.531071 0.766197 1.490636, 0.522636 0.771155 1.498148, 0.513506 0.773503 1.496221, 
            0.502626 0.775368 1.490811, 0.499714 0.777223 1.493882, 0.495189 0.778316 1.492691, 0.489147 0.778457 1.486703, 
            0.487119 0.778531 1.484785, 0.459477 0.790093 1.493787, 0.455611 0.789861 1.488882, 0.449402 0.790337 1.483836, 
            0.443214 0.794779 1.492028, 0.400646 0.808333 1.491725, 0.387603 0.810544 1.485155, 0.388331 0.805072 1.467693, 
            0.376392 0.805059 1.454894, 0.362303 0.805368 1.440869, 0.349755 0.806583 1.431511, 0.345021 0.808098 1.431502, 
            0.336099 0.810029 1.428404, 0.335058 0.808116 1.420915, 0.330905 0.808462 1.417631, 0.326400 0.809514 1.416325, 
            0.306589 0.809321 1.394511, 0.303773 0.810980 1.397034, 0.296798 0.813000 1.396313, 0.291560 0.815528 1.399143, 
            0.279787 0.815183 1.385412, 0.275615 0.815566 1.382232, 0.268838 0.817186 1.380390, 0.268819 0.813217 1.367137, 
            0.267249 0.812371 1.362641, 0.262646 0.813622 1.361892, 0.250874 0.825295 1.388224, 0.248249 0.822564 1.376316, 
            0.246544 0.821989 1.372578, 0.239723 0.823697 1.370982, 0.237705 0.819744 1.355650, 0.232217 0.822777 1.359894, 
            0.225148 0.824985 1.359702, 0.190576 0.838474 1.367723, 0.186725 0.838211 1.362730, 0.181095 0.841529 1.367775, 
            0.171128 0.841556 1.357214, 0.168666 0.842505 1.357746, 0.164509 0.834844 1.327767, 0.160725 0.834445 1.322395, 
            0.150837 0.838319 1.324742, 0.139161 0.841787 1.323826, 0.137275 0.841575 1.321103, 0.134371 0.843415 1.324132, 
            0.128016 0.844185 1.319908, 0.127156 0.841908 1.311401, 0.112295 0.843770 1.301728, 0.110740 0.842894 1.297146, 
            0.107688 0.845029 1.301002, 0.095808 0.848908 1.301235, 0.088227 0.848137 1.290568, 0.077756 0.849179 1.282851, 
            0.072735 0.855278 1.297817, 0.047453 0.858081 1.280144, 0.042176 0.860689 1.283199, 0.025691 0.861815 1.269336, 
            0.023286 0.858640 1.256184, 0.010829 0.859672 1.246313, -0.000267 0.865978 1.255476, -0.007327 0.868168 1.255231, 
            -0.007488 0.860477 1.229423, -0.013285 0.860125 1.222055, -0.022710 0.863067 1.221790, -0.024922 0.863511 1.220908, 
            -0.027234 0.864160 1.220598, -0.031208 0.868150 1.229654, -0.043379 0.868606 1.218169, -0.049698 0.873311 1.227101, 
            -0.055919 0.873811 1.222120, -0.058280 0.870549 1.208723, -0.077396 0.868956 1.182984, -0.081811 0.869828 1.181174, 
            -0.083558 0.869338 1.177675, -0.090345 0.870978 1.175887, -0.095426 0.869184 1.164479, -0.106163 0.870759 1.158257, 
            -0.112947 0.872394 1.156457, -0.117452 0.873447 1.155154, -0.128181 0.875008 1.148891, -0.129273 0.873199 1.141695, 
            -0.149943 0.878740 1.138078, -0.163845 0.886687 1.149713, -0.176472 0.884054 1.127443, 0.968554 0.575219 1.330256, 
            0.961170 0.578060 1.331838, 0.950633 0.583240 1.337845, 0.940602 0.587403 1.341002, 0.937091 0.586457 1.334096, 
            0.917992 0.592843 1.334976, 0.900272 0.600461 1.341435, 0.892579 0.607931 1.358116, 0.888882 0.607359 1.352256, 
            0.881418 0.610361 1.354288, 0.862233 0.612913 1.342295, 0.856219 0.617004 1.349507, 0.847796 0.629953 1.383668, 
            0.845388 0.630792 1.383893, 0.836026 0.641623 1.409994, 0.815402 0.651078 1.419474, 0.795148 0.655782 1.413512, 
            0.767526 0.675318 1.449115, 0.764896 0.676605 1.450595, 0.744618 0.685364 1.458126, 0.738421 0.685816 1.453011, 
            0.728838 0.689078 1.453643, 0.720605 0.693628 1.460013, 0.715612 0.695665 1.461466, 0.708820 0.697315 1.459708, 
            0.705575 0.695831 1.451297, 0.705026 0.692929 1.441036, 0.692580 0.701954 1.457818, 0.683022 0.701156 1.444945, 
            0.677452 0.700346 1.436295, 0.671296 0.700716 1.430949, 0.668250 0.702839 1.434773, 0.651782 0.711945 1.447530, 
            0.642306 0.718998 1.460913, 0.639136 0.721371 1.465437, 0.634439 0.722812 1.465219, 0.622676 0.726453 1.464788, 
            0.610336 0.727250 1.454257, 0.599240 0.729549 1.450063, 0.589864 0.732393 1.449525, 0.560065 0.744287 1.457333, 
            0.536707 0.763253 1.495596, 0.519669 0.769500 1.498212, 0.517470 0.769918 1.497256, 0.506445 0.772075 1.492663, 
            0.499313 0.774409 1.492823, 0.492876 0.775344 1.489062, 0.486179 0.776802 1.486767, 0.477913 0.781419 1.493325, 
            0.456509 0.788439 1.493851, 0.454778 0.787916 1.490260, 0.441063 0.791479 1.487482, 0.439716 0.790185 1.481726, 
            0.432929 0.791824 1.479938, 0.420141 0.801536 1.498648, 0.406474 0.805002 1.495599, 0.390390 0.809327 1.492829, 
            0.389203 0.803702 1.472810, 0.379817 0.802560 1.458972, 0.370038 0.802207 1.447345, 0.357081 0.804245 1.440295, 
            0.354972 0.804482 1.438831, 0.353477 0.803485 1.433909, 0.322874 0.804977 1.406181, 0.317644 0.803483 1.395613, 
            0.313059 0.804699 1.394765, 0.289237 0.812576 1.395569, 0.279622 0.815902 1.396382, 0.272707 0.813792 1.381960, 
            0.268328 0.814592 1.379948, 0.265852 0.811562 1.367201, 0.255919 0.815527 1.369804, 0.251394 0.816620 1.368612, 
            0.247808 0.819831 1.375485, 0.243284 0.820924 1.374293, 0.239018 0.821497 1.371642, 0.237560 0.820424 1.366508, 
            0.228126 0.823384 1.366295, 0.221194 0.825316 1.365327, 0.218678 0.826373 1.366164, 0.206024 0.831809 1.370762, 
            0.196765 0.838425 1.382922, 0.187608 0.836820 1.367788, 0.184754 0.838558 1.370532, 0.183500 0.837075 1.364246, 
            0.176199 0.839750 1.365362, 0.173595 0.836976 1.353334, 0.170415 0.839371 1.357917, 0.165772 0.840701 1.357392, 
            0.165056 0.834128 1.334716, 0.160532 0.835221 1.333524, 0.147578 0.837252 1.326452, 0.135485 0.841559 1.327885, 
            0.123900 0.840834 1.313090, 0.120305 0.840056 1.306655, 0.102902 0.843028 1.297968, 0.098569 0.843735 1.295695, 
            0.092840 0.847253 1.301299, 0.092046 0.844844 1.292420, 0.081575 0.845886 1.284703, 0.067505 0.854171 1.297286, 
            0.066867 0.851448 1.287528, 0.062236 0.852756 1.286938, 0.059202 0.854855 1.290694, 0.052046 0.857238 1.290991, 
            0.051509 0.854311 1.280660, 0.026687 0.864204 1.287113, 0.002535 0.860724 1.249706, 0.000273 0.861270 1.249110, 
            -0.003520 0.864898 1.257150, -0.011467 0.868873 1.261908, -0.011560 0.857039 1.222362, -0.015758 0.857474 1.219325, 
            -0.020603 0.859212 1.219940, -0.036260 0.866685 1.228122, -0.046265 0.870794 1.231128, -0.060686 0.863758 1.192262, 
            -0.092639 0.867969 1.172155, -0.106755 0.868330 1.158277, -0.113952 0.870797 1.158808, -0.133958 0.870995 1.138091, 
            -0.146124 0.875447 1.139930, -0.154220 0.879722 1.145529, -0.159339 0.882011 1.147692, -0.167475 0.882360 1.140160, 
            -0.172978 0.881414 1.131125, -0.176004 0.879491 1.121484, -0.180411 0.880348 1.119630, 0.963204 0.574352 1.330398, 
            0.960584 0.575619 1.331823, 0.955940 0.576953 1.331306, 0.945376 0.582189 1.337471, 0.935372 0.586295 1.340470, 
            0.931896 0.585279 1.333368, 0.924931 0.587277 1.332585, 0.922060 0.589047 1.335420, 0.920335 0.588513 1.331794, 
            0.906949 0.595421 1.340520, 0.901829 0.597714 1.342691, 0.894812 0.603824 1.355560, 0.885851 0.605832 1.352677, 
            0.882645 0.608278 1.357406, 0.874551 0.608543 1.349638, 0.867686 0.610339 1.348290, 0.865975 0.609776 1.344586, 
            0.859154 0.611483 1.342988, 0.850836 0.620213 1.363199, 0.833058 0.639969 1.410058, 0.822196 0.645805 1.417904, 
            0.820315 0.645584 1.415158, 0.815689 0.646880 1.414536, 0.808722 0.648883 1.413768, 0.804387 0.649595 1.411508, 
            0.799263 0.651894 1.413697, 0.796087 0.654280 1.418256, 0.782775 0.657033 1.413207, 0.763076 0.676647 1.457542, 
            0.732725 0.685648 1.455113, 0.729026 0.689087 1.462622, 0.714570 0.694140 1.464021, 0.706319 0.690713 1.443780, 
            0.685050 0.697460 1.443544, 0.682317 0.698955 1.445605, 0.680643 0.698316 1.441688, 0.677792 0.700048 1.444413, 
            0.679329 0.692948 1.422389, 0.677066 0.693494 1.421793, 0.672546 0.698586 1.433934, 0.667889 0.699946 1.433491, 
            0.665283 0.701185 1.434838, 0.658398 0.703022 1.433602, 0.656136 0.703568 1.433006, 0.651124 0.705642 1.434565, 
            0.636279 0.719495 1.464879, 0.631214 0.721675 1.466734, 0.624233 0.723706 1.466044, 0.623243 0.721692 1.458272, 
            0.618894 0.722431 1.456089, 0.616632 0.722977 1.455493, 0.611851 0.724587 1.455749, 0.605501 0.725346 1.451495, 
            0.599927 0.728552 1.456226, 0.595775 0.728894 1.452928, 0.586575 0.731385 1.451400, 0.578197 0.736226 1.458587, 
            0.568430 0.739859 1.460258, 0.561641 0.741502 1.458482, 0.551102 0.754701 1.491219, 0.528896 0.763336 1.496272, 
            0.525799 0.765561 1.500382, 0.518341 0.764546 1.489026, 0.509359 0.766595 1.486261, 0.501475 0.770445 1.490668, 
            0.496329 0.772787 1.492979, 0.494083 0.773301 1.492291, 0.489919 0.773669 1.489067, 0.474797 0.780064 1.494226, 
            0.472654 0.780371 1.492959, 0.466631 0.780474 1.486865, 0.460328 0.785145 1.495703, 0.456462 0.784913 1.490798, 
            0.454200 0.785460 1.490202, 0.436849 0.792334 1.494576, 0.436382 0.789267 1.483855, 0.426805 0.796523 1.497808, 
            0.400973 0.804441 1.496600, 0.382454 0.801645 1.467489, 0.364986 0.800742 1.445814, 0.358731 0.801310 1.441025, 
            0.353571 0.803683 1.443420, 0.346059 0.802774 1.432363, 0.339295 0.804368 1.430450, 0.335427 0.804139 1.425552, 
            0.313716 0.803762 1.401095, 0.307440 0.804373 1.396427, 0.302180 0.806948 1.399387, 0.299895 0.807538 1.398914, 
            0.292903 0.809591 1.398287, 0.285707 0.812055 1.398809, 0.278718 0.814101 1.398162, 0.276668 0.814221 1.396370, 
            0.276526 0.810499 1.383812, 0.269680 0.812258 1.382360, 0.267408 0.808815 1.368458, 0.260741 0.810215 1.365998, 
            0.248132 0.815559 1.370339, 0.218723 0.826669 1.375947, 0.214456 0.827244 1.373304, 0.207620 0.828983 1.371796, 
            0.204242 0.831775 1.377494, 0.191608 0.837170 1.381977, 0.186311 0.835811 1.371788, 0.168955 0.834682 1.349477, 
            0.165289 0.830040 1.330085, 0.162088 0.832474 1.334781, 0.159117 0.830440 1.324825, 0.154053 0.832619 1.326679, 
            0.127003 0.842990 1.332342, 0.120066 0.844931 1.331399, 0.115409 0.838276 1.304240, 0.092158 0.840999 1.288472, 
            0.074886 0.847714 1.292399, 0.035759 0.858350 1.286045, 0.030139 0.861648 1.291032, 0.022049 0.861904 1.283242, 
            0.014507 0.853041 1.245638, 0.005888 0.858369 1.254189, -0.000642 0.859492 1.250953, -0.014178 0.866703 1.260526, 
            -0.011392 0.857087 1.231451, -0.026516 0.859479 1.223262, -0.032583 0.863678 1.230775, -0.052442 0.871595 1.235944, 
            -0.056967 0.872687 1.234752, -0.058823 0.872416 1.231864, -0.055596 0.861914 1.200305, -0.062862 0.860510 1.187860, 
            -0.065915 0.862648 1.191725, -0.070077 0.863012 1.188490, -0.078142 0.867224 1.193913, -0.079436 0.865821 1.187853, 
            -0.095111 0.865315 1.169418, -0.112528 0.868316 1.160812, -0.128580 0.868570 1.144504, -0.139188 0.869887 1.137559, 
            -0.142547 0.872642 1.143151, -0.149091 0.873792 1.139994, -0.159450 0.878614 1.144997, -0.183357 0.878649 1.119569, 
            0.965652 0.569811 1.326627, 0.962618 0.571910 1.330384, 0.959759 0.573659 1.333158, 0.917400 0.586794 1.331677, 
            0.904337 0.593052 1.338581, 0.896368 0.601077 1.356817, 0.854968 0.616290 1.363287, 0.833743 0.634970 1.402876, 
            0.829774 0.638952 1.411907, 0.797643 0.651533 1.419513, 0.792845 0.653177 1.419864, 0.775417 0.660208 1.424679, 
            0.755218 0.676823 1.458480, 0.749831 0.679652 1.462153, 0.741535 0.680322 1.455522, 0.737010 0.681415 1.454331, 
            0.725775 0.688001 1.464280, 0.719194 0.689227 1.461333, 0.709348 0.693018 1.463448, 0.701353 0.689075 1.441761, 
            0.688089 0.695738 1.449798, 0.676361 0.691294 1.422453, 0.669446 0.697199 1.434747, 0.654196 0.703852 1.440630, 
            0.643157 0.714050 1.462830, 0.637835 0.716748 1.466136, 0.628773 0.718962 1.463830, 0.623246 0.718065 1.454936, 
            0.616936 0.718743 1.450454, 0.613664 0.721323 1.455558, 0.608979 0.722739 1.455271, 0.607058 0.722599 1.452751, 
            0.596866 0.727086 1.456816, 0.594759 0.727320 1.455344, 0.592714 0.727428 1.453522, 0.567819 0.737466 1.460382, 
            0.552088 0.753103 1.495694, 0.548134 0.753047 1.491284, 0.525202 0.763142 1.500430, 0.520473 0.764647 1.500394, 
            0.512887 0.763888 1.489758, 0.497902 0.770007 1.494143, 0.483404 0.775149 1.495788, 0.480977 0.776026 1.496120, 
            0.465253 0.775619 1.477960, 0.460375 0.777422 1.478760, 0.456095 0.778023 1.476190, 0.448076 0.782143 1.481354, 
            0.432041 0.786370 1.478308, 0.409311 0.800066 1.499674, 0.391831 0.803192 1.491418, 0.391335 0.800184 1.480859, 
            0.380171 0.798613 1.463693, 0.373964 0.799086 1.458636, 0.367584 0.799907 1.454555, 0.365321 0.800453 1.453959, 
            0.360245 0.798650 1.442525, 0.346821 0.813649 1.478179, 0.340829 0.801666 1.431832, 0.308834 0.801955 1.398603, 
            0.296950 0.805840 1.398855, 0.282582 0.810716 1.399758, 0.278184 0.811556 1.397857, 0.266917 0.810191 1.381268, 
            0.264681 0.806677 1.367164, 0.260513 0.807054 1.363966, 0.254508 0.811126 1.371124, 0.228492 0.819414 1.370952, 
            0.224736 0.818961 1.365427, 0.209177 0.826236 1.373052, 0.205662 0.829303 1.379522, 0.191315 0.830132 1.366953, 
            0.180445 0.835983 1.374841, 0.176971 0.834961 1.367723, 0.160037 0.828976 1.329677, 0.153888 0.829332 1.324293, 
            0.151085 0.830965 1.326743, 0.146628 0.831924 1.325175, 0.134074 0.837157 1.329206, 0.117450 0.842569 1.329481, 
            0.099342 0.842953 1.311411, 0.083934 0.841911 1.291472, 0.077640 0.842559 1.286906, 0.063087 0.847808 1.288854, 
            0.058669 0.848686 1.287060, 0.053557 0.850962 1.289185, 0.052654 0.848773 1.280921, 0.016669 0.857090 1.270196, 
            0.009868 0.854751 1.255132, 0.007606 0.855298 1.254536, 0.002920 0.856715 1.254253, -0.014902 0.856524 1.234571, 
            -0.018590 0.855933 1.228661, -0.038173 0.863295 1.232276, -0.043935 0.866877 1.238061, -0.080710 0.864764 1.191721, 
            -0.092387 0.864226 1.177449, -0.096903 0.865303 1.176211, -0.115073 0.865811 1.158490, -0.121815 0.867360 1.156450, 
            -0.128177 0.868145 1.152268, -0.142381 0.868685 1.138891, -0.147512 0.870999 1.141121, -0.149231 0.870452 1.137459, 
            -0.157892 0.875865 1.146247, -0.168664 0.877512 1.140228, -0.171218 0.874639 1.127922, -0.185924 0.868174 1.090657, 
            0.944592 0.576525 1.335254, 0.933673 0.578467 1.330060, 0.888876 0.600516 1.355689, 0.886703 0.600884 1.354594, 
            0.883151 0.604026 1.361272, 0.876005 0.606389 1.361512, 0.871785 0.606868 1.358602, 0.867681 0.607115 1.355037, 
            0.859228 0.608101 1.349292, 0.852000 0.614636 1.363351, 0.842173 0.622396 1.378717, 0.830150 0.634574 1.406465, 
            0.814322 0.642392 1.415611, 0.806152 0.646814 1.421623, 0.778396 0.654598 1.417912, 0.766626 0.670275 1.457593, 
            0.753711 0.676236 1.463661, 0.729966 0.683960 1.464036, 0.713285 0.689486 1.464631, 0.704332 0.691479 1.461709, 
            0.704295 0.687547 1.448562, 0.698385 0.687420 1.441825, 0.693000 0.690246 1.445489, 0.679819 0.692734 1.439698, 
            0.680180 0.688000 1.424305, 0.670334 0.695797 1.439775, 0.665810 0.696890 1.438583, 0.651665 0.701319 1.438230, 
            0.648966 0.702744 1.440098, 0.642448 0.711857 1.463510, 0.639954 0.712870 1.464223, 0.632323 0.716210 1.467200, 
            0.625805 0.717307 1.463894, 0.624802 0.715318 1.456192, 0.603153 0.722830 1.458100, 0.582634 0.728068 1.453634, 
            0.577048 0.731299 1.458433, 0.563580 0.734365 1.454263, 0.541944 0.753873 1.496170, 0.534707 0.756419 1.496923, 
            0.525130 0.759667 1.497519, 0.522285 0.761386 1.500210, 0.518673 0.760643 1.493872, 0.514653 0.760720 1.489834, 
            0.508151 0.761786 1.486438, 0.467279 0.775935 1.489927, 0.461932 0.774675 1.480016, 0.435863 0.787077 1.493500, 
            0.434220 0.782369 1.476052, 0.422191 0.794562 1.503841, 0.417478 0.796034 1.503711, 0.404347 0.798422 1.497639, 
            0.397255 0.800675 1.497572, 0.395153 0.800900 1.496076, 0.391155 0.800933 1.491915, 0.386492 0.798297 1.478144, 
            0.381968 0.799390 1.476952, 0.370746 0.797935 1.460111, 0.364637 0.806225 1.481218, 0.359948 0.807648 1.480952, 
            0.337481 0.812801 1.474118, 0.341259 0.801187 1.439444, 0.329141 0.801537 1.427661, 0.319937 0.800028 1.412794, 
            0.319742 0.796413 1.400535, 0.310023 0.799948 1.401934, 0.303294 0.801471 1.399820, 0.300429 0.803229 1.402621, 
            0.296154 0.803821 1.400024, 0.289208 0.805781 1.399137, 0.285928 0.808375 1.404279, 0.279827 0.808634 1.398624, 
            0.268073 0.808250 1.384783, 0.263775 0.808889 1.382318, 0.251697 0.809156 1.370304, 0.239656 0.813356 1.371439, 
            0.235431 0.813848 1.368563, 0.226332 0.816134 1.366459, 0.222139 0.820566 1.376754, 0.217313 0.822267 1.377267, 
            0.213045 0.822842 1.374624, 0.202521 0.827999 1.380566, 0.198794 0.827487 1.374876, 0.192071 0.828997 1.372727, 
            0.187411 0.830362 1.372300, 0.184647 0.831919 1.374536, 0.182886 0.831455 1.371108, 0.179685 0.833892 1.375808, 
            0.168372 0.832621 1.359484, 0.166440 0.824488 1.330309, 0.155444 0.826585 1.325550, 0.150658 0.828204 1.325833, 
            0.145991 0.829584 1.325444, 0.142812 0.831977 1.330024, 0.117059 0.835728 1.315010, 0.110803 0.836299 1.310228, 
            0.107827 0.838281 1.313656, 0.090770 0.836551 1.289660, 0.086654 0.836821 1.286164, 0.070793 0.840698 1.282138, 
            0.050733 0.849019 1.288439, 0.040811 0.852961 1.290978, 0.033660 0.855334 1.291247, 0.007995 0.850894 1.249021, 
            0.005681 0.851545 1.248720, -0.011489 0.854048 1.238717, -0.012279 0.851632 1.229817, -0.014389 0.851872 1.228362, 
            -0.039267 0.861877 1.235128, -0.044285 0.863962 1.236717, -0.051720 0.866906 1.238586, -0.055768 0.867040 1.234708, 
            -0.061940 0.867442 1.229452, -0.064822 0.857214 1.192279, -0.068303 0.860213 1.198557, -0.071488 0.858610 1.189810, 
            -0.080076 0.863876 1.198187, -0.088635 0.861067 1.179677, -0.093808 0.859459 1.168788, -0.098784 0.861460 1.170142, 
            -0.100570 0.861048 1.166859, -0.105007 0.861964 1.165174, -0.108741 0.861467 1.159524, -0.113393 0.862817 1.159053, 
            -0.167107 0.874765 1.141484, -0.177728 0.872099 1.121250, -0.182645 0.873982 1.122273, -0.187403 0.871539 1.109043, 
            -0.191153 0.867066 1.090125, 0.969035 0.563774 1.327619, 0.959532 0.570883 1.341159, 0.956228 0.569517 1.333077, 
            0.937509 0.575140 1.331817, 0.934786 0.576614 1.333821, 0.928443 0.577359 1.329528, 0.910222 0.585986 1.338815, 
            0.907450 0.587558 1.341094, 0.905280 0.587919 1.339977, 0.900664 0.589198 1.339306, 0.895011 0.596569 1.357838, 
            0.884488 0.601722 1.363770, 0.879837 0.603068 1.363286, 0.875204 0.604381 1.362712, 0.854322 0.606341 1.346933, 
            0.834877 0.629453 1.403197, 0.823159 0.637011 1.415868, 0.816037 0.639325 1.415972, 0.812778 0.641879 1.421002, 
            0.793604 0.648415 1.422302, 0.776839 0.654112 1.423377, 0.763624 0.668691 1.457853, 0.750332 0.675410 1.466047, 
            0.740161 0.675847 1.456637, 0.722200 0.683950 1.464454, 0.708453 0.687578 1.461857, 0.700921 0.686709 1.450914, 
            0.687762 0.685146 1.431643, 0.674950 0.686892 1.423773, 0.660881 0.695176 1.436352, 0.655484 0.698025 1.440082, 
            0.642909 0.707309 1.457593, 0.632462 0.712309 1.463095, 0.634604 0.703990 1.437655, 0.629743 0.705759 1.438358, 
            0.619731 0.713891 1.454766, 0.588757 0.724144 1.455846, 0.584614 0.724471 1.452507, 0.579977 0.725790 1.451948, 
            0.574933 0.727927 1.453684, 0.570272 0.729295 1.453262, 0.545992 0.750118 1.496731, 0.544406 0.749303 1.492317, 
            0.534780 0.752651 1.493193, 0.529197 0.755875 1.497973, 0.520091 0.758174 1.495907, 0.514928 0.760552 1.498317, 
            0.513504 0.759411 1.492993, 0.506772 0.760942 1.490901, 0.489757 0.767140 1.493380, 0.487870 0.766931 1.490668, 
            0.485526 0.767642 1.490532, 0.481991 0.770750 1.497115, 0.475221 0.772357 1.495238, 0.470994 0.772850 1.492366, 
            0.466562 0.773757 1.490653, 0.465164 0.772564 1.485181, 0.461227 0.772475 1.480676, 0.459148 0.772652 1.479045, 
            0.454663 0.773666 1.477632, 0.443811 0.779480 1.485419, 0.438865 0.781422 1.486607, 0.428045 0.787172 1.494213, 
            0.412502 0.794414 1.501745, 0.410040 0.795364 1.502280, 0.405515 0.796457 1.501088, 0.403980 0.795541 1.496393, 
            0.392629 0.798354 1.493639, 0.372022 0.795753 1.462952, 0.350123 0.807776 1.479628, 0.338292 0.799533 1.439508, 
            0.304816 0.798793 1.401270, 0.301911 0.800633 1.404300, 0.278654 0.807375 1.401921, 0.276885 0.806929 1.398545, 
            0.265331 0.806142 1.383575, 0.258656 0.803549 1.367799, 0.254029 0.804849 1.367187, 0.248039 0.808892 1.374265, 
            0.232216 0.812691 1.370019, 0.227106 0.814962 1.372131, 0.211764 0.821802 1.378536, 0.206565 0.824251 1.381146, 
            0.189145 0.827258 1.372555, 0.180578 0.828474 1.367454, 0.174556 0.832581 1.374709, 0.171808 0.830099 1.363498, 
            0.160888 0.824028 1.331594, 0.152559 0.824765 1.325150, 0.129861 0.834388 1.332973, 0.126145 0.833854 1.327222, 
            0.120553 0.837095 1.332050, 0.113846 0.834567 1.316457, 0.111563 0.835156 1.315981, 0.102418 0.837534 1.314135, 
            0.094303 0.833833 1.293126, 0.088211 0.834074 1.287421, 0.081018 0.836531 1.287925, 0.062684 0.841377 1.284487, 
            0.056972 0.844862 1.289998, 0.054317 0.846199 1.291617, 0.045503 0.847911 1.287908, 0.035579 0.851857 1.290458, 
            0.029366 0.852342 1.285436, 0.024927 0.853263 1.283761, 0.012126 0.850979 1.262469, 0.006195 0.850897 1.255856, 
            -0.013740 0.858965 1.261450, -0.019585 0.850695 1.227638, -0.027467 0.854539 1.232028, -0.035097 0.857875 1.234997, 
            -0.049932 0.863693 1.238538, -0.063166 0.866289 1.233048, -0.062237 0.856405 1.201094, -0.081939 0.859997 1.192016, 
            -0.086354 0.860871 1.190209, -0.091219 0.858641 1.177578, -0.112197 0.860796 1.162346, -0.121110 0.862707 1.159192, 
            -0.126793 0.862125 1.151179, -0.131289 0.863161 1.149827, -0.133202 0.863004 1.147259, -0.137677 0.863999 1.145793, 
            -0.141257 0.863188 1.139268, -0.142902 0.862493 1.135192, -0.168345 0.869629 1.131790, -0.184578 0.870245 1.116499, 
            -0.186000 0.869100 1.111163, -0.187334 0.863772 1.091977, -0.189597 0.864319 1.091381, 0.956564 0.569228 1.341223, 
            0.920297 0.578115 1.332092, 0.868478 0.602277 1.357261, 0.861608 0.604083 1.355941, 0.860079 0.603153 1.351209, 
            0.853617 0.604140 1.347593, 0.846478 0.610494 1.361146, 0.825934 0.631813 1.410256, 0.814558 0.638682 1.420999, 
            0.797262 0.645446 1.425064, 0.781011 0.650106 1.423233, 0.773824 0.652552 1.423706, 0.765215 0.665874 1.458913, 
            0.745108 0.674290 1.465483, 0.726199 0.680293 1.465288, 0.723101 0.682522 1.469408, 0.718328 0.684116 1.469621, 
            0.716399 0.683991 1.467144, 0.703262 0.686391 1.461103, 0.696114 0.684752 1.448001, 0.683432 0.686235 1.439395, 
            0.678908 0.687328 1.438203, 0.678769 0.683599 1.425625, 0.666292 0.692686 1.442584, 0.662438 0.692429 1.437608, 
            0.656386 0.696596 1.445031, 0.654124 0.697142 1.444435, 0.652600 0.696202 1.439673, 0.641256 0.703007 1.450236, 
            0.636281 0.709015 1.464947, 0.637171 0.699208 1.433208, 0.634909 0.699755 1.432612, 0.626776 0.704105 1.438422, 
            0.609189 0.715463 1.457488, 0.604664 0.716555 1.456296, 0.588433 0.721177 1.454359, 0.583807 0.722474 1.453737, 
            0.581873 0.722359 1.451289, 0.563850 0.730588 1.459460, 0.555866 0.742652 1.491142, 0.538984 0.748581 1.492869, 
            0.526245 0.754189 1.497948, 0.522935 0.752837 1.489904, 0.516535 0.757704 1.499291, 0.513153 0.756497 1.491654, 
            0.509167 0.756506 1.487425, 0.506854 0.757156 1.487119, 0.501266 0.760388 1.491922, 0.493480 0.764041 1.495776, 
            0.489507 0.764022 1.491469, 0.459007 0.773322 1.489878, 0.456955 0.773446 1.488098, 0.456072 0.771216 1.479721, 
            0.453413 0.772561 1.481364, 0.448074 0.779301 1.498125, 0.441655 0.780200 1.494264, 0.440608 0.778300 1.486811, 
            0.424841 0.785993 1.495607, 0.416170 0.791427 1.504454, 0.395406 0.797156 1.501366, 0.386886 0.794271 1.482644, 
            0.374577 0.795003 1.471932, 0.366465 0.803318 1.490981, 0.334425 0.807703 1.471360, 0.331126 0.798315 1.436540, 
            0.324773 0.795074 1.418949, 0.320451 0.791751 1.403252, 0.311352 0.794038 1.401153, 0.294765 0.799375 1.401219, 
            0.290215 0.800519 1.400171, 0.275308 0.802475 1.390762, 0.264167 0.800858 1.373467, 0.252967 0.807374 1.383219, 
            0.233283 0.814938 1.387400, 0.224294 0.812995 1.371317, 0.220872 0.815876 1.377265, 0.215583 0.818508 1.380388, 
            0.183321 0.827347 1.375375, 0.165870 0.830415 1.366958, 0.155176 0.827899 1.347142, 0.155301 0.823640 1.333079, 
            0.149105 0.824090 1.327957, 0.135901 0.830632 1.335657, 0.122644 0.833273 1.330293, 0.116178 0.834266 1.326695, 
            0.113529 0.831584 1.314925, 0.104322 0.834089 1.313436, 0.097570 0.835658 1.311451, 0.088554 0.833771 1.295526, 
            0.074906 0.833192 1.279013, 0.066503 0.838084 1.286339, 0.051663 0.843913 1.289912, 0.039063 0.845232 1.280845, 
            0.035447 0.848503 1.287884, 0.031278 0.848880 1.284688, 0.026309 0.850868 1.286005, 0.020736 0.846057 1.264012, 
            -0.002626 0.853010 1.262226, -0.006801 0.857407 1.272420, -0.011325 0.858499 1.271228, -0.012326 0.848492 1.236799, 
            -0.015800 0.847471 1.229683, -0.024792 0.849542 1.226979, -0.027248 0.850479 1.227476, -0.040678 0.857475 1.236448, 
            -0.048537 0.861273 1.240710, -0.055170 0.862602 1.238053, -0.059484 0.863273 1.235677, -0.061089 0.862494 1.231369, 
            -0.065080 0.862515 1.227172, -0.070340 0.857073 1.203413, -0.074087 0.856600 1.197832, -0.080659 0.857808 1.194835, 
            -0.084998 0.858528 1.192598, -0.099504 0.855669 1.167568, -0.104243 0.857193 1.167583, -0.108442 0.857631 1.164558, 
            -0.112414 0.857612 1.160249, -0.117144 0.859119 1.160218, -0.129529 0.860006 1.149940, -0.141345 0.859746 1.136448, 
            -0.153923 0.861021 1.127259, -0.174614 0.866605 1.123763, -0.183510 0.868482 1.120514, -0.189449 0.868415 1.113943, 
            0.960519 0.565661 1.342306, 0.945282 0.568281 1.334761, 0.940321 0.570253 1.336033, 0.938360 0.570192 1.333733, 
            0.926588 0.573852 1.333353, 0.915956 0.579225 1.339902, 0.911431 0.580318 1.338710, 0.904434 0.582381 1.338112, 
            0.899345 0.584610 1.340105, 0.891337 0.592714 1.358562, 0.886406 0.594625 1.359664, 0.883071 0.597333 1.365124, 
            0.869377 0.600853 1.362226, 0.859508 0.600682 1.351110, 0.855015 0.601712 1.349741, 0.850923 0.605941 1.359466, 
            0.848171 0.607474 1.361637, 0.843511 0.608840 1.361210, 0.827551 0.628944 1.411171, 0.792202 0.643997 1.423576, 
            0.778255 0.648027 1.422107, 0.761211 0.666307 1.464827, 0.740072 0.672792 1.463857, 0.724658 0.679775 1.470664, 
            0.715318 0.682546 1.469920, 0.713395 0.682411 1.467415, 0.705399 0.682477 1.459090, 0.701773 0.681761 1.452830, 
            0.699411 0.682507 1.452793, 0.690884 0.683644 1.447469, 0.688095 0.685250 1.449844, 0.688614 0.680199 1.433560, 
            0.683184 0.683113 1.437473, 0.680464 0.684581 1.439459, 0.647535 0.694763 1.438215, 0.642813 0.700260 1.451492, 
            0.638289 0.701353 1.450300, 0.619388 0.707340 1.450061, 0.601221 0.715858 1.459042, 0.594111 0.718148 1.459079, 
            0.576557 0.721425 1.451243, 0.573458 0.723655 1.455366, 0.551371 0.744072 1.499823, 0.541668 0.747573 1.501125, 
            0.530254 0.750512 1.498727, 0.526482 0.750090 1.493288, 0.510274 0.754665 1.491218, 0.481598 0.764300 1.492693, 
            0.475289 0.768985 1.501570, 0.469386 0.768846 1.494799, 0.460824 0.770051 1.489666, 0.438513 0.778897 1.495312, 
            0.417924 0.788282 1.504596, 0.408847 0.790524 1.502370, 0.399246 0.793821 1.503101, 0.390307 0.795785 1.500095, 
            0.371526 0.797524 1.485824, 0.365630 0.801379 1.492374, 0.360897 0.802891 1.492355, 0.354167 0.804415 1.490247, 
            0.336905 0.795082 1.440690, 0.324026 0.796964 1.433200, 0.318365 0.792330 1.411703, 0.317484 0.790096 1.403316, 
            0.305439 0.794305 1.404476, 0.278933 0.803579 1.407067, 0.261434 0.798730 1.372205, 0.250208 0.809307 1.395463, 
            0.247693 0.810362 1.396294, 0.238730 0.812374 1.393423, 0.232312 0.813272 1.389558, 0.225842 0.810266 1.372624, 
            0.221326 0.811340 1.371381, 0.197902 0.822426 1.383304, 0.189889 0.822527 1.375079, 0.175473 0.827501 1.376255, 
            0.173396 0.827676 1.374616, 0.157878 0.830861 1.368653, 0.157676 0.827260 1.356433, 0.153889 0.826868 1.351080, 
            0.150071 0.822532 1.332547, 0.146697 0.821309 1.324864, 0.142470 0.825810 1.335352, 0.140208 0.826357 1.334756, 
            0.130551 0.829766 1.335801, 0.128623 0.829639 1.333318, 0.119991 0.830986 1.328584, 0.119172 0.828628 1.319848, 
            0.105627 0.831848 1.316109, 0.103411 0.832302 1.315254, 0.096669 0.833851 1.313212, 0.094539 0.830124 1.298513, 
            0.092575 0.830071 1.296239, 0.085984 0.831315 1.293342, 0.085240 0.828805 1.284181, 0.058922 0.837702 1.285714, 
            0.057007 0.837548 1.283158, 0.048606 0.842438 1.290480, 0.025778 0.848315 1.285678, 0.019116 0.853712 1.296548, 
            0.014417 0.843135 1.256268, -0.001577 0.851285 1.266345, -0.009769 0.855753 1.272484, -0.016537 0.857354 1.270592, 
            -0.014456 0.845152 1.232140, -0.021088 0.854494 1.256193, -0.023258 0.846840 1.228362, -0.025207 0.846756 1.225997, 
            -0.037912 0.852293 1.230880, -0.046980 0.858526 1.241966, -0.048834 0.858251 1.239067, -0.064962 0.854648 1.209826, 
            -0.067224 0.855195 1.209230, -0.076840 0.854515 1.196687, -0.089071 0.859098 1.198896, -0.090388 0.853735 1.179613, 
            -0.093726 0.852440 1.171727, -0.104633 0.854359 1.166468, -0.113886 0.856955 1.165235, -0.116124 0.857452 1.164501, 
            -0.139137 0.859695 1.147388, -0.146188 0.857858 1.133731, -0.165039 0.863746 1.133213, -0.179672 0.865151 1.122260, 
            -0.188622 0.867137 1.119318, -0.192416 0.866760 1.114007, -0.191247 0.860400 1.094053, 0.965017 0.565008 1.353687, 
            0.957339 0.568442 1.356929, 0.956728 0.565665 1.347018, 0.944037 0.567166 1.338462, 0.940256 0.570770 1.346436, 
            0.939917 0.567445 1.334989, 0.935101 0.569125 1.335443, 0.926709 0.569989 1.329354, 0.920289 0.574897 1.338855, 
            0.910515 0.578541 1.340560, 0.891983 0.587794 1.351601, 0.882617 0.594625 1.364362, 0.878093 0.595718 1.363170, 
            0.869257 0.597474 1.359583, 0.863300 0.597442 1.353113, 0.800662 0.639376 1.425962, 0.796086 0.640573 1.425060, 
            0.791940 0.640903 1.421731, 0.786681 0.643474 1.424682, 0.752754 0.667686 1.469138, 0.748221 0.668796 1.467995, 
            0.745744 0.669775 1.468612, 0.743919 0.669443 1.465552, 0.734721 0.671928 1.464008, 0.721547 0.678409 1.471537, 
            0.710477 0.680655 1.467194, 0.675391 0.683158 1.438043, 0.672670 0.684628 1.440036, 0.658013 0.690088 1.442576, 
            0.652497 0.693175 1.446973, 0.647973 0.694268 1.445781, 0.639712 0.698875 1.452312, 0.635222 0.699897 1.450921, 
            0.622024 0.702421 1.445231, 0.611212 0.708155 1.452790, 0.591907 0.714956 1.454833, 0.565011 0.725017 1.459629, 
            0.562329 0.726407 1.461399, 0.532370 0.746639 1.496826, 0.519741 0.748017 1.487925, 0.510031 0.751534 1.489271, 
            0.504411 0.754832 1.494261, 0.470428 0.767134 1.498955, 0.466085 0.767863 1.496745, 0.455292 0.769552 1.490842, 
            0.447284 0.773650 1.495943, 0.442138 0.775992 1.498254, 0.435545 0.777243 1.495376, 0.430506 0.779372 1.497089, 
            0.412909 0.786741 1.502850, 0.410273 0.788041 1.504366, 0.405423 0.789788 1.505008, 0.400899 0.790881 1.503816, 
            0.393797 0.793155 1.503808, 0.388711 0.791371 1.492425, 0.382100 0.788648 1.476285, 0.377576 0.789741 1.475093, 
            0.349799 0.801574 1.484855, 0.343025 0.803187 1.482997, 0.338979 0.803317 1.479105, 0.335037 0.803238 1.474628, 
            0.333367 0.798584 1.457331, 0.311905 0.789691 1.404753, 0.291101 0.795502 1.401893, 0.285380 0.799003 1.407450, 
            0.280372 0.801070 1.408990, 0.269129 0.807671 1.418980, 0.268003 0.797917 1.385261, 0.263478 0.799010 1.384069, 
            0.259758 0.802491 1.391700, 0.229354 0.811597 1.389564, 0.217713 0.810987 1.375090, 0.209871 0.814750 1.379256, 
            0.205346 0.815843 1.378064, 0.189411 0.819869 1.374456, 0.164436 0.826061 1.368411, 0.161645 0.827672 1.370797, 
            0.159672 0.827636 1.368570, 0.155147 0.828729 1.367378, 0.155446 0.824121 1.352336, 0.148659 0.825760 1.350548, 
            0.138722 0.825727 1.339818, 0.136968 0.825250 1.336354, 0.125323 0.828653 1.335256, 0.120078 0.827190 1.324772, 
            0.102310 0.834905 1.331505, 0.100443 0.830648 1.315318, 0.093897 0.831804 1.312176, 0.082070 0.827560 1.285391, 
            0.077405 0.828934 1.284989, 0.062671 0.834549 1.287960, 0.053167 0.837652 1.288147, 0.045638 0.840784 1.290544, 
            0.041595 0.840908 1.286636, 0.032025 0.844144 1.287196, 0.027671 0.844892 1.285037, 0.016148 0.852058 1.296612, 
            0.014804 0.850755 1.290835, -0.007567 0.851708 1.270105, -0.017269 0.851200 1.258045, -0.019531 0.851747 1.257449, 
            -0.024203 0.853136 1.257089, -0.033647 0.848102 1.230216, -0.042364 0.853627 1.239319, -0.054157 0.857329 1.239056, 
            -0.065053 0.859227 1.233739, -0.082123 0.853514 1.196456, -0.084933 0.855162 1.198948, -0.096694 0.850786 1.171791, 
            -0.100957 0.851352 1.169125, -0.105378 0.852237 1.167350, -0.108010 0.853527 1.168838, -0.109903 0.853330 1.166158, 
            -0.112330 0.854208 1.166492, -0.118258 0.854120 1.159863, -0.129064 0.855835 1.154033, -0.148092 0.854063 1.127794, 
            -0.150971 0.855852 1.130680, -0.170269 0.862638 1.132681, -0.172094 0.862305 1.129619, -0.176618 0.863397 1.128427, 
            -0.179871 0.861930 1.120061, -0.191953 0.858199 1.094713, -0.195270 0.860870 1.100071, 0.965169 0.565090 1.362870, 
            0.962906 0.565636 1.362274, 0.953760 0.564011 1.347083, 0.949439 0.564694 1.344744, 0.941402 0.572858 1.363368, 
            0.926955 0.569879 1.338002, 0.921815 0.572212 1.340285, 0.917170 0.573547 1.339773, 0.905285 0.577433 1.340028, 
            0.883184 0.589863 1.357846, 0.878276 0.591727 1.358815, 0.875138 0.594036 1.363159, 0.862778 0.594874 1.352742, 
            0.849512 0.601540 1.360787, 0.837711 0.605259 1.360573, 0.826455 0.623908 1.410712, 0.821601 0.625664 1.411380, 
            0.815037 0.630863 1.421694, 0.796816 0.635482 1.417621, 0.781498 0.642273 1.423890, 0.772084 0.645193 1.423565, 
            0.764428 0.656597 1.453397, 0.757489 0.662549 1.465823, 0.746810 0.668017 1.472638, 0.742306 0.669067 1.471328, 
            0.738661 0.668391 1.465177, 0.736399 0.668937 1.464581, 0.714463 0.677027 1.468109, 0.705510 0.683026 1.478537, 
            0.705570 0.678899 1.464846, 0.695067 0.680003 1.457303, 0.693302 0.679549 1.453904, 0.683212 0.679823 1.444034, 
            0.674227 0.681881 1.441292, 0.668715 0.684961 1.445671, 0.663814 0.686811 1.446600, 0.655045 0.688434 1.442640, 
            0.632274 0.698204 1.450877, 0.626016 0.698779 1.446106, 0.618113 0.702666 1.450616, 0.611393 0.704172 1.448455, 
            0.604596 0.705830 1.446720, 0.602334 0.706376 1.446125, 0.597886 0.711323 1.457862, 0.590708 0.713749 1.458279, 
            0.588265 0.714659 1.458701, 0.583686 0.715862 1.457818, 0.579757 0.715757 1.453270, 0.575208 0.716899 1.452215, 
            0.572884 0.717570 1.451967, 0.553116 0.737324 1.496695, 0.527567 0.744672 1.493885, 0.524795 0.746246 1.496169, 
            0.507063 0.749880 1.489335, 0.488734 0.758723 1.499229, 0.474638 0.763054 1.498603, 0.458592 0.767302 1.495617, 
            0.456200 0.768111 1.495756, 0.441717 0.773221 1.497314, 0.437102 0.774496 1.496632, 0.424039 0.780753 1.503532, 
            0.409750 0.785473 1.503998, 0.407305 0.786387 1.504430, 0.402305 0.788436 1.505920, 0.391112 0.790930 1.502272, 
            0.388878 0.791421 1.501522, 0.379133 0.786994 1.476349, 0.355250 0.799001 1.490856, 0.350726 0.800094 1.489664, 
            0.341531 0.798565 1.474743, 0.337007 0.799658 1.473552, 0.330864 0.791987 1.441417, 0.324477 0.788815 1.424019, 
            0.311313 0.787263 1.404776, 0.308582 0.788751 1.406820, 0.292426 0.793221 1.404455, 0.287897 0.794323 1.403291, 
            0.285623 0.794894 1.402764, 0.282468 0.797238 1.407204, 0.279666 0.798870 1.409650, 0.270686 0.804924 1.420236, 
            0.261315 0.799744 1.392956, 0.258246 0.801915 1.396911, 0.253420 0.803613 1.397417, 0.248052 0.806405 1.400987, 
            0.235430 0.807767 1.392041, 0.233293 0.808061 1.390737, 0.230906 0.808860 1.390849, 0.229125 0.808437 1.387537, 
            0.217222 0.808353 1.374538, 0.206795 0.813313 1.379930, 0.199867 0.815237 1.378940, 0.190546 0.817970 1.378089, 
            0.169165 0.820935 1.365126, 0.163202 0.824925 1.372053, 0.160939 0.825471 1.371457, 0.156704 0.825982 1.368634, 
            0.154003 0.823405 1.357157, 0.147561 0.820343 1.340067, 0.143209 0.821089 1.337903, 0.140670 0.822193 1.338869, 
            0.127052 0.825561 1.335545, 0.122479 0.826751 1.334625, 0.110405 0.827011 1.322589, 0.105191 0.829492 1.325288, 
            0.100667 0.830584 1.324096, 0.096777 0.830399 1.319323, 0.091164 0.825670 1.297559, 0.086834 0.826370 1.295268, 
            0.082743 0.826591 1.291631, 0.078750 0.830621 1.300799, 0.077070 0.829996 1.296920, 0.073843 0.828477 1.288407, 
            0.068107 0.832008 1.294048, 0.064228 0.831802 1.289217, 0.060632 0.835032 1.296142, 0.059525 0.833254 1.289031, 
            0.044933 0.838583 1.291204, 0.043216 0.838031 1.287530, 0.040226 0.840044 1.291042, 0.035697 0.841145 1.289874,
[truncated: 5,428,660 more chars]
