# Supplementary material for: Data for spatial analysis of growth anomaly lesions on Montipora capitata coral colonies using 3D reconstruction techniques
Source: Data Brief. 2016 Sep 19;9:460–2. doi: 10.1016/j.dib.2016.09.009 (PMC5045566; doi:10.1016/j.dib.2016.09.009)
Supplement: Supplementary file 12 — Supplementary material [file mmc12.xlsx]

## Sheet: 4279
# Label	X est	Y est	Z est
Marker 2	0.99324	0.010076	1.17596
Marker 3	1.39428	0.469482	1.01336
Marker_1	-0.007522	0.280442	1.21068
Model_corner_1	0.364354	-0.418195	1.45223
Model_corner_2	1.82499	0.752507	0.374857
Model_corner_3	0.93235	1.93434	0.400975
Model_corner_4	-0.502492	1.09112	1.61984
point 10	0.91424	1.16674	0.749788
point 100	0.518678	0.893279	1.10032
point 101	0.131782	0.794697	0.965772
point 102	0.21712	0.856747	0.975039
point 103	0.206127	0.835263	0.967081
point 104	0.250923	0.812363	0.975719
point 105	0.845357	1.43788	0.669966
point 106	0.931974	1.20832	0.698673
point 107	1.06421	1.03136	0.676459
point 108	0.523531	1.01386	1.0265
point 109	0.552624	1.01113	1.0393
point 11	0.807634	0.888388	0.878711
point 110	0.853756	0.801037	0.974844
point 111	0.873787	0.880723	0.890588
point 112	0.006967	0.681721	1.10023
point 113	0.347789	0.611979	1.02916
point 114	0.274583	0.633351	1.00657
point 115	0.320993	0.59972	1.00796
point 116	0.202601	0.495052	1.09514
point 117	0.404115	0.406338	1.09415
point 12	0.872583	0.928931	0.869196
point 13	0.740052	0.973608	0.938266
point 14	0.948659	0.839596	0.995818
point 15	0.903854	0.800025	1.00844
point 16	0.90558	0.789762	1.02722
point 17	0.627622	0.452159	0.990122
point 18	0.609248	0.541399	0.966209
point 19	0.667111	0.533747	0.964969
point 20	0.567963	0.602751	0.999071
point 21	0.615132	0.583611	0.938802
point 22	0.662805	0.640009	0.939354
point 23	0.559428	0.673036	0.913725
point 24	0.527743	0.684037	0.923572
point 25	0.564924	0.52585	0.999239
point 26	0.490305	0.552906	1.10879
point 27	0.54265	0.744596	0.904884
point 28	0.465249	0.598704	1.0018
point 29	0.601046	0.728307	0.901996
point 30	0.698892	0.688606	0.906219
point 31	0.202053	0.780966	0.969516
point 32	0.26508	0.759785	0.995204
point 33	0.109614	0.775067	1.08205
point 34	0.304966	0.434981	1.11749
point 35	0.334748	0.501289	1.0676
point 36	0.238626	0.577095	1.02716
point 37	0.225011	0.614252	1.02436
point 38	0.500546	1.19922	0.947851
point 39	0.576347	1.18752	0.900454
point 4	0.747617	0.437961	1.01412
point 40	0.53209	1.19619	0.916613
point 41	0.319637	0.951159	0.960944
point 42	0.558995	1.08784	0.887633
point 43	0.675959	1.07393	0.911956
point 44	0.618465	1.04973	0.938151
point 45	0.510435	1.11399	0.89508
point 46	0.475487	1.09649	0.900453
point 47	0.541188	1.07313	0.913274
point 48	0.541532	1.05974	0.977444
point 49	0.688339	1.01815	0.9692
point 5	0.798526	0.427655	1.01786
point 50	0.590789	1.04209	0.988784
point 51	0.464365	1.07521	0.949649
point 52	0.408038	1.04714	0.923753
point 53	0.421568	1.03846	0.930978
point 54	0.495491	1.06259	0.984967
point 55	0.548048	1.04853	1.01868
point 56	0.384319	0.962197	0.960848
point 57	0.508817	0.986927	1.04337
point 58	0.497964	0.946699	1.06087
point 59	0.407249	0.95271	1.0504
point 6	0.686917	0.486232	0.984161
point 60	0.436239	1.02348	0.951102
point 61	0.714752	1.12872	0.927347
point 62	0.734878	1.42052	0.670055
point 63	0.888924	1.33835	0.521951
point 64	0.876938	1.23394	0.607203
point 65	1.05982	0.657859	1.06041
point 66	0.169907	0.489966	1.10317
point 67	0.368213	0.644144	1.04121
point 68	0.466373	0.593262	1.09696
point 69	0.314914	0.527092	1.06974
point 7	1.0018	1.11822	0.679753
point 70	0.952704	0.666524	1.03566
point 71	0.290153	0.585355	1.01382
point 72	0.223986	0.439405	1.12186
point 73	0.290135	0.554403	1.04916
point 74	0.140613	0.645309	1.08434
point 75	0.112036	0.568323	1.09917
point 76	0.48183	0.621661	0.973935
point 77	0.417531	0.673652	0.985269
point 78	0.71211	0.725448	0.89705
point 79	0.776433	0.746583	0.922489
point 8	0.985058	1.10229	0.694617
point 80	0.658341	0.882438	0.952451
point 81	0.66807	0.90734	0.988651
point 82	0.523211	0.825281	1.05439
point 83	0.61858	0.861757	1.02078
point 84	0.591815	0.849513	1.02514
point 85	0.632539	0.862318	0.991695
point 86	0.91191	0.752017	1.08131
point 87	0.750446	0.924001	0.942388
point 88	0.797717	0.935443	0.89822
point 89	1.01976	0.908511	1.04852
point 9	1.05498	1.00813	0.704483
point 90	0.593153	0.960214	1.09779
point 91	0.626472	0.982514	1.07696
point 92	0.644798	0.985877	1.05074
point 93	0.506947	1.0303	0.992603
point 94	0.448913	0.968574	1.01515
point 95	0.482043	1.00308	1.00255
point 96	0.292328	0.913284	0.954319
point 97	0.325863	0.877657	0.971212
point 98	0.295425	0.760109	0.99122
point 99	0.295466	0.812794	0.988266
