# Supplementary material for: Data for spatial analysis of growth anomaly lesions on Montipora capitata coral colonies using 3D reconstruction techniques
Source: Data Brief. 2016 Sep 19;9:460–2. doi: 10.1016/j.dib.2016.09.009 (PMC5045566; doi:10.1016/j.dib.2016.09.009)
Supplement: Supplementary file 13 — Supplementary material [file mmc13.xlsx]

## Sheet: GA_coordinates_colony_5659
# Label	X est	Y est	Z est
Marker_Point_1	-0.038982	-0.006429	1.5099
Marker_Point_2	0.022366	0.984063	1.2309
Marker_Point_3	1.01662	0.022366	1.8272
Model_corner_1	0.483375	-0.996308	2.61363
Model_corner_2	-1.31838	0.334312	0.865935
Model_corner_3	2.7029	1.14191	1.98164
Model_corner_4	0.900529	2.47701	0.225708
point 1	0.88613	-0.001176	1.78659
point 10	0.717185	0.354058	1.59464
point 100	0.830364	0.858331	1.20924
point 101	0.69104	0.876777	1.13619
point 102	0.686513	0.878665	1.12388
point 103	0.701476	0.881688	1.1639
point 104	0.707965	0.884355	1.15646
point 105	0.720882	0.89624	1.17242
point 106	0.682009	0.906735	1.24618
point 107	0.718714	0.890545	1.18468
point 108	0.73442	0.884247	1.18048
point 109	0.648946	0.849235	1.20545
point 11	0.786103	0.520062	1.49481
point 110	0.540749	0.863161	1.12807
point 111	0.595078	0.83661	1.18849
point 112	0.607855	0.842906	1.18665
point 113	0.59412	0.85689	1.18395
point 114	0.627858	0.856866	1.15361
point 115	0.623365	0.871829	1.15622
point 116	0.588114	0.86478	1.17377
point 117	0.606066	0.875105	1.16237
point 118	0.61021	0.886708	1.15012
point 119	0.619297	0.885984	1.11977
point 12	0.767324	0.550087	1.4817
point 120	0.615362	0.889253	1.13028
point 121	0.598101	0.891055	1.11869
point 122	0.584662	0.889897	1.13544
point 123	0.567028	0.88631	1.10685
point 124	0.574491	0.889194	1.08186
point 125	0.553644	0.885111	1.09718
point 126	0.560448	0.889727	1.08052
point 127	0.559263	0.893097	1.0732
point 128	0.53026	0.89363	1.08857
point 129	0.536502	0.898102	1.07147
point 13	0.74391	0.528555	1.49599
point 130	0.549452	0.890818	1.08504
point 131	0.834967	0.735629	1.3274
point 132	0.511405	0.70532	1.36215
point 133	0.495913	0.786959	1.32932
point 134	0.519276	0.74219	1.34227
point 135	0.507801	0.760782	1.34447
point 136	0.589548	0.767519	1.34688
point 137	0.562818	0.779425	1.36901
point 138	0.564241	0.794935	1.35527
point 139	0.529152	0.780225	1.34874
point 14	0.818168	0.574787	1.40017
point 140	0.563443	0.796811	1.30107
point 141	0.516116	0.783007	1.33518
point 142	0.523866	0.802666	1.32078
point 143	0.54271	0.804008	1.32561
point 144	0.518993	0.787309	1.32605
point 145	0.703167	0.44965	1.57737
point 146	0.72994	0.461693	1.56768
point 147	0.721122	0.448851	1.57221
point 148	0.698356	0.432419	1.58117
point 149	0.646538	0.482586	1.64205
point 15	0.835791	0.612578	1.37184
point 150	0.67493	0.459681	1.61973
point 151	0.66518	0.446122	1.62393
point 152	0.676293	0.586751	1.55897
point 153	0.579185	0.516288	1.65321
point 154	0.603292	0.525113	1.66479
point 155	0.606842	0.496853	1.66281
point 156	0.615267	0.516031	1.66542
point 157	0.634423	0.527196	1.66424
point 158	0.623575	0.510335	1.66471
point 159	0.622249	0.559826	1.6559
point 16	0.82488	0.592542	1.38108
point 160	0.619236	0.565849	1.64006
point 161	0.596252	0.567157	1.63213
point 162	0.577195	0.565102	1.63663
point 163	1.07533	0.64084	1.1295
point 164	1.09176	0.650239	1.13574
point 165	1.10491	0.632295	1.13541
point 166	1.10774	0.645351	1.13164
point 167	1.10194	0.661912	1.12008
point 168	1.11592	0.664906	1.11859
point 169	1.1087	0.680811	1.11492
point 17	0.844537	0.626157	1.3529
point 170	1.11285	0.695043	1.12113
point 171	1.1325	0.704405	1.12632
point 172	1.012	0.998497	1.28201
point 173	0.996722	0.972745	1.30008
point 174	1.02167	0.981117	1.27013
point 175	1.00847	1.03988	1.25602
point 176	0.99575	1.04539	1.26293
point 177	0.982549	1.03405	1.28221
point 178	0.919795	1.04878	1.23987
point 179	1.12135	0.723694	1.11706
point 18	0.854547	0.620936	1.34335
point 180	1.20046	0.612431	1.16439
point 181	1.09155	0.717556	1.1238
point 182	1.09378	0.73046	1.10801
point 183	1.10126	0.724532	1.11489
point 184	1.10636	0.734384	1.1032
point 185	0.977185	0.660563	1.20966
point 186	0.997303	0.671985	1.19569
point 187	0.969584	0.686637	1.166
point 188	0.966091	0.681953	1.18964
point 189	0.651107	0.986272	1.13606
point 19	0.849986	0.604001	1.35432
point 190	0.698767	0.957911	1.09553
point 191	0.74367	0.924662	1.08617
point 192	0.746708	0.964928	1.06505
point 2	0.686498	0.175504	1.70957
point 20	0.87009	0.579948	1.34895
point 21	0.911416	0.614257	1.27833
point 22	0.712071	0.648422	1.53211
point 23	0.683226	0.634756	1.559
point 24	0.677155	0.666444	1.54672
point 25	0.665953	0.702222	1.51013
point 26	0.656378	0.705215	1.47573
point 27	0.663277	0.715969	1.45663
point 28	0.613872	0.70234	1.43276
point 29	0.608439	0.676716	1.47298
point 3	0.718449	0.211117	1.70257
point 30	0.583209	0.674754	1.47416
point 31	0.559906	0.680554	1.44508
point 32	0.580455	0.680872	1.43717
point 33	0.583588	0.646427	1.5228
point 34	0.620926	0.586654	1.57338
point 35	0.615162	0.578709	1.59016
point 36	0.601534	0.586732	1.56805
point 37	0.587456	0.584744	1.556
point 38	0.49496	0.587488	1.499
point 39	0.577199	0.557653	1.56008
point 4	0.701031	0.253954	1.69012
point 40	0.554005	0.573915	1.5297
point 41	0.380406	0.533181	1.47882
point 42	0.491836	0.501042	1.46425
point 43	0.49582	0.510135	1.46672
point 44	0.508598	0.536851	1.49572
point 45	0.535893	0.504812	1.50653
point 46	0.523886	0.474699	1.48028
point 47	0.457947	0.44748	1.46574
point 48	0.456778	0.437238	1.46243
point 49	0.476162	0.463256	1.46093
point 5	0.707088	0.261562	1.68584
point 50	0.470684	0.465634	1.45416
point 51	0.488848	0.471743	1.47009
point 52	0.45721	0.431222	1.47691
point 53	0.472501	0.403674	1.50365
point 54	0.469772	0.389391	1.51191
point 55	0.541494	0.353563	1.50271
point 56	0.536579	0.361124	1.4994
point 57	0.534983	0.371108	1.49695
point 58	0.532185	0.358356	1.49408
point 59	0.542077	0.39365	1.4945
point 6	0.713303	0.267562	1.67771
point 60	0.519026	0.41058	1.50529
point 61	0.513441	0.417844	1.50648
point 62	0.498673	0.415379	1.50206
point 63	0.499449	0.42853	1.50375
point 64	0.495052	0.443612	1.50351
point 65	0.508526	0.44696	1.50695
point 66	0.505955	0.434932	1.50934
point 67	0.499615	0.311411	1.45366
point 68	0.485976	0.296612	1.44626
point 69	0.48801	0.286896	1.45075
point 7	0.733485	0.281374	1.67009
point 70	0.532155	0.272414	1.46115
point 71	0.512961	0.25557	1.44138
point 72	0.53536	0.250926	1.45681
point 73	0.568438	0.235949	1.46738
point 74	0.549124	0.203215	1.43237
point 75	0.531095	0.209999	1.41794
point 76	0.540977	0.264167	1.46428
point 77	0.417449	0.283102	1.45012
point 78	0.431009	0.272974	1.44997
point 79	0.447269	0.287452	1.44844
point 8	0.738093	0.304759	1.65079
point 80	0.434135	0.288627	1.45311
point 81	0.42331	0.294706	1.44991
point 82	0.444958	0.347303	1.45264
point 83	0.458473	0.362615	1.45137
point 84	0.411063	0.377318	1.44747
point 85	0.381051	0.394987	1.44688
point 86	0.365879	0.432102	1.46476
point 87	0.349069	0.444102	1.45782
point 88	0.611278	0.32146	1.68342
point 89	0.568157	0.305363	1.51219
point 9	0.716596	0.330587	1.6315
point 90	0.574847	0.282202	1.50131
point 91	0.566709	0.3006	1.48723
point 92	0.523182	0.52338	1.63341
point 93	1.18377	0.71727	1.1707
point 94	1.19055	0.653679	1.16928
point 95	1.16548	0.621421	1.15537
point 96	1.15502	0.637093	1.15061
point 97	1.14475	0.616185	1.14396
point 98	0.863704	0.867194	1.25442
point 99	0.850924	0.867811	1.20797
