# Supplementary material for: Data for spatial analysis of growth anomaly lesions on Montipora capitata coral colonies using 3D reconstruction techniques
Source: Data Brief. 2016 Sep 19;9:460–2. doi: 10.1016/j.dib.2016.09.009 (PMC5045566; doi:10.1016/j.dib.2016.09.009)
Supplement: Supplementary file 14 — Supplementary material [file mmc14.xlsx]

## Sheet: GA_coordinates_colony_5848
# Label	X est	Y est	Z est
Marker 1	0.014326	-0.021865	1.82443
Marker 2	0.008289	1.03619	1.82627
Marker 3	0.977385	0.985674	1.53089
point 1	0.70092	0.18441	1.68483
point 10	0.89282	0.103139	1.65647
point 100	0.993895	0.274632	1.64868
point 101	0.984584	0.296053	1.64872
point 102	1.03858	0.312613	1.64628
point 103	1.0108	0.280247	1.66093
point 104	1.064	0.306627	1.64263
point 105	1.05803	0.256068	1.65203
point 106	1.0411	0.261183	1.65402
point 107	1.06721	0.226737	1.64887
point 108	1.08329	0.294673	1.64173
point 109	1.08025	0.308363	1.63414
point 11	0.904381	0.163645	1.63322
point 110	1.06931	0.287528	1.64735
point 111	1.07167	0.281108	1.65146
point 112	1.06546	0.313404	1.64084
point 113	1.07499	0.288192	1.64527
point 114	1.082	0.284239	1.66355
point 115	1.08608	0.275494	1.66732
point 116	1.09366	0.281979	1.67135
point 117	1.07643	0.212706	1.68311
point 118	1.07126	0.219029	1.67282
point 119	1.09427	0.239723	1.6658
point 12	0.901963	0.159308	1.6587
point 120	1.10364	0.301678	1.6597
point 121	1.09691	0.268804	1.67102
point 122	1.11118	0.296149	1.67127
point 123	1.10976	0.284186	1.67882
point 124	1.11292	0.273927	1.67876
point 125	1.11998	0.282802	1.67949
point 126	1.1238	0.2938	1.66967
point 127	1.12933	0.306076	1.66908
point 128	1.13444	0.302118	1.66967
point 129	1.14541	0.301887	1.66946
point 13	0.908986	0.129268	1.66635
point 130	1.1598	0.320081	1.6682
point 131	1.12543	0.245125	1.65947
point 132	1.10533	0.246691	1.66263
point 133	1.11242	0.26027	1.67656
point 134	1.12542	0.266505	1.68201
point 135	1.13412	0.281505	1.67459
point 14	0.821714	0.429734	1.60601
point 15	0.794386	0.407024	1.61308
point 16	0.817175	0.37583	1.63364
point 17	0.837318	0.372328	1.61882
point 18	0.845619	0.383471	1.62564
point 19	0.852831	0.391582	1.63142
point 2	0.738149	0.217948	1.68786
point 20	0.839643	0.403039	1.64258
point 21	0.853163	0.421766	1.63866
point 22	0.865956	0.437726	1.62235
point 23	0.875502	0.422635	1.64039
point 24	0.821049	0.484228	1.56364
point 25	0.865864	0.479907	1.58464
point 26	0.878949	0.474056	1.60053
point 27	0.88719	0.463847	1.60338
point 28	0.892136	0.487718	1.59828
point 29	0.896771	0.46635	1.60616
point 3	0.603597	0.053202	1.65158
point 30	0.846937	0.469275	1.55295
point 31	0.875512	0.454974	1.58664
point 32	0.917415	0.477172	1.59348
point 33	0.906164	0.486345	1.59507
point 34	0.914481	0.482235	1.58815
point 35	0.906607	0.469401	1.60958
point 36	0.917375	0.467287	1.60561
point 37	0.909454	0.476963	1.60181
point 38	0.908845	0.456372	1.62087
point 39	0.923565	0.445184	1.62001
point 4	0.56043	0.044269	1.69717
point 40	0.867201	0.441363	1.60732
point 41	0.922109	0.424393	1.63264
point 42	0.918334	0.436876	1.62874
point 43	0.907775	0.436509	1.63431
point 44	0.896095	0.415296	1.64063
point 45	0.912419	0.422648	1.63922
point 46	0.954568	0.419072	1.59757
point 47	0.968902	0.418053	1.59437
point 48	1.06344	0.415249	1.58248
point 49	0.969504	0.479901	1.52048
point 5	0.725088	-0.122452	1.66411
point 50	1.00645	0.467689	1.54958
point 51	1.10983	0.463787	1.58323
point 52	1.08372	0.456418	1.59502
point 53	1.04483	0.443842	1.59226
point 54	1.12658	0.43918	1.60944
point 55	1.09869	0.44095	1.61002
point 56	1.08722	0.433707	1.61098
point 57	1.1024	0.417423	1.63313
point 58	1.09422	0.403744	1.63729
point 59	1.08053	0.389734	1.64527
point 6	0.889533	0.028325	1.61476
point 60	1.07628	0.400028	1.63823
point 61	1.06633	0.384252	1.63807
point 62	1.05996	0.353295	1.61772
point 63	1.05351	0.368794	1.62245
point 64	1.02942	0.372968	1.62322
point 65	1.00705	0.375769	1.61963
point 66	1.03148	0.35198	1.63693
point 67	1.02395	0.341513	1.64577
point 68	1.00967	0.364176	1.62965
point 69	1.00062	0.355714	1.63543
point 7	0.909709	0.077261	1.64281
point 70	0.985488	0.359857	1.62534
point 71	0.991385	0.381798	1.59478
point 72	0.964515	0.35654	1.62168
point 73	0.968891	0.342279	1.62574
point 74	0.990243	0.344575	1.63755
point 75	1.00451	0.330217	1.63861
point 76	0.982298	0.327384	1.64069
point 77	1.01737	0.320978	1.64262
point 78	0.968405	0.310616	1.6378
point 79	0.959671	0.3221	1.63274
point 8	0.92255	0.117631	1.6678
point 80	0.952738	0.330911	1.62184
point 81	0.947602	0.31739	1.63026
point 82	0.99232	0.312806	1.6386
point 83	0.937726	0.310446	1.62532
point 84	0.930769	0.297549	1.61502
point 85	0.919954	0.297139	1.60728
point 86	0.929048	0.28934	1.61099
point 87	0.917311	0.279656	1.60389
point 88	0.930083	0.268376	1.60285
point 89	0.950387	0.294394	1.63013
point 9	0.92633	0.097966	1.65616
point 90	0.960723	0.264104	1.60825
point 91	0.931358	0.226414	1.59133
point 92	0.931464	0.20881	1.61832
point 93	0.938971	0.218059	1.61637
point 94	0.946062	0.225332	1.60447
point 95	0.957513	0.219038	1.62815
point 96	0.964281	0.234576	1.61582
point 97	0.982403	0.258671	1.63762
point 98	0.975483	0.279514	1.63955
point 99	0.9841	0.271674	1.6435
point 136	1.0914	0.204878	1.71362
point 137	1.08971	0.183455	1.73022
point 138	1.11455	0.199143	1.72019
point 139	1.11144	0.189507	1.73202
point 140	1.09234	0.190171	1.72641
point 141	1.14948	0.277722	1.67024
point 142	1.15046	0.253332	1.66653
point 143	1.1642	0.277363	1.66147
point 144	1.17692	0.269275	1.65492
point 145	1.17292	0.262782	1.66675
point 146	1.18311	0.257365	1.65869
point 147	1.18311	0.236541	1.65729
point 148	1.17021	0.249741	1.66561
point 149	1.19898	0.236354	1.63271
point 150	1.23002	0.182519	1.68706
point 151	1.20833	0.186088	1.70733
point 152	1.1982	0.18538	1.70629
point 153	1.15295	0.159525	1.78628
point 154	1.17395	0.159715	1.76859
point 155	1.16046	0.182193	1.76529
point 156	1.15833	0.198726	1.72972
point 157	1.19339	0.176619	1.72954
point 158	1.29192	0.179743	1.64525
point 159	1.28599	0.19563	1.62874
point 160	1.30162	0.186573	1.62693
point 161	1.30983	0.188392	1.60452
point 162	1.31481	0.198521	1.57434
point 163	1.28906	0.218907	1.60102
point 164	1.26297	0.237116	1.5814
point 165	1.24992	0.262925	1.60559
point 166	1.20044	0.273481	1.61658
point 167	1.2318	0.271876	1.61544
point 168	1.26654	0.248176	1.55441
point 169	1.27024	0.225369	1.5218
point 170	1.24322	0.257626	1.55114
point 171	1.25192	0.253319	1.53015
point 172	1.24012	0.269468	1.5422
point 173	1.24389	0.267315	1.52608
point 174	1.24958	0.261077	1.50824
point 175	1.23871	0.30469	1.53839
point 176	1.25412	0.256423	1.49697
point 177	1.25932	0.247087	1.47786
point 178	1.26708	0.222394	1.45598
point 179	1.26238	0.24149	1.49965
point 180	1.30619	0.400135	1.51712
point 181	1.34785	0.366653	1.42977
point 182	1.3617	0.327161	1.39283
point 183	1.3754	0.336322	1.35976
point 184	1.37311	0.307887	1.41391
point 185	1.36916	0.312052	1.38878
point 186	1.37236	0.292063	1.38734
point 187	1.3772	0.292679	1.37852
point 188	1.39012	0.273068	1.38174
point 189	1.36933	0.276417	1.40303
point 190	1.38929	0.255937	1.39945
point 191	1.37188	0.259458	1.40981
point 192	1.35581	0.261721	1.41309
point 193	1.38637	0.242361	1.4021
point 194	1.39459	0.247378	1.38414
point 195	1.37398	0.313232	1.37409
point 196	1.37896	0.264963	1.39878
point 197	1.34049	0.289506	1.41712
point 198	1.38268	0.216783	1.42036
point 199	1.36599	0.235149	1.42233
point 200	1.34503	0.235339	1.41865
point 201	1.35893	0.226232	1.42245
point 202	1.36495	0.212207	1.42697
point 203	1.38913	0.190648	1.40438
point 204	1.33018	0.240733	1.42141
point 205	1.32016	0.231029	1.43284
point 206	1.31165	0.218943	1.43948
point 207	1.32786	0.212983	1.43192
point 209	1.37587	0.190343	1.41762
point 210	1.3509	0.194949	1.42544
point 211	1.34745	0.210274	1.42201
point 212	1.33479	0.218616	1.42341
point 213	1.33268	0.194509	1.43582
point 214	1.26766	0.235511	1.53303
point 215	1.32385	0.204107	1.43921
point 216	1.29731	0.201186	1.44055
point 217	1.28612	0.13481	1.70582
point 218	1.33639	0.146571	1.70141
point 219	1.33658	0.163424	1.69546
point 220	1.34783	0.182486	1.68591
point 221	1.36851	0.179082	1.67443
point 222	1.3932	0.16494	1.67035
point 223	1.38898	0.168263	1.64182
point 224	1.39845	0.178331	1.61497
point 225	1.43863	0.075457	1.63605
point 226	1.40199	0.077952	1.70291
point 227	1.36997	0.474556	1.42386
point 228	1.43873	0.432665	1.38625
point 229	1.42301	0.441228	1.39069
point 230	1.40994	0.46738	1.39407
point 231	1.40316	0.435859	1.40987
point 232	1.40887	0.403766	1.41805
point 233	1.40224	0.419676	1.41162
point 234	1.3887	0.3798	1.41342
point 235	1.36772	0.369813	1.41312
point 236	1.38911	0.423979	1.42225
point 237	1.38749	0.409961	1.42249
point 238	1.37803	0.402678	1.41671
point 239	1.39568	0.40322	1.42959
point 240	1.40291	0.388228	1.40673
point 241	1.3817	0.445066	1.42243
point 242	1.42355	0.413081	1.36178
point 243	1.42773	0.389079	1.3357
point 244	1.37821	0.117879	1.4185
point 245	1.40993	0.133488	1.40568
point 246	1.38246	0.177539	1.40547
point 247	1.39662	0.158805	1.40278
point 248	1.38115	0.150661	1.41069
point 249	1.45499	0.106567	1.43677
point 250	1.45078	0.087807	1.44039
point 251	1.43958	0.099365	1.44098
point 252	1.43997	0.115369	1.42805
point 253	1.46411	0.130033	1.4126
point 254	1.48388	0.100836	1.41589
point 255	1.44668	-0.011258	1.45114
point 256	1.37798	0.034366	1.77848
point 257	1.3793	0.01976	1.76063
point 258	1.37718	0.01185	1.77086
point 259	1.36639	0.021182	1.78088
point 260	1.2961	0.492994	1.57402
point 261	1.27102	0.490317	1.56827
point 262	1.26924	0.449235	1.57452
point 263	1.28351	0.463282	1.57018
point 264	1.35719	0.654864	1.52669
point 265	1.34798	0.65933	1.52291
point 266	1.3433	0.669391	1.51865
point 267	1.35596	0.644129	1.52204
point 268	1.34676	0.644541	1.51895
point 269	1.03653	0.857725	1.47523
point 270	1.05236	0.749998	1.49325
point 271	0.974837	0.708753	1.53426
point 272	0.929873	0.641237	1.51633
point 273	0.933607	0.655074	1.50844
point 275	0.922285	0.65974	1.50523
point 276	0.853047	0.557565	1.50676
point 277	0.85449	0.567019	1.5133
point 278	0.847067	0.564029	1.5275
point 279	0.854184	0.579623	1.52075
point 280	0.83361	0.526174	1.54538
point 281	0.842239	0.549298	1.54341
point 282	0.836887	0.560774	1.55126
point 283	0.832105	0.542384	1.5585
point 284	0.832284	0.562877	1.56462
point 285	0.831539	0.566165	1.57693
point 286	0.803286	0.60868	1.60702
point 287	0.80062	0.619154	1.59532
point 288	0.810164	0.62634	1.59039
point 289	0.81139	0.640431	1.58372
point 290	0.824083	0.579451	1.60695
point 291	0.825189	0.597306	1.5959
point 292	0.793094	0.509458	1.56181
point 293	0.798384	0.581465	1.59892
point 294	0.802921	0.560728	1.60999
point 295	0.788189	0.537258	1.60327
point 296	0.812758	0.529005	1.57512
point 297	0.770928	0.5215	1.60229
point 298	0.799404	0.546167	1.60006
point 299	0.709948	0.522767	1.6192
point 300	0.692473	0.560039	1.64782
point 301	0.703752	0.538811	1.63798
point 302	0.716656	0.54813	1.63648
point 303	0.718903	0.518448	1.62518
point 304	0.732658	0.528548	1.63096
point 305	0.717168	0.533807	1.63669
point 306	0.70842	0.531603	1.62994
point 307	0.705572	0.51576	1.61488
point 308	0.724798	0.538858	1.63705
point 309	0.66567	0.505502	1.60762
point 310	0.721688	0.443613	1.6148
point 311	0.697397	0.514548	1.61128
point 312	0.685071	0.53819	1.62418
point 313	0.68726	0.548521	1.63215
point 314	0.712873	0.571051	1.64842
point 315	0.710199	0.589798	1.65351
point 316	0.742043	0.550154	1.64542
point 317	0.750673	0.567126	1.64456
point 318	0.731347	0.602987	1.6474
point 319	0.729647	0.617932	1.65665
point 320	0.730039	0.649931	1.64592
point 321	0.755138	0.590973	1.62783
point 322	0.730934	0.645036	1.63485
point 323	0.725023	0.644741	1.64898
point 324	0.72488	0.639476	1.65333
point 325	0.731239	0.639365	1.64537
point 326	0.739598	0.631159	1.63615
point 327	0.745882	0.62252	1.62753
point 328	0.749887	0.623708	1.62035
point 329	0.745681	0.620795	1.64128
point 330	0.757692	0.621749	1.61318
point 331	0.761177	0.613131	1.61663
point 332	0.755653	0.602029	1.61966
point 333	0.7468	0.605306	1.63349
point 334	0.735661	0.62186	1.65302
point 335	0.727483	0.633492	1.65422
point 336	0.76263	0.623322	1.60871
point 337	0.734577	0.61319	1.65108
point 338	0.768072	0.612848	1.60529
point 339	0.734837	0.625947	1.65231
point 340	0.761984	0.58798	1.60925
point 341	0.734506	0.638098	1.62324
Model corner 1	-0.547969	-1.39757	2.0764
Model corner 2	-0.844633	1.3642	2.04198
Model corner 3	1.76127	1.79183	1.48514
Model corner 4	2.22958	-1.08676	1.63514
