# Supplementary material for: Data for spatial analysis of growth anomaly lesions on Montipora capitata coral colonies using 3D reconstruction techniques
Source: Data Brief. 2016 Sep 19;9:460–2. doi: 10.1016/j.dib.2016.09.009 (PMC5045566; doi:10.1016/j.dib.2016.09.009)
Supplement: Supplementary file 15 — Supplementary material [file mmc15.xlsx]

## Sheet: GA_coordinates_colony_6085
# Label	X est	Y est	Z est
Marker 1	-0.015288	0.000232	0.909811
Marker 2	1.01552	0.016056	1.22882
Marker 3	0.999768	0.983712	1.51896
point 10	0.300631	1.28509	0.955343
point 100	0.150326	0.929034	0.7924
point 101	0.223679	0.998541	0.841407
point 102	0.241845	0.996436	0.85138
point 103	0.2188	0.996706	0.827922
point 104	0.20504	0.980035	0.829614
point 105	0.208767	0.951641	0.838282
point 106	0.215363	0.924631	0.858252
point 107	0.123266	0.930505	0.787424
point 108	0.104197	0.944588	0.777176
point 109	0.094269	0.959793	0.751354
point 11	0.362162	1.25211	0.950676
point 110	0.103552	0.981991	0.761113
point 111	0.102244	0.984042	0.739281
point 112	0.125035	0.969059	0.783471
point 113	0.148573	0.978664	0.775579
point 114	0.145294	1.00109	0.759168
point 115	0.240572	0.974038	0.87123
point 116	0.235317	0.957579	0.878801
point 117	0.228311	0.948081	0.869216
point 118	0.251135	0.952879	0.899012
point 119	0.22679	0.922962	0.876615
point 12	0.393463	1.18619	1.0077
point 120	0.231174	0.934441	0.878904
point 121	0.236344	0.944772	0.882937
point 122	0.222771	0.934399	0.864721
point 123	0.241059	0.913239	0.899432
point 124	0.239825	0.922526	0.961248
point 125	0.251609	0.918063	0.969375
point 126	0.259885	0.934897	0.975145
point 127	0.250791	0.936035	0.967257
point 128	0.3016	0.984227	0.931929
point 129	0.311872	0.971258	0.965005
point 13	0.365566	1.19382	0.995615
point 130	0.330763	1.00394	0.955173
point 131	0.328367	1.00705	0.948195
point 132	0.329937	1.03579	0.979873
point 133	0.323787	1.04512	0.977354
point 134	0.302282	1.06408	0.960706
point 135	0.323704	1.06302	0.983073
point 136	0.308612	1.08057	0.987569
point 137	0.33138	1.10542	0.997981
point 138	0.331295	1.07388	0.997964
point 139	0.323816	1.09202	0.993447
point 14	0.374582	1.2215	0.978459
point 140	0.317705	1.03168	1.02795
point 141	0.321064	1.03856	1.03141
point 142	0.328332	1.04794	1.03358
point 143	0.333412	1.06106	1.02873
point 144	0.347488	1.08844	1.01808
point 145	0.363859	1.11863	1.00346
point 146	0.377389	1.11363	1.01574
point 147	0.418419	1.27807	1.01238
point 148	0.417823	1.28537	1.02088
point 149	0.385275	1.34028	1.01133
point 15	0.343786	1.18731	0.973574
point 150	0.330739	1.2653	0.964657
point 151	0.368748	1.30566	0.931351
point 152	0.357757	1.30286	0.933438
point 153	0.316797	1.01868	1.0417
point 154	0.350633	1.00906	1.06533
point 155	0.371803	1.02689	1.06034
point 156	0.404946	1.06846	1.05373
point 157	0.413281	1.03607	1.07025
point 158	0.424116	1.04629	1.07344
point 159	0.407212	1.0463	1.06717
point 16	0.278697	1.26313	0.919569
point 160	0.414017	1.15805	1.01854
point 161	0.452776	1.08635	1.02914
point 162	0.457828	1.12986	0.987445
point 163	0.464173	1.11825	0.99637
point 164	0.415943	1.12271	1.01092
point 165	0.437134	1.14907	1.00088
point 166	0.471686	1.09259	1.02443
point 167	0.523942	1.20159	1.14455
point 168	0.542501	1.18584	1.11059
point 169	0.58431	1.16235	1.05266
point 17	0.249213	1.22308	0.890101
point 170	0.56841	1.16599	1.05248
point 171	0.603322	1.07709	1.06197
point 172	0.603257	1.05314	1.06756
point 173	0.598407	1.03911	1.06482
point 174	0.575107	1.06097	1.07009
point 175	0.561275	1.05324	1.05923
point 176	0.587408	1.08255	1.06178
point 177	0.589515	1.11643	1.0432
point 178	0.600358	1.10959	1.0453
point 179	0.646613	1.0485	1.05357
point 18	0.269258	1.24046	0.923256
point 180	0.560272	1.12647	1.04947
point 181	0.539554	1.08208	1.03687
point 182	0.542573	1.12446	1.02299
point 183	0.54109	1.10407	1.02425
point 184	0.627702	1.12051	1.05365
point 185	0.644655	1.07799	1.04561
point 186	0.652697	1.10473	1.05631
point 187	0.688179	1.09065	1.07462
point 188	0.69875	1.07662	1.07262
point 189	0.704951	1.09092	1.09033
point 19	0.286457	1.20365	0.939399
point 190	0.714888	1.072	1.08635
point 191	0.557639	1.03764	1.06075
point 192	0.569425	1.04151	1.06116
point 193	0.566317	1.09955	1.04826
point 194	0.558883	1.07119	1.05976
point 195	0.589479	1.06706	1.06763
point 196	0.494662	1.05285	1.04982
point 197	0.512188	1.0532	1.05528
point 198	0.539073	1.03741	1.0589
point 199	0.496618	1.02767	1.0667
point 20	0.2479	1.18549	0.881403
point 200	0.491444	1.00044	1.04958
point 201	0.505521	1.01128	1.06685
point 202	0.503162	0.995311	1.06968
point 203	0.499412	1.00998	1.05124
point 204	0.521363	1.02305	1.07461
point 205	0.522006	1.01635	1.08087
point 206	0.523875	1.00588	1.09047
point 207	0.540322	1.00825	1.08692
point 208	0.535083	0.997031	1.09459
point 209	0.527017	0.993494	1.09526
point 21	0.264928	1.20127	0.903989
point 210	0.519286	0.995655	1.09282
point 211	0.507994	0.975265	1.10687
point 212	0.515836	0.972091	1.10864
point 213	0.516704	0.958299	1.11169
point 214	0.534347	0.948835	1.11312
point 215	0.542066	0.942388	1.12085
point 216	0.547496	0.956924	1.11688
point 217	0.575941	0.924234	1.13201
point 218	0.562335	0.946379	1.13198
point 219	0.571723	0.938799	1.13553
point 22	0.308143	1.16873	0.950705
point 220	0.582038	0.952822	1.13159
point 221	0.683936	0.968801	1.13599
point 222	0.676275	0.979163	1.13105
point 223	0.664971	0.977902	1.11138
point 224	0.653194	0.967818	1.11159
point 225	0.633365	0.978968	1.1151
point 226	0.589371	0.886753	1.15363
point 227	0.593089	0.901222	1.14303
point 228	0.53703	0.877093	1.1628
point 229	0.518138	0.83982	1.19061
point 23	0.327747	1.1281	0.927749
point 230	0.815912	0.811579	1.19533
point 231	0.772878	0.766956	1.18642
point 232	0.743967	0.735173	1.16634
point 233	0.504015	0.797054	1.21972
point 234	0.561568	0.80492	1.20436
point 235	0.575179	0.803872	1.2079
point 236	0.564555	0.786323	1.21734
point 237	0.589122	0.744808	1.23892
point 238	0.575823	0.760978	1.23489
point 239	0.564341	0.746224	1.23
point 24	0.303279	1.10893	0.92552
point 240	0.431752	0.714612	1.29967
point 241	0.463738	0.79156	1.20501
point 242	0.459742	0.875647	1.19027
point 243	0.438978	0.878984	1.17847
point 244	0.432754	0.872444	1.15804
point 245	0.42684	0.859683	1.14795
point 246	0.471661	0.957049	1.10197
point 247	0.432394	0.971927	1.08524
point 248	0.440197	0.959789	1.09326
point 249	0.435321	0.937338	1.09302
point 25	0.285497	1.15821	0.938281
point 250	0.457287	0.916187	1.09595
point 251	0.39955	0.955471	1.07764
point 252	0.402389	0.970861	1.072
point 253	0.414694	0.946092	1.07645
point 254	0.438909	1.00984	1.08488
point 255	0.441009	1.03136	1.07676
point 256	0.374842	0.997465	1.06294
point 257	0.413817	0.983751	1.07265
point 258	0.361465	0.952707	1.08831
point 259	0.413294	0.933996	1.08145
point 26	0.256757	1.15034	0.916203
point 260	0.344954	0.941444	1.08669
point 261	0.405383	0.911271	1.09577
point 262	0.362417	0.911832	1.11146
point 263	0.333367	0.918289	1.10019
point 264	0.321378	0.956684	1.07878
point 265	0.322133	0.979891	1.08255
point 266	0.296223	0.977099	1.06598
point 267	0.294365	0.957002	1.06295
point 268	0.289667	0.949676	1.04835
point 269	0.291328	0.936289	1.05637
point 27	0.274195	1.11428	0.900579
point 270	0.318183	0.917505	1.0955
point 271	0.30234	0.921259	1.08261
point 272	0.342006	0.90873	1.10948
point 273	0.312505	0.894778	1.10366
point 274	0.301603	0.892419	1.09973
point 275	0.300152	0.868719	1.12348
point 276	0.29961	0.872931	1.11039
point 277	0.295783	0.867772	1.09879
point 278	0.294881	0.897964	1.07842
point 279	0.285956	0.87322	1.0764
point 28	0.318583	1.08789	0.897175
point 280	0.296307	0.846781	1.1256
point 281	0.287457	0.838027	1.1221
point 282	0.278994	0.827911	1.10596
point 283	0.293484	0.812239	1.1196
point 284	0.27574	0.874808	1.03877
point 285	0.277182	0.84823	1.02936
point 286	0.296815	0.825911	1.06048
point 287	0.225234	0.892082	0.992555
point 288	0.208788	0.871756	0.993092
point 289	0.241727	0.861369	1.02309
point 29	0.303976	1.05327	0.921101
point 290	0.233339	0.83764	1.01777
point 291	0.199102	0.853163	0.993091
point 292	0.132845	0.802491	0.994382
point 293	0.151677	0.811621	1.00577
point 294	0.172394	0.803179	1.01675
point 295	0.086634	0.838941	0.917269
point 296	0.072901	0.791045	0.967143
point 297	0.062898	0.80603	0.938337
point 298	0.046407	0.77776	0.943241
point 299	0.106351	0.807952	0.947688
point 30	0.230538	1.28352	0.830809
point 300	0.143735	0.870397	0.915842
point 301	0.054944	0.839712	0.900613
point 302	0.030882	0.85231	0.87152
point 303	0.07642	0.893542	0.801447
point 304	0.031831	0.802707	0.913679
point 305	-0.041815	0.861865	0.800501
point 306	-0.282165	0.871911	0.470474
point 307	-0.27792	0.860554	0.491225
point 308	-0.270784	0.831077	0.494776
point 309	-0.27342	0.812177	0.493054
point 31	0.233074	1.26613	0.832472
point 310	-0.265399	0.795241	0.503874
point 311	-0.267773	0.824122	0.502404
point 312	-0.259696	0.826465	0.514345
point 313	-0.25382	0.845324	0.524707
point 314	-0.239435	0.860034	0.547957
point 315	-0.244284	0.82378	0.608444
point 316	-0.224145	0.795384	0.705179
point 317	-0.215735	0.786759	0.712474
point 318	-0.164248	1.19174	0.642981
point 319	-0.31466	1.23343	0.655337
point 32	0.243952	1.25181	0.837289
point 320	-0.336108	1.22503	0.599638
point 321	-0.259966	1.20651	0.542957
point 322	-0.312123	1.23584	0.612756
point 323	-0.3164	1.20934	0.586781
point 324	-0.222285	1.18387	0.623617
point 325	-0.249428	1.12092	0.634162
point 326	-0.25778	1.11683	0.615156
point 327	-0.247422	1.14975	0.505308
point 328	-0.248864	1.1778	0.509067
point 329	-0.239723	1.17205	0.523496
point 33	0.252394	1.22619	0.850378
point 330	-0.235554	1.16262	0.534284
point 331	-0.23836	1.1409	0.532923
point 332	-0.218225	1.11363	0.545146
point 333	-0.169483	0.998387	0.491479
point 334	-0.14776	1.0101	0.525868
point 335	-0.151989	1.02312	0.531431
point 336	-0.169109	1.04229	0.533014
point 337	-0.174347	1.05172	0.537198
point 338	-0.18693	1.08173	0.563502
point 339	-0.197283	1.08605	0.626514
point 34	0.226321	1.23763	0.83018
point 340	-0.196679	1.09313	0.632936
point 341	-0.302806	0.647946	0.779418
point 342	-0.219295	0.760166	0.708797
point 343	-0.133583	0.793389	0.774929
point 344	-0.045115	0.823317	0.861058
point 345	-0.044075	0.772141	0.902228
point 346	-0.078858	0.744685	0.890018
point 347	-0.147971	0.735616	0.841879
point 348	-0.081836	0.783533	0.894217
point 349	-0.10753	0.77775	0.888104
point 35	0.149199	1.17725	0.717593
point 350	-0.133743	0.761519	0.868032
point 351	-0.120709	0.729049	0.895112
point 352	-0.105563	0.681428	0.894323
point 353	-0.168888	0.705272	0.873422
point 354	-0.151741	0.681698	0.887059
point 355	-0.126633	0.703234	0.894132
point 356	-0.108807	0.648927	0.87492
point 357	-0.068875	0.695506	0.933168
point 358	-0.078938	0.691835	0.913784
point 359	-0.240831	0.615854	0.899345
point 36	0.197768	1.15903	0.860818
point 360	-0.253194	0.607753	0.8731
point 361	-0.033479	0.729003	0.963448
point 362	-0.01214	0.687189	0.982979
point 363	-0.049944	0.652221	0.989615
point 364	-0.072352	0.649717	0.957591
point 365	-0.071113	0.629832	0.964054
point 366	-0.076076	0.609018	0.961127
point 367	-0.054417	0.572596	1.01825
point 368	-0.074461	0.598366	0.983822
point 369	-0.045385	0.590702	1.00722
point 37	0.204469	1.14949	0.831579
point 370	-0.043268	0.62277	1.00336
point 371	-0.059025	0.601918	0.987084
point 372	-0.014081	0.622046	1.05326
point 373	-0.012734	0.659465	1.03131
point 374	0.012173	0.72802	1.02096
point 375	0.019662	0.685369	1.04785
point 376	-0.005897	0.689892	1.0219
point 377	-0.007548	0.656175	1.05701
point 378	0.00751	0.649982	1.07412
point 379	0.027993	0.634757	1.08764
point 38	0.216342	1.12407	0.807667
point 380	0.037218	0.603653	1.08299
point 381	0.066795	0.662094	1.06927
point 382	0.049305	0.714979	1.04221
point 383	0.089367	0.719197	1.06604
point 384	0.120373	0.689957	1.10054
point 385	0.063675	0.615593	1.1218
point 386	0.073442	0.676866	1.08003
point 387	0.09249	0.672745	1.103
point 388	0.071713	0.69085	1.07505
point 389	0.043652	0.6067	1.10976
point 39	0.224076	1.11103	0.832399
point 390	0.0319	0.57309	1.12323
point 391	0.034992	0.588962	1.11963
point 392	0.025828	0.57658	1.09035
point 393	0.065439	0.603319	1.13399
point 394	0.063719	0.602504	1.17565
point 395	0.063004	0.629398	1.16056
point 396	0.093857	0.625452	1.20115
point 397	0.09421	0.655908	1.18633
point 398	0.077097	0.647005	1.17475
point 399	0.121684	0.670527	1.18616
point 4	0.38002	1.31392	1.13278
point 40	0.238042	1.10719	0.887898
point 400	0.134636	0.675378	1.1881
point 401	0.136823	0.708973	1.17465
point 402	0.183946	0.733356	1.19585
point 403	0.134872	0.719225	1.08883
point 404	0.281455	0.780906	1.19468
point 405	0.295322	0.827442	1.19477
point 406	0.305548	0.75473	1.21268
point 407	0.320724	0.828337	1.22483
point 408	0.349646	0.813677	1.24049
point 409	0.369977	0.779083	1.25348
point 41	0.242124	1.0878	0.869842
point 410	0.287419	0.797407	1.19676
point 411	0.191076	0.673119	1.24768
point 412	0.204734	0.641652	1.2822
point 413	0.187085	0.528849	1.27571
point 414	0.231537	0.673024	1.24787
point 415	0.310173	0.704999	1.25361
point 416	0.27069	0.686716	1.24056
point 417	0.313831	0.673015	1.23705
point 418	0.285693	0.658145	1.22696
point 419	0.407069	0.592664	1.23915
point 42	0.241257	1.09179	0.841479
point 420	0.3073	0.632017	1.20999
point 421	0.326706	0.623439	1.18564
point 422	0.388968	0.65588	1.21903
point 423	0.36613	0.637635	1.18538
point 424	0.366707	0.605769	1.18818
point 425	0.386609	0.615478	1.20004
point 426	0.395512	0.625988	1.2134
point 427	0.404531	0.726597	1.20495
point 428	0.230457	0.613905	1.26369
point 429	0.240062	0.626778	1.26543
point 43	0.2535	1.08007	0.823002
point 430	0.434245	0.615614	1.26442
point 431	-0.086265	0.388343	1.08547
point 432	-0.089013	0.386622	1.05793
point 433	0.119745	0.412767	1.28321
point 434	0.680339	0.503225	1.25398
point 435	0.692806	0.439409	1.26966
point 436	0.734434	0.431507	1.27455
point 437	0.345081	0.450995	1.3222
point 438	0.298091	0.462906	1.18142
point 439	0.300771	0.481996	1.18582
point 44	0.235837	1.07874	0.815506
point 440	0.326598	0.51857	1.17467
point 441	0.344361	0.538918	1.16672
point 442	0.2984	0.495799	1.18077
point 443	0.285057	0.455592	1.1606
point 444	0.323943	0.53361	1.16362
point 445	0.364414	0.576694	1.15254
point 446	0.151549	1.32016	0.854107
point 45	0.252444	1.05967	0.814152
point 46	0.267345	1.02795	0.860999
point 47	0.263764	1.04252	0.826956
point 48	0.28693	1.04911	0.856906
point 49	0.171092	1.14421	0.754842
point 5	0.193451	1.38495	0.976585
point 50	0.158247	1.15293	0.730773
point 51	0.06946	1.08407	0.672595
point 52	0.077889	1.06408	0.681335
point 53	0.09545	1.07761	0.686424
point 54	0.110862	1.10456	0.705036
point 55	0.126482	1.07372	0.701273
point 56	0.124723	1.12634	0.673693
point 57	0.13781	1.1493	0.674909
point 58	0.179388	1.08664	0.719906
point 59	0.17063	1.06502	0.726131
point 6	0.228414	1.35877	0.966275
point 60	0.136796	1.03382	0.7225
point 61	0.151614	1.03209	0.725824
point 62	0.110032	1.03043	0.708181
point 63	0.100411	1.04219	0.689686
point 64	0.099759	0.997449	0.713875
point 65	0.002809	1.04511	0.697531
point 66	0.070857	1.02493	0.678711
point 67	0.086736	1.01307	0.679036
point 68	0.039522	0.991377	0.689085
point 69	0.036411	1.03604	0.696803
point 7	0.203242	1.35409	0.908269
point 70	0.020287	0.972997	0.693761
point 71	-0.001938	0.94581	0.692032
point 72	-0.023499	0.995297	0.689814
point 73	-0.051905	0.998399	0.666569
point 74	-0.060884	0.956352	0.657837
point 75	-0.06621	1.00474	0.660447
point 76	0.015849	1.0113	0.69377
point 77	-0.029765	0.91821	0.702226
point 78	-0.083711	0.868479	0.740414
point 79	0.188279	1.10197	0.762143
point 8	0.403057	1.29259	0.993017
point 80	0.243103	1.02267	0.811122
point 81	0.212847	1.01202	0.798423
point 82	0.223707	1.03182	0.791791
point 83	0.210418	1.02457	0.787629
point 84	0.20692	1.0511	0.77712
point 85	0.193471	1.0048	0.789248
point 86	0.196674	1.02291	0.776791
point 87	0.206723	1.07591	0.774854
point 88	0.190402	1.03342	0.765454
point 89	0.18427	1.01903	0.764922
point 9	0.357941	1.3289	0.946852
point 90	0.175517	1.02506	0.745886
point 91	0.184289	1.00263	0.774794
point 92	0.177822	0.996001	0.764502
point 93	0.171956	0.996622	0.759507
point 94	0.179763	1.00681	0.761955
point 95	0.180639	0.964956	0.781405
point 96	0.181745	0.983467	0.80535
point 97	0.197179	0.972279	0.812743
point 98	0.188139	0.953211	0.793616
point 99	0.166731	0.931329	0.809206
