# Supplementary material for: Data for spatial analysis of growth anomaly lesions on Montipora capitata coral colonies using 3D reconstruction techniques
Source: Data Brief. 2016 Sep 19;9:460–2. doi: 10.1016/j.dib.2016.09.009 (PMC5045566; doi:10.1016/j.dib.2016.09.009)
Supplement: Supplementary file 16 — Supplementary material [file mmc16.xlsx]

## Sheet: GA_coordinates_colony_6260
# Label	X est	Y est	Z est
Marker point 1	0.010597	0.019984	1.53009
Marker point 2	-0.030359	0.990613	1.82594
Marker point 3	1.01976	0.989403	1.82557
point 1	0.575712	1.00631	1.73864
point 10	0.507299	1.03915	1.75442
point 100	0.630456	0.900358	1.7589
point 101	0.631027	0.909027	1.75702
point 102	0.636172	0.895735	1.75978
point 103	0.641167	0.904562	1.7545
point 104	0.640941	0.914405	1.75177
point 105	0.650146	0.916432	1.7512
point 106	0.646258	0.888416	1.76597
point 107	0.652346	0.888601	1.76797
point 108	0.645309	0.898484	1.76092
point 109	0.650747	0.90377	1.76131
point 11	0.478811	1.04253	1.74897
point 110	0.65847	0.901503	1.76335
point 111	0.672189	0.899102	1.75616
point 112	0.667092	0.903118	1.75726
point 113	0.667407	0.906512	1.75575
point 114	0.682318	0.915814	1.74187
point 115	0.671989	0.9139	1.74725
point 116	0.627403	0.915223	1.75484
point 117	0.636615	0.924846	1.74003
point 118	0.677053	0.893311	1.76196
point 119	0.69153	0.873562	1.76631
point 12	0.466471	1.05465	1.74291
point 120	0.689958	0.876673	1.76479
point 121	0.677555	0.87825	1.76883
point 122	0.682749	0.907286	1.7475
point 123	0.687118	0.910583	1.74252
point 124	0.697548	0.905578	1.75185
point 125	0.689122	0.902254	1.75448
point 126	0.690483	0.897052	1.75734
point 127	0.684177	0.897677	1.75751
point 128	0.681257	0.886112	1.76262
point 129	0.688915	0.885754	1.76526
point 13	0.474593	1.06489	1.7445
point 130	0.69085	0.880904	1.7659
point 131	0.685037	0.881566	1.76565
point 132	0.699223	0.870113	1.77548
point 133	0.708562	0.867062	1.77819
point 134	0.713431	0.861011	1.76346
point 135	0.716316	0.85802	1.76603
point 136	0.704659	0.853928	1.76857
point 137	0.710901	0.849224	1.76892
point 138	0.715188	0.843241	1.7697
point 139	0.693611	0.838471	1.76949
point 14	0.58647	0.994723	1.74337
point 140	0.695994	0.843832	1.76984
point 141	0.696557	0.849009	1.76927
point 142	0.687317	0.846264	1.77857
point 143	0.690056	0.8531	1.7734
point 144	0.682146	0.846611	1.78004
point 145	0.77192	0.844149	1.72196
point 146	0.680526	0.930289	1.7515
point 147	0.678787	0.939301	1.75468
point 148	0.675261	0.936462	1.76074
point 149	0.672104	0.942895	1.76952
point 15	0.490956	1.04496	1.75105
point 150	0.662278	0.951144	1.77178
point 151	0.660604	0.971563	1.76147
point 152	0.660826	0.964879	1.76512
point 153	0.649128	0.975512	1.75758
point 154	0.641656	0.963018	1.75123
point 155	0.64775	0.959377	1.76592
point 156	0.65153	0.945469	1.76924
point 157	0.65169	0.949884	1.77108
point 158	0.661474	0.938806	1.76947
point 159	0.652088	0.935329	1.76465
point 16	0.477337	1.053	1.74924
point 160	0.663848	0.923182	1.76072
point 161	0.668752	0.932059	1.76466
point 162	0.653985	0.928576	1.76159
point 163	0.64833	0.858301	1.76773
point 164	0.655093	0.854064	1.77151
point 165	0.687372	0.941134	1.74695
point 166	0.689659	0.928615	1.74853
point 167	0.693921	0.936037	1.75038
point 168	0.667194	0.964655	1.75829
point 169	0.670479	0.962103	1.75617
point 17	0.475147	1.03578	1.74428
point 170	0.683263	0.947071	1.74601
point 171	0.689264	0.951663	1.74606
point 172	0.706042	0.9035	1.76727
point 173	0.703754	0.909001	1.76309
point 174	0.710414	0.901011	1.77031
point 175	0.719695	0.912149	1.77106
point 176	0.716276	0.90202	1.77266
point 177	0.723053	0.910456	1.7706
point 178	0.73037	0.905831	1.76554
point 179	0.707367	0.812537	1.80607
point 18	0.513321	1.01487	1.75459
point 180	0.681996	0.795892	1.79415
point 181	0.5763	0.764656	1.7936
point 182	0.598994	0.819593	1.77848
point 183	0.604985	0.839537	1.76717
point 184	0.600158	0.828684	1.77425
point 185	0.620076	0.838388	1.7776
point 186	0.616567	0.832955	1.77742
point 187	0.609016	0.827607	1.77564
point 188	0.612109	0.82193	1.78008
point 189	0.631532	0.839363	1.77781
point 19	0.52769	1.00811	1.75496
point 190	0.638072	0.848095	1.77124
point 191	0.631119	0.8291	1.78218
point 192	0.622491	0.819883	1.78205
point 193	0.603228	0.815638	1.77952
point 194	0.625922	0.832525	1.77905
point 195	0.622133	0.82564	1.78127
point 196	0.64704	0.836681	1.78832
point 197	0.549597	0.784091	1.77818
point 198	0.540845	0.789694	1.77684
point 199	0.535752	0.791706	1.77566
point 2	0.524098	0.991016	1.76268
point 20	0.506079	1.04829	1.75634
point 200	0.535726	0.783357	1.77869
point 201	0.525974	0.786033	1.77774
point 202	0.540065	0.77662	1.78092
point 203	0.523818	0.749017	1.77075
point 204	0.507089	0.76	1.77154
point 205	0.511562	0.765875	1.77916
point 206	0.52699	0.759929	1.77591
point 207	0.504236	0.770961	1.77212
point 208	0.522058	0.772559	1.7777
point 209	0.63956	0.760745	1.80512
point 21	0.489031	0.961108	1.76063
point 210	0.649221	0.762841	1.80235
point 211	0.653495	0.761476	1.80086
point 212	0.652413	0.746417	1.76273
point 213	0.617581	0.735018	1.75323
point 214	0.646233	0.745074	1.77121
point 215	0.640692	0.738902	1.742
point 216	0.650432	0.733379	1.73556
point 217	0.712615	0.791471	1.81986
point 218	0.696454	0.797986	1.81412
point 219	0.734168	0.797335	1.8131
point 22	0.512782	0.946892	1.75591
point 220	0.743509	0.784978	1.79193
point 221	0.734929	0.782505	1.81261
point 222	0.714792	0.777587	1.8198
point 223	0.698667	0.778761	1.82381
point 224	0.678952	0.770905	1.81563
point 225	0.68119	0.75891	1.81765
point 226	0.693633	0.762883	1.81791
point 227	0.687239	0.750074	1.81886
point 228	0.691329	0.741006	1.8179
point 229	0.698709	0.745084	1.81807
point 23	0.513414	0.956559	1.75641
point 230	0.707545	0.754212	1.8174
point 231	0.706144	0.72782	1.80913
point 232	0.692664	0.726276	1.80486
point 233	0.717971	0.745885	1.81278
point 234	0.72327	0.759263	1.8193
point 235	0.724783	0.769381	1.81885
point 236	0.74195	0.763833	1.81511
point 237	0.753938	0.763089	1.80578
point 238	0.754217	0.774376	1.79633
point 239	0.79677	0.740497	1.68312
point 24	0.513185	0.96318	1.75544
point 240	0.812062	0.723322	1.66761
point 241	0.832303	0.714688	1.66606
point 242	0.768972	0.734527	1.68051
point 243	0.774255	0.721456	1.69918
point 244	0.763918	0.702266	1.6969
point 245	0.757702	0.722611	1.68371
point 246	0.802374	0.7014	1.69256
point 247	0.79119	0.703781	1.70439
point 248	0.788616	0.695248	1.70646
point 249	0.769204	0.710998	1.69622
point 25	0.509179	0.962007	1.75572
point 250	0.784496	0.713044	1.70196
point 251	0.777119	0.706713	1.70003
point 252	0.763936	0.678664	1.71392
point 253	0.70653	0.673795	1.69312
point 254	0.681268	0.681312	1.70226
point 255	0.666919	0.68625	1.70751
point 256	0.660512	0.677979	1.70839
point 257	0.665515	0.670788	1.7082
point 258	0.677528	0.659058	1.71169
point 259	0.775338	0.661782	1.71548
point 26	0.506444	0.951712	1.75811
point 260	0.749442	0.657403	1.72816
point 261	0.739361	0.66561	1.72455
point 262	0.729678	0.677873	1.71456
point 263	0.721327	0.661504	1.71389
point 264	0.722281	0.656158	1.71416
point 265	0.761286	0.667666	1.7145
point 266	0.724845	0.650705	1.71407
point 267	0.71439	0.657902	1.70933
point 268	0.714957	0.663175	1.70956
point 269	0.714836	0.667931	1.70657
point 27	0.476876	0.991541	1.76802
point 270	0.719538	0.668858	1.70985
point 28	0.47153	0.983874	1.77358
point 29	0.440144	1.01884	1.75351
point 3	0.493195	1.03259	1.75387
point 30	0.431096	0.987752	1.76064
point 31	0.439899	1.00838	1.75825
point 32	0.433504	0.995042	1.762
point 33	0.430918	1.00539	1.74663
point 34	0.437448	0.987093	1.76483
point 35	0.445749	1.00096	1.76768
point 36	0.460715	1.00184	1.76923
point 37	0.45099	1.00691	1.76782
point 38	0.485239	1.03601	1.75273
point 39	0.459136	0.99584	1.77188
point 4	0.489667	1.02168	1.75006
point 40	0.463254	0.985335	1.77488
point 41	0.454152	0.987596	1.77413
point 42	0.451393	0.998201	1.77078
point 43	0.447723	0.993553	1.76977
point 44	0.445568	0.980965	1.77262
point 45	0.439233	0.982081	1.77089
point 46	0.440664	0.974258	1.77695
point 47	0.443423	0.967571	1.779
point 48	0.454039	0.974023	1.77821
point 49	0.466534	0.973231	1.77752
point 5	0.539696	1.0056	1.75301
point 50	0.460432	0.964682	1.78017
point 51	0.494762	0.96301	1.7563
point 52	0.47035	0.960973	1.77261
point 53	0.471089	0.950153	1.77564
point 54	0.464812	0.954848	1.77963
point 55	0.45969	0.951682	1.781
point 56	0.448674	0.950308	1.77732
point 57	0.443684	0.956062	1.7782
point 58	0.440024	0.961805	1.77749
point 59	0.44379	0.960148	1.77889
point 6	0.536744	0.986254	1.75697
point 60	0.428491	0.956595	1.76635
point 61	0.435481	0.958998	1.77594
point 62	0.394001	0.954406	1.7674
point 63	0.383566	0.964095	1.77941
point 64	0.361853	0.96524	1.78332
point 65	0.374425	0.975375	1.78313
point 66	0.38823	0.944754	1.77851
point 67	0.386995	0.936289	1.77831
point 68	0.480296	1.16599	1.80276
point 69	0.486204	1.15243	1.80558
point 7	0.55411	1.02317	1.7543
point 70	0.491596	1.13932	1.79183
point 71	0.47748	1.12752	1.81865
point 72	0.466376	1.13113	1.82045
point 73	0.469332	1.11926	1.81693
point 74	0.526821	0.892417	1.78378
point 75	0.496465	0.877623	1.80012
point 76	0.483453	0.889592	1.78758
point 77	0.491435	0.895558	1.79789
point 78	0.508865	0.895808	1.79846
point 79	0.517539	0.878246	1.80004
point 8	0.537849	1.02747	1.75253
point 80	0.504496	0.887066	1.79968
point 81	0.524129	0.870625	1.79785
point 82	0.613328	0.915589	1.76555
point 83	0.618726	0.921673	1.7512
point 84	0.605979	0.929078	1.76519
point 85	0.605256	0.90992	1.77239
point 86	0.596675	0.919465	1.77401
point 87	0.610079	0.923883	1.76416
point 88	0.607405	0.917122	1.77136
point 89	0.616098	0.857328	1.76744
point 9	0.507378	1.02137	1.75803
point 90	0.607098	0.886	1.78564
point 91	0.594406	0.885073	1.78731
point 92	0.603526	0.877818	1.78335
point 93	0.604116	0.866642	1.77729
point 94	0.603495	0.871041	1.78191
point 95	0.662555	0.859224	1.77141
point 96	0.684163	0.862379	1.77266
point 97	0.667772	0.871484	1.77081
point 98	0.656969	0.876315	1.76741
point 99	0.629344	0.894822	1.76181
point 271	0.851189	0.659954	1.68413
point 272	0.847568	0.64488	1.68571
point 273	0.859993	0.618508	1.66335
point 274	0.742751	0.646302	1.72779
point 275	0.839315	0.608498	1.67093
point 276	0.760593	0.647186	1.72731
point 277	0.833617	0.677046	1.68308
point 278	0.818596	0.682233	1.67944
point 279	0.803721	0.663443	1.69566
point 280	0.810968	0.666527	1.68439
point 281	0.818584	0.669692	1.68011
point 282	0.796216	0.649137	1.70355
point 283	0.805144	0.651302	1.69249
point 284	0.805679	0.62554	1.70184
point 285	0.812688	0.636185	1.68666
point 286	0.858025	0.58498	1.64154
point 287	0.823351	0.600037	1.68335
point 288	0.829598	0.579742	1.68076
point 289	0.802335	0.592381	1.71926
point 290	0.805698	0.606876	1.71796
point 291	0.815202	0.606878	1.70553
point 292	0.782076	0.62995	1.7345
point 293	0.770143	0.653123	1.71909
point 294	0.770782	0.63068	1.73981
point 295	0.7947	0.618835	1.71916
point 296	0.797463	0.60809	1.72779
point 297	0.789515	0.581388	1.72861
point 298	0.786296	0.596157	1.73696
point 299	0.777532	0.599903	1.74849
point 300	0.771078	0.608447	1.75273
point 301	0.790811	0.56758	1.73235
point 302	0.697488	0.643608	1.71657
point 303	0.717281	0.634439	1.72128
point 304	0.676822	0.633451	1.7312
point 305	0.679745	0.621365	1.74448
point 306	0.701797	0.624017	1.73889
point 307	0.717167	0.616368	1.73358
point 308	0.709219	0.606008	1.73727
point 309	0.608116	0.655208	1.76578
point 310	0.734119	0.631669	1.72839
point 311	0.735868	0.624598	1.73369
point 312	0.736492	0.578607	1.78238
point 313	0.704507	0.581008	1.74821
point 314	0.721577	0.566887	1.77724
point 315	0.733536	0.607672	1.74806
point 316	0.74566	0.616446	1.74622
point 317	0.713088	0.577201	1.7558
point 318	0.755791	0.594781	1.75389
point 319	0.612901	0.635859	1.73857
point 320	0.713426	0.590672	1.74824
point 321	0.740783	0.561326	1.7803
point 322	0.759215	0.556581	1.76778
point 323	0.76058	0.565998	1.76626
point 324	0.696126	0.576225	1.75175
point 325	0.709849	0.560913	1.75843
point 326	0.758796	0.579824	1.75893
point 327	0.685914	0.566038	1.75479
point 328	0.674347	0.568682	1.75151
point 329	0.696182	0.553012	1.75953
point 330	0.675339	0.557565	1.75019
point 331	0.761597	0.531095	1.7915
point 332	0.749976	0.526118	1.80015
point 333	0.771735	0.528996	1.77202
point 334	0.769506	0.511541	1.78711
point 335	0.761229	0.520077	1.80024
point 336	0.789527	0.542043	1.74647
point 337	0.782351	0.521545	1.76726
point 338	0.738739	0.540135	1.79636
point 339	0.725336	0.532404	1.79735
point 340	0.710763	0.525259	1.78781
point 341	0.737783	0.512477	1.796
point 342	0.750972	0.510022	1.79849
point 343	0.759568	0.494683	1.79811
point 344	0.737876	0.522682	1.7997
point 345	0.714696	0.510264	1.79495
point 346	0.762746	0.509522	1.79935
point 347	0.776443	0.496081	1.78673
point 348	0.609248	0.485533	1.74363
point 349	0.580863	0.451231	1.7568
point 350	0.576936	0.46965	1.73679
point 351	0.604349	0.299433	1.84411
point 352	0.612111	0.319034	1.8555
point 353	0.591085	0.305988	1.83005
point 354	0.585889	0.321619	1.83288
point 355	0.600735	0.322185	1.84757
point 356	0.61406	0.33801	1.85137
point 357	0.583219	0.334172	1.82237
point 358	0.59367	0.352159	1.83584
point 359	0.616686	0.354706	1.84711
point 360	0.577598	0.332309	1.80601
point 361	0.550157	0.330703	1.7926
point 362	0.583167	0.303459	1.81074
point 363	0.567497	0.296097	1.80878
point 364	0.54164	0.282575	1.79445
point 365	0.55669	0.27133	1.80492
point 366	0.556466	0.300676	1.80206
point 367	0.560715	0.24651	1.77379
point 368	0.549241	0.258322	1.77068
point 369	0.551006	0.268049	1.78795
point 370	0.55096	0.251407	1.74313
point 371	0.53713	0.272078	1.75505
point 372	0.534581	0.318661	1.74932
point 373	0.523698	0.304988	1.73872
point 374	0.531811	0.288492	1.75405
point 375	0.482061	0.601926	1.6981
point 376	0.497468	0.692102	1.76691
point 377	0.486964	0.705818	1.76078
point 378	0.483325	0.646152	1.75453
point 379	0.468775	0.641376	1.72696
point 380	0.432849	0.560818	1.6946
point 381	0.424878	0.541816	1.69919
point 382	0.404487	0.567508	1.69326
point 383	0.414014	0.585702	1.69066
point 384	0.405341	0.576655	1.69501
point 385	0.407175	0.552468	1.69491
point 386	0.390828	0.530589	1.69797
point 387	0.38647	0.549248	1.68236
point 388	0.359334	0.537243	1.66909
point 389	0.288806	0.523415	1.55759
point 390	0.302273	0.686216	1.63315
point 391	0.299276	0.715862	1.61879
point 392	0.287245	0.705496	1.61638
point 393	0.28353	0.677998	1.62601
point 394	0.250874	0.714279	1.61374
point 395	0.239862	0.707557	1.61574
point 396	0.228719	0.715665	1.62511
point 397	0.228159	0.706648	1.6215
point 398	0.227616	0.685236	1.62169
point 399	0.23697	0.686746	1.60814
point 400	0.246606	0.681715	1.6034
point 401	0.247994	0.667716	1.60663
point 402	0.25521	0.670975	1.60355
point 403	0.235453	0.676189	1.61086
point 404	0.216966	0.690513	1.63264
point 405	0.21506	0.708669	1.62994
point 406	0.227813	0.663391	1.61194
point 407	0.233752	0.645216	1.60638
point 408	0.251716	0.641394	1.60332
point 409	0.260514	0.647025	1.60353
point 410	0.238292	0.699673	1.60877
point 411	0.249182	0.462523	1.53228
point 412	0.251661	0.517748	1.53059
point 413	0.21563	0.51766	1.58549
point 414	0.291853	0.282549	1.53212
point 415	0.226322	0.50824	1.55753
point 416	0.237415	0.511132	1.54161
point 417	0.209351	0.510401	1.57706
point 418	0.268643	0.324434	1.58315
point 419	0.24668	0.324279	1.5831
point 420	0.248519	0.285956	1.61479
point 421	0.248146	0.308989	1.59652
point 422	0.121715	0.158029	1.49372
point 423	0.135632	0.149689	1.49666
point 424	0.155179	0.156939	1.49935
point 425	0.144895	0.176352	1.50876
point 426	0.17187	0.185961	1.50426
point 427	0.155062	0.19794	1.50701
point 428	0.182634	0.196023	1.496
point 429	0.124766	0.189197	1.4908
point 430	0.388366	0.257234	1.5794
point 431	0.415402	0.126285	1.63748
point 432	0.400508	0.226497	1.58411
point 433	0.427242	0.237376	1.61315
point 434	0.403746	0.243521	1.59603
point 435	0.357191	0.301434	1.59711
point 436	0.41165	0.220446	1.5917
point 437	0.335994	0.320059	1.62521
point 438	0.36235	0.30786	1.61021
point 439	0.360246	0.318254	1.63086
point 440	0.409816	0.298375	1.63253
point 441	0.425611	0.290925	1.64424
point 442	0.417632	0.299838	1.6471
point 443	0.466579	-0.018161	1.54158
point 444	0.446128	0.112435	1.71283
point 445	0.43257	0.103124	1.67532
point 446	0.427965	0.084414	1.67765
point 447	0.437104	0.072917	1.69045
point 448	0.45529	0.081491	1.7123
point 449	0.432097	0.043186	1.69711
point 450	0.426535	0.020623	1.68924
point 451	0.446237	0.049821	1.72132
point 452	0.455567	0.032032	1.72326
point 453	0.482841	0.045082	1.75159
point 454	0.499039	0.051808	1.75359
point 455	0.517026	0.066819	1.74644
point 456	0.490464	0.076017	1.74808
point 457	0.472108	0.062815	1.74624
point 458	0.508973	0.100297	1.76947
point 459	0.461878	0.051755	1.72924
point 460	0.53133	0.078204	1.77135
point 461	0.479102	0.031667	1.74865
point 462	0.467733	0.033231	1.73722
point 463	0.439785	0.033351	1.69882
point 464	0.445589	0.013562	1.70713
point 465	0.468338	0.015029	1.73971
point 466	0.611695	0.124659	1.75007
point 467	0.592012	0.129981	1.7481
point 468	0.544097	0.074833	1.77363
point 469	0.512428	0.20111	1.71836
point 470	0.492662	0.140842	1.74815
point 471	0.456188	0.14559	1.74186
point 472	0.467332	0.116823	1.75195
point 473	0.455804	0.127555	1.73495
point 474	0.470278	0.14595	1.74316
point 475	0.488321	0.21074	1.6859
point 476	0.506396	0.250502	1.67796
point 477	0.448593	0.415736	1.78456
point 478	0.463087	0.394139	1.76635
point 479	0.927941	0.369746	1.8642
point 480	0.94967	0.385321	1.84455
point 481	0.964783	0.372755	1.83052
point 482	0.974971	0.355173	1.8218
point 483	0.995253	0.340813	1.81276
point 484	1.03034	0.373652	1.81703
point 485	1.05387	0.353255	1.76246
point 486	1.06272	0.305024	1.7334
point 487	0.984083	0.276983	1.79811
point 488	1.0348	0.289616	1.76059
point 489	1.03316	0.317766	1.75191
point 490	0.997117	0.319487	1.81597
point 491	0.974894	0.294597	1.81539
point 492	1.02308	0.265989	1.77755
point 493	1.04702	0.256644	1.76228
point 494	1.02777	0.111123	1.7785
point 495	0.938582	0.238192	1.87244
point 496	0.954557	0.2466	1.8521
point 497	0.984855	0.25936	1.80794
point 498	1.05223	0.24036	1.75282
point 499	1.03977	0.331529	1.75414
point 500	1.0373	0.135597	1.77996
point 501	0.79993	0.073125	1.82254
point 502	0.845236	0.083606	1.80058
point 503	0.848809	0.068443	1.78722
point 504	0.826544	0.038142	1.78919
point 505	0.867809	-0.007514	1.71572
point 506	0.857197	0.020388	1.75322
point 507	0.875443	0.009578	1.74227
point 508	0.850925	0.045696	1.77615
Model_corner_1	0.855309	1.81122	2.21289
Model_corner_3	0.50939	-1.04576	1.19736
Model_corner_2	2.08068	-0.176863	1.82938
Model_corner_4	-0.849515	0.809851	1.90346
