# Supplementary material for: Data for spatial analysis of growth anomaly lesions on Montipora capitata coral colonies using 3D reconstruction techniques
Source: Data Brief. 2016 Sep 19;9:460–2. doi: 10.1016/j.dib.2016.09.009 (PMC5045566; doi:10.1016/j.dib.2016.09.009)
Supplement: Supplementary file 17 — Supplementary material [file mmc17.xlsx]

## Sheet: GA_coordinates_colony_6463
# Label	X est	Y est	Z est
Marker_point_1	-0.046307	0.009228	1.20227
Marker_point_2	0.038589	0.944465	0.943089
Marker_point_3	1.00772	1.04631	1.20744
point 1	1.64487	-1.27221	2.12764
point 10	1.57075	-1.11572	2.09163
point 100	1.452	-0.722479	2.00941
point 101	1.5027	-0.658324	2.00922
point 102	1.4889	-0.608137	1.96583
point 103	1.47033	-0.6985	1.9927
point 104	1.11402	-1.02896	1.75617
point 105	1.22818	-1.00835	1.84174
point 106	1.13685	-0.936053	1.6812
point 107	1.20648	-0.837957	1.77513
point 108	1.11706	-0.916808	1.67282
point 109	1.12006	-0.886995	1.65745
point 11	1.55899	-1.08939	2.08975
point 110	1.11552	-0.854379	1.6833
point 111	0.940672	-0.864777	1.59623
point 112	0.978493	-0.888714	1.61588
point 113	0.966003	-0.737788	1.60001
point 114	0.942906	-0.774413	1.61719
point 115	0.987257	-0.829093	1.60287
point 116	1.01727	-0.838211	1.59699
point 117	1.06066	-0.853607	1.62297
point 118	1.06456	-0.835654	1.62072
point 119	0.912259	-0.836922	1.61127
point 12	1.56624	-1.07906	2.09156
point 120	0.781888	-0.745245	1.68241
point 121	0.762047	-0.727757	1.62289
point 122	0.80033	-0.717596	1.59968
point 123	0.804259	-0.649197	1.62751
point 124	1.20909	-0.661195	1.73354
point 125	1.22525	-0.72647	1.74152
point 126	1.19329	-0.751443	1.7303
point 127	1.17215	-0.707951	1.69664
point 128	1.16374	-0.674977	1.8161
point 129	1.23979	-0.694626	1.75038
point 13	1.55689	-1.06465	2.08708
point 130	0.747003	-0.636541	1.62706
point 131	0.741056	-0.590434	1.61006
point 132	0.663775	-0.529972	1.5886
point 133	0.666061	-0.609079	1.58798
point 134	0.604195	-0.568774	1.57176
point 135	0.581547	-0.546091	1.53731
point 136	0.612603	-0.502529	1.55633
point 137	0.70055	-0.553955	1.58726
point 138	0.740052	-0.568567	1.60935
point 139	0.634251	-0.615055	1.58553
point 14	1.53076	-1.06184	2.07143
point 140	0.569392	-0.591065	1.56412
point 141	0.56708	-0.570931	1.55609
point 142	0.56891	-0.676536	1.56645
point 143	0.560329	-0.524835	1.50644
point 144	0.503296	-0.503382	1.48823
point 145	0.483301	-0.49883	1.48346
point 146	0.382315	-0.391775	1.41001
point 147	0.396653	-0.353274	1.42091
point 148	0.45675	-0.407586	1.4227
point 149	1.02851	-0.550759	1.58596
point 15	1.54558	-1.03682	2.06761
point 150	0.908112	-0.744571	1.61022
point 151	0.855263	-0.715469	1.60457
point 152	0.906233	-0.622342	1.60072
point 153	1.0316	-0.801677	1.6042
point 154	0.986346	-0.852232	1.60475
point 155	0.892818	-0.676272	1.60899
point 156	1.24652	-0.517675	1.67917
point 157	1.2409	-0.53588	1.68237
point 158	1.41053	-0.356078	1.68473
point 159	1.3876	-0.375247	1.68836
point 16	1.51894	-1.0298	2.04611
point 160	1.36854	-0.394592	1.69538
point 161	1.36862	-0.371807	1.69335
point 162	1.39341	-0.317574	1.64455
point 163	1.47921	-0.304036	1.67823
point 164	1.31633	-0.434304	1.67586
point 165	1.30231	-0.451549	1.66254
point 166	1.2776	-0.426207	1.63762
point 167	1.18181	-0.48603	1.65314
point 168	1.13758	-0.533046	1.62695
point 169	1.14016	-0.462632	1.64221
point 17	1.59503	-1.04102	2.11549
point 170	1.12078	-0.511145	1.62836
point 171	1.26858	-0.218883	1.56086
point 172	1.29618	-0.190758	1.57269
point 173	1.32309	-0.152276	1.56723
point 174	1.34813	-0.246905	1.5678
point 175	1.36396	-0.115432	1.56631
point 176	1.33557	-0.066092	1.55723
point 177	1.39439	-0.034063	1.567
point 178	1.4923	-0.071083	1.59994
point 179	1.55415	0.193816	1.48069
point 18	1.62301	-1.02299	2.0956
point 180	1.60758	0.337097	1.42396
point 181	1.56085	0.387505	1.38018
point 182	1.57435	0.398363	1.36118
point 183	1.64689	0.401785	1.38002
point 184	1.6209	0.418534	1.37881
point 185	1.45546	0.395401	1.37151
point 186	1.47247	0.324958	1.3911
point 187	1.47755	0.310977	1.39764
point 188	1.46003	0.265284	1.42544
point 189	1.52981	0.344082	1.40565
point 19	1.58737	-1.0769	2.0985
point 190	1.73987	0.499664	1.45235
point 191	1.44453	0.475572	1.38739
point 192	1.27859	0.194378	1.42748
point 193	1.3049	0.206665	1.43006
point 194	1.31594	0.162015	1.4777
point 195	1.27854	0.150576	1.45711
point 196	1.29723	0.186847	1.47428
point 197	1.61079	0.704503	1.32122
point 198	1.43785	0.75621	1.37771
point 199	1.43285	0.740631	1.39242
point 2	1.64365	-1.23137	2.1105
point 20	1.5664	-1.02147	2.07731
point 200	1.44831	0.72605	1.39015
point 201	1.589	0.630973	1.35068
point 202	1.41385	0.674588	1.47412
point 203	1.30678	0.644202	1.39569
point 204	1.33918	0.681505	1.48455
point 205	1.27246	0.613581	1.42603
point 206	1.25413	0.583802	1.43109
point 207	1.40112	0.528135	1.39361
point 208	1.32356	0.520031	1.40467
point 209	1.34063	0.640591	1.3855
point 21	1.49029	-1.04254	2.05005
point 210	1.37199	0.417297	1.42386
point 211	1.38581	0.434062	1.40259
point 212	1.36622	0.474472	1.41498
point 213	1.37896	0.521003	1.39562
point 214	1.37902	0.480431	1.40218
point 215	1.39878	0.423543	1.40118
point 216	1.40789	0.428877	1.38944
point 217	1.41291	0.423675	1.3923
point 218	1.41188	0.412278	1.39939
point 219	1.17293	0.844239	1.31888
point 22	1.44998	-0.980859	2.05182
point 220	1.14144	0.747697	1.35632
point 221	1.1521	0.730536	1.34923
point 222	1.19033	0.706888	1.36779
point 223	1.19573	0.689165	1.37845
point 224	1.09266	0.69243	1.36725
point 225	1.18759	0.666738	1.35443
point 226	1.11871	0.650575	1.35432
point 227	1.12173	0.571478	1.37566
point 228	1.14163	0.605019	1.37401
point 229	1.2033	0.668355	1.37827
point 23	1.42387	-1.04192	1.98452
point 230	1.15824	0.621886	1.35832
point 231	1.05519	0.651827	1.40576
point 232	1.0469	0.62399	1.32516
point 233	1.0065	0.613612	1.36489
point 234	1.09362	0.511112	1.50975
point 235	1.04024	0.517655	1.50257
point 236	1.05319	0.500343	1.50474
point 237	1.0711	0.512477	1.50357
point 238	1.08405	0.49052	1.531
point 239	1.03168	0.484838	1.51091
point 24	1.41849	-0.958868	2.0102
point 240	1.09262	0.473558	1.54543
point 241	1.06201	0.446701	1.53251
point 242	0.983144	0.4591	1.48286
point 243	0.989432	0.449884	1.48723
point 244	1.00505	0.45677	1.49117
point 245	1.0206	0.418856	1.49199
point 246	1.01078	0.441597	1.50369
point 247	1.03634	0.457094	1.51773
point 248	1.01652	0.454845	1.50418
point 249	0.969809	0.437811	1.50525
point 25	1.20379	-1.3708	1.86344
point 250	1.06847	0.389516	1.51676
point 251	1.07297	0.455976	1.53949
point 252	1.07153	0.431547	1.52331
point 253	1.07917	0.43972	1.53724
point 254	1.15322	0.375237	1.48971
point 255	1.14645	0.360545	1.50229
point 256	1.12961	0.366025	1.50084
point 257	1.09616	0.360412	1.5528
point 258	1.09456	0.35905	1.56624
point 259	1.07625	0.361309	1.57649
point 26	1.24575	-1.33414	1.93275
point 260	1.07229	0.369615	1.56079
point 261	1.063	0.371265	1.55871
point 262	1.06198	0.354987	1.59175
point 263	0.936817	0.459802	1.46564
point 264	1.08348	0.356371	1.61247
point 265	1.06482	0.35139	1.61519
point 266	1.09505	0.345134	1.61885
point 267	1.09745	0.323581	1.62709
point 268	1.17343	0.257893	1.54554
point 269	1.1744	0.284889	1.5359
point 27	1.2341	-1.35218	1.93868
point 270	1.14798	0.254913	1.55778
point 271	1.13068	0.248331	1.57066
point 272	1.12639	0.280752	1.58171
point 273	1.15271	0.294228	1.53766
point 274	1.20873	0.387782	1.43172
point 275	1.2035	0.36963	1.43297
point 276	1.21047	0.350049	1.45249
point 277	1.22103	0.353732	1.48593
point 278	1.23551	0.349956	1.49568
point 279	1.18964	0.294765	1.46434
point 28	1.22719	-1.33215	1.93137
point 280	1.19996	0.29937	1.45843
point 281	1.24977	0.292846	1.46779
point 282	1.24846	0.303345	1.48046
point 283	1.22419	0.320908	1.47033
point 284	1.23602	0.326286	1.49036
point 285	1.24483	0.335433	1.49789
point 286	0.960938	0.407273	1.5246
point 287	0.950681	0.421617	1.51894
point 288	0.9401	0.399337	1.51242
point 289	0.94819	0.453797	1.47054
point 29	1.26755	-1.38823	1.9091
point 290	0.926961	0.446157	1.46138
point 291	0.894105	0.421259	1.47294
point 292	0.917614	0.395195	1.48197
point 293	0.911138	0.475392	1.45533
point 294	0.897964	0.481012	1.44612
point 295	0.901108	0.503238	1.415
point 296	0.907635	0.528225	1.44178
point 297	0.931143	0.521264	1.45384
point 298	0.864649	0.467094	1.4649
point 299	0.711624	0.437149	1.42884
point 3	1.4497	-1.41759	1.98163
point 30	1.35767	-1.23807	1.92914
point 300	0.754851	0.454892	1.435
point 301	0.761479	0.443047	1.44597
point 302	0.677138	0.471663	1.43414
point 303	0.673696	0.481412	1.33293
point 304	0.661072	0.465593	1.32519
point 305	0.627267	0.46629	1.31485
point 306	0.582024	0.52552	1.26612
point 307	0.618312	0.519775	1.27554
point 308	0.677182	0.594698	1.28492
point 309	0.800808	0.364816	1.48338
point 31	1.25071	-1.1806	1.91866
point 310	0.782387	0.334367	1.49836
point 311	0.793715	0.339411	1.49662
point 312	0.808712	0.341896	1.50435
point 313	0.698399	0.37457	1.4716
point 314	0.741919	0.339948	1.48184
point 315	0.759176	0.320833	1.50763
point 316	0.747156	0.308799	1.53633
point 317	0.764471	0.335964	1.50166
point 318	0.689961	0.313401	1.52947
point 319	0.725772	0.289738	1.56164
point 32	1.21083	-1.1976	1.93026
point 320	0.741037	0.261919	1.583
point 321	0.717808	0.248609	1.58176
point 322	0.530223	0.485901	1.30887
point 323	0.501395	0.480535	1.30245
point 324	0.517736	0.429511	1.29495
point 325	0.571434	0.446317	1.34831
point 326	0.595705	0.427979	1.35359
point 327	0.534329	0.379887	1.34204
point 328	0.567482	0.376977	1.37661
point 329	0.530676	0.338676	1.35594
point 33	1.18221	-1.22784	1.81847
point 330	0.299262	0.293425	1.25382
point 331	0.324358	0.311175	1.26414
point 332	0.617924	0.427018	1.39145
point 333	0.366099	0.250734	1.37215
point 334	0.364246	0.237632	1.36709
point 335	0.337102	0.223923	1.34094
point 336	0.279448	0.19623	1.2894
point 337	0.268991	0.210682	1.28231
point 338	0.200074	-0.004498	1.29601
point 339	0.916251	0.362439	1.58265
point 34	1.20796	-1.20443	1.86667
point 340	0.901114	0.360383	1.57549
point 341	0.894138	0.377719	1.49237
point 342	0.899076	0.363699	1.55661
point 343	0.906549	0.322325	1.58804
point 344	0.908362	0.289275	1.58065
point 345	0.924457	0.312324	1.61498
point 346	0.93082	0.30297	1.6229
point 347	0.928845	0.317147	1.62764
point 348	0.935884	0.325005	1.61916
point 349	0.794587	0.205481	1.62402
point 35	1.30772	-1.20637	1.90385
point 350	0.83603	0.216255	1.58606
point 351	0.836117	0.195827	1.61373
point 352	0.830875	0.175769	1.61119
point 353	0.851283	0.16194	1.61187
point 354	0.888877	0.158646	1.60705
point 355	0.940806	0.176208	1.60536
point 356	0.955324	0.181896	1.60699
point 357	0.969291	0.131939	1.60031
point 358	0.928764	0.145427	1.61756
point 359	1.06277	0.12111	1.60947
point 36	1.29535	-1.02866	1.93077
point 360	1.02618	0.088253	1.59565
point 361	1.04492	0.130868	1.61795
point 362	1.00608	0.127312	1.59185
point 363	1.00255	0.071903	1.61528
point 364	1.03256	0.141299	1.59868
point 365	1.0556	0.314151	1.60392
point 366	1.06324	0.294544	1.60685
point 37	1.30957	-1.021	1.9444
point 38	1.29919	-0.996311	1.95184
point 39	1.30274	-0.980891	1.91908
point 4	1.47383	-1.3267	1.99095
point 40	1.27513	-1.00272	1.90219
point 41	1.31218	-0.941015	1.91503
point 42	1.31904	-0.960012	1.94722
point 43	1.35566	-1.00048	1.94765
point 44	1.32982	-0.9004	1.90745
point 45	1.30062	-0.898786	1.89867
point 46	1.31516	-0.875576	1.88882
point 47	1.32473	-0.854415	1.90549
point 48	1.29244	-0.855792	1.8791
point 49	1.23997	-0.950657	1.85589
point 5	1.51325	-1.35426	2.02346
point 50	1.42565	-0.997671	2.03412
point 51	1.44149	-1.02552	2.03349
point 52	1.70012	-0.887264	2.13908
point 53	1.63888	-0.932969	2.20267
point 54	1.69263	-0.928846	2.11835
point 55	1.61963	-0.863065	2.17428
point 56	1.59509	-0.918267	2.17867
point 57	1.54627	-0.954495	2.1634
point 58	1.53746	-0.945775	2.16293
point 59	1.46478	-0.918315	2.15808
point 6	1.50991	-1.32763	2.00711
point 60	1.44935	-0.944403	2.1156
point 61	1.41508	-0.902808	2.07047
point 62	1.42293	-0.897221	2.09466
point 63	1.43185	-0.919992	2.11945
point 64	1.43607	-0.906154	2.125
point 65	1.43789	-0.886482	2.16786
point 66	1.42115	-0.862519	2.12167
point 67	1.491	-0.826658	2.16027
point 68	1.48625	-0.802727	2.16636
point 69	1.45806	-0.828724	2.14569
point 7	1.45806	-1.29933	1.99272
point 70	1.50152	-0.784379	2.18122
point 71	1.47418	-0.783433	2.16964
point 72	1.42579	-0.800966	2.11478
point 73	1.41779	-0.766713	2.12764
point 74	1.44911	-0.699957	2.10453
point 75	1.4459	-0.743933	2.01564
point 76	1.43465	-0.736777	1.99029
point 77	1.43662	-0.699714	2.21105
point 78	1.52691	-0.697838	2.20618
point 79	1.54672	-0.641596	2.16888
point 8	1.52654	-1.10746	2.09309
point 80	1.53608	-0.518472	2.12221
point 81	1.56754	-0.596734	2.05085
point 82	1.52161	-0.608576	2.08078
point 83	1.67021	-0.454145	2.11094
point 84	1.65301	-0.465164	2.10886
point 85	1.62805	-0.483194	2.10888
point 86	1.64596	-0.485215	2.10318
point 87	1.62526	-0.520581	2.08333
point 88	1.63744	-0.542806	2.05117
point 89	1.65384	-0.510986	2.06968
point 9	1.58244	-1.12007	2.09429
point 90	1.74157	-0.50015	1.98548
point 91	1.79069	-0.541857	2.01256
point 92	1.79519	-0.582402	2.03806
point 93	1.38672	-0.494379	1.89917
point 94	1.37793	-0.479507	1.94848
point 95	1.38582	-0.465707	2.00118
point 96	1.47725	-0.549446	2.072
point 97	1.47108	-0.518523	2.08447
point 98	1.46148	-0.691486	2.06298
point 99	1.45551	-0.728453	2.02475
point 367	1.46076	-0.008327	1.51486
point 368	1.08781	-0.432079	1.60217
point 369	1.20205	-0.174128	1.57813
point 370	1.14277	-0.183136	1.52721
point 371	1.17903	-0.1208	1.54091
point 372	1.18166	-0.09021	1.54096
point 373	1.14091	-0.136151	1.53425
point 374	1.14932	-0.161579	1.52324
point 375	1.1028	-0.09496	1.56456
point 376	1.12986	-0.226335	1.58837
point 377	1.12999	-0.251245	1.59793
point 378	1.08102	-0.118357	1.55104
point 379	1.08975	-0.042324	1.56613
point 380	0.953855	0.1198	1.60574
point 381	0.940137	0.038535	1.62511
point 382	0.939926	0.058254	1.63043
point 383	0.937961	0.067102	1.61783
point 384	0.588463	-0.051655	1.60397
point 385	0.545152	-0.021557	1.60802
point 386	0.588256	-0.036402	1.58055
point 387	0.529183	-0.012348	1.60129
point 388	0.578118	-0.028867	1.56683
point 389	0.233015	0.20202	1.28304
point 390	0.237983	0.163272	1.29717
point 391	0.244952	0.081615	1.3124
point 392	0.339704	0.114325	1.34755
point 393	0.33647	0.127268	1.35351
point 394	0.336589	0.120143	1.33682
point 395	0.337621	0.108808	1.40502
point 396	0.34305	0.096888	1.41568
point 397	0.34418	-0.098816	1.38637
point 398	0.335103	-0.104937	1.37967
point 399	0.327592	-0.110599	1.37421
point 400	0.31581	-0.111041	1.36792
point 401	0.314536	-0.081744	1.37668
point 402	0.268298	-0.159113	1.36042
point 403	0.245894	-0.146959	1.35683
point 404	0.280741	-0.205478	1.3722
point 405	0.305898	-0.164866	1.36654
point 406	0.262798	-0.074439	1.38571
point 407	0.263047	-0.119474	1.40065
point 408	0.139832	0.037937	1.24343
point 409	0.141963	0.045984	1.24098
point 410	0.150843	0.053973	1.25073
point 411	0.199089	0.313526	1.22315
point 412	0.314887	0.110653	1.32025
point 413	0.259737	0.117316	1.31396
point 414	0.277207	0.14826	1.33635
point 415	0.351136	0.069451	1.33404
point 416	0.421912	0.575744	1.18621
point 417	0.432117	0.540994	1.1972
point 418	0.366362	0.547184	1.26442
point 419	0.571071	0.579088	1.22311
point 420	0.560277	0.606346	1.18261
point 421	0.502549	0.666383	1.14968
point 422	0.516794	0.698265	1.14602
point 423	0.591732	0.625272	1.16303
point 424	0.541286	0.642756	1.13221
point 425	0.600986	0.682178	1.15972
point 426	0.578917	0.628753	1.13835
point 427	0.593334	0.718125	1.14973
point 428	0.630751	0.530378	1.27636
point 429	0.642038	0.54576	1.28238
point 430	0.657774	0.551814	1.27264
point 431	0.664917	0.575718	1.25697
point 432	0.663488	0.783518	1.14686
point 433	0.67938	0.770438	1.15031
point 434	0.534807	0.700465	1.13035
point 435	0.73755	0.593076	1.31577
point 436	0.637034	0.185226	1.51831
point 437	0.627778	0.189579	1.50138
point 438	0.626401	0.205001	1.506
point 439	0.411679	-0.112052	1.41072
point 440	0.646555	-0.469393	1.55052
point 441	0.898657	-0.567619	1.63489
point 442	0.879655	-0.207501	1.65253
point 443	0.883395	-0.233923	1.64346
point 444	0.745939	-0.327321	1.56736
point 445	0.794013	-0.358446	1.58087
point 446	0.843552	0.052023	1.64665
Model_corner_1	0.545238	-2.63075	1.85066
Model_corner_2	-1.04535	1.13863	0.566755
Model_corner_3	1.66502	2.3607	0.823069
Model_corner_4	3.03853	-1.21949	2.70612
point 447	0.66055	0.386262	1.44526
point 448	0.703031	0.313375	1.54382
point 449	0.68825	0.27462	1.55866
point 450	0.703143	0.216651	1.60837
