# Supplementary material for: Data for spatial analysis of growth anomaly lesions on Montipora capitata coral colonies using 3D reconstruction techniques
Source: Data Brief. 2016 Sep 19;9:460–2. doi: 10.1016/j.dib.2016.09.009 (PMC5045566; doi:10.1016/j.dib.2016.09.009)
Supplement: Supplementary file 18 — Supplementary material [file mmc18.xlsx]

## Sheet: GA_coordinates_colony_6717
# Label	X est	Y est	Z est
Marker_point_1	0.006958	-0.004868	0.916521
Marker_point_2	-0.002234	1.01182	0.913719
Marker_point_3	0.995276	0.993042	1.21776
point 1	1.31866	0.550019	1.2548
point 10	1.00103	0.663501	1.26867
point 100	1.08815	0.436176	1.42836
point 101	1.09112	0.4278	1.43329
point 102	1.0673	0.373818	1.4259
point 103	1.00653	0.420653	1.4066
point 104	1.12454	0.338386	1.42567
point 105	1.02758	0.331489	1.39574
point 106	1.11673	0.309847	1.361
point 107	1.52889	0.289348	1.28785
point 108	1.53492	0.302927	1.29065
point 109	1.52421	0.276615	1.26838
point 11	1.06444	0.624754	1.34127
point 110	1.29361	0.109359	1.29221
point 111	1.03799	0.311926	1.33652
point 112	0.967531	0.33179	1.34363
point 113	0.968342	0.293397	1.43043
point 114	0.961052	0.307983	1.3997
point 115	0.993303	0.259724	1.40316
point 116	0.952667	0.232057	1.39823
point 117	0.966565	0.242368	1.3889
point 118	0.955898	0.261356	1.39791
point 119	0.926271	0.246463	1.37864
point 12	1.02516	0.599547	1.34696
point 120	0.89872	0.21005	1.3919
point 121	0.891865	0.197047	1.39011
point 122	0.937712	0.213636	1.38181
point 123	0.948295	0.205369	1.39556
point 124	0.943626	0.191517	1.38508
point 125	0.94273	0.17571	1.3752
point 126	0.931004	0.163059	1.37057
point 127	0.9238	0.175047	1.35141
point 128	0.910235	0.200929	1.38259
point 129	0.964114	0.197045	1.41407
point 13	1.10913	0.524705	1.3232
point 130	0.95895	0.208484	1.39701
point 131	1.02775	0.177926	1.4558
point 132	0.992462	0.166027	1.467
point 133	0.98935	0.212973	1.45298
point 134	0.925147	0.134815	1.43467
point 135	0.936893	0.120818	1.44776
point 136	0.586966	0.508184	1.23859
point 137	0.652282	0.500521	1.27942
point 138	0.643886	0.506272	1.27148
point 139	0.704951	0.112668	1.41288
point 14	1.05201	0.484037	1.3584
point 140	0.603463	0.286784	1.39353
point 141	0.608503	0.26915	1.39766
point 142	0.591992	0.264045	1.3822
point 143	0.586131	0.245923	1.38191
point 144	0.596715	0.277281	1.38276
point 145	0.566228	0.236731	1.36892
point 146	0.582123	0.224895	1.35737
point 147	0.579607	0.219096	1.36162
point 148	0.621761	0.316835	1.40919
point 149	0.644511	0.222395	1.43415
point 15	1.07993	0.589327	1.34071
point 150	0.777881	-0.017554	1.28025
point 151	0.688575	0.075971	1.33091
point 152	0.690459	0.075775	1.39567
point 153	0.713894	0.065	1.44053
point 154	0.747799	0.030021	1.32109
point 155	0.656402	0.684196	1.27869
point 156	0.766951	0.658836	1.23327
point 157	0.700538	0.631801	1.2952
point 158	0.716105	0.626753	1.32086
point 159	0.703369	0.615233	1.3274
point 16	1.01312	0.495745	1.39032
point 160	0.727481	0.619089	1.35136
point 161	0.741533	0.621654	1.35387
point 162	0.733711	0.594874	1.3614
point 163	0.57188	0.664962	1.25046
point 164	0.530806	0.593291	1.25717
point 165	0.571355	0.540757	1.23607
point 166	0.594369	0.52874	1.23017
point 167	0.862655	0.694149	1.33133
point 168	0.832025	0.670965	1.32137
point 169	0.861972	0.675814	1.33066
point 17	1.00177	0.510832	1.38764
point 170	0.84327	0.655724	1.31937
point 171	0.845993	0.640881	1.31943
point 172	0.861426	0.64568	1.3301
point 173	0.834873	0.651376	1.3054
point 174	0.848112	0.669074	1.32321
point 175	0.87727	0.601629	1.28637
point 176	0.901894	0.635708	1.33929
point 177	0.906409	0.647945	1.33386
point 178	0.918797	0.653558	1.3382
point 179	0.929206	0.641201	1.34643
point 18	0.993613	0.510375	1.38551
point 180	0.920311	0.639692	1.34275
point 181	0.897127	0.589629	1.34926
point 182	0.881737	0.584199	1.33544
point 183	0.901677	0.621597	1.32272
point 184	0.842342	0.576557	1.32945
point 185	0.857677	0.576572	1.34676
point 186	0.853927	0.566082	1.35145
point 187	0.851571	0.555713	1.35667
point 188	0.853234	0.548712	1.3604
point 189	0.842423	0.55002	1.33588
point 19	0.980435	0.549742	1.39184
point 190	0.965509	0.669215	1.273
point 191	0.97385	0.619254	1.33676
point 192	1.05414	0.817016	1.27732
point 193	1.07593	0.81843	1.27485
point 194	0.925128	0.803962	1.28911
point 195	1.0373	0.432537	1.4268
point 196	0.947852	0.136756	1.45772
point 197	0.957719	0.131033	1.46227
point 198	0.982234	0.129088	1.47763
point 199	0.997185	0.103425	1.46985
point 2	1.41641	0.456127	1.29163
point 20	0.941477	0.557586	1.37158
point 200	1.01026	0.085989	1.4571
point 201	0.982889	0.087913	1.45881
point 202	0.959932	0.110179	1.45191
point 203	0.790635	-0.103824	1.36048
point 204	0.711269	-0.113562	1.33305
point 205	0.698945	-0.160756	1.33655
point 206	0.784302	-0.130725	1.36315
point 207	0.757235	-0.157732	1.34414
point 208	0.538516	-0.178324	1.15995
point 209	0.472461	0.17129	1.29381
point 21	0.976574	0.588365	1.33911
point 210	0.467454	0.196307	1.28822
point 211	0.480938	0.236825	1.29993
point 212	0.51434	0.15503	1.32048
point 213	0.576467	0.406571	1.39523
point 214	0.565176	0.409467	1.39118
point 215	0.461762	0.403819	1.34639
point 216	0.49023	0.38561	1.37028
point 217	0.476455	0.437049	1.33932
point 218	0.405068	0.326323	1.28939
point 219	0.510278	0.391705	1.37394
point 22	0.980863	0.479706	1.38508
point 220	0.38306	0.312265	1.28132
point 221	0.51858	0.32465	1.37363
point 222	0.603187	0.320697	1.40276
point 223	0.378868	0.513156	1.16478
point 224	0.37093	0.542856	1.15116
point 225	0.411253	0.530421	1.19752
point 226	0.446298	0.586383	1.2025
point 227	0.513745	0.644251	1.10346
point 228	0.478349	0.612873	1.20392
point 229	0.471229	0.584149	1.20241
point 23	0.962859	0.479894	1.38137
point 230	0.480809	0.573329	1.20744
point 231	0.505205	0.567043	1.21182
point 232	0.487216	0.557696	1.21755
point 233	0.339937	0.42341	1.06381
point 234	0.349853	0.442505	1.19213
point 235	0.341141	0.424054	1.11814
point 236	0.316337	0.437357	1.06918
point 237	0.405611	0.426648	1.26222
point 238	0.408737	0.450603	1.24736
point 239	0.472458	0.490594	1.24806
point 24	0.955503	0.471995	1.37882
point 240	0.492233	0.494457	1.24742
point 241	0.512326	0.537501	1.24525
point 242	0.493408	0.538678	1.24557
point 243	0.454588	0.662216	1.07827
point 25	0.943697	0.497003	1.38722
point 26	0.972263	0.450302	1.36537
point 27	0.940395	0.434743	1.33783
point 28	0.829381	0.451273	1.3637
point 29	0.85078	0.458006	1.33652
point 3	1.39591	0.406983	1.26813
point 30	0.847919	0.475729	1.33355
point 31	0.875456	0.509805	1.32661
point 32	0.840965	0.495942	1.3384
point 33	0.863147	0.526713	1.32727
point 34	0.871817	0.530246	1.35905
point 35	0.937279	0.486883	1.37756
point 36	0.78215	0.393196	1.38536
point 37	0.77218	0.404084	1.37719
point 38	0.778616	0.422577	1.38004
point 39	0.785857	0.414885	1.38325
point 4	1.36265	0.477124	1.30811
point 40	0.775526	0.372868	1.39216
point 41	0.765073	0.376662	1.38351
point 42	0.76423	0.387635	1.38259
point 43	0.761388	0.398114	1.37788
point 44	0.754191	0.400029	1.3696
point 45	0.797891	0.504327	1.40803
point 46	0.794278	0.495177	1.40575
point 47	0.786869	0.488793	1.40435
point 48	0.796095	0.483637	1.40747
point 49	0.77906	0.477744	1.40038
point 5	1.1504	0.723425	1.37172
point 50	0.762382	0.473923	1.39366
point 51	0.743256	0.476764	1.39926
point 52	0.706597	0.456253	1.38617
point 53	0.772676	0.487633	1.40219
point 54	0.773471	0.477298	1.39045
point 55	0.77684	0.453344	1.3831
point 56	0.773875	0.502693	1.41389
point 57	0.760423	0.509383	1.41104
point 58	0.744308	0.499459	1.40753
point 59	0.746629	0.520073	1.41513
point 6	1.13544	0.728981	1.37266
point 60	0.739518	0.519443	1.40631
point 61	0.765379	0.550593	1.38757
point 62	0.671236	0.45462	1.35362
point 63	0.717546	0.479989	1.38472
point 64	0.699516	0.486963	1.38321
point 65	0.698598	0.499188	1.38179
point 66	0.707416	0.514785	1.39082
point 67	0.703713	0.524865	1.3844
point 68	0.692602	0.518107	1.3792
point 69	0.675742	0.521206	1.37202
point 7	1.05509	0.792378	1.30103
point 70	0.685648	0.5277	1.36966
point 71	0.677907	0.512398	1.37539
point 72	0.703189	0.551828	1.35802
point 73	0.64714	0.44324	1.34944
point 74	0.674937	0.531219	1.34171
point 75	0.663861	0.542418	1.32417
point 76	0.647019	0.518494	1.31554
point 77	0.66016	0.561303	1.30829
point 78	0.671591	0.518495	1.32094
point 79	0.672179	0.5689	1.31419
point 8	1.04225	0.778681	1.29455
point 80	0.662314	0.575265	1.3116
point 81	0.670577	0.581275	1.31528
point 82	0.657437	0.553972	1.24335
point 83	0.659733	0.599659	1.3058
point 84	0.657561	0.58272	1.30233
point 85	0.668267	0.604876	1.31817
point 86	0.675872	0.6183	1.31271
point 87	0.61566	0.618233	1.29192
point 88	0.600764	0.592131	1.25166
point 89	0.614217	0.599895	1.29753
point 9	1.00268	0.715341	1.28285
point 90	0.816242	0.466357	1.3651
point 91	0.812218	0.464047	1.36883
point 92	0.80467	0.455641	1.37574
point 93	0.809398	0.423699	1.36721
point 94	0.753027	0.457732	1.39406
point 95	0.744827	0.439288	1.38972
point 96	0.597915	0.420229	1.39557
point 97	0.57218	0.42449	1.39298
point 98	1.09687	0.403916	1.44344
point 99	1.07694	0.421792	1.43563
