# Supplementary material for: Data for spatial analysis of growth anomaly lesions on Montipora capitata coral colonies using 3D reconstruction techniques
Source: Data Brief. 2016 Sep 19;9:460–2. doi: 10.1016/j.dib.2016.09.009 (PMC5045566; doi:10.1016/j.dib.2016.09.009)
Supplement: Supplementary file 19 — Supplementary material [file mmc19.xlsx]

## Sheet: GA_coordinates_colony_6875
# Label	X est	Y est	Z est
Marker_point_1	-0.026869	-0.016446	1.53402
Marker_point_2	1.01042	0.039158	1.50013
Marker_point_3	1.01645	0.977288	0.928245
point 1	0.332542	0.172458	1.45279
point 10	0.70423	0.253511	1.29754
point 100	-0.431003	0.537696	1.12522
point 101	-0.416801	0.534484	1.14005
point 102	-0.410097	0.521277	1.15129
point 103	-0.363471	0.544043	1.15115
point 104	-0.390609	0.52905	1.13768
point 105	-0.470811	0.596174	1.11257
point 106	-0.463718	0.608493	1.10231
point 107	-0.474698	0.607042	1.08668
point 108	-0.407332	0.550598	1.11654
point 109	-0.447549	0.523752	1.10831
point 11	0.655997	0.271978	1.25945
point 110	-0.367601	0.539433	1.09795
point 111	-0.315552	0.565039	1.15379
point 112	-0.326143	0.570492	1.14288
point 113	-0.314175	0.578761	1.1337
point 114	-0.32956	0.587205	1.13045
point 115	-0.319778	0.596626	1.11577
point 116	-0.322357	0.606988	1.09845
point 117	-0.308508	0.611042	1.08197
point 118	-0.322875	0.59694	1.04865
point 119	-0.29786	0.604029	1.05695
point 12	0.638656	0.350346	1.2736
point 120	-0.286286	0.599048	1.04933
point 121	-0.269502	0.618175	1.08475
point 122	-0.206632	0.651178	1.08823
point 123	-0.200195	0.624714	1.11254
point 124	-0.199387	0.616598	1.12873
point 125	-0.317008	0.535108	1.16494
point 126	-0.335473	0.554353	1.14937
point 127	-0.262482	0.561887	1.18257
point 128	-0.280131	0.557531	1.18477
point 129	-0.251066	0.727117	0.907474
point 13	0.605941	0.345826	1.2993
point 130	-0.263538	0.74604	0.899609
point 131	-0.293434	0.784653	0.852366
point 132	-0.284233	0.797564	0.834729
point 133	-0.264155	0.799705	0.808429
point 134	-0.310849	0.837104	0.852703
point 135	-0.220068	0.87431	0.880505
point 136	-0.225721	0.864521	0.891071
point 137	-0.166971	0.831794	0.991917
point 138	-0.134135	0.789686	1.00545
point 139	-0.132688	0.90627	1.01517
point 14	0.590848	0.305605	1.32107
point 140	-0.117422	0.891075	0.980338
point 141	-0.150547	0.918373	1.01721
point 142	-0.165857	0.922561	1.01753
point 143	-0.163327	0.896027	0.83891
point 144	-0.196172	0.884797	0.809122
point 145	-0.266335	0.870661	0.810029
point 146	-0.159289	0.931248	1.00091
point 147	-0.144355	0.927224	1.00297
point 148	-0.195421	0.901254	0.993387
point 149	-0.201767	0.916145	0.98233
point 15	0.554941	0.313766	1.32102
point 150	-0.180368	0.91417	0.98178
point 151	-0.182155	0.929391	0.950737
point 152	-0.16238	0.936604	0.942401
point 153	-0.181475	0.931163	0.926118
point 154	-0.115473	0.940422	0.984177
point 155	-0.097013	0.938976	0.944489
point 156	-0.138627	0.871841	0.841913
point 157	-0.116686	0.864218	1.05557
point 158	-0.082224	0.864619	1.05584
point 159	-0.008053	0.83514	1.02289
point 16	0.720664	0.371266	1.22141
point 160	-0.061366	0.945033	1.0251
point 161	-0.051197	0.967253	1.0388
point 162	-0.065765	0.978642	1.0362
point 163	-0.052608	0.984881	1.02824
point 164	-0.064973	0.987495	1.02616
point 165	-0.064754	0.989267	1.01486
point 166	-0.054679	0.99144	1.01168
point 167	-0.049542	0.99171	1.01668
point 168	-0.028526	1.00072	1.04183
point 169	-0.002707	1.00631	1.01413
point 17	0.731431	0.377106	1.21219
point 170	-0.021145	0.994974	1.01203
point 171	-0.006231	0.978039	1.07586
point 172	0.003822	0.977477	1.08505
point 173	0.00889	0.978776	1.07023
point 174	0.002587	0.999119	1.05985
point 175	-0.000855	1.00553	1.05261
point 176	0.003391	1.01624	1.04544
point 177	0.014231	1.02078	1.03696
point 178	0.011319	1.01947	1.04697
point 179	0.025953	1.00741	1.05076
point 18	0.669565	0.344007	1.18169
point 180	0.038678	1.00198	1.06089
point 181	0.020601	0.994759	1.06844
point 182	0.028858	0.995551	1.06814
point 183	0.041623	0.993923	1.06802
point 184	0.073087	0.998962	1.05144
point 185	0.061819	0.999355	1.05715
point 186	0.073081	1.01456	1.03414
point 187	0.06369	1.01453	1.04466
point 188	0.041432	1.01949	1.04392
point 189	0.047602	1.02372	1.03051
point 19	0.697659	0.398464	1.20153
point 190	0.060937	1.02512	1.02892
point 191	-0.073477	0.670351	1.07597
point 192	-0.081161	0.65608	1.10052
point 193	0.195904	0.420997	1.24727
point 194	0.126658	0.443685	1.23549
point 195	0.256376	0.512904	1.06864
point 196	0.257748	0.517642	1.10992
point 197	-0.058639	0.57866	1.15452
point 198	-0.057002	0.597126	1.14242
point 199	-0.035416	0.606809	1.12384
point 2	0.348036	0.186706	1.45976
point 20	0.720135	0.396842	1.19316
point 200	-0.042271	0.52172	1.16727
point 201	-0.041373	0.529646	1.15416
point 202	-0.031478	0.537294	1.14096
point 203	-0.037998	0.595486	1.14115
point 204	0.026769	0.576384	1.1865
point 205	0.039133	0.581904	1.19497
point 206	-0.05087	0.466223	1.17684
point 207	-0.06448	0.488289	1.16511
point 208	0.056176	0.591276	1.18786
point 209	0.057263	0.609214	1.18648
point 21	0.69797	0.369724	1.13036
point 210	0.115196	0.585548	1.18885
point 211	0.101725	0.604421	1.1746
point 212	0.091793	0.626718	1.16547
point 213	0.101007	0.631232	1.14904
point 214	0.101038	0.648691	1.12797
point 215	0.07084	0.671588	1.14595
point 216	0.040962	0.635078	1.18758
point 217	0.063883	0.641348	1.17749
point 218	0.04215	0.651513	1.17216
point 219	0.069012	0.651076	1.15949
point 22	0.633691	0.394913	1.10306
point 220	0.062071	0.664133	1.15913
point 221	0.04888	0.674665	1.14252
point 222	0.029401	0.665533	1.14473
point 223	0.011859	0.652249	1.15139
point 224	0.020281	0.673512	1.12533
point 225	0.063619	0.693023	1.13255
point 226	0.072456	0.687095	1.11972
point 227	0.058468	0.698788	1.1156
point 228	0.046234	0.695726	1.12657
point 229	0.422918	0.621765	1.06926
point 23	0.692648	0.401904	1.06997
point 230	0.403159	0.574468	1.07609
point 231	0.374852	0.58023	1.06592
point 232	0.382417	0.612961	1.03774
point 233	0.406445	0.589582	1.06707
point 234	0.381017	0.602026	1.04892
point 235	0.393324	0.589857	1.06746
point 236	0.331193	0.576111	1.0478
point 237	0.258912	0.720693	0.99359
point 238	0.247156	0.666924	1.01114
point 239	0.278413	0.599248	0.994087
point 24	0.695384	0.416933	1.0471
point 240	0.238187	0.719186	0.993604
point 241	0.235306	0.696985	1.00997
point 242	0.225917	0.708301	1.00642
point 243	0.347986	0.465195	1.19405
point 244	0.356973	0.464322	1.18959
point 245	0.366283	0.467968	1.18168
point 246	0.382507	0.461519	1.18173
point 247	0.378672	0.465753	1.17743
point 248	0.407339	0.445628	1.17252
point 249	0.398064	0.433316	1.1935
point 25	0.583037	0.40671	1.09114
point 250	0.383802	0.543698	1.16864
point 251	0.302819	0.581269	1.06955
point 252	0.277314	0.562771	1.04523
point 253	0.218249	0.733648	0.994758
point 254	0.197275	0.715815	1.00065
point 255	0.203829	0.705589	1.01092
point 256	0.219126	0.697155	1.01358
point 257	0.231782	0.673858	1.01848
point 258	0.22141	0.722362	1.00276
point 259	0.198502	0.669059	1.02169
point 26	0.483027	0.402663	1.12556
point 260	0.238247	0.658989	1.03416
point 261	0.206291	0.616585	1.06638
point 262	0.224055	0.62221	1.0784
point 263	0.248263	0.617681	1.0726
point 264	0.248373	0.614707	1.09703
point 265	0.242458	0.602725	1.10773
point 266	0.192808	0.597373	1.10115
point 267	0.071554	0.666047	0.990328
point 268	0.151566	0.634248	1.0322
point 269	0.14436	0.622093	1.05112
point 27	0.536566	0.472685	1.02312
point 270	0.139837	0.595963	1.11643
point 271	0.155554	0.603456	1.09518
point 272	0.143074	0.581685	1.13492
point 273	0.16578	0.566708	1.12991
point 274	0.168577	0.548147	1.1371
point 275	0.128228	0.559432	1.13792
point 276	0.153206	0.572978	1.1345
point 277	0.412541	0.741094	0.961739
point 278	0.396044	0.788905	0.962204
point 279	0.286878	0.808873	0.972189
point 28	0.523642	0.459376	1.03885
point 280	0.24797	0.905578	1.02348
point 281	0.26257	0.90861	1.01506
point 282	0.165554	0.949551	1.00516
point 283	0.148083	0.943029	1.02485
point 284	0.143851	0.947899	1.00619
point 285	0.153064	0.950597	1.00338
point 286	0.067865	0.945258	1.08358
point 287	0.081949	0.952195	1.04799
point 288	0.082697	0.926515	1.06797
point 289	0.132323	1.00388	0.990266
point 29	0.508862	0.489048	1.03527
point 290	0.252521	0.96802	0.980453
point 291	0.21403	1.03072	0.935964
point 292	0.206193	1.06544	0.936849
point 293	0.276873	1.03445	0.896601
point 294	0.266318	0.980427	0.962567
point 295	0.267504	0.965729	0.979346
point 296	0.154052	1.0706	0.939725
point 297	0.136069	1.07151	0.933373
point 298	0.093631	1.05594	0.969506
point 299	0.114633	1.03684	0.987195
point 3	0.356299	0.231289	1.37993
point 30	0.495846	0.507543	1.04451
point 300	0.207758	1.06235	0.885756
point 301	0.508583	0.969642	0.985605
point 302	0.52145	1.00829	0.953531
point 303	0.529449	1.01946	0.949319
point 304	0.520063	1.01685	0.936159
point 305	0.544187	1.02357	0.940285
point 306	0.578557	1.00934	0.953181
point 307	0.601223	0.996298	0.926647
point 308	0.576387	1.07587	0.921579
point 309	0.584364	1.08324	0.916897
point 31	0.490307	0.482806	1.05038
point 310	0.599789	1.08372	0.90909
point 311	0.668765	1.02195	0.907963
point 312	0.615632	1.0913	0.888172
point 313	0.611751	1.12901	0.837643
point 314	0.558919	1.08193	0.90349
point 315	0.573164	1.14754	0.81163
point 316	0.565838	1.14706	0.787217
point 317	0.510979	1.09229	0.878527
point 318	0.510262	1.07402	0.887659
point 319	0.462419	0.978596	0.924002
point 32	0.482622	0.451697	1.06655
point 320	0.444226	1.01463	0.892894
point 321	0.440572	1.04836	0.897579
point 322	0.456243	1.06281	0.889503
point 323	0.34629	1.0186	0.861583
point 324	0.307237	1.06078	0.847047
point 325	0.377972	1.05391	0.875679
point 326	0.397793	1.04777	0.857981
point 327	0.402791	1.04282	0.86505
point 328	0.419413	1.08881	0.872119
point 329	0.436828	1.11059	0.839662
point 33	0.461134	0.491244	1.07113
point 330	0.426746	1.10853	0.8452
point 331	0.372251	1.10913	0.843426
point 332	0.370712	1.11847	0.82957
point 333	0.379423	1.11788	0.828216
point 334	0.481994	1.08753	0.880777
point 335	0.489034	1.09861	0.855485
point 336	0.631261	1.12933	0.799453
point 337	0.64467	1.1394	0.783023
point 338	0.599813	1.15585	0.772367
point 339	0.59613	1.16573	0.753144
point 34	0.579786	0.540423	0.955311
point 340	0.597246	1.16039	0.720153
point 341	0.578899	1.15646	0.704689
point 342	0.570066	1.14899	0.713085
point 343	0.552416	1.1512	0.720999
point 344	0.585169	1.15119	0.730404
point 345	0.587309	1.15893	0.774201
point 346	0.695358	1.0964	0.720095
point 347	0.736142	1.1206	0.730509
point 348	0.667082	1.12623	0.747306
point 349	0.663794	1.10234	0.789156
point 35	0.565612	0.535429	0.966269
point 350	0.722242	1.1056	0.777421
point 351	0.706858	1.11249	0.786374
point 352	0.744945	1.10042	0.7659
point 353	0.677808	1.09364	0.801399
point 354	0.520769	1.17701	0.613196
point 355	0.463409	1.24671	0.6003
point 356	0.436054	1.26386	0.596033
point 357	0.441983	1.26521	0.629739
point 358	0.483419	1.22192	0.67262
point 359	0.478362	1.23132	0.669686
point 36	0.382482	0.536814	1.13899
point 360	0.501877	1.15041	0.784568
point 361	0.509408	1.13364	0.817947
point 362	0.492809	1.13789	0.821716
point 363	0.473624	1.14129	0.805591
point 364	0.481172	1.13325	0.823626
point 365	0.439125	1.14115	0.807723
point 366	0.442275	1.15326	0.794541
point 367	0.426755	1.16813	0.782336
point 368	0.467925	1.16308	0.765349
point 369	0.447667	1.16027	0.769583
point 37	0.390069	0.538425	1.14566
point 370	0.434307	1.1721	0.764979
point 371	0.410536	1.25733	0.720615
point 372	0.375802	1.27767	0.717535
point 373	0.374468	1.27111	0.731326
point 374	0.359261	1.27271	0.730079
point 375	0.345804	1.27497	0.73186
point 376	0.333946	1.2695	0.736326
point 377	0.378596	1.25613	0.745421
point 378	0.359039	1.25688	0.757412
point 379	0.352465	1.26736	0.750202
point 38	0.398301	0.530956	1.14724
point 380	0.357878	1.29125	0.67472
point 381	0.401818	1.28346	0.661667
point 382	0.366703	1.31266	0.658588
point 383	0.382589	1.30137	0.650342
point 384	0.344258	1.30904	0.672205
point 385	0.337219	1.30417	0.689763
point 386	0.313801	1.32891	0.654092
point 387	0.255598	1.32849	0.616442
point 388	0.182876	1.24672	0.730671
point 389	0.183468	1.26921	0.723052
point 39	0.388009	0.511026	1.07289
point 390	0.193078	1.27802	0.713277
point 391	0.22052	1.24743	0.760388
point 392	0.23819	1.25762	0.746612
point 393	0.255476	1.24927	0.746874
point 394	0.26493	1.24093	0.783585
point 395	0.286161	1.24516	0.788301
point 396	0.31138	1.23847	0.777859
point 397	0.286035	1.2542	0.750952
point 398	0.251973	1.28043	0.711227
point 399	0.254281	1.26953	0.734647
point 4	0.27388	0.184864	1.47336
point 40	0.43862	0.543929	1.07773
point 400	0.281515	1.25409	0.770811
point 401	0.294447	1.17324	0.801545
point 402	0.279162	1.17453	0.811847
point 403	0.254452	1.18114	0.818937
point 404	0.267363	1.14241	0.834527
point 405	0.139902	1.30653	0.559545
point 406	0.131586	1.29409	0.598008
point 407	0.065773	1.29824	0.51818
point 408	0.021733	1.28893	0.530148
point 409	0.044414	1.28308	0.557624
point 41	0.470991	0.590383	1.08889
point 410	0.027054	1.27294	0.556348
point 411	0.010292	1.27808	0.547384
point 412	0.054791	1.32688	0.470932
point 413	0.037286	1.33282	0.452979
point 414	0.052958	1.33765	0.453939
point 415	0.101306	1.25807	0.688364
point 416	0.078707	1.25912	0.621458
point 417	0.110389	1.26457	0.682569
point 418	0.111114	1.27202	0.668953
point 419	0.098241	1.26143	0.671984
point 42	0.461371	0.596589	1.09384
point 420	0.094822	1.26019	0.681846
point 421	0.082216	1.219	0.740282
point 422	0.087837	1.22847	0.720688
point 423	0.053069	1.22357	0.699461
point 424	0.086279	1.23737	0.653667
point 425	0.088734	1.24623	0.639936
point 426	0.070358	1.25395	0.628938
point 427	0.07084	1.19121	0.761555
point 428	0.018691	1.20816	0.716314
point 429	0.013905	1.21021	0.682348
point 43	0.461636	0.606458	1.08951
point 430	0.018636	1.21213	0.661264
point 431	0.029721	1.21128	0.701379
point 432	-0.020953	1.13245	0.64273
point 433	0.008408	1.2343	0.606183
point 434	0.041147	1.23848	0.626451
point 435	-0.053108	1.2383	0.486838
point 436	0.036757	1.26128	0.560139
point 437	0.100368	1.10884	0.806059
point 438	0.10995	1.0737	0.874679
point 439	0.174397	1.07443	0.902545
point 44	0.473258	0.616916	1.0819
point 440	0.171924	1.07016	0.915388
point 441	0.085274	1.04795	0.904902
point 442	0.054834	1.0732	0.924437
point 443	0.056937	1.08261	0.882311
point 444	0.029649	1.08604	0.875382
point 445	0.037001	1.07143	0.897752
point 446	0.027153	1.06382	0.913269
point 447	0.036091	1.06949	0.910978
point 448	0.049817	1.07398	0.897891
point 449	0.000189	1.03627	0.954706
point 45	0.39574	0.527814	1.06208
point 450	-0.020305	1.01455	0.970092
point 451	-0.038317	1.01142	0.954784
point 452	-0.030518	1.02651	0.928438
point 453	-0.039725	1.00627	0.963091
point 454	-0.082184	1.10044	0.646689
point 455	-0.163808	1.05463	0.721772
point 456	-0.143455	1.08462	0.685276
point 457	-0.163184	1.09092	0.684962
point 458	-0.147523	1.09903	0.674251
point 459	-0.17384	1.09163	0.678673
point 46	0.51333	0.673803	0.979448
point 460	-0.200928	1.07239	0.660833
point 461	-0.203354	1.05551	0.676944
point 462	-0.224362	1.04664	0.691939
point 463	-0.224219	1.08526	0.663047
point 464	-0.245982	1.08083	0.659227
point 465	-0.225996	1.04757	0.673012
point 466	-0.239189	1.03734	0.675541
point 467	-0.237034	1.0797	0.641972
point 468	-0.207058	1.09641	0.645893
point 469	-0.219029	1.11387	0.6298
point 47	0.50367	0.673787	0.952228
point 470	-0.192348	1.1063	0.64313
point 471	-0.195455	1.12471	0.624658
point 472	-0.181024	1.12788	0.633163
point 473	-0.155467	1.13904	0.652433
point 474	-0.16069	1.14953	0.635956
point 475	-0.165913	1.15659	0.611845
point 476	-0.181675	1.13985	0.618785
point 477	-0.181594	1.16027	0.592414
point 478	-0.200189	1.16216	0.58499
point 479	-0.159241	1.15989	0.583996
point 48	0.493988	0.677085	0.952029
point 480	-0.165063	1.1557	0.560661
point 481	-0.174605	1.16175	0.559004
point 482	-0.228618	1.13952	0.588512
point 483	-0.21537	1.13629	0.584867
point 484	-0.247749	1.13106	0.574699
point 485	-0.240445	1.13624	0.572057
point 49	0.475778	0.674561	0.964466
point 5	0.156372	0.122115	1.42952
point 50	0.475097	0.670371	0.982994
point 51	0.446279	0.625328	1.03523
point 52	0.099335	0.176052	1.39806
point 53	0.045102	0.157249	1.4087
point 54	0.066951	0.186783	1.38394
point 55	0.064989	0.23537	1.39062
point 56	0.096736	0.208787	1.33947
point 57	0.136137	0.221195	1.35155
point 58	0.121546	0.299454	1.27215
point 59	0.0893	0.2106	1.35442
point 6	0.205456	0.14071	1.41678
point 60	0.225152	0.320469	1.38785
point 61	0.22203	0.339899	1.36746
point 62	0.233913	0.353428	1.37647
point 63	0.247641	0.354691	1.37946
point 64	0.252358	0.34641	1.39011
point 65	0.274166	0.362647	1.38207
point 66	0.245971	0.363698	1.35894
point 67	0.211623	0.314152	1.24339
point 68	0.178601	0.363019	1.24811
point 69	0.308521	0.280773	1.40942
point 7	0.304247	0.236904	1.44662
point 70	0.427425	0.335581	1.32738
point 71	0.437846	0.340948	1.31778
point 72	-0.098711	0.205157	1.34262
point 73	-0.072259	0.247314	1.29625
point 74	-0.008627	0.26588	1.29256
point 75	-0.180249	0.27514	1.30146
point 76	-0.183077	0.280625	1.28503
point 77	-0.167701	0.326352	1.26732
point 78	-0.288074	0.298692	1.31554
point 79	-0.122723	0.285376	1.28845
point 8	0.525498	0.186254	1.30566
point 80	-0.105143	0.285506	1.2666
point 81	-0.061755	0.323473	1.28635
point 82	-0.089656	0.31928	1.25103
point 83	-0.132221	0.374918	1.24399
point 84	-0.128762	0.38434	1.23525
point 85	-0.14209	0.384513	1.23386
point 86	-0.149867	0.40492	1.22811
point 87	-0.206105	0.377366	1.23169
point 88	-0.309976	0.361071	1.24403
point 89	-0.131544	0.409662	1.19687
point 9	0.551568	0.13972	1.37354
point 90	-0.061883	0.381216	1.22042
point 91	-0.005861	0.368757	1.1934
point 92	-0.091221	0.422284	1.20364
point 93	-0.166044	0.48158	1.13762
point 94	-0.167483	0.420891	1.18978
point 95	-0.32903	0.282822	1.31324
point 96	-0.449778	0.379727	1.23894
point 97	-0.497628	0.352672	1.18141
point 98	-0.400946	0.401887	1.22542
point 99	-0.454314	0.476606	1.17959
