# Supplementary material for: Data for spatial analysis of growth anomaly lesions on Montipora capitata coral colonies using 3D reconstruction techniques
Source: Data Brief. 2016 Sep 19;9:460–2. doi: 10.1016/j.dib.2016.09.009 (PMC5045566; doi:10.1016/j.dib.2016.09.009)
Supplement: Supplementary file 20 — Supplementary material [file mmc20.xlsx]

## Sheet: GA_coordinates_colony_7040
# Label	X est	Y est	Z est
Marker_point_1	-0.024526	0.019043	1.2134
Marker_point_2	1.04357	0.007115	1.21703
Marker_point_3	0.980957	0.973842	0.922373
point 1	0.544161	0.104675	1.17555
point 10	0.251393	0.285514	1.04504
point 100	0.11895	0.694777	1.08186
point 101	0.114573	0.701425	1.08075
point 102	0.107263	0.695715	1.08158
point 103	0.134206	0.716136	1.01471
point 104	0.097403	0.684155	1.07517
point 105	0.085699	0.669342	1.0872
point 106	0.031897	0.678407	1.11256
point 107	0.052969	0.682088	1.10051
point 108	0.106155	0.749209	1.04076
point 109	0.055822	0.728673	1.03381
point 11	0.236243	0.289573	1.06112
point 110	0.041332	0.711325	1.09272
point 111	0.240928	0.700993	1.12978
point 112	0.237265	0.693318	1.13181
point 113	0.217141	0.695687	1.15528
point 114	0.259629	0.718962	1.06281
point 115	0.261595	0.716041	1.08686
point 116	0.237665	0.707535	1.10883
point 117	0.221669	0.714404	1.10149
point 118	0.199261	0.7014	1.10422
point 119	0.192358	0.707925	1.10589
point 12	0.239428	0.307614	1.05525
point 120	0.165739	0.725371	1.11271
point 121	0.161066	0.717788	1.11565
point 122	0.172939	0.712545	1.11649
point 123	0.197958	0.66086	1.15442
point 124	0.190008	0.645779	1.16528
point 125	0.248438	0.773388	1.08812
point 126	0.213025	0.793883	1.08262
point 127	0.212442	0.768589	1.1254
point 128	0.129729	0.794415	1.02827
point 129	0.168911	0.774267	1.06308
point 13	0.21562	0.303885	1.05366
point 130	0.158783	0.776347	1.08063
point 131	0.145433	0.778347	1.08299
point 132	-0.039783	0.774436	1.15054
point 133	-0.061136	0.70477	1.14289
point 134	-0.183987	0.700077	1.07943
point 135	-0.161644	0.68422	1.11052
point 136	-0.147601	0.723456	1.12536
point 137	-0.12167	0.780244	1.15059
point 138	-0.098267	0.711001	1.13752
point 139	-0.093587	0.817022	1.13778
point 14	0.194779	0.301593	1.03436
point 140	-0.115888	0.794285	1.13901
point 141	-0.136643	0.796583	1.10972
point 142	-0.13972	0.821034	1.10226
point 143	-0.125915	0.796255	1.09155
point 144	-0.153548	0.801533	1.10529
point 145	0.295443	0.787577	1.09856
point 146	0.272757	0.799219	1.09416
point 147	0.260962	0.813898	1.05662
point 148	0.269411	0.810842	1.06232
point 149	0.221781	0.825626	1.02826
point 15	0.213644	0.345855	1.04591
point 150	0.239351	0.648809	1.1383
point 151	0.290233	0.677595	1.1352
point 152	0.26557	0.69895	1.14053
point 153	0.272793	0.712039	1.12105
point 154	0.295323	0.709519	1.12898
point 155	0.339739	0.736138	1.10745
point 156	0.315447	0.744137	1.10262
point 157	0.363818	0.650505	1.18505
point 158	0.379717	0.658108	1.17745
point 159	0.357357	0.657621	1.16366
point 16	0.134028	0.268824	1.03876
point 160	0.382194	0.66659	1.14849
point 161	0.366935	0.665474	1.14315
point 162	0.466438	0.774956	1.02005
point 163	0.456588	0.795158	1.02026
point 164	0.469513	0.75567	1.07496
point 165	0.497378	0.759791	1.0504
point 166	0.464569	0.731991	1.0742
point 167	0.424076	0.756314	1.08883
point 168	0.409432	0.758568	1.0992
point 169	0.42051	0.743291	1.0978
point 17	0.119316	0.266113	1.0436
point 170	0.429196	0.735199	1.09317
point 171	0.443925	0.728139	1.05993
point 172	0.411789	0.731353	1.11375
point 173	0.542813	0.771589	1.01009
point 174	0.522062	0.757266	1.01988
point 175	0.527073	0.735366	1.02807
point 176	0.569037	0.734874	1.01905
point 177	0.564966	0.706428	1.04102
point 178	0.550206	0.715889	1.0142
point 179	0.584602	0.709127	0.994782
point 18	0.124127	0.27355	1.04651
point 180	0.615804	0.647506	1.08834
point 181	0.591201	0.643029	1.09008
point 182	0.575781	0.666926	1.08594
point 183	0.521852	0.656127	1.16132
point 184	0.490631	0.659199	1.12588
point 185	0.574441	0.584097	1.0776
point 186	0.479932	0.610276	1.13117
point 187	0.488965	0.618762	1.12964
point 188	0.504187	0.601844	1.14252
point 189	0.490693	0.599261	1.14175
point 19	0.116828	0.282793	1.05332
point 190	0.477899	0.601544	1.14626
point 191	0.486042	0.578942	1.14902
point 192	0.471096	0.575642	1.15204
point 193	0.45588	0.561558	1.14338
point 194	0.650944	0.603135	1.09093
point 195	0.610153	0.555208	1.07091
point 196	0.548095	0.550408	1.15472
point 197	0.723585	0.327168	1.09449
point 198	0.756062	0.361689	1.106
point 199	0.720033	0.310808	1.10683
point 2	0.531215	0.167199	1.15524
point 20	0.106469	0.272786	1.06908
point 200	0.740613	0.305071	1.11896
point 201	0.831049	0.281017	1.11014
point 202	0.855471	0.233399	1.05487
point 203	0.925217	0.23216	1.06292
point 204	0.897549	0.200997	1.07038
point 205	0.811053	0.197446	1.11285
point 206	0.824387	0.439244	1.11008
point 207	0.786559	0.404249	1.04434
point 208	0.712739	0.475526	1.08714
point 209	0.726688	0.469928	1.08843
point 21	0.061278	0.245028	1.09894
point 210	0.678208	0.39106	1.09953
point 211	0.334921	0.270677	1.06115
point 212	0.363492	0.2995	1.08107
point 213	0.368983	0.354505	1.1124
point 214	0.438796	0.386702	1.12531
point 215	0.458015	0.291573	1.11742
point 216	0.517124	0.319862	1.14823
point 217	0.500964	0.325532	1.14768
point 218	0.531259	0.353108	1.13354
point 219	0.548583	0.402924	1.13506
point 22	0.031654	0.259857	1.1176
point 220	0.562211	0.376309	1.16717
point 221	0.577573	0.339375	1.11177
point 222	0.591442	0.334473	1.11033
point 223	0.592903	0.370488	1.12105
point 224	0.570336	0.382872	1.15728
point 225	0.617157	0.285307	1.09206
point 226	0.612809	0.306535	1.0899
point 227	0.66517	0.050027	1.10841
point 228	0.674609	0.053447	1.08771
point 229	0.657177	0.064889	1.109
point 23	-0.008479	0.23685	1.09058
point 230	0.648043	0.072802	1.07013
point 231	0.608297	0.058846	1.04849
point 232	0.62072	0.083197	1.04788
point 233	0.610271	0.040662	1.11187
point 234	0.641625	0.049851	1.14147
point 235	0.653804	0.046741	1.13672
point 236	0.724508	0.020512	1.11301
point 237	0.667994	0.032921	1.10327
point 238	0.800054	0.132377	1.15545
point 239	0.806263	0.118995	1.16394
point 24	-0.017783	0.234252	1.10282
point 240	0.841461	0.112403	1.16652
point 241	0.848059	0.094613	1.17556
point 242	0.90599	0.139512	1.08053
point 243	0.940157	0.141264	1.09268
point 244	0.958788	0.138079	1.07061
point 245	0.935154	0.114905	1.11518
point 246	0.982381	0.111318	1.06685
point 247	0.963529	0.087688	1.08297
point 248	0.98102	0.086433	1.07203
point 249	0.974312	0.07813	1.08969
point 25	0.018931	0.206878	1.10255
point 250	0.93336	0.052413	1.1355
point 251	0.909082	0.052736	1.15349
point 252	0.904877	0.091911	1.13952
point 253	0.925137	0.098282	1.14158
point 254	0.89558	0.109625	1.13697
point 255	0.88106	0.112691	1.15087
point 256	0.926885	0.127356	1.13182
point 257	0.823465	0.135396	1.09301
point 258	0.841832	0.128785	1.15103
point 259	0.933916	0.254578	1.06195
point 26	0.025685	0.188934	1.12294
point 260	0.924986	0.285415	1.06657
point 261	0.950047	0.265532	1.06905
point 262	0.951544	0.244845	1.07174
point 263	0.972449	0.235704	1.07844
point 264	0.969301	0.304052	1.03933
point 265	0.985264	0.318008	1.03921
point 266	1.00945	0.307848	1.03089
point 267	0.9853	0.360244	1.04289
point 268	0.985137	0.379113	1.04442
point 269	0.968336	0.386183	1.05851
point 27	0.063829	0.164524	1.11504
point 270	0.990036	0.451967	0.969599
point 271	0.974614	0.500874	1.01444
point 272	0.939115	0.458857	1.05629
point 273	0.943049	0.465913	1.04952
point 274	0.955256	0.540385	1.00141
point 275	0.978365	0.579961	0.995915
point 276	1.03088	0.527251	0.998661
point 277	1.03535	0.495408	0.996244
point 278	1.0038	0.522163	1.00599
point 279	1.04193	0.464937	1.00648
point 28	0.072804	0.270069	1.08062
point 280	0.68018	0.786501	0.934974
point 281	0.657684	0.843737	0.930358
point 282	0.635186	0.818343	0.936686
point 283	0.678611	0.745949	0.94961
point 284	0.667836	0.718091	0.987797
point 285	0.609659	0.823506	0.917293
point 286	0.743536	0.827635	0.918134
point 287	0.777632	0.817476	0.91756
point 288	0.7956	0.791226	0.929684
point 289	0.847083	0.790683	0.970667
point 29	0.077574	0.289686	1.08127
point 290	0.731799	0.703693	0.986479
point 291	0.700014	0.677838	1.01736
point 292	0.674105	0.611755	1.09667
point 293	0.699879	0.615117	1.07241
point 3	0.512291	0.191642	1.1402
point 30	0.074244	0.297134	1.07389
point 31	0.045632	0.287024	1.07276
point 32	0.048861	0.298019	1.07287
point 33	0.060601	0.308416	1.07193
point 34	0.074278	0.322563	1.07748
point 35	0.072376	0.311638	1.06434
point 36	0.07985	0.301101	1.06227
point 37	0.116315	0.302083	1.05001
point 38	0.125191	0.313679	1.04914
point 39	0.11101	0.317369	1.05313
point 4	0.558037	0.15105	1.1036
point 40	0.102873	0.324239	1.05775
point 41	0.124614	0.328751	1.05413
point 42	0.137957	0.336162	1.05957
point 43	0.110257	0.346773	1.06543
point 44	0.128141	0.353249	1.06671
point 45	0.142333	0.356695	1.07453
point 46	0.137795	0.376447	1.07446
point 47	0.148514	0.387995	1.0806
point 48	0.171811	0.398438	1.09284
point 49	0.170726	0.388842	1.08982
point 5	0.566025	0.155178	1.06147
point 50	0.205289	0.374767	1.07652
point 51	0.218791	0.403747	1.08092
point 52	0.089481	0.432745	1.08279
point 53	0.112358	0.443796	1.09687
point 54	0.12281	0.426947	1.10528
point 55	0.132451	0.425999	1.10408
point 56	0.138075	0.422221	1.09716
point 57	0.157085	0.40935	1.10068
point 58	0.175215	0.417626	1.10207
point 59	0.164021	0.430399	1.1102
point 6	0.603302	0.180757	1.09781
point 60	0.175563	0.434132	1.10655
point 61	0.179483	0.426294	1.10065
point 62	0.185125	0.43509	1.10155
point 63	0.198207	0.441657	1.0979
point 64	0.191864	0.429835	1.09792
point 65	0.185236	0.41867	1.09702
point 66	0.195027	0.418972	1.09407
point 67	0.199244	0.43125	1.09692
point 68	0.211769	0.423453	1.09488
point 69	0.222965	0.423625	1.08813
point 7	0.669859	0.139591	1.12622
point 70	0.224088	0.436968	1.08513
point 71	0.216048	0.439588	1.09086
point 72	-0.060294	0.233865	1.11917
point 73	-0.044576	0.175999	1.16479
point 74	-0.060567	0.196815	1.18422
point 75	-0.077988	0.195928	1.19517
point 76	-0.086149	0.195652	1.2041
point 77	-0.08822	0.208412	1.1915
point 78	-0.097088	0.214546	1.18262
point 79	-0.087204	0.220101	1.16606
point 8	0.171602	0.160532	0.990255
point 80	-0.107739	0.211301	1.19939
point 81	-0.119776	0.208532	1.20784
point 82	-0.124232	0.200608	1.21252
point 83	-0.130491	0.195476	1.21147
point 84	-0.120092	0.244896	1.17897
point 85	-0.138559	0.262022	1.1746
point 86	-0.12083	0.253311	1.15916
point 87	-0.136131	0.272636	1.15053
point 88	0.119998	0.527362	1.0695
point 89	0.1158	0.515409	1.06741
point 9	0.21925	0.190095	1.02682
point 90	0.121257	0.520353	1.07037
point 91	0.152749	0.551562	1.14253
point 92	0.121135	0.499068	1.15118
point 93	0.060082	0.4963	1.06179
point 94	0.050763	0.562841	1.11775
point 95	0.091311	0.625559	1.10835
point 96	0.095121	0.633374	1.10676
point 97	0.062017	0.633107	1.07456
point 98	0.090518	0.654538	1.08565
point 99	0.105646	0.663951	1.08773
