# Supplementary material for: Data for spatial analysis of growth anomaly lesions on Montipora capitata coral colonies using 3D reconstruction techniques
Source: Data Brief. 2016 Sep 19;9:460–2. doi: 10.1016/j.dib.2016.09.009 (PMC5045566; doi:10.1016/j.dib.2016.09.009)
Supplement: Supplementary file 21 — Supplementary material [file mmc21.xlsx]

## Sheet: GA_coordinates_colony_7145
# Label	X est	Y est	Z est
Marker_point_1	0.994362	0.003889	1.52169
Marker_point_2	1.01079	1.00216	1.21636
Marker_point_3	-0.004276	0.993376	1.21838
point 1	0.918685	0.358501	1.46053
point 10	0.872029	0.224982	1.49666
point 100	0.4919	0.977289	1.41596
point 101	0.52309	0.967001	1.41506
point 102	0.516904	0.953811	1.42309
point 103	0.501215	0.964128	1.42221
point 104	0.500551	0.950636	1.43149
point 105	0.442513	0.911479	1.4362
point 106	0.418416	0.909122	1.45044
point 107	0.43043	0.89592	1.45938
point 108	0.468175	0.905264	1.4502
point 109	0.43755	0.898818	1.452
point 11	0.909093	0.148978	1.4807
point 110	0.449522	0.905926	1.44536
point 111	0.187973	0.982472	1.30409
point 112	0.205625	0.972195	1.3372
point 113	0.165561	0.944884	1.33217
point 114	0.126192	0.957346	1.29457
point 115	0.233385	0.927306	1.37657
point 116	0.212111	0.934059	1.37343
point 117	0.203383	0.919058	1.37085
point 118	0.179546	0.89963	1.36299
point 119	0.256133	0.946633	1.37136
point 12	0.894773	0.127105	1.48129
point 120	0.259964	0.950064	1.36525
point 121	0.240608	0.961252	1.36183
point 122	0.221683	0.954733	1.36963
point 123	0.225658	0.963078	1.36023
point 124	0.198938	0.962451	1.35087
point 125	0.21969	0.973686	1.33257
point 126	0.280918	0.970341	1.3443
point 127	0.262223	0.982391	1.32923
point 128	0.252438	1.00601	1.3101
point 129	-0.051209	0.866229	1.23853
point 13	0.881421	0.14611	1.4769
point 130	-0.04111	0.85751	1.23684
point 131	-0.026519	0.8566	1.22802
point 132	-0.096025	0.854211	1.16987
point 133	-0.130508	0.833679	1.17494
point 134	0.087854	0.949391	1.27907
point 135	0.111723	0.895497	1.28044
point 136	0.111419	0.87261	1.28345
point 137	0.125301	0.879041	1.27449
point 138	0.038539	0.859441	1.28478
point 139	0.033341	0.828351	1.2996
point 14	0.678278	0.41023	1.47949
point 140	0.048013	0.831973	1.29346
point 141	0.068196	0.835898	1.28699
point 142	0.066893	0.851821	1.28916
point 143	0.110575	0.824084	1.3306
point 144	0.137109	0.8324	1.3329
point 145	0.11205	0.835774	1.31229
point 146	0.11132	0.84688	1.29745
point 147	0.095194	0.792571	1.32692
point 148	0.121001	0.81681	1.33571
point 149	0.097289	0.826801	1.3191
point 15	0.808315	0.545212	1.44139
point 150	-0.025391	0.739603	1.31148
point 151	0.00208	0.76728	1.32181
point 152	0.018121	0.773351	1.30437
point 153	0.008024	0.775992	1.30734
point 154	0.029657	0.761987	1.30243
point 155	0.038564	0.750576	1.32651
point 156	0.044793	0.735857	1.34056
point 157	0.049164	0.763617	1.31696
point 158	0.098912	0.620991	1.36561
point 159	0.038556	0.631251	1.34511
point 16	0.806224	0.568755	1.43112
point 160	0.037348	0.65004	1.33703
point 161	0.026118	0.632293	1.34532
point 162	0.002106	0.666263	1.32217
point 163	0.016029	0.668751	1.3201
point 164	0.023324	0.674241	1.31562
point 165	0.054569	0.696174	1.35787
point 166	0.104005	0.66885	1.36631
point 167	0.079958	0.67858	1.36252
point 168	0.112014	0.78493	1.3397
point 169	0.095056	0.775266	1.34939
point 17	0.72744	0.54595	1.49756
point 170	0.10485	0.762751	1.35095
point 171	0.083467	0.741319	1.3473
point 172	0.079682	0.715336	1.36948
point 173	0.108875	0.728504	1.38452
point 174	0.125931	0.751079	1.38038
point 175	0.133894	0.77996	1.36521
point 176	0.135022	0.799226	1.33193
point 177	0.160136	0.756152	1.3931
point 178	0.17215	0.761502	1.38573
point 179	0.184005	0.750348	1.38516
point 18	0.68478	0.490288	1.45983
point 180	0.165371	0.772884	1.37231
point 181	0.153748	0.762762	1.3864
point 182	0.214371	0.802891	1.37709
point 183	0.214575	0.675681	1.46905
point 184	0.27166	0.792709	1.41839
point 185	0.253443	0.782878	1.41828
point 186	0.278151	0.772807	1.43823
point 187	0.253663	0.769636	1.44115
point 188	0.24675	0.753045	1.46408
point 189	0.248277	0.735566	1.47127
point 19	0.695431	0.498342	1.45476
point 190	0.270973	0.756724	1.46501
point 191	0.251039	0.698921	1.49486
point 192	0.276158	0.702922	1.49884
point 193	0.267884	0.687043	1.51079
point 194	0.244348	0.639299	1.52551
point 195	0.19693	0.628948	1.51092
point 196	0.214403	0.619564	1.53047
point 197	0.217672	0.607451	1.54521
point 198	0.182421	0.564583	1.53737
point 199	0.201211	0.540937	1.55039
point 2	0.910485	0.367494	1.4574
point 20	0.731057	0.568582	1.49481
point 200	0.213725	0.586337	1.546
point 201	0.249666	0.568614	1.55645
point 202	0.257898	0.584303	1.5493
point 203	0.280125	0.641945	1.53713
point 204	0.302965	0.745489	1.51879
point 205	0.320148	0.771605	1.50418
point 206	0.314014	0.80013	1.40126
point 207	0.345463	0.808391	1.48047
point 208	0.361049	0.791473	1.49665
point 209	0.389593	0.790261	1.50055
point 21	0.733736	0.604522	1.47671
point 210	0.398189	0.82073	1.48258
point 211	0.413328	0.819455	1.48244
point 212	0.396222	0.808105	1.49206
point 213	0.408312	0.812478	1.49223
point 214	0.414203	0.802393	1.49736
point 215	0.412742	0.785113	1.50324
point 216	0.448792	0.803345	1.48885
point 217	0.319156	0.698771	1.5356
point 218	0.315087	0.724154	1.53024
point 219	0.336655	0.706115	1.53468
point 22	0.76617	0.639404	1.439
point 220	0.33549	0.75181	1.51492
point 221	0.36067	0.744597	1.51815
point 222	0.384712	0.752718	1.52775
point 223	0.404523	0.728413	1.51773
point 224	0.379835	0.715539	1.52743
point 225	0.307445	0.636824	1.54581
point 226	0.3355	0.639305	1.53342
point 227	0.330494	0.594457	1.55564
point 228	0.359998	0.636634	1.54205
point 229	0.376197	0.623608	1.55055
point 23	0.753488	0.616016	1.45234
point 230	0.375747	0.652027	1.52263
point 231	0.395609	0.617196	1.53683
point 232	0.423121	0.643729	1.54297
point 233	0.447889	0.70773	1.51417
point 234	0.488504	0.670966	1.52038
point 235	0.432814	0.688221	1.52024
point 236	0.404373	0.684975	1.52053
point 237	0.384594	0.676385	1.53123
point 238	0.339878	0.514336	1.58778
point 239	0.35703	0.493952	1.57702
point 24	0.733478	0.616976	1.4602
point 240	0.350944	0.570178	1.57247
point 241	0.380545	0.565157	1.5852
point 242	0.384831	0.582774	1.57835
point 243	0.34753	0.531363	1.56259
point 244	0.393034	0.585361	1.54946
point 245	0.405949	0.530838	1.56339
point 246	0.420971	0.521376	1.55687
point 247	0.459227	0.525258	1.56258
point 248	0.479275	0.521419	1.56602
point 249	0.490316	0.572801	1.57221
point 25	0.737658	0.629732	1.46126
point 250	0.481386	0.607248	1.58156
point 251	0.52434	0.614497	1.49454
point 252	0.543533	0.651584	1.54128
point 253	0.526206	0.623045	1.48247
point 254	0.552871	0.700212	1.52137
point 255	0.578607	0.606979	1.5576
point 256	0.57625	0.627594	1.55474
point 257	0.597488	0.610334	1.54429
point 258	0.595086	0.555681	1.5629
point 259	0.606893	0.862167	1.44047
point 26	0.613785	0.588955	1.54574
point 260	0.638788	0.739272	1.47277
point 261	0.660368	0.745249	1.45455
point 262	0.645098	0.768081	1.4517
point 263	0.6336	0.751229	1.45582
point 264	0.617921	0.772913	1.45349
point 265	0.593948	0.752671	1.45046
point 266	0.571708	0.77132	1.43781
point 267	0.554037	0.770759	1.47334
point 268	0.539174	0.737278	1.5075
point 269	0.539617	0.762021	1.49442
point 27	0.634844	0.565319	1.55595
point 270	0.515917	0.780186	1.49084
point 271	0.494604	0.750131	1.50175
point 272	0.536224	0.810581	1.44406
point 273	0.653019	0.846333	1.40169
point 274	0.478708	0.791358	1.47735
point 275	0.488171	0.835703	1.44931
point 276	0.510934	0.831723	1.44586
point 277	0.519603	0.847859	1.44159
point 278	0.50885	0.868489	1.43193
point 279	0.604696	0.372863	1.57313
point 28	0.655444	0.592631	1.53376
point 280	0.598733	0.407167	1.56427
point 281	0.567085	0.413046	1.56526
point 282	0.585523	0.437114	1.53383
point 283	0.535086	0.351901	1.62106
point 284	0.497486	0.416297	1.5971
point 285	0.489412	0.401189	1.61406
point 286	0.482999	0.471325	1.57823
point 287	0.455121	0.440511	1.58587
point 288	0.501766	0.449228	1.57671
point 289	0.536357	0.465225	1.51809
point 29	0.661268	0.600499	1.52876
point 290	0.424805	0.446421	1.57617
point 291	0.448529	0.394795	1.60878
point 3	0.91884	0.373171	1.45198
point 30	0.684527	0.589164	1.52684
point 31	0.722234	0.602554	1.46646
point 32	0.726407	0.604467	1.46926
point 33	0.696242	0.623282	1.5133
point 34	0.699623	0.631268	1.50308
point 35	0.675609	0.627586	1.5243
point 36	0.656393	0.648277	1.52317
point 37	0.628493	0.654624	1.51743
point 38	0.643247	0.624959	1.50317
point 39	0.707671	0.672594	1.48273
point 4	0.941468	0.374055	1.44141
point 40	0.683617	0.644831	1.48379
point 41	0.672826	0.665861	1.49122
point 42	0.741099	0.662393	1.47635
point 43	0.741452	0.675246	1.45941
point 44	0.749684	0.686507	1.45713
point 45	0.755254	0.670684	1.46508
point 46	0.781323	0.716916	1.41824
point 47	0.800532	0.721577	1.40231
point 48	0.841838	0.748979	1.37894
point 49	0.843694	0.741956	1.39577
point 5	0.926594	0.396925	1.44216
point 50	0.867532	0.74771	1.36984
point 51	0.821752	0.774756	1.38724
point 52	0.888897	0.798277	1.32935
point 53	0.870948	0.797384	1.32967
point 54	0.764002	0.760649	1.3886
point 55	0.764707	0.786418	1.33424
point 56	0.788187	0.788972	1.3503
point 57	0.787079	0.798569	1.33903
point 58	0.808724	0.852103	1.29858
point 59	0.915741	0.85832	1.29933
point 6	0.903931	0.425655	1.40612
point 60	0.833264	0.90806	1.32921
point 61	0.838343	0.92362	1.32116
point 62	0.855204	0.92007	1.3017
point 63	0.804055	0.934706	1.33428
point 64	0.796205	0.92121	1.3312
point 65	0.765017	0.911542	1.2832
point 66	0.746019	0.915284	1.28218
point 67	0.717768	0.892283	1.33417
point 68	0.712611	0.87984	1.33408
point 69	0.697934	0.865262	1.33635
point 7	0.867747	0.431816	1.44685
point 70	0.757023	1.0123	1.34586
point 71	0.750841	0.992263	1.35691
point 72	0.744087	0.981082	1.35794
point 73	0.725389	0.972069	1.37049
point 74	0.702325	0.981282	1.37592
point 75	0.713342	0.993382	1.35995
point 76	0.724261	0.986845	1.3687
point 77	0.674525	0.993281	1.37686
point 78	0.664023	0.986772	1.38162
point 79	0.652961	0.943129	1.40595
point 8	0.920187	0.445185	1.42234
point 80	0.654816	0.957703	1.40244
point 81	0.646035	0.966017	1.40161
point 82	0.631384	0.980558	1.39753
point 83	0.616719	0.981501	1.39996
point 84	0.548888	0.979917	1.35943
point 85	0.538032	0.97187	1.37587
point 86	0.547826	0.96025	1.3751
point 87	0.560603	0.957635	1.36751
point 88	0.564022	0.947517	1.37471
point 89	0.586627	0.910237	1.42124
point 9	0.89412	0.204342	1.50588
point 90	0.598056	0.918828	1.41521
point 91	0.592492	0.923647	1.41285
point 92	0.61789	0.927115	1.41924
point 93	0.572078	0.923906	1.41745
point 94	0.611741	0.928127	1.41671
point 95	0.510095	0.994761	1.41244
point 96	0.50774	1.01593	1.38498
point 97	0.497408	1.00115	1.4107
point 98	0.514343	1.00716	1.39774
point 99	0.502056	1.01114	1.39426
